# Supplementary material for: The relationship between extreme inter-individual variation in macrophage gene expression and genetic susceptibility to inflammatory bowel disease
Source: Hum Genet. 2024 Feb 29;143(3):233–61. doi: 10.1007/s00439-024-02642-9 (PMC11043138; doi:10.1007/s00439-024-02642-9)
Supplement: Supplementary file 2 — Supplementary file2 (XLSX 42883 kb) [file 439_2024_2642_MOESM2_ESM.xlsx]

## Sheet: O hr
snps	source_gene	snp_chr	snp_pos	target_gene	target_gene_chr	target_gene_left	target_gene_right	statistic	pvalue	FDR	beta
rs1827293	NBPF3,NBPF3,NBPF3,NBPF3	1	21468895	NBPF3	1	21440128	21485005	11.802	1.40965e-16	3.93757e-12	3.57723
rs7667	CAPZB,CAPZB,CAPZB,CAPZB	1	19392330	NBL1	1	19596979	19658456	6.55559	2.16728e-08	4.47053e-05	9.34692
rs1730850		1	107055366	PRMT6	1	107056674	107067636	-6.39945	3.87744e-08	7.06358e-05	-1.22268
rs1762482		1	107056380	PRMT6	1	107056674	107067636	-6.39945	3.87744e-08	7.06358e-05	-1.22268
rs10874274		1	74786450	CRYZ	1	74705482	74733408	6.26614	6.36462e-08	0.000101675	5.55978
rs1969111		1	74797801	CRYZ	1	74705482	74733408	6.26614	6.36462e-08	0.000101675	5.55978
rs4654748	NBPF3,NBPF3,NBPF3,NBPF3	1	21459575	NBPF3	1	21440128	21485005	-6.20267	8.05513e-08	0.000125876	-2.83207
rs12091047	CAPZB,CAPZB,CAPZB,CAPZB	1	19445431	NBL1	1	19596979	19658456	5.61231	7.07857e-07	0.000807043	8.04439
imm_1_7868107		1	7885460	UTS2	1	7843083	7853512	5.41414	1.45429e-06	0.00147347	2.11068
rs452242	TYW3,TYW3,TYW3	1	74759941	CRYZ	1	74705482	74733408	5.38006	1.645e-06	0.00158676	4.96639
imm_1_7852406		1	7869759	UTS2	1	7843083	7853512	5.29863	2.20647e-06	0.00202538	2.09044
imm_1_7853141		1	7870494	UTS2	1	7843083	7853512	5.29863	2.20647e-06	0.00202538	2.09044
imm_1_7853568		1	7870921	UTS2	1	7843083	7853512	5.29863	2.20647e-06	0.00202538	2.09044
imm_1_7856758		1	7874111	UTS2	1	7843083	7853512	5.29863	2.20647e-06	0.00202538	2.09044
imm_1_7858859		1	7876212	UTS2	1	7843083	7853512	5.29863	2.20647e-06	0.00202538	2.09044
rs2251746	FCER1A	1	159302270	FCER1A	1	159289714	159308224	5.15788	3.65534e-06	0.0031811	0.40762
imm_1_113722412		1	113378267	RHOC	1	112701127	112707434	-5.15473	3.69672e-06	0.00321294	-67.9526
rs2427837		1	159288755	FCER1A	1	159289714	159308224	5.09879	4.51316e-06	0.00374144	0.419348
rs2641114	MUL1	1	20503067	MUL1	1	20499448	20508151	5.09532	4.56921e-06	0.00378012	3.60125
rs11249433	EMBP1	1	121538815	NOTCH2NLR	1	120723946	120793874	-5.04598	5.44549e-06	0.00438463	-0.31977
rs7529705	CAPZB,CAPZB,CAPZB,CAPZB	1	19393598	NBL1	1	19596979	19658456	5.00691	6.25483e-06	0.00496234	7.64452
imm_2_61219316		2	61138677	C2orf74	2	61145068	61164828	11.1512	1.25621e-15	1.88541e-11	14.3252
imm_2_61225802	C2orf74	2	61145163	C2orf74	2	61145068	61164828	11.1512	1.25621e-15	1.88541e-11	14.3252
imm_2_61226011	C2orf74	2	61145372	C2orf74	2	61145068	61164828	11.1512	1.25621e-15	1.88541e-11	14.3252
imm_2_61229967	C2orf74	2	61149328	C2orf74	2	61145068	61164828	11.1512	1.25621e-15	1.88541e-11	14.3252
rs720201	C2orf74	2	61149328	C2orf74	2	61145068	61164828	11.1512	1.25621e-15	1.88541e-11	14.3252
imm_2_61230512	C2orf74	2	61149873	C2orf74	2	61145068	61164828	11.1512	1.25621e-15	1.88541e-11	14.3252
imm_2_61231170	C2orf74	2	61150531	C2orf74	2	61145068	61164828	11.1512	1.25621e-15	1.88541e-11	14.3252
imm_2_61231523	C2orf74	2	61150884	C2orf74	2	61145068	61164828	11.1512	1.25621e-15	1.88541e-11	14.3252
imm_2_61232320	C2orf74	2	61151681	C2orf74	2	61145068	61164828	11.1512	1.25621e-15	1.88541e-11	14.3252
imm_2_61235032	C2orf74	2	61154393	C2orf74	2	61145068	61164828	11.1512	1.25621e-15	1.88541e-11	14.3252
imm_2_61238259	C2orf74	2	61157620	C2orf74	2	61145068	61164828	11.1512	1.25621e-15	1.88541e-11	14.3252
imm_2_61238604	C2orf74	2	61157965	C2orf74	2	61145068	61164828	11.1512	1.25621e-15	1.88541e-11	14.3252
imm_2_61238609	C2orf74	2	61157970	C2orf74	2	61145068	61164828	11.1512	1.25621e-15	1.88541e-11	14.3252
imm_2_61243303	C2orf74,C2orf74	2	61162664	C2orf74	2	61145068	61164828	11.1512	1.25621e-15	1.88541e-11	14.3252
imm_2_61235841	C2orf74	2	61155202	C2orf74	2	61145068	61164828	10.5419	1.02145e-14	1.27597e-10	14.4427
imm_2_61294011	USP34	2	61213372	C2orf74	2	61145068	61164828	10.2317	3.02059e-14	3.61603e-10	14.3364
rs4671398	USP34	2	61213372	C2orf74	2	61145068	61164828	10.2317	3.02059e-14	3.61603e-10	14.3364
imm_2_61224323	LOC339803	2	61143684	C2orf74	2	61145068	61164828	9.7811	1.48813e-13	1.62262e-09	13.9681
imm_2_61224982	LOC339803	2	61144343	C2orf74	2	61145068	61164828	9.7811	1.48813e-13	1.62262e-09	13.9681
imm_2_61225262	LOC339803	2	61144623	C2orf74	2	61145068	61164828	9.7811	1.48813e-13	1.62262e-09	13.9681
rs2441467	C2orf74	2	61147014	C2orf74	2	61145068	61164828	9.7811	1.48813e-13	1.62262e-09	13.9681
imm_2_61295579	USP34	2	61214940	C2orf74	2	61145068	61164828	9.71671	1.87239e-13	1.9613e-09	14.4053
imm_2_61296414	USP34	2	61215775	C2orf74	2	61145068	61164828	9.71671	1.87239e-13	1.9613e-09	14.4053
rs6545846	USP34	2	61215775	C2orf74	2	61145068	61164828	9.71671	1.87239e-13	1.9613e-09	14.4053
imm_2_61256218		2	61175579	C2orf74	2	61145068	61164828	9.6386	2.47551e-13	2.54015e-09	14.3673
imm_2_61203641	KIAA1841,KIAA1841	2	61123002	C2orf74	2	61145068	61164828	8.84524	4.37008e-12	2.89111e-08	13.6291
imm_2_61263850	AHSA2	2	61183211	C2orf74	2	61145068	61164828	8.81769	4.8332e-12	3.1301e-08	13.3903
imm_2_61238410	C2orf74	2	61157771	C2orf74	2	61145068	61164828	8.65666	8.71984e-12	5.05392e-08	13.2087
imm_2_61238752	C2orf74	2	61158113	C2orf74	2	61145068	61164828	8.65666	8.71984e-12	5.05392e-08	13.2087
imm_2_61243241	C2orf74,C2orf74	2	61162602	C2orf74	2	61145068	61164828	8.65666	8.71984e-12	5.05392e-08	13.2087
rs1729674	C2orf74,C2orf74	2	61162602	C2orf74	2	61145068	61164828	8.65666	8.71984e-12	5.05392e-08	13.2087
imm_2_61244295	C2orf74,C2orf74	2	61163656	C2orf74	2	61145068	61164828	8.56293	1.23056e-11	6.70696e-08	13.5068
rs3889717	C2orf74,C2orf74	2	61163656	C2orf74	2	61145068	61164828	8.56293	1.23056e-11	6.70696e-08	13.5068
imm_2_61250043		2	61169404	C2orf74	2	61145068	61164828	8.56293	1.23056e-11	6.70696e-08	13.5068
imm_2_61250270		2	61169631	C2orf74	2	61145068	61164828	8.56293	1.23056e-11	6.70696e-08	13.5068
rs7574871		2	190536677	MFSD6	2	190408355	190509205	8.55328	1.27504e-11	6.93061e-08	16.2983
rs1545212		2	190385720	MFSD6	2	190408355	190509205	8.32115	3.00091e-11	1.46134e-07	16.1215
imm_2_61466765	USP34	2	61386126	C2orf74	2	61145068	61164828	8.29919	3.2547e-11	1.57729e-07	13.0803
imm_2_61467805	USP34	2	61387166	C2orf74	2	61145068	61164828	8.29919	3.2547e-11	1.57729e-07	13.0803
imm_2_61298277	USP34	2	61217638	C2orf74	2	61145068	61164828	8.25641	3.81268e-11	1.80422e-07	13.4955
imm_2_61314053	USP34	2	61233414	C2orf74	2	61145068	61164828	8.25641	3.81268e-11	1.80422e-07	13.4955
imm_2_61356614	USP34	2	61275975	C2orf74	2	61145068	61164828	8.25641	3.81268e-11	1.80422e-07	13.4955
imm_2_61361440	USP34	2	61280801	C2orf74	2	61145068	61164828	8.25641	3.81268e-11	1.80422e-07	13.4955
imm_2_61364956	USP34	2	61284317	C2orf74	2	61145068	61164828	8.25641	3.81268e-11	1.80422e-07	13.4955
imm_2_61386364	USP34	2	61305725	C2orf74	2	61145068	61164828	8.25641	3.81268e-11	1.80422e-07	13.4955
imm_2_61402361	USP34	2	61321722	C2orf74	2	61145068	61164828	8.25641	3.81268e-11	1.80422e-07	13.4955
imm_2_61405092	USP34	2	61324453	C2orf74	2	61145068	61164828	8.25641	3.81268e-11	1.80422e-07	13.4955
imm_2_61410248	USP34	2	61329609	C2orf74	2	61145068	61164828	8.25641	3.81268e-11	1.80422e-07	13.4955
imm_2_61437609	USP34	2	61356970	C2orf74	2	61145068	61164828	8.25641	3.81268e-11	1.80422e-07	13.4955
imm_2_61471815	USP34	2	61391176	C2orf74	2	61145068	61164828	-8.10045	6.79436e-11	2.95132e-07	-13.348
imm_2_61509560	USP34	2	61428921	C2orf74	2	61145068	61164828	-8.10045	6.79436e-11	2.95132e-07	-13.348
imm_2_61461924	USP34	2	61381285	C2orf74	2	61145068	61164828	8.03907	8.53233e-11	3.59748e-07	13.09
imm_2_61474811	USP34	2	61394172	C2orf74	2	61145068	61164828	8.03907	8.53233e-11	3.59748e-07	13.09
imm_2_61481138	USP34	2	61400499	C2orf74	2	61145068	61164828	8.03907	8.53233e-11	3.59748e-07	13.09
imm_2_61503295	USP34	2	61422656	C2orf74	2	61145068	61164828	8.03907	8.53233e-11	3.59748e-07	13.09
imm_2_61250631		2	61169992	C2orf74	2	61145068	61164828	8.03288	8.73055e-11	3.67335e-07	13.3968
imm_2_61246679		2	61166040	C2orf74	2	61145068	61164828	7.83397	1.82905e-10	7.49194e-07	13.3899
rs1615070		2	61166040	C2orf74	2	61145068	61164828	7.83397	1.82905e-10	7.49194e-07	13.3899
imm_2_61253033		2	61172394	C2orf74	2	61145068	61164828	7.83397	1.82905e-10	7.49194e-07	13.3899
imm_2_61393449	USP34	2	61312810	C2orf74	2	61145068	61164828	7.65888	3.51218e-10	1.37424e-06	12.8431
imm_2_61396564	USP34	2	61315925	C2orf74	2	61145068	61164828	7.65888	3.51218e-10	1.37424e-06	12.8431
imm_2_61202308	KIAA1841,KIAA1841	2	61121669	C2orf74	2	61145068	61164828	-7.56996	4.89406e-10	1.83292e-06	-12.5069
rs1177283	KIAA1841,KIAA1841	2	61121669	C2orf74	2	61145068	61164828	-7.56996	4.89406e-10	1.83292e-06	-12.5069
imm_2_61205394	KIAA1841	2	61124755	C2orf74	2	61145068	61164828	-7.56996	4.89406e-10	1.83292e-06	-12.5069
rs1177288	KIAA1841	2	61125850	C2orf74	2	61145068	61164828	-7.56996	4.89406e-10	1.83292e-06	-12.5069
imm_2_61206760	KIAA1841	2	61126121	C2orf74	2	61145068	61164828	-7.56996	4.89406e-10	1.83292e-06	-12.5069
rs1177289	KIAA1841	2	61126121	C2orf74	2	61145068	61164828	-7.56996	4.89406e-10	1.83292e-06	-12.5069
rs6725814	MFSD6	2	190413615	MFSD6	2	190408355	190509205	7.53785	5.51731e-10	2.03329e-06	15.6271
imm_2_61303958	USP34	2	61223319	C2orf74	2	61145068	61164828	7.52774	5.72949e-10	2.03329e-06	12.6906
imm_2_61315904	USP34	2	61235265	C2orf74	2	61145068	61164828	7.52774	5.72949e-10	2.03329e-06	12.6906
imm_2_61322754	USP34	2	61242115	C2orf74	2	61145068	61164828	7.52774	5.72949e-10	2.03329e-06	12.6906
imm_2_61366894	USP34	2	61286255	C2orf74	2	61145068	61164828	7.52774	5.72949e-10	2.03329e-06	12.6906
imm_2_61390405	USP34	2	61309766	C2orf74	2	61145068	61164828	7.52774	5.72949e-10	2.03329e-06	12.6906
imm_2_61390488	USP34	2	61309849	C2orf74	2	61145068	61164828	7.52774	5.72949e-10	2.03329e-06	12.6906
imm_2_61395854	USP34	2	61315215	C2orf74	2	61145068	61164828	7.52774	5.72949e-10	2.03329e-06	12.6906
imm_2_61421853	USP34	2	61341214	C2orf74	2	61145068	61164828	7.52774	5.72949e-10	2.03329e-06	12.6906
imm_2_61424949	USP34	2	61344310	C2orf74	2	61145068	61164828	7.52774	5.72949e-10	2.03329e-06	12.6906
imm_2_61426791	USP34	2	61346152	C2orf74	2	61145068	61164828	7.52774	5.72949e-10	2.03329e-06	12.6906
imm_2_61427926	USP34	2	61347287	C2orf74	2	61145068	61164828	7.52774	5.72949e-10	2.03329e-06	12.6906
imm_2_61431453	USP34	2	61350814	C2orf74	2	61145068	61164828	7.52774	5.72949e-10	2.03329e-06	12.6906
imm_2_61446580	USP34	2	61365941	C2orf74	2	61145068	61164828	7.52774	5.72949e-10	2.03329e-06	12.6906
imm_2_61453026	USP34	2	61372387	C2orf74	2	61145068	61164828	7.52774	5.72949e-10	2.03329e-06	12.6906
imm_2_61505442	USP34	2	61424803	C2orf74	2	61145068	61164828	-7.43333	8.15197e-10	2.69212e-06	-12.6122
imm_2_61506105	USP34	2	61425466	C2orf74	2	61145068	61164828	-7.43333	8.15197e-10	2.69212e-06	-12.6122
imm_2_61513987	USP34	2	61433348	C2orf74	2	61145068	61164828	-7.43333	8.15197e-10	2.69212e-06	-12.6122
imm_2_61526898	USP34	2	61446259	C2orf74	2	61145068	61164828	-7.43333	8.15197e-10	2.69212e-06	-12.6122
rs1186706	USP34	2	61446259	C2orf74	2	61145068	61164828	-7.43333	8.15197e-10	2.69212e-06	-12.6122
imm_2_61545619	USP34	2	61464980	C2orf74	2	61145068	61164828	-7.43333	8.15197e-10	2.69212e-06	-12.6122
imm_2_61260065	AHSA2	2	61179426	C2orf74	2	61145068	61164828	-7.41093	8.86355e-10	2.92231e-06	-13.7838
imm_2_61458883	USP34	2	61378244	C2orf74	2	61145068	61164828	7.36822	1.03976e-09	3.37281e-06	12.3419
imm_2_61459118	USP34	2	61378479	C2orf74	2	61145068	61164828	7.36822	1.03976e-09	3.37281e-06	12.3419
imm_2_61538068	USP34	2	61457429	C2orf74	2	61145068	61164828	7.36822	1.03976e-09	3.37281e-06	12.3419
rs778139	USP34	2	61457429	C2orf74	2	61145068	61164828	7.36822	1.03976e-09	3.37281e-06	12.3419
imm_2_61549992	USP34	2	61469353	C2orf74	2	61145068	61164828	7.36822	1.03976e-09	3.37281e-06	12.3419
imm_2_61566714	XPO1	2	61486075	C2orf74	2	61145068	61164828	7.36822	1.03976e-09	3.37281e-06	12.3419
imm_2_61281179	USP34	2	61200540	C2orf74	2	61145068	61164828	-7.32114	1.23982e-09	3.7963e-06	-12.9409
rs7581524		2	112476739	RGPD8	2	112368369	112434488	-7.25194	1.60589e-09	4.81596e-06	-2.25897
rs4853698		2	190382821	MFSD6	2	190408355	190509205	7.01436	3.9046e-09	1.03873e-05	14.2779
imm_2_61434033	USP34	2	61353394	C2orf74	2	61145068	61164828	6.92789	5.39518e-09	1.39289e-05	11.957
imm_2_61268996	USP34	2	61188357	C2orf74	2	61145068	61164828	-6.77817	9.44171e-09	2.27958e-05	-12.9186
rs291458	HIBCH,HIBCH	2	190316755	HIBCH	2	190189735	190344193	-6.51634	2.50882e-08	5.14864e-05	-5.71288
rs1621048	KIAA1841	2	61137081	C2orf74	2	61145068	61164828	-6.32838	5.05061e-08	8.23815e-05	-11.5351
imm_2_61222036		2	61141397	C2orf74	2	61145068	61164828	-6.32838	5.05061e-08	8.23815e-05	-11.5351
imm_2_61244809	C2orf74,C2orf74	2	61164170	C2orf74	2	61145068	61164828	-6.32838	5.05061e-08	8.23815e-05	-11.5351
imm_2_61227024	C2orf74	2	61146385	C2orf74	2	61145068	61164828	-6.30119	5.58771e-08	9.07743e-05	-11.0691
imm_2_61235947	C2orf74	2	61155308	C2orf74	2	61145068	61164828	-6.30119	5.58771e-08	9.07743e-05	-11.0691
imm_2_61311500	USP34	2	61230861	C2orf74	2	61145068	61164828	-6.14631	9.92698e-08	0.000151364	-11.4501
rs2028879		2	70127505	FAM136A	2	70295975	70302090	-6.14348	1.00314e-07	0.000152609	-7.91085
rs7582417		2	70140729	FAM136A	2	70295975	70302090	-6.14348	1.00314e-07	0.000152609	-7.91085
rs6546572		2	70146510	FAM136A	2	70295975	70302090	-6.14348	1.00314e-07	0.000152609	-7.91085
rs2564114	PUS10	2	61003512	C2orf74	2	61145068	61164828	6.12462	1.07573e-07	0.000162913	10.8871
imm_2_61084518	PUS10	2	61003879	C2orf74	2	61145068	61164828	6.12462	1.07573e-07	0.000162913	10.8871
imm_2_61280324	USP34	2	61199685	C2orf74	2	61145068	61164828	-6.09995	1.17857e-07	0.000178084	-10.9334
imm_2_60861286	PAPOLG	2	60780647	C2orf74	2	61145068	61164828	5.99429	1.74173e-07	0.000249496	11.5934
imm_2_191575577	STAT1,STAT1	2	191002606	MFSD6	2	190408355	190509205	-5.88811	2.57616e-07	0.0003539	-15.2087
imm_2_191577408	STAT1,STAT1	2	191004437	MFSD6	2	190408355	190509205	-5.88811	2.57616e-07	0.0003539	-15.2087
imm_2_61232790	C2orf74	2	61152151	C2orf74	2	61145068	61164828	-5.8441	3.02886e-07	0.00040395	-10.5844
rs1665272	C2orf74	2	61152151	C2orf74	2	61145068	61164828	-5.8441	3.02886e-07	0.00040395	-10.5844
rs2863244	PAX8,PAX8,PAX8,PAX8,PAX8-AS1	2	113243289	PAX8	2	113215997	113278921	5.7186	4.80013e-07	0.000581147	4.66913
imm_2_61086526	PUS10	2	61005887	C2orf74	2	61145068	61164828	-5.63208	6.58589e-07	0.000756013	-10.8796
imm_2_61086793	PUS10	2	61006154	C2orf74	2	61145068	61164828	-5.63208	6.58589e-07	0.000756013	-10.8796
imm_2_61113567	PEX13	2	61032928	C2orf74	2	61145068	61164828	-5.63208	6.58589e-07	0.000756013	-10.8796
imm_2_61290548	USP34	2	61209909	C2orf74	2	61145068	61164828	-5.61719	6.95376e-07	0.000794614	-11.7036
imm_2_61585663	XPO1	2	61505024	C2orf74	2	61145068	61164828	-5.61719	6.95376e-07	0.000794614	-11.7036
imm_2_191587662		2	191014691	MFSD6	2	190408355	190509205	-5.61496	7.01056e-07	0.000799741	-14.4403
imm_2_191590022		2	191017051	MFSD6	2	190408355	190509205	-5.61496	7.01056e-07	0.000799741	-14.4403
imm_2_191590508		2	191017537	MFSD6	2	190408355	190509205	-5.61496	7.01056e-07	0.000799741	-14.4403
imm_2_191594070		2	191021099	MFSD6	2	190408355	190509205	-5.58704	7.76183e-07	0.000876987	-14.2126
imm_2_191594338		2	191021367	MFSD6	2	190408355	190509205	-5.58704	7.76183e-07	0.000876987	-14.2126
rs4849179	PAX8,PAX8,PAX8,PAX8	2	113227593	PAX8	2	113215997	113278921	-5.58349	7.86283e-07	0.0008879	-4.05966
imm_2_61259299	AHSA2	2	61178660	C2orf74	2	61145068	61164828	-5.53725	9.3045e-07	0.0010077	-11.5787
imm_2_61270649	USP34	2	61190010	C2orf74	2	61145068	61164828	-5.53725	9.3045e-07	0.0010077	-11.5787
imm_2_61272607	USP34	2	61191968	C2orf74	2	61145068	61164828	-5.53725	9.3045e-07	0.0010077	-11.5787
imm_2_61294451	USP34	2	61213812	C2orf74	2	61145068	61164828	-5.53725	9.3045e-07	0.0010077	-11.5787
imm_2_61298837	USP34	2	61218198	C2orf74	2	61145068	61164828	-5.53725	9.3045e-07	0.0010077	-11.5787
imm_2_61304764	USP34	2	61224125	C2orf74	2	61145068	61164828	-5.53725	9.3045e-07	0.0010077	-11.5787
rs6739427	USP34	2	61225744	C2orf74	2	61145068	61164828	-5.53725	9.3045e-07	0.0010077	-11.5787
imm_2_61310652	USP34	2	61230013	C2orf74	2	61145068	61164828	-5.53725	9.3045e-07	0.0010077	-11.5787
imm_2_61311710	USP34	2	61231071	C2orf74	2	61145068	61164828	-5.53725	9.3045e-07	0.0010077	-11.5787
imm_2_61312022	USP34	2	61231383	C2orf74	2	61145068	61164828	-5.53725	9.3045e-07	0.0010077	-11.5787
imm_2_61314687	USP34	2	61234048	C2orf74	2	61145068	61164828	-5.53725	9.3045e-07	0.0010077	-11.5787
imm_2_61358576	USP34	2	61277937	C2orf74	2	61145068	61164828	-5.53725	9.3045e-07	0.0010077	-11.5787
imm_2_61365825	USP34	2	61285186	C2orf74	2	61145068	61164828	-5.53725	9.3045e-07	0.0010077	-11.5787
imm_2_61372912	USP34	2	61292273	C2orf74	2	61145068	61164828	-5.53725	9.3045e-07	0.0010077	-11.5787
imm_2_61374319	USP34	2	61293680	C2orf74	2	61145068	61164828	-5.53725	9.3045e-07	0.0010077	-11.5787
imm_2_61375551	USP34	2	61294912	C2orf74	2	61145068	61164828	-5.53725	9.3045e-07	0.0010077	-11.5787
imm_2_61377058	USP34	2	61296419	C2orf74	2	61145068	61164828	-5.53725	9.3045e-07	0.0010077	-11.5787
imm_2_61378183	USP34	2	61297544	C2orf74	2	61145068	61164828	-5.53725	9.3045e-07	0.0010077	-11.5787
imm_2_61390244	USP34	2	61309605	C2orf74	2	61145068	61164828	-5.53725	9.3045e-07	0.0010077	-11.5787
imm_2_61390718	USP34	2	61310079	C2orf74	2	61145068	61164828	-5.53725	9.3045e-07	0.0010077	-11.5787
imm_2_61403104	USP34	2	61322465	C2orf74	2	61145068	61164828	-5.53725	9.3045e-07	0.0010077	-11.5787
imm_2_61404939	USP34	2	61324300	C2orf74	2	61145068	61164828	-5.53725	9.3045e-07	0.0010077	-11.5787
imm_2_61407793	USP34	2	61327154	C2orf74	2	61145068	61164828	-5.53725	9.3045e-07	0.0010077	-11.5787
imm_2_61412186	USP34	2	61331547	C2orf74	2	61145068	61164828	-5.53725	9.3045e-07	0.0010077	-11.5787
imm_2_61415162	USP34	2	61334523	C2orf74	2	61145068	61164828	-5.53725	9.3045e-07	0.0010077	-11.5787
imm_2_61417625	USP34	2	61336986	C2orf74	2	61145068	61164828	-5.53725	9.3045e-07	0.0010077	-11.5787
imm_2_61424799	USP34	2	61344160	C2orf74	2	61145068	61164828	-5.53725	9.3045e-07	0.0010077	-11.5787
imm_2_61425017	USP34	2	61344378	C2orf74	2	61145068	61164828	-5.53725	9.3045e-07	0.0010077	-11.5787
imm_2_61435394	USP34	2	61354755	C2orf74	2	61145068	61164828	-5.53725	9.3045e-07	0.0010077	-11.5787
imm_2_61436632	USP34	2	61355993	C2orf74	2	61145068	61164828	-5.53725	9.3045e-07	0.0010077	-11.5787
imm_2_61442146	USP34	2	61361507	C2orf74	2	61145068	61164828	-5.53725	9.3045e-07	0.0010077	-11.5787
imm_2_61448795	USP34	2	61368156	C2orf74	2	61145068	61164828	-5.53725	9.3045e-07	0.0010077	-11.5787
imm_2_61449684	USP34	2	61369045	C2orf74	2	61145068	61164828	-5.53725	9.3045e-07	0.0010077	-11.5787
imm_2_61456861	USP34	2	61376222	C2orf74	2	61145068	61164828	-5.53725	9.3045e-07	0.0010077	-11.5787
imm_2_61457887	USP34	2	61377248	C2orf74	2	61145068	61164828	-5.53725	9.3045e-07	0.0010077	-11.5787
imm_2_61460370	USP34	2	61379731	C2orf74	2	61145068	61164828	-5.53725	9.3045e-07	0.0010077	-11.5787
imm_2_61469559	USP34	2	61388920	C2orf74	2	61145068	61164828	-5.53725	9.3045e-07	0.0010077	-11.5787
imm_2_61472078	USP34	2	61391439	C2orf74	2	61145068	61164828	-5.53725	9.3045e-07	0.0010077	-11.5787
imm_2_61472771	USP34	2	61392132	C2orf74	2	61145068	61164828	-5.53725	9.3045e-07	0.0010077	-11.5787
imm_2_61482493	USP34	2	61401854	C2orf74	2	61145068	61164828	-5.53725	9.3045e-07	0.0010077	-11.5787
imm_2_61482912	USP34	2	61402273	C2orf74	2	61145068	61164828	-5.53725	9.3045e-07	0.0010077	-11.5787
imm_2_61488210	USP34	2	61407571	C2orf74	2	61145068	61164828	-5.53725	9.3045e-07	0.0010077	-11.5787
imm_2_61497135	USP34	2	61416496	C2orf74	2	61145068	61164828	-5.53725	9.3045e-07	0.0010077	-11.5787
imm_2_61500135	USP34	2	61419496	C2orf74	2	61145068	61164828	-5.53725	9.3045e-07	0.0010077	-11.5787
imm_2_61501405	USP34	2	61420766	C2orf74	2	61145068	61164828	-5.53725	9.3045e-07	0.0010077	-11.5787
imm_2_61506562	USP34	2	61425923	C2orf74	2	61145068	61164828	-5.53725	9.3045e-07	0.0010077	-11.5787
imm_2_61514921	USP34	2	61434282	C2orf74	2	61145068	61164828	-5.53725	9.3045e-07	0.0010077	-11.5787
imm_2_61518840	USP34	2	61438201	C2orf74	2	61145068	61164828	-5.53725	9.3045e-07	0.0010077	-11.5787
imm_2_61522273	USP34	2	61441634	C2orf74	2	61145068	61164828	-5.53725	9.3045e-07	0.0010077	-11.5787
imm_2_61522752	USP34	2	61442113	C2orf74	2	61145068	61164828	-5.53725	9.3045e-07	0.0010077	-11.5787
imm_2_61524333	USP34	2	61443694	C2orf74	2	61145068	61164828	-5.53725	9.3045e-07	0.0010077	-11.5787
imm_2_61527024	USP34	2	61446385	C2orf74	2	61145068	61164828	-5.53725	9.3045e-07	0.0010077	-11.5787
imm_2_61534564	USP34	2	61453925	C2orf74	2	61145068	61164828	-5.53725	9.3045e-07	0.0010077	-11.5787
imm_2_61536480	USP34	2	61455841	C2orf74	2	61145068	61164828	-5.53725	9.3045e-07	0.0010077	-11.5787
imm_2_61545707	USP34	2	61465068	C2orf74	2	61145068	61164828	-5.53725	9.3045e-07	0.0010077	-11.5787
imm_2_61552476		2	61471837	C2orf74	2	61145068	61164828	-5.53725	9.3045e-07	0.0010077	-11.5787
imm_2_61555970		2	61475331	C2orf74	2	61145068	61164828	-5.53725	9.3045e-07	0.0010077	-11.5787
imm_2_61557360		2	61476721	C2orf74	2	61145068	61164828	-5.53725	9.3045e-07	0.0010077	-11.5787
imm_2_61562853	XPO1	2	61482214	C2orf74	2	61145068	61164828	-5.53725	9.3045e-07	0.0010077	-11.5787
imm_2_61567030	XPO1	2	61486391	C2orf74	2	61145068	61164828	-5.53725	9.3045e-07	0.0010077	-11.5787
imm_2_61567084	XPO1	2	61486445	C2orf74	2	61145068	61164828	-5.53725	9.3045e-07	0.0010077	-11.5787
rs1900572	USP34	2	61423580	C2orf74	2	61145068	61164828	-5.4946	1.08644e-06	0.00113625	-11.5601
imm_2_61332921	USP34	2	61252282	C2orf74	2	61145068	61164828	-5.45896	1.23638e-06	0.00127338	-9.9882
rs4853438		2	70281247	FAM136A	2	70295975	70302090	-5.37771	1.65905e-06	0.00159877	-7.28025
rs6708754	SNRPG	2	70287687	FAM136A	2	70295975	70302090	-5.37771	1.65905e-06	0.00159877	-7.28025
imm_2_62345079		2	62264440	B3GNT2	2	62196115	62224731	5.33057	1.96665e-06	0.00186394	13.7827
imm_2_62346424		2	62265785	B3GNT2	2	62196115	62224731	5.33057	1.96665e-06	0.00186394	13.7827
imm_2_62346704		2	62266065	B3GNT2	2	62196115	62224731	5.33057	1.96665e-06	0.00186394	13.7827
imm_2_62346747		2	62266108	B3GNT2	2	62196115	62224731	5.33057	1.96665e-06	0.00186394	13.7827
imm_2_62347464		2	62266825	B3GNT2	2	62196115	62224731	5.33057	1.96665e-06	0.00186394	13.7827
imm_2_62348026		2	62267387	B3GNT2	2	62196115	62224731	5.33057	1.96665e-06	0.00186394	13.7827
imm_2_62348713		2	62268074	B3GNT2	2	62196115	62224731	5.33057	1.96665e-06	0.00186394	13.7827
imm_2_62348749		2	62268110	B3GNT2	2	62196115	62224731	5.33057	1.96665e-06	0.00186394	13.7827
rs713427	HIBCH,HIBCH	2	190251121	HIBCH	2	190189735	190344193	-5.31359	2.09073e-06	0.00197037	-6.65708
rs7585653		2	60818927	C2orf74	2	61145068	61164828	5.30835	2.13061e-06	0.00198748	10.9373
imm_2_61525817	USP34	2	61445178	C2orf74	2	61145068	61164828	-5.28886	2.2854e-06	0.00209032	-10.8217
imm_2_61732780		2	61652141	C2orf74	2	61145068	61164828	-5.26568	2.48403e-06	0.00225351	-11.2225
rs735738		2	85950199	IMMT	2	86143932	86195472	5.2619	2.51802e-06	0.00228013	6.02547
imm_2_61271121	USP34	2	61190482	C2orf74	2	61145068	61164828	-5.23368	2.78646e-06	0.00250628	-11.438
imm_2_61279125	USP34	2	61198486	C2orf74	2	61145068	61164828	-5.23368	2.78646e-06	0.00250628	-11.438
rs777589	USP34	2	61198486	C2orf74	2	61145068	61164828	-5.23368	2.78646e-06	0.00250628	-11.438
imm_2_61190320	KIAA1841,KIAA1841	2	61109681	C2orf74	2	61145068	61164828	-5.21119	3.02045e-06	0.00270224	-9.92409
imm_2_61254800		2	61174161	C2orf74	2	61145068	61164828	-5.19471	3.20418e-06	0.00284261	-10.1409
imm_2_61351542	USP34	2	61270903	C2orf74	2	61145068	61164828	-5.19471	3.20418e-06	0.00284261	-10.1409
imm_2_61131556	PEX13	2	61050917	C2orf74	2	61145068	61164828	-5.16845	3.51975e-06	0.00308715	-10.6575
imm_2_61140949		2	61060310	C2orf74	2	61145068	61164828	-5.16845	3.51975e-06	0.00308715	-10.6575
rs1177269		2	61060310	C2orf74	2	61145068	61164828	-5.16845	3.51975e-06	0.00308715	-10.6575
imm_2_61157506	KIAA1841,KIAA1841	2	61076867	C2orf74	2	61145068	61164828	-5.16845	3.51975e-06	0.00308715	-10.6575
imm_2_61160258	KIAA1841,KIAA1841	2	61079619	C2orf74	2	61145068	61164828	-5.16845	3.51975e-06	0.00308715	-10.6575
imm_2_61162021	KIAA1841,KIAA1841	2	61081382	C2orf74	2	61145068	61164828	-5.16845	3.51975e-06	0.00308715	-10.6575
imm_2_61258435	AHSA2	2	61177796	C2orf74	2	61145068	61164828	5.11496	4.26035e-06	0.00361473	11.8172
imm_2_61394191	USP34	2	61313552	C2orf74	2	61145068	61164828	-5.08705	4.70569e-06	0.00383933	-10.6312
imm_2_61394427	USP34	2	61313788	C2orf74	2	61145068	61164828	-5.08705	4.70569e-06	0.00383933	-10.6312
imm_2_61413768	USP34	2	61333129	C2orf74	2	61145068	61164828	-5.08705	4.70569e-06	0.00383933	-10.6312
imm_2_61417753	USP34	2	61337114	C2orf74	2	61145068	61164828	-5.08705	4.70569e-06	0.00383933	-10.6312
imm_2_61579005	XPO1	2	61498366	C2orf74	2	61145068	61164828	-5.08705	4.70569e-06	0.00383933	-10.6312
imm_2_61580719	XPO1	2	61500080	C2orf74	2	61145068	61164828	-5.08705	4.70569e-06	0.00383933	-10.6312
imm_2_61589073	XPO1	2	61508434	C2orf74	2	61145068	61164828	-5.08705	4.70569e-06	0.00383933	-10.6312
imm_2_61604837	XPO1	2	61524198	C2orf74	2	61145068	61164828	-5.08705	4.70569e-06	0.00383933	-10.6312
imm_2_61605658	XPO1	2	61525019	C2orf74	2	61145068	61164828	-5.08705	4.70569e-06	0.00383933	-10.6312
imm_2_61607290	XPO1	2	61526651	C2orf74	2	61145068	61164828	-5.08705	4.70569e-06	0.00383933	-10.6312
imm_2_61611225	XPO1	2	61530586	C2orf74	2	61145068	61164828	-5.08705	4.70569e-06	0.00383933	-10.6312
imm_2_61615665	XPO1	2	61535026	C2orf74	2	61145068	61164828	-5.08705	4.70569e-06	0.00383933	-10.6312
imm_2_61615888	XPO1	2	61535249	C2orf74	2	61145068	61164828	-5.08705	4.70569e-06	0.00383933	-10.6312
imm_2_61625353		2	61544714	C2orf74	2	61145068	61164828	-5.08705	4.70569e-06	0.00383933	-10.6312
rs6545883		2	61545122	C2orf74	2	61145068	61164828	-5.08705	4.70569e-06	0.00383933	-10.6312
imm_2_61635665		2	61555026	C2orf74	2	61145068	61164828	-5.08705	4.70569e-06	0.00383933	-10.6312
rs778758		2	61555026	C2orf74	2	61145068	61164828	-5.08705	4.70569e-06	0.00383933	-10.6312
imm_2_191581798	STAT1,STAT1	2	191008827	MFSD6	2	190408355	190509205	-5.07188	4.96677e-06	0.00403924	-12.9547
rs7609008	IMMT,IMMT,IMMT	2	86172761	IMMT	2	86143932	86195472	5.0343	5.67605e-06	0.00456256	6.53347
rs4374375		2	86196031	IMMT	2	86143932	86195472	5.0343	5.67605e-06	0.00456256	6.53347
imm_2_61189299	KIAA1841,KIAA1841	2	61108660	C2orf74	2	61145068	61164828	-5.03038	5.75557e-06	0.00460073	-10.4645
imm_2_61190222	KIAA1841,KIAA1841	2	61109583	C2orf74	2	61145068	61164828	-5.03038	5.75557e-06	0.00460073	-10.4645
imm_2_61191691	KIAA1841,KIAA1841	2	61111052	C2orf74	2	61145068	61164828	-5.03038	5.75557e-06	0.00460073	-10.4645
rs1177265	KIAA1841,KIAA1841	2	61111697	C2orf74	2	61145068	61164828	-5.03038	5.75557e-06	0.00460073	-10.4645
imm_2_61193954	KIAA1841,KIAA1841	2	61113315	C2orf74	2	61145068	61164828	-5.03038	5.75557e-06	0.00460073	-10.4645
imm_2_61199637	KIAA1841,KIAA1841	2	61118998	C2orf74	2	61145068	61164828	-5.03038	5.75557e-06	0.00460073	-10.4645
imm_2_61621925		2	61541286	C2orf74	2	61145068	61164828	-4.92699	8.2964e-06	0.00639046	-10.5999
imm_2_61622249		2	61541610	C2orf74	2	61145068	61164828	-4.92699	8.2964e-06	0.00639046	-10.5999
imm_2_61339286	USP34	2	61258647	C2orf74	2	61145068	61164828	-4.90725	8.89375e-06	0.0067174	-9.68008
imm_2_61353826	USP34	2	61273187	C2orf74	2	61145068	61164828	-4.90725	8.89375e-06	0.0067174	-9.68008
rs6740044		2	86000218	IMMT	2	86143932	86195472	4.88771	9.52673e-06	0.00713059	5.9198
imm_2_61205667	KIAA1841	2	61125028	C2orf74	2	61145068	61164828	-4.88391	9.65513e-06	0.00721864	-11.4682
rs9857242		3	134597536	ANAPC13	3	134477706	134486716	-6.46613	3.02494e-08	6.07152e-05	-7.11265
rs4368544		3	134581172	ANAPC13	3	134477706	134486716	-6.21955	7.56632e-08	0.000119163	-6.74523
rs7653807	KY	3	134626882	ANAPC13	3	134477706	134486716	-5.91292	2.35119e-07	0.000325665	-6.15398
rs6775611	KY	3	134640105	ANAPC13	3	134477706	134486716	-5.91292	2.35119e-07	0.000325665	-6.15398
imm_3_46483528		3	46467034	SETD2	3	47016429	47164113	4.96697	7.20443e-06	0.00563788	4.7496
rs11731367	PPEF2	4	75896259	NAAA	4	75913660	75941013	6.54171	2.28241e-08	4.69838e-05	9.91351
rs17221100	PPEF2	4	75902072	NAAA	4	75913660	75941013	6.54171	2.28241e-08	4.69838e-05	9.91351
rs7437940	AFAP1,AFAP1	4	7885773	AFAP1	4	7758714	7939926	-6.05136	1.41064e-07	0.000207386	-1.3565
rs1320071	AFAP1,AFAP1	4	7926464	AFAP1	4	7758714	7939926	-5.77854	3.85331e-07	0.000493341	-1.31905
rs1979283	MIR1273H,KLB	4	39429349	RPL9	4	39452587	39458931	5.4609	1.22773e-06	0.00127146	212.232
rs7680914		4	119641898	SEPTIN7P14	4	119454791	119552025	-4.92348	8.39966e-06	0.0064015	-3.07169
rs4833624		4	119664342	SEPTIN7P14	4	119454791	119552025	-4.92348	8.39966e-06	0.0064015	-3.07169
rs12512646		4	119664578	SEPTIN7P14	4	119454791	119552025	-4.92348	8.39966e-06	0.0064015	-3.07169
imm_5_96257128	ERAP2,ERAP2	5	96895668	ERAP2	5	96875986	96919703	9.07994	1.85751e-12	1.28377e-08	9.97674
imm_5_96260289	ERAP2,ERAP2	5	96898829	ERAP2	5	96875986	96919703	9.07994	1.85751e-12	1.28377e-08	9.97674
imm_5_96265683	ERAP2,ERAP2	5	96904223	ERAP2	5	96875986	96919703	9.07994	1.85751e-12	1.28377e-08	9.97674
rs2549794	ERAP2,ERAP2	5	96908845	ERAP2	5	96875986	96919703	9.07994	1.85751e-12	1.28377e-08	9.97674
imm_5_96275404	ERAP2,ERAP2	5	96913944	ERAP2	5	96875986	96919703	9.07994	1.85751e-12	1.28377e-08	9.97674
imm_5_96278345	ERAP2,ERAP2	5	96916885	ERAP2	5	96875986	96919703	9.07994	1.85751e-12	1.28377e-08	9.97674
rs2910686	ERAP2,ERAP2	5	96916885	ERAP2	5	96875986	96919703	9.07994	1.85751e-12	1.28377e-08	9.97674
imm_5_96278559	ERAP2,ERAP2	5	96917099	ERAP2	5	96875986	96919703	9.07994	1.85751e-12	1.28377e-08	9.97674
rs1363907	ERAP2,ERAP2	5	96917099	ERAP2	5	96875986	96919703	9.07994	1.85751e-12	1.28377e-08	9.97674
imm_5_96278754	ERAP2,ERAP2	5	96917294	ERAP2	5	96875986	96919703	9.07994	1.85751e-12	1.28377e-08	9.97674
imm_5_96290756		5	96929296	ERAP2	5	96875986	96919703	9.07994	1.85751e-12	1.28377e-08	9.97674
imm_5_96293411		5	96931951	ERAP2	5	96875986	96919703	9.07994	1.85751e-12	1.28377e-08	9.97674
imm_5_96298790	LNPEP	5	96937330	ERAP2	5	96875986	96919703	9.07994	1.85751e-12	1.28377e-08	9.97674
imm_5_96298936	LNPEP	5	96937476	ERAP2	5	96875986	96919703	9.07994	1.85751e-12	1.28377e-08	9.97674
imm_5_96299054	LNPEP	5	96937594	ERAP2	5	96875986	96919703	9.07994	1.85751e-12	1.28377e-08	9.97674
imm_5_96299523	LNPEP	5	96938063	ERAP2	5	96875986	96919703	9.07994	1.85751e-12	1.28377e-08	9.97674
imm_5_96300476	LNPEP	5	96939016	ERAP2	5	96875986	96919703	9.07994	1.85751e-12	1.28377e-08	9.97674
imm_5_96302142	LNPEP	5	96940682	ERAP2	5	96875986	96919703	9.07994	1.85751e-12	1.28377e-08	9.97674
imm_5_96302151	LNPEP	5	96940691	ERAP2	5	96875986	96919703	9.07994	1.85751e-12	1.28377e-08	9.97674
imm_5_96303477	LNPEP	5	96942017	ERAP2	5	96875986	96919703	9.07994	1.85751e-12	1.28377e-08	9.97674
imm_5_96304704	LNPEP	5	96943244	ERAP2	5	96875986	96919703	9.07994	1.85751e-12	1.28377e-08	9.97674
imm_5_96305246	LNPEP	5	96943786	ERAP2	5	96875986	96919703	9.07994	1.85751e-12	1.28377e-08	9.97674
imm_5_96307418	LNPEP	5	96945958	ERAP2	5	96875986	96919703	9.07994	1.85751e-12	1.28377e-08	9.97674
imm_5_96310648	LNPEP	5	96949188	ERAP2	5	96875986	96919703	9.07994	1.85751e-12	1.28377e-08	9.97674
imm_5_96311577	LNPEP	5	96950117	ERAP2	5	96875986	96919703	9.07994	1.85751e-12	1.28377e-08	9.97674
imm_5_96312042	LNPEP	5	96950582	ERAP2	5	96875986	96919703	9.07994	1.85751e-12	1.28377e-08	9.97674
imm_5_96314716	LNPEP	5	96953256	ERAP2	5	96875986	96919703	9.07994	1.85751e-12	1.28377e-08	9.97674
imm_5_96315986	LNPEP	5	96954526	ERAP2	5	96875986	96919703	9.07994	1.85751e-12	1.28377e-08	9.97674
imm_5_96318762	LNPEP	5	96957302	ERAP2	5	96875986	96919703	9.07994	1.85751e-12	1.28377e-08	9.97674
imm_5_96318909	LNPEP	5	96957449	ERAP2	5	96875986	96919703	9.07994	1.85751e-12	1.28377e-08	9.97674
imm_5_96319572	LNPEP	5	96958112	ERAP2	5	96875986	96919703	9.07994	1.85751e-12	1.28377e-08	9.97674
imm_5_96319685	LNPEP	5	96958225	ERAP2	5	96875986	96919703	9.07994	1.85751e-12	1.28377e-08	9.97674
imm_5_96320877	LNPEP,LNPEP	5	96959417	ERAP2	5	96875986	96919703	9.07994	1.85751e-12	1.28377e-08	9.97674
imm_5_96323283	LNPEP,LNPEP	5	96961823	ERAP2	5	96875986	96919703	9.07994	1.85751e-12	1.28377e-08	9.97674
imm_5_96324514	LNPEP,LNPEP	5	96963054	ERAP2	5	96875986	96919703	9.07994	1.85751e-12	1.28377e-08	9.97674
imm_5_96339986	LNPEP,LNPEP	5	96978526	ERAP2	5	96875986	96919703	9.07994	1.85751e-12	1.28377e-08	9.97674
imm_5_96342514	LNPEP,LNPEP	5	96981054	ERAP2	5	96875986	96919703	9.07994	1.85751e-12	1.28377e-08	9.97674
imm_5_96343901	LNPEP,LNPEP	5	96982441	ERAP2	5	96875986	96919703	9.07994	1.85751e-12	1.28377e-08	9.97674
imm_5_96345363	LNPEP,LNPEP	5	96983903	ERAP2	5	96875986	96919703	9.07994	1.85751e-12	1.28377e-08	9.97674
imm_5_96346167	LNPEP,LNPEP	5	96984707	ERAP2	5	96875986	96919703	9.07994	1.85751e-12	1.28377e-08	9.97674
imm_5_96346251	LNPEP,LNPEP	5	96984791	ERAP2	5	96875986	96919703	9.07994	1.85751e-12	1.28377e-08	9.97674
imm_5_96346342	LNPEP,LNPEP	5	96984882	ERAP2	5	96875986	96919703	9.07994	1.85751e-12	1.28377e-08	9.97674
imm_5_96347892	LNPEP,LNPEP	5	96986432	ERAP2	5	96875986	96919703	9.07994	1.85751e-12	1.28377e-08	9.97674
imm_5_96348175	LNPEP,LNPEP	5	96986715	ERAP2	5	96875986	96919703	9.07994	1.85751e-12	1.28377e-08	9.97674
imm_5_96356722	LNPEP,LNPEP	5	96995262	ERAP2	5	96875986	96919703	9.07994	1.85751e-12	1.28377e-08	9.97674
rs3836862	LNPEP,LNPEP	5	96996382	ERAP2	5	96875986	96919703	9.07994	1.85751e-12	1.28377e-08	9.97674
imm_5_96360314	LNPEP,LNPEP	5	96998854	ERAP2	5	96875986	96919703	9.07994	1.85751e-12	1.28377e-08	9.97674
imm_5_96362547	LNPEP,LNPEP	5	97001087	ERAP2	5	96875986	96919703	9.07994	1.85751e-12	1.28377e-08	9.97674
imm_5_96364261	LNPEP,LNPEP	5	97002801	ERAP2	5	96875986	96919703	9.07994	1.85751e-12	1.28377e-08	9.97674
imm_5_96369308	LNPEP,LNPEP	5	97007848	ERAP2	5	96875986	96919703	9.07994	1.85751e-12	1.28377e-08	9.97674
imm_5_96371495	LNPEP,LNPEP	5	97010035	ERAP2	5	96875986	96919703	9.07994	1.85751e-12	1.28377e-08	9.97674
imm_5_96373531	LNPEP,LNPEP	5	97012071	ERAP2	5	96875986	96919703	9.07994	1.85751e-12	1.28377e-08	9.97674
imm_5_96375844	LNPEP,LNPEP	5	97014384	ERAP2	5	96875986	96919703	9.07994	1.85751e-12	1.28377e-08	9.97674
imm_5_96376026	LNPEP,LNPEP	5	97014566	ERAP2	5	96875986	96919703	9.07994	1.85751e-12	1.28377e-08	9.97674
imm_5_96378979	LNPEP,LNPEP	5	97017519	ERAP2	5	96875986	96919703	9.07994	1.85751e-12	1.28377e-08	9.97674
imm_5_96381204	LNPEP,LNPEP	5	97019744	ERAP2	5	96875986	96919703	9.07994	1.85751e-12	1.28377e-08	9.97674
imm_5_96381359	LNPEP,LNPEP	5	97019899	ERAP2	5	96875986	96919703	9.07994	1.85751e-12	1.28377e-08	9.97674
imm_5_96382934	LNPEP,LNPEP	5	97021474	ERAP2	5	96875986	96919703	9.07994	1.85751e-12	1.28377e-08	9.97674
imm_5_96384443	LNPEP,LNPEP	5	97022983	ERAP2	5	96875986	96919703	9.07994	1.85751e-12	1.28377e-08	9.97674
imm_5_96389163	LNPEP,LNPEP	5	97027703	ERAP2	5	96875986	96919703	9.07994	1.85751e-12	1.28377e-08	9.97674
imm_5_96389819	LNPEP,LNPEP	5	97028359	ERAP2	5	96875986	96919703	9.07994	1.85751e-12	1.28377e-08	9.97674
imm_5_96365244	LNPEP,LNPEP	5	97003784	ERAP2	5	96875986	96919703	9.05918	2.00312e-12	1.37967e-08	9.96889
imm_5_96399506		5	97038046	ERAP2	5	96875986	96919703	8.47118	1.72504e-11	9.27633e-08	9.30224
imm_5_96274551	ERAP2,ERAP2	5	96913091	ERAP2	5	96875986	96919703	8.38303	2.38785e-11	1.17705e-07	9.26041
imm_5_96273665	ERAP2,ERAP2	5	96912205	ERAP2	5	96875986	96919703	-6.41026	3.72454e-08	6.88731e-05	-8.79925
imm_5_96255506	ERAP2,ERAP2	5	96894046	ERAP2	5	96875986	96919703	-6.40697	3.7704e-08	6.88731e-05	-8.79613
imm_5_96255878	ERAP2,ERAP2	5	96894418	ERAP2	5	96875986	96919703	-6.40697	3.7704e-08	6.88731e-05	-8.79613
imm_5_96255934	ERAP2,ERAP2	5	96894474	ERAP2	5	96875986	96919703	-6.40697	3.7704e-08	6.88731e-05	-8.79613
imm_5_96256756	ERAP2,ERAP2	5	96895296	ERAP2	5	96875986	96919703	-6.40697	3.7704e-08	6.88731e-05	-8.79613
imm_5_96257898	ERAP2,ERAP2	5	96896438	ERAP2	5	96875986	96919703	-6.40697	3.7704e-08	6.88731e-05	-8.79613
imm_5_96257978	ERAP2,ERAP2	5	96896518	ERAP2	5	96875986	96919703	-6.40697	3.7704e-08	6.88731e-05	-8.79613
imm_5_96258042	ERAP2,ERAP2	5	96896582	ERAP2	5	96875986	96919703	-6.40697	3.7704e-08	6.88731e-05	-8.79613
imm_5_96258158	ERAP2,ERAP2	5	96896698	ERAP2	5	96875986	96919703	-6.40697	3.7704e-08	6.88731e-05	-8.79613
imm_5_96258455	ERAP2,ERAP2	5	96896995	ERAP2	5	96875986	96919703	-6.40697	3.7704e-08	6.88731e-05	-8.79613
imm_5_96258562	ERAP2,ERAP2	5	96897102	ERAP2	5	96875986	96919703	-6.40697	3.7704e-08	6.88731e-05	-8.79613
imm_5_96259364	ERAP2,ERAP2	5	96897904	ERAP2	5	96875986	96919703	-6.40697	3.7704e-08	6.88731e-05	-8.79613
imm_5_96260628	ERAP2,ERAP2	5	96899168	ERAP2	5	96875986	96919703	-6.40697	3.7704e-08	6.88731e-05	-8.79613
imm_5_96260794	ERAP2,ERAP2	5	96899334	ERAP2	5	96875986	96919703	-6.40697	3.7704e-08	6.88731e-05	-8.79613
imm_5_96261652	ERAP2,ERAP2	5	96900192	ERAP2	5	96875986	96919703	-6.40697	3.7704e-08	6.88731e-05	-8.79613
imm_5_96262074	ERAP2,ERAP2	5	96900614	ERAP2	5	96875986	96919703	-6.40697	3.7704e-08	6.88731e-05	-8.79613
imm_5_96262599	ERAP2,ERAP2	5	96901139	ERAP2	5	96875986	96919703	-6.40697	3.7704e-08	6.88731e-05	-8.79613
imm_5_96263082	ERAP2,ERAP2	5	96901622	ERAP2	5	96875986	96919703	-6.40697	3.7704e-08	6.88731e-05	-8.79613
imm_5_96263169	ERAP2,ERAP2	5	96901709	ERAP2	5	96875986	96919703	-6.40697	3.7704e-08	6.88731e-05	-8.79613
imm_5_96264157	ERAP2,ERAP2	5	96902697	ERAP2	5	96875986	96919703	-6.40697	3.7704e-08	6.88731e-05	-8.79613
imm_5_96265050	ERAP2,ERAP2	5	96903590	ERAP2	5	96875986	96919703	-6.40697	3.7704e-08	6.88731e-05	-8.79613
imm_5_96265401	ERAP2,ERAP2	5	96903941	ERAP2	5	96875986	96919703	-6.40697	3.7704e-08	6.88731e-05	-8.79613
imm_5_96265593	ERAP2,ERAP2	5	96904133	ERAP2	5	96875986	96919703	-6.40697	3.7704e-08	6.88731e-05	-8.79613
imm_5_96268026	ERAP2,ERAP2	5	96906566	ERAP2	5	96875986	96919703	-6.40697	3.7704e-08	6.88731e-05	-8.79613
rs2549789	ERAP2,ERAP2	5	96906566	ERAP2	5	96875986	96919703	-6.40697	3.7704e-08	6.88731e-05	-8.79613
rs2549790	ERAP2,ERAP2	5	96906708	ERAP2	5	96875986	96919703	-6.40697	3.7704e-08	6.88731e-05	-8.79613
rs2549791	ERAP2,ERAP2	5	96906738	ERAP2	5	96875986	96919703	-6.40697	3.7704e-08	6.88731e-05	-8.79613
imm_5_96268737	ERAP2,ERAP2	5	96907277	ERAP2	5	96875986	96919703	-6.40697	3.7704e-08	6.88731e-05	-8.79613
rs17087165	ERAP2,ERAP2	5	96907277	ERAP2	5	96875986	96919703	-6.40697	3.7704e-08	6.88731e-05	-8.79613
imm_5_96270394	ERAP2,ERAP2	5	96908934	ERAP2	5	96875986	96919703	-6.40697	3.7704e-08	6.88731e-05	-8.79613
imm_5_96271099	ERAP2,ERAP2	5	96909639	ERAP2	5	96875986	96919703	-6.40697	3.7704e-08	6.88731e-05	-8.79613
imm_5_96271195	ERAP2,ERAP2	5	96909735	ERAP2	5	96875986	96919703	-6.40697	3.7704e-08	6.88731e-05	-8.79613
rs1056893	ERAP2,ERAP2	5	96909735	ERAP2	5	96875986	96919703	-6.40697	3.7704e-08	6.88731e-05	-8.79613
imm_5_96271274	ERAP2,ERAP2	5	96909814	ERAP2	5	96875986	96919703	-6.40697	3.7704e-08	6.88731e-05	-8.79613
rs2549797	ERAP2,ERAP2	5	96909814	ERAP2	5	96875986	96919703	-6.40697	3.7704e-08	6.88731e-05	-8.79613
imm_5_96271373	ERAP2,ERAP2	5	96909913	ERAP2	5	96875986	96919703	-6.40697	3.7704e-08	6.88731e-05	-8.79613
imm_5_96272094	ERAP2,ERAP2	5	96910634	ERAP2	5	96875986	96919703	-6.40697	3.7704e-08	6.88731e-05	-8.79613
imm_5_96272357	ERAP2,ERAP2	5	96910897	ERAP2	5	96875986	96919703	-6.40697	3.7704e-08	6.88731e-05	-8.79613
imm_5_96273749	ERAP2,ERAP2	5	96912289	ERAP2	5	96875986	96919703	-6.40697	3.7704e-08	6.88731e-05	-8.79613
imm_5_96274463	ERAP2,ERAP2	5	96913003	ERAP2	5	96875986	96919703	-6.40697	3.7704e-08	6.88731e-05	-8.79613
imm_5_96274642	ERAP2,ERAP2	5	96913182	ERAP2	5	96875986	96919703	-6.40697	3.7704e-08	6.88731e-05	-8.79613
imm_5_96275134	ERAP2,ERAP2	5	96913674	ERAP2	5	96875986	96919703	-6.40697	3.7704e-08	6.88731e-05	-8.79613
imm_5_96275390	ERAP2,ERAP2	5	96913930	ERAP2	5	96875986	96919703	-6.40697	3.7704e-08	6.88731e-05	-8.79613
imm_5_96276020	ERAP2,ERAP2	5	96914560	ERAP2	5	96875986	96919703	-6.40697	3.7704e-08	6.88731e-05	-8.79613
imm_5_96276213	ERAP2,ERAP2	5	96914753	ERAP2	5	96875986	96919703	-6.40697	3.7704e-08	6.88731e-05	-8.79613
imm_5_96279965	ERAP2,ERAP2	5	96918505	ERAP2	5	96875986	96919703	-6.40697	3.7704e-08	6.88731e-05	-8.79613
imm_5_96280110	ERAP2,ERAP2	5	96918650	ERAP2	5	96875986	96919703	-6.40697	3.7704e-08	6.88731e-05	-8.79613
imm_5_96280573	ERAP2,ERAP2	5	96919113	ERAP2	5	96875986	96919703	-6.40697	3.7704e-08	6.88731e-05	-8.79613
imm_5_96291635		5	96930175	ERAP2	5	96875986	96919703	-6.40697	3.7704e-08	6.88731e-05	-8.79613
imm_5_96294618		5	96933158	ERAP2	5	96875986	96919703	-6.40697	3.7704e-08	6.88731e-05	-8.79613
imm_5_96297394	LNPEP	5	96935934	ERAP2	5	96875986	96919703	-6.40697	3.7704e-08	6.88731e-05	-8.79613
imm_5_96299979	LNPEP	5	96938519	ERAP2	5	96875986	96919703	-6.40697	3.7704e-08	6.88731e-05	-8.79613
imm_5_96307225	LNPEP	5	96945765	ERAP2	5	96875986	96919703	-6.40697	3.7704e-08	6.88731e-05	-8.79613
imm_5_96310559	LNPEP	5	96949099	ERAP2	5	96875986	96919703	-6.40697	3.7704e-08	6.88731e-05	-8.79613
rs10069361	LNPEP	5	96949099	ERAP2	5	96875986	96919703	-6.40697	3.7704e-08	6.88731e-05	-8.79613
imm_5_96312725	LNPEP	5	96951265	ERAP2	5	96875986	96919703	-6.40697	3.7704e-08	6.88731e-05	-8.79613
imm_5_96313894	LNPEP	5	96952434	ERAP2	5	96875986	96919703	-6.40697	3.7704e-08	6.88731e-05	-8.79613
imm_5_96315467	LNPEP	5	96954007	ERAP2	5	96875986	96919703	-6.40697	3.7704e-08	6.88731e-05	-8.79613
imm_5_96328904	LNPEP,LNPEP	5	96967444	ERAP2	5	96875986	96919703	-6.40697	3.7704e-08	6.88731e-05	-8.79613
imm_5_96329454	LNPEP,LNPEP	5	96967994	ERAP2	5	96875986	96919703	-6.40697	3.7704e-08	6.88731e-05	-8.79613
imm_5_96332914	LNPEP,LNPEP	5	96971454	ERAP2	5	96875986	96919703	-6.40697	3.7704e-08	6.88731e-05	-8.79613
imm_5_96333368	LNPEP,LNPEP	5	96971908	ERAP2	5	96875986	96919703	-6.40697	3.7704e-08	6.88731e-05	-8.79613
imm_5_96333392	LNPEP,LNPEP	5	96971932	ERAP2	5	96875986	96919703	-6.40697	3.7704e-08	6.88731e-05	-8.79613
imm_5_96338864	LNPEP,LNPEP	5	96977404	ERAP2	5	96875986	96919703	-6.40697	3.7704e-08	6.88731e-05	-8.79613
imm_5_96349036	LNPEP,LNPEP	5	96987576	ERAP2	5	96875986	96919703	-6.40697	3.7704e-08	6.88731e-05	-8.79613
imm_5_96349259	LNPEP,LNPEP	5	96987799	ERAP2	5	96875986	96919703	-6.40697	3.7704e-08	6.88731e-05	-8.79613
imm_5_96353419	LNPEP,LNPEP	5	96991959	ERAP2	5	96875986	96919703	-6.40697	3.7704e-08	6.88731e-05	-8.79613
imm_5_96356058	LNPEP,LNPEP	5	96994598	ERAP2	5	96875986	96919703	-6.40697	3.7704e-08	6.88731e-05	-8.79613
imm_5_96365029	LNPEP,LNPEP	5	97003569	ERAP2	5	96875986	96919703	-6.40697	3.7704e-08	6.88731e-05	-8.79613
imm_5_96366372	LNPEP,LNPEP	5	97004912	ERAP2	5	96875986	96919703	-6.40697	3.7704e-08	6.88731e-05	-8.79613
imm_5_96379440	LNPEP,LNPEP	5	97017980	ERAP2	5	96875986	96919703	-6.40697	3.7704e-08	6.88731e-05	-8.79613
imm_5_96382420	LNPEP,LNPEP	5	97020960	ERAP2	5	96875986	96919703	-6.40697	3.7704e-08	6.88731e-05	-8.79613
imm_5_96383016	LNPEP,LNPEP	5	97021556	ERAP2	5	96875986	96919703	-6.40697	3.7704e-08	6.88731e-05	-8.79613
imm_5_96385668	LNPEP,LNPEP	5	97024208	ERAP2	5	96875986	96919703	-6.40697	3.7704e-08	6.88731e-05	-8.79613
imm_5_96387089	LNPEP,LNPEP	5	97025629	ERAP2	5	96875986	96919703	-6.40697	3.7704e-08	6.88731e-05	-8.79613
imm_5_96387382	LNPEP,LNPEP	5	97025922	ERAP2	5	96875986	96919703	-6.40697	3.7704e-08	6.88731e-05	-8.79613
imm_5_96397921		5	97036461	ERAP2	5	96875986	96919703	-6.40697	3.7704e-08	6.88731e-05	-8.79613
imm_5_96246767	ERAP2,ERAP2	5	96885307	ERAP2	5	96875986	96919703	-6.17696	8.86105e-08	0.000135901	-8.45211
imm_5_96247097	ERAP2,ERAP2	5	96885637	ERAP2	5	96875986	96919703	-6.17696	8.86105e-08	0.000135901	-8.45211
imm_5_96247321	ERAP2,ERAP2	5	96885861	ERAP2	5	96875986	96919703	-6.17696	8.86105e-08	0.000135901	-8.45211
imm_5_96247645	ERAP2,ERAP2	5	96886185	ERAP2	5	96875986	96919703	-6.17696	8.86105e-08	0.000135901	-8.45211
imm_5_96247776	ERAP2,ERAP2	5	96886316	ERAP2	5	96875986	96919703	-6.17696	8.86105e-08	0.000135901	-8.45211
imm_5_96248383	ERAP2,ERAP2	5	96886923	ERAP2	5	96875986	96919703	-6.17696	8.86105e-08	0.000135901	-8.45211
imm_5_96248535	ERAP2,ERAP2	5	96887075	ERAP2	5	96875986	96919703	-6.17696	8.86105e-08	0.000135901	-8.45211
imm_5_96249058	ERAP2,ERAP2	5	96887598	ERAP2	5	96875986	96919703	-6.17696	8.86105e-08	0.000135901	-8.45211
imm_5_96249236	ERAP2,ERAP2	5	96887776	ERAP2	5	96875986	96919703	-6.17696	8.86105e-08	0.000135901	-8.45211
imm_5_96249877	ERAP2,ERAP2	5	96888417	ERAP2	5	96875986	96919703	-6.17696	8.86105e-08	0.000135901	-8.45211
imm_5_96249932	ERAP2,ERAP2	5	96888472	ERAP2	5	96875986	96919703	-6.17696	8.86105e-08	0.000135901	-8.45211
imm_5_96251008	ERAP2,ERAP2	5	96889548	ERAP2	5	96875986	96919703	-6.17696	8.86105e-08	0.000135901	-8.45211
imm_5_96251278	ERAP2,ERAP2	5	96889818	ERAP2	5	96875986	96919703	-6.17696	8.86105e-08	0.000135901	-8.45211
imm_5_96251530	ERAP2,ERAP2	5	96890070	ERAP2	5	96875986	96919703	-6.17696	8.86105e-08	0.000135901	-8.45211
imm_5_96252291	ERAP2,ERAP2	5	96890831	ERAP2	5	96875986	96919703	-6.17696	8.86105e-08	0.000135901	-8.45211
imm_5_96252451	ERAP2,ERAP2	5	96890991	ERAP2	5	96875986	96919703	-6.17696	8.86105e-08	0.000135901	-8.45211
imm_5_96252486	ERAP2,ERAP2	5	96891026	ERAP2	5	96875986	96919703	-6.17696	8.86105e-08	0.000135901	-8.45211
imm_5_96253342	ERAP2,ERAP2	5	96891882	ERAP2	5	96875986	96919703	-6.17696	8.86105e-08	0.000135901	-8.45211
imm_5_96254184	ERAP2,ERAP2	5	96892724	ERAP2	5	96875986	96919703	-6.17696	8.86105e-08	0.000135901	-8.45211
imm_5_96254538	ERAP2,ERAP2	5	96893078	ERAP2	5	96875986	96919703	-6.17696	8.86105e-08	0.000135901	-8.45211
imm_5_96254981	ERAP2,ERAP2	5	96893521	ERAP2	5	96875986	96919703	-6.17696	8.86105e-08	0.000135901	-8.45211
imm_5_96247939	ERAP2,ERAP2	5	96886479	ERAP2	5	96875986	96919703	-6.17414	8.95424e-08	0.000136843	-8.45077
imm_5_96257260	ERAP2,ERAP2	5	96895800	ERAP2	5	96875986	96919703	-6.07004	1.31648e-07	0.000194681	-8.49766
imm_5_96245843	ERAP2,ERAP2	5	96884383	ERAP2	5	96875986	96919703	6.03875	1.47793e-07	0.000216416	8.30232
imm_5_96251952	ERAP2,ERAP2	5	96890492	ERAP2	5	96875986	96919703	6.03875	1.47793e-07	0.000216416	8.30232
imm_5_96377824	LNPEP,LNPEP	5	97016364	ERAP2	5	96875986	96919703	-5.6465	6.24821e-07	0.000720953	-7.93499
rs1433618	CWC27,CWC27	5	64953073	ADAMTS6	5	65148738	65481920	-5.4881	1.11235e-06	0.00116033	-0.754964
rs1433611	CWC27,CWC27	5	64964834	ADAMTS6	5	65148738	65481920	-5.4881	1.11235e-06	0.00116033	-0.754964
rs1309581	CWC27,CWC27	5	64977191	ADAMTS6	5	65148738	65481920	-5.4881	1.11235e-06	0.00116033	-0.754964
rs1309572	CWC27,CWC27	5	64982178	ADAMTS6	5	65148738	65481920	-5.4881	1.11235e-06	0.00116033	-0.754964
rs1309546	CWC27,CWC27	5	64994177	ADAMTS6	5	65148738	65481920	-5.4881	1.11235e-06	0.00116033	-0.754964
rs4869315	ERAP2,ERAP2	5	96893568	ERAP2	5	96875986	96919703	-5.28473	2.31959e-06	0.00211377	-8.15333
rs299081	RAD17,RAD17,RAD17,RAD17,RAD17,RAD17,RAD17,RAD17,RAD17	5	69392358	RAD17	5	69369293	69414801	5.16587	3.55239e-06	0.00311171	4.0612
rs10050356		5	149396107	PCYOX1L	5	149358037	149369653	5.08749	4.6984e-06	0.00383933	2.00955
rs10072615		5	149396166	PCYOX1L	5	149358037	149369653	5.08749	4.6984e-06	0.00383933	2.00955
rs13356431		5	149396984	PCYOX1L	5	149358037	149369653	5.08749	4.6984e-06	0.00383933	2.00955
rs264736		5	65067666	ADAMTS6	5	65148738	65481920	-5.01235	6.13549e-06	0.00488993	-0.781084
imm_5_96226526		5	96865067	ERAP2	5	96875986	96919703	5.00778	6.23564e-06	0.00495103	7.10371
rs2549778		5	96868551	ERAP2	5	96875986	96919703	5.00778	6.23564e-06	0.00495103	7.10371
imm_5_96232129		5	96870670	ERAP2	5	96875986	96919703	5.00778	6.23564e-06	0.00495103	7.10371
imm_5_96237497	ERAP2,ERAP2	5	96876037	ERAP2	5	96875986	96919703	5.00778	6.23564e-06	0.00495103	7.10371
rs1230358	ERAP2,ERAP2	5	96876037	ERAP2	5	96875986	96919703	5.00778	6.23564e-06	0.00495103	7.10371
rs2227447	IL17B	5	149378464	PCYOX1L	5	149358037	149369653	4.90177	9.067e-06	0.0068297	2.04144
rs6864982		5	149392412	PCYOX1L	5	149358037	149369653	4.90177	9.067e-06	0.0068297	2.04144
rs10070761		5	149395421	PCYOX1L	5	149358037	149369653	4.90177	9.067e-06	0.0068297	2.04144
rs6867034		5	149398045	PCYOX1L	5	149358037	149369653	4.90177	9.067e-06	0.0068297	2.04144
rs3129063		6	29677836	ZFP57	6	29672483	29681155	25.099	1.90431e-31	3.8299e-25	4.19874
rs375984	ZFP57	6	29676725	ZFP57	6	29672483	29681155	23.9708	1.86662e-30	7.50818e-25	4.16866
rs2535238		6	29677261	ZFP57	6	29672483	29681155	23.9708	1.86662e-30	7.50818e-25	4.16866
rs2747421		6	29677341	ZFP57	6	29672483	29681155	23.9708	1.86662e-30	7.50818e-25	4.16866
rs387642		6	29677857	ZFP57	6	29672483	29681155	23.9708	1.86662e-30	7.50818e-25	4.16866
rs3129039		6	29691087	ZFP57	6	29672483	29681155	20.2042	7.651e-27	1.53875e-21	4.09754
rs3094724		6	29706518	ZFP57	6	29672483	29681155	20.2042	7.651e-27	1.53875e-21	4.09754
rs1610601	HLA-F-AS1,HLA-F-AS1	6	29732406	ZFP57	6	29672483	29681155	20.2042	7.651e-27	1.53875e-21	4.09754
custom_rs1610621	IFITM4P	6	29751013	ZFP57	6	29672483	29681155	20.2042	7.651e-27	1.53875e-21	4.09754
rs1633063		6	29758269	ZFP57	6	29672483	29681155	20.2042	7.651e-27	1.53875e-21	4.09754
rs3117301		6	29686923	ZFP57	6	29672483	29681155	19.6991	2.55689e-26	3.95566e-21	4.07444
rs2747457		6	29688640	ZFP57	6	29672483	29681155	19.6991	2.55689e-26	3.95566e-21	4.07444
rs2747460		6	29689350	ZFP57	6	29672483	29681155	19.6991	2.55689e-26	3.95566e-21	4.07444
1kg_6_30565711	HLA-E	6	30489955	HLA-E	6	30489509	30494194	14.586	2.24231e-20	3.22119e-15	151.684
rs2734974		6	29866002	ZFP57	6	29672483	29681155	14.0088	1.26785e-19	9.91394e-15	3.71961
rs2517826		6	29866264	ZFP57	6	29672483	29681155	14.0088	1.26785e-19	9.91394e-15	3.71961
rs3116799		6	29701230	ZFP57	6	29672483	29681155	13.9489	1.52138e-19	9.91394e-15	3.83598
rs1610742		6	29710175	ZFP57	6	29672483	29681155	13.9489	1.52138e-19	9.91394e-15	3.83598
rs1632964		6	29714462	ZFP57	6	29672483	29681155	13.9489	1.52138e-19	9.91394e-15	3.83598
custom_rs1632962		6	29716031	ZFP57	6	29672483	29681155	13.9489	1.52138e-19	9.91394e-15	3.83598
rs1632962		6	29716031	ZFP57	6	29672483	29681155	13.9489	1.52138e-19	9.91394e-15	3.83598
rs2517911		6	29716857	ZFP57	6	29672483	29681155	13.9489	1.52138e-19	9.91394e-15	3.83598
rs1632957		6	29720890	ZFP57	6	29672483	29681155	13.9489	1.52138e-19	9.91394e-15	3.83598
rs1628578	HLA-F-AS1,HLA-F-AS1	6	29727725	ZFP57	6	29672483	29681155	13.9489	1.52138e-19	9.91394e-15	3.83598
rs1633096	HLA-F-AS1,HLA-F-AS1	6	29739490	ZFP57	6	29672483	29681155	13.9489	1.52138e-19	9.91394e-15	3.83598
custom_rs1632964		6	29714462	ZFP57	6	29672483	29681155	13.9166	1.67856e-19	9.91394e-15	3.85606
rs3116803		6	29700095	ZFP57	6	29672483	29681155	13.8984	1.7746e-19	9.91394e-15	3.83152
rs3116802		6	29700113	ZFP57	6	29672483	29681155	13.8984	1.7746e-19	9.91394e-15	3.83152
rs3129070		6	29700299	ZFP57	6	29672483	29681155	13.8984	1.7746e-19	9.91394e-15	3.83152
rs3129066		6	29700760	ZFP57	6	29672483	29681155	13.8984	1.7746e-19	9.91394e-15	3.83152
rs2107203		6	29702053	ZFP57	6	29672483	29681155	13.8984	1.7746e-19	9.91394e-15	3.83152
rs3131870		6	29702415	ZFP57	6	29672483	29681155	13.8984	1.7746e-19	9.91394e-15	3.83152
rs3129055		6	29702484	ZFP57	6	29672483	29681155	13.8984	1.7746e-19	9.91394e-15	3.83152
rs3131866		6	29703963	ZFP57	6	29672483	29681155	13.8984	1.7746e-19	9.91394e-15	3.83152
rs1655906		6	29950477	HLA-A	6	29941260	29945884	13.3012	1.12295e-18	5.8539e-14	675.346
1kg_6_30590972		6	30515216	HLA-E	6	30489509	30494194	13.2977	1.13517e-18	5.8539e-14	141.624
rs2534812		6	30515216	HLA-E	6	30489509	30494194	13.2977	1.13517e-18	5.8539e-14	141.624
rs1061808	AGPAT1,AGPAT1	6	32168770	AGPAT1	6	32168212	32178096	12.9007	3.96878e-18	1.90045e-13	7.41861
rs3134605	GPSM3,GPSM3	6	32192179	GPSM3	6	32190766	32195523	-12.7659	6.1002e-18	2.72635e-13	-32.3262
rs3132935	NOTCH4	6	32203298	GPSM3	6	32190766	32195523	-12.7659	6.1002e-18	2.72635e-13	-32.3262
rs3132947	NOTCH4	6	32209005	GPSM3	6	32190766	32195523	-12.7659	6.1002e-18	2.72635e-13	-32.3262
1kg_6_30613927		6	30538171	HLA-E	6	30489509	30494194	12.4172	1.87377e-17	7.38915e-13	136.331
1kg_6_30614362		6	30538606	HLA-E	6	30489509	30494194	12.4172	1.87377e-17	7.38915e-13	136.331
rs1468079		6	30538606	HLA-E	6	30489509	30494194	12.4172	1.87377e-17	7.38915e-13	136.331
rs3132609	ABCF1,ABCF1	6	30577205	HLA-E	6	30489509	30494194	12.4172	1.87377e-17	7.38915e-13	136.331
1kg_6_30660916	ABCF1,ABCF1	6	30585160	HLA-E	6	30489509	30494194	12.4172	1.87377e-17	7.38915e-13	136.331
rs3130244	ABCF1,ABCF1	6	30585160	HLA-E	6	30489509	30494194	12.4172	1.87377e-17	7.38915e-13	136.331
1kg_6_30570063		6	30494307	HLA-E	6	30489509	30494194	12.2092	3.68693e-17	1.14078e-12	148.3
rs1264456		6	30494307	HLA-E	6	30489509	30494194	12.2092	3.68693e-17	1.14078e-12	148.3
1kg_6_30588856		6	30513100	HLA-E	6	30489509	30494194	12.2092	3.68693e-17	1.14078e-12	148.3
1kg_6_30605469		6	30529713	HLA-E	6	30489509	30494194	12.2092	3.68693e-17	1.14078e-12	148.3
rs2524226		6	30529713	HLA-E	6	30489509	30494194	12.2092	3.68693e-17	1.14078e-12	148.3
1kg_6_30620142	GNL1	6	30544386	HLA-E	6	30489509	30494194	12.2092	3.68693e-17	1.14078e-12	148.3
1kg_6_30638224	PRR3,PRR3	6	30562468	HLA-E	6	30489509	30494194	12.2092	3.68693e-17	1.14078e-12	148.3
rs2074504	PRR3,PRR3	6	30562468	HLA-E	6	30489509	30494194	12.2092	3.68693e-17	1.14078e-12	148.3
1kg_6_30638475	PRR3,PRR3	6	30562719	HLA-E	6	30489509	30494194	12.2092	3.68693e-17	1.14078e-12	148.3
rs2074503	PRR3,PRR3	6	30562719	HLA-E	6	30489509	30494194	12.2092	3.68693e-17	1.14078e-12	148.3
1kg_6_30645318		6	30569562	HLA-E	6	30489509	30494194	12.2092	3.68693e-17	1.14078e-12	148.3
1kg_6_30645585		6	30569829	HLA-E	6	30489509	30494194	12.2092	3.68693e-17	1.14078e-12	148.3
rs3132613		6	30569829	HLA-E	6	30489509	30494194	12.2092	3.68693e-17	1.14078e-12	148.3
1kg_6_30573491		6	30497735	HLA-E	6	30489509	30494194	11.9406	8.90841e-17	2.52343e-12	147.819
rs2508024		6	30497735	HLA-E	6	30489509	30494194	11.9406	8.90841e-17	2.52343e-12	147.819
rs3130100	ZBTB22,ZBTB22	6	33315989	ZBTB22	6	33314406	33317942	-11.6984	1.9895e-16	5.48114e-12	-2.2738
rs3130349	RNF5,RNF5P1	6	32179919	RNF5	6	32178405	32180793	-11.4032	5.35093e-16	1.416e-11	-10.7695
rs8365	RNF5,RNF5P1	6	32180626	RNF5	6	32178405	32180793	-11.4032	5.35093e-16	1.416e-11	-10.7695
rs3134940	AGER,AGER,AGER,AGER,AGER,AGER,AGER,AGER,AGER,AGER	6	32182039	RNF5	6	32178405	32180793	-11.4032	5.35093e-16	1.416e-11	-10.7695
1kg_6_30575099		6	30499343	HLA-E	6	30489509	30494194	11.3241	6.98976e-16	1.5771e-11	142.49
1kg_6_30571179		6	30495423	HLA-E	6	30489509	30494194	11.2362	9.41005e-16	1.5771e-11	142.072
rs2844725		6	30497395	HLA-E	6	30489509	30494194	11.2362	9.41005e-16	1.5771e-11	142.072
1kg_6_30575181		6	30499425	HLA-E	6	30489509	30494194	11.2362	9.41005e-16	1.5771e-11	142.072
1kg_6_30577169		6	30501413	HLA-E	6	30489509	30494194	11.2362	9.41005e-16	1.5771e-11	142.072
rs2844724		6	30501413	HLA-E	6	30489509	30494194	11.2362	9.41005e-16	1.5771e-11	142.072
1kg_6_30578280		6	30502524	HLA-E	6	30489509	30494194	11.2362	9.41005e-16	1.5771e-11	142.072
rs2844723		6	30502524	HLA-E	6	30489509	30494194	11.2362	9.41005e-16	1.5771e-11	142.072
1kg_6_30583394		6	30507638	HLA-E	6	30489509	30494194	11.2362	9.41005e-16	1.5771e-11	142.072
rs2516662		6	30507638	HLA-E	6	30489509	30494194	11.2362	9.41005e-16	1.5771e-11	142.072
1kg_6_30584013		6	30508257	HLA-E	6	30489509	30494194	11.2362	9.41005e-16	1.5771e-11	142.072
rs2023609		6	30508257	HLA-E	6	30489509	30494194	11.2362	9.41005e-16	1.5771e-11	142.072
1kg_6_30584162		6	30508406	HLA-E	6	30489509	30494194	11.2362	9.41005e-16	1.5771e-11	142.072
1kg_6_30584164		6	30508408	HLA-E	6	30489509	30494194	11.2362	9.41005e-16	1.5771e-11	142.072
rs2023608		6	30508408	HLA-E	6	30489509	30494194	11.2362	9.41005e-16	1.5771e-11	142.072
1kg_6_30585214		6	30509458	HLA-E	6	30489509	30494194	11.2362	9.41005e-16	1.5771e-11	142.072
1kg_6_30585926		6	30510170	HLA-E	6	30489509	30494194	11.2362	9.41005e-16	1.5771e-11	142.072
rs975195		6	30510170	HLA-E	6	30489509	30494194	11.2362	9.41005e-16	1.5771e-11	142.072
1kg_6_30587159		6	30511403	HLA-E	6	30489509	30494194	11.2362	9.41005e-16	1.5771e-11	142.072
1kg_6_30603722		6	30527966	HLA-E	6	30489509	30494194	11.2362	9.41005e-16	1.5771e-11	142.072
rs2534825		6	30527966	HLA-E	6	30489509	30494194	11.2362	9.41005e-16	1.5771e-11	142.072
1kg_6_30604795		6	30529039	HLA-E	6	30489509	30494194	11.2362	9.41005e-16	1.5771e-11	142.072
1kg_6_30604861		6	30529105	HLA-E	6	30489509	30494194	11.2362	9.41005e-16	1.5771e-11	142.072
1kg_6_30607106		6	30531350	HLA-E	6	30489509	30494194	11.2362	9.41005e-16	1.5771e-11	142.072
1kg_6_30607711		6	30531955	HLA-E	6	30489509	30494194	11.2362	9.41005e-16	1.5771e-11	142.072
1kg_6_30624332	GNL1	6	30548576	HLA-E	6	30489509	30494194	11.2362	9.41005e-16	1.5771e-11	142.072
rs2844715	GNL1	6	30548576	HLA-E	6	30489509	30494194	11.2362	9.41005e-16	1.5771e-11	142.072
1kg_6_30626598	GNL1	6	30550842	HLA-E	6	30489509	30494194	11.2362	9.41005e-16	1.5771e-11	142.072
rs2844714	GNL1	6	30550842	HLA-E	6	30489509	30494194	11.2362	9.41005e-16	1.5771e-11	142.072
1kg_6_30627237	GNL1	6	30551481	HLA-E	6	30489509	30494194	11.2362	9.41005e-16	1.5771e-11	142.072
rs2844713	GNL1	6	30551481	HLA-E	6	30489509	30494194	11.2362	9.41005e-16	1.5771e-11	142.072
1kg_6_30629116	GNL1	6	30553360	HLA-E	6	30489509	30494194	11.2362	9.41005e-16	1.5771e-11	142.072
rs2074505	GNL1	6	30553360	HLA-E	6	30489509	30494194	11.2362	9.41005e-16	1.5771e-11	142.072
1kg_6_30634824	PRR3,PRR3	6	30559068	HLA-E	6	30489509	30494194	11.2362	9.41005e-16	1.5771e-11	142.072
rs2516647	PRR3,PRR3	6	30559068	HLA-E	6	30489509	30494194	11.2362	9.41005e-16	1.5771e-11	142.072
1kg_6_30644050		6	30568294	HLA-E	6	30489509	30494194	11.2362	9.41005e-16	1.5771e-11	142.072
1kg_6_30644112		6	30568356	HLA-E	6	30489509	30494194	11.2362	9.41005e-16	1.5771e-11	142.072
rs3130041		6	30568356	HLA-E	6	30489509	30494194	11.2362	9.41005e-16	1.5771e-11	142.072
1kg_6_30645832		6	30570076	HLA-E	6	30489509	30494194	11.2362	9.41005e-16	1.5771e-11	142.072
rs3130243		6	30570076	HLA-E	6	30489509	30494194	11.2362	9.41005e-16	1.5771e-11	142.072
1kg_6_30647931	ABCF1,ABCF1	6	30572175	HLA-E	6	30489509	30494194	11.2362	9.41005e-16	1.5771e-11	142.072
rs2269710	ABCF1,ABCF1	6	30572175	HLA-E	6	30489509	30494194	11.2362	9.41005e-16	1.5771e-11	142.072
1kg_6_30648869	ABCF1,ABCF1	6	30573113	HLA-E	6	30489509	30494194	11.2362	9.41005e-16	1.5771e-11	142.072
rs2269709	ABCF1,ABCF1	6	30573113	HLA-E	6	30489509	30494194	11.2362	9.41005e-16	1.5771e-11	142.072
rs456261	PFDN6,PFDN6,PFDN6,PFDN6	6	33290666	ZBTB22	6	33314406	33317942	-11.0268	1.9199e-15	2.7192e-11	-2.28667
rs3106190	TAPBP,TAPBP,TAPBP	6	33312852	ZBTB22	6	33314406	33317942	-11.0268	1.9199e-15	2.7192e-11	-2.28667
rs3106189	TAPBP,TAPBP,TAPBP	6	33314225	ZBTB22	6	33314406	33317942	-11.0268	1.9199e-15	2.7192e-11	-2.28667
rs3130099		6	33314404	ZBTB22	6	33314406	33317942	-11.0268	1.9199e-15	2.7192e-11	-2.28667
rs1061783	ZBTB22,ZBTB22	6	33314851	ZBTB22	6	33314406	33317942	-11.0268	1.9199e-15	2.7192e-11	-2.28667
rs2073524	DAXX,DAXX,DAXX,DAXX	6	33322770	ZBTB22	6	33314406	33317942	-11.0268	1.9199e-15	2.7192e-11	-2.28667
rs3130270		6	33340444	ZBTB22	6	33314406	33317942	-11.0268	1.9199e-15	2.7192e-11	-2.28667
rs3135405		6	33343465	ZBTB22	6	33314406	33317942	-11.0268	1.9199e-15	2.7192e-11	-2.28667
rs1655906		6	29950477	HLA-K	6	29926459	29929232	11.009	2.04057e-15	2.86989e-11	1.75218
rs396660		6	29678388	ZFP57	6	29672483	29681155	10.9233	2.73654e-15	3.76962e-11	3.34646
rs445150		6	29679102	ZFP57	6	29672483	29681155	10.9233	2.73654e-15	3.76962e-11	3.34646
rs2747430		6	29680729	ZFP57	6	29672483	29681155	10.9233	2.73654e-15	3.76962e-11	3.34646
rs2743941		6	29787674	HLA-A	6	29941260	29945884	10.8741	3.24027e-15	4.43315e-11	636.405
rs1610602	HLA-F-AS1,HLA-F-AS1	6	29734284	ZFP57	6	29672483	29681155	10.7501	4.96577e-15	6.64796e-11	3.20412
rs1736915	HLA-F-AS1,HLA-F-AS1	6	29736539	ZFP57	6	29672483	29681155	10.7501	4.96577e-15	6.64796e-11	3.20412
rs929160	HLA-F-AS1,HLA-F-AS1	6	29739016	ZFP57	6	29672483	29681155	10.7501	4.96577e-15	6.64796e-11	3.20412
rs3134608	PRRT1	6	32150194	RNF5	6	32178405	32180793	-10.7319	5.28882e-15	6.64796e-11	-10.5523
rs3096697	PPT2-EGFL8,EGFL8,EGFL8	6	32166733	RNF5	6	32178405	32180793	-10.7319	5.28882e-15	6.64796e-11	-10.5523
rs3130347	PPT2-EGFL8,EGFL8,EGFL8	6	32166879	RNF5	6	32178405	32180793	-10.7319	5.28882e-15	6.64796e-11	-10.5523
rs3130284	AGPAT1,AGPAT1	6	32172710	RNF5	6	32178405	32180793	-10.7319	5.28882e-15	6.64796e-11	-10.5523
rs3134947	AGPAT1	6	32177428	RNF5	6	32178405	32180793	-10.7319	5.28882e-15	6.64796e-11	-10.5523
rs3134946		6	32178216	RNF5	6	32178405	32180793	-10.7319	5.28882e-15	6.64796e-11	-10.5523
rs3096689		6	32178222	RNF5	6	32178405	32180793	-10.7319	5.28882e-15	6.64796e-11	-10.5523
rs3134945	RNF5,RNF5P1	6	32178715	RNF5	6	32178405	32180793	-10.7319	5.28882e-15	6.64796e-11	-10.5523
rs3134944	RNF5,RNF5P1	6	32178867	RNF5	6	32178405	32180793	-10.7319	5.28882e-15	6.64796e-11	-10.5523
rs3132965	RNF5,RNF5P1	6	32179220	RNF5	6	32178405	32180793	-10.7319	5.28882e-15	6.64796e-11	-10.5523
rs3129953	BTNL2	6	32394044	CLIC1	6	31730581	31739763	-10.4283	1.51756e-14	1.884e-10	-42.8161
rs9273325		6	32655416	CLIC1	6	31730581	31739763	-10.2844	2.51091e-14	3.0654e-10	-42.6173
rs3130349	RNF5,RNF5P1	6	32179919	GPSM3	6	32190766	32195523	-10.2822	2.53015e-14	3.0654e-10	-31.8842
rs8365	RNF5,RNF5P1	6	32180626	GPSM3	6	32190766	32195523	-10.2822	2.53015e-14	3.0654e-10	-31.8842
rs3134940	AGER,AGER,AGER,AGER,AGER,AGER,AGER,AGER,AGER,AGER	6	32182039	GPSM3	6	32190766	32195523	-10.2822	2.53015e-14	3.0654e-10	-31.8842
rs3130018	DAXX,DAXX,DAXX,DAXX	6	33322625	ZBTB22	6	33314406	33317942	-9.94064	8.43948e-14	9.81112e-10	-2.22924
rs3131865		6	29704388	ZFP57	6	29672483	29681155	9.93741	8.53654e-14	9.86693e-10	3.3585
rs3134608	PRRT1	6	32150194	GPSM3	6	32190766	32195523	-9.77574	1.51679e-13	1.62262e-09	-31.2703
rs3096697	PPT2-EGFL8,EGFL8,EGFL8	6	32166733	GPSM3	6	32190766	32195523	-9.77574	1.51679e-13	1.62262e-09	-31.2703
rs3130347	PPT2-EGFL8,EGFL8,EGFL8	6	32166879	GPSM3	6	32190766	32195523	-9.77574	1.51679e-13	1.62262e-09	-31.2703
rs3130284	AGPAT1,AGPAT1	6	32172710	GPSM3	6	32190766	32195523	-9.77574	1.51679e-13	1.62262e-09	-31.2703
rs3134947	AGPAT1	6	32177428	GPSM3	6	32190766	32195523	-9.77574	1.51679e-13	1.62262e-09	-31.2703
rs3134946		6	32178216	GPSM3	6	32190766	32195523	-9.77574	1.51679e-13	1.62262e-09	-31.2703
rs3096689		6	32178222	GPSM3	6	32190766	32195523	-9.77574	1.51679e-13	1.62262e-09	-31.2703
rs3134945	RNF5,RNF5P1	6	32178715	GPSM3	6	32190766	32195523	-9.77574	1.51679e-13	1.62262e-09	-31.2703
rs3134944	RNF5,RNF5P1	6	32178867	GPSM3	6	32190766	32195523	-9.77574	1.51679e-13	1.62262e-09	-31.2703
rs3132965	RNF5,RNF5P1	6	32179220	GPSM3	6	32190766	32195523	-9.77574	1.51679e-13	1.62262e-09	-31.2703
rs3957147		6	32714358	CLIC1	6	31730581	31739763	-9.72175	1.839e-13	1.9569e-09	-41.6538
rs3094169		6	29862209	PPP1R11	6	30066709	30070333	9.65803	2.30923e-13	2.38168e-09	23.3161
rs2471980		6	31833091	CLIC1	6	31730581	31739763	-9.61082	2.73439e-13	2.79154e-09	-44.8623
rs7756177	C6orf10,C6orf10,C6orf10	6	32321581	CLIC1	6	31730581	31739763	-9.59205	2.92465e-13	2.9707e-09	-39.7214
rs3129891		6	32447303	CLIC1	6	31730581	31739763	-9.43978	5.05366e-13	5.10743e-09	-36.9758
rs9268127		6	32285782	CLIC1	6	31730581	31739763	-9.39403	5.95908e-13	5.60034e-09	-40.9139
rs6910668	C6orf10,C6orf10,C6orf10	6	32295681	CLIC1	6	31730581	31739763	-9.39403	5.95908e-13	5.60034e-09	-40.9139
rs9268153	C6orf10,C6orf10,C6orf10	6	32296402	CLIC1	6	31730581	31739763	-9.39403	5.95908e-13	5.60034e-09	-40.9139
rs7745174	C6orf10,C6orf10,C6orf10	6	32299018	CLIC1	6	31730581	31739763	-9.39403	5.95908e-13	5.60034e-09	-40.9139
rs9268220	C6orf10,C6orf10,C6orf10	6	32316563	CLIC1	6	31730581	31739763	-9.39403	5.95908e-13	5.60034e-09	-40.9139
rs1033499	C6orf10,C6orf10,C6orf10	6	32339755	CLIC1	6	31730581	31739763	-9.39403	5.95908e-13	5.60034e-09	-40.9139
rs3129924	C6orf10,C6orf10,C6orf10	6	32365522	CLIC1	6	31730581	31739763	-9.39403	5.95908e-13	5.60034e-09	-40.9139
rs3129925	C6orf10,C6orf10,C6orf10	6	32365642	CLIC1	6	31730581	31739763	-9.39403	5.95908e-13	5.60034e-09	-40.9139
rs3129926	C6orf10,C6orf10,C6orf10	6	32365703	CLIC1	6	31730581	31739763	-9.39403	5.95908e-13	5.60034e-09	-40.9139
rs2143462	C6orf10,C6orf10,C6orf10	6	32367427	CLIC1	6	31730581	31739763	-9.39403	5.95908e-13	5.60034e-09	-40.9139
rs2143461	C6orf10,C6orf10,C6orf10	6	32367570	CLIC1	6	31730581	31739763	-9.39403	5.95908e-13	5.60034e-09	-40.9139
rs3129933	C6orf10,C6orf10,C6orf10	6	32368384	CLIC1	6	31730581	31739763	-9.39403	5.95908e-13	5.60034e-09	-40.9139
rs3129935	C6orf10,C6orf10,C6orf10	6	32368428	CLIC1	6	31730581	31739763	-9.39403	5.95908e-13	5.60034e-09	-40.9139
rs3129937	C6orf10,C6orf10,C6orf10	6	32368587	CLIC1	6	31730581	31739763	-9.39403	5.95908e-13	5.60034e-09	-40.9139
rs3129939	C6orf10,C6orf10,C6orf10	6	32368989	CLIC1	6	31730581	31739763	-9.39403	5.95908e-13	5.60034e-09	-40.9139
rs3134605	GPSM3,GPSM3	6	32192179	RNF5	6	32178405	32180793	-9.35127	6.95257e-13	6.41414e-09	-9.58776
rs3132935	NOTCH4	6	32203298	RNF5	6	32178405	32180793	-9.35127	6.95257e-13	6.41414e-09	-9.58776
rs3132947	NOTCH4	6	32209005	RNF5	6	32178405	32180793	-9.35127	6.95257e-13	6.41414e-09	-9.58776
rs3132451		6	31614248	CLIC1	6	31730581	31739763	-9.32629	7.60885e-13	6.8012e-09	-47.0324
rs7739434		6	29962842	HLA-K	6	29926459	29929232	9.31708	7.86606e-13	7e-09	1.71804
rs1610682		6	29833547	ZFP57	6	29672483	29681155	9.25139	9.97465e-13	8.79857e-09	3.42579
rs1611133		6	29841605	ZFP57	6	29672483	29681155	9.25139	9.97465e-13	8.79857e-09	3.42579
rs2269423	AGPAT1	6	32177930	AGPAT1	6	32168212	32178096	9.17494	1.31572e-12	1.15552e-08	6.67824
rs2524005		6	29931900	ZFP57	6	29672483	29681155	9.1434	1.47519e-12	1.28377e-08	3.41015
rs3135364		6	32421768	CLIC1	6	31730581	31739763	-9.0544	2.03825e-12	1.39907e-08	-40.3191
1kg_6_30050170		6	29974414	HLA-A	6	29941260	29945884	9.03515	2.18614e-12	1.49548e-08	659.191
rs3094169		6	29862209	HLA-A	6	29941260	29945884	8.98226	2.65036e-12	1.80689e-08	694.102
rs1611350	HLA-F-AS1,HLA-F-AS1	6	29731044	ZFP57	6	29672483	29681155	8.97024	2.7691e-12	1.86884e-08	3.03144
rs2239839	DAXX,DAXX,DAXX,DAXX	6	33320298	DAXX	6	33318558	33323016	-8.90588	3.50178e-12	2.34756e-08	-10.9452
rs1059231	DAXX,DAXX,DAXX,DAXX	6	33320494	DAXX	6	33318558	33323016	-8.90588	3.50178e-12	2.34756e-08	-10.9452
rs1053924	LOC100507547,LOC100507547,LOC100507547,LOC100507547	6	32152938	AGPAT1	6	32168212	32178096	8.89081	3.69984e-12	2.4721e-08	6.59509
rs2734985		6	29850885	ZFP57	6	29672483	29681155	8.87484	3.9221e-12	2.61192e-08	3.10654
rs1736982		6	29801744	PPP1R11	6	30066709	30070333	8.81994	4.79367e-12	3.1301e-08	16.9771
rs1736981		6	29802545	PPP1R11	6	30066709	30070333	8.81994	4.79367e-12	3.1301e-08	16.9771
rs2523759		6	29851316	ZFP57	6	29672483	29681155	8.81642	4.85583e-12	3.1301e-08	3.09121
rs5013093		6	29852809	ZFP57	6	29672483	29681155	8.81642	4.85583e-12	3.1301e-08	3.09121
rs2734984		6	29853054	ZFP57	6	29672483	29681155	8.81642	4.85583e-12	3.1301e-08	3.09121
rs2734980		6	29854119	ZFP57	6	29672483	29681155	8.81642	4.85583e-12	3.1301e-08	3.09121
rs2517861		6	29854205	ZFP57	6	29672483	29681155	8.81642	4.85583e-12	3.1301e-08	3.09121
1kg_6_30250437		6	30174681	TRIM26	6	30184455	30213427	-8.74151	6.38808e-12	3.84657e-08	-3.23544
rs757257		6	30174681	TRIM26	6	30184455	30213427	-8.74151	6.38808e-12	3.84657e-08	-3.23544
1kg_6_30250978		6	30175222	TRIM26	6	30184455	30213427	-8.74151	6.38808e-12	3.84657e-08	-3.23544
1kg_6_30253062		6	30177306	TRIM26	6	30184455	30213427	-8.74151	6.38808e-12	3.84657e-08	-3.23544
rs7774730		6	30177963	TRIM26	6	30184455	30213427	-8.74151	6.38808e-12	3.84657e-08	-3.23544
rs9261543		6	30178873	TRIM26	6	30184455	30213427	-8.74151	6.38808e-12	3.84657e-08	-3.23544
1kg_6_30263087	TRIM26,TRIM26	6	30187331	TRIM26	6	30184455	30213427	-8.74151	6.38808e-12	3.84657e-08	-3.23544
rs6457164	TRIM26,TRIM26	6	30187331	TRIM26	6	30184455	30213427	-8.74151	6.38808e-12	3.84657e-08	-3.23544
1kg_6_30263292	TRIM26,TRIM26	6	30187536	TRIM26	6	30184455	30213427	-8.74151	6.38808e-12	3.84657e-08	-3.23544
1kg_6_30265633	TRIM26,TRIM26	6	30189877	TRIM26	6	30184455	30213427	-8.74151	6.38808e-12	3.84657e-08	-3.23544
rs765977	TRIM26,TRIM26	6	30189877	TRIM26	6	30184455	30213427	-8.74151	6.38808e-12	3.84657e-08	-3.23544
1kg_6_30267018	TRIM26,TRIM26	6	30191262	TRIM26	6	30184455	30213427	-8.74151	6.38808e-12	3.84657e-08	-3.23544
rs2284164	TRIM26,TRIM26	6	30192077	TRIM26	6	30184455	30213427	-8.74151	6.38808e-12	3.84657e-08	-3.23544
1kg_6_30283826	TRIM26,TRIM26	6	30208070	TRIM26	6	30184455	30213427	-8.74151	6.38808e-12	3.84657e-08	-3.23544
rs3132672	TRIM26,TRIM26	6	30208070	TRIM26	6	30184455	30213427	-8.74151	6.38808e-12	3.84657e-08	-3.23544
1kg_6_30284290	TRIM26,TRIM26	6	30208534	TRIM26	6	30184455	30213427	-8.74151	6.38808e-12	3.84657e-08	-3.23544
1kg_6_30287005	TRIM26,TRIM26	6	30211249	TRIM26	6	30184455	30213427	-8.74151	6.38808e-12	3.84657e-08	-3.23544
rs3130383	TRIM26,TRIM26	6	30211249	TRIM26	6	30184455	30213427	-8.74151	6.38808e-12	3.84657e-08	-3.23544
1kg_6_30287131	TRIM26,TRIM26	6	30211375	TRIM26	6	30184455	30213427	-8.74151	6.38808e-12	3.84657e-08	-3.23544
rs3130384	TRIM26,TRIM26	6	30211375	TRIM26	6	30184455	30213427	-8.74151	6.38808e-12	3.84657e-08	-3.23544
1kg_6_30302510		6	30226754	TRIM26	6	30184455	30213427	-8.74151	6.38808e-12	3.84657e-08	-3.23544
rs3130303		6	32238090	CLIC1	6	31730581	31739763	-8.682	7.94564e-12	4.75597e-08	-38.2425
rs6901158		6	32238165	CLIC1	6	31730581	31739763	-8.682	7.94564e-12	4.75597e-08	-38.2425
rs3130349	RNF5,RNF5P1	6	32179919	CLIC1	6	31730581	31739763	-8.64423	9.12722e-12	5.24469e-08	-45.1897
rs8365	RNF5,RNF5P1	6	32180626	CLIC1	6	31730581	31739763	-8.64423	9.12722e-12	5.24469e-08	-45.1897
rs3134940	AGER,AGER,AGER,AGER,AGER,AGER,AGER,AGER,AGER,AGER	6	32182039	CLIC1	6	31730581	31739763	-8.64423	9.12722e-12	5.24469e-08	-45.1897
rs2857597		6	31617223	ABHD16A	6	31686955	31703356	8.61509	1.01584e-11	5.75499e-08	11.5868
rs1046080	PRRC2A,PRRC2A	6	31628105	ABHD16A	6	31686955	31703356	8.61509	1.01584e-11	5.75499e-08	11.5868
rs2272593	PRRC2A,PRRC2A	6	31633567	ABHD16A	6	31686955	31703356	8.61509	1.01584e-11	5.75499e-08	11.5868
rs3130617	C6orf47	6	31659746	ABHD16A	6	31686955	31703356	8.61509	1.01584e-11	5.75499e-08	11.5868
rs1475865	ABHD16A,ABHD16A,ABHD16A,ABHD16A	6	31689636	ABHD16A	6	31686955	31703356	8.61509	1.01584e-11	5.75499e-08	11.5868
1kg_6_30178911	TRIM31	6	30103155	ZFP57	6	29672483	29681155	8.58957	1.11573e-11	6.1816e-08	3.16416
rs2240071	TRIM31	6	30103155	ZFP57	6	29672483	29681155	8.58957	1.11573e-11	6.1816e-08	3.16416
1kg_6_30178916	TRIM31	6	30103160	ZFP57	6	29672483	29681155	8.58957	1.11573e-11	6.1816e-08	3.16416
rs1110446	TRIM31	6	30103160	ZFP57	6	29672483	29681155	8.58957	1.11573e-11	6.1816e-08	3.16416
1kg_6_30180490	TRIM31	6	30104734	ZFP57	6	29672483	29681155	8.58957	1.11573e-11	6.1816e-08	3.16416
rs2844796	TRIM31	6	30104734	ZFP57	6	29672483	29681155	8.58957	1.11573e-11	6.1816e-08	3.16416
1kg_6_30180700	TRIM31	6	30104944	ZFP57	6	29672483	29681155	8.58957	1.11573e-11	6.1816e-08	3.16416
rs2248289	TRIM31	6	30104944	ZFP57	6	29672483	29681155	8.58957	1.11573e-11	6.1816e-08	3.16416
rs9268861		6	32462117	CLIC1	6	31730581	31739763	-8.57312	1.18528e-11	6.54889e-08	-34.513
rs1655906		6	29950477	PPP1R11	6	30066709	30070333	8.56688	1.21278e-11	6.68249e-08	19.1323
rs652888	EHMT2,EHMT2,EHMT2	6	31883457	RNF5	6	32178405	32180793	-8.51425	1.472e-11	7.97963e-08	-8.84145
rs1633021		6	29779092	ZFP57	6	29672483	29681155	8.48423	1.64406e-11	8.86455e-08	3.03309
custom_rs1611192		6	29804102	ZFP57	6	29672483	29681155	8.48423	1.64406e-11	8.86455e-08	3.03309
rs3135369		6	32419444	CLIC1	6	31730581	31739763	-8.46769	1.74738e-11	9.37141e-08	-39.2721
rs589428	EHMT2,EHMT2,EHMT2	6	31880443	EHMT2	6	31879759	31897687	8.46034	1.79537e-11	9.57772e-08	1.54584
rs535586	EHMT2,EHMT2,EHMT2	6	31892560	EHMT2	6	31879759	31897687	8.46034	1.79537e-11	9.57772e-08	1.54584
rs3129949	C6orf10,C6orf10,C6orf10	6	32331037	CLIC1	6	31730581	31739763	-8.44949	1.86863e-11	9.88981e-08	-36.1444
rs1003878	C6orf10,C6orf10,C6orf10	6	32332045	CLIC1	6	31730581	31739763	-8.44949	1.86863e-11	9.88981e-08	-36.1444
rs3117137	C6orf10,C6orf10,C6orf10	6	32342134	CLIC1	6	31730581	31739763	-8.44949	1.86863e-11	9.88981e-08	-36.1444
1kg_6_30286266	TRIM26,TRIM26	6	30210510	TRIM26	6	30184455	30213427	-8.40951	2.16553e-11	1.07009e-07	-3.13569
rs3132671	TRIM26,TRIM26	6	30210510	TRIM26	6	30184455	30213427	-8.40951	2.16553e-11	1.07009e-07	-3.13569
1kg_6_30289254		6	30213498	TRIM26	6	30184455	30213427	-8.40951	2.16553e-11	1.07009e-07	-3.13569
1kg_6_30294842		6	30219086	TRIM26	6	30184455	30213427	-8.40951	2.16553e-11	1.07009e-07	-3.13569
1kg_6_30295143		6	30219387	TRIM26	6	30184455	30213427	-8.40951	2.16553e-11	1.07009e-07	-3.13569
rs3132668		6	30219387	TRIM26	6	30184455	30213427	-8.40951	2.16553e-11	1.07009e-07	-3.13569
1kg_6_30295413		6	30219657	TRIM26	6	30184455	30213427	-8.40951	2.16553e-11	1.07009e-07	-3.13569
rs3094132		6	30219657	TRIM26	6	30184455	30213427	-8.40951	2.16553e-11	1.07009e-07	-3.13569
rs3130388		6	30220381	TRIM26	6	30184455	30213427	-8.40951	2.16553e-11	1.07009e-07	-3.13569
rs3130389		6	30220422	TRIM26	6	30184455	30213427	-8.40951	2.16553e-11	1.07009e-07	-3.13569
1kg_6_30298619		6	30222863	TRIM26	6	30184455	30213427	-8.40951	2.16553e-11	1.07009e-07	-3.13569
rs3130391		6	30222863	TRIM26	6	30184455	30213427	-8.40951	2.16553e-11	1.07009e-07	-3.13569
rs3132667		6	30223810	TRIM26	6	30184455	30213427	-8.40951	2.16553e-11	1.07009e-07	-3.13569
1kg_6_30301492		6	30225736	TRIM26	6	30184455	30213427	-8.40951	2.16553e-11	1.07009e-07	-3.13569
1kg_6_30302082		6	30226326	TRIM26	6	30184455	30213427	-8.40951	2.16553e-11	1.07009e-07	-3.13569
rs2040486		6	30226326	TRIM26	6	30184455	30213427	-8.40951	2.16553e-11	1.07009e-07	-3.13569
1kg_6_30304292		6	30228536	TRIM26	6	30184455	30213427	-8.40951	2.16553e-11	1.07009e-07	-3.13569
rs3094140		6	30228536	TRIM26	6	30184455	30213427	-8.40951	2.16553e-11	1.07009e-07	-3.13569
1kg_6_30304834		6	30229078	TRIM26	6	30184455	30213427	-8.40951	2.16553e-11	1.07009e-07	-3.13569
1kg_6_30307046		6	30231290	TRIM26	6	30184455	30213427	-8.40951	2.16553e-11	1.07009e-07	-3.13569
rs1573295		6	30231290	TRIM26	6	30184455	30213427	-8.40951	2.16553e-11	1.07009e-07	-3.13569
1kg_6_30307491		6	30231735	TRIM26	6	30184455	30213427	-8.40951	2.16553e-11	1.07009e-07	-3.13569
1kg_6_30309934	HCG17	6	30234178	TRIM26	6	30184455	30213427	-8.40951	2.16553e-11	1.07009e-07	-3.13569
1kg_6_30310031	HCG17	6	30234275	TRIM26	6	30184455	30213427	-8.40951	2.16553e-11	1.07009e-07	-3.13569
rs916568	HCG17	6	30234275	TRIM26	6	30184455	30213427	-8.40951	2.16553e-11	1.07009e-07	-3.13569
1kg_6_30310408	HCG17	6	30234652	TRIM26	6	30184455	30213427	-8.40951	2.16553e-11	1.07009e-07	-3.13569
rs3132674	HCG17	6	30234652	TRIM26	6	30184455	30213427	-8.40951	2.16553e-11	1.07009e-07	-3.13569
rs2743941		6	29787674	PPP1R11	6	30066709	30070333	8.36747	2.529e-11	1.24358e-07	18.8546
1kg_6_30047656		6	29971900	HLA-A	6	29941260	29945884	8.35547	2.64362e-11	1.29362e-07	635.432
rs2763979		6	31826815	CLIC1	6	31730581	31739763	-8.3288	2.91726e-11	1.42406e-07	-42.3988
rs9268856		6	32461942	CLIC1	6	31730581	31739763	-8.22889	4.22143e-11	1.93536e-07	-34.0128
rs9268862		6	32462390	CLIC1	6	31730581	31739763	-8.22889	4.22143e-11	1.93536e-07	-34.0128
rs4428528		6	32462585	CLIC1	6	31730581	31739763	-8.22889	4.22143e-11	1.93536e-07	-34.0128
rs7746922		6	32463198	CLIC1	6	31730581	31739763	-8.22889	4.22143e-11	1.93536e-07	-34.0128
rs7747521		6	32463328	CLIC1	6	31730581	31739763	-8.22889	4.22143e-11	1.93536e-07	-34.0128
rs9268878		6	32463515	CLIC1	6	31730581	31739763	-8.22889	4.22143e-11	1.93536e-07	-34.0128
rs9268885		6	32463928	CLIC1	6	31730581	31739763	-8.22889	4.22143e-11	1.93536e-07	-34.0128
rs9268976		6	32467097	CLIC1	6	31730581	31739763	-8.22889	4.22143e-11	1.93536e-07	-34.0128
rs9268977		6	32467162	CLIC1	6	31730581	31739763	-8.22889	4.22143e-11	1.93536e-07	-34.0128
rs9268980		6	32467346	CLIC1	6	31730581	31739763	-8.22889	4.22143e-11	1.93536e-07	-34.0128
rs9269043		6	32470821	CLIC1	6	31730581	31739763	-8.22889	4.22143e-11	1.93536e-07	-34.0128
rs2157338		6	32471546	CLIC1	6	31730581	31739763	-8.22889	4.22143e-11	1.93536e-07	-34.0128
rs2187823		6	32471731	CLIC1	6	31730581	31739763	-8.22889	4.22143e-11	1.93536e-07	-34.0128
rs9273504	HLA-DQB1,HLA-DQB1	6	32660630	CLIC1	6	31730581	31739763	-8.22746	4.24377e-11	1.93536e-07	-38.7817
rs9273529	HLA-DQB1,HLA-DQB1	6	32660921	CLIC1	6	31730581	31739763	-8.22746	4.24377e-11	1.93536e-07	-38.7817
rs3891175		6	32666690	CLIC1	6	31730581	31739763	-8.22746	4.24377e-11	1.93536e-07	-38.7817
rs707929	VWA7	6	31774290	CLIC1	6	31730581	31739763	-8.19601	4.76783e-11	2.1645e-07	-42.3061
rs707928	VWA7	6	31774813	CLIC1	6	31730581	31739763	-8.19601	4.76783e-11	2.1645e-07	-42.3061
rs9273497	HLA-DQB1,HLA-DQB1	6	32660520	HLA-DQA1	6	32628179	32647062	8.19326	4.81668e-11	2.1645e-07	24.644
1kg_6_30173395		6	30097639	ZFP57	6	29672483	29681155	8.18948	4.88455e-11	2.1645e-07	3.09929
rs1264703		6	30097639	ZFP57	6	29672483	29681155	8.18948	4.88455e-11	2.1645e-07	3.09929
1kg_6_30173554		6	30097798	ZFP57	6	29672483	29681155	8.18948	4.88455e-11	2.1645e-07	3.09929
rs1264702		6	30097798	ZFP57	6	29672483	29681155	8.18948	4.88455e-11	2.1645e-07	3.09929
1kg_6_30174076		6	30098320	ZFP57	6	29672483	29681155	8.18703	4.92918e-11	2.1645e-07	3.09994
1kg_6_30175156		6	30099400	ZFP57	6	29672483	29681155	8.18703	4.92918e-11	2.1645e-07	3.09994
1kg_6_30175547		6	30099791	ZFP57	6	29672483	29681155	8.18703	4.92918e-11	2.1645e-07	3.09994
rs1264697		6	30099791	ZFP57	6	29672483	29681155	8.18703	4.92918e-11	2.1645e-07	3.09994
1kg_6_30175813		6	30100057	ZFP57	6	29672483	29681155	8.18703	4.92918e-11	2.1645e-07	3.09994
1kg_6_30175871		6	30100115	ZFP57	6	29672483	29681155	8.18703	4.92918e-11	2.1645e-07	3.09994
rs1264695		6	30100115	ZFP57	6	29672483	29681155	8.18703	4.92918e-11	2.1645e-07	3.09994
1kg_6_30177774		6	30102018	ZFP57	6	29672483	29681155	8.18703	4.92918e-11	2.1645e-07	3.09994
rs1108052		6	30102018	ZFP57	6	29672483	29681155	8.18703	4.92918e-11	2.1645e-07	3.09994
1kg_6_30178157		6	30102401	ZFP57	6	29672483	29681155	8.18703	4.92918e-11	2.1645e-07	3.09994
rs7739434		6	29962842	HLA-A	6	29941260	29945884	8.13196	6.04508e-11	2.64515e-07	594.58
1kg_6_30050170		6	29974414	PPP1R11	6	30066709	30070333	8.13174	6.05006e-11	2.64515e-07	20.5955
rs9266669		6	31380300	CLIC1	6	31730581	31739763	-8.10543	6.67006e-11	2.9099e-07	-38.8048
rs3115667		6	31675622	ABHD16A	6	31686955	31703356	8.09259	6.99541e-11	3.03211e-07	10.7205
rs9275709		6	32720412	CLIC1	6	31730581	31739763	-8.06765	7.67347e-11	3.31885e-07	-34.6131
rs2735076	HCG9	6	29975713	HLA-A	6	29941260	29945884	8.06084	7.86997e-11	3.36838e-07	544.734
rs455567	WDR46,WDR46	6	33284338	ZBTB22	6	33314406	33317942	-8.05906	7.92197e-11	3.36838e-07	-2.19655
rs446735	WDR46,WDR46	6	33287326	ZBTB22	6	33314406	33317942	-8.05906	7.92197e-11	3.36838e-07	-2.19655
rs463260	WDR46,WDR46	6	33289207	ZBTB22	6	33314406	33317942	-8.05906	7.92197e-11	3.36838e-07	-2.19655
rs464865	WDR46,WDR46	6	33289409	ZBTB22	6	33314406	33317942	-8.05906	7.92197e-11	3.36838e-07	-2.19655
rs1059288	TAPBP,TAPBP	6	33299895	ZBTB22	6	33314406	33317942	-8.05906	7.92197e-11	3.36838e-07	-2.19655
rs2071888	TAPBP,TAPBP,TAPBP	6	33305078	ZBTB22	6	33314406	33317942	-8.05906	7.92197e-11	3.36838e-07	-2.19655
rs2073525		6	33323048	ZBTB22	6	33314406	33317942	-8.05906	7.92197e-11	3.36838e-07	-2.19655
rs3131854		6	29644108	PPP1R11	6	30066709	30070333	7.9811	1.05821e-10	4.42463e-07	18.4328
rs2071653	MOG,MOG,MOG,MOG,MOG,MOG,MOG,MOG,MOG	6	29668151	PPP1R11	6	30066709	30070333	7.9811	1.05821e-10	4.42463e-07	18.4328
rs2074473	TRIM26,TRIM26	6	30186422	TRIM26	6	30184455	30213427	-7.9643	1.1264e-10	4.69995e-07	-2.9914
rs1737052		6	29766341	PPP1R11	6	30066709	30070333	7.93675	1.24786e-10	5.18525e-07	15.7864
rs1737043		6	29768270	PPP1R11	6	30066709	30070333	7.93675	1.24786e-10	5.18525e-07	15.7864
1kg_6_30262178	TRIM26,TRIM26	6	30186422	TRIM26	6	30184455	30213427	-7.93453	1.2582e-10	5.21744e-07	-2.9856
rs3134996		6	32669089	HLA-DQA1	6	32628179	32647062	7.86365	1.63779e-10	6.76362e-07	24.8959
rs3129942	C6orf10,C6orf10,C6orf10	6	32370506	CLIC1	6	31730581	31739763	-7.74836	2.51598e-10	1.02847e-06	-35.17
rs1632973		6	29809394	ZFP57	6	29672483	29681155	7.73088	2.68534e-10	1.09326e-06	2.92744
rs1633002	LOC554223,LOC554223	6	29797270	ZFP57	6	29672483	29681155	7.7136	2.86401e-10	1.16364e-06	2.92433
rs3094165		6	29865764	PPP1R11	6	30066709	30070333	7.71201	2.88103e-10	1.16819e-06	16.077
rs2239842	RGL2,RGL2	6	33294094	DAXX	6	33318558	33323016	-7.70151	2.99604e-10	1.21239e-06	-10.3184
rs9268127		6	32285782	RNF5	6	32178405	32180793	-7.69193	3.10496e-10	1.21965e-06	-8.11323
rs6910668	C6orf10,C6orf10,C6orf10	6	32295681	RNF5	6	32178405	32180793	-7.69193	3.10496e-10	1.21965e-06	-8.11323
rs9268153	C6orf10,C6orf10,C6orf10	6	32296402	RNF5	6	32178405	32180793	-7.69193	3.10496e-10	1.21965e-06	-8.11323
rs7745174	C6orf10,C6orf10,C6orf10	6	32299018	RNF5	6	32178405	32180793	-7.69193	3.10496e-10	1.21965e-06	-8.11323
rs9268220	C6orf10,C6orf10,C6orf10	6	32316563	RNF5	6	32178405	32180793	-7.69193	3.10496e-10	1.21965e-06	-8.11323
rs1033499	C6orf10,C6orf10,C6orf10	6	32339755	RNF5	6	32178405	32180793	-7.69193	3.10496e-10	1.21965e-06	-8.11323
rs3129924	C6orf10,C6orf10,C6orf10	6	32365522	RNF5	6	32178405	32180793	-7.69193	3.10496e-10	1.21965e-06	-8.11323
rs3129925	C6orf10,C6orf10,C6orf10	6	32365642	RNF5	6	32178405	32180793	-7.69193	3.10496e-10	1.21965e-06	-8.11323
rs3129926	C6orf10,C6orf10,C6orf10	6	32365703	RNF5	6	32178405	32180793	-7.69193	3.10496e-10	1.21965e-06	-8.11323
rs2143462	C6orf10,C6orf10,C6orf10	6	32367427	RNF5	6	32178405	32180793	-7.69193	3.10496e-10	1.21965e-06	-8.11323
rs2143461	C6orf10,C6orf10,C6orf10	6	32367570	RNF5	6	32178405	32180793	-7.69193	3.10496e-10	1.21965e-06	-8.11323
rs3129933	C6orf10,C6orf10,C6orf10	6	32368384	RNF5	6	32178405	32180793	-7.69193	3.10496e-10	1.21965e-06	-8.11323
rs3129935	C6orf10,C6orf10,C6orf10	6	32368428	RNF5	6	32178405	32180793	-7.69193	3.10496e-10	1.21965e-06	-8.11323
rs3129937	C6orf10,C6orf10,C6orf10	6	32368587	RNF5	6	32178405	32180793	-7.69193	3.10496e-10	1.21965e-06	-8.11323
rs3129939	C6orf10,C6orf10,C6orf10	6	32368989	RNF5	6	32178405	32180793	-7.69193	3.10496e-10	1.21965e-06	-8.11323
1kg_6_30047656		6	29971900	PPP1R11	6	30066709	30070333	7.63797	3.7972e-10	1.48288e-06	19.9224
rs1737069		6	29762953	HLA-A	6	29941260	29945884	7.63452	3.84628e-10	1.49913e-06	514.21
rs9275770		6	32721655	CLIC1	6	31730581	31739763	-7.61784	4.09329e-10	1.59232e-06	-36.3882
rs1610594		6	29711270	HLA-A	6	29941260	29945884	7.59695	4.42504e-10	1.71144e-06	536.302
rs2524272		6	29714623	HLA-A	6	29941260	29945884	7.59695	4.42504e-10	1.71144e-06	536.302
rs1627567		6	29715089	HLA-A	6	29941260	29945884	7.59695	4.42504e-10	1.71144e-06	536.302
rs2855812	MICB,MICB,MICB	6	31504943	CLIC1	6	31730581	31739763	-7.59366	4.47981e-10	1.7293e-06	-42.5651
rs3134608	PRRT1	6	32150194	CLIC1	6	31730581	31739763	-7.58398	4.64458e-10	1.75914e-06	-42.5198
rs3096697	PPT2-EGFL8,EGFL8,EGFL8	6	32166733	CLIC1	6	31730581	31739763	-7.58398	4.64458e-10	1.75914e-06	-42.5198
rs3130347	PPT2-EGFL8,EGFL8,EGFL8	6	32166879	CLIC1	6	31730581	31739763	-7.58398	4.64458e-10	1.75914e-06	-42.5198
rs3130284	AGPAT1,AGPAT1	6	32172710	CLIC1	6	31730581	31739763	-7.58398	4.64458e-10	1.75914e-06	-42.5198
rs3134947	AGPAT1	6	32177428	CLIC1	6	31730581	31739763	-7.58398	4.64458e-10	1.75914e-06	-42.5198
rs3134946		6	32178216	CLIC1	6	31730581	31739763	-7.58398	4.64458e-10	1.75914e-06	-42.5198
rs3096689		6	32178222	CLIC1	6	31730581	31739763	-7.58398	4.64458e-10	1.75914e-06	-42.5198
rs3134945	RNF5,RNF5P1	6	32178715	CLIC1	6	31730581	31739763	-7.58398	4.64458e-10	1.75914e-06	-42.5198
rs3134944	RNF5,RNF5P1	6	32178867	CLIC1	6	31730581	31739763	-7.58398	4.64458e-10	1.75914e-06	-42.5198
rs3132965	RNF5,RNF5P1	6	32179220	CLIC1	6	31730581	31739763	-7.58398	4.64458e-10	1.75914e-06	-42.5198
rs1611196		6	29790218	ZFP57	6	29672483	29681155	7.54612	5.3495e-10	1.98868e-06	2.88953
rs1633010	LOC554223,LOC554223	6	29795165	ZFP57	6	29672483	29681155	7.54612	5.3495e-10	1.98868e-06	2.88953
rs1736991		6	29799149	ZFP57	6	29672483	29681155	7.54612	5.3495e-10	1.98868e-06	2.88953
rs1632983		6	29805732	ZFP57	6	29672483	29681155	7.54612	5.3495e-10	1.98868e-06	2.88953
rs3129943	C6orf10,C6orf10,C6orf10	6	32370918	CLIC1	6	31730581	31739763	-7.53795	5.51534e-10	2.03329e-06	-34.9492
rs2734985		6	29850885	HLA-E	6	30489509	30494194	-7.53789	5.51647e-10	2.03329e-06	-94.8003
rs1633041		6	29765446	ZFP57	6	29672483	29681155	7.51878	5.92444e-10	2.03329e-06	2.87793
rs1737049		6	29767327	ZFP57	6	29672483	29681155	7.51878	5.92444e-10	2.03329e-06	2.87793
rs1737041		6	29768452	ZFP57	6	29672483	29681155	7.51878	5.92444e-10	2.03329e-06	2.87793
rs1737040		6	29768824	ZFP57	6	29672483	29681155	7.51878	5.92444e-10	2.03329e-06	2.87793
rs1737038		6	29768914	ZFP57	6	29672483	29681155	7.51878	5.92444e-10	2.03329e-06	2.87793
rs1737031		6	29769704	ZFP57	6	29672483	29681155	7.51878	5.92444e-10	2.03329e-06	2.87793
rs1610726		6	29770888	ZFP57	6	29672483	29681155	7.51878	5.92444e-10	2.03329e-06	2.87793
rs885940		6	29771280	ZFP57	6	29672483	29681155	7.51878	5.92444e-10	2.03329e-06	2.87793
custom_rs1610635		6	29771657	ZFP57	6	29672483	29681155	7.51878	5.92444e-10	2.03329e-06	2.87793
rs1615962		6	29777949	ZFP57	6	29672483	29681155	7.51878	5.92444e-10	2.03329e-06	2.87793
rs1633030		6	29778017	ZFP57	6	29672483	29681155	7.51878	5.92444e-10	2.03329e-06	2.87793
rs1633028		6	29778590	ZFP57	6	29672483	29681155	7.51878	5.92444e-10	2.03329e-06	2.87793
rs2735042		6	29779596	ZFP57	6	29672483	29681155	7.51878	5.92444e-10	2.03329e-06	2.87793
custom_rs1610644	HCG4	6	29791668	ZFP57	6	29672483	29681155	7.51878	5.92444e-10	2.03329e-06	2.87793
rs1633011	LOC554223,LOC554223	6	29794916	ZFP57	6	29672483	29681155	7.51878	5.92444e-10	2.03329e-06	2.87793
rs1633009	LOC554223,LOC554223	6	29795310	ZFP57	6	29672483	29681155	7.51878	5.92444e-10	2.03329e-06	2.87793
rs1630969	LOC554223,LOC554223	6	29797224	ZFP57	6	29672483	29681155	7.51878	5.92444e-10	2.03329e-06	2.87793
rs1629068	LOC554223,LOC554223	6	29797514	ZFP57	6	29672483	29681155	7.51878	5.92444e-10	2.03329e-06	2.87793
rs1736983		6	29800272	ZFP57	6	29672483	29681155	7.51878	5.92444e-10	2.03329e-06	2.87793
custom_rs1610711		6	29801720	ZFP57	6	29672483	29681155	7.51878	5.92444e-10	2.03329e-06	2.87793
rs1632988		6	29804618	ZFP57	6	29672483	29681155	7.51878	5.92444e-10	2.03329e-06	2.87793
rs1632987		6	29804772	ZFP57	6	29672483	29681155	7.51878	5.92444e-10	2.03329e-06	2.87793
rs1736971		6	29808545	ZFP57	6	29672483	29681155	7.51878	5.92444e-10	2.03329e-06	2.87793
rs1736969		6	29808613	ZFP57	6	29672483	29681155	7.51878	5.92444e-10	2.03329e-06	2.87793
rs1736963		6	29810206	ZFP57	6	29672483	29681155	7.51878	5.92444e-10	2.03329e-06	2.87793
rs753544		6	29812752	ZFP57	6	29672483	29681155	7.51878	5.92444e-10	2.03329e-06	2.87793
rs1077432		6	29815091	ZFP57	6	29672483	29681155	7.51878	5.92444e-10	2.03329e-06	2.87793
rs1318083		6	29815442	ZFP57	6	29672483	29681155	7.51878	5.92444e-10	2.03329e-06	2.87793
rs2050189	C6orf10,C6orf10,C6orf10	6	32371870	CLIC1	6	31730581	31739763	-7.4927	6.53045e-10	2.22986e-06	-35.7244
rs7756177	C6orf10,C6orf10,C6orf10	6	32321581	RNF5	6	32178405	32180793	-7.48197	6.79752e-10	2.31251e-06	-7.71141
rs2534804		6	30518679	HLA-E	6	30489509	30494194	7.47711	6.92198e-10	2.31251e-06	117.225
1kg_6_30647417	ABCF1,ABCF1	6	30571661	HLA-E	6	30489509	30494194	7.47711	6.92198e-10	2.31251e-06	117.225
1kg_6_30649216	ABCF1,ABCF1	6	30573460	HLA-E	6	30489509	30494194	7.47711	6.92198e-10	2.31251e-06	117.225
1kg_6_30652920	ABCF1,ABCF1	6	30577164	HLA-E	6	30489509	30494194	7.47711	6.92198e-10	2.31251e-06	117.225
rs732229	ABCF1,ABCF1	6	30577164	HLA-E	6	30489509	30494194	7.47711	6.92198e-10	2.31251e-06	117.225
rs1264439	ABCF1,ABCF1	6	30584725	HLA-E	6	30489509	30494194	7.47711	6.92198e-10	2.31251e-06	117.225
1kg_6_30661850	ABCF1,ABCF1	6	30586094	HLA-E	6	30489509	30494194	7.47711	6.92198e-10	2.31251e-06	117.225
rs1264437	ABCF1,ABCF1	6	30586094	HLA-E	6	30489509	30494194	7.47711	6.92198e-10	2.31251e-06	117.225
1kg_6_30670000		6	30594244	HLA-E	6	30489509	30494194	7.47711	6.92198e-10	2.31251e-06	117.225
rs1264432		6	30594244	HLA-E	6	30489509	30494194	7.47711	6.92198e-10	2.31251e-06	117.225
1kg_6_30687294	PPP1R10,PPP1R10	6	30611538	HLA-E	6	30489509	30494194	7.47711	6.92198e-10	2.31251e-06	117.225
rs2252745	PPP1R10,PPP1R10	6	30611538	HLA-E	6	30489509	30494194	7.47711	6.92198e-10	2.31251e-06	117.225
rs707938	MSH5,MSH5-SAPCD1,MSH5,MSH5,MSH5	6	31761582	CLIC1	6	31730581	31739763	-7.39502	9.4066e-10	3.09122e-06	-38.5679
rs3132931		6	32268118	CLIC1	6	31730581	31739763	-7.34284	1.14323e-09	3.53185e-06	-36.9071
rs3096674		6	32270442	CLIC1	6	31730581	31739763	-7.34284	1.14323e-09	3.53185e-06	-36.9071
rs3115557		6	32271874	CLIC1	6	31730581	31739763	-7.34284	1.14323e-09	3.53185e-06	-36.9071
rs1559873		6	32275352	CLIC1	6	31730581	31739763	-7.34284	1.14323e-09	3.53185e-06	-36.9071
rs1559874		6	32275378	CLIC1	6	31730581	31739763	-7.34284	1.14323e-09	3.53185e-06	-36.9071
rs9268125		6	32284901	CLIC1	6	31730581	31739763	-7.34284	1.14323e-09	3.53185e-06	-36.9071
rs9268131		6	32286675	CLIC1	6	31730581	31739763	-7.34284	1.14323e-09	3.53185e-06	-36.9071
rs9268135		6	32287453	CLIC1	6	31730581	31739763	-7.34284	1.14323e-09	3.53185e-06	-36.9071
rs9268137		6	32287492	CLIC1	6	31730581	31739763	-7.34284	1.14323e-09	3.53185e-06	-36.9071
rs7742654	C6orf10,C6orf10,C6orf10	6	32303666	CLIC1	6	31730581	31739763	-7.34284	1.14323e-09	3.53185e-06	-36.9071
rs3864299	C6orf10,C6orf10,C6orf10	6	32303897	CLIC1	6	31730581	31739763	-7.34284	1.14323e-09	3.53185e-06	-36.9071
rs3864300	C6orf10,C6orf10,C6orf10	6	32304030	CLIC1	6	31730581	31739763	-7.34284	1.14323e-09	3.53185e-06	-36.9071
rs9268165	C6orf10,C6orf10,C6orf10	6	32304550	CLIC1	6	31730581	31739763	-7.34284	1.14323e-09	3.53185e-06	-36.9071
rs9268166	C6orf10,C6orf10,C6orf10	6	32304656	CLIC1	6	31730581	31739763	-7.34284	1.14323e-09	3.53185e-06	-36.9071
rs6457536	C6orf10,C6orf10,C6orf10	6	32305988	CLIC1	6	31730581	31739763	-7.34284	1.14323e-09	3.53185e-06	-36.9071
rs9268176	C6orf10,C6orf10,C6orf10	6	32306302	CLIC1	6	31730581	31739763	-7.34284	1.14323e-09	3.53185e-06	-36.9071
rs7341328	C6orf10,C6orf10,C6orf10	6	32307417	CLIC1	6	31730581	31739763	-7.34284	1.14323e-09	3.53185e-06	-36.9071
rs9268192	C6orf10,C6orf10,C6orf10	6	32309434	CLIC1	6	31730581	31739763	-7.34284	1.14323e-09	3.53185e-06	-36.9071
rs9268197	C6orf10,C6orf10,C6orf10	6	32310157	CLIC1	6	31730581	31739763	-7.34284	1.14323e-09	3.53185e-06	-36.9071
rs9268198	C6orf10,C6orf10,C6orf10	6	32310410	CLIC1	6	31730581	31739763	-7.34284	1.14323e-09	3.53185e-06	-36.9071
rs9268200	C6orf10,C6orf10,C6orf10	6	32310893	CLIC1	6	31730581	31739763	-7.34284	1.14323e-09	3.53185e-06	-36.9071
rs9268202	C6orf10,C6orf10,C6orf10	6	32311563	CLIC1	6	31730581	31739763	-7.34284	1.14323e-09	3.53185e-06	-36.9071
rs6934429	C6orf10,C6orf10,C6orf10	6	32311845	CLIC1	6	31730581	31739763	-7.34284	1.14323e-09	3.53185e-06	-36.9071
rs6934776	C6orf10,C6orf10,C6orf10	6	32312039	CLIC1	6	31730581	31739763	-7.34284	1.14323e-09	3.53185e-06	-36.9071
rs6939410	C6orf10,C6orf10,C6orf10	6	32312405	CLIC1	6	31730581	31739763	-7.34284	1.14323e-09	3.53185e-06	-36.9071
rs1018434	C6orf10,C6orf10,C6orf10	6	32313583	CLIC1	6	31730581	31739763	-7.34284	1.14323e-09	3.53185e-06	-36.9071
rs1018433	C6orf10,C6orf10,C6orf10	6	32313733	CLIC1	6	31730581	31739763	-7.34284	1.14323e-09	3.53185e-06	-36.9071
rs9268212	C6orf10,C6orf10,C6orf10	6	32314112	CLIC1	6	31730581	31739763	-7.34284	1.14323e-09	3.53185e-06	-36.9071
rs9268215	C6orf10,C6orf10,C6orf10	6	32314694	CLIC1	6	31730581	31739763	-7.34284	1.14323e-09	3.53185e-06	-36.9071
rs6909790	C6orf10,C6orf10,C6orf10	6	32315202	CLIC1	6	31730581	31739763	-7.34284	1.14323e-09	3.53185e-06	-36.9071
rs6915455	C6orf10,C6orf10,C6orf10	6	32315717	CLIC1	6	31730581	31739763	-7.34284	1.14323e-09	3.53185e-06	-36.9071
rs1061808	AGPAT1,AGPAT1	6	32168770	ATF6B	6	32115264	32128253	7.3268	1.21384e-09	3.74424e-06	13.5657
rs9275844		6	32723249	CLIC1	6	31730581	31739763	-7.32107	1.24016e-09	3.7963e-06	-33.0444
rs9275922		6	32724911	CLIC1	6	31730581	31739763	-7.32107	1.24016e-09	3.7963e-06	-33.0444
rs9276018		6	32727251	CLIC1	6	31730581	31739763	-7.32107	1.24016e-09	3.7963e-06	-33.0444
rs9276029		6	32727559	CLIC1	6	31730581	31739763	-7.32107	1.24016e-09	3.7963e-06	-33.0444
rs130071	CCHCR1,CCHCR1,CCHCR1	6	31148433	CLIC1	6	31730581	31739763	-7.30889	1.29792e-09	3.96707e-06	-36.0295
rs2855429	COL11A2,COL11A2,COL11A2,COL11A2	6	33190412	RXRB	6	33193588	33200665	7.2977	1.35337e-09	4.12402e-06	2.01834
rs3117040	RXRB,RXRB,RXRB	6	33196958	RXRB	6	33193588	33200665	7.2977	1.35337e-09	4.12402e-06	2.01834
rs9268671		6	32446513	CLIC1	6	31730581	31739763	-7.29198	1.38261e-09	4.2004e-06	-33.5063
rs2855442	COL11A2,COL11A2,COL11A2	6	33169626	RXRB	6	33193588	33200665	7.28049	1.4433e-09	4.35844e-06	2.03434
rs2744511	COL11A2,COL11A2,COL11A2	6	33175213	RXRB	6	33193588	33200665	7.28049	1.4433e-09	4.35844e-06	2.03434
rs2855425	COL11A2,COL11A2,COL11A2	6	33176596	RXRB	6	33193588	33200665	7.28049	1.4433e-09	4.35844e-06	2.03434
rs6531	RXRB,RXRB,RXRB	6	33195674	RXRB	6	33193588	33200665	7.28049	1.4433e-09	4.35844e-06	2.03434
rs469064	WDR46,WDR46	6	33282699	ZBTB22	6	33314406	33317942	-7.27217	1.48891e-09	4.48944e-06	-2.0981
rs1737052		6	29766341	HLA-A	6	29941260	29945884	7.26904	1.50642e-09	4.52866e-06	463.112
rs1737043		6	29768270	HLA-A	6	29941260	29945884	7.26904	1.50642e-09	4.52866e-06	463.112
rs9276322		6	32737253	CLIC1	6	31730581	31739763	-7.25179	1.60678e-09	4.81596e-06	-33.1371
rs2233956		6	31113428	CLIC1	6	31730581	31739763	-7.21435	1.84822e-09	5.53139e-06	-41.5518
rs2744512	COL11A2,COL11A2,COL11A2	6	33174143	RXRB	6	33193588	33200665	7.15632	2.29623e-09	6.86197e-06	2.05119
rs2394894		6	31239143	CLIC1	6	31730581	31739763	-7.1357	2.48028e-09	7.28214e-06	-36.4892
rs2394895		6	31239202	CLIC1	6	31730581	31739763	-7.1357	2.48028e-09	7.28214e-06	-36.4892
rs3134762		6	31243089	CLIC1	6	31730581	31739763	-7.1357	2.48028e-09	7.28214e-06	-36.4892
rs3130424		6	31250462	CLIC1	6	31730581	31739763	-7.1357	2.48028e-09	7.28214e-06	-36.4892
rs3095298	PSORS1C1,CDSN	6	31115155	CLIC1	6	31730581	31739763	-7.12617	2.57027e-09	7.49169e-06	-34.8458
rs3094220	PSORS1C1,CDSN	6	31115210	CLIC1	6	31730581	31739763	-7.12617	2.57027e-09	7.49169e-06	-34.8458
rs3094216	PSORS1C1,CDSN	6	31116271	CLIC1	6	31730581	31739763	-7.12617	2.57027e-09	7.49169e-06	-34.8458
rs3132550	PSORS1C1,CDSN	6	31118271	CLIC1	6	31730581	31739763	-7.12617	2.57027e-09	7.49169e-06	-34.8458
rs3094663	PSORS1C1,PSORS1C2	6	31139310	TCF19	6	31158547	31167159	7.11045	2.72589e-09	7.89947e-06	1.15762
rs2285803	PSORS1C1	6	31139481	TCF19	6	31158547	31167159	7.11045	2.72589e-09	7.89947e-06	1.15762
rs130073	CCHCR1,CCHCR1,CCHCR1	6	31143403	TCF19	6	31158547	31167159	7.11045	2.72589e-09	7.89947e-06	1.15762
rs9263758	CCHCR1,CCHCR1,CCHCR1	6	31148097	TCF19	6	31158547	31167159	7.11045	2.72589e-09	7.89947e-06	1.15762
rs3129945		6	32374760	CLIC1	6	31730581	31739763	-7.10916	2.73912e-09	7.92638e-06	-34.8029
rs9273371		6	32658788	CLIC1	6	31730581	31739763	-7.09555	2.88207e-09	8.32807e-06	-36.3831
1kg_6_30659265	ABCF1,ABCF1	6	30583509	HLA-E	6	30489509	30494194	7.0757	3.10422e-09	8.89333e-06	111.379
rs1264440	ABCF1,ABCF1	6	30583509	HLA-E	6	30489509	30494194	7.0757	3.10422e-09	8.89333e-06	111.379
1kg_6_30670650		6	30594894	HLA-E	6	30489509	30494194	7.0757	3.10422e-09	8.89333e-06	111.379
rs1264431		6	30594894	HLA-E	6	30489509	30494194	7.0757	3.10422e-09	8.89333e-06	111.379
rs3115569		6	32256362	CLIC1	6	31730581	31739763	-7.06014	3.29019e-09	9.165e-06	-36.2888
rs9268055		6	32262831	CLIC1	6	31730581	31739763	-7.06014	3.29019e-09	9.165e-06	-36.2888
rs3115563		6	32265861	CLIC1	6	31730581	31739763	-7.06014	3.29019e-09	9.165e-06	-36.2888
rs3132928		6	32266238	CLIC1	6	31730581	31739763	-7.06014	3.29019e-09	9.165e-06	-36.2888
rs3096681		6	32267400	CLIC1	6	31730581	31739763	-7.06014	3.29019e-09	9.165e-06	-36.2888
rs3096673		6	32270236	CLIC1	6	31730581	31739763	-7.06014	3.29019e-09	9.165e-06	-36.2888
rs3132945		6	32270903	CLIC1	6	31730581	31739763	-7.06014	3.29019e-09	9.165e-06	-36.2888
rs3130340		6	32276850	CLIC1	6	31730581	31739763	-7.06014	3.29019e-09	9.165e-06	-36.2888
rs3115553		6	32278050	CLIC1	6	31730581	31739763	-7.06014	3.29019e-09	9.165e-06	-36.2888
rs7751896		6	32287633	CLIC1	6	31730581	31739763	-7.06014	3.29019e-09	9.165e-06	-36.2888
rs6935269		6	32292573	CLIC1	6	31730581	31739763	-7.06014	3.29019e-09	9.165e-06	-36.2888
rs3749966	C6orf10,C6orf10,C6orf10	6	32293730	CLIC1	6	31730581	31739763	-7.06014	3.29019e-09	9.165e-06	-36.2888
rs6909427	C6orf10,C6orf10,C6orf10	6	32300924	CLIC1	6	31730581	31739763	-7.06014	3.29019e-09	9.165e-06	-36.2888
rs7775332	C6orf10,C6orf10,C6orf10	6	32302586	CLIC1	6	31730581	31739763	-7.06014	3.29019e-09	9.165e-06	-36.2888
rs9268167	C6orf10,C6orf10,C6orf10	6	32304660	CLIC1	6	31730581	31739763	-7.06014	3.29019e-09	9.165e-06	-36.2888
rs3864302	C6orf10,C6orf10,C6orf10	6	32311015	CLIC1	6	31730581	31739763	-7.06014	3.29019e-09	9.165e-06	-36.2888
rs1018430	C6orf10,C6orf10,C6orf10	6	32313911	CLIC1	6	31730581	31739763	-7.06014	3.29019e-09	9.165e-06	-36.2888
rs3763314		6	32408841	CLIC1	6	31730581	31739763	-7.04914	3.42846e-09	9.24292e-06	-34.1314
rs9268501		6	32409105	CLIC1	6	31730581	31739763	-7.04914	3.42846e-09	9.24292e-06	-34.1314
rs9268502		6	32409155	CLIC1	6	31730581	31739763	-7.04914	3.42846e-09	9.24292e-06	-34.1314
rs9268503		6	32409284	CLIC1	6	31730581	31739763	-7.04914	3.42846e-09	9.24292e-06	-34.1314
rs9268506		6	32409693	CLIC1	6	31730581	31739763	-7.04914	3.42846e-09	9.24292e-06	-34.1314
rs9268507		6	32409762	CLIC1	6	31730581	31739763	-7.04914	3.42846e-09	9.24292e-06	-34.1314
rs9268508		6	32409811	CLIC1	6	31730581	31739763	-7.04914	3.42846e-09	9.24292e-06	-34.1314
rs9268513		6	32411010	CLIC1	6	31730581	31739763	-7.04914	3.42846e-09	9.24292e-06	-34.1314
rs5007266		6	32411057	CLIC1	6	31730581	31739763	-7.04914	3.42846e-09	9.24292e-06	-34.1314
rs5007264		6	32411100	CLIC1	6	31730581	31739763	-7.04914	3.42846e-09	9.24292e-06	-34.1314
rs5007263		6	32411205	CLIC1	6	31730581	31739763	-7.04914	3.42846e-09	9.24292e-06	-34.1314
rs5007262		6	32411234	CLIC1	6	31730581	31739763	-7.04914	3.42846e-09	9.24292e-06	-34.1314
rs5007261		6	32411254	CLIC1	6	31730581	31739763	-7.04914	3.42846e-09	9.24292e-06	-34.1314
rs5007260		6	32411270	CLIC1	6	31730581	31739763	-7.04914	3.42846e-09	9.24292e-06	-34.1314
rs5007259		6	32411324	CLIC1	6	31730581	31739763	-7.04914	3.42846e-09	9.24292e-06	-34.1314
rs5007258		6	32411462	CLIC1	6	31730581	31739763	-7.04914	3.42846e-09	9.24292e-06	-34.1314
rs6906730		6	32411668	CLIC1	6	31730581	31739763	-7.04914	3.42846e-09	9.24292e-06	-34.1314
rs6911383		6	32411905	CLIC1	6	31730581	31739763	-7.04914	3.42846e-09	9.24292e-06	-34.1314
rs6932810		6	32412413	CLIC1	6	31730581	31739763	-7.04914	3.42846e-09	9.24292e-06	-34.1314
rs6932542		6	32412485	CLIC1	6	31730581	31739763	-7.04914	3.42846e-09	9.24292e-06	-34.1314
rs4502931		6	32413005	CLIC1	6	31730581	31739763	-7.04914	3.42846e-09	9.24292e-06	-34.1314
rs9268518		6	32413041	CLIC1	6	31730581	31739763	-7.04914	3.42846e-09	9.24292e-06	-34.1314
rs9268520		6	32413083	CLIC1	6	31730581	31739763	-7.04914	3.42846e-09	9.24292e-06	-34.1314
rs6918317		6	32413433	CLIC1	6	31730581	31739763	-7.04914	3.42846e-09	9.24292e-06	-34.1314
rs521828	C6orf10,C6orf10,C6orf10	6	32323866	CLIC1	6	31730581	31739763	-7.03563	3.60609e-09	9.7088e-06	-34.6156
rs9263708	PSORS1C1	6	31127493	CLIC1	6	31730581	31739763	-7.03226	3.65182e-09	9.80566e-06	-37.4235
rs3130564	PSORS1C1	6	31133897	CLIC1	6	31730581	31739763	-7.03226	3.65182e-09	9.80566e-06	-37.4235
rs968155		6	32412938	CLIC1	6	31730581	31739763	-7.02158	3.8006e-09	1.0167e-05	-33.7458
rs440454	SKIV2L	6	31959565	CLIC1	6	31730581	31739763	-7.02116	3.80662e-09	1.0167e-05	-36.3241
rs419788	SKIV2L	6	31961022	CLIC1	6	31730581	31739763	-7.02116	3.80662e-09	1.0167e-05	-36.3241
rs410851	SKIV2L	6	31968891	CLIC1	6	31730581	31739763	-7.02116	3.80662e-09	1.0167e-05	-36.3241
rs2524069		6	31277012	CLIC1	6	31730581	31739763	-7.01798	3.85215e-09	1.02614e-05	-41.3551
rs2524067		6	31278044	CLIC1	6	31730581	31739763	-7.01798	3.85215e-09	1.02614e-05	-41.3551
rs2523759		6	29851316	HLA-E	6	30489509	30494194	-7.01088	3.95572e-09	1.04542e-05	-91.1851
rs5013093		6	29852809	HLA-E	6	30489509	30494194	-7.01088	3.95572e-09	1.04542e-05	-91.1851
rs2734984		6	29853054	HLA-E	6	30489509	30494194	-7.01088	3.95572e-09	1.04542e-05	-91.1851
rs2734980		6	29854119	HLA-E	6	30489509	30494194	-7.01088	3.95572e-09	1.04542e-05	-91.1851
rs2517861		6	29854205	HLA-E	6	30489509	30494194	-7.01088	3.95572e-09	1.04542e-05	-91.1851
rs3129846		6	32428698	CLIC1	6	31730581	31739763	-6.95864	4.80928e-09	1.24965e-05	-34.9559
rs3135342		6	32428838	CLIC1	6	31730581	31739763	-6.95864	4.80928e-09	1.24965e-05	-34.9559
rs3129848		6	32429272	CLIC1	6	31730581	31739763	-6.95864	4.80928e-09	1.24965e-05	-34.9559
rs3129853		6	32430871	CLIC1	6	31730581	31739763	-6.95864	4.80928e-09	1.24965e-05	-34.9559
rs3135339		6	32431484	CLIC1	6	31730581	31739763	-6.95864	4.80928e-09	1.24965e-05	-34.9559
rs2395172		6	32432065	CLIC1	6	31730581	31739763	-6.95864	4.80928e-09	1.24965e-05	-34.9559
rs3129858		6	32432743	CLIC1	6	31730581	31739763	-6.95864	4.80928e-09	1.24965e-05	-34.9559
rs983561		6	32435878	CLIC1	6	31730581	31739763	-6.95864	4.80928e-09	1.24965e-05	-34.9559
rs5000563		6	32436358	CLIC1	6	31730581	31739763	-6.95864	4.80928e-09	1.24965e-05	-34.9559
rs2395177		6	32437299	CLIC1	6	31730581	31739763	-6.95864	4.80928e-09	1.24965e-05	-34.9559
rs3129872		6	32439376	CLIC1	6	31730581	31739763	-6.95864	4.80928e-09	1.24965e-05	-34.9559
rs3129876	HLA-DRA	6	32440235	CLIC1	6	31730581	31739763	-6.95864	4.80928e-09	1.24965e-05	-34.9559
rs3129881	HLA-DRA	6	32441707	CLIC1	6	31730581	31739763	-6.95864	4.80928e-09	1.24965e-05	-34.9559
rs9270963		6	32605664	HLA-DRB1	6	32578769	32589848	6.94013	5.15387e-09	1.33746e-05	189.886
rs2517985	CCHCR1,CCHCR1,CCHCR1	6	31151165	CLIC1	6	31730581	31739763	-6.93803	5.19441e-09	1.34624e-05	-32.9136
rs377763		6	32231367	CLIC1	6	31730581	31739763	-6.93664	5.22149e-09	1.35152e-05	-31.4692
rs3134605	GPSM3,GPSM3	6	32192179	CLIC1	6	31730581	31739763	-6.9256	5.44159e-09	1.39949e-05	-38.717
rs3132935	NOTCH4	6	32203298	CLIC1	6	31730581	31739763	-6.9256	5.44159e-09	1.39949e-05	-38.717
rs3132947	NOTCH4	6	32209005	CLIC1	6	31730581	31739763	-6.9256	5.44159e-09	1.39949e-05	-38.717
rs805294	LY6G6C	6	31720440	CLIC1	6	31730581	31739763	-6.91495	5.66257e-09	1.45075e-05	-37.5448
rs1144708	MSH5,MSH5-SAPCD1,MSH5,MSH5,MSH5	6	31742243	CLIC1	6	31730581	31739763	-6.91495	5.66257e-09	1.45075e-05	-37.5448
rs75639337		6	32610879	CLIC1	6	31730581	31739763	-6.90401	5.89904e-09	1.50367e-05	-30.4591
rs502771		6	32611193	CLIC1	6	31730581	31739763	-6.90401	5.89904e-09	1.50367e-05	-30.4591
rs9271301		6	32613837	CLIC1	6	31730581	31739763	-6.90401	5.89904e-09	1.50367e-05	-30.4591
rs1129740	HLA-DQA1	6	32641328	HLA-DQA1	6	32628179	32647062	6.88492	6.33543e-09	1.60879e-05	22.3187
rs9273349		6	32658092	HLA-DQA1	6	32628179	32647062	6.88492	6.33543e-09	1.60879e-05	22.3187
rs1610707		6	29814271	ZFP57	6	29672483	29681155	6.87459	6.58496e-09	1.66794e-05	2.7697
rs1736982		6	29801744	HLA-A	6	29941260	29945884	6.85871	6.98761e-09	1.76549e-05	461.516
rs1736981		6	29802545	HLA-A	6	29941260	29945884	6.85871	6.98761e-09	1.76549e-05	461.516
1kg_6_30185208	TRIM31,TRIM31-AS1	6	30109452	HLA-A	6	29941260	29945884	6.84419	7.37739e-09	1.85697e-05	506.579
rs2523990	TRIM31,TRIM31-AS1	6	30109452	HLA-A	6	29941260	29945884	6.84419	7.37739e-09	1.85697e-05	506.579
rs3130944		6	31228894	CLIC1	6	31730581	31739763	-6.84258	7.42182e-09	1.86582e-05	-35.8322
rs652888	EHMT2,EHMT2,EHMT2	6	31883457	CLIC1	6	31730581	31739763	-6.8303	7.77035e-09	1.951e-05	-36.8097
rs389883	STK19,STK19,STK19	6	31979683	CLIC1	6	31730581	31739763	-6.82448	7.94136e-09	1.99145e-05	-35.9463
rs630379	NELFE	6	31954477	CLIC1	6	31730581	31739763	-6.81661	8.1783e-09	2.04832e-05	-38.5317
rs3094159		6	29868057	PPP1R11	6	30066709	30070333	6.81502	8.22719e-09	2.05289e-05	15.2437
rs3132718		6	29868800	PPP1R11	6	30066709	30070333	6.81502	8.22719e-09	2.05289e-05	15.2437
rs3132714		6	29872871	PPP1R11	6	30066709	30070333	6.81502	8.22719e-09	2.05289e-05	15.2437
rs9271255		6	32612580	HLA-DRB1	6	32578769	32589848	6.81332	8.27947e-09	2.06338e-05	186.197
rs6937545		6	32450254	CLIC1	6	31730581	31739763	-6.80678	8.4845e-09	2.10924e-05	-33.0079
rs7763262		6	32457105	CLIC1	6	31730581	31739763	-6.80678	8.4845e-09	2.10924e-05	-33.0079
custom_rs1611723		6	29862728	ZFP57	6	29672483	29681155	6.80115	8.66465e-09	2.15137e-05	2.61147
rs521977	SLC44A4,SLC44A4,SLC44A4	6	31869050	CLIC1	6	31730581	31739763	-6.79762	8.77971e-09	2.1753e-05	-36.9216
1kg_6_30048658		6	29972902	ZFP57	6	29672483	29681155	6.79753	8.78265e-09	2.1753e-05	2.8815
rs3132726		6	29855829	HLA-K	6	29926459	29929232	6.79303	8.93188e-09	2.20682e-05	1.64221
rs3094657		6	29860533	HLA-K	6	29926459	29929232	6.79303	8.93188e-09	2.20682e-05	1.64221
rs2523971		6	29970481	ZFP57	6	29672483	29681155	6.78491	9.20682e-09	2.2309e-05	2.86038
1kg_6_30047273		6	29971517	ZFP57	6	29672483	29681155	6.78491	9.20682e-09	2.2309e-05	2.86038
rs2523964		6	29971517	ZFP57	6	29672483	29681155	6.78491	9.20682e-09	2.2309e-05	2.86038
1kg_6_30047462		6	29971706	ZFP57	6	29672483	29681155	6.78491	9.20682e-09	2.2309e-05	2.86038
1kg_6_30047523		6	29971767	ZFP57	6	29672483	29681155	6.78491	9.20682e-09	2.2309e-05	2.86038
rs2523962		6	29971767	ZFP57	6	29672483	29681155	6.78491	9.20682e-09	2.2309e-05	2.86038
rs2523960		6	29972175	ZFP57	6	29672483	29681155	6.78491	9.20682e-09	2.2309e-05	2.86038
rs2844805		6	29972902	ZFP57	6	29672483	29681155	6.78491	9.20682e-09	2.2309e-05	2.86038
1kg_6_30048793		6	29973037	ZFP57	6	29672483	29681155	6.78491	9.20682e-09	2.2309e-05	2.86038
1kg_6_30049163		6	29973407	ZFP57	6	29672483	29681155	6.78491	9.20682e-09	2.2309e-05	2.86038
1kg_6_30097674	ZNRD1-AS1	6	30021918	ZFP57	6	29672483	29681155	6.78491	9.20682e-09	2.2309e-05	2.86038
rs165255	ZNRD1-AS1	6	30021918	ZFP57	6	29672483	29681155	6.78491	9.20682e-09	2.2309e-05	2.86038
1kg_6_30110031	ZNRD1-AS1	6	30034275	ZFP57	6	29672483	29681155	6.78491	9.20682e-09	2.2309e-05	2.86038
rs259940	ZNRD1-AS1	6	30044157	ZFP57	6	29672483	29681155	6.78491	9.20682e-09	2.2309e-05	2.86038
rs1245371	RNF39,RNF39	6	30070575	ZFP57	6	29672483	29681155	6.78491	9.20682e-09	2.2309e-05	2.86038
rs3129029		6	29694666	PPP1R11	6	30066709	30070333	6.78263	9.28572e-09	2.24731e-05	17.8663
rs3130979		6	31114420	CLIC1	6	31730581	31739763	-6.77901	9.41227e-09	2.2752e-05	-30.3543
rs3130931	POU5F1,POU5F1,POU5F1,POU5F1,POU5F1	6	31167111	TCF19	6	31158547	31167159	6.77121	9.69049e-09	2.33404e-05	1.17318
rs577272	SLC44A4,SLC44A4,SLC44A4	6	31870186	EHMT2	6	31879759	31897687	6.76668	9.856e-09	2.35977e-05	1.46776
rs644827	SLC44A4,SLC44A4,SLC44A4	6	31870664	EHMT2	6	31879759	31897687	6.76668	9.856e-09	2.35977e-05	1.46776
rs644774	SLC44A4,SLC44A4,SLC44A4	6	31870713	EHMT2	6	31879759	31897687	6.76668	9.856e-09	2.35977e-05	1.46776
rs2242665	SLC44A4,SLC44A4,SLC44A4	6	31871532	EHMT2	6	31879759	31897687	6.76668	9.856e-09	2.35977e-05	1.46776
rs2242664	SLC44A4,SLC44A4,SLC44A4	6	31871554	EHMT2	6	31879759	31897687	6.76668	9.856e-09	2.35977e-05	1.46776
rs1736976		6	29806222	ZFP57	6	29672483	29681155	6.76634	9.86839e-09	2.35993e-05	2.76151
rs2857597		6	31617223	C6orf47	6	31658298	31660778	6.75936	1.0129e-08	2.37269e-05	2.14977
rs1046080	PRRC2A,PRRC2A	6	31628105	C6orf47	6	31658298	31660778	6.75936	1.0129e-08	2.37269e-05	2.14977
rs2272593	PRRC2A,PRRC2A	6	31633567	C6orf47	6	31658298	31660778	6.75936	1.0129e-08	2.37269e-05	2.14977
rs3130617	C6orf47	6	31659746	C6orf47	6	31658298	31660778	6.75936	1.0129e-08	2.37269e-05	2.14977
rs1475865	ABHD16A,ABHD16A,ABHD16A,ABHD16A	6	31689636	C6orf47	6	31658298	31660778	6.75936	1.0129e-08	2.37269e-05	2.14977
rs9270600		6	32593916	CLIC1	6	31730581	31739763	-6.75861	1.01577e-08	2.37269e-05	-31.1428
rs9270662		6	32598312	CLIC1	6	31730581	31739763	-6.75861	1.01577e-08	2.37269e-05	-31.1428
rs9270665		6	32598455	CLIC1	6	31730581	31739763	-6.75861	1.01577e-08	2.37269e-05	-31.1428
rs75324027		6	32605852	CLIC1	6	31730581	31739763	-6.75861	1.01577e-08	2.37269e-05	-31.1428
rs2858863		6	32610501	CLIC1	6	31730581	31739763	-6.75861	1.01577e-08	2.37269e-05	-31.1428
rs642093		6	32614298	CLIC1	6	31730581	31739763	-6.75861	1.01577e-08	2.37269e-05	-31.1428
rs7760731		6	32615624	CLIC1	6	31730581	31739763	-6.75861	1.01577e-08	2.37269e-05	-31.1428
rs9271541		6	32622293	CLIC1	6	31730581	31739763	-6.75861	1.01577e-08	2.37269e-05	-31.1428
rs3129763		6	32623148	CLIC1	6	31730581	31739763	-6.75861	1.01577e-08	2.37269e-05	-31.1428
rs9271619		6	32623996	CLIC1	6	31730581	31739763	-6.75861	1.01577e-08	2.37269e-05	-31.1428
rs9271895		6	32628129	CLIC1	6	31730581	31739763	-6.75861	1.01577e-08	2.37269e-05	-31.1428
rs9272063		6	32631526	CLIC1	6	31730581	31739763	-6.75861	1.01577e-08	2.37269e-05	-31.1428
rs9272294		6	32635983	CLIC1	6	31730581	31739763	-6.75861	1.01577e-08	2.37269e-05	-31.1428
rs9272408		6	32637186	CLIC1	6	31730581	31739763	-6.75861	1.01577e-08	2.37269e-05	-31.1428
rs9272646	HLA-DQA1	6	32640617	CLIC1	6	31730581	31739763	-6.75861	1.01577e-08	2.37269e-05	-31.1428
rs2855440	COL11A2,COL11A2,COL11A2	6	33170721	RXRB	6	33193588	33200665	6.75812	1.01763e-08	2.37428e-05	1.97698
1kg_6_30683582	PPP1R10,PPP1R10	6	30607826	IER3	6	30743199	30744548	6.74853	1.05475e-08	2.44733e-05	36.3378
rs1264420	PPP1R10,PPP1R10	6	30607826	IER3	6	30743199	30744548	6.74853	1.05475e-08	2.44733e-05	36.3378
rs3131863		6	29705706	HLA-A	6	29941260	29945884	6.74846	1.05502e-08	2.44733e-05	487.967
rs1476573		6	29706871	HLA-A	6	29941260	29945884	6.74846	1.05502e-08	2.44733e-05	487.967
rs1476572		6	29706964	HLA-A	6	29941260	29945884	6.74846	1.05502e-08	2.44733e-05	487.967
rs7739434		6	29962842	PPP1R11	6	30066709	30070333	6.74061	1.08638e-08	2.51717e-05	17.6975
rs3094169		6	29862209	PAIP1P1	6	30186798	30188614	6.73682	1.10188e-08	2.55014e-05	0.127797
custom_rs1155143		6	29820615	ZFP57	6	29672483	29681155	6.71979	1.17426e-08	2.70519e-05	2.73948
rs1610675		6	29820829	ZFP57	6	29672483	29681155	6.71979	1.17426e-08	2.70519e-05	2.73948
rs1736957		6	29814856	ZFP57	6	29672483	29681155	6.71979	1.17426e-08	2.70519e-05	2.73948
rs885905	VARS2,VARS2,VARS2	6	30922654	VARS2	6	30914205	30926459	6.71197	1.20908e-08	2.7664e-05	1.08241
rs2532941	VARS2,VARS2,VARS2	6	30924744	VARS2	6	30914205	30926459	6.71197	1.20908e-08	2.7664e-05	1.08241
rs1043483	VARS2,VARS2,VARS2	6	30925951	VARS2	6	30914205	30926459	6.71197	1.20908e-08	2.7664e-05	1.08241
rs2517459		6	30929245	VARS2	6	30914205	30926459	6.71197	1.20908e-08	2.7664e-05	1.08241
rs2532925	SFTA2	6	30931386	VARS2	6	30914205	30926459	6.71197	1.20908e-08	2.7664e-05	1.08241
rs2253705		6	30932317	VARS2	6	30914205	30926459	6.71197	1.20908e-08	2.7664e-05	1.08241
1kg_6_30179258	TRIM31	6	30103502	ZFP57	6	29672483	29681155	6.70524	1.23983e-08	2.8239e-05	2.74793
rs1116222	TRIM31	6	30103502	ZFP57	6	29672483	29681155	6.70524	1.23983e-08	2.8239e-05	2.74793
1kg_6_30179309	TRIM31	6	30103553	ZFP57	6	29672483	29681155	6.70524	1.23983e-08	2.8239e-05	2.74793
rs1116221	TRIM31	6	30103553	ZFP57	6	29672483	29681155	6.70524	1.23983e-08	2.8239e-05	2.74793
rs3129878	HLA-DRA	6	32440958	CLIC1	6	31730581	31739763	-6.70246	1.25279e-08	2.84697e-05	-31.6215
rs3117099		6	32390493	CLIC1	6	31730581	31739763	-6.68978	1.3135e-08	2.98158e-05	-30.7713
rs2501968	CENPQ	6	49492265	CENPQ	6	49463370	49493107	6.68302	1.3471e-08	3.05439e-05	1.667
rs3130654		6	30855298	VARS2	6	30914205	30926459	6.67875	1.36873e-08	3.09994e-05	1.12486
rs3132726		6	29855829	PPP1R11	6	30066709	30070333	6.67663	1.37961e-08	3.11084e-05	19.4655
rs3094657		6	29860533	PPP1R11	6	30066709	30070333	6.67663	1.37961e-08	3.11084e-05	19.4655
rs3132726		6	29855829	HLA-A	6	29941260	29945884	6.67648	1.38041e-08	3.11084e-05	595.821
rs3094657		6	29860533	HLA-A	6	29941260	29945884	6.67648	1.38041e-08	3.11084e-05	595.821
rs1265087		6	31142033	CLIC1	6	31730581	31739763	-6.67422	1.3921e-08	3.11084e-05	-32.8154
rs1576	CCHCR1,CCHCR1,CCHCR1	6	31142614	CLIC1	6	31730581	31739763	-6.67422	1.3921e-08	3.11084e-05	-32.8154
rs1265078	CCHCR1,CCHCR1,CCHCR1	6	31144825	CLIC1	6	31730581	31739763	-6.67422	1.3921e-08	3.11084e-05	-32.8154
rs1265076	CCHCR1,CCHCR1,CCHCR1	6	31145306	CLIC1	6	31730581	31739763	-6.67422	1.3921e-08	3.11084e-05	-32.8154
rs746647	CCHCR1,CCHCR1,CCHCR1	6	31146405	CLIC1	6	31730581	31739763	-6.67422	1.3921e-08	3.11084e-05	-32.8154
rs1265067	CCHCR1,CCHCR1,CCHCR1	6	31148365	CLIC1	6	31730581	31739763	-6.67422	1.3921e-08	3.11084e-05	-32.8154
rs1265114	CCHCR1,CCHCR1,CCHCR1	6	31149411	CLIC1	6	31730581	31739763	-6.67422	1.3921e-08	3.11084e-05	-32.8154
rs1265112	CCHCR1,CCHCR1,CCHCR1	6	31150242	CLIC1	6	31730581	31739763	-6.67422	1.3921e-08	3.11084e-05	-32.8154
rs204991	GPSM3	6	32193589	CLIC1	6	31730581	31739763	-6.66081	1.46355e-08	3.17275e-05	-37.9116
rs204990	GPSM3	6	32193653	CLIC1	6	31730581	31739763	-6.66081	1.46355e-08	3.17275e-05	-37.9116
rs204989	GPSM3	6	32194075	CLIC1	6	31730581	31739763	-6.66081	1.46355e-08	3.17275e-05	-37.9116
1kg_6_30335225	HCG17	6	30259469	TRIM39	6	30326479	30343729	-6.65466	1.49751e-08	3.17275e-05	-0.788284
rs2516713	HCG17	6	30259469	TRIM39	6	30326479	30343729	-6.65466	1.49751e-08	3.17275e-05	-0.788284
1kg_6_30336917	HCG17,HLA-L	6	30261161	TRIM39	6	30326479	30343729	-6.65466	1.49751e-08	3.17275e-05	-0.788284
rs2523747	HCG17,HLA-L	6	30261161	TRIM39	6	30326479	30343729	-6.65466	1.49751e-08	3.17275e-05	-0.788284
1kg_6_30337562	HCG17,HLA-L	6	30261806	TRIM39	6	30326479	30343729	-6.65466	1.49751e-08	3.17275e-05	-0.788284
1kg_6_30337901	HCG17,HLA-L	6	30262145	TRIM39	6	30326479	30343729	-6.65466	1.49751e-08	3.17275e-05	-0.788284
rs2516703	HCG17,HLA-L	6	30262145	TRIM39	6	30326479	30343729	-6.65466	1.49751e-08	3.17275e-05	-0.788284
1kg_6_30337969	HCG17,HLA-L	6	30262213	TRIM39	6	30326479	30343729	-6.65466	1.49751e-08	3.17275e-05	-0.788284
1kg_6_30338064	HCG17,HLA-L	6	30262308	TRIM39	6	30326479	30343729	-6.65466	1.49751e-08	3.17275e-05	-0.788284
rs2523746	HCG17,HLA-L	6	30262308	TRIM39	6	30326479	30343729	-6.65466	1.49751e-08	3.17275e-05	-0.788284
1kg_6_30339050	HCG17,HLA-L	6	30263294	TRIM39	6	30326479	30343729	-6.65466	1.49751e-08	3.17275e-05	-0.788284
1kg_6_30339087	HCG17,HLA-L	6	30263331	TRIM39	6	30326479	30343729	-6.65466	1.49751e-08	3.17275e-05	-0.788284
1kg_6_30342473	HCG17,HLA-L	6	30266717	TRIM39	6	30326479	30343729	-6.65466	1.49751e-08	3.17275e-05	-0.788284
rs2844763	HCG17	6	30267407	TRIM39	6	30326479	30343729	-6.65466	1.49751e-08	3.17275e-05	-0.788284
1kg_6_30345433	HCG17	6	30269677	TRIM39	6	30326479	30343729	-6.65466	1.49751e-08	3.17275e-05	-0.788284
1kg_6_30348905	HCG17	6	30273149	TRIM39	6	30326479	30343729	-6.65466	1.49751e-08	3.17275e-05	-0.788284
rs2097773	HCG17	6	30273149	TRIM39	6	30326479	30343729	-6.65466	1.49751e-08	3.17275e-05	-0.788284
1kg_6_30353012	HCG17	6	30277256	TRIM39	6	30326479	30343729	-6.65466	1.49751e-08	3.17275e-05	-0.788284
1kg_6_30367636	HCG17,HCG18,HCG18,HCG18,HCG18	6	30291880	TRIM39	6	30326479	30343729	-6.65466	1.49751e-08	3.17275e-05	-0.788284
rs1045251	HCG17,HCG18,HCG18,HCG18,HCG18	6	30291880	TRIM39	6	30326479	30343729	-6.65466	1.49751e-08	3.17275e-05	-0.788284
1kg_6_30372286	HCG17,HCG18,HCG18,HCG18,HCG18	6	30296530	TRIM39	6	30326479	30343729	-6.65466	1.49751e-08	3.17275e-05	-0.788284
rs1264616	HCG17,HCG18,HCG18,HCG18,HCG18	6	30296530	TRIM39	6	30326479	30343729	-6.65466	1.49751e-08	3.17275e-05	-0.788284
1kg_6_30378059	HCG17,HCG18,HCG18,HCG18,HCG18	6	30302303	TRIM39	6	30326479	30343729	-6.65466	1.49751e-08	3.17275e-05	-0.788284
rs261949	HCG17,HCG18,HCG18,HCG18,HCG18	6	30302303	TRIM39	6	30326479	30343729	-6.65466	1.49751e-08	3.17275e-05	-0.788284
rs261948	HCG17,HCG18,HCG18,HCG18,HCG18	6	30302832	TRIM39	6	30326479	30343729	-6.65466	1.49751e-08	3.17275e-05	-0.788284
1kg_6_30381350	HCG17,HCG18,HCG18,HCG18,HCG18	6	30305594	TRIM39	6	30326479	30343729	-6.65466	1.49751e-08	3.17275e-05	-0.788284
rs261943	HCG17,HCG18,HCG18,HCG18,HCG18	6	30305594	TRIM39	6	30326479	30343729	-6.65466	1.49751e-08	3.17275e-05	-0.788284
1kg_6_30383103	HCG17,HCG18,HCG18,HCG18,HCG18	6	30307347	TRIM39	6	30326479	30343729	-6.65466	1.49751e-08	3.17275e-05	-0.788284
1kg_6_30389213	HCG17,HCG18,HCG18,HCG18,HCG18	6	30313457	TRIM39	6	30326479	30343729	-6.65466	1.49751e-08	3.17275e-05	-0.788284
rs9295843	HCG17,HCG18,HCG18,HCG18,HCG18	6	30313457	TRIM39	6	30326479	30343729	-6.65466	1.49751e-08	3.17275e-05	-0.788284
1kg_6_30390623	HCG17,HCG18,HCG18,HCG18,HCG18	6	30314867	TRIM39	6	30326479	30343729	-6.65466	1.49751e-08	3.17275e-05	-0.788284
1kg_6_30392030	HCG17,HCG18,HCG18,HCG18,HCG18	6	30316274	TRIM39	6	30326479	30343729	-6.65466	1.49751e-08	3.17275e-05	-0.788284
1kg_6_30393384	HCG17,HCG18,HCG18,HCG18,HCG18	6	30317628	TRIM39	6	30326479	30343729	-6.65466	1.49751e-08	3.17275e-05	-0.788284
1kg_6_30396903	HCG17,HCG18,HCG18,HCG18,HCG18	6	30321147	TRIM39	6	30326479	30343729	-6.65466	1.49751e-08	3.17275e-05	-0.788284
1kg_6_30405508	TRIM39,TRIM39,TRIM39-RPP21	6	30329752	TRIM39	6	30326479	30343729	-6.65466	1.49751e-08	3.17275e-05	-0.788284
rs2057727	TRIM39,TRIM39,TRIM39-RPP21	6	30329752	TRIM39	6	30326479	30343729	-6.65466	1.49751e-08	3.17275e-05	-0.788284
1kg_6_30410579	TRIM39,TRIM39,TRIM39-RPP21	6	30334823	TRIM39	6	30326479	30343729	-6.65466	1.49751e-08	3.17275e-05	-0.788284
rs3778624	TRIM39,TRIM39,TRIM39-RPP21	6	30334823	TRIM39	6	30326479	30343729	-6.65466	1.49751e-08	3.17275e-05	-0.788284
1kg_6_30417487	TRIM39,TRIM39,TRIM39-RPP21	6	30341731	TRIM39	6	30326479	30343729	-6.65466	1.49751e-08	3.17275e-05	-0.788284
rs2074474	TRIM39,TRIM39,TRIM39-RPP21	6	30341731	TRIM39	6	30326479	30343729	-6.65466	1.49751e-08	3.17275e-05	-0.788284
1kg_6_30422545	TRIM39-RPP21,RPP21,RPP21,RPP21	6	30346789	TRIM39	6	30326479	30343729	-6.65466	1.49751e-08	3.17275e-05	-0.788284
1kg_6_30423189		6	30347433	TRIM39	6	30326479	30343729	-6.65466	1.49751e-08	3.17275e-05	-0.788284
rs9394003		6	30347433	TRIM39	6	30326479	30343729	-6.65466	1.49751e-08	3.17275e-05	-0.788284
rs9270847		6	32602825	HLA-DRB1	6	32578769	32589848	6.65221	1.5113e-08	3.17275e-05	182.097
rs9270850		6	32602940	HLA-DRB1	6	32578769	32589848	6.65221	1.5113e-08	3.17275e-05	182.097
rs9270874		6	32603450	HLA-DRB1	6	32578769	32589848	6.65221	1.5113e-08	3.17275e-05	182.097
rs9270912		6	32604447	HLA-DRB1	6	32578769	32589848	6.65221	1.5113e-08	3.17275e-05	182.097
rs9270913		6	32604452	HLA-DRB1	6	32578769	32589848	6.65221	1.5113e-08	3.17275e-05	182.097
rs9270914		6	32604472	HLA-DRB1	6	32578769	32589848	6.65221	1.5113e-08	3.17275e-05	182.097
rs9270919		6	32604528	HLA-DRB1	6	32578769	32589848	6.65221	1.5113e-08	3.17275e-05	182.097
rs9270926		6	32604658	HLA-DRB1	6	32578769	32589848	6.65221	1.5113e-08	3.17275e-05	182.097
rs9270927		6	32604674	HLA-DRB1	6	32578769	32589848	6.65221	1.5113e-08	3.17275e-05	182.097
rs9270934		6	32604918	HLA-DRB1	6	32578769	32589848	6.65221	1.5113e-08	3.17275e-05	182.097
rs9271100		6	32608701	HLA-DRB1	6	32578769	32589848	6.65221	1.5113e-08	3.17275e-05	182.097
rs9271209		6	32611258	HLA-DRB1	6	32578769	32589848	6.65221	1.5113e-08	3.17275e-05	182.097
rs3129029		6	29694666	HLA-F	6	29722775	29738528	6.64552	1.54949e-08	3.24951e-05	22.8093
1kg_6_30046550		6	29970794	ZFP57	6	29672483	29681155	6.6402	1.58062e-08	3.31135e-05	2.83576
rs3131854		6	29644108	HLA-A	6	29941260	29945884	6.63494	1.6119e-08	3.36987e-05	513.975
rs2071653	MOG,MOG,MOG,MOG,MOG,MOG,MOG,MOG,MOG	6	29668151	HLA-A	6	29941260	29945884	6.63494	1.6119e-08	3.36987e-05	513.975
rs204995	PBX2	6	32186508	CLIC1	6	31730581	31739763	-6.60476	1.80406e-08	3.75208e-05	-40.2291
rs204992	PBX2	6	32189131	CLIC1	6	31730581	31739763	-6.60476	1.80406e-08	3.75208e-05	-40.2291
rs176095		6	32190542	CLIC1	6	31730581	31739763	-6.60476	1.80406e-08	3.75208e-05	-40.2291
1kg_6_30424718		6	30348962	TRIM39	6	30326479	30343729	-6.58043	1.97551e-08	4.09174e-05	-0.811769
rs9380174		6	30348962	TRIM39	6	30326479	30343729	-6.58043	1.97551e-08	4.09174e-05	-0.811769
rs9273363		6	32658495	CLIC1	6	31730581	31739763	-6.56818	2.06789e-08	4.27868e-05	-35.0407
rs12189573		6	49319682	MMUT	6	49430360	49463253	6.56058	2.12728e-08	4.39705e-05	2.04444
rs674313		6	32610305	CLIC1	6	31730581	31739763	-6.55623	2.16208e-08	4.46439e-05	-30.1356
rs3202637		6	29970119	HLA-A	6	29941260	29945884	6.53802	2.31396e-08	4.75846e-05	532.683
rs652888	EHMT2,EHMT2,EHMT2	6	31883457	EHMT2	6	31879759	31897687	6.53651	2.32707e-08	4.78053e-05	1.4401
rs1626392		6	29764467	HLA-F	6	29722775	29738528	6.5028	2.63863e-08	5.40952e-05	21.4679
rs2735076	HCG9	6	29975713	HLA-K	6	29926459	29929232	6.49739	2.69237e-08	5.51407e-05	1.33315
rs2858884		6	32732306	CLIC1	6	31730581	31739763	-6.49394	2.72723e-08	5.5628e-05	-29.8276
rs2859090		6	32733056	CLIC1	6	31730581	31739763	-6.49394	2.72723e-08	5.5628e-05	-29.8276
rs2859078		6	32734672	CLIC1	6	31730581	31739763	-6.49394	2.72723e-08	5.5628e-05	-29.8276
rs2859076		6	32734809	CLIC1	6	31730581	31739763	-6.49394	2.72723e-08	5.5628e-05	-29.8276
rs9276292		6	32735087	CLIC1	6	31730581	31739763	-6.49131	2.75406e-08	5.61183e-05	-31.2916
rs3129215		6	33149317	RXRB	6	33193588	33200665	6.48897	2.77817e-08	5.65524e-05	2.00153
rs115225609		6	32631495	HLA-DQA1	6	32628179	32647062	6.4702	2.97946e-08	5.98623e-05	26.0533
rs78117460		6	32631560	HLA-DQA1	6	32628179	32647062	6.4702	2.97946e-08	5.98623e-05	26.0533
rs111597180		6	32631658	HLA-DQA1	6	32628179	32647062	6.4702	2.97946e-08	5.98623e-05	26.0533
rs78987380		6	32632085	HLA-DQA1	6	32628179	32647062	6.4702	2.97946e-08	5.98623e-05	26.0533
rs35242582		6	32632280	HLA-DQA1	6	32628179	32647062	6.4702	2.97946e-08	5.98623e-05	26.0533
rs35426875		6	32632358	HLA-DQA1	6	32628179	32647062	6.4702	2.97946e-08	5.98623e-05	26.0533
rs17205114		6	32634419	HLA-DQA1	6	32628179	32647062	6.4702	2.97946e-08	5.98623e-05	26.0533
rs17205135		6	32634445	HLA-DQA1	6	32628179	32647062	6.4702	2.97946e-08	5.98623e-05	26.0533
rs17211510		6	32634653	HLA-DQA1	6	32628179	32647062	6.4702	2.97946e-08	5.98623e-05	26.0533
rs17205177		6	32634741	HLA-DQA1	6	32628179	32647062	6.4702	2.97946e-08	5.98623e-05	26.0533
rs28407322		6	32635578	HLA-DQA1	6	32628179	32647062	6.4702	2.97946e-08	5.98623e-05	26.0533
rs521977	SLC44A4,SLC44A4,SLC44A4	6	31869050	EHMT2	6	31879759	31897687	6.46307	3.05958e-08	6.08332e-05	1.43906
rs7192	HLA-DRA	6	32443869	CLIC1	6	31730581	31739763	-6.46294	3.06106e-08	6.08332e-05	-29.7705
rs4935354	HLA-DRA	6	32444621	CLIC1	6	31730581	31739763	-6.46294	3.06106e-08	6.08332e-05	-29.7705
rs7194	HLA-DRA	6	32444703	CLIC1	6	31730581	31739763	-6.46294	3.06106e-08	6.08332e-05	-29.7705
rs7195	HLA-DRA	6	32444762	CLIC1	6	31730581	31739763	-6.46294	3.06106e-08	6.08332e-05	-29.7705
rs2213586		6	32445317	CLIC1	6	31730581	31739763	-6.46294	3.06106e-08	6.08332e-05	-29.7705
rs2213585		6	32445373	CLIC1	6	31730581	31739763	-6.46294	3.06106e-08	6.08332e-05	-29.7705
rs2213584		6	32445482	CLIC1	6	31730581	31739763	-6.46294	3.06106e-08	6.08332e-05	-29.7705
rs3763327		6	32446053	CLIC1	6	31730581	31739763	-6.46294	3.06106e-08	6.08332e-05	-29.7705
rs9268668		6	32446112	CLIC1	6	31730581	31739763	-6.46294	3.06106e-08	6.08332e-05	-29.7705
rs3132506		6	31208449	CLIC1	6	31730581	31739763	-6.45244	3.18316e-08	6.30727e-05	-34.8533
rs1626392		6	29764467	HLA-A	6	29941260	29945884	6.44564	3.26482e-08	6.46272e-05	506.494
rs1053924	LOC100507547,LOC100507547,LOC100507547,LOC100507547	6	32152938	ATF6B	6	32115264	32128253	6.43302	3.42195e-08	6.76708e-05	12.6828
1kg_6_30340493	HCG17,HLA-L	6	30264737	TRIM39	6	30326479	30343729	-6.4209	3.5799e-08	6.88731e-05	-0.800669
rs2516697	HCG17,HLA-L	6	30264737	TRIM39	6	30326479	30343729	-6.4209	3.5799e-08	6.88731e-05	-0.800669
1kg_6_30248892		6	30173136	HLA-F	6	29722775	29738528	6.41979	3.59464e-08	6.88731e-05	22.4564
rs2844787		6	30173136	HLA-F	6	29722775	29738528	6.41979	3.59464e-08	6.88731e-05	22.4564
rs3806988	CENPQ	6	49463856	MMUT	6	49430360	49463253	6.41018	3.72567e-08	6.88731e-05	2.01796
rs4267943	CENPQ	6	49472092	MMUT	6	49430360	49463253	6.41018	3.72567e-08	6.88731e-05	2.01796
rs3115667		6	31675622	C6orf47	6	31658298	31660778	6.40575	3.78755e-08	6.91236e-05	1.98405
rs1655906		6	29950477	HLA-F	6	29722775	29738528	6.39533	3.93729e-08	7.16612e-05	21.3626
rs521977	SLC44A4,SLC44A4,SLC44A4	6	31869050	RNF5	6	32178405	32180793	-6.39501	3.94199e-08	7.16819e-05	-7.7102
rs2269423	AGPAT1	6	32177930	ATF6B	6	32115264	32128253	6.38528	4.08736e-08	7.26845e-05	12.6293
rs3132931		6	32268118	RNF5	6	32178405	32180793	-6.38359	4.11317e-08	7.26845e-05	-7.39676
rs3096674		6	32270442	RNF5	6	32178405	32180793	-6.38359	4.11317e-08	7.26845e-05	-7.39676
rs3115557		6	32271874	RNF5	6	32178405	32180793	-6.38359	4.11317e-08	7.26845e-05	-7.39676
rs1559873		6	32275352	RNF5	6	32178405	32180793	-6.38359	4.11317e-08	7.26845e-05	-7.39676
rs1559874		6	32275378	RNF5	6	32178405	32180793	-6.38359	4.11317e-08	7.26845e-05	-7.39676
rs9268125		6	32284901	RNF5	6	32178405	32180793	-6.38359	4.11317e-08	7.26845e-05	-7.39676
rs9268131		6	32286675	RNF5	6	32178405	32180793	-6.38359	4.11317e-08	7.26845e-05	-7.39676
rs9268135		6	32287453	RNF5	6	32178405	32180793	-6.38359	4.11317e-08	7.26845e-05	-7.39676
rs9268137		6	32287492	RNF5	6	32178405	32180793	-6.38359	4.11317e-08	7.26845e-05	-7.39676
rs7742654	C6orf10,C6orf10,C6orf10	6	32303666	RNF5	6	32178405	32180793	-6.38359	4.11317e-08	7.26845e-05	-7.39676
rs3864299	C6orf10,C6orf10,C6orf10	6	32303897	RNF5	6	32178405	32180793	-6.38359	4.11317e-08	7.26845e-05	-7.39676
rs3864300	C6orf10,C6orf10,C6orf10	6	32304030	RNF5	6	32178405	32180793	-6.38359	4.11317e-08	7.26845e-05	-7.39676
rs9268165	C6orf10,C6orf10,C6orf10	6	32304550	RNF5	6	32178405	32180793	-6.38359	4.11317e-08	7.26845e-05	-7.39676
rs9268166	C6orf10,C6orf10,C6orf10	6	32304656	RNF5	6	32178405	32180793	-6.38359	4.11317e-08	7.26845e-05	-7.39676
rs6457536	C6orf10,C6orf10,C6orf10	6	32305988	RNF5	6	32178405	32180793	-6.38359	4.11317e-08	7.26845e-05	-7.39676
rs9268176	C6orf10,C6orf10,C6orf10	6	32306302	RNF5	6	32178405	32180793	-6.38359	4.11317e-08	7.26845e-05	-7.39676
rs7341328	C6orf10,C6orf10,C6orf10	6	32307417	RNF5	6	32178405	32180793	-6.38359	4.11317e-08	7.26845e-05	-7.39676
rs9268192	C6orf10,C6orf10,C6orf10	6	32309434	RNF5	6	32178405	32180793	-6.38359	4.11317e-08	7.26845e-05	-7.39676
rs9268197	C6orf10,C6orf10,C6orf10	6	32310157	RNF5	6	32178405	32180793	-6.38359	4.11317e-08	7.26845e-05	-7.39676
rs9268198	C6orf10,C6orf10,C6orf10	6	32310410	RNF5	6	32178405	32180793	-6.38359	4.11317e-08	7.26845e-05	-7.39676
rs9268200	C6orf10,C6orf10,C6orf10	6	32310893	RNF5	6	32178405	32180793	-6.38359	4.11317e-08	7.26845e-05	-7.39676
rs9268202	C6orf10,C6orf10,C6orf10	6	32311563	RNF5	6	32178405	32180793	-6.38359	4.11317e-08	7.26845e-05	-7.39676
rs6934429	C6orf10,C6orf10,C6orf10	6	32311845	RNF5	6	32178405	32180793	-6.38359	4.11317e-08	7.26845e-05	-7.39676
rs6934776	C6orf10,C6orf10,C6orf10	6	32312039	RNF5	6	32178405	32180793	-6.38359	4.11317e-08	7.26845e-05	-7.39676
rs6939410	C6orf10,C6orf10,C6orf10	6	32312405	RNF5	6	32178405	32180793	-6.38359	4.11317e-08	7.26845e-05	-7.39676
rs1018434	C6orf10,C6orf10,C6orf10	6	32313583	RNF5	6	32178405	32180793	-6.38359	4.11317e-08	7.26845e-05	-7.39676
rs1018433	C6orf10,C6orf10,C6orf10	6	32313733	RNF5	6	32178405	32180793	-6.38359	4.11317e-08	7.26845e-05	-7.39676
rs9268212	C6orf10,C6orf10,C6orf10	6	32314112	RNF5	6	32178405	32180793	-6.38359	4.11317e-08	7.26845e-05	-7.39676
rs9268215	C6orf10,C6orf10,C6orf10	6	32314694	RNF5	6	32178405	32180793	-6.38359	4.11317e-08	7.26845e-05	-7.39676
rs6909790	C6orf10,C6orf10,C6orf10	6	32315202	RNF5	6	32178405	32180793	-6.38359	4.11317e-08	7.26845e-05	-7.39676
rs6915455	C6orf10,C6orf10,C6orf10	6	32315717	RNF5	6	32178405	32180793	-6.38359	4.11317e-08	7.26845e-05	-7.39676
1kg_6_30056791		6	29981035	ZFP57	6	29672483	29681155	6.37916	4.18144e-08	7.26845e-05	2.67254
rs2844802		6	29981035	ZFP57	6	29672483	29681155	6.37916	4.18144e-08	7.26845e-05	2.67254
1kg_6_30058189		6	29982433	ZFP57	6	29672483	29681155	6.37916	4.18144e-08	7.26845e-05	2.67254
rs401618		6	29982433	ZFP57	6	29672483	29681155	6.37916	4.18144e-08	7.26845e-05	2.67254
1kg_6_30059085		6	29983329	ZFP57	6	29672483	29681155	6.37916	4.18144e-08	7.26845e-05	2.67254
rs2735067		6	29983329	ZFP57	6	29672483	29681155	6.37916	4.18144e-08	7.26845e-05	2.67254
rs356967	ZNRD1-AS1,HLA-J	6	30006133	ZFP57	6	29672483	29681155	6.37916	4.18144e-08	7.26845e-05	2.67254
1kg_6_30083026	ZNRD1-AS1,HLA-J	6	30007270	ZFP57	6	29672483	29681155	6.37916	4.18144e-08	7.26845e-05	2.67254
rs356968	ZNRD1-AS1,HLA-J	6	30007270	ZFP57	6	29672483	29681155	6.37916	4.18144e-08	7.26845e-05	2.67254
1kg_6_30085124	ZNRD1-AS1,HLA-J	6	30009368	ZFP57	6	29672483	29681155	6.37916	4.18144e-08	7.26845e-05	2.67254
rs356969	ZNRD1-AS1,HLA-J	6	30009368	ZFP57	6	29672483	29681155	6.37916	4.18144e-08	7.26845e-05	2.67254
rs356954	ZNRD1-AS1	6	30015761	ZFP57	6	29672483	29681155	6.37916	4.18144e-08	7.26845e-05	2.67254
1kg_6_30112350	ZNRD1-AS1	6	30036594	ZFP57	6	29672483	29681155	6.37916	4.18144e-08	7.26845e-05	2.67254
rs259931	ZNRD1-AS1	6	30036594	ZFP57	6	29672483	29681155	6.37916	4.18144e-08	7.26845e-05	2.67254
1kg_6_30114855	ZNRD1-AS1	6	30039099	ZFP57	6	29672483	29681155	6.37916	4.18144e-08	7.26845e-05	2.67254
rs259934	ZNRD1-AS1	6	30039099	ZFP57	6	29672483	29681155	6.37916	4.18144e-08	7.26845e-05	2.67254
1kg_6_30123309	ZNRD1-AS1	6	30047553	ZFP57	6	29672483	29681155	6.37916	4.18144e-08	7.26845e-05	2.67254
rs259943	ZNRD1-AS1	6	30047553	ZFP57	6	29672483	29681155	6.37916	4.18144e-08	7.26845e-05	2.67254
rs1150742	ZNRD1-AS1	6	30061054	ZFP57	6	29672483	29681155	6.37916	4.18144e-08	7.26845e-05	2.67254
rs9270623		6	32597554	CLIC1	6	31730581	31739763	-6.37724	4.21141e-08	7.31422e-05	-30.2866
rs3135363		6	32421871	CLIC1	6	31730581	31739763	-6.37576	4.23477e-08	7.34845e-05	-30.9872
rs2743941		6	29787674	HLA-K	6	29926459	29929232	6.37096	4.31104e-08	7.47435e-05	1.37381
rs130079	CCHCR1,CCHCR1,CCHCR1	6	31144960	CLIC1	6	31730581	31739763	-6.36313	4.43836e-08	7.66866e-05	-34.1799
rs3130455	CCHCR1	6	31158201	CLIC1	6	31730581	31739763	-6.36313	4.43836e-08	7.66866e-05	-34.1799
rs1265181		6	31188008	CLIC1	6	31730581	31739763	-6.36313	4.43836e-08	7.66866e-05	-34.1799
rs1265178		6	31193452	CLIC1	6	31730581	31739763	-6.36313	4.43836e-08	7.66866e-05	-34.1799
rs204994	PBX2	6	32187221	CLIC1	6	31730581	31739763	-6.35591	4.55931e-08	7.85113e-05	-34.9558
rs1626392		6	29764467	HLA-K	6	29926459	29929232	6.35585	4.56029e-08	7.85113e-05	1.37195
rs9275652		6	32718045	CLIC1	6	31730581	31739763	-6.34506	4.74697e-08	7.85113e-05	-30.8054
rs9275655		6	32718141	CLIC1	6	31730581	31739763	-6.34506	4.74697e-08	7.85113e-05	-30.8054
rs9275657		6	32718190	CLIC1	6	31730581	31739763	-6.34506	4.74697e-08	7.85113e-05	-30.8054
rs9275659		6	32718326	CLIC1	6	31730581	31739763	-6.34506	4.74697e-08	7.85113e-05	-30.8054
rs9275660		6	32718419	CLIC1	6	31730581	31739763	-6.34506	4.74697e-08	7.85113e-05	-30.8054
rs9275663		6	32718603	CLIC1	6	31730581	31739763	-6.34506	4.74697e-08	7.85113e-05	-30.8054
rs9275682		6	32719520	CLIC1	6	31730581	31739763	-6.34506	4.74697e-08	7.85113e-05	-30.8054
rs9275686		6	32719793	CLIC1	6	31730581	31739763	-6.34506	4.74697e-08	7.85113e-05	-30.8054
rs9275696		6	32720127	CLIC1	6	31730581	31739763	-6.34506	4.74697e-08	7.85113e-05	-30.8054
rs9275699		6	32720244	CLIC1	6	31730581	31739763	-6.34506	4.74697e-08	7.85113e-05	-30.8054
rs9275702		6	32720323	CLIC1	6	31730581	31739763	-6.34506	4.74697e-08	7.85113e-05	-30.8054
rs9275711		6	32720451	CLIC1	6	31730581	31739763	-6.34506	4.74697e-08	7.85113e-05	-30.8054
rs9275723		6	32720706	CLIC1	6	31730581	31739763	-6.34506	4.74697e-08	7.85113e-05	-30.8054
rs9275728		6	32720861	CLIC1	6	31730581	31739763	-6.34506	4.74697e-08	7.85113e-05	-30.8054
rs9275731		6	32720975	CLIC1	6	31730581	31739763	-6.34506	4.74697e-08	7.85113e-05	-30.8054
rs9275735		6	32721010	CLIC1	6	31730581	31739763	-6.34506	4.74697e-08	7.85113e-05	-30.8054
rs9275741		6	32721095	CLIC1	6	31730581	31739763	-6.34506	4.74697e-08	7.85113e-05	-30.8054
rs9275764		6	32721512	CLIC1	6	31730581	31739763	-6.34506	4.74697e-08	7.85113e-05	-30.8054
rs9275769		6	32721654	CLIC1	6	31730581	31739763	-6.34506	4.74697e-08	7.85113e-05	-30.8054
rs9275796		6	32722301	CLIC1	6	31730581	31739763	-6.34506	4.74697e-08	7.85113e-05	-30.8054
rs9275807		6	32722555	CLIC1	6	31730581	31739763	-6.34506	4.74697e-08	7.85113e-05	-30.8054
rs9275823		6	32722880	CLIC1	6	31730581	31739763	-6.34506	4.74697e-08	7.85113e-05	-30.8054
rs9275829		6	32723007	CLIC1	6	31730581	31739763	-6.34506	4.74697e-08	7.85113e-05	-30.8054
rs763026		6	32723968	CLIC1	6	31730581	31739763	-6.34506	4.74697e-08	7.85113e-05	-30.8054
rs763025		6	32724160	CLIC1	6	31730581	31739763	-6.34506	4.74697e-08	7.85113e-05	-30.8054
rs9275899		6	32724317	CLIC1	6	31730581	31739763	-6.34506	4.74697e-08	7.85113e-05	-30.8054
rs9275911		6	32724614	CLIC1	6	31730581	31739763	-6.34506	4.74697e-08	7.85113e-05	-30.8054
rs9275936		6	32725156	CLIC1	6	31730581	31739763	-6.34506	4.74697e-08	7.85113e-05	-30.8054
rs9275970		6	32725838	CLIC1	6	31730581	31739763	-6.34506	4.74697e-08	7.85113e-05	-30.8054
rs9275988		6	32726392	CLIC1	6	31730581	31739763	-6.34506	4.74697e-08	7.85113e-05	-30.8054
rs9276021		6	32727435	CLIC1	6	31730581	31739763	-6.34506	4.74697e-08	7.85113e-05	-30.8054
rs9276039		6	32727728	CLIC1	6	31730581	31739763	-6.34506	4.74697e-08	7.85113e-05	-30.8054
rs9276055		6	32728041	CLIC1	6	31730581	31739763	-6.34506	4.74697e-08	7.85113e-05	-30.8054
rs75826965		6	32728666	CLIC1	6	31730581	31739763	-6.34506	4.74697e-08	7.85113e-05	-30.8054
rs78644627		6	32729260	CLIC1	6	31730581	31739763	-6.34506	4.74697e-08	7.85113e-05	-30.8054
rs74985373		6	32729383	CLIC1	6	31730581	31739763	-6.34506	4.74697e-08	7.85113e-05	-30.8054
rs9276132		6	32729978	CLIC1	6	31730581	31739763	-6.34506	4.74697e-08	7.85113e-05	-30.8054
rs9276138		6	32730116	CLIC1	6	31730581	31739763	-6.34506	4.74697e-08	7.85113e-05	-30.8054
rs9276149		6	32730379	CLIC1	6	31730581	31739763	-6.34506	4.74697e-08	7.85113e-05	-30.8054
rs9276168		6	32731013	CLIC1	6	31730581	31739763	-6.34506	4.74697e-08	7.85113e-05	-30.8054
rs9276171		6	32731141	CLIC1	6	31730581	31739763	-6.34506	4.74697e-08	7.85113e-05	-30.8054
rs9276172		6	32731170	CLIC1	6	31730581	31739763	-6.34506	4.74697e-08	7.85113e-05	-30.8054
rs9276188		6	32731485	CLIC1	6	31730581	31739763	-6.34506	4.74697e-08	7.85113e-05	-30.8054
rs9276190		6	32731573	CLIC1	6	31730581	31739763	-6.34506	4.74697e-08	7.85113e-05	-30.8054
rs9276191		6	32731660	CLIC1	6	31730581	31739763	-6.34506	4.74697e-08	7.85113e-05	-30.8054
rs9276314		6	32737009	CLIC1	6	31730581	31739763	-6.34506	4.74697e-08	7.85113e-05	-30.8054
rs9276351		6	32738639	CLIC1	6	31730581	31739763	-6.34506	4.74697e-08	7.85113e-05	-30.8054
rs9276357		6	32738782	CLIC1	6	31730581	31739763	-6.34506	4.74697e-08	7.85113e-05	-30.8054
rs9276361		6	32739159	CLIC1	6	31730581	31739763	-6.34506	4.74697e-08	7.85113e-05	-30.8054
rs9276363		6	32739246	CLIC1	6	31730581	31739763	-6.34506	4.74697e-08	7.85113e-05	-30.8054
1kg_6_30338432	HCG17,HLA-L	6	30262676	TRIM39	6	30326479	30343729	-6.34464	4.75433e-08	7.85684e-05	-0.765498
rs1610634		6	29770677	ZFP57	6	29672483	29681155	6.33733	4.88531e-08	8.01403e-05	2.691
rs1362068		6	29774331	ZFP57	6	29672483	29681155	6.33733	4.88531e-08	8.01403e-05	2.691
rs1362070		6	29774522	ZFP57	6	29672483	29681155	6.33733	4.88531e-08	8.01403e-05	2.691
rs1615251		6	29777984	ZFP57	6	29672483	29681155	6.33733	4.88531e-08	8.01403e-05	2.691
rs885937		6	29801286	ZFP57	6	29672483	29681155	6.33733	4.88531e-08	8.01403e-05	2.691
rs1632996		6	29801730	ZFP57	6	29672483	29681155	6.33733	4.88531e-08	8.01403e-05	2.691
rs1632995		6	29801844	ZFP57	6	29672483	29681155	6.33733	4.88531e-08	8.01403e-05	2.691
rs1610657		6	29803289	ZFP57	6	29672483	29681155	6.33733	4.88531e-08	8.01403e-05	2.691
rs1610669		6	29812316	ZFP57	6	29672483	29681155	6.33733	4.88531e-08	8.01403e-05	2.691
rs589428	EHMT2,EHMT2,EHMT2	6	31880443	RNF5	6	32178405	32180793	-6.33298	4.96497e-08	8.11867e-05	-7.2048
rs535586	EHMT2,EHMT2,EHMT2	6	31892560	RNF5	6	32178405	32180793	-6.33298	4.96497e-08	8.11867e-05	-7.2048
rs2735076	HCG9	6	29975713	PPP1R11	6	30066709	30070333	6.33297	4.96524e-08	8.11867e-05	15.7209
rs204995	PBX2	6	32186508	GPSM3	6	32190766	32195523	-6.30246	5.56137e-08	9.04925e-05	-25.8871
rs204992	PBX2	6	32189131	GPSM3	6	32190766	32195523	-6.30246	5.56137e-08	9.04925e-05	-25.8871
rs176095		6	32190542	GPSM3	6	32190766	32195523	-6.30246	5.56137e-08	9.04925e-05	-25.8871
rs2894066		6	28926150	TRIM27	6	28903002	28923988	-6.28336	5.97046e-08	9.69138e-05	-4.40796
custom_rs1610642	HCG4	6	29791301	ZFP57	6	29672483	29681155	6.28094	6.02438e-08	9.73177e-05	2.66202
custom_rs1610719	HCG4,LOC554223,LOC554223	6	29792900	ZFP57	6	29672483	29681155	6.28094	6.02438e-08	9.73177e-05	2.66202
rs1610724	LOC554223,LOC554223	6	29793739	ZFP57	6	29672483	29681155	6.28094	6.02438e-08	9.73177e-05	2.66202
rs2523408		6	29810332	ZFP57	6	29672483	29681155	6.28094	6.02438e-08	9.73177e-05	2.66202
rs1610663		6	29810849	ZFP57	6	29672483	29681155	6.28094	6.02438e-08	9.73177e-05	2.66202
rs1610699		6	29811210	ZFP57	6	29672483	29681155	6.28094	6.02438e-08	9.73177e-05	2.66202
rs457565		6	33248127	ZBTB22	6	33314406	33317942	6.27203	6.22709e-08	0.000100235	1.75299
rs213202	VPS52,VPS52,VPS52,VPS52	6	33264278	ZBTB22	6	33314406	33317942	6.27203	6.22709e-08	0.000100235	1.75299
rs213199	VPS52,VPS52,VPS52,VPS52	6	33267978	ZBTB22	6	33314406	33317942	6.27203	6.22709e-08	0.000100235	1.75299
rs213204	RPS18	6	33273299	ZBTB22	6	33314406	33317942	6.27203	6.22709e-08	0.000100235	1.75299
rs3094169		6	29862209	HLA-F	6	29722775	29738528	6.27191	6.22988e-08	0.000100235	24.5539
rs2242660	PRRC2A,PRRC2A	6	31629976	CLIC1	6	31730581	31739763	-6.26988	6.27689e-08	0.00010091	-35.4114
rs3130527		6	31231210	HLA-C	6	31268749	31272130	6.26947	6.28661e-08	0.000100986	181.601
rs9275661		6	32718471	CLIC1	6	31730581	31739763	-6.26913	6.29446e-08	0.000101031	-30.7655
rs1264551		6	30409396	IER3	6	30743199	30744548	6.26528	6.38513e-08	0.000101675	38.1395
rs1264547		6	30410670	IER3	6	30743199	30744548	6.26528	6.38513e-08	0.000101675	38.1395
1kg_6_30492488		6	30416732	IER3	6	30743199	30744548	6.26528	6.38513e-08	0.000101675	38.1395
1kg_6_30496680		6	30420924	IER3	6	30743199	30744548	6.26528	6.38513e-08	0.000101675	38.1395
1kg_6_30521680		6	30445924	IER3	6	30743199	30744548	6.26528	6.38513e-08	0.000101675	38.1395
1kg_6_30527599		6	30451843	IER3	6	30743199	30744548	6.26528	6.38513e-08	0.000101675	38.1395
rs2245514		6	30464678	IER3	6	30743199	30744548	6.26528	6.38513e-08	0.000101675	38.1395
rs3130955		6	31086734	CLIC1	6	31730581	31739763	-6.25718	6.57995e-08	0.000104612	-34.8839
rs9273363		6	32658495	RNF5	6	32178405	32180793	-6.25472	6.6405e-08	0.000105491	-7.36184
rs2394944		6	31252673	CLIC1	6	31730581	31739763	-6.25303	6.6822e-08	0.00010607	-34.6287
rs2855437	COL11A2,COL11A2,COL11A2	6	33171178	RXRB	6	33193588	33200665	6.25172	6.71483e-08	0.000106504	1.74904
rs9268670		6	32446510	CLIC1	6	31730581	31739763	-6.24179	6.96691e-08	0.000110119	-29.4046
rs7754768		6	32452402	CLIC1	6	31730581	31739763	-6.24179	6.96691e-08	0.000110119	-29.4046
rs7775108		6	32452461	CLIC1	6	31730581	31739763	-6.24179	6.96691e-08	0.000110119	-29.4046
rs9268832		6	32460012	CLIC1	6	31730581	31739763	-6.24179	6.96691e-08	0.000110119	-29.4046
rs7747253		6	29952002	HLA-A	6	29941260	29945884	6.24167	6.97014e-08	0.000110119	380.536
rs3094169		6	29862209	HLA-K	6	29926459	29929232	6.23897	7.0403e-08	0.00011114	1.58477
rs9272421		6	32637341	CLIC1	6	31730581	31739763	-6.22926	7.29858e-08	0.000115127	-30.2662
rs3135364		6	32421768	RNF5	6	32178405	32180793	-6.2248	7.42034e-08	0.000116956	-7.25003
rs1048087	HLA-DQA1	6	32641509	HLA-DQA1	6	32628179	32647062	6.2176	7.62126e-08	0.000119935	21.6536
rs644045	C2,C2	6	31916180	CLIC1	6	31730581	31739763	-6.21165	7.79122e-08	0.000122418	-35.3677
rs3130517		6	31222526	CLIC1	6	31730581	31739763	-6.20741	7.91474e-08	0.000124262	-34.2703
rs9270653		6	32598163	CLIC1	6	31730581	31739763	-6.20629	7.94776e-08	0.000124295	-29.8127
rs9270654		6	32598169	CLIC1	6	31730581	31739763	-6.20629	7.94776e-08	0.000124295	-29.8127
rs9270663		6	32598324	CLIC1	6	31730581	31739763	-6.20629	7.94776e-08	0.000124295	-29.8127
rs615672		6	32606394	CLIC1	6	31730581	31739763	-6.20629	7.94776e-08	0.000124295	-29.8127
rs2858867		6	32607548	CLIC1	6	31730581	31739763	-6.20629	7.94776e-08	0.000124295	-29.8127
rs2743941		6	29787674	HLA-F	6	29722775	29738528	6.19134	8.40082e-08	0.000131176	20.8727
rs6936204		6	32249315	CLIC1	6	31730581	31739763	-6.1858	8.57514e-08	0.000133794	-32.1014
rs1736913	HLA-F-AS1,HLA-F-AS1	6	29736623	HLA-A	6	29941260	29945884	6.17806	8.82504e-08	0.000135901	461.671
rs1264539		6	30420924	IER3	6	30743199	30744548	6.17081	9.06527e-08	0.000138434	38.0961
rs652888	EHMT2,EHMT2,EHMT2	6	31883457	GPSM3	6	32190766	32195523	-6.17029	9.08269e-08	0.000138595	-22.9726
rs404890		6	32231090	CLIC1	6	31730581	31739763	-6.13934	1.01865e-07	0.000154851	-33.7121
1kg_6_30133482	ZNRD1-AS1	6	30057726	ZFP57	6	29672483	29681155	6.1301	1.05413e-07	0.000160002	2.47441
rs259919	ZNRD1-AS1	6	30057726	ZFP57	6	29672483	29681155	6.1301	1.05413e-07	0.000160002	2.47441
rs3130531		6	31238839	CLIC1	6	31730581	31739763	6.12047	1.09238e-07	0.00016531	38.4439
rs204999		6	32142202	GPSM3	6	32190766	32195523	-6.11876	1.09932e-07	0.000166235	-25.7793
rs3094159		6	29868057	HLA-A	6	29941260	29945884	6.09704	1.19134e-07	0.00017961	438.153
rs3132718		6	29868800	HLA-A	6	29941260	29945884	6.09704	1.19134e-07	0.00017961	438.153
rs3132714		6	29872871	HLA-A	6	29941260	29945884	6.09704	1.19134e-07	0.00017961	438.153
rs2894186		6	31239091	CLIC1	6	31730581	31739763	-6.09502	1.2003e-07	0.000180825	-32.1089
rs9275109		6	32681899	CLIC1	6	31730581	31739763	-6.08962	1.22452e-07	0.000182462	-30.7357
rs1612904		6	32701241	CLIC1	6	31730581	31739763	-6.08962	1.22452e-07	0.000182462	-30.7357
rs9275596		6	32713854	CLIC1	6	31730581	31739763	-6.08962	1.22452e-07	0.000182462	-30.7357
rs9275212		6	32690550	CLIC1	6	31730581	31739763	-6.08865	1.22891e-07	0.000182462	-29.218
rs2858324		6	32692598	CLIC1	6	31730581	31739763	-6.08865	1.22891e-07	0.000182462	-29.218
rs2858319		6	32693517	CLIC1	6	31730581	31739763	-6.08865	1.22891e-07	0.000182462	-29.218
rs2647016		6	32696148	CLIC1	6	31730581	31739763	-6.08865	1.22891e-07	0.000182462	-29.218
rs2647012		6	32696681	CLIC1	6	31730581	31739763	-6.08865	1.22891e-07	0.000182462	-29.218
rs2647003		6	32697103	CLIC1	6	31730581	31739763	-6.08865	1.22891e-07	0.000182462	-29.218
rs2647001		6	32697309	CLIC1	6	31730581	31739763	-6.08865	1.22891e-07	0.000182462	-29.218
rs2856666		6	32697508	CLIC1	6	31730581	31739763	-6.08865	1.22891e-07	0.000182462	-29.218
rs2646998		6	32697590	CLIC1	6	31730581	31739763	-6.08865	1.22891e-07	0.000182462	-29.218
rs2856725		6	32698961	CLIC1	6	31730581	31739763	-6.08865	1.22891e-07	0.000182462	-29.218
rs2647046		6	32700559	CLIC1	6	31730581	31739763	-6.08865	1.22891e-07	0.000182462	-29.218
rs2858309		6	32700936	CLIC1	6	31730581	31739763	-6.08865	1.22891e-07	0.000182462	-29.218
rs2856717		6	32702531	CLIC1	6	31730581	31739763	-6.08865	1.22891e-07	0.000182462	-29.218
rs2858305		6	32702687	CLIC1	6	31730581	31739763	-6.08865	1.22891e-07	0.000182462	-29.218
rs2647051		6	32703120	CLIC1	6	31730581	31739763	-6.08865	1.22891e-07	0.000182462	-29.218
rs9275521		6	32707175	CLIC1	6	31730581	31739763	-6.08865	1.22891e-07	0.000182462	-29.218
rs1626392		6	29764467	PPP1R11	6	30066709	30070333	6.08856	1.22931e-07	0.000182462	16.0098
rs204999		6	32142202	CLIC1	6	31730581	31739763	-6.07478	1.29363e-07	0.000191726	-38.8493
1kg_6_30189087	TRIM31-AS1	6	30113331	PPP1R18	6	30676389	30687895	-6.07075	1.31307e-07	0.00019432	-13.9758
rs9261425	TRIM31-AS1	6	30113331	PPP1R18	6	30676389	30687895	-6.07075	1.31307e-07	0.00019432	-13.9758
rs3130552		6	31114350	CLIC1	6	31730581	31739763	-6.06126	1.35996e-07	0.000200964	-28.3053
rs76045537		6	32626375	CLIC1	6	31730581	31739763	-6.05619	1.38568e-07	0.000204015	-29.6691
rs9272219		6	32634492	CLIC1	6	31730581	31739763	-6.05619	1.38568e-07	0.000204015	-29.6691
rs9272255		6	32635356	CLIC1	6	31730581	31739763	-6.05619	1.38568e-07	0.000204015	-29.6691
rs111625346	HLA-DQA1	6	32642273	CLIC1	6	31730581	31739763	-6.05619	1.38568e-07	0.000204015	-29.6691
rs9273012		6	32643864	CLIC1	6	31730581	31739763	-6.05619	1.38568e-07	0.000204015	-29.6691
rs2240059	CCHCR1,CCHCR1,CCHCR1	6	31152837	TCF19	6	31158547	31167159	6.05548	1.38933e-07	0.000204403	1.33506
rs1076829	DHX16,DHX16	6	30659439	HLA-E	6	30489509	30494194	-6.05022	1.41658e-07	0.000208108	-73.274
rs3134798	NOTCH4	6	32216928	HLA-B	6	31353872	31357188	6.03906	1.47627e-07	0.000216416	400.42
1kg_6_30378588	HCG17,HCG18,HCG18,HCG18,HCG18	6	30302832	TRIM39	6	30326479	30343729	-6.03865	1.47852e-07	0.000216416	-0.7498
rs3130942		6	31229516	CLIC1	6	31730581	31739763	-6.02919	1.53109e-07	0.000223785	-34.1299
rs3130473		6	31231431	CLIC1	6	31730581	31739763	-6.02919	1.53109e-07	0.000223785	-34.1299
rs3130934	TCF19,TCF19	6	31160775	TCF19	6	31158547	31167159	6.01795	1.59598e-07	0.000232088	1.15477
1kg_6_30317472	HCG17	6	30241716	TRIM26	6	30184455	30213427	6.01005	1.64324e-07	0.000237076	2.50918
rs2285801	HCG17	6	30241716	TRIM26	6	30184455	30213427	6.01005	1.64324e-07	0.000237076	2.50918
1kg_6_30317781	HCG17	6	30242025	TRIM26	6	30184455	30213427	6.01005	1.64324e-07	0.000237076	2.50918
rs1362089	HCG17	6	30242025	TRIM26	6	30184455	30213427	6.01005	1.64324e-07	0.000237076	2.50918
rs3132663	HCG17	6	30247058	TRIM26	6	30184455	30213427	6.01005	1.64324e-07	0.000237076	2.50918
1kg_6_30323571	HCG17	6	30247815	TRIM26	6	30184455	30213427	6.01005	1.64324e-07	0.000237076	2.50918
rs3132662	HCG17	6	30247815	TRIM26	6	30184455	30213427	6.01005	1.64324e-07	0.000237076	2.50918
1kg_6_30329421	HCG17	6	30253665	TRIM26	6	30184455	30213427	6.01005	1.64324e-07	0.000237076	2.50918
1kg_6_30329656	HCG17	6	30253900	TRIM26	6	30184455	30213427	6.01005	1.64324e-07	0.000237076	2.50918
1kg_6_30330235	HCG17	6	30254479	TRIM26	6	30184455	30213427	6.01005	1.64324e-07	0.000237076	2.50918
rs2844767	HCG17	6	30254479	TRIM26	6	30184455	30213427	6.01005	1.64324e-07	0.000237076	2.50918
rs2273019	C6orf10,C6orf10,C6orf10	6	32338642	CLIC1	6	31730581	31739763	-6.00505	1.67385e-07	0.000240286	-29.9199
rs910050	C6orf10,C6orf10,C6orf10	6	32347877	CLIC1	6	31730581	31739763	-6.00505	1.67385e-07	0.000240286	-29.9199
rs969893	C6orf10,C6orf10,C6orf10	6	32348304	CLIC1	6	31730581	31739763	-6.00505	1.67385e-07	0.000240286	-29.9199
rs969891	C6orf10,C6orf10,C6orf10	6	32348638	CLIC1	6	31730581	31739763	-6.00505	1.67385e-07	0.000240286	-29.9199
rs3117122	C6orf10,C6orf10,C6orf10	6	32348827	CLIC1	6	31730581	31739763	-6.00505	1.67385e-07	0.000240286	-29.9199
rs2076537	C6orf10,C6orf10,C6orf10	6	32349858	CLIC1	6	31730581	31739763	-6.00505	1.67385e-07	0.000240286	-29.9199
rs761188	C6orf10,C6orf10,C6orf10	6	32350196	CLIC1	6	31730581	31739763	-6.00505	1.67385e-07	0.000240286	-29.9199
rs172326		6	28882013	TRIM27	6	28903002	28923988	-6.00273	1.68827e-07	0.000242183	-4.26469
1kg_6_30248892		6	30173136	PPP1R11	6	30066709	30070333	5.98716	1.78814e-07	0.00025578	16.7005
rs2844787		6	30173136	PPP1R11	6	30066709	30070333	5.98716	1.78814e-07	0.00025578	16.7005
1kg_6_30113284	ZNRD1-AS1	6	30037528	ZFP57	6	29672483	29681155	5.98429	1.80718e-07	0.000257405	2.6019
1kg_6_30115030	ZNRD1-AS1	6	30039274	ZFP57	6	29672483	29681155	5.98429	1.80718e-07	0.000257405	2.6019
rs259935	ZNRD1-AS1	6	30039274	ZFP57	6	29672483	29681155	5.98429	1.80718e-07	0.000257405	2.6019
rs259938	ZNRD1-AS1	6	30040226	ZFP57	6	29672483	29681155	5.98429	1.80718e-07	0.000257405	2.6019
1kg_6_30119560	ZNRD1-AS1	6	30043804	ZFP57	6	29672483	29681155	5.98429	1.80718e-07	0.000257405	2.6019
rs259939	ZNRD1-AS1	6	30043804	ZFP57	6	29672483	29681155	5.98429	1.80718e-07	0.000257405	2.6019
rs2249464	VARS2,VARS2,VARS2	6	30920384	VARS2	6	30914205	30926459	5.98107	1.82877e-07	0.000259378	0.989944
rs2517467	VARS2,VARS2,VARS2	6	30921483	VARS2	6	30914205	30926459	5.98107	1.82877e-07	0.000259378	0.989944
rs753725	VARS2,VARS2,VARS2	6	30923094	VARS2	6	30914205	30926459	5.98107	1.82877e-07	0.000259378	0.989944
rs2532934		6	30926982	VARS2	6	30914205	30926459	5.98107	1.82877e-07	0.000259378	0.989944
rs2844651		6	30932887	VARS2	6	30914205	30926459	5.98107	1.82877e-07	0.000259378	0.989944
rs5006724		6	31370073	HLA-C	6	31268749	31272130	5.97065	1.90047e-07	0.000268035	151.212
rs2523522		6	31372551	HLA-C	6	31268749	31272130	5.97065	1.90047e-07	0.000268035	151.212
rs2507987		6	31375256	HLA-C	6	31268749	31272130	5.97065	1.90047e-07	0.000268035	151.212
rs2507985		6	31375323	HLA-C	6	31268749	31272130	5.97065	1.90047e-07	0.000268035	151.212
rs5025315		6	31375827	HLA-C	6	31268749	31272130	5.97065	1.90047e-07	0.000268035	151.212
rs3957110		6	31376571	HLA-C	6	31268749	31272130	5.97065	1.90047e-07	0.000268035	151.212
rs7382258		6	31377244	HLA-C	6	31268749	31272130	5.97065	1.90047e-07	0.000268035	151.212
rs3095352		6	30838144	VARS2	6	30914205	30926459	5.97013	1.90416e-07	0.000268367	1.01204
rs3202637		6	29970119	PPP1R11	6	30066709	30070333	5.96966	1.90747e-07	0.000268645	16.5078
1kg_6_30174010		6	30098254	ZFP57	6	29672483	29681155	5.96614	1.93235e-07	0.000271768	2.37646
rs916570		6	30098254	ZFP57	6	29672483	29681155	5.96614	1.93235e-07	0.000271768	2.37646
rs9276164		6	32730691	CLIC1	6	31730581	31739763	-5.96587	1.93428e-07	0.00027185	-29.8756
rs396660		6	29678388	HLA-E	6	30489509	30494194	-5.96325	1.95307e-07	0.000273725	-83.4245
rs445150		6	29679102	HLA-E	6	30489509	30494194	-5.96325	1.95307e-07	0.000273725	-83.4245
rs2747430		6	29680729	HLA-E	6	30489509	30494194	-5.96325	1.95307e-07	0.000273725	-83.4245
rs1406957	AK9,AK9	6	109633049	FIG4	6	109690609	109878098	-5.9618	1.96354e-07	0.000275001	-12.8406
rs3130349	RNF5,RNF5P1	6	32179919	GPANK1	6	31661228	31666283	-5.95696	1.9989e-07	0.000279175	-1.84834
rs8365	RNF5,RNF5P1	6	32180626	GPANK1	6	31661228	31666283	-5.95696	1.9989e-07	0.000279175	-1.84834
rs3134940	AGER,AGER,AGER,AGER,AGER,AGER,AGER,AGER,AGER,AGER	6	32182039	GPANK1	6	31661228	31666283	-5.95696	1.9989e-07	0.000279175	-1.84834
rs9268213	C6orf10,C6orf10,C6orf10	6	32314304	CLIC1	6	31730581	31739763	-5.9509	2.04412e-07	0.000285229	-34.2745
rs1633105		6	29815605	ZFP57	6	29672483	29681155	5.95077	2.04508e-07	0.000285229	2.64985
rs3132468	MICB,MICB,MICB	6	31507709	MICB	6	31494881	31511124	5.93035	2.20498e-07	0.000307105	0.840337
rs3131635	MICB,MICB,MICB	6	31508357	MICB	6	31494881	31511124	5.93035	2.20498e-07	0.000307105	0.840337
rs213212		6	33218141	RXRB	6	33193588	33200665	5.92951	2.2118e-07	0.000307842	1.78456
rs9275834		6	32723073	CLIC1	6	31730581	31739763	-5.92706	2.23186e-07	0.000310204	-30.692
1kg_6_30440534		6	30364778	HLA-E	6	30489509	30494194	-5.92665	2.23522e-07	0.000310242	-82.6895
rs1012411		6	30364778	HLA-E	6	30489509	30494194	-5.92665	2.23522e-07	0.000310242	-82.6895
rs3131621		6	31457722	CLIC1	6	31730581	31739763	-5.91145	2.36392e-07	0.000327203	-29.7901
rs3130780		6	30906531	VARS2	6	30914205	30926459	5.90501	2.4207e-07	0.000334832	1.15913
rs3131043		6	30790689	HLA-E	6	30489509	30494194	-5.90006	2.46527e-07	0.00034006	-95.2618
rs3131051		6	30792404	HLA-E	6	30489509	30494194	-5.90006	2.46527e-07	0.00034006	-95.2618
rs7740525		6	30792921	HLA-E	6	30489509	30494194	-5.90006	2.46527e-07	0.00034006	-95.2618
rs973233	COL11A2,COL11A2,COL11A2	6	33172232	RXRB	6	33193588	33200665	5.89479	2.51354e-07	0.000346481	1.79229
rs3130320		6	32255481	CLIC1	6	31730581	31739763	-5.89328	2.52753e-07	0.000348171	-31.6299
rs3094122		6	30760583	HLA-E	6	30489509	30494194	-5.89041	2.55436e-07	0.000351626	-103.574
rs28383223		6	32615700	CLIC1	6	31730581	31739763	-5.87362	2.71724e-07	0.000372519	-26.843
rs28383230		6	32616311	CLIC1	6	31730581	31739763	-5.87362	2.71724e-07	0.000372519	-26.843
rs28383233		6	32616376	CLIC1	6	31730581	31739763	-5.87362	2.71724e-07	0.000372519	-26.843
rs2285802	HCG17	6	30241322	TRIM26	6	30184455	30213427	5.86652	2.78912e-07	0.00037826	2.53886
1kg_6_30319639	HCG17	6	30243883	TRIM26	6	30184455	30213427	5.86652	2.78912e-07	0.00037826	2.53886
1kg_6_30319734	HCG17	6	30243978	TRIM26	6	30184455	30213427	5.86652	2.78912e-07	0.00037826	2.53886
rs3094636	HCG17	6	30243978	TRIM26	6	30184455	30213427	5.86652	2.78912e-07	0.00037826	2.53886
1kg_6_30319784	HCG17	6	30244028	TRIM26	6	30184455	30213427	5.86652	2.78912e-07	0.00037826	2.53886
rs3132664	HCG17	6	30244028	TRIM26	6	30184455	30213427	5.86652	2.78912e-07	0.00037826	2.53886
1kg_6_30320795	HCG17	6	30245039	TRIM26	6	30184455	30213427	5.86652	2.78912e-07	0.00037826	2.53886
1kg_6_30321903	HCG17	6	30246147	TRIM26	6	30184455	30213427	5.86652	2.78912e-07	0.00037826	2.53886
1kg_6_30321915	HCG17	6	30246159	TRIM26	6	30184455	30213427	5.86652	2.78912e-07	0.00037826	2.53886
rs2428510		6	29855250	ZFP57	6	29672483	29681155	5.86396	2.81555e-07	0.00037826	2.40935
rs2844826		6	29855542	ZFP57	6	29672483	29681155	5.86396	2.81555e-07	0.00037826	2.40935
rs6919513		6	29856217	ZFP57	6	29672483	29681155	5.86396	2.81555e-07	0.00037826	2.40935
rs9258679		6	29856282	ZFP57	6	29672483	29681155	5.86396	2.81555e-07	0.00037826	2.40935
rs1611699		6	29859976	ZFP57	6	29672483	29681155	5.86396	2.81555e-07	0.00037826	2.40935
rs1611710		6	29861139	ZFP57	6	29672483	29681155	5.86396	2.81555e-07	0.00037826	2.40935
custom_rs1611711		6	29861331	ZFP57	6	29672483	29681155	5.86396	2.81555e-07	0.00037826	2.40935
rs1611717		6	29861800	ZFP57	6	29672483	29681155	5.86396	2.81555e-07	0.00037826	2.40935
rs1611732		6	29863231	ZFP57	6	29672483	29681155	5.86396	2.81555e-07	0.00037826	2.40935
rs765649		6	29863281	ZFP57	6	29672483	29681155	5.86396	2.81555e-07	0.00037826	2.40935
rs1611737		6	29863794	ZFP57	6	29672483	29681155	5.86396	2.81555e-07	0.00037826	2.40935
rs2394894		6	31239143	RNF5	6	32178405	32180793	-5.85659	2.89287e-07	0.000387354	-7.05169
rs2394895		6	31239202	RNF5	6	32178405	32180793	-5.85659	2.89287e-07	0.000387354	-7.05169
rs3134762		6	31243089	RNF5	6	32178405	32180793	-5.85659	2.89287e-07	0.000387354	-7.05169
rs3130424		6	31250462	RNF5	6	32178405	32180793	-5.85659	2.89287e-07	0.000387354	-7.05169
rs3129949	C6orf10,C6orf10,C6orf10	6	32331037	RNF5	6	32178405	32180793	-5.85541	2.90545e-07	0.000388264	-6.44814
rs1003878	C6orf10,C6orf10,C6orf10	6	32332045	RNF5	6	32178405	32180793	-5.85541	2.90545e-07	0.000388264	-6.44814
rs3117137	C6orf10,C6orf10,C6orf10	6	32342134	RNF5	6	32178405	32180793	-5.85541	2.90545e-07	0.000388264	-6.44814
rs422331		6	28843040	TRIM27	6	28903002	28923988	-5.84873	2.97774e-07	0.000397659	-4.28673
rs2523708		6	31483502	CLIC1	6	31730581	31739763	-5.84326	3.03824e-07	0.000404128	-37.2671
rs2523706		6	31483790	CLIC1	6	31730581	31739763	-5.84326	3.03824e-07	0.000404128	-37.2671
rs2523700		6	31485252	CLIC1	6	31730581	31739763	-5.84326	3.03824e-07	0.000404128	-37.2671
rs2516500		6	31485863	CLIC1	6	31730581	31739763	-5.84326	3.03824e-07	0.000404128	-37.2671
rs2245822		6	31263023	GPSM3	6	32190766	32195523	-5.84251	3.04662e-07	0.000404708	-22.4939
rs2248902		6	31266337	GPSM3	6	32190766	32195523	-5.84251	3.04662e-07	0.000404708	-22.4939
rs577272	SLC44A4,SLC44A4,SLC44A4	6	31870186	CLIC1	6	31730581	31739763	-5.84159	3.05688e-07	0.000404734	-33.6449
rs644827	SLC44A4,SLC44A4,SLC44A4	6	31870664	CLIC1	6	31730581	31739763	-5.84159	3.05688e-07	0.000404734	-33.6449
rs644774	SLC44A4,SLC44A4,SLC44A4	6	31870713	CLIC1	6	31730581	31739763	-5.84159	3.05688e-07	0.000404734	-33.6449
rs2242665	SLC44A4,SLC44A4,SLC44A4	6	31871532	CLIC1	6	31730581	31739763	-5.84159	3.05688e-07	0.000404734	-33.6449
rs2242664	SLC44A4,SLC44A4,SLC44A4	6	31871554	CLIC1	6	31730581	31739763	-5.84159	3.05688e-07	0.000404734	-33.6449
rs3094175		6	29855146	ZFP57	6	29672483	29681155	5.8359	3.1215e-07	0.000413018	2.40492
rs3131888		6	29696112	ZFP57	6	29672483	29681155	5.83457	3.1368e-07	0.000414769	2.49591
rs417162		6	29948728	HLA-A	6	29941260	29945884	5.83348	3.14936e-07	0.000415884	377.898
rs2508037		6	29950659	HLA-A	6	29941260	29945884	5.83348	3.14936e-07	0.000415884	377.898
rs3130977		6	31114212	CLIC1	6	31730581	31739763	-5.8324	3.16187e-07	0.000417262	-27.1199
rs2857595		6	31600692	CLIC1	6	31730581	31739763	-5.83196	3.16699e-07	0.000417663	-31.266
rs1632949		6	29825947	ZFP57	6	29672483	29681155	5.82839	3.20881e-07	0.00041955	2.35356
rs9268127		6	32285782	GPSM3	6	32190766	32195523	-5.8279	3.21467e-07	0.00041955	-21.3272
rs6910668	C6orf10,C6orf10,C6orf10	6	32295681	GPSM3	6	32190766	32195523	-5.8279	3.21467e-07	0.00041955	-21.3272
rs9268153	C6orf10,C6orf10,C6orf10	6	32296402	GPSM3	6	32190766	32195523	-5.8279	3.21467e-07	0.00041955	-21.3272
rs7745174	C6orf10,C6orf10,C6orf10	6	32299018	GPSM3	6	32190766	32195523	-5.8279	3.21467e-07	0.00041955	-21.3272
rs9268220	C6orf10,C6orf10,C6orf10	6	32316563	GPSM3	6	32190766	32195523	-5.8279	3.21467e-07	0.00041955	-21.3272
rs1033499	C6orf10,C6orf10,C6orf10	6	32339755	GPSM3	6	32190766	32195523	-5.8279	3.21467e-07	0.00041955	-21.3272
rs3129924	C6orf10,C6orf10,C6orf10	6	32365522	GPSM3	6	32190766	32195523	-5.8279	3.21467e-07	0.00041955	-21.3272
rs3129925	C6orf10,C6orf10,C6orf10	6	32365642	GPSM3	6	32190766	32195523	-5.8279	3.21467e-07	0.00041955	-21.3272
rs3129926	C6orf10,C6orf10,C6orf10	6	32365703	GPSM3	6	32190766	32195523	-5.8279	3.21467e-07	0.00041955	-21.3272
rs2143462	C6orf10,C6orf10,C6orf10	6	32367427	GPSM3	6	32190766	32195523	-5.8279	3.21467e-07	0.00041955	-21.3272
rs2143461	C6orf10,C6orf10,C6orf10	6	32367570	GPSM3	6	32190766	32195523	-5.8279	3.21467e-07	0.00041955	-21.3272
rs3129933	C6orf10,C6orf10,C6orf10	6	32368384	GPSM3	6	32190766	32195523	-5.8279	3.21467e-07	0.00041955	-21.3272
rs3129935	C6orf10,C6orf10,C6orf10	6	32368428	GPSM3	6	32190766	32195523	-5.8279	3.21467e-07	0.00041955	-21.3272
rs3129937	C6orf10,C6orf10,C6orf10	6	32368587	GPSM3	6	32190766	32195523	-5.8279	3.21467e-07	0.00041955	-21.3272
rs3129939	C6orf10,C6orf10,C6orf10	6	32368989	GPSM3	6	32190766	32195523	-5.8279	3.21467e-07	0.00041955	-21.3272
rs1737069		6	29762953	HLA-F	6	29722775	29738528	5.82437	3.25659e-07	0.000424745	18.6971
rs204995	PBX2	6	32186508	RNF5	6	32178405	32180793	-5.82237	3.28059e-07	0.000427045	-8.07307
rs204992	PBX2	6	32189131	RNF5	6	32178405	32180793	-5.82237	3.28059e-07	0.000427045	-8.07307
rs176095		6	32190542	RNF5	6	32178405	32180793	-5.82237	3.28059e-07	0.000427045	-8.07307
rs204993	PBX2	6	32187804	CLIC1	6	31730581	31739763	-5.81735	3.3417e-07	0.000434718	-34.6468
rs424232		6	32240547	CLIC1	6	31730581	31739763	-5.81604	3.35781e-07	0.000436531	-27.1987
rs10499052	AK9	6	109564272	FIG4	6	109690609	109878098	5.80814	3.4567e-07	0.000448517	13.2445
rs3094114		6	30771144	TUBB	6	30717435	30725538	-5.8028	3.52508e-07	0.000456506	-75.9716
rs6911628		6	30772069	TUBB	6	30717435	30725538	-5.8028	3.52508e-07	0.000456506	-75.9716
rs213195		6	33228228	RXRB	6	33193588	33200665	5.79878	3.57747e-07	0.000462695	1.67762
rs9296009		6	32146738	AGPAT1	6	32168212	32178096	5.79801	3.58764e-07	0.000463712	7.13352
rs6923313		6	31273593	HLA-C	6	31268749	31272130	5.7835	3.78383e-07	0.000488443	146.778
rs3129877	HLA-DRA	6	32440820	CLIC1	6	31730581	31739763	-5.78233	3.80019e-07	0.000490239	-30.8251
rs3115569		6	32256362	RNF5	6	32178405	32180793	-5.77748	3.86838e-07	0.000493341	-6.99298
rs9268055		6	32262831	RNF5	6	32178405	32180793	-5.77748	3.86838e-07	0.000493341	-6.99298
rs3115563		6	32265861	RNF5	6	32178405	32180793	-5.77748	3.86838e-07	0.000493341	-6.99298
rs3132928		6	32266238	RNF5	6	32178405	32180793	-5.77748	3.86838e-07	0.000493341	-6.99298
rs3096681		6	32267400	RNF5	6	32178405	32180793	-5.77748	3.86838e-07	0.000493341	-6.99298
rs3096673		6	32270236	RNF5	6	32178405	32180793	-5.77748	3.86838e-07	0.000493341	-6.99298
rs3132945		6	32270903	RNF5	6	32178405	32180793	-5.77748	3.86838e-07	0.000493341	-6.99298
rs3130340		6	32276850	RNF5	6	32178405	32180793	-5.77748	3.86838e-07	0.000493341	-6.99298
rs3115553		6	32278050	RNF5	6	32178405	32180793	-5.77748	3.86838e-07	0.000493341	-6.99298
rs7751896		6	32287633	RNF5	6	32178405	32180793	-5.77748	3.86838e-07	0.000493341	-6.99298
rs6935269		6	32292573	RNF5	6	32178405	32180793	-5.77748	3.86838e-07	0.000493341	-6.99298
rs3749966	C6orf10,C6orf10,C6orf10	6	32293730	RNF5	6	32178405	32180793	-5.77748	3.86838e-07	0.000493341	-6.99298
rs6909427	C6orf10,C6orf10,C6orf10	6	32300924	RNF5	6	32178405	32180793	-5.77748	3.86838e-07	0.000493341	-6.99298
rs7775332	C6orf10,C6orf10,C6orf10	6	32302586	RNF5	6	32178405	32180793	-5.77748	3.86838e-07	0.000493341	-6.99298
rs9268167	C6orf10,C6orf10,C6orf10	6	32304660	RNF5	6	32178405	32180793	-5.77748	3.86838e-07	0.000493341	-6.99298
rs3864302	C6orf10,C6orf10,C6orf10	6	32311015	RNF5	6	32178405	32180793	-5.77748	3.86838e-07	0.000493341	-6.99298
rs1018430	C6orf10,C6orf10,C6orf10	6	32313911	RNF5	6	32178405	32180793	-5.77748	3.86838e-07	0.000493341	-6.99298
rs2245822		6	31263023	RNF5	6	32178405	32180793	-5.77562	3.89483e-07	0.000495771	-7.30178
rs2248902		6	31266337	RNF5	6	32178405	32180793	-5.77562	3.89483e-07	0.000495771	-7.30178
rs1043618	HSPA1A	6	31815730	CLIC1	6	31730581	31739763	-5.77358	3.92404e-07	0.000499173	-33.5032
rs2394894		6	31239143	GPSM3	6	32190766	32195523	-5.76825	4.00159e-07	0.000507752	-21.3694
rs2394895		6	31239202	GPSM3	6	32190766	32195523	-5.76825	4.00159e-07	0.000507752	-21.3694
rs3134762		6	31243089	GPSM3	6	32190766	32195523	-5.76825	4.00159e-07	0.000507752	-21.3694
rs3130424		6	31250462	GPSM3	6	32190766	32195523	-5.76825	4.00159e-07	0.000507752	-21.3694
rs110662	HSD17B8	6	33205155	RXRB	6	33193588	33200665	5.76796	4.00584e-07	0.000507972	1.67211
rs2596560		6	31387541	CLIC1	6	31730581	31739763	-5.76575	4.03841e-07	0.000511779	-29.569
rs3130648		6	30832549	VARS2	6	30914205	30926459	5.76111	4.10772e-07	0.000518446	1.22273
rs3130786		6	30840171	VARS2	6	30914205	30926459	5.75966	4.12968e-07	0.000518446	1.01524
rs3130787		6	30842087	VARS2	6	30914205	30926459	5.75966	4.12968e-07	0.000518446	1.01524
rs3132578		6	30849088	VARS2	6	30914205	30926459	5.75966	4.12968e-07	0.000518446	1.01524
rs2394450		6	30849724	VARS2	6	30914205	30926459	5.75966	4.12968e-07	0.000518446	1.01524
rs3095350		6	30850089	VARS2	6	30914205	30926459	5.75966	4.12968e-07	0.000518446	1.01524
rs3130653		6	30854994	VARS2	6	30914205	30926459	5.75966	4.12968e-07	0.000518446	1.01524
rs3130655		6	30855933	VARS2	6	30914205	30926459	5.75966	4.12968e-07	0.000518446	1.01524
rs3095344		6	30856872	VARS2	6	30914205	30926459	5.75966	4.12968e-07	0.000518446	1.01524
rs3130791		6	30864066	VARS2	6	30914205	30926459	5.75966	4.12968e-07	0.000518446	1.01524
rs3130794		6	30865033	VARS2	6	30914205	30926459	5.75966	4.12968e-07	0.000518446	1.01524
rs3132576		6	30865339	VARS2	6	30914205	30926459	5.75966	4.12968e-07	0.000518446	1.01524
rs3095354		6	30868334	VARS2	6	30914205	30926459	5.75966	4.12968e-07	0.000518446	1.01524
rs3132573		6	30872911	VARS2	6	30914205	30926459	5.75966	4.12968e-07	0.000518446	1.01524
rs3130796		6	30873173	VARS2	6	30914205	30926459	5.75966	4.12968e-07	0.000518446	1.01524
rs720466	CCHCR1	6	31157928	CLIC1	6	31730581	31739763	-5.75601	4.18521e-07	0.000523782	-32.4237
rs1150765	TCF19,TCF19	6	31159785	CLIC1	6	31730581	31739763	-5.75601	4.18521e-07	0.000523782	-32.4237
rs1265159		6	31172270	CLIC1	6	31730581	31739763	-5.75601	4.18521e-07	0.000523782	-32.4237
rs887465	PSORS1C3	6	31175875	CLIC1	6	31730581	31739763	-5.75601	4.18521e-07	0.000523782	-32.4237
rs3130457		6	31179417	CLIC1	6	31730581	31739763	-5.75601	4.18521e-07	0.000523782	-32.4237
1kg_6_30575099		6	30499343	ABCF1	6	30571393	30597179	5.75576	4.18914e-07	0.000523948	8.11374
rs3132579		6	30973212	CLIC1	6	31730581	31739763	-5.75294	4.23257e-07	0.000527856	-36.5621
rs3094084		6	30979732	CLIC1	6	31730581	31739763	-5.75294	4.23257e-07	0.000527856	-36.5621
rs2240804	DPCR1	6	30953113	VARS2	6	30914205	30926459	-5.75288	4.23351e-07	0.000527856	-1.00774
rs3128982		6	31449414	CLIC1	6	31730581	31739763	-5.73277	4.55733e-07	0.000564382	-29.084
rs3130906		6	31457404	CLIC1	6	31730581	31739763	-5.73277	4.55733e-07	0.000564382	-29.084
rs2523578		6	31360765	CLIC1	6	31730581	31739763	-5.72515	4.68639e-07	0.000579176	-36.4034
rs3134608	PRRT1	6	32150194	EHMT2	6	31879759	31897687	5.72386	4.70847e-07	0.000579176	1.45804
rs3096697	PPT2-EGFL8,EGFL8,EGFL8	6	32166733	EHMT2	6	31879759	31897687	5.72386	4.70847e-07	0.000579176	1.45804
rs3130347	PPT2-EGFL8,EGFL8,EGFL8	6	32166879	EHMT2	6	31879759	31897687	5.72386	4.70847e-07	0.000579176	1.45804
rs3130284	AGPAT1,AGPAT1	6	32172710	EHMT2	6	31879759	31897687	5.72386	4.70847e-07	0.000579176	1.45804
rs3134947	AGPAT1	6	32177428	EHMT2	6	31879759	31897687	5.72386	4.70847e-07	0.000579176	1.45804
rs3134946		6	32178216	EHMT2	6	31879759	31897687	5.72386	4.70847e-07	0.000579176	1.45804
rs3096689		6	32178222	EHMT2	6	31879759	31897687	5.72386	4.70847e-07	0.000579176	1.45804
rs3134945	RNF5,RNF5P1	6	32178715	EHMT2	6	31879759	31897687	5.72386	4.70847e-07	0.000579176	1.45804
rs3134944	RNF5,RNF5P1	6	32178867	EHMT2	6	31879759	31897687	5.72386	4.70847e-07	0.000579176	1.45804
rs3132965	RNF5,RNF5P1	6	32179220	EHMT2	6	31879759	31897687	5.72386	4.70847e-07	0.000579176	1.45804
1kg_6_30200686		6	30124930	IER3	6	30743199	30744548	5.72012	4.77344e-07	0.000581147	34.3592
rs1419675		6	30124930	IER3	6	30743199	30744548	5.72012	4.77344e-07	0.000581147	34.3592
1kg_6_30213722	TRIM40,TRIM40	6	30137966	IER3	6	30743199	30744548	5.72012	4.77344e-07	0.000581147	34.3592
rs2107202	TRIM40,TRIM40	6	30137966	IER3	6	30743199	30744548	5.72012	4.77344e-07	0.000581147	34.3592
rs376646		6	29946600	HLA-A	6	29941260	29945884	5.71998	4.77591e-07	0.000581147	376.738
rs3104405		6	32714531	HLA-DQA1	6	32628179	32647062	5.71935	4.78687e-07	0.000581147	22.8299
1kg_6_30571179		6	30495423	ABCF1	6	30571393	30597179	5.71455	4.87186e-07	0.000581147	8.0726
rs2844725		6	30497395	ABCF1	6	30571393	30597179	5.71455	4.87186e-07	0.000581147	8.0726
1kg_6_30575181		6	30499425	ABCF1	6	30571393	30597179	5.71455	4.87186e-07	0.000581147	8.0726
1kg_6_30577169		6	30501413	ABCF1	6	30571393	30597179	5.71455	4.87186e-07	0.000581147	8.0726
rs2844724		6	30501413	ABCF1	6	30571393	30597179	5.71455	4.87186e-07	0.000581147	8.0726
1kg_6_30578280		6	30502524	ABCF1	6	30571393	30597179	5.71455	4.87186e-07	0.000581147	8.0726
rs2844723		6	30502524	ABCF1	6	30571393	30597179	5.71455	4.87186e-07	0.000581147	8.0726
1kg_6_30583394		6	30507638	ABCF1	6	30571393	30597179	5.71455	4.87186e-07	0.000581147	8.0726
rs2516662		6	30507638	ABCF1	6	30571393	30597179	5.71455	4.87186e-07	0.000581147	8.0726
1kg_6_30584013		6	30508257	ABCF1	6	30571393	30597179	5.71455	4.87186e-07	0.000581147	8.0726
rs2023609		6	30508257	ABCF1	6	30571393	30597179	5.71455	4.87186e-07	0.000581147	8.0726
1kg_6_30584162		6	30508406	ABCF1	6	30571393	30597179	5.71455	4.87186e-07	0.000581147	8.0726
1kg_6_30584164		6	30508408	ABCF1	6	30571393	30597179	5.71455	4.87186e-07	0.000581147	8.0726
rs2023608		6	30508408	ABCF1	6	30571393	30597179	5.71455	4.87186e-07	0.000581147	8.0726
1kg_6_30585214		6	30509458	ABCF1	6	30571393	30597179	5.71455	4.87186e-07	0.000581147	8.0726
1kg_6_30585926		6	30510170	ABCF1	6	30571393	30597179	5.71455	4.87186e-07	0.000581147	8.0726
rs975195		6	30510170	ABCF1	6	30571393	30597179	5.71455	4.87186e-07	0.000581147	8.0726
1kg_6_30587159		6	30511403	ABCF1	6	30571393	30597179	5.71455	4.87186e-07	0.000581147	8.0726
1kg_6_30603722		6	30527966	ABCF1	6	30571393	30597179	5.71455	4.87186e-07	0.000581147	8.0726
rs2534825		6	30527966	ABCF1	6	30571393	30597179	5.71455	4.87186e-07	0.000581147	8.0726
1kg_6_30604795		6	30529039	ABCF1	6	30571393	30597179	5.71455	4.87186e-07	0.000581147	8.0726
1kg_6_30604861		6	30529105	ABCF1	6	30571393	30597179	5.71455	4.87186e-07	0.000581147	8.0726
1kg_6_30607106		6	30531350	ABCF1	6	30571393	30597179	5.71455	4.87186e-07	0.000581147	8.0726
1kg_6_30607711		6	30531955	ABCF1	6	30571393	30597179	5.71455	4.87186e-07	0.000581147	8.0726
1kg_6_30624332	GNL1	6	30548576	ABCF1	6	30571393	30597179	5.71455	4.87186e-07	0.000581147	8.0726
rs2844715	GNL1	6	30548576	ABCF1	6	30571393	30597179	5.71455	4.87186e-07	0.000581147	8.0726
1kg_6_30626598	GNL1	6	30550842	ABCF1	6	30571393	30597179	5.71455	4.87186e-07	0.000581147	8.0726
rs2844714	GNL1	6	30550842	ABCF1	6	30571393	30597179	5.71455	4.87186e-07	0.000581147	8.0726
1kg_6_30627237	GNL1	6	30551481	ABCF1	6	30571393	30597179	5.71455	4.87186e-07	0.000581147	8.0726
rs2844713	GNL1	6	30551481	ABCF1	6	30571393	30597179	5.71455	4.87186e-07	0.000581147	8.0726
1kg_6_30629116	GNL1	6	30553360	ABCF1	6	30571393	30597179	5.71455	4.87186e-07	0.000581147	8.0726
rs2074505	GNL1	6	30553360	ABCF1	6	30571393	30597179	5.71455	4.87186e-07	0.000581147	8.0726
1kg_6_30634824	PRR3,PRR3	6	30559068	ABCF1	6	30571393	30597179	5.71455	4.87186e-07	0.000581147	8.0726
rs2516647	PRR3,PRR3	6	30559068	ABCF1	6	30571393	30597179	5.71455	4.87186e-07	0.000581147	8.0726
1kg_6_30644050		6	30568294	ABCF1	6	30571393	30597179	5.71455	4.87186e-07	0.000581147	8.0726
1kg_6_30644112		6	30568356	ABCF1	6	30571393	30597179	5.71455	4.87186e-07	0.000581147	8.0726
rs3130041		6	30568356	ABCF1	6	30571393	30597179	5.71455	4.87186e-07	0.000581147	8.0726
1kg_6_30645832		6	30570076	ABCF1	6	30571393	30597179	5.71455	4.87186e-07	0.000581147	8.0726
rs3130243		6	30570076	ABCF1	6	30571393	30597179	5.71455	4.87186e-07	0.000581147	8.0726
1kg_6_30647931	ABCF1,ABCF1	6	30572175	ABCF1	6	30571393	30597179	5.71455	4.87186e-07	0.000581147	8.0726
rs2269710	ABCF1,ABCF1	6	30572175	ABCF1	6	30571393	30597179	5.71455	4.87186e-07	0.000581147	8.0726
1kg_6_30648869	ABCF1,ABCF1	6	30573113	ABCF1	6	30571393	30597179	5.71455	4.87186e-07	0.000581147	8.0726
rs2269709	ABCF1,ABCF1	6	30573113	ABCF1	6	30571393	30597179	5.71455	4.87186e-07	0.000581147	8.0726
rs429853	NOTCH4	6	32219425	ATF6B	6	32115264	32128253	5.71258	4.90699e-07	0.000584991	11.7165
rs16894197		6	28680494	ZFP57	6	29672483	29681155	5.71107	4.93431e-07	0.000587899	2.6606
rs3132451		6	31614248	GPSM3	6	32190766	32195523	-5.70241	5.09317e-07	0.000606467	-24.2553
rs7756177	C6orf10,C6orf10,C6orf10	6	32321581	GPSM3	6	32190766	32195523	-5.69824	5.17147e-07	0.000615063	-20.2601
rs537160	CFB	6	31948623	CLIC1	6	31730581	31739763	-5.69606	5.21289e-07	0.000619623	-35.2927
rs1610677		6	29821394	ZFP57	6	29672483	29681155	5.69335	5.26473e-07	0.000625415	2.42078
rs8084	HLA-DRA	6	32443258	CLIC1	6	31730581	31739763	-5.69125	5.30544e-07	0.000629508	-27.7535
rs213194		6	33227827	RXRB	6	33193588	33200665	5.68002	5.52779e-07	0.000650517	1.58638
rs1632933	HLA-G	6	29830156	ZFP57	6	29672483	29681155	5.67792	5.57048e-07	0.000654656	2.41845
rs1077394	BAG6,BAG6,BAG6,BAG6,BAG6,BAG6	6	31642607	HLA-DQA1	6	32628179	32647062	5.67781	5.57273e-07	0.000654656	24.1048
rs521977	SLC44A4,SLC44A4,SLC44A4	6	31869050	GPSM3	6	32190766	32195523	-5.67566	5.61665e-07	0.000659431	-21.9602
rs6906021		6	32658534	HLA-DQA1	6	32628179	32647062	5.67519	5.62625e-07	0.000660172	17.1789
rs3134996		6	32669089	HLA-DQB1	6	32659467	32668383	5.67453	5.63999e-07	0.000661269	60.6391
rs3129029		6	29694666	PAIP1P1	6	30186798	30188614	5.67125	5.70799e-07	0.000668593	0.103885
rs2532929		6	30929997	VARS2	6	30914205	30926459	-5.66859	5.76375e-07	0.000674732	-0.957845
rs2523756		6	29852940	ZFP57	6	29672483	29681155	5.6672	5.79298e-07	0.00067776	2.41621
rs9267947		6	32243441	CLIC1	6	31730581	31739763	5.6611	5.92365e-07	0.000692644	30.5373
rs9273497	HLA-DQB1,HLA-DQB1	6	32660520	HLA-DQB1	6	32659467	32668383	5.65619	6.03092e-07	0.000704777	58.7927
rs9267972		6	32249455	CLIC1	6	31730581	31739763	-5.65414	6.07631e-07	0.000708435	-31.3654
seq-7		6	32249455	CLIC1	6	31730581	31739763	-5.65414	6.07631e-07	0.000708435	-31.3654
rs3115572		6	32252707	CLIC1	6	31730581	31739763	-5.65414	6.07631e-07	0.000708435	-31.3654
rs3130316		6	32253451	CLIC1	6	31730581	31739763	-5.65414	6.07631e-07	0.000708435	-31.3654
rs3130573	PSORS1C1,PSORS1C2	6	31138491	CLIC1	6	31730581	31739763	-5.64812	6.21142e-07	0.000717681	-31.1353
rs9268127		6	32285782	EHMT2	6	31879759	31897687	5.64806	6.21271e-07	0.000717681	1.2686
rs6910668	C6orf10,C6orf10,C6orf10	6	32295681	EHMT2	6	31879759	31897687	5.64806	6.21271e-07	0.000717681	1.2686
rs9268153	C6orf10,C6orf10,C6orf10	6	32296402	EHMT2	6	31879759	31897687	5.64806	6.21271e-07	0.000717681	1.2686
rs7745174	C6orf10,C6orf10,C6orf10	6	32299018	EHMT2	6	31879759	31897687	5.64806	6.21271e-07	0.000717681	1.2686
rs9268220	C6orf10,C6orf10,C6orf10	6	32316563	EHMT2	6	31879759	31897687	5.64806	6.21271e-07	0.000717681	1.2686
rs1033499	C6orf10,C6orf10,C6orf10	6	32339755	EHMT2	6	31879759	31897687	5.64806	6.21271e-07	0.000717681	1.2686
rs3129924	C6orf10,C6orf10,C6orf10	6	32365522	EHMT2	6	31879759	31897687	5.64806	6.21271e-07	0.000717681	1.2686
rs3129925	C6orf10,C6orf10,C6orf10	6	32365642	EHMT2	6	31879759	31897687	5.64806	6.21271e-07	0.000717681	1.2686
rs3129926	C6orf10,C6orf10,C6orf10	6	32365703	EHMT2	6	31879759	31897687	5.64806	6.21271e-07	0.000717681	1.2686
rs2143462	C6orf10,C6orf10,C6orf10	6	32367427	EHMT2	6	31879759	31897687	5.64806	6.21271e-07	0.000717681	1.2686
rs2143461	C6orf10,C6orf10,C6orf10	6	32367570	EHMT2	6	31879759	31897687	5.64806	6.21271e-07	0.000717681	1.2686
rs3129933	C6orf10,C6orf10,C6orf10	6	32368384	EHMT2	6	31879759	31897687	5.64806	6.21271e-07	0.000717681	1.2686
rs3129935	C6orf10,C6orf10,C6orf10	6	32368428	EHMT2	6	31879759	31897687	5.64806	6.21271e-07	0.000717681	1.2686
rs3129937	C6orf10,C6orf10,C6orf10	6	32368587	EHMT2	6	31879759	31897687	5.64806	6.21271e-07	0.000717681	1.2686
rs3129939	C6orf10,C6orf10,C6orf10	6	32368989	EHMT2	6	31879759	31897687	5.64806	6.21271e-07	0.000717681	1.2686
rs2975030		6	29865189	ZFP57	6	29672483	29681155	5.6465	6.24818e-07	0.000720953	2.34046
rs2517403		6	31099232	TUBB	6	30717435	30725538	-5.63901	6.42144e-07	0.000739246	-62.4139
rs9263532		6	31099847	TUBB	6	30717435	30725538	-5.63901	6.42144e-07	0.000739246	-62.4139
rs2844635		6	31107704	TUBB	6	30717435	30725538	-5.63901	6.42144e-07	0.000739246	-62.4139
rs1265061		6	31110480	TUBB	6	30717435	30725538	-5.63901	6.42144e-07	0.000739246	-62.4139
rs1610682		6	29833547	HLA-E	6	30489509	30494194	-5.63409	6.53783e-07	0.000751784	-87.3809
rs1611133		6	29841605	HLA-E	6	30489509	30494194	-5.63409	6.53783e-07	0.000751784	-87.3809
rs204994	PBX2	6	32187221	GPSM3	6	32190766	32195523	-5.6281	6.68228e-07	0.000766641	-21.4679
1kg_6_30200686		6	30124930	HLA-F	6	29722775	29738528	5.61763	6.94273e-07	0.000794257	19.6521
rs1419675		6	30124930	HLA-F	6	29722775	29738528	5.61763	6.94273e-07	0.000794257	19.6521
1kg_6_30213722	TRIM40,TRIM40	6	30137966	HLA-F	6	29722775	29738528	5.61763	6.94273e-07	0.000794257	19.6521
rs2107202	TRIM40,TRIM40	6	30137966	HLA-F	6	29722775	29738528	5.61763	6.94273e-07	0.000794257	19.6521
rs1075496	NRM,NRM,NRM,NRM,NRM,NRM,NRM,NRM	6	30690462	TUBB	6	30717435	30725538	-5.61176	7.09287e-07	0.000808214	-55.9734
rs1265178		6	31193452	GPSM3	6	32190766	32195523	-5.60779	7.1964e-07	0.000819546	-20.9299
rs2849015		6	32231159	CLIC1	6	31730581	31739763	-5.59999	7.40384e-07	0.00084079	-31.1443
rs1737069		6	29762953	PPP1R11	6	30066709	30070333	5.59385	7.57156e-07	0.000859351	14.123
rs1736936		6	29826540	ZFP57	6	29672483	29681155	5.59135	7.64075e-07	0.000866227	2.36503
rs3016014		6	31383376	HLA-C	6	31268749	31272130	5.59023	7.67199e-07	0.000869278	200.361
rs3135364		6	32421768	GPSM3	6	32190766	32195523	-5.58862	7.71733e-07	0.000873924	-20.7696
1kg_6_30248892		6	30173136	IER3	6	30743199	30744548	5.588	7.73477e-07	0.000874913	35.7151
rs2844787		6	30173136	IER3	6	30743199	30744548	5.588	7.73477e-07	0.000874913	35.7151
rs3130014		6	33344531	ZBTB22	6	33314406	33317942	5.57986	7.96749e-07	0.00089871	1.88999
rs1610594		6	29711270	PPP1R11	6	30066709	30070333	5.56014	8.5608e-07	0.000964011	14.7083
rs2524272		6	29714623	PPP1R11	6	30066709	30070333	5.56014	8.5608e-07	0.000964011	14.7083
rs1627567		6	29715089	PPP1R11	6	30066709	30070333	5.56014	8.5608e-07	0.000964011	14.7083
rs204999		6	32142202	RNF5	6	32178405	32180793	-5.5589	8.59967e-07	0.000967847	-7.94597
rs9275557		6	32709422	CLIC1	6	31730581	31739763	-5.55682	8.66476e-07	0.000974626	-28.2635
rs2523608	HLA-B	6	31354782	HLA-B	6	31353872	31357188	5.55498	8.72304e-07	0.000980633	343.912
rs3130527		6	31231210	AL671883.2	6	31356647	31357637	5.55351	8.76978e-07	0.000985337	1.21112
rs3130944		6	31228894	RNF5	6	32178405	32180793	-5.54826	8.93898e-07	0.00100379	-6.84393
rs2021368		6	30461606	HLA-A	6	29941260	29945884	5.53918	9.23938e-07	0.0010077	429.606
1kg_6_30538499		6	30462743	HLA-A	6	29941260	29945884	5.53918	9.23938e-07	0.0010077	429.606
rs2516675		6	30462743	HLA-A	6	29941260	29945884	5.53918	9.23938e-07	0.0010077	429.606
rs9275516		6	32706866	CLIC1	6	31730581	31739763	-5.53489	9.38453e-07	0.00100984	-28.1682
rs9275518		6	32706923	CLIC1	6	31730581	31739763	-5.53489	9.38453e-07	0.00100984	-28.1682
rs9275524		6	32707332	CLIC1	6	31730581	31739763	-5.53489	9.38453e-07	0.00100984	-28.1682
rs9275556		6	32709413	CLIC1	6	31730581	31739763	-5.53489	9.38453e-07	0.00100984	-28.1682
rs9275567		6	32710354	CLIC1	6	31730581	31739763	-5.53489	9.38453e-07	0.00100984	-28.1682
rs9275569		6	32710359	CLIC1	6	31730581	31739763	-5.53489	9.38453e-07	0.00100984	-28.1682
rs6932517		6	32710405	CLIC1	6	31730581	31739763	-5.53489	9.38453e-07	0.00100984	-28.1682
rs9275570		6	32710422	CLIC1	6	31730581	31739763	-5.53489	9.38453e-07	0.00100984	-28.1682
rs3998157		6	32710700	CLIC1	6	31730581	31739763	-5.53489	9.38453e-07	0.00100984	-28.1682
rs4476871		6	32711090	CLIC1	6	31730581	31739763	-5.53489	9.38453e-07	0.00100984	-28.1682
rs9275572		6	32711222	CLIC1	6	31730581	31739763	-5.53489	9.38453e-07	0.00100984	-28.1682
rs9275573		6	32711369	CLIC1	6	31730581	31739763	-5.53489	9.38453e-07	0.00100984	-28.1682
rs204994	PBX2	6	32187221	RNF5	6	32178405	32180793	-5.53234	9.47189e-07	0.0010187	-6.94229
1kg_6_30153178		6	30077422	ZFP57	6	29672483	29681155	5.52934	9.57597e-07	0.00102879	2.39133
rs1150735		6	30077422	ZFP57	6	29672483	29681155	5.52934	9.57597e-07	0.00102879	2.39133
rs2517544		6	31041731	CLIC1	6	31730581	31739763	-5.52764	9.63524e-07	0.0010346	-31.4865
rs2517582		6	30840985	VARS2	6	30914205	30926459	-5.5204	9.8923e-07	0.00104327	-0.961467
rs2844664		6	30848168	VARS2	6	30914205	30926459	-5.5204	9.8923e-07	0.00104327	-0.961467
rs2535331		6	30848493	VARS2	6	30914205	30926459	-5.5204	9.8923e-07	0.00104327	-0.961467
rs3130657		6	30869869	VARS2	6	30914205	30926459	-5.5204	9.8923e-07	0.00104327	-0.961467
rs2844654		6	30870911	VARS2	6	30914205	30926459	-5.5204	9.8923e-07	0.00104327	-0.961467
rs2535339		6	30871653	VARS2	6	30914205	30926459	-5.5204	9.8923e-07	0.00104327	-0.961467
rs1264333		6	30876537	VARS2	6	30914205	30926459	-5.5204	9.8923e-07	0.00104327	-0.961467
rs1264332		6	30877786	VARS2	6	30914205	30926459	-5.5204	9.8923e-07	0.00104327	-0.961467
rs1264331		6	30879053	VARS2	6	30914205	30926459	-5.5204	9.8923e-07	0.00104327	-0.961467
rs1264309		6	30908122	VARS2	6	30914205	30926459	-5.5204	9.8923e-07	0.00104327	-0.961467
rs1264307	GTF2H4	6	30912980	VARS2	6	30914205	30926459	-5.5204	9.8923e-07	0.00104327	-0.961467
rs1264305	VARS2,VARS2,VARS2	6	30914500	VARS2	6	30914205	30926459	-5.5204	9.8923e-07	0.00104327	-0.961467
rs1264303	VARS2,VARS2,VARS2	6	30914736	VARS2	6	30914205	30926459	-5.5204	9.8923e-07	0.00104327	-0.961467
rs1264301	VARS2,VARS2,VARS2	6	30915004	VARS2	6	30914205	30926459	-5.5204	9.8923e-07	0.00104327	-0.961467
rs1264300	VARS2,VARS2,VARS2	6	30915079	VARS2	6	30914205	30926459	-5.5204	9.8923e-07	0.00104327	-0.961467
rs1264298	VARS2,VARS2,VARS2	6	30916659	VARS2	6	30914205	30926459	-5.5204	9.8923e-07	0.00104327	-0.961467
rs1264297	VARS2,VARS2,VARS2	6	30917029	VARS2	6	30914205	30926459	-5.5204	9.8923e-07	0.00104327	-0.961467
rs9262288	VARS2,VARS2,VARS2	6	30917862	VARS2	6	30914205	30926459	-5.5204	9.8923e-07	0.00104327	-0.961467
rs9262289	VARS2,VARS2,VARS2	6	30917909	VARS2	6	30914205	30926459	-5.5204	9.8923e-07	0.00104327	-0.961467
rs9262290	VARS2,VARS2,VARS2	6	30918044	VARS2	6	30914205	30926459	-5.5204	9.8923e-07	0.00104327	-0.961467
rs9262293	VARS2,VARS2,VARS2	6	30918573	VARS2	6	30914205	30926459	-5.5204	9.8923e-07	0.00104327	-0.961467
rs7756286	VARS2,VARS2,VARS2	6	30919534	VARS2	6	30914205	30926459	-5.5204	9.8923e-07	0.00104327	-0.961467
rs7738138	VARS2,VARS2,VARS2	6	30919567	VARS2	6	30914205	30926459	-5.5204	9.8923e-07	0.00104327	-0.961467
rs2517466	VARS2,VARS2,VARS2	6	30922278	VARS2	6	30914205	30926459	-5.5204	9.8923e-07	0.00104327	-0.961467
rs2074506	VARS2,VARS2,VARS2	6	30922706	VARS2	6	30914205	30926459	-5.5204	9.8923e-07	0.00104327	-0.961467
rs2252856	VARS2,VARS2,VARS2	6	30925474	VARS2	6	30914205	30926459	-5.5204	9.8923e-07	0.00104327	-0.961467
rs2532938	VARS2,VARS2,VARS2	6	30926054	VARS2	6	30914205	30926459	-5.5204	9.8923e-07	0.00104327	-0.961467
rs2532936		6	30926631	VARS2	6	30914205	30926459	-5.5204	9.8923e-07	0.00104327	-0.961467
rs2532935		6	30926796	VARS2	6	30914205	30926459	-5.5204	9.8923e-07	0.00104327	-0.961467
rs2517462		6	30928413	VARS2	6	30914205	30926459	-5.5204	9.8923e-07	0.00104327	-0.961467
rs2532927		6	30930657	VARS2	6	30914205	30926459	-5.5204	9.8923e-07	0.00104327	-0.961467
rs2844702	DPCR1	6	30944704	VARS2	6	30914205	30926459	-5.5204	9.8923e-07	0.00104327	-0.961467
rs2517449	DPCR1	6	30951924	VARS2	6	30914205	30926459	-5.5204	9.8923e-07	0.00104327	-0.961467
rs2532921		6	30954793	VARS2	6	30914205	30926459	-5.5204	9.8923e-07	0.00104327	-0.961467
rs3130467		6	31219298	CLIC1	6	31730581	31739763	-5.51957	9.92231e-07	0.00104537	-32.8527
rs2523534		6	31368572	HLA-C	6	31268749	31272130	5.51429	1.01144e-06	0.00106446	139.539
1kg_6_30051317	HCG9	6	29975561	HLA-A	6	29941260	29945884	5.5116	1.02136e-06	0.00107377	428.238
rs72853949		6	32541658	CLIC1	6	31730581	31739763	-5.50111	1.06103e-06	0.00111489	-26.1431
rs7905	HLA-DPA1,HLA-DPA1,HLA-DPA1	6	33065198	DAXX	6	33318558	33323016	5.50046	1.06355e-06	0.00111696	7.25456
rs9268213	C6orf10,C6orf10,C6orf10	6	32314304	RNF5	6	32178405	32180793	-5.50032	1.0641e-06	0.00111696	-7.04948
1kg_6_30659265	ABCF1,ABCF1	6	30583509	ABCF1	6	30571393	30597179	5.498	1.07309e-06	0.00112405	7.45191
rs1264440	ABCF1,ABCF1	6	30583509	ABCF1	6	30571393	30597179	5.498	1.07309e-06	0.00112405	7.45191
1kg_6_30670650		6	30594894	ABCF1	6	30571393	30597179	5.498	1.07309e-06	0.00112405	7.45191
rs1264431		6	30594894	ABCF1	6	30571393	30597179	5.498	1.07309e-06	0.00112405	7.45191
1kg_6_30248892		6	30173136	HLA-A	6	29941260	29945884	5.49548	1.08295e-06	0.00113319	484.688
rs2844787		6	30173136	HLA-A	6	29941260	29945884	5.49548	1.08295e-06	0.00113319	484.688
rs1265181		6	31188008	RNF5	6	32178405	32180793	-5.48162	1.13885e-06	0.00118613	-6.7439
rs1265178		6	31193452	RNF5	6	32178405	32180793	-5.48162	1.13885e-06	0.00118613	-6.7439
1kg_6_30573491		6	30497735	ABCF1	6	30571393	30597179	5.47797	1.15403e-06	0.00120008	8.03586
rs2508024		6	30497735	ABCF1	6	30571393	30597179	5.47797	1.15403e-06	0.00120008	8.03586
rs6925886	AK9	6	109557312	FIG4	6	109690609	109878098	-5.46761	1.19822e-06	0.00124475	-13.1002
rs6568591	AK9,AK9	6	109671681	FIG4	6	109690609	109878098	-5.46761	1.19822e-06	0.00124475	-13.1002
rs1737069		6	29762953	HLA-K	6	29926459	29929232	5.46717	1.20013e-06	0.00124608	1.16321
1kg_6_30262178	TRIM26,TRIM26	6	30186422	HLA-A	6	29941260	29945884	-5.46579	1.20613e-06	0.00125167	-428.721
rs589428	EHMT2,EHMT2,EHMT2	6	31880443	CLIC1	6	31730581	31739763	-5.45999	1.23181e-06	0.00127176	-30.4712
rs535586	EHMT2,EHMT2,EHMT2	6	31892560	CLIC1	6	31730581	31739763	-5.45999	1.23181e-06	0.00127176	-30.4712
rs3094663	PSORS1C1,PSORS1C2	6	31139310	HLA-C	6	31268749	31272130	5.45984	1.23245e-06	0.00127176	168.52
rs2285803	PSORS1C1	6	31139481	HLA-C	6	31268749	31272130	5.45984	1.23245e-06	0.00127176	168.52
rs130073	CCHCR1,CCHCR1,CCHCR1	6	31143403	HLA-C	6	31268749	31272130	5.45984	1.23245e-06	0.00127176	168.52
rs9263758	CCHCR1,CCHCR1,CCHCR1	6	31148097	HLA-C	6	31268749	31272130	5.45984	1.23245e-06	0.00127176	168.52
rs3129942	C6orf10,C6orf10,C6orf10	6	32370506	RNF5	6	32178405	32180793	-5.4556	1.25156e-06	0.00128686	-6.24129
rs7756177	C6orf10,C6orf10,C6orf10	6	32321581	EHMT2	6	31879759	31897687	5.44987	1.27782e-06	0.00131319	1.19455
rs2844502		6	31477439	CLIC1	6	31730581	31739763	-5.44777	1.28758e-06	0.00131985	-36.0571
rs2395488		6	31478132	CLIC1	6	31730581	31739763	-5.44777	1.28758e-06	0.00131985	-36.0571
rs2596536		6	31480071	CLIC1	6	31730581	31739763	-5.44777	1.28758e-06	0.00131985	-36.0571
rs2248613		6	31480655	CLIC1	6	31730581	31739763	-5.44777	1.28758e-06	0.00131985	-36.0571
rs2248617		6	31480756	CLIC1	6	31730581	31739763	-5.44777	1.28758e-06	0.00131985	-36.0571
rs415929	NOTCH4	6	32221255	AGPAT1	6	32168212	32178096	-5.44086	1.32021e-06	0.00135192	-5.0914
rs3094600		6	31379367	CLIC1	6	31730581	31739763	-5.44051	1.32186e-06	0.00135292	-30.994
1kg_6_30050170		6	29974414	HLA-H	6	29887752	29890482	5.44001	1.32428e-06	0.00135471	2.38073
rs2074473	TRIM26,TRIM26	6	30186422	HLA-A	6	29941260	29945884	-5.43912	1.32856e-06	0.00135839	-427.462
rs2269423	AGPAT1	6	32177930	HLA-B	6	31353872	31357188	5.4375	1.33638e-06	0.00136493	325.408
1kg_6_30313386	HCG17	6	30237630	RPP21	6	30345131	30346884	-5.43737	1.33699e-06	0.00136493	-4.74685
rs2844779	HCG17	6	30237630	RPP21	6	30345131	30346884	-5.43737	1.33699e-06	0.00136493	-4.74685
1kg_6_30313970	HCG17	6	30238214	RPP21	6	30345131	30346884	-5.41577	1.44573e-06	0.00146627	-4.81295
rs2844778	HCG17	6	30238214	RPP21	6	30345131	30346884	-5.41577	1.44573e-06	0.00146627	-4.81295
1kg_6_30315618	HCG17	6	30239862	RPP21	6	30345131	30346884	-5.41577	1.44573e-06	0.00146627	-4.81295
1kg_6_30317041	HCG17	6	30241285	RPP21	6	30345131	30346884	-5.41577	1.44573e-06	0.00146627	-4.81295
rs2253163	HCG17	6	30241285	RPP21	6	30345131	30346884	-5.41577	1.44573e-06	0.00146627	-4.81295
rs9257794		6	29367884	ZFP57	6	29672483	29681155	5.40891	1.48212e-06	0.00149713	2.81948
rs6934993		6	29369723	ZFP57	6	29672483	29681155	5.40891	1.48212e-06	0.00149713	2.81948
rs2496367		6	49134550	MMUT	6	49430360	49463253	5.40414	1.5079e-06	0.00152012	2.02142
rs2496369		6	49156247	MMUT	6	49430360	49463253	5.40414	1.5079e-06	0.00152012	2.02142
rs3130944		6	31228894	GPSM3	6	32190766	32195523	-5.40354	1.51117e-06	0.00152265	-20.5818
rs1632949		6	29825947	HLA-E	6	30489509	30494194	-5.40193	1.52e-06	0.0015244	-73.6368
rs3134608	PRRT1	6	32150194	GPANK1	6	31661228	31666283	-5.4017	1.52124e-06	0.0015244	-1.73533
rs3096697	PPT2-EGFL8,EGFL8,EGFL8	6	32166733	GPANK1	6	31661228	31666283	-5.4017	1.52124e-06	0.0015244	-1.73533
rs3130347	PPT2-EGFL8,EGFL8,EGFL8	6	32166879	GPANK1	6	31661228	31666283	-5.4017	1.52124e-06	0.0015244	-1.73533
rs3130284	AGPAT1,AGPAT1	6	32172710	GPANK1	6	31661228	31666283	-5.4017	1.52124e-06	0.0015244	-1.73533
rs3134947	AGPAT1	6	32177428	GPANK1	6	31661228	31666283	-5.4017	1.52124e-06	0.0015244	-1.73533
rs3134946		6	32178216	GPANK1	6	31661228	31666283	-5.4017	1.52124e-06	0.0015244	-1.73533
rs3096689		6	32178222	GPANK1	6	31661228	31666283	-5.4017	1.52124e-06	0.0015244	-1.73533
rs3134945	RNF5,RNF5P1	6	32178715	GPANK1	6	31661228	31666283	-5.4017	1.52124e-06	0.0015244	-1.73533
rs3134944	RNF5,RNF5P1	6	32178867	GPANK1	6	31661228	31666283	-5.4017	1.52124e-06	0.0015244	-1.73533
rs3132965	RNF5,RNF5P1	6	32179220	GPANK1	6	31661228	31666283	-5.4017	1.52124e-06	0.0015244	-1.73533
rs1833080		6	30461663	IER3	6	30743199	30744548	5.39796	1.54195e-06	0.00153624	33.1151
rs2050190	C6orf10,C6orf10,C6orf10	6	32371299	RNF5	6	32178405	32180793	-5.39787	1.54248e-06	0.00153624	-6.64265
rs2735028		6	29817761	ZFP57	6	29672483	29681155	5.39743	1.54494e-06	0.00153624	2.38221
rs3131875		6	29698334	ZFP57	6	29672483	29681155	5.39715	1.54648e-06	0.00153624	2.42529
1kg_6_30286266	TRIM26,TRIM26	6	30210510	HLA-A	6	29941260	29945884	-5.39532	1.55673e-06	0.00153624	-435.048
rs3132671	TRIM26,TRIM26	6	30210510	HLA-A	6	29941260	29945884	-5.39532	1.55673e-06	0.00153624	-435.048
1kg_6_30289254		6	30213498	HLA-A	6	29941260	29945884	-5.39532	1.55673e-06	0.00153624	-435.048
1kg_6_30294842		6	30219086	HLA-A	6	29941260	29945884	-5.39532	1.55673e-06	0.00153624	-435.048
1kg_6_30295143		6	30219387	HLA-A	6	29941260	29945884	-5.39532	1.55673e-06	0.00153624	-435.048
rs3132668		6	30219387	HLA-A	6	29941260	29945884	-5.39532	1.55673e-06	0.00153624	-435.048
1kg_6_30295413		6	30219657	HLA-A	6	29941260	29945884	-5.39532	1.55673e-06	0.00153624	-435.048
rs3094132		6	30219657	HLA-A	6	29941260	29945884	-5.39532	1.55673e-06	0.00153624	-435.048
rs3130388		6	30220381	HLA-A	6	29941260	29945884	-5.39532	1.55673e-06	0.00153624	-435.048
rs3130389		6	30220422	HLA-A	6	29941260	29945884	-5.39532	1.55673e-06	0.00153624	-435.048
1kg_6_30298619		6	30222863	HLA-A	6	29941260	29945884	-5.39532	1.55673e-06	0.00153624	-435.048
rs3130391		6	30222863	HLA-A	6	29941260	29945884	-5.39532	1.55673e-06	0.00153624	-435.048
rs3132667		6	30223810	HLA-A	6	29941260	29945884	-5.39532	1.55673e-06	0.00153624	-435.048
1kg_6_30301492		6	30225736	HLA-A	6	29941260	29945884	-5.39532	1.55673e-06	0.00153624	-435.048
1kg_6_30302082		6	30226326	HLA-A	6	29941260	29945884	-5.39532	1.55673e-06	0.00153624	-435.048
rs2040486		6	30226326	HLA-A	6	29941260	29945884	-5.39532	1.55673e-06	0.00153624	-435.048
1kg_6_30304292		6	30228536	HLA-A	6	29941260	29945884	-5.39532	1.55673e-06	0.00153624	-435.048
rs3094140		6	30228536	HLA-A	6	29941260	29945884	-5.39532	1.55673e-06	0.00153624	-435.048
1kg_6_30304834		6	30229078	HLA-A	6	29941260	29945884	-5.39532	1.55673e-06	0.00153624	-435.048
1kg_6_30307046		6	30231290	HLA-A	6	29941260	29945884	-5.39532	1.55673e-06	0.00153624	-435.048
rs1573295		6	30231290	HLA-A	6	29941260	29945884	-5.39532	1.55673e-06	0.00153624	-435.048
1kg_6_30307491		6	30231735	HLA-A	6	29941260	29945884	-5.39532	1.55673e-06	0.00153624	-435.048
1kg_6_30309934	HCG17	6	30234178	HLA-A	6	29941260	29945884	-5.39532	1.55673e-06	0.00153624	-435.048
1kg_6_30310031	HCG17	6	30234275	HLA-A	6	29941260	29945884	-5.39532	1.55673e-06	0.00153624	-435.048
rs916568	HCG17	6	30234275	HLA-A	6	29941260	29945884	-5.39532	1.55673e-06	0.00153624	-435.048
1kg_6_30310408	HCG17	6	30234652	HLA-A	6	29941260	29945884	-5.39532	1.55673e-06	0.00153624	-435.048
rs3132674	HCG17	6	30234652	HLA-A	6	29941260	29945884	-5.39532	1.55673e-06	0.00153624	-435.048
rs422951	NOTCH4	6	32220606	RNF5	6	32178405	32180793	-5.39319	1.56881e-06	0.0015474	-5.80356
rs915895	NOTCH4	6	32222440	CLIC1	6	31730581	31739763	-5.39262	1.57204e-06	0.00154876	-28.8154
1kg_6_30046653		6	29970897	HLA-A	6	29941260	29945884	5.39134	1.57933e-06	0.00154876	434.839
1kg_6_30046832		6	29971076	HLA-A	6	29941260	29945884	5.39134	1.57933e-06	0.00154876	434.839
1kg_6_30046911		6	29971155	HLA-A	6	29941260	29945884	5.39134	1.57933e-06	0.00154876	434.839
rs2735079		6	29971155	HLA-A	6	29941260	29945884	5.39134	1.57933e-06	0.00154876	434.839
rs435766		6	29972075	HLA-A	6	29941260	29945884	5.39134	1.57933e-06	0.00154876	434.839
1kg_6_30048729		6	29972973	HLA-A	6	29941260	29945884	5.39134	1.57933e-06	0.00154876	434.839
rs2256919		6	29972973	HLA-A	6	29941260	29945884	5.39134	1.57933e-06	0.00154876	434.839
rs987105		6	49199142	MMUT	6	49430360	49463253	5.39126	1.57978e-06	0.00154876	2.04648
rs1737086	HLA-F-AS1,HLA-F-AS1	6	29746636	RPL23AP1	6	29726669	29727139	5.39118	1.58021e-06	0.00154876	0.276642
rs1633086	HLA-F-AS1,HLA-F-AS1	6	29747985	RPL23AP1	6	29726669	29727139	5.39118	1.58021e-06	0.00154876	0.276642
rs1737078		6	29757162	RPL23AP1	6	29726669	29727139	5.39118	1.58021e-06	0.00154876	0.276642
rs1737076		6	29757544	RPL23AP1	6	29726669	29727139	5.39118	1.58021e-06	0.00154876	0.276642
rs3131854		6	29644108	HLA-F	6	29722775	29738528	5.39037	1.58486e-06	0.00155182	19.1318
rs2071653	MOG,MOG,MOG,MOG,MOG,MOG,MOG,MOG,MOG	6	29668151	HLA-F	6	29722775	29738528	5.39037	1.58486e-06	0.00155182	19.1318
rs2844759	HCG17	6	30271107	TRIM39	6	30326479	30343729	-5.38615	1.60921e-06	0.00155671	-0.706822
1kg_6_30348053	HCG17	6	30272297	TRIM39	6	30326479	30343729	-5.38615	1.60921e-06	0.00155671	-0.706822
rs1158763	HCG17	6	30272297	TRIM39	6	30326479	30343729	-5.38615	1.60921e-06	0.00155671	-0.706822
1kg_6_30352558	HCG17	6	30276802	TRIM39	6	30326479	30343729	-5.38615	1.60921e-06	0.00155671	-0.706822
rs968909	HCG17	6	30276802	TRIM39	6	30326479	30343729	-5.38615	1.60921e-06	0.00155671	-0.706822
1kg_6_30352690	HCG17	6	30276934	TRIM39	6	30326479	30343729	-5.38615	1.60921e-06	0.00155671	-0.706822
rs1264624	HCG17	6	30287312	TRIM39	6	30326479	30343729	-5.38615	1.60921e-06	0.00155671	-0.706822
1kg_6_30367284	HCG17,HCG18,HCG18,HCG18,HCG18	6	30291528	TRIM39	6	30326479	30343729	-5.38615	1.60921e-06	0.00155671	-0.706822
1kg_6_30367998	HCG17,HCG18,HCG18,HCG18,HCG18	6	30292242	TRIM39	6	30326479	30343729	-5.38615	1.60921e-06	0.00155671	-0.706822
1kg_6_30377540	HCG17,HCG18,HCG18,HCG18,HCG18	6	30301784	TRIM39	6	30326479	30343729	-5.38615	1.60921e-06	0.00155671	-0.706822
rs261950	HCG17,HCG18,HCG18,HCG18,HCG18	6	30301784	TRIM39	6	30326479	30343729	-5.38615	1.60921e-06	0.00155671	-0.706822
1kg_6_30379123	HCG17,HCG18,HCG18,HCG18,HCG18	6	30303367	TRIM39	6	30326479	30343729	-5.38615	1.60921e-06	0.00155671	-0.706822
1kg_6_30382440	HCG17,HCG18,HCG18,HCG18,HCG18	6	30306684	TRIM39	6	30326479	30343729	-5.38615	1.60921e-06	0.00155671	-0.706822
rs9380167	HCG17,HCG18,HCG18,HCG18,HCG18	6	30306684	TRIM39	6	30326479	30343729	-5.38615	1.60921e-06	0.00155671	-0.706822
1kg_6_30382707	HCG17,HCG18,HCG18,HCG18,HCG18	6	30306951	TRIM39	6	30326479	30343729	-5.38615	1.60921e-06	0.00155671	-0.706822
1kg_6_30388901	HCG17,HCG18,HCG18,HCG18,HCG18	6	30313145	TRIM39	6	30326479	30343729	-5.38615	1.60921e-06	0.00155671	-0.706822
1kg_6_30392354	HCG17,HCG18,HCG18,HCG18,HCG18	6	30316598	TRIM39	6	30326479	30343729	-5.38615	1.60921e-06	0.00155671	-0.706822
1kg_6_30393862	HCG17,HCG18,HCG18,HCG18,HCG18	6	30318106	TRIM39	6	30326479	30343729	-5.38615	1.60921e-06	0.00155671	-0.706822
1kg_6_30393934	HCG17,HCG18,HCG18,HCG18,HCG18	6	30318178	TRIM39	6	30326479	30343729	-5.38615	1.60921e-06	0.00155671	-0.706822
rs6924453	HCG17,HCG18,HCG18,HCG18,HCG18	6	30318178	TRIM39	6	30326479	30343729	-5.38615	1.60921e-06	0.00155671	-0.706822
1kg_6_30395496	HCG17,HCG18,HCG18,HCG18,HCG18	6	30319740	TRIM39	6	30326479	30343729	-5.38615	1.60921e-06	0.00155671	-0.706822
1kg_6_30397250	HCG17,HCG18,HCG18,HCG18,HCG18	6	30321494	TRIM39	6	30326479	30343729	-5.38615	1.60921e-06	0.00155671	-0.706822
rs6900042	HCG17,HCG18,HCG18,HCG18,HCG18	6	30321494	TRIM39	6	30326479	30343729	-5.38615	1.60921e-06	0.00155671	-0.706822
1kg_6_30398015	HCG17,HCG18,HCG18,HCG18,HCG18	6	30322259	TRIM39	6	30326479	30343729	-5.38615	1.60921e-06	0.00155671	-0.706822
rs9275698		6	32720196	CLIC1	6	31730581	31739763	-5.3843	1.61999e-06	0.00156638	-28.115
rs2524054		6	31284619	CLIC1	6	31730581	31739763	-5.38087	1.6402e-06	0.00158289	-34.9783
rs2524142		6	31295745	CLIC1	6	31730581	31739763	-5.38087	1.6402e-06	0.00158289	-34.9783
rs2247056		6	31297713	CLIC1	6	31730581	31739763	-5.38087	1.6402e-06	0.00158289	-34.9783
rs6457374		6	31304484	CLIC1	6	31730581	31739763	-5.38087	1.6402e-06	0.00158289	-34.9783
rs9271642		6	32624442	CLIC1	6	31730581	31739763	-5.36397	1.74345e-06	0.00167609	-28.1107
rs3131931		6	30977488	CLIC1	6	31730581	31739763	-5.3571	1.78721e-06	0.00171406	-30.9749
rs2517425		6	30981893	CLIC1	6	31730581	31739763	-5.3571	1.78721e-06	0.00171406	-30.9749
rs886403		6	30989841	CLIC1	6	31730581	31739763	-5.3571	1.78721e-06	0.00171406	-30.9749
rs1634718		6	31005088	CLIC1	6	31730581	31739763	-5.3571	1.78721e-06	0.00171406	-30.9749
rs416352		6	32239616	CLIC1	6	31730581	31739763	-5.35398	1.80746e-06	0.00173183	-25.4855
rs2734905		6	29937152	HLA-A	6	29941260	29945884	-5.35244	1.81753e-06	0.00173982	-432.054
rs2735097		6	29947524	HLA-A	6	29941260	29945884	-5.35244	1.81753e-06	0.00173982	-432.054
rs3130931	POU5F1,POU5F1,POU5F1,POU5F1,POU5F1	6	31167111	HLA-B	6	31353872	31357188	5.35084	1.82803e-06	0.00174904	387.51
rs3094117		6	30769709	TUBB	6	30717435	30725538	-5.35008	1.83307e-06	0.00175303	-80.3762
rs715299	NOTCH4	6	32222064	CLIC1	6	31730581	31739763	-5.34841	1.84412e-06	0.00176276	-27.7931
1kg_6_30201116		6	30125360	ZFP57	6	29672483	29681155	5.34788	1.84771e-06	0.00176451	2.81389
rs2517592		6	30125360	ZFP57	6	29672483	29681155	5.34788	1.84771e-06	0.00176451	2.81389
rs3132442	SLC44A4,SLC44A4,SLC44A4	6	31871717	EHMT2	6	31879759	31897687	5.33543	1.93251e-06	0.00184287	1.38971
[truncated: 699 more rows]

## Sheet: 2 hr
snps	source_gene	snp_chr	snp_pos	target_gene	target_gene_chr	target_gene_left	target_gene_right	statistic	pvalue	FDR	beta
rs1827293	NBPF3,NBPF3,NBPF3,NBPF3	1	21468895	NBPF3	1	21440128	21485005	7.41073	9.8478e-10	4.62748e-06	2.38826
rs7667	CAPZB,CAPZB,CAPZB,CAPZB	1	19392330	NBL1	1	19596979	19658456	5.94229	2.2366e-07	0.000321758	7.52125
rs452242	TYW3,TYW3,TYW3	1	74759941	CRYZ	1	74705482	74733408	5.81742	3.52935e-07	0.000480939	4.27879
rs4142706	GBP3	1	89009547	GBP3	1	89006679	89022894	-5.68263	5.76395e-07	0.000702138	-28.0872
rs10874274		1	74786450	CRYZ	1	74705482	74733408	5.34948	1.91812e-06	0.00190597	4.12591
rs1969111		1	74797801	CRYZ	1	74705482	74733408	5.34948	1.91812e-06	0.00190597	4.12591
rs7534724		1	33244828	MARCKSL1	1	32333839	32336233	5.20834	3.17575e-06	0.00302557	13.3238
rs28631591	GBP2	1	89108903	GBP3	1	89006679	89022894	-5.19514	3.32853e-06	0.00315804	-31.763
rs7529705	CAPZB,CAPZB,CAPZB,CAPZB	1	19393598	NBL1	1	19596979	19658456	5.06645	5.25327e-06	0.00437825	6.55708
rs7523740	SLC35F3	1	234008580	TARBP1	1	234391313	234479179	5.05493	5.47148e-06	0.0044715	2.65971
rs17459	CRYZ,CRYZ,CRYZ,CRYZ	1	74706067	CRYZ	1	74705482	74733408	5.03084	5.95698e-06	0.00477121	3.66661
rs4650281	CRYZ,CRYZ,CRYZ,CRYZ	1	74707367	CRYZ	1	74705482	74733408	5.03084	5.95698e-06	0.00477121	3.66661
imm_2_61238410	C2orf74	2	61157771	C2orf74	2	61145068	61164828	7.29904	1.4892e-09	5.88415e-06	7.29484
imm_2_61238752	C2orf74	2	61158113	C2orf74	2	61145068	61164828	7.29904	1.4892e-09	5.88415e-06	7.29484
imm_2_61243241	C2orf74,C2orf74	2	61162602	C2orf74	2	61145068	61164828	7.29904	1.4892e-09	5.88415e-06	7.29484
rs1729674	C2orf74,C2orf74	2	61162602	C2orf74	2	61145068	61164828	7.29904	1.4892e-09	5.88415e-06	7.29484
imm_2_61219316		2	61138677	C2orf74	2	61145068	61164828	7.18182	2.29905e-09	8.59439e-06	7.13863
imm_2_61225802	C2orf74	2	61145163	C2orf74	2	61145068	61164828	7.18182	2.29905e-09	8.59439e-06	7.13863
imm_2_61226011	C2orf74	2	61145372	C2orf74	2	61145068	61164828	7.18182	2.29905e-09	8.59439e-06	7.13863
imm_2_61229967	C2orf74	2	61149328	C2orf74	2	61145068	61164828	7.18182	2.29905e-09	8.59439e-06	7.13863
rs720201	C2orf74	2	61149328	C2orf74	2	61145068	61164828	7.18182	2.29905e-09	8.59439e-06	7.13863
imm_2_61230512	C2orf74	2	61149873	C2orf74	2	61145068	61164828	7.18182	2.29905e-09	8.59439e-06	7.13863
imm_2_61231170	C2orf74	2	61150531	C2orf74	2	61145068	61164828	7.18182	2.29905e-09	8.59439e-06	7.13863
imm_2_61231523	C2orf74	2	61150884	C2orf74	2	61145068	61164828	7.18182	2.29905e-09	8.59439e-06	7.13863
imm_2_61232320	C2orf74	2	61151681	C2orf74	2	61145068	61164828	7.18182	2.29905e-09	8.59439e-06	7.13863
imm_2_61235032	C2orf74	2	61154393	C2orf74	2	61145068	61164828	7.18182	2.29905e-09	8.59439e-06	7.13863
imm_2_61238259	C2orf74	2	61157620	C2orf74	2	61145068	61164828	7.18182	2.29905e-09	8.59439e-06	7.13863
imm_2_61238604	C2orf74	2	61157965	C2orf74	2	61145068	61164828	7.18182	2.29905e-09	8.59439e-06	7.13863
imm_2_61238609	C2orf74	2	61157970	C2orf74	2	61145068	61164828	7.18182	2.29905e-09	8.59439e-06	7.13863
imm_2_61243303	C2orf74,C2orf74	2	61162664	C2orf74	2	61145068	61164828	7.18182	2.29905e-09	8.59439e-06	7.13863
imm_2_61235841	C2orf74	2	61155202	C2orf74	2	61145068	61164828	6.64626	1.67226e-08	4.09648e-05	7.03162
imm_2_61466765	USP34	2	61386126	C2orf74	2	61145068	61164828	6.5796	2.14007e-08	4.70151e-05	6.97933
imm_2_61467805	USP34	2	61387166	C2orf74	2	61145068	61164828	6.5796	2.14007e-08	4.70151e-05	6.97933
imm_2_61461924	USP34	2	61381285	C2orf74	2	61145068	61164828	6.57877	2.14662e-08	4.70151e-05	7.09177
imm_2_61474811	USP34	2	61394172	C2orf74	2	61145068	61164828	6.57877	2.14662e-08	4.70151e-05	7.09177
imm_2_61481138	USP34	2	61400499	C2orf74	2	61145068	61164828	6.57877	2.14662e-08	4.70151e-05	7.09177
imm_2_61503295	USP34	2	61422656	C2orf74	2	61145068	61164828	6.57877	2.14662e-08	4.70151e-05	7.09177
imm_2_61298277	USP34	2	61217638	C2orf74	2	61145068	61164828	6.55323	2.35925e-08	4.94772e-05	7.20894
imm_2_61314053	USP34	2	61233414	C2orf74	2	61145068	61164828	6.55323	2.35925e-08	4.94772e-05	7.20894
imm_2_61356614	USP34	2	61275975	C2orf74	2	61145068	61164828	6.55323	2.35925e-08	4.94772e-05	7.20894
imm_2_61361440	USP34	2	61280801	C2orf74	2	61145068	61164828	6.55323	2.35925e-08	4.94772e-05	7.20894
imm_2_61364956	USP34	2	61284317	C2orf74	2	61145068	61164828	6.55323	2.35925e-08	4.94772e-05	7.20894
imm_2_61386364	USP34	2	61305725	C2orf74	2	61145068	61164828	6.55323	2.35925e-08	4.94772e-05	7.20894
imm_2_61402361	USP34	2	61321722	C2orf74	2	61145068	61164828	6.55323	2.35925e-08	4.94772e-05	7.20894
imm_2_61405092	USP34	2	61324453	C2orf74	2	61145068	61164828	6.55323	2.35925e-08	4.94772e-05	7.20894
imm_2_61410248	USP34	2	61329609	C2orf74	2	61145068	61164828	6.55323	2.35925e-08	4.94772e-05	7.20894
imm_2_61437609	USP34	2	61356970	C2orf74	2	61145068	61164828	6.55323	2.35925e-08	4.94772e-05	7.20894
imm_2_61290548	USP34	2	61209909	C2orf74	2	61145068	61164828	-6.55184	2.37145e-08	4.96295e-05	-7.83314
imm_2_61585663	XPO1	2	61505024	C2orf74	2	61145068	61164828	-6.55184	2.37145e-08	4.96295e-05	-7.83314
imm_2_61244295	C2orf74,C2orf74	2	61163656	C2orf74	2	61145068	61164828	6.52083	2.65953e-08	5.42472e-05	7.07496
rs3889717	C2orf74,C2orf74	2	61163656	C2orf74	2	61145068	61164828	6.52083	2.65953e-08	5.42472e-05	7.07496
imm_2_61250043		2	61169404	C2orf74	2	61145068	61164828	6.52083	2.65953e-08	5.42472e-05	7.07496
imm_2_61250270		2	61169631	C2orf74	2	61145068	61164828	6.52083	2.65953e-08	5.42472e-05	7.07496
imm_2_61224323	LOC339803	2	61143684	C2orf74	2	61145068	61164828	6.50232	2.84788e-08	5.60977e-05	6.90455
imm_2_61224982	LOC339803	2	61144343	C2orf74	2	61145068	61164828	6.50232	2.84788e-08	5.60977e-05	6.90455
imm_2_61225262	LOC339803	2	61144623	C2orf74	2	61145068	61164828	6.50232	2.84788e-08	5.60977e-05	6.90455
rs2441467	C2orf74	2	61147014	C2orf74	2	61145068	61164828	6.50232	2.84788e-08	5.60977e-05	6.90455
imm_2_61259299	AHSA2	2	61178660	C2orf74	2	61145068	61164828	-6.47951	3.09841e-08	5.73361e-05	-7.76904
imm_2_61270649	USP34	2	61190010	C2orf74	2	61145068	61164828	-6.47951	3.09841e-08	5.73361e-05	-7.76904
imm_2_61272607	USP34	2	61191968	C2orf74	2	61145068	61164828	-6.47951	3.09841e-08	5.73361e-05	-7.76904
imm_2_61294451	USP34	2	61213812	C2orf74	2	61145068	61164828	-6.47951	3.09841e-08	5.73361e-05	-7.76904
imm_2_61298837	USP34	2	61218198	C2orf74	2	61145068	61164828	-6.47951	3.09841e-08	5.73361e-05	-7.76904
imm_2_61304764	USP34	2	61224125	C2orf74	2	61145068	61164828	-6.47951	3.09841e-08	5.73361e-05	-7.76904
rs6739427	USP34	2	61225744	C2orf74	2	61145068	61164828	-6.47951	3.09841e-08	5.73361e-05	-7.76904
imm_2_61310652	USP34	2	61230013	C2orf74	2	61145068	61164828	-6.47951	3.09841e-08	5.73361e-05	-7.76904
imm_2_61311710	USP34	2	61231071	C2orf74	2	61145068	61164828	-6.47951	3.09841e-08	5.73361e-05	-7.76904
imm_2_61312022	USP34	2	61231383	C2orf74	2	61145068	61164828	-6.47951	3.09841e-08	5.73361e-05	-7.76904
imm_2_61314687	USP34	2	61234048	C2orf74	2	61145068	61164828	-6.47951	3.09841e-08	5.73361e-05	-7.76904
imm_2_61358576	USP34	2	61277937	C2orf74	2	61145068	61164828	-6.47951	3.09841e-08	5.73361e-05	-7.76904
imm_2_61365825	USP34	2	61285186	C2orf74	2	61145068	61164828	-6.47951	3.09841e-08	5.73361e-05	-7.76904
imm_2_61372912	USP34	2	61292273	C2orf74	2	61145068	61164828	-6.47951	3.09841e-08	5.73361e-05	-7.76904
imm_2_61374319	USP34	2	61293680	C2orf74	2	61145068	61164828	-6.47951	3.09841e-08	5.73361e-05	-7.76904
imm_2_61375551	USP34	2	61294912	C2orf74	2	61145068	61164828	-6.47951	3.09841e-08	5.73361e-05	-7.76904
imm_2_61377058	USP34	2	61296419	C2orf74	2	61145068	61164828	-6.47951	3.09841e-08	5.73361e-05	-7.76904
imm_2_61378183	USP34	2	61297544	C2orf74	2	61145068	61164828	-6.47951	3.09841e-08	5.73361e-05	-7.76904
imm_2_61390244	USP34	2	61309605	C2orf74	2	61145068	61164828	-6.47951	3.09841e-08	5.73361e-05	-7.76904
imm_2_61390718	USP34	2	61310079	C2orf74	2	61145068	61164828	-6.47951	3.09841e-08	5.73361e-05	-7.76904
imm_2_61403104	USP34	2	61322465	C2orf74	2	61145068	61164828	-6.47951	3.09841e-08	5.73361e-05	-7.76904
imm_2_61404939	USP34	2	61324300	C2orf74	2	61145068	61164828	-6.47951	3.09841e-08	5.73361e-05	-7.76904
imm_2_61407793	USP34	2	61327154	C2orf74	2	61145068	61164828	-6.47951	3.09841e-08	5.73361e-05	-7.76904
imm_2_61412186	USP34	2	61331547	C2orf74	2	61145068	61164828	-6.47951	3.09841e-08	5.73361e-05	-7.76904
imm_2_61415162	USP34	2	61334523	C2orf74	2	61145068	61164828	-6.47951	3.09841e-08	5.73361e-05	-7.76904
imm_2_61417625	USP34	2	61336986	C2orf74	2	61145068	61164828	-6.47951	3.09841e-08	5.73361e-05	-7.76904
imm_2_61424799	USP34	2	61344160	C2orf74	2	61145068	61164828	-6.47951	3.09841e-08	5.73361e-05	-7.76904
imm_2_61425017	USP34	2	61344378	C2orf74	2	61145068	61164828	-6.47951	3.09841e-08	5.73361e-05	-7.76904
imm_2_61435394	USP34	2	61354755	C2orf74	2	61145068	61164828	-6.47951	3.09841e-08	5.73361e-05	-7.76904
imm_2_61436632	USP34	2	61355993	C2orf74	2	61145068	61164828	-6.47951	3.09841e-08	5.73361e-05	-7.76904
imm_2_61442146	USP34	2	61361507	C2orf74	2	61145068	61164828	-6.47951	3.09841e-08	5.73361e-05	-7.76904
imm_2_61448795	USP34	2	61368156	C2orf74	2	61145068	61164828	-6.47951	3.09841e-08	5.73361e-05	-7.76904
imm_2_61449684	USP34	2	61369045	C2orf74	2	61145068	61164828	-6.47951	3.09841e-08	5.73361e-05	-7.76904
imm_2_61456861	USP34	2	61376222	C2orf74	2	61145068	61164828	-6.47951	3.09841e-08	5.73361e-05	-7.76904
imm_2_61457887	USP34	2	61377248	C2orf74	2	61145068	61164828	-6.47951	3.09841e-08	5.73361e-05	-7.76904
imm_2_61460370	USP34	2	61379731	C2orf74	2	61145068	61164828	-6.47951	3.09841e-08	5.73361e-05	-7.76904
imm_2_61469559	USP34	2	61388920	C2orf74	2	61145068	61164828	-6.47951	3.09841e-08	5.73361e-05	-7.76904
imm_2_61472078	USP34	2	61391439	C2orf74	2	61145068	61164828	-6.47951	3.09841e-08	5.73361e-05	-7.76904
imm_2_61472771	USP34	2	61392132	C2orf74	2	61145068	61164828	-6.47951	3.09841e-08	5.73361e-05	-7.76904
imm_2_61482493	USP34	2	61401854	C2orf74	2	61145068	61164828	-6.47951	3.09841e-08	5.73361e-05	-7.76904
imm_2_61482912	USP34	2	61402273	C2orf74	2	61145068	61164828	-6.47951	3.09841e-08	5.73361e-05	-7.76904
imm_2_61488210	USP34	2	61407571	C2orf74	2	61145068	61164828	-6.47951	3.09841e-08	5.73361e-05	-7.76904
imm_2_61497135	USP34	2	61416496	C2orf74	2	61145068	61164828	-6.47951	3.09841e-08	5.73361e-05	-7.76904
imm_2_61500135	USP34	2	61419496	C2orf74	2	61145068	61164828	-6.47951	3.09841e-08	5.73361e-05	-7.76904
imm_2_61501405	USP34	2	61420766	C2orf74	2	61145068	61164828	-6.47951	3.09841e-08	5.73361e-05	-7.76904
imm_2_61506562	USP34	2	61425923	C2orf74	2	61145068	61164828	-6.47951	3.09841e-08	5.73361e-05	-7.76904
imm_2_61514921	USP34	2	61434282	C2orf74	2	61145068	61164828	-6.47951	3.09841e-08	5.73361e-05	-7.76904
imm_2_61518840	USP34	2	61438201	C2orf74	2	61145068	61164828	-6.47951	3.09841e-08	5.73361e-05	-7.76904
imm_2_61522273	USP34	2	61441634	C2orf74	2	61145068	61164828	-6.47951	3.09841e-08	5.73361e-05	-7.76904
imm_2_61522752	USP34	2	61442113	C2orf74	2	61145068	61164828	-6.47951	3.09841e-08	5.73361e-05	-7.76904
imm_2_61524333	USP34	2	61443694	C2orf74	2	61145068	61164828	-6.47951	3.09841e-08	5.73361e-05	-7.76904
imm_2_61527024	USP34	2	61446385	C2orf74	2	61145068	61164828	-6.47951	3.09841e-08	5.73361e-05	-7.76904
imm_2_61534564	USP34	2	61453925	C2orf74	2	61145068	61164828	-6.47951	3.09841e-08	5.73361e-05	-7.76904
imm_2_61536480	USP34	2	61455841	C2orf74	2	61145068	61164828	-6.47951	3.09841e-08	5.73361e-05	-7.76904
imm_2_61545707	USP34	2	61465068	C2orf74	2	61145068	61164828	-6.47951	3.09841e-08	5.73361e-05	-7.76904
imm_2_61552476		2	61471837	C2orf74	2	61145068	61164828	-6.47951	3.09841e-08	5.73361e-05	-7.76904
imm_2_61555970		2	61475331	C2orf74	2	61145068	61164828	-6.47951	3.09841e-08	5.73361e-05	-7.76904
imm_2_61557360		2	61476721	C2orf74	2	61145068	61164828	-6.47951	3.09841e-08	5.73361e-05	-7.76904
imm_2_61562853	XPO1	2	61482214	C2orf74	2	61145068	61164828	-6.47951	3.09841e-08	5.73361e-05	-7.76904
imm_2_61567030	XPO1	2	61486391	C2orf74	2	61145068	61164828	-6.47951	3.09841e-08	5.73361e-05	-7.76904
imm_2_61567084	XPO1	2	61486445	C2orf74	2	61145068	61164828	-6.47951	3.09841e-08	5.73361e-05	-7.76904
rs1545212		2	190385720	MFSD6	2	190408355	190509205	6.42194	3.83257e-08	6.93334e-05	11.4374
rs1900572	USP34	2	61423580	C2orf74	2	61145068	61164828	-6.33964	5.1927e-08	9.20936e-05	-7.70636
imm_2_61294011	USP34	2	61213372	C2orf74	2	61145068	61164828	6.3026	5.95281e-08	0.000102589	6.85892
rs4671398	USP34	2	61213372	C2orf74	2	61145068	61164828	6.3026	5.95281e-08	0.000102589	6.85892
imm_2_61271121	USP34	2	61190482	C2orf74	2	61145068	61164828	-6.29745	6.06682e-08	0.000103665	-7.86481
imm_2_61279125	USP34	2	61198486	C2orf74	2	61145068	61164828	-6.29745	6.06682e-08	0.000103665	-7.86481
rs777589	USP34	2	61198486	C2orf74	2	61145068	61164828	-6.29745	6.06682e-08	0.000103665	-7.86481
imm_2_61393449	USP34	2	61312810	C2orf74	2	61145068	61164828	6.23532	7.62723e-08	0.000125993	6.89796
imm_2_61396564	USP34	2	61315925	C2orf74	2	61145068	61164828	6.23532	7.62723e-08	0.000125993	6.89796
imm_2_61471815	USP34	2	61391176	C2orf74	2	61145068	61164828	-6.20163	8.63442e-08	0.000141296	-6.98741
imm_2_61509560	USP34	2	61428921	C2orf74	2	61145068	61164828	-6.20163	8.63442e-08	0.000141296	-6.98741
rs7574871		2	190536677	MFSD6	2	190408355	190509205	6.1799	9.35295e-08	0.000152682	11.1889
imm_2_61280324	USP34	2	61199685	C2orf74	2	61145068	61164828	-6.17226	9.61961e-08	0.000156653	-6.63135
rs4853698		2	190382821	MFSD6	2	190408355	190509205	6.15868	1.01123e-07	0.000164012	10.6251
imm_2_61295579	USP34	2	61214940	C2orf74	2	61145068	61164828	6.13269	1.1126e-07	0.000178582	6.9196
imm_2_61296414	USP34	2	61215775	C2orf74	2	61145068	61164828	6.13269	1.1126e-07	0.000178582	6.9196
rs6545846	USP34	2	61215775	C2orf74	2	61145068	61164828	6.13269	1.1126e-07	0.000178582	6.9196
imm_2_61458883	USP34	2	61378244	C2orf74	2	61145068	61164828	6.1179	1.17473e-07	0.000186914	6.68851
imm_2_61459118	USP34	2	61378479	C2orf74	2	61145068	61164828	6.1179	1.17473e-07	0.000186914	6.68851
imm_2_61538068	USP34	2	61457429	C2orf74	2	61145068	61164828	6.1179	1.17473e-07	0.000186914	6.68851
rs778139	USP34	2	61457429	C2orf74	2	61145068	61164828	6.1179	1.17473e-07	0.000186914	6.68851
imm_2_61549992	USP34	2	61469353	C2orf74	2	61145068	61164828	6.1179	1.17473e-07	0.000186914	6.68851
imm_2_61566714	XPO1	2	61486075	C2orf74	2	61145068	61164828	6.1179	1.17473e-07	0.000186914	6.68851
imm_2_61525817	USP34	2	61445178	C2orf74	2	61145068	61164828	-6.0962	1.27221e-07	0.00020115	-7.17969
imm_2_61303958	USP34	2	61223319	C2orf74	2	61145068	61164828	6.07722	1.364e-07	0.000211507	6.77836
imm_2_61315904	USP34	2	61235265	C2orf74	2	61145068	61164828	6.07722	1.364e-07	0.000211507	6.77836
imm_2_61322754	USP34	2	61242115	C2orf74	2	61145068	61164828	6.07722	1.364e-07	0.000211507	6.77836
imm_2_61366894	USP34	2	61286255	C2orf74	2	61145068	61164828	6.07722	1.364e-07	0.000211507	6.77836
imm_2_61390405	USP34	2	61309766	C2orf74	2	61145068	61164828	6.07722	1.364e-07	0.000211507	6.77836
imm_2_61390488	USP34	2	61309849	C2orf74	2	61145068	61164828	6.07722	1.364e-07	0.000211507	6.77836
imm_2_61395854	USP34	2	61315215	C2orf74	2	61145068	61164828	6.07722	1.364e-07	0.000211507	6.77836
imm_2_61421853	USP34	2	61341214	C2orf74	2	61145068	61164828	6.07722	1.364e-07	0.000211507	6.77836
imm_2_61424949	USP34	2	61344310	C2orf74	2	61145068	61164828	6.07722	1.364e-07	0.000211507	6.77836
imm_2_61426791	USP34	2	61346152	C2orf74	2	61145068	61164828	6.07722	1.364e-07	0.000211507	6.77836
imm_2_61427926	USP34	2	61347287	C2orf74	2	61145068	61164828	6.07722	1.364e-07	0.000211507	6.77836
imm_2_61431453	USP34	2	61350814	C2orf74	2	61145068	61164828	6.07722	1.364e-07	0.000211507	6.77836
imm_2_61446580	USP34	2	61365941	C2orf74	2	61145068	61164828	6.07722	1.364e-07	0.000211507	6.77836
imm_2_61453026	USP34	2	61372387	C2orf74	2	61145068	61164828	6.07722	1.364e-07	0.000211507	6.77836
imm_2_61434033	USP34	2	61353394	C2orf74	2	61145068	61164828	6.03886	1.57016e-07	0.000241059	6.63746
imm_2_61260065	AHSA2	2	61179426	C2orf74	2	61145068	61164828	-6.02977	1.62337e-07	0.00024828	-7.42554
imm_2_61281179	USP34	2	61200540	C2orf74	2	61145068	61164828	-6.01655	1.70402e-07	0.000258648	-6.9835
imm_2_61203641	KIAA1841,KIAA1841	2	61123002	C2orf74	2	61145068	61164828	6.01471	1.71556e-07	0.000260059	6.69099
imm_2_61246679		2	61166040	C2orf74	2	61145068	61164828	6.01424	1.71849e-07	0.000260059	6.98191
rs1615070		2	61166040	C2orf74	2	61145068	61164828	6.01424	1.71849e-07	0.000260059	6.98191
imm_2_61253033		2	61172394	C2orf74	2	61145068	61164828	6.01424	1.71849e-07	0.000260059	6.98191
imm_2_61202308	KIAA1841,KIAA1841	2	61121669	C2orf74	2	61145068	61164828	-6.00207	1.79686e-07	0.000268213	-6.62145
rs1177283	KIAA1841,KIAA1841	2	61121669	C2orf74	2	61145068	61164828	-6.00207	1.79686e-07	0.000268213	-6.62145
imm_2_61205394	KIAA1841	2	61124755	C2orf74	2	61145068	61164828	-6.00207	1.79686e-07	0.000268213	-6.62145
rs1177288	KIAA1841	2	61125850	C2orf74	2	61145068	61164828	-6.00207	1.79686e-07	0.000268213	-6.62145
imm_2_61206760	KIAA1841	2	61126121	C2orf74	2	61145068	61164828	-6.00207	1.79686e-07	0.000268213	-6.62145
rs1177289	KIAA1841	2	61126121	C2orf74	2	61145068	61164828	-6.00207	1.79686e-07	0.000268213	-6.62145
imm_2_61394191	USP34	2	61313552	C2orf74	2	61145068	61164828	-5.98566	1.90825e-07	0.000278708	-7.18336
imm_2_61394427	USP34	2	61313788	C2orf74	2	61145068	61164828	-5.98566	1.90825e-07	0.000278708	-7.18336
imm_2_61413768	USP34	2	61333129	C2orf74	2	61145068	61164828	-5.98566	1.90825e-07	0.000278708	-7.18336
imm_2_61417753	USP34	2	61337114	C2orf74	2	61145068	61164828	-5.98566	1.90825e-07	0.000278708	-7.18336
imm_2_61579005	XPO1	2	61498366	C2orf74	2	61145068	61164828	-5.98566	1.90825e-07	0.000278708	-7.18336
imm_2_61580719	XPO1	2	61500080	C2orf74	2	61145068	61164828	-5.98566	1.90825e-07	0.000278708	-7.18336
imm_2_61589073	XPO1	2	61508434	C2orf74	2	61145068	61164828	-5.98566	1.90825e-07	0.000278708	-7.18336
imm_2_61604837	XPO1	2	61524198	C2orf74	2	61145068	61164828	-5.98566	1.90825e-07	0.000278708	-7.18336
imm_2_61605658	XPO1	2	61525019	C2orf74	2	61145068	61164828	-5.98566	1.90825e-07	0.000278708	-7.18336
imm_2_61607290	XPO1	2	61526651	C2orf74	2	61145068	61164828	-5.98566	1.90825e-07	0.000278708	-7.18336
imm_2_61611225	XPO1	2	61530586	C2orf74	2	61145068	61164828	-5.98566	1.90825e-07	0.000278708	-7.18336
imm_2_61615665	XPO1	2	61535026	C2orf74	2	61145068	61164828	-5.98566	1.90825e-07	0.000278708	-7.18336
imm_2_61615888	XPO1	2	61535249	C2orf74	2	61145068	61164828	-5.98566	1.90825e-07	0.000278708	-7.18336
imm_2_61625353		2	61544714	C2orf74	2	61145068	61164828	-5.98566	1.90825e-07	0.000278708	-7.18336
rs6545883		2	61545122	C2orf74	2	61145068	61164828	-5.98566	1.90825e-07	0.000278708	-7.18336
imm_2_61635665		2	61555026	C2orf74	2	61145068	61164828	-5.98566	1.90825e-07	0.000278708	-7.18336
rs778758		2	61555026	C2orf74	2	61145068	61164828	-5.98566	1.90825e-07	0.000278708	-7.18336
imm_2_61250631		2	61169992	C2orf74	2	61145068	61164828	5.98154	1.93725e-07	0.00028274	6.86733
imm_2_61227024	C2orf74	2	61146385	C2orf74	2	61145068	61164828	-5.83981	3.25257e-07	0.000444999	-6.36407
imm_2_61235947	C2orf74	2	61155308	C2orf74	2	61145068	61164828	-5.83981	3.25257e-07	0.000444999	-6.36407
imm_2_61256218		2	61175579	C2orf74	2	61145068	61164828	5.82191	3.472e-07	0.000473731	6.69924
imm_2_61505442	USP34	2	61424803	C2orf74	2	61145068	61164828	-5.78634	3.95265e-07	0.000525064	-6.598
imm_2_61506105	USP34	2	61425466	C2orf74	2	61145068	61164828	-5.78634	3.95265e-07	0.000525064	-6.598
imm_2_61513987	USP34	2	61433348	C2orf74	2	61145068	61164828	-5.78634	3.95265e-07	0.000525064	-6.598
imm_2_61526898	USP34	2	61446259	C2orf74	2	61145068	61164828	-5.78634	3.95265e-07	0.000525064	-6.598
rs1186706	USP34	2	61446259	C2orf74	2	61145068	61164828	-5.78634	3.95265e-07	0.000525064	-6.598
imm_2_61545619	USP34	2	61464980	C2orf74	2	61145068	61164828	-5.78634	3.95265e-07	0.000525064	-6.598
imm_2_61635498		2	61554859	C2orf74	2	61145068	61164828	-5.69936	5.42411e-07	0.000666391	-7.10084
rs6725814	MFSD6	2	190413615	MFSD6	2	190408355	190509205	5.68318	5.75239e-07	0.000701579	10.7536
imm_2_61311500	USP34	2	61230861	C2orf74	2	61145068	61164828	-5.6667	6.10706e-07	0.000741241	-6.58859
imm_2_61268996	USP34	2	61188357	C2orf74	2	61145068	61164828	-5.58831	8.11391e-07	0.000947096	-6.95738
imm_2_61621925		2	61541286	C2orf74	2	61145068	61164828	-5.57246	8.59281e-07	0.000994911	-7.00156
imm_2_61622249		2	61541610	C2orf74	2	61145068	61164828	-5.57246	8.59281e-07	0.000994911	-7.00156
imm_2_61634541		2	61553902	C2orf74	2	61145068	61164828	-5.56197	8.92497e-07	0.0010164	-7.06725
rs778755		2	61553902	C2orf74	2	61145068	61164828	-5.56197	8.92497e-07	0.0010164	-7.06725
imm_2_61232790	C2orf74	2	61152151	C2orf74	2	61145068	61164828	-5.55753	9.06955e-07	0.00103112	-6.17149
rs1665272	C2orf74	2	61152151	C2orf74	2	61145068	61164828	-5.55753	9.06955e-07	0.00103112	-6.17149
imm_2_61586516	XPO1	2	61505877	C2orf74	2	61145068	61164828	-5.42971	1.43801e-06	0.00149694	-6.66258
imm_2_61594329	XPO1	2	61513690	C2orf74	2	61145068	61164828	-5.42971	1.43801e-06	0.00149694	-6.66258
imm_2_61595315	XPO1	2	61514676	C2orf74	2	61145068	61164828	-5.42971	1.43801e-06	0.00149694	-6.66258
imm_2_61596158	XPO1	2	61515519	C2orf74	2	61145068	61164828	-5.42971	1.43801e-06	0.00149694	-6.66258
imm_2_61600627	XPO1	2	61519988	C2orf74	2	61145068	61164828	-5.42971	1.43801e-06	0.00149694	-6.66258
imm_2_61600859	XPO1	2	61520220	C2orf74	2	61145068	61164828	-5.42971	1.43801e-06	0.00149694	-6.66258
imm_2_61603194	XPO1	2	61522555	C2orf74	2	61145068	61164828	-5.42971	1.43801e-06	0.00149694	-6.66258
imm_2_61603220	XPO1	2	61522581	C2orf74	2	61145068	61164828	-5.42971	1.43801e-06	0.00149694	-6.66258
imm_2_61617644	XPO1	2	61537005	C2orf74	2	61145068	61164828	-5.42971	1.43801e-06	0.00149694	-6.66258
imm_2_61627977		2	61547338	C2orf74	2	61145068	61164828	-5.42971	1.43801e-06	0.00149694	-6.66258
imm_2_61630406		2	61549767	C2orf74	2	61145068	61164828	-5.42971	1.43801e-06	0.00149694	-6.66258
imm_2_61643793		2	61563154	C2orf74	2	61145068	61164828	-5.42971	1.43801e-06	0.00149694	-6.66258
rs1621048	KIAA1841	2	61137081	C2orf74	2	61145068	61164828	-5.33187	2.04304e-06	0.00200925	-6.26558
imm_2_61222036		2	61141397	C2orf74	2	61145068	61164828	-5.33187	2.04304e-06	0.00200925	-6.26558
imm_2_61244809	C2orf74,C2orf74	2	61164170	C2orf74	2	61145068	61164828	-5.33187	2.04304e-06	0.00200925	-6.26558
rs4850224		2	131653413	TOMM40P4	2	131723253	131724279	5.15457	3.84489e-06	0.00355038	0.116355
rs291458	HIBCH,HIBCH	2	190316755	HIBCH	2	190189735	190344193	-5.13468	4.12609e-06	0.00365018	-3.99768
rs7581524		2	112476739	RGPD8	2	112368369	112434488	-5.11102	4.48697e-06	0.00385287	-1.30967
imm_2_102411452	IL18RAP	2	102428560	IL18R1	2	102311529	102398777	5.10984	4.50581e-06	0.00385287	0.631985
imm_2_102413312	IL18RAP	2	102430420	IL18R1	2	102311529	102398777	5.10984	4.50581e-06	0.00385287	0.631985
imm_2_102416890	IL18RAP	2	102433998	IL18R1	2	102311529	102398777	5.10984	4.50581e-06	0.00385287	0.631985
imm_2_102417357	IL18RAP	2	102434465	IL18R1	2	102311529	102398777	5.10984	4.50581e-06	0.00385287	0.631985
imm_2_102418638	IL18RAP	2	102435746	IL18R1	2	102311529	102398777	5.10984	4.50581e-06	0.00385287	0.631985
imm_2_102419427	IL18RAP	2	102436535	IL18R1	2	102311529	102398777	5.10984	4.50581e-06	0.00385287	0.631985
imm_2_102420881	IL18RAP	2	102437989	IL18R1	2	102311529	102398777	5.10984	4.50581e-06	0.00385287	0.631985
rs2058660	IL18RAP	2	102437989	IL18R1	2	102311529	102398777	5.10984	4.50581e-06	0.00385287	0.631985
imm_2_102426456	IL18RAP	2	102443564	IL18R1	2	102311529	102398777	5.10984	4.50581e-06	0.00385287	0.631985
imm_2_102426745	IL18RAP	2	102443853	IL18R1	2	102311529	102398777	5.10984	4.50581e-06	0.00385287	0.631985
imm_2_102429801	IL18RAP	2	102446909	IL18R1	2	102311529	102398777	5.10984	4.50581e-06	0.00385287	0.631985
imm_2_102432340	IL18RAP	2	102449448	IL18R1	2	102311529	102398777	5.10984	4.50581e-06	0.00385287	0.631985
imm_2_102435219	IL18RAP	2	102452327	IL18R1	2	102311529	102398777	5.10984	4.50581e-06	0.00385287	0.631985
rs917997		2	102454108	IL18R1	2	102311529	102398777	5.10984	4.50581e-06	0.00385287	0.631985
imm_2_102440925		2	102458033	IL18R1	2	102311529	102398777	5.10984	4.50581e-06	0.00385287	0.631985
imm_2_102441993		2	102459101	IL18R1	2	102311529	102398777	5.10984	4.50581e-06	0.00385287	0.631985
imm_2_102442642		2	102459750	IL18R1	2	102311529	102398777	5.10984	4.50581e-06	0.00385287	0.631985
imm_2_102442783		2	102459891	IL18R1	2	102311529	102398777	5.10984	4.50581e-06	0.00385287	0.631985
imm_2_102444326		2	102461434	IL18R1	2	102311529	102398777	5.10984	4.50581e-06	0.00385287	0.631985
imm_2_102445172		2	102462280	IL18R1	2	102311529	102398777	5.10984	4.50581e-06	0.00385287	0.631985
imm_2_102445729		2	102462837	IL18R1	2	102311529	102398777	5.10984	4.50581e-06	0.00385287	0.631985
imm_2_102446051		2	102463159	IL18R1	2	102311529	102398777	5.10984	4.50581e-06	0.00385287	0.631985
imm_2_102446246		2	102463354	IL18R1	2	102311529	102398777	5.10984	4.50581e-06	0.00385287	0.631985
imm_2_102448705		2	102465813	IL18R1	2	102311529	102398777	5.10984	4.50581e-06	0.00385287	0.631985
imm_2_102449885		2	102466993	IL18R1	2	102311529	102398777	5.10984	4.50581e-06	0.00385287	0.631985
imm_2_102452063		2	102469171	IL18R1	2	102311529	102398777	5.10984	4.50581e-06	0.00385287	0.631985
imm_2_102452092		2	102469200	IL18R1	2	102311529	102398777	5.10984	4.50581e-06	0.00385287	0.631985
imm_2_102453202		2	102470310	IL18R1	2	102311529	102398777	5.10984	4.50581e-06	0.00385287	0.631985
imm_2_102458147	SLC9A4	2	102475256	IL18R1	2	102311529	102398777	5.10984	4.50581e-06	0.00385287	0.631985
imm_2_102458453	SLC9A4	2	102475562	IL18R1	2	102311529	102398777	5.10984	4.50581e-06	0.00385287	0.631985
imm_2_102459338	SLC9A4	2	102476447	IL18R1	2	102311529	102398777	5.10984	4.50581e-06	0.00385287	0.631985
imm_2_102459513	SLC9A4	2	102476622	IL18R1	2	102311529	102398777	5.10984	4.50581e-06	0.00385287	0.631985
imm_2_102409144	IL18RAP	2	102426252	IL18R1	2	102311529	102398777	-5.03703	5.8283e-06	0.00468306	-0.623828
imm_2_102411625	IL18RAP	2	102428733	IL18R1	2	102311529	102398777	-5.03703	5.8283e-06	0.00468306	-0.623828
imm_2_102412646	IL18RAP	2	102429754	IL18R1	2	102311529	102398777	-5.03703	5.8283e-06	0.00468306	-0.623828
imm_2_102414849	IL18RAP	2	102431957	IL18R1	2	102311529	102398777	-5.03703	5.8283e-06	0.00468306	-0.623828
imm_2_102415012	IL18RAP	2	102432120	IL18R1	2	102311529	102398777	-5.03703	5.8283e-06	0.00468306	-0.623828
imm_2_102415506	IL18RAP	2	102432614	IL18R1	2	102311529	102398777	-5.03703	5.8283e-06	0.00468306	-0.623828
imm_2_102419248	IL18RAP	2	102436356	IL18R1	2	102311529	102398777	-5.03703	5.8283e-06	0.00468306	-0.623828
imm_2_102420506	IL18RAP	2	102437614	IL18R1	2	102311529	102398777	-5.03703	5.8283e-06	0.00468306	-0.623828
imm_2_102422925	IL18RAP	2	102440033	IL18R1	2	102311529	102398777	-5.03703	5.8283e-06	0.00468306	-0.623828
imm_2_102414639	IL18RAP	2	102431747	IL18R1	2	102311529	102398777	-5.0284	6.00854e-06	0.00479703	-0.630809
rs2028879		2	70127505	FAM136A	2	70295975	70302090	-4.96695	7.45938e-06	0.00569961	-6.0576
rs7582417		2	70140729	FAM136A	2	70295975	70302090	-4.96695	7.45938e-06	0.00569961	-6.0576
rs6546572		2	70146510	FAM136A	2	70295975	70302090	-4.96695	7.45938e-06	0.00569961	-6.0576
rs7585653		2	60818927	C2orf74	2	61145068	61164828	4.95701	7.72426e-06	0.00571553	6.23315
ccc-2-102127672-C-T	IL1R1,IL1R1	2	102144780	TBC1D8	2	101007228	101252866	4.93885	8.23244e-06	0.00599886	18.2156
rs11883987	IL1R1,IL1R1	2	102144780	TBC1D8	2	101007228	101252866	4.93885	8.23244e-06	0.00599886	18.2156
rs6765930	HMCES,HMCES	3	129301935	H1-10	3	129314771	129316286	-5.53635	9.79074e-07	0.00110189	-18.5313
rs4368544		3	134581172	ANAPC13	3	134477706	134486716	-5.3128	2.18732e-06	0.00213133	-5.19145
rs2359637	UBE2E2	3	23239335	NKIRAS1	3	23889951	23946591	5.20459	3.21845e-06	0.00306335	2.53115
rs13072859		3	149510230	RNF13	3	149812770	149962139	-5.16826	3.66238e-06	0.00342271	-29.0281
rs7639626	ARHGEF3,SPATA12	3	57061707	SPATA12	3	57060664	57075432	5.08803	4.86742e-06	0.00411485	0.511414
rs6438191	ZNF80	3	114236473	ZNF80	3	114234631	114237578	4.95497	7.77996e-06	0.00571928	0.798875
rs9857242		3	134597536	ANAPC13	3	134477706	134486716	-4.95122	7.88279e-06	0.00576706	-5.11844
rs7437940	AFAP1,AFAP1	4	7885773	AFAP1	4	7758714	7939926	-8.02714	1.01271e-10	6.78373e-07	-1.13129
rs1320071	AFAP1,AFAP1	4	7926464	AFAP1	4	7758714	7939926	-6.44176	3.56202e-08	6.47139e-05	-1.01206
rs1979283	MIR1273H,KLB	4	39429349	RPL9	4	39452587	39458931	5.54454	9.50527e-07	0.00107397	160.751
rs12640416	GPRIN3	4	89284102	HERC6	4	88378739	88443097	-5.14909	3.92031e-06	0.00357404	-9.1592
rs159987	UBE2K,UBE2K,UBE2K	4	39736052	RPL9	4	39452587	39458931	5.13852	4.07019e-06	0.00361247	157.284
rs6824700	AFAP1,AFAP1	4	7927483	AFAP1	4	7758714	7939926	-4.97613	7.22256e-06	0.00557827	-0.917722
rs302935	UBE2K,UBE2K,UBE2K	4	39709027	RPL9	4	39452587	39458931	4.97038	7.36991e-06	0.00566163	153.792
rs233814	SLC39A8,SLC39A8,SLC39A8,SLC39A8	4	102287546	PPP3CA	4	101023409	101348278	4.96521	7.50493e-06	0.00569961	3.63348
imm_5_96399506		5	97038046	ERAP2	5	96875986	96919703	10.9479	3.22408e-15	3.24209e-10	9.52231
rs7449295		5	71450935	BDP1	5	71455651	71567820	10.1963	4.2449e-14	2.58704e-09	2.76901
imm_5_96257128	ERAP2,ERAP2	5	96895668	ERAP2	5	96875986	96919703	8.99141	3.02347e-12	4.33056e-08	9.26342
imm_5_96260289	ERAP2,ERAP2	5	96898829	ERAP2	5	96875986	96919703	8.99141	3.02347e-12	4.33056e-08	9.26342
imm_5_96265683	ERAP2,ERAP2	5	96904223	ERAP2	5	96875986	96919703	8.99141	3.02347e-12	4.33056e-08	9.26342
rs2549794	ERAP2,ERAP2	5	96908845	ERAP2	5	96875986	96919703	8.99141	3.02347e-12	4.33056e-08	9.26342
imm_5_96275404	ERAP2,ERAP2	5	96913944	ERAP2	5	96875986	96919703	8.99141	3.02347e-12	4.33056e-08	9.26342
imm_5_96278345	ERAP2,ERAP2	5	96916885	ERAP2	5	96875986	96919703	8.99141	3.02347e-12	4.33056e-08	9.26342
rs2910686	ERAP2,ERAP2	5	96916885	ERAP2	5	96875986	96919703	8.99141	3.02347e-12	4.33056e-08	9.26342
imm_5_96278559	ERAP2,ERAP2	5	96917099	ERAP2	5	96875986	96919703	8.99141	3.02347e-12	4.33056e-08	9.26342
rs1363907	ERAP2,ERAP2	5	96917099	ERAP2	5	96875986	96919703	8.99141	3.02347e-12	4.33056e-08	9.26342
imm_5_96278754	ERAP2,ERAP2	5	96917294	ERAP2	5	96875986	96919703	8.99141	3.02347e-12	4.33056e-08	9.26342
imm_5_96290756		5	96929296	ERAP2	5	96875986	96919703	8.99141	3.02347e-12	4.33056e-08	9.26342
imm_5_96293411		5	96931951	ERAP2	5	96875986	96919703	8.99141	3.02347e-12	4.33056e-08	9.26342
imm_5_96298790	LNPEP	5	96937330	ERAP2	5	96875986	96919703	8.99141	3.02347e-12	4.33056e-08	9.26342
imm_5_96298936	LNPEP	5	96937476	ERAP2	5	96875986	96919703	8.99141	3.02347e-12	4.33056e-08	9.26342
imm_5_96299054	LNPEP	5	96937594	ERAP2	5	96875986	96919703	8.99141	3.02347e-12	4.33056e-08	9.26342
imm_5_96299523	LNPEP	5	96938063	ERAP2	5	96875986	96919703	8.99141	3.02347e-12	4.33056e-08	9.26342
imm_5_96300476	LNPEP	5	96939016	ERAP2	5	96875986	96919703	8.99141	3.02347e-12	4.33056e-08	9.26342
imm_5_96302142	LNPEP	5	96940682	ERAP2	5	96875986	96919703	8.99141	3.02347e-12	4.33056e-08	9.26342
imm_5_96302151	LNPEP	5	96940691	ERAP2	5	96875986	96919703	8.99141	3.02347e-12	4.33056e-08	9.26342
imm_5_96303477	LNPEP	5	96942017	ERAP2	5	96875986	96919703	8.99141	3.02347e-12	4.33056e-08	9.26342
imm_5_96304704	LNPEP	5	96943244	ERAP2	5	96875986	96919703	8.99141	3.02347e-12	4.33056e-08	9.26342
imm_5_96305246	LNPEP	5	96943786	ERAP2	5	96875986	96919703	8.99141	3.02347e-12	4.33056e-08	9.26342
imm_5_96307418	LNPEP	5	96945958	ERAP2	5	96875986	96919703	8.99141	3.02347e-12	4.33056e-08	9.26342
imm_5_96310648	LNPEP	5	96949188	ERAP2	5	96875986	96919703	8.99141	3.02347e-12	4.33056e-08	9.26342
imm_5_96311577	LNPEP	5	96950117	ERAP2	5	96875986	96919703	8.99141	3.02347e-12	4.33056e-08	9.26342
imm_5_96312042	LNPEP	5	96950582	ERAP2	5	96875986	96919703	8.99141	3.02347e-12	4.33056e-08	9.26342
imm_5_96314716	LNPEP	5	96953256	ERAP2	5	96875986	96919703	8.99141	3.02347e-12	4.33056e-08	9.26342
imm_5_96315986	LNPEP	5	96954526	ERAP2	5	96875986	96919703	8.99141	3.02347e-12	4.33056e-08	9.26342
imm_5_96318762	LNPEP	5	96957302	ERAP2	5	96875986	96919703	8.99141	3.02347e-12	4.33056e-08	9.26342
imm_5_96318909	LNPEP	5	96957449	ERAP2	5	96875986	96919703	8.99141	3.02347e-12	4.33056e-08	9.26342
imm_5_96319572	LNPEP	5	96958112	ERAP2	5	96875986	96919703	8.99141	3.02347e-12	4.33056e-08	9.26342
imm_5_96319685	LNPEP	5	96958225	ERAP2	5	96875986	96919703	8.99141	3.02347e-12	4.33056e-08	9.26342
imm_5_96320877	LNPEP,LNPEP	5	96959417	ERAP2	5	96875986	96919703	8.99141	3.02347e-12	4.33056e-08	9.26342
imm_5_96323283	LNPEP,LNPEP	5	96961823	ERAP2	5	96875986	96919703	8.99141	3.02347e-12	4.33056e-08	9.26342
imm_5_96324514	LNPEP,LNPEP	5	96963054	ERAP2	5	96875986	96919703	8.99141	3.02347e-12	4.33056e-08	9.26342
imm_5_96339986	LNPEP,LNPEP	5	96978526	ERAP2	5	96875986	96919703	8.99141	3.02347e-12	4.33056e-08	9.26342
imm_5_96342514	LNPEP,LNPEP	5	96981054	ERAP2	5	96875986	96919703	8.99141	3.02347e-12	4.33056e-08	9.26342
imm_5_96343901	LNPEP,LNPEP	5	96982441	ERAP2	5	96875986	96919703	8.99141	3.02347e-12	4.33056e-08	9.26342
imm_5_96345363	LNPEP,LNPEP	5	96983903	ERAP2	5	96875986	96919703	8.99141	3.02347e-12	4.33056e-08	9.26342
imm_5_96346167	LNPEP,LNPEP	5	96984707	ERAP2	5	96875986	96919703	8.99141	3.02347e-12	4.33056e-08	9.26342
imm_5_96346251	LNPEP,LNPEP	5	96984791	ERAP2	5	96875986	96919703	8.99141	3.02347e-12	4.33056e-08	9.26342
imm_5_96346342	LNPEP,LNPEP	5	96984882	ERAP2	5	96875986	96919703	8.99141	3.02347e-12	4.33056e-08	9.26342
imm_5_96347892	LNPEP,LNPEP	5	96986432	ERAP2	5	96875986	96919703	8.99141	3.02347e-12	4.33056e-08	9.26342
imm_5_96348175	LNPEP,LNPEP	5	96986715	ERAP2	5	96875986	96919703	8.99141	3.02347e-12	4.33056e-08	9.26342
imm_5_96356722	LNPEP,LNPEP	5	96995262	ERAP2	5	96875986	96919703	8.99141	3.02347e-12	4.33056e-08	9.26342
rs3836862	LNPEP,LNPEP	5	96996382	ERAP2	5	96875986	96919703	8.99141	3.02347e-12	4.33056e-08	9.26342
imm_5_96360314	LNPEP,LNPEP	5	96998854	ERAP2	5	96875986	96919703	8.99141	3.02347e-12	4.33056e-08	9.26342
imm_5_96362547	LNPEP,LNPEP	5	97001087	ERAP2	5	96875986	96919703	8.99141	3.02347e-12	4.33056e-08	9.26342
imm_5_96364261	LNPEP,LNPEP	5	97002801	ERAP2	5	96875986	96919703	8.99141	3.02347e-12	4.33056e-08	9.26342
imm_5_96369308	LNPEP,LNPEP	5	97007848	ERAP2	5	96875986	96919703	8.99141	3.02347e-12	4.33056e-08	9.26342
imm_5_96371495	LNPEP,LNPEP	5	97010035	ERAP2	5	96875986	96919703	8.99141	3.02347e-12	4.33056e-08	9.26342
imm_5_96373531	LNPEP,LNPEP	5	97012071	ERAP2	5	96875986	96919703	8.99141	3.02347e-12	4.33056e-08	9.26342
imm_5_96375844	LNPEP,LNPEP	5	97014384	ERAP2	5	96875986	96919703	8.99141	3.02347e-12	4.33056e-08	9.26342
imm_5_96376026	LNPEP,LNPEP	5	97014566	ERAP2	5	96875986	96919703	8.99141	3.02347e-12	4.33056e-08	9.26342
imm_5_96378979	LNPEP,LNPEP	5	97017519	ERAP2	5	96875986	96919703	8.99141	3.02347e-12	4.33056e-08	9.26342
imm_5_96381204	LNPEP,LNPEP	5	97019744	ERAP2	5	96875986	96919703	8.99141	3.02347e-12	4.33056e-08	9.26342
imm_5_96381359	LNPEP,LNPEP	5	97019899	ERAP2	5	96875986	96919703	8.99141	3.02347e-12	4.33056e-08	9.26342
imm_5_96382934	LNPEP,LNPEP	5	97021474	ERAP2	5	96875986	96919703	8.99141	3.02347e-12	4.33056e-08	9.26342
imm_5_96384443	LNPEP,LNPEP	5	97022983	ERAP2	5	96875986	96919703	8.99141	3.02347e-12	4.33056e-08	9.26342
imm_5_96389163	LNPEP,LNPEP	5	97027703	ERAP2	5	96875986	96919703	8.99141	3.02347e-12	4.33056e-08	9.26342
imm_5_96389819	LNPEP,LNPEP	5	97028359	ERAP2	5	96875986	96919703	8.99141	3.02347e-12	4.33056e-08	9.26342
imm_5_96365244	LNPEP,LNPEP	5	97003784	ERAP2	5	96875986	96919703	8.99025	3.03608e-12	4.33056e-08	9.2641
imm_5_96274551	ERAP2,ERAP2	5	96913091	ERAP2	5	96875986	96919703	8.3334	3.29526e-11	2.8082e-07	8.61212
rs7443786	MCCC2	5	71656679	BDP1	5	71455651	71567820	7.92504	1.47432e-10	9.72168e-07	2.85214
imm_5_96246767	ERAP2,ERAP2	5	96885307	ERAP2	5	96875986	96919703	-6.65413	1.62423e-08	3.98854e-05	-8.38612
imm_5_96247097	ERAP2,ERAP2	5	96885637	ERAP2	5	96875986	96919703	-6.65413	1.62423e-08	3.98854e-05	-8.38612
imm_5_96247321	ERAP2,ERAP2	5	96885861	ERAP2	5	96875986	96919703	-6.65413	1.62423e-08	3.98854e-05	-8.38612
imm_5_96247645	ERAP2,ERAP2	5	96886185	ERAP2	5	96875986	96919703	-6.65413	1.62423e-08	3.98854e-05	-8.38612
imm_5_96247776	ERAP2,ERAP2	5	96886316	ERAP2	5	96875986	96919703	-6.65413	1.62423e-08	3.98854e-05	-8.38612
imm_5_96248383	ERAP2,ERAP2	5	96886923	ERAP2	5	96875986	96919703	-6.65413	1.62423e-08	3.98854e-05	-8.38612
imm_5_96248535	ERAP2,ERAP2	5	96887075	ERAP2	5	96875986	96919703	-6.65413	1.62423e-08	3.98854e-05	-8.38612
imm_5_96249058	ERAP2,ERAP2	5	96887598	ERAP2	5	96875986	96919703	-6.65413	1.62423e-08	3.98854e-05	-8.38612
imm_5_96249236	ERAP2,ERAP2	5	96887776	ERAP2	5	96875986	96919703	-6.65413	1.62423e-08	3.98854e-05	-8.38612
imm_5_96249877	ERAP2,ERAP2	5	96888417	ERAP2	5	96875986	96919703	-6.65413	1.62423e-08	3.98854e-05	-8.38612
imm_5_96249932	ERAP2,ERAP2	5	96888472	ERAP2	5	96875986	96919703	-6.65413	1.62423e-08	3.98854e-05	-8.38612
imm_5_96251008	ERAP2,ERAP2	5	96889548	ERAP2	5	96875986	96919703	-6.65413	1.62423e-08	3.98854e-05	-8.38612
imm_5_96251278	ERAP2,ERAP2	5	96889818	ERAP2	5	96875986	96919703	-6.65413	1.62423e-08	3.98854e-05	-8.38612
imm_5_96251530	ERAP2,ERAP2	5	96890070	ERAP2	5	96875986	96919703	-6.65413	1.62423e-08	3.98854e-05	-8.38612
imm_5_96252291	ERAP2,ERAP2	5	96890831	ERAP2	5	96875986	96919703	-6.65413	1.62423e-08	3.98854e-05	-8.38612
imm_5_96252451	ERAP2,ERAP2	5	96890991	ERAP2	5	96875986	96919703	-6.65413	1.62423e-08	3.98854e-05	-8.38612
imm_5_96252486	ERAP2,ERAP2	5	96891026	ERAP2	5	96875986	96919703	-6.65413	1.62423e-08	3.98854e-05	-8.38612
imm_5_96253342	ERAP2,ERAP2	5	96891882	ERAP2	5	96875986	96919703	-6.65413	1.62423e-08	3.98854e-05	-8.38612
imm_5_96254184	ERAP2,ERAP2	5	96892724	ERAP2	5	96875986	96919703	-6.65413	1.62423e-08	3.98854e-05	-8.38612
imm_5_96254538	ERAP2,ERAP2	5	96893078	ERAP2	5	96875986	96919703	-6.65413	1.62423e-08	3.98854e-05	-8.38612
imm_5_96254981	ERAP2,ERAP2	5	96893521	ERAP2	5	96875986	96919703	-6.65413	1.62423e-08	3.98854e-05	-8.38612
imm_5_96247939	ERAP2,ERAP2	5	96886479	ERAP2	5	96875986	96919703	-6.64791	1.6621e-08	4.07655e-05	-8.3824
imm_5_96273665	ERAP2,ERAP2	5	96912205	ERAP2	5	96875986	96919703	-6.5778	2.15432e-08	4.70151e-05	-8.33385
imm_5_96255506	ERAP2,ERAP2	5	96894046	ERAP2	5	96875986	96919703	-6.57044	2.2138e-08	4.70151e-05	-8.32816
imm_5_96255878	ERAP2,ERAP2	5	96894418	ERAP2	5	96875986	96919703	-6.57044	2.2138e-08	4.70151e-05	-8.32816
imm_5_96255934	ERAP2,ERAP2	5	96894474	ERAP2	5	96875986	96919703	-6.57044	2.2138e-08	4.70151e-05	-8.32816
imm_5_96256756	ERAP2,ERAP2	5	96895296	ERAP2	5	96875986	96919703	-6.57044	2.2138e-08	4.70151e-05	-8.32816
imm_5_96257898	ERAP2,ERAP2	5	96896438	ERAP2	5	96875986	96919703	-6.57044	2.2138e-08	4.70151e-05	-8.32816
imm_5_96257978	ERAP2,ERAP2	5	96896518	ERAP2	5	96875986	96919703	-6.57044	2.2138e-08	4.70151e-05	-8.32816
imm_5_96258042	ERAP2,ERAP2	5	96896582	ERAP2	5	96875986	96919703	-6.57044	2.2138e-08	4.70151e-05	-8.32816
imm_5_96258158	ERAP2,ERAP2	5	96896698	ERAP2	5	96875986	96919703	-6.57044	2.2138e-08	4.70151e-05	-8.32816
imm_5_96258455	ERAP2,ERAP2	5	96896995	ERAP2	5	96875986	96919703	-6.57044	2.2138e-08	4.70151e-05	-8.32816
imm_5_96258562	ERAP2,ERAP2	5	96897102	ERAP2	5	96875986	96919703	-6.57044	2.2138e-08	4.70151e-05	-8.32816
imm_5_96259364	ERAP2,ERAP2	5	96897904	ERAP2	5	96875986	96919703	-6.57044	2.2138e-08	4.70151e-05	-8.32816
imm_5_96260628	ERAP2,ERAP2	5	96899168	ERAP2	5	96875986	96919703	-6.57044	2.2138e-08	4.70151e-05	-8.32816
imm_5_96260794	ERAP2,ERAP2	5	96899334	ERAP2	5	96875986	96919703	-6.57044	2.2138e-08	4.70151e-05	-8.32816
imm_5_96261652	ERAP2,ERAP2	5	96900192	ERAP2	5	96875986	96919703	-6.57044	2.2138e-08	4.70151e-05	-8.32816
imm_5_96262074	ERAP2,ERAP2	5	96900614	ERAP2	5	96875986	96919703	-6.57044	2.2138e-08	4.70151e-05	-8.32816
imm_5_96262599	ERAP2,ERAP2	5	96901139	ERAP2	5	96875986	96919703	-6.57044	2.2138e-08	4.70151e-05	-8.32816
imm_5_96263082	ERAP2,ERAP2	5	96901622	ERAP2	5	96875986	96919703	-6.57044	2.2138e-08	4.70151e-05	-8.32816
imm_5_96263169	ERAP2,ERAP2	5	96901709	ERAP2	5	96875986	96919703	-6.57044	2.2138e-08	4.70151e-05	-8.32816
imm_5_96264157	ERAP2,ERAP2	5	96902697	ERAP2	5	96875986	96919703	-6.57044	2.2138e-08	4.70151e-05	-8.32816
imm_5_96265050	ERAP2,ERAP2	5	96903590	ERAP2	5	96875986	96919703	-6.57044	2.2138e-08	4.70151e-05	-8.32816
imm_5_96265401	ERAP2,ERAP2	5	96903941	ERAP2	5	96875986	96919703	-6.57044	2.2138e-08	4.70151e-05	-8.32816
imm_5_96265593	ERAP2,ERAP2	5	96904133	ERAP2	5	96875986	96919703	-6.57044	2.2138e-08	4.70151e-05	-8.32816
imm_5_96268026	ERAP2,ERAP2	5	96906566	ERAP2	5	96875986	96919703	-6.57044	2.2138e-08	4.70151e-05	-8.32816
rs2549789	ERAP2,ERAP2	5	96906566	ERAP2	5	96875986	96919703	-6.57044	2.2138e-08	4.70151e-05	-8.32816
rs2549790	ERAP2,ERAP2	5	96906708	ERAP2	5	96875986	96919703	-6.57044	2.2138e-08	4.70151e-05	-8.32816
rs2549791	ERAP2,ERAP2	5	96906738	ERAP2	5	96875986	96919703	-6.57044	2.2138e-08	4.70151e-05	-8.32816
imm_5_96268737	ERAP2,ERAP2	5	96907277	ERAP2	5	96875986	96919703	-6.57044	2.2138e-08	4.70151e-05	-8.32816
rs17087165	ERAP2,ERAP2	5	96907277	ERAP2	5	96875986	96919703	-6.57044	2.2138e-08	4.70151e-05	-8.32816
imm_5_96270394	ERAP2,ERAP2	5	96908934	ERAP2	5	96875986	96919703	-6.57044	2.2138e-08	4.70151e-05	-8.32816
imm_5_96271099	ERAP2,ERAP2	5	96909639	ERAP2	5	96875986	96919703	-6.57044	2.2138e-08	4.70151e-05	-8.32816
imm_5_96271195	ERAP2,ERAP2	5	96909735	ERAP2	5	96875986	96919703	-6.57044	2.2138e-08	4.70151e-05	-8.32816
rs1056893	ERAP2,ERAP2	5	96909735	ERAP2	5	96875986	96919703	-6.57044	2.2138e-08	4.70151e-05	-8.32816
imm_5_96271274	ERAP2,ERAP2	5	96909814	ERAP2	5	96875986	96919703	-6.57044	2.2138e-08	4.70151e-05	-8.32816
rs2549797	ERAP2,ERAP2	5	96909814	ERAP2	5	96875986	96919703	-6.57044	2.2138e-08	4.70151e-05	-8.32816
imm_5_96271373	ERAP2,ERAP2	5	96909913	ERAP2	5	96875986	96919703	-6.57044	2.2138e-08	4.70151e-05	-8.32816
imm_5_96272094	ERAP2,ERAP2	5	96910634	ERAP2	5	96875986	96919703	-6.57044	2.2138e-08	4.70151e-05	-8.32816
imm_5_96272357	ERAP2,ERAP2	5	96910897	ERAP2	5	96875986	96919703	-6.57044	2.2138e-08	4.70151e-05	-8.32816
imm_5_96273749	ERAP2,ERAP2	5	96912289	ERAP2	5	96875986	96919703	-6.57044	2.2138e-08	4.70151e-05	-8.32816
imm_5_96274463	ERAP2,ERAP2	5	96913003	ERAP2	5	96875986	96919703	-6.57044	2.2138e-08	4.70151e-05	-8.32816
imm_5_96274642	ERAP2,ERAP2	5	96913182	ERAP2	5	96875986	96919703	-6.57044	2.2138e-08	4.70151e-05	-8.32816
imm_5_96275134	ERAP2,ERAP2	5	96913674	ERAP2	5	96875986	96919703	-6.57044	2.2138e-08	4.70151e-05	-8.32816
imm_5_96275390	ERAP2,ERAP2	5	96913930	ERAP2	5	96875986	96919703	-6.57044	2.2138e-08	4.70151e-05	-8.32816
imm_5_96276020	ERAP2,ERAP2	5	96914560	ERAP2	5	96875986	96919703	-6.57044	2.2138e-08	4.70151e-05	-8.32816
imm_5_96276213	ERAP2,ERAP2	5	96914753	ERAP2	5	96875986	96919703	-6.57044	2.2138e-08	4.70151e-05	-8.32816
imm_5_96279965	ERAP2,ERAP2	5	96918505	ERAP2	5	96875986	96919703	-6.57044	2.2138e-08	4.70151e-05	-8.32816
imm_5_96280110	ERAP2,ERAP2	5	96918650	ERAP2	5	96875986	96919703	-6.57044	2.2138e-08	4.70151e-05	-8.32816
imm_5_96280573	ERAP2,ERAP2	5	96919113	ERAP2	5	96875986	96919703	-6.57044	2.2138e-08	4.70151e-05	-8.32816
imm_5_96291635		5	96930175	ERAP2	5	96875986	96919703	-6.57044	2.2138e-08	4.70151e-05	-8.32816
imm_5_96294618		5	96933158	ERAP2	5	96875986	96919703	-6.57044	2.2138e-08	4.70151e-05	-8.32816
imm_5_96297394	LNPEP	5	96935934	ERAP2	5	96875986	96919703	-6.57044	2.2138e-08	4.70151e-05	-8.32816
imm_5_96299979	LNPEP	5	96938519	ERAP2	5	96875986	96919703	-6.57044	2.2138e-08	4.70151e-05	-8.32816
imm_5_96307225	LNPEP	5	96945765	ERAP2	5	96875986	96919703	-6.57044	2.2138e-08	4.70151e-05	-8.32816
imm_5_96310559	LNPEP	5	96949099	ERAP2	5	96875986	96919703	-6.57044	2.2138e-08	4.70151e-05	-8.32816
rs10069361	LNPEP	5	96949099	ERAP2	5	96875986	96919703	-6.57044	2.2138e-08	4.70151e-05	-8.32816
imm_5_96312725	LNPEP	5	96951265	ERAP2	5	96875986	96919703	-6.57044	2.2138e-08	4.70151e-05	-8.32816
imm_5_96313894	LNPEP	5	96952434	ERAP2	5	96875986	96919703	-6.57044	2.2138e-08	4.70151e-05	-8.32816
imm_5_96315467	LNPEP	5	96954007	ERAP2	5	96875986	96919703	-6.57044	2.2138e-08	4.70151e-05	-8.32816
imm_5_96328904	LNPEP,LNPEP	5	96967444	ERAP2	5	96875986	96919703	-6.57044	2.2138e-08	4.70151e-05	-8.32816
imm_5_96329454	LNPEP,LNPEP	5	96967994	ERAP2	5	96875986	96919703	-6.57044	2.2138e-08	4.70151e-05	-8.32816
imm_5_96332914	LNPEP,LNPEP	5	96971454	ERAP2	5	96875986	96919703	-6.57044	2.2138e-08	4.70151e-05	-8.32816
imm_5_96333368	LNPEP,LNPEP	5	96971908	ERAP2	5	96875986	96919703	-6.57044	2.2138e-08	4.70151e-05	-8.32816
imm_5_96333392	LNPEP,LNPEP	5	96971932	ERAP2	5	96875986	96919703	-6.57044	2.2138e-08	4.70151e-05	-8.32816
imm_5_96338864	LNPEP,LNPEP	5	96977404	ERAP2	5	96875986	96919703	-6.57044	2.2138e-08	4.70151e-05	-8.32816
imm_5_96349036	LNPEP,LNPEP	5	96987576	ERAP2	5	96875986	96919703	-6.57044	2.2138e-08	4.70151e-05	-8.32816
imm_5_96349259	LNPEP,LNPEP	5	96987799	ERAP2	5	96875986	96919703	-6.57044	2.2138e-08	4.70151e-05	-8.32816
imm_5_96353419	LNPEP,LNPEP	5	96991959	ERAP2	5	96875986	96919703	-6.57044	2.2138e-08	4.70151e-05	-8.32816
imm_5_96356058	LNPEP,LNPEP	5	96994598	ERAP2	5	96875986	96919703	-6.57044	2.2138e-08	4.70151e-05	-8.32816
imm_5_96365029	LNPEP,LNPEP	5	97003569	ERAP2	5	96875986	96919703	-6.57044	2.2138e-08	4.70151e-05	-8.32816
imm_5_96366372	LNPEP,LNPEP	5	97004912	ERAP2	5	96875986	96919703	-6.57044	2.2138e-08	4.70151e-05	-8.32816
imm_5_96379440	LNPEP,LNPEP	5	97017980	ERAP2	5	96875986	96919703	-6.57044	2.2138e-08	4.70151e-05	-8.32816
imm_5_96382420	LNPEP,LNPEP	5	97020960	ERAP2	5	96875986	96919703	-6.57044	2.2138e-08	4.70151e-05	-8.32816
imm_5_96383016	LNPEP,LNPEP	5	97021556	ERAP2	5	96875986	96919703	-6.57044	2.2138e-08	4.70151e-05	-8.32816
imm_5_96385668	LNPEP,LNPEP	5	97024208	ERAP2	5	96875986	96919703	-6.57044	2.2138e-08	4.70151e-05	-8.32816
imm_5_96387089	LNPEP,LNPEP	5	97025629	ERAP2	5	96875986	96919703	-6.57044	2.2138e-08	4.70151e-05	-8.32816
imm_5_96387382	LNPEP,LNPEP	5	97025922	ERAP2	5	96875986	96919703	-6.57044	2.2138e-08	4.70151e-05	-8.32816
imm_5_96397921		5	97036461	ERAP2	5	96875986	96919703	-6.57044	2.2138e-08	4.70151e-05	-8.32816
imm_5_96245843	ERAP2,ERAP2	5	96884383	ERAP2	5	96875986	96919703	6.47582	3.14089e-08	5.78468e-05	8.26142
imm_5_96251952	ERAP2,ERAP2	5	96890492	ERAP2	5	96875986	96919703	6.47582	3.14089e-08	5.78468e-05	8.26142
imm_5_96257260	ERAP2,ERAP2	5	96895800	ERAP2	5	96875986	96919703	-5.68691	5.67513e-07	0.000695107	-7.62772
imm_5_96377824	LNPEP,LNPEP	5	97016364	ERAP2	5	96875986	96919703	-5.63077	6.95723e-07	0.000826473	-7.40134
imm_5_96226526		5	96865067	ERAP2	5	96875986	96919703	5.51475	1.05848e-06	0.00117418	7.2396
rs2549778		5	96868551	ERAP2	5	96875986	96919703	5.51475	1.05848e-06	0.00117418	7.2396
imm_5_96232129		5	96870670	ERAP2	5	96875986	96919703	5.51475	1.05848e-06	0.00117418	7.2396
imm_5_96237497	ERAP2,ERAP2	5	96876037	ERAP2	5	96875986	96919703	5.51475	1.05848e-06	0.00117418	7.2396
rs1230358	ERAP2,ERAP2	5	96876037	ERAP2	5	96875986	96919703	5.51475	1.05848e-06	0.00117418	7.2396
rs2161396		5	157441216	NIPAL4	5	157460213	157474722	-5.17842	3.53243e-06	0.00330741	-8.38625
rs299081	RAD17,RAD17,RAD17,RAD17,RAD17,RAD17,RAD17,RAD17,RAD17	5	69392358	RAD17	5	69369293	69414801	5.14855	3.92784e-06	0.00357404	3.13503
rs4869315	ERAP2,ERAP2	5	96893568	ERAP2	5	96875986	96919703	-5.06682	5.24654e-06	0.00437825	-7.50604
imm_5_96317760	LNPEP	5	96956300	ERAP2	5	96875986	96919703	-4.98445	7.0142e-06	0.00544032	-7.57289
imm_5_96238927	ERAP2,ERAP2	5	96877467	ERAP2	5	96875986	96919703	-4.97141	7.34332e-06	0.00564552	-7.00976
imm_5_96239089	ERAP2,ERAP2	5	96877629	ERAP2	5	96875986	96919703	-4.97141	7.34332e-06	0.00564552	-7.00976
imm_5_96239682	ERAP2,ERAP2	5	96878222	ERAP2	5	96875986	96919703	-4.97141	7.34332e-06	0.00564552	-7.00976
imm_5_96242143	ERAP2,ERAP2	5	96880683	ERAP2	5	96875986	96919703	-4.97141	7.34332e-06	0.00564552	-7.00976
rs3130349	RNF5,RNF5P1	6	32179919	RNF5	6	32178405	32180793	-12.8958	5.63698e-18	3.77898e-12	-8.71126
rs8365	RNF5,RNF5P1	6	32180626	RNF5	6	32178405	32180793	-12.8958	5.63698e-18	3.77898e-12	-8.71126
rs3134940	AGER,AGER,AGER,AGER,AGER,AGER,AGER,AGER,AGER,AGER	6	32182039	RNF5	6	32178405	32180793	-12.8958	5.63698e-18	3.77898e-12	-8.71126
rs1655906		6	29950477	HLA-A	6	29941260	29945884	11.9893	1.0186e-16	3.75741e-11	803.296
rs1061808	AGPAT1,AGPAT1	6	32168770	AGPAT1	6	32168212	32178096	11.7761	2.04316e-16	3.75741e-11	6.55259
rs3134608	PRRT1	6	32150194	RNF5	6	32178405	32180793	-11.6799	2.8024e-16	3.75741e-11	-8.48164
rs3096697	PPT2-EGFL8,EGFL8,EGFL8	6	32166733	RNF5	6	32178405	32180793	-11.6799	2.8024e-16	3.75741e-11	-8.48164
rs3130347	PPT2-EGFL8,EGFL8,EGFL8	6	32166879	RNF5	6	32178405	32180793	-11.6799	2.8024e-16	3.75741e-11	-8.48164
rs3130284	AGPAT1,AGPAT1	6	32172710	RNF5	6	32178405	32180793	-11.6799	2.8024e-16	3.75741e-11	-8.48164
rs3134947	AGPAT1	6	32177428	RNF5	6	32178405	32180793	-11.6799	2.8024e-16	3.75741e-11	-8.48164
rs3134946		6	32178216	RNF5	6	32178405	32180793	-11.6799	2.8024e-16	3.75741e-11	-8.48164
rs3096689		6	32178222	RNF5	6	32178405	32180793	-11.6799	2.8024e-16	3.75741e-11	-8.48164
rs3134945	RNF5,RNF5P1	6	32178715	RNF5	6	32178405	32180793	-11.6799	2.8024e-16	3.75741e-11	-8.48164
rs3134944	RNF5,RNF5P1	6	32178867	RNF5	6	32178405	32180793	-11.6799	2.8024e-16	3.75741e-11	-8.48164
rs3132965	RNF5,RNF5P1	6	32179220	RNF5	6	32178405	32180793	-11.6799	2.8024e-16	3.75741e-11	-8.48164
rs375984	ZFP57	6	29676725	ZFP57	6	29672483	29681155	11.4215	6.58611e-16	6.97147e-11	2.09895
rs2535238		6	29677261	ZFP57	6	29672483	29681155	11.4215	6.58611e-16	6.97147e-11	2.09895
rs2747421		6	29677341	ZFP57	6	29672483	29681155	11.4215	6.58611e-16	6.97147e-11	2.09895
rs387642		6	29677857	ZFP57	6	29672483	29681155	11.4215	6.58611e-16	6.97147e-11	2.09895
rs3117301		6	29686923	ZFP57	6	29672483	29681155	10.707	7.31267e-15	5.92905e-10	2.05196
rs2747457		6	29688640	ZFP57	6	29672483	29681155	10.707	7.31267e-15	5.92905e-10	2.05196
rs2747460		6	29689350	ZFP57	6	29672483	29681155	10.707	7.31267e-15	5.92905e-10	2.05196
rs3129063		6	29677836	ZFP57	6	29672483	29681155	10.7054	7.35217e-15	5.92905e-10	2.06629
rs3134605	GPSM3,GPSM3	6	32192179	RNF5	6	32178405	32180793	-10.6821	7.95975e-15	5.92905e-10	-7.86977
rs3132935	NOTCH4	6	32203298	RNF5	6	32178405	32180793	-10.6821	7.95975e-15	5.92905e-10	-7.86977
rs3132947	NOTCH4	6	32209005	RNF5	6	32178405	32180793	-10.6821	7.95975e-15	5.92905e-10	-7.86977
rs2743941		6	29787674	HLA-A	6	29941260	29945884	10.6047	1.03723e-14	7.4502e-10	771.814
rs3129953	BTNL2	6	32394044	CLIC1	6	31730581	31739763	-10.2721	3.26281e-14	2.05065e-09	-39.1471
rs3129039		6	29691087	ZFP57	6	29672483	29681155	10.0534	6.98071e-14	3.69458e-09	2.016
rs3094724		6	29706518	ZFP57	6	29672483	29681155	10.0534	6.98071e-14	3.69458e-09	2.016
rs1610601	HLA-F-AS1,HLA-F-AS1	6	29732406	ZFP57	6	29672483	29681155	10.0534	6.98071e-14	3.69458e-09	2.016
custom_rs1610621	IFITM4P	6	29751013	ZFP57	6	29672483	29681155	10.0534	6.98071e-14	3.69458e-09	2.016
rs1633063		6	29758269	ZFP57	6	29672483	29681155	10.0534	6.98071e-14	3.69458e-09	2.016
rs456261	PFDN6,PFDN6,PFDN6,PFDN6	6	33290666	ZBTB22	6	33314406	33317942	-9.95625	9.8058e-14	4.10857e-09	-1.5837
rs3106190	TAPBP,TAPBP,TAPBP	6	33312852	ZBTB22	6	33314406	33317942	-9.95625	9.8058e-14	4.10857e-09	-1.5837
rs3106189	TAPBP,TAPBP,TAPBP	6	33314225	ZBTB22	6	33314406	33317942	-9.95625	9.8058e-14	4.10857e-09	-1.5837
rs3130099		6	33314404	ZBTB22	6	33314406	33317942	-9.95625	9.8058e-14	4.10857e-09	-1.5837
rs1061783	ZBTB22,ZBTB22	6	33314851	ZBTB22	6	33314406	33317942	-9.95625	9.8058e-14	4.10857e-09	-1.5837
rs2073524	DAXX,DAXX,DAXX,DAXX	6	33322770	ZBTB22	6	33314406	33317942	-9.95625	9.8058e-14	4.10857e-09	-1.5837
rs3130270		6	33340444	ZBTB22	6	33314406	33317942	-9.95625	9.8058e-14	4.10857e-09	-1.5837
rs3135405		6	33343465	ZBTB22	6	33314406	33317942	-9.95625	9.8058e-14	4.10857e-09	-1.5837
rs3094169		6	29862209	PPP1R11	6	30066709	30070333	9.82403	1.55952e-13	6.40093e-09	22.4149
rs2269423	AGPAT1	6	32177930	AGPAT1	6	32168212	32178096	9.77081	1.88077e-13	7.56509e-09	6.19696
rs3130100	ZBTB22,ZBTB22	6	33315989	ZBTB22	6	33314406	33317942	-9.74843	2.03515e-13	8.02557e-09	-1.53596
rs2734974		6	29866002	ZFP57	6	29672483	29681155	9.66042	2.77656e-13	1.05361e-08	1.91476
rs2517826		6	29866264	ZFP57	6	29672483	29681155	9.66042	2.77656e-13	1.05361e-08	1.91476
rs3094169		6	29862209	HLA-A	6	29941260	29945884	9.46582	5.53492e-13	1.79543e-08	866.694
rs9273325		6	32655416	CLIC1	6	31730581	31739763	-9.36603	7.8959e-13	2.3353e-08	-38.0199
rs3129891		6	32447303	CLIC1	6	31730581	31739763	-9.3387	8.70427e-13	2.53707e-08	-33.8564
rs1655906		6	29950477	HLA-K	6	29926459	29929232	9.19249	1.46818e-12	4.21823e-08	3.21861
rs3116803		6	29700095	ZFP57	6	29672483	29681155	9.14048	1.76916e-12	4.33056e-08	1.93202
rs3116802		6	29700113	ZFP57	6	29672483	29681155	9.14048	1.76916e-12	4.33056e-08	1.93202
rs3129070		6	29700299	ZFP57	6	29672483	29681155	9.14048	1.76916e-12	4.33056e-08	1.93202
rs3129066		6	29700760	ZFP57	6	29672483	29681155	9.14048	1.76916e-12	4.33056e-08	1.93202
rs2107203		6	29702053	ZFP57	6	29672483	29681155	9.14048	1.76916e-12	4.33056e-08	1.93202
rs3131870		6	29702415	ZFP57	6	29672483	29681155	9.14048	1.76916e-12	4.33056e-08	1.93202
rs3129055		6	29702484	ZFP57	6	29672483	29681155	9.14048	1.76916e-12	4.33056e-08	1.93202
rs3131866		6	29703963	ZFP57	6	29672483	29681155	9.14048	1.76916e-12	4.33056e-08	1.93202
rs2471980		6	31833091	CLIC1	6	31730581	31739763	-9.12511	1.86951e-12	4.33056e-08	-40.5224
rs1655906		6	29950477	AL671277.1	6	29942075	29943067	8.98108	3.13805e-12	4.3807e-08	3.26895
1kg_6_30250437		6	30174681	TRIM26	6	30184455	30213427	-8.94683	3.55044e-12	4.3807e-08	-8.83034
rs757257		6	30174681	TRIM26	6	30184455	30213427	-8.94683	3.55044e-12	4.3807e-08	-8.83034
1kg_6_30250978		6	30175222	TRIM26	6	30184455	30213427	-8.94683	3.55044e-12	4.3807e-08	-8.83034
1kg_6_30253062		6	30177306	TRIM26	6	30184455	30213427	-8.94683	3.55044e-12	4.3807e-08	-8.83034
rs7774730		6	30177963	TRIM26	6	30184455	30213427	-8.94683	3.55044e-12	4.3807e-08	-8.83034
rs9261543		6	30178873	TRIM26	6	30184455	30213427	-8.94683	3.55044e-12	4.3807e-08	-8.83034
1kg_6_30263087	TRIM26,TRIM26	6	30187331	TRIM26	6	30184455	30213427	-8.94683	3.55044e-12	4.3807e-08	-8.83034
rs6457164	TRIM26,TRIM26	6	30187331	TRIM26	6	30184455	30213427	-8.94683	3.55044e-12	4.3807e-08	-8.83034
1kg_6_30263292	TRIM26,TRIM26	6	30187536	TRIM26	6	30184455	30213427	-8.94683	3.55044e-12	4.3807e-08	-8.83034
1kg_6_30265633	TRIM26,TRIM26	6	30189877	TRIM26	6	30184455	30213427	-8.94683	3.55044e-12	4.3807e-08	-8.83034
rs765977	TRIM26,TRIM26	6	30189877	TRIM26	6	30184455	30213427	-8.94683	3.55044e-12	4.3807e-08	-8.83034
1kg_6_30267018	TRIM26,TRIM26	6	30191262	TRIM26	6	30184455	30213427	-8.94683	3.55044e-12	4.3807e-08	-8.83034
rs2284164	TRIM26,TRIM26	6	30192077	TRIM26	6	30184455	30213427	-8.94683	3.55044e-12	4.3807e-08	-8.83034
1kg_6_30283826	TRIM26,TRIM26	6	30208070	TRIM26	6	30184455	30213427	-8.94683	3.55044e-12	4.3807e-08	-8.83034
rs3132672	TRIM26,TRIM26	6	30208070	TRIM26	6	30184455	30213427	-8.94683	3.55044e-12	4.3807e-08	-8.83034
1kg_6_30284290	TRIM26,TRIM26	6	30208534	TRIM26	6	30184455	30213427	-8.94683	3.55044e-12	4.3807e-08	-8.83034
1kg_6_30287005	TRIM26,TRIM26	6	30211249	TRIM26	6	30184455	30213427	-8.94683	3.55044e-12	4.3807e-08	-8.83034
rs3130383	TRIM26,TRIM26	6	30211249	TRIM26	6	30184455	30213427	-8.94683	3.55044e-12	4.3807e-08	-8.83034
1kg_6_30287131	TRIM26,TRIM26	6	30211375	TRIM26	6	30184455	30213427	-8.94683	3.55044e-12	4.3807e-08	-8.83034
rs3130384	TRIM26,TRIM26	6	30211375	TRIM26	6	30184455	30213427	-8.94683	3.55044e-12	4.3807e-08	-8.83034
1kg_6_30302510		6	30226754	TRIM26	6	30184455	30213427	-8.94683	3.55044e-12	4.3807e-08	-8.83034
1kg_6_30262178	TRIM26,TRIM26	6	30186422	TRIM26	6	30184455	30213427	-8.91534	3.9775e-12	4.87771e-08	-8.48934
rs3132451		6	31614248	CLIC1	6	31730581	31739763	-8.90736	4.09378e-12	4.98987e-08	-42.515
rs2074473	TRIM26,TRIM26	6	30186422	TRIM26	6	30184455	30213427	-8.90449	4.13636e-12	5.01141e-08	-8.48708
1kg_6_30286266	TRIM26,TRIM26	6	30210510	TRIM26	6	30184455	30213427	-8.82505	5.51177e-12	5.74359e-08	-8.65249
rs3132671	TRIM26,TRIM26	6	30210510	TRIM26	6	30184455	30213427	-8.82505	5.51177e-12	5.74359e-08	-8.65249
1kg_6_30289254		6	30213498	TRIM26	6	30184455	30213427	-8.82505	5.51177e-12	5.74359e-08	-8.65249
1kg_6_30294842		6	30219086	TRIM26	6	30184455	30213427	-8.82505	5.51177e-12	5.74359e-08	-8.65249
1kg_6_30295143		6	30219387	TRIM26	6	30184455	30213427	-8.82505	5.51177e-12	5.74359e-08	-8.65249
rs3132668		6	30219387	TRIM26	6	30184455	30213427	-8.82505	5.51177e-12	5.74359e-08	-8.65249
1kg_6_30295413		6	30219657	TRIM26	6	30184455	30213427	-8.82505	5.51177e-12	5.74359e-08	-8.65249
rs3094132		6	30219657	TRIM26	6	30184455	30213427	-8.82505	5.51177e-12	5.74359e-08	-8.65249
rs3130388		6	30220381	TRIM26	6	30184455	30213427	-8.82505	5.51177e-12	5.74359e-08	-8.65249
rs3130389		6	30220422	TRIM26	6	30184455	30213427	-8.82505	5.51177e-12	5.74359e-08	-8.65249
1kg_6_30298619		6	30222863	TRIM26	6	30184455	30213427	-8.82505	5.51177e-12	5.74359e-08	-8.65249
rs3130391		6	30222863	TRIM26	6	30184455	30213427	-8.82505	5.51177e-12	5.74359e-08	-8.65249
rs3132667		6	30223810	TRIM26	6	30184455	30213427	-8.82505	5.51177e-12	5.74359e-08	-8.65249
1kg_6_30301492		6	30225736	TRIM26	6	30184455	30213427	-8.82505	5.51177e-12	5.74359e-08	-8.65249
1kg_6_30302082		6	30226326	TRIM26	6	30184455	30213427	-8.82505	5.51177e-12	5.74359e-08	-8.65249
rs2040486		6	30226326	TRIM26	6	30184455	30213427	-8.82505	5.51177e-12	5.74359e-08	-8.65249
1kg_6_30304292		6	30228536	TRIM26	6	30184455	30213427	-8.82505	5.51177e-12	5.74359e-08	-8.65249
rs3094140		6	30228536	TRIM26	6	30184455	30213427	-8.82505	5.51177e-12	5.74359e-08	-8.65249
1kg_6_30304834		6	30229078	TRIM26	6	30184455	30213427	-8.82505	5.51177e-12	5.74359e-08	-8.65249
1kg_6_30307046		6	30231290	TRIM26	6	30184455	30213427	-8.82505	5.51177e-12	5.74359e-08	-8.65249
rs1573295		6	30231290	TRIM26	6	30184455	30213427	-8.82505	5.51177e-12	5.74359e-08	-8.65249
1kg_6_30307491		6	30231735	TRIM26	6	30184455	30213427	-8.82505	5.51177e-12	5.74359e-08	-8.65249
1kg_6_30309934	HCG17	6	30234178	TRIM26	6	30184455	30213427	-8.82505	5.51177e-12	5.74359e-08	-8.65249
1kg_6_30310031	HCG17	6	30234275	TRIM26	6	30184455	30213427	-8.82505	5.51177e-12	5.74359e-08	-8.65249
rs916568	HCG17	6	30234275	TRIM26	6	30184455	30213427	-8.82505	5.51177e-12	5.74359e-08	-8.65249
1kg_6_30310408	HCG17	6	30234652	TRIM26	6	30184455	30213427	-8.82505	5.51177e-12	5.74359e-08	-8.65249
rs3132674	HCG17	6	30234652	TRIM26	6	30184455	30213427	-8.82505	5.51177e-12	5.74359e-08	-8.65249
rs3094169		6	29862209	PAIP1P1	6	30186798	30188614	8.79535	6.13698e-12	6.36213e-08	0.681992
rs3957147		6	32714358	CLIC1	6	31730581	31739763	-8.76915	6.74763e-12	6.95931e-08	-36.9175
rs1053924	LOC100507547,LOC100507547,LOC100507547,LOC100507547	6	32152938	AGPAT1	6	32168212	32178096	8.72774	7.83996e-12	7.96339e-08	5.93446
rs7756177	C6orf10,C6orf10,C6orf10	6	32321581	CLIC1	6	31730581	31739763	-8.66052	1.00055e-11	1.01119e-07	-35.1296
rs3130303		6	32238090	CLIC1	6	31730581	31739763	-8.64335	1.06494e-11	1.06556e-07	-35.1237
rs6901158		6	32238165	CLIC1	6	31730581	31739763	-8.64335	1.06494e-11	1.06556e-07	-35.1237
rs1655906		6	29950477	PPP1R11	6	30066709	30070333	8.63448	1.09981e-11	1.09501e-07	18.333
rs652888	EHMT2,EHMT2,EHMT2	6	31883457	RNF5	6	32178405	32180793	-8.62521	1.13746e-11	1.12691e-07	-6.96987
rs3116799		6	29701230	ZFP57	6	29672483	29681155	8.60342	1.2312e-11	1.16251e-07	1.88693
rs1610742		6	29710175	ZFP57	6	29672483	29681155	8.60342	1.2312e-11	1.16251e-07	1.88693
custom_rs1632964		6	29714462	ZFP57	6	29672483	29681155	8.60342	1.2312e-11	1.16251e-07	1.88693
rs1632964		6	29714462	ZFP57	6	29672483	29681155	8.60342	1.2312e-11	1.16251e-07	1.88693
custom_rs1632962		6	29716031	ZFP57	6	29672483	29681155	8.60342	1.2312e-11	1.16251e-07	1.88693
rs1632962		6	29716031	ZFP57	6	29672483	29681155	8.60342	1.2312e-11	1.16251e-07	1.88693
rs2517911		6	29716857	ZFP57	6	29672483	29681155	8.60342	1.2312e-11	1.16251e-07	1.88693
rs1632957		6	29720890	ZFP57	6	29672483	29681155	8.60342	1.2312e-11	1.16251e-07	1.88693
rs1628578	HLA-F-AS1,HLA-F-AS1	6	29727725	ZFP57	6	29672483	29681155	8.60342	1.2312e-11	1.16251e-07	1.88693
rs1633096	HLA-F-AS1,HLA-F-AS1	6	29739490	ZFP57	6	29672483	29681155	8.60342	1.2312e-11	1.16251e-07	1.88693
rs9266669		6	31380300	CLIC1	6	31730581	31739763	-8.45681	2.09982e-11	1.97341e-07	-36.3636
rs9268127		6	32285782	CLIC1	6	31730581	31739763	-8.43442	2.27849e-11	2.00107e-07	-36.0652
rs6910668	C6orf10,C6orf10,C6orf10	6	32295681	CLIC1	6	31730581	31739763	-8.43442	2.27849e-11	2.00107e-07	-36.0652
rs9268153	C6orf10,C6orf10,C6orf10	6	32296402	CLIC1	6	31730581	31739763	-8.43442	2.27849e-11	2.00107e-07	-36.0652
rs7745174	C6orf10,C6orf10,C6orf10	6	32299018	CLIC1	6	31730581	31739763	-8.43442	2.27849e-11	2.00107e-07	-36.0652
rs9268220	C6orf10,C6orf10,C6orf10	6	32316563	CLIC1	6	31730581	31739763	-8.43442	2.27849e-11	2.00107e-07	-36.0652
rs1033499	C6orf10,C6orf10,C6orf10	6	32339755	CLIC1	6	31730581	31739763	-8.43442	2.27849e-11	2.00107e-07	-36.0652
rs3129924	C6orf10,C6orf10,C6orf10	6	32365522	CLIC1	6	31730581	31739763	-8.43442	2.27849e-11	2.00107e-07	-36.0652
rs3129925	C6orf10,C6orf10,C6orf10	6	32365642	CLIC1	6	31730581	31739763	-8.43442	2.27849e-11	2.00107e-07	-36.0652
rs3129926	C6orf10,C6orf10,C6orf10	6	32365703	CLIC1	6	31730581	31739763	-8.43442	2.27849e-11	2.00107e-07	-36.0652
rs2143462	C6orf10,C6orf10,C6orf10	6	32367427	CLIC1	6	31730581	31739763	-8.43442	2.27849e-11	2.00107e-07	-36.0652
rs2143461	C6orf10,C6orf10,C6orf10	6	32367570	CLIC1	6	31730581	31739763	-8.43442	2.27849e-11	2.00107e-07	-36.0652
rs3129933	C6orf10,C6orf10,C6orf10	6	32368384	CLIC1	6	31730581	31739763	-8.43442	2.27849e-11	2.00107e-07	-36.0652
rs3129935	C6orf10,C6orf10,C6orf10	6	32368428	CLIC1	6	31730581	31739763	-8.43442	2.27849e-11	2.00107e-07	-36.0652
rs3129937	C6orf10,C6orf10,C6orf10	6	32368587	CLIC1	6	31730581	31739763	-8.43442	2.27849e-11	2.00107e-07	-36.0652
rs3129939	C6orf10,C6orf10,C6orf10	6	32368989	CLIC1	6	31730581	31739763	-8.43442	2.27849e-11	2.00107e-07	-36.0652
1kg_6_30050170		6	29974414	PPP1R11	6	30066709	30070333	8.40228	2.56207e-11	2.24033e-07	19.9676
rs7739434		6	29962842	HLA-K	6	29926459	29929232	8.37604	2.81972e-11	2.45495e-07	3.22328
rs3129949	C6orf10,C6orf10,C6orf10	6	32331037	CLIC1	6	31730581	31739763	-8.37007	2.8819e-11	2.47692e-07	-33.2401
rs1003878	C6orf10,C6orf10,C6orf10	6	32332045	CLIC1	6	31730581	31739763	-8.37007	2.8819e-11	2.47692e-07	-33.2401
rs3117137	C6orf10,C6orf10,C6orf10	6	32342134	CLIC1	6	31730581	31739763	-8.37007	2.8819e-11	2.47692e-07	-33.2401
rs2763979		6	31826815	CLIC1	6	31730581	31739763	-8.35288	3.06876e-11	2.6263e-07	-39.1773
rs3135364		6	32421768	CLIC1	6	31730581	31739763	-8.30641	3.63702e-11	3.08636e-07	-35.8284
rs9275770		6	32721655	CLIC1	6	31730581	31739763	-8.29861	3.74235e-11	3.1624e-07	-34.8866
rs9275709		6	32720412	CLIC1	6	31730581	31739763	-8.24685	4.52296e-11	3.80604e-07	-32.1642
1kg_6_30050170		6	29974414	HLA-A	6	29941260	29945884	8.20559	5.26086e-11	4.40854e-07	774.533
rs3135369		6	32419444	CLIC1	6	31730581	31739763	-8.16321	6.14514e-11	4.55084e-07	-35.6316
rs9268861		6	32462117	CLIC1	6	31730581	31739763	-8.16042	6.20832e-11	4.55084e-07	-31.0688
rs2743941		6	29787674	PPP1R11	6	30066709	30070333	8.15729	6.27988e-11	4.55084e-07	17.8222
1kg_6_30335225	HCG17	6	30259469	TRIM39	6	30326479	30343729	-8.1491	6.47156e-11	4.55084e-07	-0.7694
rs2516713	HCG17	6	30259469	TRIM39	6	30326479	30343729	-8.1491	6.47156e-11	4.55084e-07	-0.7694
1kg_6_30336917	HCG17,HLA-L	6	30261161	TRIM39	6	30326479	30343729	-8.1491	6.47156e-11	4.55084e-07	-0.7694
rs2523747	HCG17,HLA-L	6	30261161	TRIM39	6	30326479	30343729	-8.1491	6.47156e-11	4.55084e-07	-0.7694
1kg_6_30337562	HCG17,HLA-L	6	30261806	TRIM39	6	30326479	30343729	-8.1491	6.47156e-11	4.55084e-07	-0.7694
1kg_6_30337901	HCG17,HLA-L	6	30262145	TRIM39	6	30326479	30343729	-8.1491	6.47156e-11	4.55084e-07	-0.7694
rs2516703	HCG17,HLA-L	6	30262145	TRIM39	6	30326479	30343729	-8.1491	6.47156e-11	4.55084e-07	-0.7694
1kg_6_30337969	HCG17,HLA-L	6	30262213	TRIM39	6	30326479	30343729	-8.1491	6.47156e-11	4.55084e-07	-0.7694
1kg_6_30338064	HCG17,HLA-L	6	30262308	TRIM39	6	30326479	30343729	-8.1491	6.47156e-11	4.55084e-07	-0.7694
rs2523746	HCG17,HLA-L	6	30262308	TRIM39	6	30326479	30343729	-8.1491	6.47156e-11	4.55084e-07	-0.7694
1kg_6_30339050	HCG17,HLA-L	6	30263294	TRIM39	6	30326479	30343729	-8.1491	6.47156e-11	4.55084e-07	-0.7694
1kg_6_30339087	HCG17,HLA-L	6	30263331	TRIM39	6	30326479	30343729	-8.1491	6.47156e-11	4.55084e-07	-0.7694
1kg_6_30342473	HCG17,HLA-L	6	30266717	TRIM39	6	30326479	30343729	-8.1491	6.47156e-11	4.55084e-07	-0.7694
rs2844763	HCG17	6	30267407	TRIM39	6	30326479	30343729	-8.1491	6.47156e-11	4.55084e-07	-0.7694
1kg_6_30345433	HCG17	6	30269677	TRIM39	6	30326479	30343729	-8.1491	6.47156e-11	4.55084e-07	-0.7694
1kg_6_30348905	HCG17	6	30273149	TRIM39	6	30326479	30343729	-8.1491	6.47156e-11	4.55084e-07	-0.7694
rs2097773	HCG17	6	30273149	TRIM39	6	30326479	30343729	-8.1491	6.47156e-11	4.55084e-07	-0.7694
1kg_6_30353012	HCG17	6	30277256	TRIM39	6	30326479	30343729	-8.1491	6.47156e-11	4.55084e-07	-0.7694
1kg_6_30367636	HCG17,HCG18,HCG18,HCG18,HCG18	6	30291880	TRIM39	6	30326479	30343729	-8.1491	6.47156e-11	4.55084e-07	-0.7694
rs1045251	HCG17,HCG18,HCG18,HCG18,HCG18	6	30291880	TRIM39	6	30326479	30343729	-8.1491	6.47156e-11	4.55084e-07	-0.7694
1kg_6_30372286	HCG17,HCG18,HCG18,HCG18,HCG18	6	30296530	TRIM39	6	30326479	30343729	-8.1491	6.47156e-11	4.55084e-07	-0.7694
rs1264616	HCG17,HCG18,HCG18,HCG18,HCG18	6	30296530	TRIM39	6	30326479	30343729	-8.1491	6.47156e-11	4.55084e-07	-0.7694
1kg_6_30378059	HCG17,HCG18,HCG18,HCG18,HCG18	6	30302303	TRIM39	6	30326479	30343729	-8.1491	6.47156e-11	4.55084e-07	-0.7694
rs261949	HCG17,HCG18,HCG18,HCG18,HCG18	6	30302303	TRIM39	6	30326479	30343729	-8.1491	6.47156e-11	4.55084e-07	-0.7694
rs261948	HCG17,HCG18,HCG18,HCG18,HCG18	6	30302832	TRIM39	6	30326479	30343729	-8.1491	6.47156e-11	4.55084e-07	-0.7694
1kg_6_30381350	HCG17,HCG18,HCG18,HCG18,HCG18	6	30305594	TRIM39	6	30326479	30343729	-8.1491	6.47156e-11	4.55084e-07	-0.7694
rs261943	HCG17,HCG18,HCG18,HCG18,HCG18	6	30305594	TRIM39	6	30326479	30343729	-8.1491	6.47156e-11	4.55084e-07	-0.7694
1kg_6_30383103	HCG17,HCG18,HCG18,HCG18,HCG18	6	30307347	TRIM39	6	30326479	30343729	-8.1491	6.47156e-11	4.55084e-07	-0.7694
1kg_6_30389213	HCG17,HCG18,HCG18,HCG18,HCG18	6	30313457	TRIM39	6	30326479	30343729	-8.1491	6.47156e-11	4.55084e-07	-0.7694
rs9295843	HCG17,HCG18,HCG18,HCG18,HCG18	6	30313457	TRIM39	6	30326479	30343729	-8.1491	6.47156e-11	4.55084e-07	-0.7694
1kg_6_30390623	HCG17,HCG18,HCG18,HCG18,HCG18	6	30314867	TRIM39	6	30326479	30343729	-8.1491	6.47156e-11	4.55084e-07	-0.7694
1kg_6_30392030	HCG17,HCG18,HCG18,HCG18,HCG18	6	30316274	TRIM39	6	30326479	30343729	-8.1491	6.47156e-11	4.55084e-07	-0.7694
1kg_6_30393384	HCG17,HCG18,HCG18,HCG18,HCG18	6	30317628	TRIM39	6	30326479	30343729	-8.1491	6.47156e-11	4.55084e-07	-0.7694
1kg_6_30396903	HCG17,HCG18,HCG18,HCG18,HCG18	6	30321147	TRIM39	6	30326479	30343729	-8.1491	6.47156e-11	4.55084e-07	-0.7694
1kg_6_30405508	TRIM39,TRIM39,TRIM39-RPP21	6	30329752	TRIM39	6	30326479	30343729	-8.1491	6.47156e-11	4.55084e-07	-0.7694
rs2057727	TRIM39,TRIM39,TRIM39-RPP21	6	30329752	TRIM39	6	30326479	30343729	-8.1491	6.47156e-11	4.55084e-07	-0.7694
1kg_6_30410579	TRIM39,TRIM39,TRIM39-RPP21	6	30334823	TRIM39	6	30326479	30343729	-8.1491	6.47156e-11	4.55084e-07	-0.7694
rs3778624	TRIM39,TRIM39,TRIM39-RPP21	6	30334823	TRIM39	6	30326479	30343729	-8.1491	6.47156e-11	4.55084e-07	-0.7694
1kg_6_30417487	TRIM39,TRIM39,TRIM39-RPP21	6	30341731	TRIM39	6	30326479	30343729	-8.1491	6.47156e-11	4.55084e-07	-0.7694
rs2074474	TRIM39,TRIM39,TRIM39-RPP21	6	30341731	TRIM39	6	30326479	30343729	-8.1491	6.47156e-11	4.55084e-07	-0.7694
1kg_6_30422545	TRIM39-RPP21,RPP21,RPP21,RPP21	6	30346789	TRIM39	6	30326479	30343729	-8.1491	6.47156e-11	4.55084e-07	-0.7694
1kg_6_30423189		6	30347433	TRIM39	6	30326479	30343729	-8.1491	6.47156e-11	4.55084e-07	-0.7694
rs9394003		6	30347433	TRIM39	6	30326479	30343729	-8.1491	6.47156e-11	4.55084e-07	-0.7694
rs3130018	DAXX,DAXX,DAXX,DAXX	6	33322625	ZBTB22	6	33314406	33317942	-8.13834	6.73196e-11	4.71747e-07	-1.47541
rs1736982		6	29801744	PPP1R11	6	30066709	30070333	8.13199	6.89072e-11	4.7953e-07	15.7081
rs1736981		6	29802545	PPP1R11	6	30066709	30070333	8.13199	6.89072e-11	4.7953e-07	15.7081
rs9273504	HLA-DQB1,HLA-DQB1	6	32660630	CLIC1	6	31730581	31739763	-8.12461	7.07979e-11	4.87626e-07	-35.5567
rs9273529	HLA-DQB1,HLA-DQB1	6	32660921	CLIC1	6	31730581	31739763	-8.12461	7.07979e-11	4.87626e-07	-35.5567
rs3891175		6	32666690	CLIC1	6	31730581	31739763	-8.12461	7.07979e-11	4.87626e-07	-35.5567
rs3130349	RNF5,RNF5P1	6	32179919	CLIC1	6	31730581	31739763	-8.08489	8.1913e-11	5.58445e-07	-40.4637
rs8365	RNF5,RNF5P1	6	32180626	CLIC1	6	31730581	31739763	-8.08489	8.1913e-11	5.58445e-07	-40.4637
rs3134940	AGER,AGER,AGER,AGER,AGER,AGER,AGER,AGER,AGER,AGER	6	32182039	CLIC1	6	31730581	31739763	-8.08489	8.1913e-11	5.58445e-07	-40.4637
rs589428	EHMT2,EHMT2,EHMT2	6	31880443	EHMT2	6	31879759	31897687	8.07305	8.55518e-11	5.79325e-07	0.906523
rs535586	EHMT2,EHMT2,EHMT2	6	31892560	EHMT2	6	31879759	31897687	8.07305	8.55518e-11	5.79325e-07	0.906523
rs3094169		6	29862209	AL671277.1	6	29942075	29943067	8.0456	9.46301e-11	6.38649e-07	3.63019
1kg_6_30340493	HCG17,HLA-L	6	30264737	TRIM39	6	30326479	30343729	-8.02646	1.01528e-10	6.78373e-07	-0.791877
rs2516697	HCG17,HLA-L	6	30264737	TRIM39	6	30326479	30343729	-8.02646	1.01528e-10	6.78373e-07	-0.791877
rs3129029		6	29694666	HLA-F	6	29722775	29738528	8.0051	1.09818e-10	7.31332e-07	80.2073
rs7756177	C6orf10,C6orf10,C6orf10	6	32321581	RNF5	6	32178405	32180793	-7.98046	1.20235e-10	7.9806e-07	-6.22883
1kg_6_30424718		6	30348962	TRIM39	6	30326479	30343729	-7.90749	1.57274e-10	9.83477e-07	-0.786514
rs9380174		6	30348962	TRIM39	6	30326479	30343729	-7.90749	1.57274e-10	9.83477e-07	-0.786514
rs9268127		6	32285782	RNF5	6	32178405	32180793	-7.90717	1.5746e-10	9.83477e-07	-6.43907
rs6910668	C6orf10,C6orf10,C6orf10	6	32295681	RNF5	6	32178405	32180793	-7.90717	1.5746e-10	9.83477e-07	-6.43907
rs9268153	C6orf10,C6orf10,C6orf10	6	32296402	RNF5	6	32178405	32180793	-7.90717	1.5746e-10	9.83477e-07	-6.43907
rs7745174	C6orf10,C6orf10,C6orf10	6	32299018	RNF5	6	32178405	32180793	-7.90717	1.5746e-10	9.83477e-07	-6.43907
rs9268220	C6orf10,C6orf10,C6orf10	6	32316563	RNF5	6	32178405	32180793	-7.90717	1.5746e-10	9.83477e-07	-6.43907
rs1033499	C6orf10,C6orf10,C6orf10	6	32339755	RNF5	6	32178405	32180793	-7.90717	1.5746e-10	9.83477e-07	-6.43907
rs3129924	C6orf10,C6orf10,C6orf10	6	32365522	RNF5	6	32178405	32180793	-7.90717	1.5746e-10	9.83477e-07	-6.43907
rs3129925	C6orf10,C6orf10,C6orf10	6	32365642	RNF5	6	32178405	32180793	-7.90717	1.5746e-10	9.83477e-07	-6.43907
rs3129926	C6orf10,C6orf10,C6orf10	6	32365703	RNF5	6	32178405	32180793	-7.90717	1.5746e-10	9.83477e-07	-6.43907
rs2143462	C6orf10,C6orf10,C6orf10	6	32367427	RNF5	6	32178405	32180793	-7.90717	1.5746e-10	9.83477e-07	-6.43907
rs2143461	C6orf10,C6orf10,C6orf10	6	32367570	RNF5	6	32178405	32180793	-7.90717	1.5746e-10	9.83477e-07	-6.43907
rs3129933	C6orf10,C6orf10,C6orf10	6	32368384	RNF5	6	32178405	32180793	-7.90717	1.5746e-10	9.83477e-07	-6.43907
rs3129935	C6orf10,C6orf10,C6orf10	6	32368428	RNF5	6	32178405	32180793	-7.90717	1.5746e-10	9.83477e-07	-6.43907
rs3129937	C6orf10,C6orf10,C6orf10	6	32368587	RNF5	6	32178405	32180793	-7.90717	1.5746e-10	9.83477e-07	-6.43907
rs3129939	C6orf10,C6orf10,C6orf10	6	32368989	RNF5	6	32178405	32180793	-7.90717	1.5746e-10	9.83477e-07	-6.43907
rs3131854		6	29644108	PPP1R11	6	30066709	30070333	7.90465	1.58928e-10	9.86518e-07	17.5575
rs2071653	MOG,MOG,MOG,MOG,MOG,MOG,MOG,MOG,MOG	6	29668151	PPP1R11	6	30066709	30070333	7.90465	1.58928e-10	9.86518e-07	17.5575
rs396660		6	29678388	ZFP57	6	29672483	29681155	7.89479	1.64803e-10	1.0136e-06	1.68643
rs445150		6	29679102	ZFP57	6	29672483	29681155	7.89479	1.64803e-10	1.0136e-06	1.68643
rs2747430		6	29680729	ZFP57	6	29672483	29681155	7.89479	1.64803e-10	1.0136e-06	1.68643
1kg_6_30047656		6	29971900	PPP1R11	6	30066709	30070333	7.87426	1.77745e-10	1.08987e-06	19.327
1kg_6_30378588	HCG17,HCG18,HCG18,HCG18,HCG18	6	30302832	TRIM39	6	30326479	30343729	-7.83462	2.05705e-10	1.22113e-06	-0.760269
rs9268856		6	32461942	CLIC1	6	31730581	31739763	-7.83206	2.07653e-10	1.22113e-06	-30.5783
rs9268862		6	32462390	CLIC1	6	31730581	31739763	-7.83206	2.07653e-10	1.22113e-06	-30.5783
rs4428528		6	32462585	CLIC1	6	31730581	31739763	-7.83206	2.07653e-10	1.22113e-06	-30.5783
rs7746922		6	32463198	CLIC1	6	31730581	31739763	-7.83206	2.07653e-10	1.22113e-06	-30.5783
rs7747521		6	32463328	CLIC1	6	31730581	31739763	-7.83206	2.07653e-10	1.22113e-06	-30.5783
rs9268878		6	32463515	CLIC1	6	31730581	31739763	-7.83206	2.07653e-10	1.22113e-06	-30.5783
rs9268885		6	32463928	CLIC1	6	31730581	31739763	-7.83206	2.07653e-10	1.22113e-06	-30.5783
rs9268976		6	32467097	CLIC1	6	31730581	31739763	-7.83206	2.07653e-10	1.22113e-06	-30.5783
rs9268977		6	32467162	CLIC1	6	31730581	31739763	-7.83206	2.07653e-10	1.22113e-06	-30.5783
rs9268980		6	32467346	CLIC1	6	31730581	31739763	-7.83206	2.07653e-10	1.22113e-06	-30.5783
rs9269043		6	32470821	CLIC1	6	31730581	31739763	-7.83206	2.07653e-10	1.22113e-06	-30.5783
rs2157338		6	32471546	CLIC1	6	31730581	31739763	-7.83206	2.07653e-10	1.22113e-06	-30.5783
rs2187823		6	32471731	CLIC1	6	31730581	31739763	-7.83206	2.07653e-10	1.22113e-06	-30.5783
1kg_6_30565711	HLA-E	6	30489955	HLA-E	6	30489509	30494194	7.81141	2.24074e-10	1.31385e-06	162.166
rs455567	WDR46,WDR46	6	33284338	ZBTB22	6	33314406	33317942	-7.7508	2.80204e-10	1.60096e-06	-1.54671
rs446735	WDR46,WDR46	6	33287326	ZBTB22	6	33314406	33317942	-7.7508	2.80204e-10	1.60096e-06	-1.54671
rs463260	WDR46,WDR46	6	33289207	ZBTB22	6	33314406	33317942	-7.7508	2.80204e-10	1.60096e-06	-1.54671
rs464865	WDR46,WDR46	6	33289409	ZBTB22	6	33314406	33317942	-7.7508	2.80204e-10	1.60096e-06	-1.54671
rs1059288	TAPBP,TAPBP	6	33299895	ZBTB22	6	33314406	33317942	-7.7508	2.80204e-10	1.60096e-06	-1.54671
rs2071888	TAPBP,TAPBP,TAPBP	6	33305078	ZBTB22	6	33314406	33317942	-7.7508	2.80204e-10	1.60096e-06	-1.54671
rs2073525		6	33323048	ZBTB22	6	33314406	33317942	-7.7508	2.80204e-10	1.60096e-06	-1.54671
rs2855812	MICB,MICB,MICB	6	31504943	CLIC1	6	31730581	31739763	-7.72496	3.08237e-10	1.75614e-06	-39.5901
1kg_6_30200686		6	30124930	PAIP1P1	6	30186798	30188614	7.71544	3.19265e-10	1.79859e-06	0.550913
rs1419675		6	30124930	PAIP1P1	6	30186798	30188614	7.71544	3.19265e-10	1.79859e-06	0.550913
1kg_6_30213722	TRIM40,TRIM40	6	30137966	PAIP1P1	6	30186798	30188614	7.71544	3.19265e-10	1.79859e-06	0.550913
rs2107202	TRIM40,TRIM40	6	30137966	PAIP1P1	6	30186798	30188614	7.71544	3.19265e-10	1.79859e-06	0.550913
rs2743941		6	29787674	HLA-F	6	29722775	29738528	7.67984	3.64102e-10	2.04545e-06	74.974
rs3132931		6	32268118	RNF5	6	32178405	32180793	-7.6552	3.98791e-10	2.05125e-06	-6.3695
rs3096674		6	32270442	RNF5	6	32178405	32180793	-7.6552	3.98791e-10	2.05125e-06	-6.3695
rs3115557		6	32271874	RNF5	6	32178405	32180793	-7.6552	3.98791e-10	2.05125e-06	-6.3695
rs1559873		6	32275352	RNF5	6	32178405	32180793	-7.6552	3.98791e-10	2.05125e-06	-6.3695
rs1559874		6	32275378	RNF5	6	32178405	32180793	-7.6552	3.98791e-10	2.05125e-06	-6.3695
rs9268125		6	32284901	RNF5	6	32178405	32180793	-7.6552	3.98791e-10	2.05125e-06	-6.3695
rs9268131		6	32286675	RNF5	6	32178405	32180793	-7.6552	3.98791e-10	2.05125e-06	-6.3695
rs9268135		6	32287453	RNF5	6	32178405	32180793	-7.6552	3.98791e-10	2.05125e-06	-6.3695
rs9268137		6	32287492	RNF5	6	32178405	32180793	-7.6552	3.98791e-10	2.05125e-06	-6.3695
rs7742654	C6orf10,C6orf10,C6orf10	6	32303666	RNF5	6	32178405	32180793	-7.6552	3.98791e-10	2.05125e-06	-6.3695
rs3864299	C6orf10,C6orf10,C6orf10	6	32303897	RNF5	6	32178405	32180793	-7.6552	3.98791e-10	2.05125e-06	-6.3695
rs3864300	C6orf10,C6orf10,C6orf10	6	32304030	RNF5	6	32178405	32180793	-7.6552	3.98791e-10	2.05125e-06	-6.3695
rs9268165	C6orf10,C6orf10,C6orf10	6	32304550	RNF5	6	32178405	32180793	-7.6552	3.98791e-10	2.05125e-06	-6.3695
rs9268166	C6orf10,C6orf10,C6orf10	6	32304656	RNF5	6	32178405	32180793	-7.6552	3.98791e-10	2.05125e-06	-6.3695
rs6457536	C6orf10,C6orf10,C6orf10	6	32305988	RNF5	6	32178405	32180793	-7.6552	3.98791e-10	2.05125e-06	-6.3695
rs9268176	C6orf10,C6orf10,C6orf10	6	32306302	RNF5	6	32178405	32180793	-7.6552	3.98791e-10	2.05125e-06	-6.3695
rs7341328	C6orf10,C6orf10,C6orf10	6	32307417	RNF5	6	32178405	32180793	-7.6552	3.98791e-10	2.05125e-06	-6.3695
rs9268192	C6orf10,C6orf10,C6orf10	6	32309434	RNF5	6	32178405	32180793	-7.6552	3.98791e-10	2.05125e-06	-6.3695
rs9268197	C6orf10,C6orf10,C6orf10	6	32310157	RNF5	6	32178405	32180793	-7.6552	3.98791e-10	2.05125e-06	-6.3695
rs9268198	C6orf10,C6orf10,C6orf10	6	32310410	RNF5	6	32178405	32180793	-7.6552	3.98791e-10	2.05125e-06	-6.3695
rs9268200	C6orf10,C6orf10,C6orf10	6	32310893	RNF5	6	32178405	32180793	-7.6552	3.98791e-10	2.05125e-06	-6.3695
rs9268202	C6orf10,C6orf10,C6orf10	6	32311563	RNF5	6	32178405	32180793	-7.6552	3.98791e-10	2.05125e-06	-6.3695
rs6934429	C6orf10,C6orf10,C6orf10	6	32311845	RNF5	6	32178405	32180793	-7.6552	3.98791e-10	2.05125e-06	-6.3695
rs6934776	C6orf10,C6orf10,C6orf10	6	32312039	RNF5	6	32178405	32180793	-7.6552	3.98791e-10	2.05125e-06	-6.3695
rs6939410	C6orf10,C6orf10,C6orf10	6	32312405	RNF5	6	32178405	32180793	-7.6552	3.98791e-10	2.05125e-06	-6.3695
rs1018434	C6orf10,C6orf10,C6orf10	6	32313583	RNF5	6	32178405	32180793	-7.6552	3.98791e-10	2.05125e-06	-6.3695
rs1018433	C6orf10,C6orf10,C6orf10	6	32313733	RNF5	6	32178405	32180793	-7.6552	3.98791e-10	2.05125e-06	-6.3695
rs9268212	C6orf10,C6orf10,C6orf10	6	32314112	RNF5	6	32178405	32180793	-7.6552	3.98791e-10	2.05125e-06	-6.3695
rs9268215	C6orf10,C6orf10,C6orf10	6	32314694	RNF5	6	32178405	32180793	-7.6552	3.98791e-10	2.05125e-06	-6.3695
rs6909790	C6orf10,C6orf10,C6orf10	6	32315202	RNF5	6	32178405	32180793	-7.6552	3.98791e-10	2.05125e-06	-6.3695
rs6915455	C6orf10,C6orf10,C6orf10	6	32315717	RNF5	6	32178405	32180793	-7.6552	3.98791e-10	2.05125e-06	-6.3695
rs3094169		6	29862209	HLA-F	6	29722775	29738528	7.65052	4.0574e-10	2.08167e-06	87.4043
rs1610602	HLA-F-AS1,HLA-F-AS1	6	29734284	ZFP57	6	29672483	29681155	7.63863	4.23964e-10	2.15864e-06	1.65407
rs1736915	HLA-F-AS1,HLA-F-AS1	6	29736539	ZFP57	6	29672483	29681155	7.63863	4.23964e-10	2.15864e-06	1.65407
rs929160	HLA-F-AS1,HLA-F-AS1	6	29739016	ZFP57	6	29672483	29681155	7.63863	4.23964e-10	2.15864e-06	1.65407
rs1655906		6	29950477	HCG4B	6	29925983	29926973	7.63496	4.29754e-10	2.1826e-06	0.793325
rs9275844		6	32723249	CLIC1	6	31730581	31739763	-7.62831	4.40442e-10	2.21451e-06	-31.0555
rs9275922		6	32724911	CLIC1	6	31730581	31739763	-7.62831	4.40442e-10	2.21451e-06	-31.0555
rs9276018		6	32727251	CLIC1	6	31730581	31739763	-7.62831	4.40442e-10	2.21451e-06	-31.0555
rs9276029		6	32727559	CLIC1	6	31730581	31739763	-7.62831	4.40442e-10	2.21451e-06	-31.0555
1kg_6_30047656		6	29971900	HLA-A	6	29941260	29945884	7.61094	4.69631e-10	2.35538e-06	745.448
rs204991	GPSM3	6	32193589	CLIC1	6	31730581	31739763	-7.58197	5.22716e-10	2.60216e-06	-37.3922
rs204990	GPSM3	6	32193653	CLIC1	6	31730581	31739763	-7.58197	5.22716e-10	2.60216e-06	-37.3922
rs204989	GPSM3	6	32194075	CLIC1	6	31730581	31739763	-7.58197	5.22716e-10	2.60216e-06	-37.3922
rs9268671		6	32446513	CLIC1	6	31730581	31739763	-7.54245	6.04932e-10	3.00401e-06	-31.2846
1kg_6_30248892		6	30173136	PAIP1P1	6	30186798	30188614	7.53097	6.31164e-10	3.11887e-06	0.573901
rs2844787		6	30173136	PAIP1P1	6	30186798	30188614	7.53097	6.31164e-10	3.11887e-06	0.573901
rs9276322		6	32737253	CLIC1	6	31730581	31739763	-7.52844	6.37098e-10	3.12978e-06	-31.0879
rs1610594		6	29711270	HLA-A	6	29941260	29945884	7.51985	6.57653e-10	3.20255e-06	655.258
rs2524272		6	29714623	HLA-A	6	29941260	29945884	7.51985	6.57653e-10	3.20255e-06	655.258
rs1627567		6	29715089	HLA-A	6	29941260	29945884	7.51985	6.57653e-10	3.20255e-06	655.258
rs577272	SLC44A4,SLC44A4,SLC44A4	6	31870186	EHMT2	6	31879759	31897687	7.50812	6.86837e-10	3.30466e-06	0.931842
rs644827	SLC44A4,SLC44A4,SLC44A4	6	31870664	EHMT2	6	31879759	31897687	7.50812	6.86837e-10	3.30466e-06	0.931842
rs644774	SLC44A4,SLC44A4,SLC44A4	6	31870713	EHMT2	6	31879759	31897687	7.50812	6.86837e-10	3.30466e-06	0.931842
rs2242665	SLC44A4,SLC44A4,SLC44A4	6	31871532	EHMT2	6	31879759	31897687	7.50812	6.86837e-10	3.30466e-06	0.931842
rs2242664	SLC44A4,SLC44A4,SLC44A4	6	31871554	EHMT2	6	31879759	31897687	7.50812	6.86837e-10	3.30466e-06	0.931842
rs2523759		6	29851316	ZFP57	6	29672483	29681155	7.48194	7.56659e-10	3.59757e-06	1.64089
rs5013093		6	29852809	ZFP57	6	29672483	29681155	7.48194	7.56659e-10	3.59757e-06	1.64089
rs2734984		6	29853054	ZFP57	6	29672483	29681155	7.48194	7.56659e-10	3.59757e-06	1.64089
rs2734980		6	29854119	ZFP57	6	29672483	29681155	7.48194	7.56659e-10	3.59757e-06	1.64089
rs2517861		6	29854205	ZFP57	6	29672483	29681155	7.48194	7.56659e-10	3.59757e-06	1.64089
rs1737069		6	29762953	HLA-A	6	29941260	29945884	7.47985	7.62551e-10	3.61703e-06	624.265
rs2050189	C6orf10,C6orf10,C6orf10	6	32371870	CLIC1	6	31730581	31739763	-7.46382	8.09129e-10	3.81995e-06	-32.8527
rs3131865		6	29704388	ZFP57	6	29672483	29681155	7.412	9.80152e-10	4.61652e-06	1.69589
rs2858884		6	32732306	CLIC1	6	31730581	31739763	-7.3908	1.06018e-09	4.93567e-06	-29.4876
rs2859090		6	32733056	CLIC1	6	31730581	31739763	-7.3908	1.06018e-09	4.93567e-06	-29.4876
rs2859078		6	32734672	CLIC1	6	31730581	31739763	-7.3908	1.06018e-09	4.93567e-06	-29.4876
rs2859076		6	32734809	CLIC1	6	31730581	31739763	-7.3908	1.06018e-09	4.93567e-06	-29.4876
rs968155		6	32412938	CLIC1	6	31730581	31739763	-7.38178	1.09617e-09	5.09142e-06	-32.0941
rs2524069		6	31277012	CLIC1	6	31730581	31739763	-7.37874	1.1086e-09	5.1255e-06	-39.0866
rs2524067		6	31278044	CLIC1	6	31730581	31739763	-7.37874	1.1086e-09	5.1255e-06	-39.0866
rs130071	CCHCR1,CCHCR1,CCHCR1	6	31148433	CLIC1	6	31730581	31739763	-7.37374	1.1293e-09	5.20921e-06	-33.4564
rs1737052		6	29766341	PPP1R11	6	30066709	30070333	7.35708	1.20117e-09	5.51543e-06	14.5906
rs1737043		6	29768270	PPP1R11	6	30066709	30070333	7.35708	1.20117e-09	5.51543e-06	14.5906
rs521977	SLC44A4,SLC44A4,SLC44A4	6	31869050	EHMT2	6	31879759	31897687	7.34362	1.26255e-09	5.56422e-06	0.921779
rs3763314		6	32408841	CLIC1	6	31730581	31739763	-7.33971	1.28096e-09	5.56422e-06	-32.3297
rs9268501		6	32409105	CLIC1	6	31730581	31739763	-7.33971	1.28096e-09	5.56422e-06	-32.3297
rs9268502		6	32409155	CLIC1	6	31730581	31739763	-7.33971	1.28096e-09	5.56422e-06	-32.3297
rs9268503		6	32409284	CLIC1	6	31730581	31739763	-7.33971	1.28096e-09	5.56422e-06	-32.3297
rs9268506		6	32409693	CLIC1	6	31730581	31739763	-7.33971	1.28096e-09	5.56422e-06	-32.3297
rs9268507		6	32409762	CLIC1	6	31730581	31739763	-7.33971	1.28096e-09	5.56422e-06	-32.3297
rs9268508		6	32409811	CLIC1	6	31730581	31739763	-7.33971	1.28096e-09	5.56422e-06	-32.3297
rs9268513		6	32411010	CLIC1	6	31730581	31739763	-7.33971	1.28096e-09	5.56422e-06	-32.3297
rs5007266		6	32411057	CLIC1	6	31730581	31739763	-7.33971	1.28096e-09	5.56422e-06	-32.3297
rs5007264		6	32411100	CLIC1	6	31730581	31739763	-7.33971	1.28096e-09	5.56422e-06	-32.3297
rs5007263		6	32411205	CLIC1	6	31730581	31739763	-7.33971	1.28096e-09	5.56422e-06	-32.3297
rs5007262		6	32411234	CLIC1	6	31730581	31739763	-7.33971	1.28096e-09	5.56422e-06	-32.3297
rs5007261		6	32411254	CLIC1	6	31730581	31739763	-7.33971	1.28096e-09	5.56422e-06	-32.3297
rs5007260		6	32411270	CLIC1	6	31730581	31739763	-7.33971	1.28096e-09	5.56422e-06	-32.3297
rs5007259		6	32411324	CLIC1	6	31730581	31739763	-7.33971	1.28096e-09	5.56422e-06	-32.3297
rs5007258		6	32411462	CLIC1	6	31730581	31739763	-7.33971	1.28096e-09	5.56422e-06	-32.3297
rs6906730		6	32411668	CLIC1	6	31730581	31739763	-7.33971	1.28096e-09	5.56422e-06	-32.3297
rs6911383		6	32411905	CLIC1	6	31730581	31739763	-7.33971	1.28096e-09	5.56422e-06	-32.3297
rs6932810		6	32412413	CLIC1	6	31730581	31739763	-7.33971	1.28096e-09	5.56422e-06	-32.3297
rs6932542		6	32412485	CLIC1	6	31730581	31739763	-7.33971	1.28096e-09	5.56422e-06	-32.3297
rs4502931		6	32413005	CLIC1	6	31730581	31739763	-7.33971	1.28096e-09	5.56422e-06	-32.3297
rs9268518		6	32413041	CLIC1	6	31730581	31739763	-7.33971	1.28096e-09	5.56422e-06	-32.3297
rs9268520		6	32413083	CLIC1	6	31730581	31739763	-7.33971	1.28096e-09	5.56422e-06	-32.3297
rs6918317		6	32413433	CLIC1	6	31730581	31739763	-7.33971	1.28096e-09	5.56422e-06	-32.3297
rs2394894		6	31239143	RNF5	6	32178405	32180793	-7.33165	1.31977e-09	5.6837e-06	-6.27767
rs2394895		6	31239202	RNF5	6	32178405	32180793	-7.33165	1.31977e-09	5.6837e-06	-6.27767
rs3134762		6	31243089	RNF5	6	32178405	32180793	-7.33165	1.31977e-09	5.6837e-06	-6.27767
rs3130424		6	31250462	RNF5	6	32178405	32180793	-7.33165	1.31977e-09	5.6837e-06	-6.27767
rs2524005		6	29931900	ZFP57	6	29672483	29681155	7.31898	1.38317e-09	5.80259e-06	1.76472
rs1610682		6	29833547	ZFP57	6	29672483	29681155	7.31898	1.38317e-09	5.80259e-06	1.76472
rs1611133		6	29841605	ZFP57	6	29672483	29681155	7.31898	1.38317e-09	5.80259e-06	1.76472
rs9276292		6	32735087	CLIC1	6	31730581	31739763	-7.31466	1.40546e-09	5.80259e-06	-30.7545
rs3134608	PRRT1	6	32150194	CLIC1	6	31730581	31739763	-7.31142	1.42243e-09	5.80259e-06	-38.5495
rs3096697	PPT2-EGFL8,EGFL8,EGFL8	6	32166733	CLIC1	6	31730581	31739763	-7.31142	1.42243e-09	5.80259e-06	-38.5495
rs3130347	PPT2-EGFL8,EGFL8,EGFL8	6	32166879	CLIC1	6	31730581	31739763	-7.31142	1.42243e-09	5.80259e-06	-38.5495
rs3130284	AGPAT1,AGPAT1	6	32172710	CLIC1	6	31730581	31739763	-7.31142	1.42243e-09	5.80259e-06	-38.5495
rs3134947	AGPAT1	6	32177428	CLIC1	6	31730581	31739763	-7.31142	1.42243e-09	5.80259e-06	-38.5495
rs3134946		6	32178216	CLIC1	6	31730581	31739763	-7.31142	1.42243e-09	5.80259e-06	-38.5495
rs3096689		6	32178222	CLIC1	6	31730581	31739763	-7.31142	1.42243e-09	5.80259e-06	-38.5495
rs3134945	RNF5,RNF5P1	6	32178715	CLIC1	6	31730581	31739763	-7.31142	1.42243e-09	5.80259e-06	-38.5495
rs3134944	RNF5,RNF5P1	6	32178867	CLIC1	6	31730581	31739763	-7.31142	1.42243e-09	5.80259e-06	-38.5495
rs3132965	RNF5,RNF5P1	6	32179220	CLIC1	6	31730581	31739763	-7.31142	1.42243e-09	5.80259e-06	-38.5495
rs2844759	HCG17	6	30271107	TRIM39	6	30326479	30343729	-7.30493	1.45701e-09	5.80259e-06	-0.741628
1kg_6_30348053	HCG17	6	30272297	TRIM39	6	30326479	30343729	-7.30493	1.45701e-09	5.80259e-06	-0.741628
rs1158763	HCG17	6	30272297	TRIM39	6	30326479	30343729	-7.30493	1.45701e-09	5.80259e-06	-0.741628
1kg_6_30352558	HCG17	6	30276802	TRIM39	6	30326479	30343729	-7.30493	1.45701e-09	5.80259e-06	-0.741628
rs968909	HCG17	6	30276802	TRIM39	6	30326479	30343729	-7.30493	1.45701e-09	5.80259e-06	-0.741628
1kg_6_30352690	HCG17	6	30276934	TRIM39	6	30326479	30343729	-7.30493	1.45701e-09	5.80259e-06	-0.741628
rs1264624	HCG17	6	30287312	TRIM39	6	30326479	30343729	-7.30493	1.45701e-09	5.80259e-06	-0.741628
1kg_6_30367284	HCG17,HCG18,HCG18,HCG18,HCG18	6	30291528	TRIM39	6	30326479	30343729	-7.30493	1.45701e-09	5.80259e-06	-0.741628
1kg_6_30367998	HCG17,HCG18,HCG18,HCG18,HCG18	6	30292242	TRIM39	6	30326479	30343729	-7.30493	1.45701e-09	5.80259e-06	-0.741628
1kg_6_30377540	HCG17,HCG18,HCG18,HCG18,HCG18	6	30301784	TRIM39	6	30326479	30343729	-7.30493	1.45701e-09	5.80259e-06	-0.741628
rs261950	HCG17,HCG18,HCG18,HCG18,HCG18	6	30301784	TRIM39	6	30326479	30343729	-7.30493	1.45701e-09	5.80259e-06	-0.741628
1kg_6_30379123	HCG17,HCG18,HCG18,HCG18,HCG18	6	30303367	TRIM39	6	30326479	30343729	-7.30493	1.45701e-09	5.80259e-06	-0.741628
1kg_6_30382440	HCG17,HCG18,HCG18,HCG18,HCG18	6	30306684	TRIM39	6	30326479	30343729	-7.30493	1.45701e-09	5.80259e-06	-0.741628
rs9380167	HCG17,HCG18,HCG18,HCG18,HCG18	6	30306684	TRIM39	6	30326479	30343729	-7.30493	1.45701e-09	5.80259e-06	-0.741628
1kg_6_30382707	HCG17,HCG18,HCG18,HCG18,HCG18	6	30306951	TRIM39	6	30326479	30343729	-7.30493	1.45701e-09	5.80259e-06	-0.741628
1kg_6_30388901	HCG17,HCG18,HCG18,HCG18,HCG18	6	30313145	TRIM39	6	30326479	30343729	-7.30493	1.45701e-09	5.80259e-06	-0.741628
1kg_6_30392354	HCG17,HCG18,HCG18,HCG18,HCG18	6	30316598	TRIM39	6	30326479	30343729	-7.30493	1.45701e-09	5.80259e-06	-0.741628
1kg_6_30393862	HCG17,HCG18,HCG18,HCG18,HCG18	6	30318106	TRIM39	6	30326479	30343729	-7.30493	1.45701e-09	5.80259e-06	-0.741628
1kg_6_30393934	HCG17,HCG18,HCG18,HCG18,HCG18	6	30318178	TRIM39	6	30326479	30343729	-7.30493	1.45701e-09	5.80259e-06	-0.741628
rs6924453	HCG17,HCG18,HCG18,HCG18,HCG18	6	30318178	TRIM39	6	30326479	30343729	-7.30493	1.45701e-09	5.80259e-06	-0.741628
1kg_6_30395496	HCG17,HCG18,HCG18,HCG18,HCG18	6	30319740	TRIM39	6	30326479	30343729	-7.30493	1.45701e-09	5.80259e-06	-0.741628
1kg_6_30397250	HCG17,HCG18,HCG18,HCG18,HCG18	6	30321494	TRIM39	6	30326479	30343729	-7.30493	1.45701e-09	5.80259e-06	-0.741628
rs6900042	HCG17,HCG18,HCG18,HCG18,HCG18	6	30321494	TRIM39	6	30326479	30343729	-7.30493	1.45701e-09	5.80259e-06	-0.741628
1kg_6_30398015	HCG17,HCG18,HCG18,HCG18,HCG18	6	30322259	TRIM39	6	30326479	30343729	-7.30493	1.45701e-09	5.80259e-06	-0.741628
rs3129942	C6orf10,C6orf10,C6orf10	6	32370506	CLIC1	6	31730581	31739763	-7.27171	1.64783e-09	6.49819e-06	-31.3229
rs3094165		6	29865764	AL671277.1	6	29942075	29943067	7.26886	1.66533e-09	6.55433e-06	2.61407
rs377763		6	32231367	CLIC1	6	31730581	31739763	-7.26188	1.70891e-09	6.69963e-06	-29.7263
rs6937545		6	32450254	CLIC1	6	31730581	31739763	-7.25385	1.76049e-09	6.87506e-06	-31.4773
rs7763262		6	32457105	CLIC1	6	31730581	31739763	-7.25385	1.76049e-09	6.87506e-06	-31.4773
1kg_6_30338432	HCG17,HLA-L	6	30262676	TRIM39	6	30326479	30343729	-7.24788	1.79992e-09	7.01541e-06	-0.725519
rs1737052		6	29766341	HLA-A	6	29941260	29945884	7.24475	1.82087e-09	7.06967e-06	567.451
rs1737043		6	29768270	HLA-A	6	29941260	29945884	7.24475	1.82087e-09	7.06967e-06	567.451
rs707929	VWA7	6	31774290	CLIC1	6	31730581	31739763	-7.2313	1.91389e-09	7.40225e-06	-36.8413
rs707928	VWA7	6	31774813	CLIC1	6	31730581	31739763	-7.2313	1.91389e-09	7.40225e-06	-36.8413
rs3129943	C6orf10,C6orf10,C6orf10	6	32370918	CLIC1	6	31730581	31739763	-7.19765	2.16808e-09	8.34734e-06	-31.3736
rs7739434		6	29962842	HLA-A	6	29941260	29945884	7.19229	2.21151e-09	8.48804e-06	687.016
rs3132726		6	29855829	HLA-K	6	29926459	29929232	7.17331	2.37268e-09	8.62256e-06	3.32146
rs3094657		6	29860533	HLA-K	6	29926459	29929232	7.17331	2.37268e-09	8.62256e-06	3.32146
rs3134605	GPSM3,GPSM3	6	32192179	GPSM3	6	32190766	32195523	-7.17163	2.38747e-09	8.62256e-06	-24.5069
rs3132935	NOTCH4	6	32203298	GPSM3	6	32190766	32195523	-7.17163	2.38747e-09	8.62256e-06	-24.5069
rs3132947	NOTCH4	6	32209005	GPSM3	6	32190766	32195523	-7.17163	2.38747e-09	8.62256e-06	-24.5069
rs1626392		6	29764467	HLA-F	6	29722775	29738528	7.15459	2.54315e-09	8.62256e-06	72.5222
rs9275652		6	32718045	CLIC1	6	31730581	31739763	-7.15421	2.54667e-09	8.62256e-06	-30.3336
rs9275655		6	32718141	CLIC1	6	31730581	31739763	-7.15421	2.54667e-09	8.62256e-06	-30.3336
rs9275657		6	32718190	CLIC1	6	31730581	31739763	-7.15421	2.54667e-09	8.62256e-06	-30.3336
rs9275659		6	32718326	CLIC1	6	31730581	31739763	-7.15421	2.54667e-09	8.62256e-06	-30.3336
rs9275660		6	32718419	CLIC1	6	31730581	31739763	-7.15421	2.54667e-09	8.62256e-06	-30.3336
rs9275663		6	32718603	CLIC1	6	31730581	31739763	-7.15421	2.54667e-09	8.62256e-06	-30.3336
rs9275682		6	32719520	CLIC1	6	31730581	31739763	-7.15421	2.54667e-09	8.62256e-06	-30.3336
rs9275686		6	32719793	CLIC1	6	31730581	31739763	-7.15421	2.54667e-09	8.62256e-06	-30.3336
rs9275696		6	32720127	CLIC1	6	31730581	31739763	-7.15421	2.54667e-09	8.62256e-06	-30.3336
rs9275699		6	32720244	CLIC1	6	31730581	31739763	-7.15421	2.54667e-09	8.62256e-06	-30.3336
rs9275702		6	32720323	CLIC1	6	31730581	31739763	-7.15421	2.54667e-09	8.62256e-06	-30.3336
rs9275711		6	32720451	CLIC1	6	31730581	31739763	-7.15421	2.54667e-09	8.62256e-06	-30.3336
rs9275723		6	32720706	CLIC1	6	31730581	31739763	-7.15421	2.54667e-09	8.62256e-06	-30.3336
rs9275728		6	32720861	CLIC1	6	31730581	31739763	-7.15421	2.54667e-09	8.62256e-06	-30.3336
rs9275731		6	32720975	CLIC1	6	31730581	31739763	-7.15421	2.54667e-09	8.62256e-06	-30.3336
rs9275735		6	32721010	CLIC1	6	31730581	31739763	-7.15421	2.54667e-09	8.62256e-06	-30.3336
rs9275741		6	32721095	CLIC1	6	31730581	31739763	-7.15421	2.54667e-09	8.62256e-06	-30.3336
rs9275764		6	32721512	CLIC1	6	31730581	31739763	-7.15421	2.54667e-09	8.62256e-06	-30.3336
rs9275769		6	32721654	CLIC1	6	31730581	31739763	-7.15421	2.54667e-09	8.62256e-06	-30.3336
rs9275796		6	32722301	CLIC1	6	31730581	31739763	-7.15421	2.54667e-09	8.62256e-06	-30.3336
rs9275807		6	32722555	CLIC1	6	31730581	31739763	-7.15421	2.54667e-09	8.62256e-06	-30.3336
rs9275823		6	32722880	CLIC1	6	31730581	31739763	-7.15421	2.54667e-09	8.62256e-06	-30.3336
rs9275829		6	32723007	CLIC1	6	31730581	31739763	-7.15421	2.54667e-09	8.62256e-06	-30.3336
rs763026		6	32723968	CLIC1	6	31730581	31739763	-7.15421	2.54667e-09	8.62256e-06	-30.3336
rs763025		6	32724160	CLIC1	6	31730581	31739763	-7.15421	2.54667e-09	8.62256e-06	-30.3336
rs9275899		6	32724317	CLIC1	6	31730581	31739763	-7.15421	2.54667e-09	8.62256e-06	-30.3336
rs9275911		6	32724614	CLIC1	6	31730581	31739763	-7.15421	2.54667e-09	8.62256e-06	-30.3336
rs9275936		6	32725156	CLIC1	6	31730581	31739763	-7.15421	2.54667e-09	8.62256e-06	-30.3336
rs9275970		6	32725838	CLIC1	6	31730581	31739763	-7.15421	2.54667e-09	8.62256e-06	-30.3336
rs9275988		6	32726392	CLIC1	6	31730581	31739763	-7.15421	2.54667e-09	8.62256e-06	-30.3336
rs9276021		6	32727435	CLIC1	6	31730581	31739763	-7.15421	2.54667e-09	8.62256e-06	-30.3336
rs9276039		6	32727728	CLIC1	6	31730581	31739763	-7.15421	2.54667e-09	8.62256e-06	-30.3336
rs9276055		6	32728041	CLIC1	6	31730581	31739763	-7.15421	2.54667e-09	8.62256e-06	-30.3336
rs75826965		6	32728666	CLIC1	6	31730581	31739763	-7.15421	2.54667e-09	8.62256e-06	-30.3336
rs78644627		6	32729260	CLIC1	6	31730581	31739763	-7.15421	2.54667e-09	8.62256e-06	-30.3336
rs74985373		6	32729383	CLIC1	6	31730581	31739763	-7.15421	2.54667e-09	8.62256e-06	-30.3336
rs9276132		6	32729978	CLIC1	6	31730581	31739763	-7.15421	2.54667e-09	8.62256e-06	-30.3336
rs9276138		6	32730116	CLIC1	6	31730581	31739763	-7.15421	2.54667e-09	8.62256e-06	-30.3336
rs9276149		6	32730379	CLIC1	6	31730581	31739763	-7.15421	2.54667e-09	8.62256e-06	-30.3336
rs9276168		6	32731013	CLIC1	6	31730581	31739763	-7.15421	2.54667e-09	8.62256e-06	-30.3336
rs9276171		6	32731141	CLIC1	6	31730581	31739763	-7.15421	2.54667e-09	8.62256e-06	-30.3336
rs9276172		6	32731170	CLIC1	6	31730581	31739763	-7.15421	2.54667e-09	8.62256e-06	-30.3336
rs9276188		6	32731485	CLIC1	6	31730581	31739763	-7.15421	2.54667e-09	8.62256e-06	-30.3336
rs9276190		6	32731573	CLIC1	6	31730581	31739763	-7.15421	2.54667e-09	8.62256e-06	-30.3336
rs9276191		6	32731660	CLIC1	6	31730581	31739763	-7.15421	2.54667e-09	8.62256e-06	-30.3336
rs9276314		6	32737009	CLIC1	6	31730581	31739763	-7.15421	2.54667e-09	8.62256e-06	-30.3336
rs9276351		6	32738639	CLIC1	6	31730581	31739763	-7.15421	2.54667e-09	8.62256e-06	-30.3336
rs9276357		6	32738782	CLIC1	6	31730581	31739763	-7.15421	2.54667e-09	8.62256e-06	-30.3336
rs9276361		6	32739159	CLIC1	6	31730581	31739763	-7.15421	2.54667e-09	8.62256e-06	-30.3336
rs9276363		6	32739246	CLIC1	6	31730581	31739763	-7.15421	2.54667e-09	8.62256e-06	-30.3336
rs2233956		6	31113428	CLIC1	6	31730581	31739763	-7.14155	2.66905e-09	8.97068e-06	-38.1308
rs1265181		6	31188008	RNF5	6	32178405	32180793	-7.14134	2.67116e-09	8.97068e-06	-6.17293
rs1265178		6	31193452	RNF5	6	32178405	32180793	-7.14134	2.67116e-09	8.97068e-06	-6.17293
1kg_6_30178911	TRIM31	6	30103155	ZFP57	6	29672483	29681155	7.13858	2.69856e-09	8.97068e-06	1.66076
rs2240071	TRIM31	6	30103155	ZFP57	6	29672483	29681155	7.13858	2.69856e-09	8.97068e-06	1.66076
1kg_6_30178916	TRIM31	6	30103160	ZFP57	6	29672483	29681155	7.13858	2.69856e-09	8.97068e-06	1.66076
rs1110446	TRIM31	6	30103160	ZFP57	6	29672483	29681155	7.13858	2.69856e-09	8.97068e-06	1.66076
1kg_6_30180490	TRIM31	6	30104734	ZFP57	6	29672483	29681155	7.13858	2.69856e-09	8.97068e-06	1.66076
rs2844796	TRIM31	6	30104734	ZFP57	6	29672483	29681155	7.13858	2.69856e-09	8.97068e-06	1.66076
1kg_6_30180700	TRIM31	6	30104944	ZFP57	6	29672483	29681155	7.13858	2.69856e-09	8.97068e-06	1.66076
rs2248289	TRIM31	6	30104944	ZFP57	6	29672483	29681155	7.13858	2.69856e-09	8.97068e-06	1.66076
rs2734985		6	29850885	ZFP57	6	29672483	29681155	7.13763	2.70812e-09	8.98762e-06	1.606
rs3094169		6	29862209	HCG4B	6	29925983	29926973	7.12783	2.80829e-09	9.30471e-06	0.8922
1kg_6_30590972		6	30515216	HLA-E	6	30489509	30494194	7.12281	2.86101e-09	9.41137e-06	147.551
rs2534812		6	30515216	HLA-E	6	30489509	30494194	7.12281	2.86101e-09	9.41137e-06	147.551
rs440454	SKIV2L	6	31959565	CLIC1	6	31730581	31739763	-7.12233	2.86612e-09	9.41137e-06	-33.8221
rs419788	SKIV2L	6	31961022	CLIC1	6	31730581	31739763	-7.12233	2.86612e-09	9.41137e-06	-33.8221
rs410851	SKIV2L	6	31968891	CLIC1	6	31730581	31739763	-7.12233	2.86612e-09	9.41137e-06	-33.8221
rs2857597		6	31617223	ABHD16A	6	31686955	31703356	7.12034	2.88728e-09	9.41137e-06	8.38995
rs1046080	PRRC2A,PRRC2A	6	31628105	ABHD16A	6	31686955	31703356	7.12034	2.88728e-09	9.41137e-06	8.38995
rs2272593	PRRC2A,PRRC2A	6	31633567	ABHD16A	6	31686955	31703356	7.12034	2.88728e-09	9.41137e-06	8.38995
rs3130617	C6orf47	6	31659746	ABHD16A	6	31686955	31703356	7.12034	2.88728e-09	9.41137e-06	8.38995
rs1475865	ABHD16A,ABHD16A,ABHD16A,ABHD16A	6	31689636	ABHD16A	6	31686955	31703356	7.12034	2.88728e-09	9.41137e-06	8.38995
rs9275661		6	32718471	CLIC1	6	31730581	31739763	-7.11883	2.90352e-09	9.449e-06	-30.4364
1kg_6_30573491		6	30497735	HLA-E	6	30489509	30494194	7.09071	3.22237e-09	1.02611e-05	157.951
rs2508024		6	30497735	HLA-E	6	30489509	30494194	7.09071	3.22237e-09	1.02611e-05	157.951
1kg_6_30570063		6	30494307	HLA-E	6	30489509	30494194	7.09011	3.22961e-09	1.02611e-05	157.588
rs1264456		6	30494307	HLA-E	6	30489509	30494194	7.09011	3.22961e-09	1.02611e-05	157.588
1kg_6_30588856		6	30513100	HLA-E	6	30489509	30494194	7.09011	3.22961e-09	1.02611e-05	157.588
1kg_6_30605469		6	30529713	HLA-E	6	30489509	30494194	7.09011	3.22961e-09	1.02611e-05	157.588
rs2524226		6	30529713	HLA-E	6	30489509	30494194	7.09011	3.22961e-09	1.02611e-05	157.588
1kg_6_30620142	GNL1	6	30544386	HLA-E	6	30489509	30494194	7.09011	3.22961e-09	1.02611e-05	157.588
1kg_6_30638224	PRR3,PRR3	6	30562468	HLA-E	6	30489509	30494194	7.09011	3.22961e-09	1.02611e-05	157.588
rs2074504	PRR3,PRR3	6	30562468	HLA-E	6	30489509	30494194	7.09011	3.22961e-09	1.02611e-05	157.588
1kg_6_30638475	PRR3,PRR3	6	30562719	HLA-E	6	30489509	30494194	7.09011	3.22961e-09	1.02611e-05	157.588
rs2074503	PRR3,PRR3	6	30562719	HLA-E	6	30489509	30494194	7.09011	3.22961e-09	1.02611e-05	157.588
1kg_6_30645318		6	30569562	HLA-E	6	30489509	30494194	7.09011	3.22961e-09	1.02611e-05	157.588
1kg_6_30645585		6	30569829	HLA-E	6	30489509	30494194	7.09011	3.22961e-09	1.02611e-05	157.588
rs3132613		6	30569829	HLA-E	6	30489509	30494194	7.09011	3.22961e-09	1.02611e-05	157.588
rs3094165		6	29865764	PPP1R11	6	30066709	30070333	7.08843	3.24981e-09	1.0309e-05	14.7078
rs2735076	HCG9	6	29975713	HLA-A	6	29941260	29945884	7.08691	3.26813e-09	1.03508e-05	627.105
rs3115667		6	31675622	ABHD16A	6	31686955	31703356	7.06354	3.56386e-09	1.12697e-05	7.94706
rs3135364		6	32421768	RNF5	6	32178405	32180793	-7.06188	3.58583e-09	1.13077e-05	-6.09414
rs3129945		6	32374760	CLIC1	6	31730581	31739763	-6.99467	4.60009e-09	1.44556e-05	-31.7957
rs2517985	CCHCR1,CCHCR1,CCHCR1	6	31151165	CLIC1	6	31730581	31739763	-6.98577	4.7544e-09	1.49172e-05	-30.5944
rs1655906		6	29950477	HLA-F	6	29722775	29738528	6.9834	4.79642e-09	1.50256e-05	71.7896
rs9275834		6	32723073	CLIC1	6	31730581	31739763	-6.98193	4.82249e-09	1.50837e-05	-31.0607
rs3130944		6	31228894	RNF5	6	32178405	32180793	-6.97676	4.91577e-09	1.53516e-05	-6.14782
rs630379	NELFE	6	31954477	CLIC1	6	31730581	31739763	-6.95063	5.4158e-09	1.68609e-05	-35.9781
1kg_6_30613927		6	30538171	HLA-E	6	30489509	30494194	6.93863	5.66199e-09	1.74651e-05	142.523
1kg_6_30614362		6	30538606	HLA-E	6	30489509	30494194	6.93863	5.66199e-09	1.74651e-05	142.523
rs1468079		6	30538606	HLA-E	6	30489509	30494194	6.93863	5.66199e-09	1.74651e-05	142.523
rs3132609	ABCF1,ABCF1	6	30577205	HLA-E	6	30489509	30494194	6.93863	5.66199e-09	1.74651e-05	142.523
1kg_6_30660916	ABCF1,ABCF1	6	30585160	HLA-E	6	30489509	30494194	6.93863	5.66199e-09	1.74651e-05	142.523
rs3130244	ABCF1,ABCF1	6	30585160	HLA-E	6	30489509	30494194	6.93863	5.66199e-09	1.74651e-05	142.523
rs204995	PBX2	6	32186508	CLIC1	6	31730581	31739763	-6.92559	5.94246e-09	1.8143e-05	-38.2422
rs204992	PBX2	6	32189131	CLIC1	6	31730581	31739763	-6.92559	5.94246e-09	1.8143e-05	-38.2422
rs176095		6	32190542	CLIC1	6	31730581	31739763	-6.92559	5.94246e-09	1.8143e-05	-38.2422
rs3095298	PSORS1C1,CDSN	6	31115155	CLIC1	6	31730581	31739763	-6.92539	5.94682e-09	1.8143e-05	-31.6515
rs3094220	PSORS1C1,CDSN	6	31115210	CLIC1	6	31730581	31739763	-6.92539	5.94682e-09	1.8143e-05	-31.6515
rs3094216	PSORS1C1,CDSN	6	31116271	CLIC1	6	31730581	31739763	-6.92539	5.94682e-09	1.8143e-05	-31.6515
rs3132550	PSORS1C1,CDSN	6	31118271	CLIC1	6	31730581	31739763	-6.92539	5.94682e-09	1.8143e-05	-31.6515
1kg_6_30575099		6	30499343	HLA-E	6	30489509	30494194	6.91801	6.11157e-09	1.8143e-05	152.633
rs3129846		6	32428698	CLIC1	6	31730581	31739763	-6.91746	6.12417e-09	1.8143e-05	-32.2082
rs3135342		6	32428838	CLIC1	6	31730581	31739763	-6.91746	6.12417e-09	1.8143e-05	-32.2082
rs3129848		6	32429272	CLIC1	6	31730581	31739763	-6.91746	6.12417e-09	1.8143e-05	-32.2082
rs3129853		6	32430871	CLIC1	6	31730581	31739763	-6.91746	6.12417e-09	1.8143e-05	-32.2082
rs3135339		6	32431484	CLIC1	6	31730581	31739763	-6.91746	6.12417e-09	1.8143e-05	-32.2082
rs2395172		6	32432065	CLIC1	6	31730581	31739763	-6.91746	6.12417e-09	1.8143e-05	-32.2082
rs3129858		6	32432743	CLIC1	6	31730581	31739763	-6.91746	6.12417e-09	1.8143e-05	-32.2082
rs983561		6	32435878	CLIC1	6	31730581	31739763	-6.91746	6.12417e-09	1.8143e-05	-32.2082
rs5000563		6	32436358	CLIC1	6	31730581	31739763	-6.91746	6.12417e-09	1.8143e-05	-32.2082
rs2395177		6	32437299	CLIC1	6	31730581	31739763	-6.91746	6.12417e-09	1.8143e-05	-32.2082
rs3129872		6	32439376	CLIC1	6	31730581	31739763	-6.91746	6.12417e-09	1.8143e-05	-32.2082
rs3129876	HLA-DRA	6	32440235	CLIC1	6	31730581	31739763	-6.91746	6.12417e-09	1.8143e-05	-32.2082
rs3129881	HLA-DRA	6	32441707	CLIC1	6	31730581	31739763	-6.91746	6.12417e-09	1.8143e-05	-32.2082
1kg_6_30571179		6	30495423	HLA-E	6	30489509	30494194	6.90297	6.46193e-09	1.8143e-05	152.361
rs2844725		6	30497395	HLA-E	6	30489509	30494194	6.90297	6.46193e-09	1.8143e-05	152.361
1kg_6_30575181		6	30499425	HLA-E	6	30489509	30494194	6.90297	6.46193e-09	1.8143e-05	152.361
1kg_6_30577169		6	30501413	HLA-E	6	30489509	30494194	6.90297	6.46193e-09	1.8143e-05	152.361
rs2844724		6	30501413	HLA-E	6	30489509	30494194	6.90297	6.46193e-09	1.8143e-05	152.361
1kg_6_30578280		6	30502524	HLA-E	6	30489509	30494194	6.90297	6.46193e-09	1.8143e-05	152.361
rs2844723		6	30502524	HLA-E	6	30489509	30494194	6.90297	6.46193e-09	1.8143e-05	152.361
1kg_6_30583394		6	30507638	HLA-E	6	30489509	30494194	6.90297	6.46193e-09	1.8143e-05	152.361
rs2516662		6	30507638	HLA-E	6	30489509	30494194	6.90297	6.46193e-09	1.8143e-05	152.361
1kg_6_30584013		6	30508257	HLA-E	6	30489509	30494194	6.90297	6.46193e-09	1.8143e-05	152.361
rs2023609		6	30508257	HLA-E	6	30489509	30494194	6.90297	6.46193e-09	1.8143e-05	152.361
1kg_6_30584162		6	30508406	HLA-E	6	30489509	30494194	6.90297	6.46193e-09	1.8143e-05	152.361
1kg_6_30584164		6	30508408	HLA-E	6	30489509	30494194	6.90297	6.46193e-09	1.8143e-05	152.361
rs2023608		6	30508408	HLA-E	6	30489509	30494194	6.90297	6.46193e-09	1.8143e-05	152.361
1kg_6_30585214		6	30509458	HLA-E	6	30489509	30494194	6.90297	6.46193e-09	1.8143e-05	152.361
1kg_6_30585926		6	30510170	HLA-E	6	30489509	30494194	6.90297	6.46193e-09	1.8143e-05	152.361
rs975195		6	30510170	HLA-E	6	30489509	30494194	6.90297	6.46193e-09	1.8143e-05	152.361
1kg_6_30587159		6	30511403	HLA-E	6	30489509	30494194	6.90297	6.46193e-09	1.8143e-05	152.361
1kg_6_30603722		6	30527966	HLA-E	6	30489509	30494194	6.90297	6.46193e-09	1.8143e-05	152.361
rs2534825		6	30527966	HLA-E	6	30489509	30494194	6.90297	6.46193e-09	1.8143e-05	152.361
1kg_6_30604795		6	30529039	HLA-E	6	30489509	30494194	6.90297	6.46193e-09	1.8143e-05	152.361
1kg_6_30604861		6	30529105	HLA-E	6	30489509	30494194	6.90297	6.46193e-09	1.8143e-05	152.361
1kg_6_30607106		6	30531350	HLA-E	6	30489509	30494194	6.90297	6.46193e-09	1.8143e-05	152.361
1kg_6_30607711		6	30531955	HLA-E	6	30489509	30494194	6.90297	6.46193e-09	1.8143e-05	152.361
1kg_6_30624332	GNL1	6	30548576	HLA-E	6	30489509	30494194	6.90297	6.46193e-09	1.8143e-05	152.361
rs2844715	GNL1	6	30548576	HLA-E	6	30489509	30494194	6.90297	6.46193e-09	1.8143e-05	152.361
1kg_6_30626598	GNL1	6	30550842	HLA-E	6	30489509	30494194	6.90297	6.46193e-09	1.8143e-05	152.361
rs2844714	GNL1	6	30550842	HLA-E	6	30489509	30494194	6.90297	6.46193e-09	1.8143e-05	152.361
1kg_6_30627237	GNL1	6	30551481	HLA-E	6	30489509	30494194	6.90297	6.46193e-09	1.8143e-05	152.361
rs2844713	GNL1	6	30551481	HLA-E	6	30489509	30494194	6.90297	6.46193e-09	1.8143e-05	152.361
1kg_6_30629116	GNL1	6	30553360	HLA-E	6	30489509	30494194	6.90297	6.46193e-09	1.8143e-05	152.361
rs2074505	GNL1	6	30553360	HLA-E	6	30489509	30494194	6.90297	6.46193e-09	1.8143e-05	152.361
1kg_6_30634824	PRR3,PRR3	6	30559068	HLA-E	6	30489509	30494194	6.90297	6.46193e-09	1.8143e-05	152.361
rs2516647	PRR3,PRR3	6	30559068	HLA-E	6	30489509	30494194	6.90297	6.46193e-09	1.8143e-05	152.361
1kg_6_30644050		6	30568294	HLA-E	6	30489509	30494194	6.90297	6.46193e-09	1.8143e-05	152.361
1kg_6_30644112		6	30568356	HLA-E	6	30489509	30494194	6.90297	6.46193e-09	1.8143e-05	152.361
rs3130041		6	30568356	HLA-E	6	30489509	30494194	6.90297	6.46193e-09	1.8143e-05	152.361
1kg_6_30645832		6	30570076	HLA-E	6	30489509	30494194	6.90297	6.46193e-09	1.8143e-05	152.361
rs3130243		6	30570076	HLA-E	6	30489509	30494194	6.90297	6.46193e-09	1.8143e-05	152.361
1kg_6_30647931	ABCF1,ABCF1	6	30572175	HLA-E	6	30489509	30494194	6.90297	6.46193e-09	1.8143e-05	152.361
rs2269710	ABCF1,ABCF1	6	30572175	HLA-E	6	30489509	30494194	6.90297	6.46193e-09	1.8143e-05	152.361
1kg_6_30648869	ABCF1,ABCF1	6	30573113	HLA-E	6	30489509	30494194	6.90297	6.46193e-09	1.8143e-05	152.361
rs2269709	ABCF1,ABCF1	6	30573113	HLA-E	6	30489509	30494194	6.90297	6.46193e-09	1.8143e-05	152.361
rs3130979		6	31114420	CLIC1	6	31730581	31739763	-6.90271	6.46814e-09	1.8143e-05	-28.3431
1kg_6_30174076		6	30098320	ZFP57	6	29672483	29681155	6.88338	6.94852e-09	1.92224e-05	1.62968
1kg_6_30175156		6	30099400	ZFP57	6	29672483	29681155	6.88338	6.94852e-09	1.92224e-05	1.62968
1kg_6_30175547		6	30099791	ZFP57	6	29672483	29681155	6.88338	6.94852e-09	1.92224e-05	1.62968
rs1264697		6	30099791	ZFP57	6	29672483	29681155	6.88338	6.94852e-09	1.92224e-05	1.62968
1kg_6_30175813		6	30100057	ZFP57	6	29672483	29681155	6.88338	6.94852e-09	1.92224e-05	1.62968
1kg_6_30175871		6	30100115	ZFP57	6	29672483	29681155	6.88338	6.94852e-09	1.92224e-05	1.62968
rs1264695		6	30100115	ZFP57	6	29672483	29681155	6.88338	6.94852e-09	1.92224e-05	1.62968
1kg_6_30177774		6	30102018	ZFP57	6	29672483	29681155	6.88338	6.94852e-09	1.92224e-05	1.62968
rs1108052		6	30102018	ZFP57	6	29672483	29681155	6.88338	6.94852e-09	1.92224e-05	1.62968
1kg_6_30178157		6	30102401	ZFP57	6	29672483	29681155	6.88338	6.94852e-09	1.92224e-05	1.62968
rs3134996		6	32669089	HLA-DQA1	6	32628179	32647062	6.87959	7.04681e-09	1.94675e-05	27.9308
rs3130048	BAG6,BAG6,BAG6,BAG6,BAG6,BAG6	6	31645962	RNF5	6	32178405	32180793	-6.8679	7.35885e-09	2.03017e-05	-6.20663
rs389883	STK19,STK19,STK19	6	31979683	CLIC1	6	31730581	31739763	-6.85219	7.7998e-09	2.14887e-05	-33.3182
rs9263708	PSORS1C1	6	31127493	CLIC1	6	31730581	31739763	-6.85023	7.85671e-09	2.15863e-05	-34.021
rs3130564	PSORS1C1	6	31133897	CLIC1	6	31730581	31739763	-6.85023	7.85671e-09	2.15863e-05	-34.021
rs3131854		6	29644108	HLA-A	6	29941260	29945884	6.84132	8.12046e-09	2.22502e-05	640.61
rs2071653	MOG,MOG,MOG,MOG,MOG,MOG,MOG,MOG,MOG	6	29668151	HLA-A	6	29941260	29945884	6.84132	8.12046e-09	2.22502e-05	640.61
rs3132726		6	29855829	HLA-A	6	29941260	29945884	6.83805	8.21953e-09	2.24604e-05	741.61
rs3094657		6	29860533	HLA-A	6	29941260	29945884	6.83805	8.21953e-09	2.24604e-05	741.61
rs7739434		6	29962842	PPP1R11	6	30066709	30070333	6.83488	8.31646e-09	2.26945e-05	17.0725
rs3115569		6	32256362	RNF5	6	32178405	32180793	-6.81952	8.80365e-09	2.34823e-05	-6.02636
rs9268055		6	32262831	RNF5	6	32178405	32180793	-6.81952	8.80365e-09	2.34823e-05	-6.02636
rs3115563		6	32265861	RNF5	6	32178405	32180793	-6.81952	8.80365e-09	2.34823e-05	-6.02636
rs3132928		6	32266238	RNF5	6	32178405	32180793	-6.81952	8.80365e-09	2.34823e-05	-6.02636
rs3096681		6	32267400	RNF5	6	32178405	32180793	-6.81952	8.80365e-09	2.34823e-05	-6.02636
rs3096673		6	32270236	RNF5	6	32178405	32180793	-6.81952	8.80365e-09	2.34823e-05	-6.02636
rs3132945		6	32270903	RNF5	6	32178405	32180793	-6.81952	8.80365e-09	2.34823e-05	-6.02636
rs3130340		6	32276850	RNF5	6	32178405	32180793	-6.81952	8.80365e-09	2.34823e-05	-6.02636
rs3115553		6	32278050	RNF5	6	32178405	32180793	-6.81952	8.80365e-09	2.34823e-05	-6.02636
rs7751896		6	32287633	RNF5	6	32178405	32180793	-6.81952	8.80365e-09	2.34823e-05	-6.02636
rs6935269		6	32292573	RNF5	6	32178405	32180793	-6.81952	8.80365e-09	2.34823e-05	-6.02636
rs3749966	C6orf10,C6orf10,C6orf10	6	32293730	RNF5	6	32178405	32180793	-6.81952	8.80365e-09	2.34823e-05	-6.02636
rs6909427	C6orf10,C6orf10,C6orf10	6	32300924	RNF5	6	32178405	32180793	-6.81952	8.80365e-09	2.34823e-05	-6.02636
rs7775332	C6orf10,C6orf10,C6orf10	6	32302586	RNF5	6	32178405	32180793	-6.81952	8.80365e-09	2.34823e-05	-6.02636
rs9268167	C6orf10,C6orf10,C6orf10	6	32304660	RNF5	6	32178405	32180793	-6.81952	8.80365e-09	2.34823e-05	-6.02636
rs3864302	C6orf10,C6orf10,C6orf10	6	32311015	RNF5	6	32178405	32180793	-6.81952	8.80365e-09	2.34823e-05	-6.02636
rs1018430	C6orf10,C6orf10,C6orf10	6	32313911	RNF5	6	32178405	32180793	-6.81952	8.80365e-09	2.34823e-05	-6.02636
rs3094663	PSORS1C1,PSORS1C2	6	31139310	TCF19	6	31158547	31167159	6.81417	8.9796e-09	2.38252e-05	0.952656
rs2285803	PSORS1C1	6	31139481	TCF19	6	31158547	31167159	6.81417	8.9796e-09	2.38252e-05	0.952656
rs130073	CCHCR1,CCHCR1,CCHCR1	6	31143403	TCF19	6	31158547	31167159	6.81417	8.9796e-09	2.38252e-05	0.952656
rs9263758	CCHCR1,CCHCR1,CCHCR1	6	31148097	TCF19	6	31158547	31167159	6.81417	8.9796e-09	2.38252e-05	0.952656
rs9273371		6	32658788	CLIC1	6	31730581	31739763	-6.80113	9.42406e-09	2.49716e-05	-32.7552
rs521828	C6orf10,C6orf10,C6orf10	6	32323866	CLIC1	6	31730581	31739763	-6.79089	9.78844e-09	2.58767e-05	-31.2017
rs1626392		6	29764467	HLA-A	6	29941260	29945884	6.79081	9.79139e-09	2.58767e-05	639.556
rs1736982		6	29801744	HLA-A	6	29941260	29945884	6.78589	9.97161e-09	2.62839e-05	563.384
rs1736981		6	29802545	HLA-A	6	29941260	29945884	6.78589	9.97161e-09	2.62839e-05	563.384
1kg_6_30248892		6	30173136	HLA-F	6	29722775	29738528	6.78245	1.00993e-08	2.65508e-05	74.1531
rs2844787		6	30173136	HLA-F	6	29722775	29738528	6.78245	1.00993e-08	2.65508e-05	74.1531
rs707938	MSH5,MSH5-SAPCD1,MSH5,MSH5,MSH5	6	31761582	CLIC1	6	31730581	31739763	-6.766	1.0734e-08	2.81827e-05	-34.0329
rs9273497	HLA-DQB1,HLA-DQB1	6	32660520	HLA-DQA1	6	32628179	32647062	6.75713	1.10923e-08	2.90476e-05	26.9016
rs2735076	HCG9	6	29975713	PPP1R11	6	30066709	30070333	6.75147	1.13276e-08	2.96251e-05	15.5986
rs3129878	HLA-DRA	6	32440958	CLIC1	6	31730581	31739763	-6.75059	1.13642e-08	2.96823e-05	-29.3575
rs1265087		6	31142033	CLIC1	6	31730581	31739763	-6.74286	1.16943e-08	3.02304e-05	-30.6085
rs1576	CCHCR1,CCHCR1,CCHCR1	6	31142614	CLIC1	6	31730581	31739763	-6.74286	1.16943e-08	3.02304e-05	-30.6085
rs1265078	CCHCR1,CCHCR1,CCHCR1	6	31144825	CLIC1	6	31730581	31739763	-6.74286	1.16943e-08	3.02304e-05	-30.6085
rs1265076	CCHCR1,CCHCR1,CCHCR1	6	31145306	CLIC1	6	31730581	31739763	-6.74286	1.16943e-08	3.02304e-05	-30.6085
rs746647	CCHCR1,CCHCR1,CCHCR1	6	31146405	CLIC1	6	31730581	31739763	-6.74286	1.16943e-08	3.02304e-05	-30.6085
rs1265067	CCHCR1,CCHCR1,CCHCR1	6	31148365	CLIC1	6	31730581	31739763	-6.74286	1.16943e-08	3.02304e-05	-30.6085
rs1265114	CCHCR1,CCHCR1,CCHCR1	6	31149411	CLIC1	6	31730581	31739763	-6.74286	1.16943e-08	3.02304e-05	-30.6085
rs1265112	CCHCR1,CCHCR1,CCHCR1	6	31150242	CLIC1	6	31730581	31739763	-6.74286	1.16943e-08	3.02304e-05	-30.6085
rs3134605	GPSM3,GPSM3	6	32192179	CLIC1	6	31730581	31739763	-6.7417	1.17447e-08	3.02442e-05	-35.222
rs3132935	NOTCH4	6	32203298	CLIC1	6	31730581	31739763	-6.7417	1.17447e-08	3.02442e-05	-35.222
rs3132947	NOTCH4	6	32209005	CLIC1	6	31730581	31739763	-6.7417	1.17447e-08	3.02442e-05	-35.222
rs521977	SLC44A4,SLC44A4,SLC44A4	6	31869050	RNF5	6	32178405	32180793	-6.7363	1.19818e-08	3.08153e-05	-6.23765
rs9276164		6	32730691	CLIC1	6	31730581	31739763	-6.72917	1.23027e-08	3.16001e-05	-29.5331
rs2857595		6	31600692	CLIC1	6	31730581	31739763	-6.72788	1.23614e-08	3.17104e-05	-31.2706
rs2743941		6	29787674	AL671277.1	6	29942075	29943067	6.72473	1.25067e-08	3.20423e-05	2.84432
rs3132726		6	29855829	PPP1R11	6	30066709	30070333	6.7195	1.27511e-08	3.25854e-05	18.7465
rs3094657		6	29860533	PPP1R11	6	30066709	30070333	6.7195	1.27511e-08	3.25854e-05	18.7465
rs1611350	HLA-F-AS1,HLA-F-AS1	6	29731044	ZFP57	6	29672483	29681155	6.7125	1.30862e-08	3.33993e-05	1.55915
rs589428	EHMT2,EHMT2,EHMT2	6	31880443	RNF5	6	32178405	32180793	-6.6965	1.38845e-08	3.52134e-05	-5.84748
rs535586	EHMT2,EHMT2,EHMT2	6	31892560	RNF5	6	32178405	32180793	-6.6965	1.38845e-08	3.52134e-05	-5.84748
rs2855429	COL11A2,COL11A2,COL11A2,COL11A2	6	33190412	RXRB	6	33193588	33200665	6.69374	1.40272e-08	3.54855e-05	1.1932
rs3117040	RXRB,RXRB,RXRB	6	33196958	RXRB	6	33193588	33200665	6.69374	1.40272e-08	3.54855e-05	1.1932
rs3131863		6	29705706	HLA-A	6	29941260	29945884	6.66513	1.55944e-08	3.93021e-05	595.41
rs1476573		6	29706871	HLA-A	6	29941260	29945884	6.66513	1.55944e-08	3.93021e-05	595.41
rs1476572		6	29706964	HLA-A	6	29941260	29945884	6.66513	1.55944e-08	3.93021e-05	595.41
rs3117099		6	32390493	CLIC1	6	31730581	31739763	-6.64502	1.67997e-08	4.11036e-05	-28.2061
rs1626392		6	29764467	HLA-K	6	29926459	29929232	6.63444	1.74707e-08	4.23914e-05	2.7591
rs7192	HLA-DRA	6	32443869	CLIC1	6	31730581	31739763	-6.63341	1.75369e-08	4.23914e-05	-27.7444
rs4935354	HLA-DRA	6	32444621	CLIC1	6	31730581	31739763	-6.63341	1.75369e-08	4.23914e-05	-27.7444
rs7194	HLA-DRA	6	32444703	CLIC1	6	31730581	31739763	-6.63341	1.75369e-08	4.23914e-05	-27.7444
rs7195	HLA-DRA	6	32444762	CLIC1	6	31730581	31739763	-6.63341	1.75369e-08	4.23914e-05	-27.7444
rs2213586		6	32445317	CLIC1	6	31730581	31739763	-6.63341	1.75369e-08	4.23914e-05	-27.7444
rs2213585		6	32445373	CLIC1	6	31730581	31739763	-6.63341	1.75369e-08	4.23914e-05	-27.7444
rs2213584		6	32445482	CLIC1	6	31730581	31739763	-6.63341	1.75369e-08	4.23914e-05	-27.7444
rs3763327		6	32446053	CLIC1	6	31730581	31739763	-6.63341	1.75369e-08	4.23914e-05	-27.7444
rs9268668		6	32446112	CLIC1	6	31730581	31739763	-6.63341	1.75369e-08	4.23914e-05	-27.7444
rs424232		6	32240547	CLIC1	6	31730581	31739763	-6.62979	1.77737e-08	4.29124e-05	-27.1545
rs521977	SLC44A4,SLC44A4,SLC44A4	6	31869050	CLIC1	6	31730581	31739763	-6.62524	1.80753e-08	4.3484e-05	-33.6475
1kg_6_30050170		6	29974414	HLA-H	6	29887752	29890482	6.60856	1.92264e-08	4.61979e-05	3.29982
rs2394894		6	31239143	CLIC1	6	31730581	31739763	-6.60242	1.96683e-08	4.70151e-05	-32.3497
rs2394895		6	31239202	CLIC1	6	31730581	31739763	-6.60242	1.96683e-08	4.70151e-05	-32.3497
rs3134762		6	31243089	CLIC1	6	31730581	31739763	-6.60242	1.96683e-08	4.70151e-05	-32.3497
rs3130424		6	31250462	CLIC1	6	31730581	31739763	-6.60242	1.96683e-08	4.70151e-05	-32.3497
rs6906846		6	31277959	CCHCR1	6	31142439	31158238	6.59187	2.04508e-08	4.70151e-05	2.11829
rs1736913	HLA-F-AS1,HLA-F-AS1	6	29736623	HLA-A	6	29941260	29945884	6.58871	2.06911e-08	4.70151e-05	584.941
rs9275109		6	32681899	CLIC1	6	31730581	31739763	-6.58709	2.08153e-08	4.70151e-05	-29.7376
rs1612904		6	32701241	CLIC1	6	31730581	31739763	-6.58709	2.08153e-08	4.70151e-05	-29.7376
rs9275596		6	32713854	CLIC1	6	31730581	31739763	-6.58709	2.08153e-08	4.70151e-05	-29.7376
rs204994	PBX2	6	32187221	CLIC1	6	31730581	31739763	-6.58677	2.08405e-08	4.70151e-05	-33.0304
rs2394944		6	31252673	RNF5	6	32178405	32180793	-6.58285	2.11451e-08	4.70151e-05	-6.0255
rs9275212		6	32690550	CLIC1	6	31730581	31739763	-6.57738	2.15771e-08	4.70151e-05	-28.2491
rs2858324		6	32692598	CLIC1	6	31730581	31739763	-6.57738	2.15771e-08	4.70151e-05	-28.2491
rs2858319		6	32693517	CLIC1	6	31730581	31739763	-6.57738	2.15771e-08	4.70151e-05	-28.2491
rs2647016		6	32696148	CLIC1	6	31730581	31739763	-6.57738	2.15771e-08	4.70151e-05	-28.2491
rs2647012		6	32696681	CLIC1	6	31730581	31739763	-6.57738	2.15771e-08	4.70151e-05	-28.2491
rs2647003		6	32697103	CLIC1	6	31730581	31739763	-6.57738	2.15771e-08	4.70151e-05	-28.2491
rs2647001		6	32697309	CLIC1	6	31730581	31739763	-6.57738	2.15771e-08	4.70151e-05	-28.2491
rs2856666		6	32697508	CLIC1	6	31730581	31739763	-6.57738	2.15771e-08	4.70151e-05	-28.2491
rs2646998		6	32697590	CLIC1	6	31730581	31739763	-6.57738	2.15771e-08	4.70151e-05	-28.2491
rs2856725		6	32698961	CLIC1	6	31730581	31739763	-6.57738	2.15771e-08	4.70151e-05	-28.2491
rs2647046		6	32700559	CLIC1	6	31730581	31739763	-6.57738	2.15771e-08	4.70151e-05	-28.2491
rs2858309		6	32700936	CLIC1	6	31730581	31739763	-6.57738	2.15771e-08	4.70151e-05	-28.2491
rs2856717		6	32702531	CLIC1	6	31730581	31739763	-6.57738	2.15771e-08	4.70151e-05	-28.2491
rs2858305		6	32702687	CLIC1	6	31730581	31739763	-6.57738	2.15771e-08	4.70151e-05	-28.2491
rs2647051		6	32703120	CLIC1	6	31730581	31739763	-6.57738	2.15771e-08	4.70151e-05	-28.2491
rs9275521		6	32707175	CLIC1	6	31730581	31739763	-6.57738	2.15771e-08	4.70151e-05	-28.2491
1kg_6_30393100	HCG17,HCG18,HCG18,HCG18,HCG18	6	30317344	TRIM39	6	30326479	30343729	-6.55916	2.30809e-08	4.89659e-05	-0.752243
rs2242660	PRRC2A,PRRC2A	6	31629976	GPANK1	6	31661228	31666283	-6.5563	2.33261e-08	4.9434e-05	-0.993271
1kg_6_30173395		6	30097639	ZFP57	6	29672483	29681155	6.54166	2.46243e-08	5.12668e-05	1.58543
rs1264703		6	30097639	ZFP57	6	29672483	29681155	6.54166	2.46243e-08	5.12668e-05	1.58543
1kg_6_30173554		6	30097798	ZFP57	6	29672483	29681155	6.54166	2.46243e-08	5.12668e-05	1.58543
rs1264702		6	30097798	ZFP57	6	29672483	29681155	6.54166	2.46243e-08	5.12668e-05	1.58543
rs2743941		6	29787674	HLA-K	6	29926459	29929232	6.53941	2.48302e-08	5.1642e-05	2.7331
rs9270963		6	32605664	HLA-DRB1	6	32578769	32589848	6.53463	2.52722e-08	5.2507e-05	185.539
rs115225609		6	32631495	HLA-DQA1	6	32628179	32647062	6.52823	2.58782e-08	5.3162e-05	31.3575
rs78117460		6	32631560	HLA-DQA1	6	32628179	32647062	6.52823	2.58782e-08	5.3162e-05	31.3575
rs111597180		6	32631658	HLA-DQA1	6	32628179	32647062	6.52823	2.58782e-08	5.3162e-05	31.3575
rs78987380		6	32632085	HLA-DQA1	6	32628179	32647062	6.52823	2.58782e-08	5.3162e-05	31.3575
rs35242582		6	32632280	HLA-DQA1	6	32628179	32647062	6.52823	2.58782e-08	5.3162e-05	31.3575
rs35426875		6	32632358	HLA-DQA1	6	32628179	32647062	6.52823	2.58782e-08	5.3162e-05	31.3575
rs17205114		6	32634419	HLA-DQA1	6	32628179	32647062	6.52823	2.58782e-08	5.3162e-05	31.3575
rs17205135		6	32634445	HLA-DQA1	6	32628179	32647062	6.52823	2.58782e-08	5.3162e-05	31.3575
rs17211510		6	32634653	HLA-DQA1	6	32628179	32647062	6.52823	2.58782e-08	5.3162e-05	31.3575
rs17205177		6	32634741	HLA-DQA1	6	32628179	32647062	6.52823	2.58782e-08	5.3162e-05	31.3575
rs28407322		6	32635578	HLA-DQA1	6	32628179	32647062	6.52823	2.58782e-08	5.3162e-05	31.3575
rs1633021		6	29779092	ZFP57	6	29672483	29681155	6.52459	2.62288e-08	5.37723e-05	1.52501
custom_rs1611192		6	29804102	ZFP57	6	29672483	29681155	6.52459	2.62288e-08	5.37723e-05	1.52501
rs404890		6	32231090	CLIC1	6	31730581	31739763	-6.5229	2.63923e-08	5.40524e-05	-32.5598
rs3132931		6	32268118	CLIC1	6	31730581	31739763	-6.51211	2.74671e-08	5.43177e-05	-31.8982
rs3096674		6	32270442	CLIC1	6	31730581	31739763	-6.51211	2.74671e-08	5.43177e-05	-31.8982
rs3115557		6	32271874	CLIC1	6	31730581	31739763	-6.51211	2.74671e-08	5.43177e-05	-31.8982
rs1559873		6	32275352	CLIC1	6	31730581	31739763	-6.51211	2.74671e-08	5.43177e-05	-31.8982
rs1559874		6	32275378	CLIC1	6	31730581	31739763	-6.51211	2.74671e-08	5.43177e-05	-31.8982
rs9268125		6	32284901	CLIC1	6	31730581	31739763	-6.51211	2.74671e-08	5.43177e-05	-31.8982
rs9268131		6	32286675	CLIC1	6	31730581	31739763	-6.51211	2.74671e-08	5.43177e-05	-31.8982
rs9268135		6	32287453	CLIC1	6	31730581	31739763	-6.51211	2.74671e-08	5.43177e-05	-31.8982
rs9268137		6	32287492	CLIC1	6	31730581	31739763	-6.51211	2.74671e-08	5.43177e-05	-31.8982
rs7742654	C6orf10,C6orf10,C6orf10	6	32303666	CLIC1	6	31730581	31739763	-6.51211	2.74671e-08	5.43177e-05	-31.8982
rs3864299	C6orf10,C6orf10,C6orf10	6	32303897	CLIC1	6	31730581	31739763	-6.51211	2.74671e-08	5.43177e-05	-31.8982
rs3864300	C6orf10,C6orf10,C6orf10	6	32304030	CLIC1	6	31730581	31739763	-6.51211	2.74671e-08	5.43177e-05	-31.8982
rs9268165	C6orf10,C6orf10,C6orf10	6	32304550	CLIC1	6	31730581	31739763	-6.51211	2.74671e-08	5.43177e-05	-31.8982
rs9268166	C6orf10,C6orf10,C6orf10	6	32304656	CLIC1	6	31730581	31739763	-6.51211	2.74671e-08	5.43177e-05	-31.8982
rs6457536	C6orf10,C6orf10,C6orf10	6	32305988	CLIC1	6	31730581	31739763	-6.51211	2.74671e-08	5.43177e-05	-31.8982
rs9268176	C6orf10,C6orf10,C6orf10	6	32306302	CLIC1	6	31730581	31739763	-6.51211	2.74671e-08	5.43177e-05	-31.8982
rs7341328	C6orf10,C6orf10,C6orf10	6	32307417	CLIC1	6	31730581	31739763	-6.51211	2.74671e-08	5.43177e-05	-31.8982
rs9268192	C6orf10,C6orf10,C6orf10	6	32309434	CLIC1	6	31730581	31739763	-6.51211	2.74671e-08	5.43177e-05	-31.8982
rs9268197	C6orf10,C6orf10,C6orf10	6	32310157	CLIC1	6	31730581	31739763	-6.51211	2.74671e-08	5.43177e-05	-31.8982
rs9268198	C6orf10,C6orf10,C6orf10	6	32310410	CLIC1	6	31730581	31739763	-6.51211	2.74671e-08	5.43177e-05	-31.8982
rs9268200	C6orf10,C6orf10,C6orf10	6	32310893	CLIC1	6	31730581	31739763	-6.51211	2.74671e-08	5.43177e-05	-31.8982
rs9268202	C6orf10,C6orf10,C6orf10	6	32311563	CLIC1	6	31730581	31739763	-6.51211	2.74671e-08	5.43177e-05	-31.8982
rs6934429	C6orf10,C6orf10,C6orf10	6	32311845	CLIC1	6	31730581	31739763	-6.51211	2.74671e-08	5.43177e-05	-31.8982
rs6934776	C6orf10,C6orf10,C6orf10	6	32312039	CLIC1	6	31730581	31739763	-6.51211	2.74671e-08	5.43177e-05	-31.8982
rs6939410	C6orf10,C6orf10,C6orf10	6	32312405	CLIC1	6	31730581	31739763	-6.51211	2.74671e-08	5.43177e-05	-31.8982
rs1018434	C6orf10,C6orf10,C6orf10	6	32313583	CLIC1	6	31730581	31739763	-6.51211	2.74671e-08	5.43177e-05	-31.8982
rs1018433	C6orf10,C6orf10,C6orf10	6	32313733	CLIC1	6	31730581	31739763	-6.51211	2.74671e-08	5.43177e-05	-31.8982
rs9268212	C6orf10,C6orf10,C6orf10	6	32314112	CLIC1	6	31730581	31739763	-6.51211	2.74671e-08	5.43177e-05	-31.8982
rs9268215	C6orf10,C6orf10,C6orf10	6	32314694	CLIC1	6	31730581	31739763	-6.51211	2.74671e-08	5.43177e-05	-31.8982
rs6909790	C6orf10,C6orf10,C6orf10	6	32315202	CLIC1	6	31730581	31739763	-6.51211	2.74671e-08	5.43177e-05	-31.8982
rs6915455	C6orf10,C6orf10,C6orf10	6	32315717	CLIC1	6	31730581	31739763	-6.51211	2.74671e-08	5.43177e-05	-31.8982
rs3132451		6	31614248	RNF5	6	32178405	32180793	-6.48367	3.05107e-08	5.73361e-05	-6.70907
1kg_6_30683582	PPP1R10,PPP1R10	6	30607826	IER3	6	30743199	30744548	6.47946	3.09891e-08	5.73361e-05	480.575
rs1264420	PPP1R10,PPP1R10	6	30607826	IER3	6	30743199	30744548	6.47946	3.09891e-08	5.73361e-05	480.575
rs75639337		6	32610879	CLIC1	6	31730581	31739763	-6.47725	3.12432e-08	5.76472e-05	-27.1957
rs502771		6	32611193	CLIC1	6	31730581	31739763	-6.47725	3.12432e-08	5.76472e-05	-27.1957
rs9271301		6	32613837	CLIC1	6	31730581	31739763	-6.47725	3.12432e-08	5.76472e-05	-27.1957
rs3132506		6	31208449	RNF5	6	32178405	32180793	-6.46954	3.2146e-08	5.91501e-05	-5.93256
rs9268213	C6orf10,C6orf10,C6orf10	6	32314304	RNF5	6	32178405	32180793	-6.46726	3.24182e-08	5.95964e-05	-6.09392
rs2855442	COL11A2,COL11A2,COL11A2	6	33169626	RXRB	6	33193588	33200665	6.46492	3.27001e-08	5.98567e-05	1.18088
rs2744511	COL11A2,COL11A2,COL11A2	6	33175213	RXRB	6	33193588	33200665	6.46492	3.27001e-08	5.98567e-05	1.18088
rs2855425	COL11A2,COL11A2,COL11A2	6	33176596	RXRB	6	33193588	33200665	6.46492	3.27001e-08	5.98567e-05	1.18088
rs6531	RXRB,RXRB,RXRB	6	33195674	RXRB	6	33193588	33200665	6.46492	3.27001e-08	5.98567e-05	1.18088
rs9268670		6	32446510	CLIC1	6	31730581	31739763	-6.46411	3.27978e-08	5.98567e-05	-27.5551
rs7754768		6	32452402	CLIC1	6	31730581	31739763	-6.46411	3.27978e-08	5.98567e-05	-27.5551
rs7775108		6	32452461	CLIC1	6	31730581	31739763	-6.46411	3.27978e-08	5.98567e-05	-27.5551
rs9268832		6	32460012	CLIC1	6	31730581	31739763	-6.46411	3.27978e-08	5.98567e-05	-27.5551
rs1737069		6	29762953	HLA-F	6	29722775	29738528	6.46261	3.29806e-08	6.00812e-05	63.8172
rs2596560		6	31387541	CLIC1	6	31730581	31739763	-6.46198	3.3057e-08	6.01658e-05	-29.2448
rs3129029		6	29694666	PPP1R11	6	30066709	30070333	6.46074	3.3209e-08	6.03879e-05	16.6399
rs3130552		6	31114350	CLIC1	6	31730581	31739763	-6.44068	3.57633e-08	6.49153e-05	-27.1522
rs9271255		6	32612580	HLA-DRB1	6	32578769	32589848	6.4276	3.7533e-08	6.80661e-05	182.078
rs1737052		6	29766341	HLA-F	6	29722775	29738528	6.42187	3.83352e-08	6.93334e-05	58.7239
rs1737043		6	29768270	HLA-F	6	29722775	29738528	6.42187	3.83352e-08	6.93334e-05	58.7239
rs3132579		6	30973212	CLIC1	6	31730581	31739763	-6.40502	4.07967e-08	7.36527e-05	-36.0336
rs3094084		6	30979732	CLIC1	6	31730581	31739763	-6.40502	4.07967e-08	7.36527e-05	-36.0336
rs2245822		6	31263023	RNF5	6	32178405	32180793	-6.40079	4.14391e-08	7.46116e-05	-6.12663
rs2248902		6	31266337	RNF5	6	32178405	32180793	-6.40079	4.14391e-08	7.46116e-05	-6.12663
rs3132506		6	31208449	CLIC1	6	31730581	31739763	-6.39225	4.27651e-08	7.69303e-05	-32.0746
rs2233974	C6orf15	6	31112239	CLIC1	6	31730581	31739763	-6.38202	4.44117e-08	7.98208e-05	-35.8941
1kg_6_30185208	TRIM31,TRIM31-AS1	6	30109452	HLA-A	6	29941260	29945884	6.38109	4.45644e-08	7.99525e-05	602.915
rs2523990	TRIM31,TRIM31-AS1	6	30109452	HLA-A	6	29941260	29945884	6.38109	4.45644e-08	7.99525e-05	602.915
rs3132726		6	29855829	PAIP1P1	6	30186798	30188614	6.37424	4.57049e-08	8.17071e-05	0.577781
rs3094657		6	29860533	PAIP1P1	6	30186798	30188614	6.37424	4.57049e-08	8.17071e-05	0.577781
rs644045	C2,C2	6	31916180	CLIC1	6	31730581	31739763	-6.37326	4.58707e-08	8.19306e-05	-33.2144
1kg_6_30248892		6	30173136	PPP1R11	6	30066709	30070333	6.37203	4.60783e-08	8.21555e-05	16.567
rs2844787		6	30173136	PPP1R11	6	30066709	30070333	6.37203	4.60783e-08	8.21555e-05	16.567
rs1061808	AGPAT1,AGPAT1	6	32168770	ATF6B	6	32115264	32128253	6.36566	4.71754e-08	8.40371e-05	11.5343
rs3130944		6	31228894	CLIC1	6	31730581	31739763	-6.36528	4.7241e-08	8.40794e-05	-31.8345
rs2735076	HCG9	6	29975713	HLA-K	6	29926459	29929232	6.35334	4.93696e-08	8.77902e-05	2.58251
rs469064	WDR46,WDR46	6	33282699	ZBTB22	6	33314406	33317942	-6.34473	5.09613e-08	9.05406e-05	-1.39904
rs204999		6	32142202	CLIC1	6	31730581	31739763	-6.33845	5.21571e-08	9.24202e-05	-36.9684
rs3115569		6	32256362	CLIC1	6	31730581	31739763	-6.32947	5.39122e-08	9.41203e-05	-31.4816
rs9268055		6	32262831	CLIC1	6	31730581	31739763	-6.32947	5.39122e-08	9.41203e-05	-31.4816
rs3115563		6	32265861	CLIC1	6	31730581	31739763	-6.32947	5.39122e-08	9.41203e-05	-31.4816
rs3132928		6	32266238	CLIC1	6	31730581	31739763	-6.32947	5.39122e-08	9.41203e-05	-31.4816
rs3096681		6	32267400	CLIC1	6	31730581	31739763	-6.32947	5.39122e-08	9.41203e-05	-31.4816
rs3096673		6	32270236	CLIC1	6	31730581	31739763	-6.32947	5.39122e-08	9.41203e-05	-31.4816
rs3132945		6	32270903	CLIC1	6	31730581	31739763	-6.32947	5.39122e-08	9.41203e-05	-31.4816
rs3130340		6	32276850	CLIC1	6	31730581	31739763	-6.32947	5.39122e-08	9.41203e-05	-31.4816
rs3115553		6	32278050	CLIC1	6	31730581	31739763	-6.32947	5.39122e-08	9.41203e-05	-31.4816
rs7751896		6	32287633	CLIC1	6	31730581	31739763	-6.32947	5.39122e-08	9.41203e-05	-31.4816
rs6935269		6	32292573	CLIC1	6	31730581	31739763	-6.32947	5.39122e-08	9.41203e-05	-31.4816
rs3749966	C6orf10,C6orf10,C6orf10	6	32293730	CLIC1	6	31730581	31739763	-6.32947	5.39122e-08	9.41203e-05	-31.4816
rs6909427	C6orf10,C6orf10,C6orf10	6	32300924	CLIC1	6	31730581	31739763	-6.32947	5.39122e-08	9.41203e-05	-31.4816
rs7775332	C6orf10,C6orf10,C6orf10	6	32302586	CLIC1	6	31730581	31739763	-6.32947	5.39122e-08	9.41203e-05	-31.4816
rs9268167	C6orf10,C6orf10,C6orf10	6	32304660	CLIC1	6	31730581	31739763	-6.32947	5.39122e-08	9.41203e-05	-31.4816
rs3864302	C6orf10,C6orf10,C6orf10	6	32311015	CLIC1	6	31730581	31739763	-6.32947	5.39122e-08	9.41203e-05	-31.4816
rs1018430	C6orf10,C6orf10,C6orf10	6	32313911	CLIC1	6	31730581	31739763	-6.32947	5.39122e-08	9.41203e-05	-31.4816
rs9270847		6	32602825	HLA-DRB1	6	32578769	32589848	6.31654	5.65443e-08	9.7614e-05	178.658
rs9270850		6	32602940	HLA-DRB1	6	32578769	32589848	6.31654	5.65443e-08	9.7614e-05	178.658
rs9270874		6	32603450	HLA-DRB1	6	32578769	32589848	6.31654	5.65443e-08	9.7614e-05	178.658
rs9270912		6	32604447	HLA-DRB1	6	32578769	32589848	6.31654	5.65443e-08	9.7614e-05	178.658
rs9270913		6	32604452	HLA-DRB1	6	32578769	32589848	6.31654	5.65443e-08	9.7614e-05	178.658
rs9270914		6	32604472	HLA-DRB1	6	32578769	32589848	6.31654	5.65443e-08	9.7614e-05	178.658
rs9270919		6	32604528	HLA-DRB1	6	32578769	32589848	6.31654	5.65443e-08	9.7614e-05	178.658
rs9270926		6	32604658	HLA-DRB1	6	32578769	32589848	6.31654	5.65443e-08	9.7614e-05	178.658
rs9270927		6	32604674	HLA-DRB1	6	32578769	32589848	6.31654	5.65443e-08	9.7614e-05	178.658
rs9270934		6	32604918	HLA-DRB1	6	32578769	32589848	6.31654	5.65443e-08	9.7614e-05	178.658
rs9271100		6	32608701	HLA-DRB1	6	32578769	32589848	6.31654	5.65443e-08	9.7614e-05	178.658
rs9271209		6	32611258	HLA-DRB1	6	32578769	32589848	6.31654	5.65443e-08	9.7614e-05	178.658
rs1264551		6	30409396	IER3	6	30743199	30744548	6.29835	6.04664e-08	0.000103585	517.204
rs1264547		6	30410670	IER3	6	30743199	30744548	6.29835	6.04664e-08	0.000103585	517.204
1kg_6_30492488		6	30416732	IER3	6	30743199	30744548	6.29835	6.04664e-08	0.000103585	517.204
1kg_6_30496680		6	30420924	IER3	6	30743199	30744548	6.29835	6.04664e-08	0.000103585	517.204
1kg_6_30521680		6	30445924	IER3	6	30743199	30744548	6.29835	6.04664e-08	0.000103585	517.204
1kg_6_30527599		6	30451843	IER3	6	30743199	30744548	6.29835	6.04664e-08	0.000103585	517.204
rs2245514		6	30464678	IER3	6	30743199	30744548	6.29835	6.04664e-08	0.000103585	517.204
rs3130942		6	31229516	RNF5	6	32178405	32180793	-6.29501	6.12172e-08	0.000103894	-5.91594
rs3130473		6	31231431	RNF5	6	32178405	32180793	-6.29501	6.12172e-08	0.000103894	-5.91594
rs3130457		6	31179417	RNF5	6	32178405	32180793	-6.29445	6.13434e-08	0.000103894	-5.81139
rs130066	CCHCR1,CCHCR1,CCHCR1	6	31154538	CCHCR1	6	31142439	31158238	-6.2929	6.16936e-08	0.000103894	-1.58767
rs9270600		6	32593916	CLIC1	6	31730581	31739763	-6.29251	6.17832e-08	0.000103894	-27.6319
rs9270662		6	32598312	CLIC1	6	31730581	31739763	-6.29251	6.17832e-08	0.000103894	-27.6319
rs9270665		6	32598455	CLIC1	6	31730581	31739763	-6.29251	6.17832e-08	0.000103894	-27.6319
rs75324027		6	32605852	CLIC1	6	31730581	31739763	-6.29251	6.17832e-08	0.000103894	-27.6319
rs2858863		6	32610501	CLIC1	6	31730581	31739763	-6.29251	6.17832e-08	0.000103894	-27.6319
rs642093		6	32614298	CLIC1	6	31730581	31739763	-6.29251	6.17832e-08	0.000103894	-27.6319
rs7760731		6	32615624	CLIC1	6	31730581	31739763	-6.29251	6.17832e-08	0.000103894	-27.6319
rs9271541		6	32622293	CLIC1	6	31730581	31739763	-6.29251	6.17832e-08	0.000103894	-27.6319
rs3129763		6	32623148	CLIC1	6	31730581	31739763	-6.29251	6.17832e-08	0.000103894	-27.6319
rs9271619		6	32623996	CLIC1	6	31730581	31739763	-6.29251	6.17832e-08	0.000103894	-27.6319
rs9271895		6	32628129	CLIC1	6	31730581	31739763	-6.29251	6.17832e-08	0.000103894	-27.6319
rs9272063		6	32631526	CLIC1	6	31730581	31739763	-6.29251	6.17832e-08	0.000103894	-27.6319
rs9272294		6	32635983	CLIC1	6	31730581	31739763	-6.29251	6.17832e-08	0.000103894	-27.6319
rs9272408		6	32637186	CLIC1	6	31730581	31739763	-6.29251	6.17832e-08	0.000103894	-27.6319
rs9272646	HLA-DQA1	6	32640617	CLIC1	6	31730581	31739763	-6.29251	6.17832e-08	0.000103894	-27.6319
1kg_6_30047656		6	29971900	HLA-H	6	29887752	29890482	6.28166	6.43029e-08	0.00010795	3.1953
rs422951	NOTCH4	6	32220606	ATF6B	6	32115264	32128253	-6.26828	6.75525e-08	0.000113216	-10.5426
1kg_6_30313970	HCG17	6	30238214	RPP21	6	30345131	30346884	-6.26545	6.82607e-08	0.000113929	-3.83996
rs2844778	HCG17	6	30238214	RPP21	6	30345131	30346884	-6.26545	6.82607e-08	0.000113929	-3.83996
1kg_6_30315618	HCG17	6	30239862	RPP21	6	30345131	30346884	-6.26545	6.82607e-08	0.000113929	-3.83996
1kg_6_30317041	HCG17	6	30241285	RPP21	6	30345131	30346884	-6.26545	6.82607e-08	0.000113929	-3.83996
rs2253163	HCG17	6	30241285	RPP21	6	30345131	30346884	-6.26545	6.82607e-08	0.000113929	-3.83996
rs3131854		6	29644108	HLA-F	6	29722775	29738528	6.26426	6.85619e-08	0.000114242	67.3292
rs2071653	MOG,MOG,MOG,MOG,MOG,MOG,MOG,MOG,MOG	6	29668151	HLA-F	6	29722775	29738528	6.26426	6.85619e-08	0.000114242	67.3292
rs3094159		6	29868057	PPP1R11	6	30066709	30070333	6.25475	7.10048e-08	0.000117921	13.9836
rs3132718		6	29868800	PPP1R11	6	30066709	30070333	6.25475	7.10048e-08	0.000117921	13.9836
rs3132714		6	29872871	PPP1R11	6	30066709	30070333	6.25475	7.10048e-08	0.000117921	13.9836
rs2523578		6	31360765	CLIC1	6	31730581	31739763	-6.24782	7.28411e-08	0.000120772	-35.4287
rs9273363		6	32658495	CLIC1	6	31730581	31739763	-6.24415	7.38329e-08	0.000122315	-31.4869
rs3130320		6	32255481	RNF5	6	32178405	32180793	-6.23511	7.63309e-08	0.000125993	-5.52441
rs805294	LY6G6C	6	31720440	CLIC1	6	31730581	31739763	-6.23499	7.63662e-08	0.000125993	-32.8006
rs1144708	MSH5,MSH5-SAPCD1,MSH5,MSH5,MSH5	6	31742243	CLIC1	6	31730581	31739763	-6.23499	7.63662e-08	0.000125993	-32.8006
rs1737052		6	29766341	AL671277.1	6	29942075	29943067	6.23324	7.68579e-08	0.000126597	2.34271
rs1737043		6	29768270	AL671277.1	6	29942075	29943067	6.23324	7.68579e-08	0.000126597	2.34271
rs1611196		6	29790218	ZFP57	6	29672483	29681155	6.22825	7.82838e-08	0.000128524	1.49129
rs1633010	LOC554223,LOC554223	6	29795165	ZFP57	6	29672483	29681155	6.22825	7.82838e-08	0.000128524	1.49129
rs1736991		6	29799149	ZFP57	6	29672483	29681155	6.22825	7.82838e-08	0.000128524	1.49129
rs1632983		6	29805732	ZFP57	6	29672483	29681155	6.22825	7.82838e-08	0.000128524	1.49129
rs2744512	COL11A2,COL11A2,COL11A2	6	33174143	RXRB	6	33193588	33200665	6.21449	8.23532e-08	0.000135095	1.17444
rs3094600		6	31379367	CLIC1	6	31730581	31739763	-6.21272	8.28901e-08	0.000135865	-30.9262
rs2735076	HCG9	6	29975713	AL671277.1	6	29942075	29943067	6.20069	8.66417e-08	0.000141668	2.6102
rs3130517		6	31222526	RNF5	6	32178405	32180793	-6.18066	9.32677e-08	0.000152378	-5.8144
rs3130517		6	31222526	CLIC1	6	31730581	31739763	-6.17807	9.41626e-08	0.000153591	-31.641
rs3129877	HLA-DRA	6	32440820	CLIC1	6	31730581	31739763	-6.17356	9.57356e-08	0.00015603	-29.6816
rs3132726		6	29855829	HCG4B	6	29925983	29926973	6.16576	9.85214e-08	0.000160051	0.816567
rs3094657		6	29860533	HCG4B	6	29925983	29926973	6.16576	9.85214e-08	0.000160051	0.816567
rs3202637		6	29970119	PPP1R11	6	30066709	30070333	6.1606	1.00409e-07	0.000162986	16.1125
rs3094169		6	29862209	HLA-K	6	29926459	29929232	6.14596	1.05964e-07	0.000171726	3.08133
1kg_6_30334283	HCG17	6	30258527	TRIM39	6	30326479	30343729	-6.13954	1.08493e-07	0.000174558	-0.642208
1kg_6_30336700	HCG17,HLA-L	6	30260944	TRIM39	6	30326479	30343729	-6.13954	1.08493e-07	0.000174558	-0.642208
rs2428507	HCG17,HLA-L,MIR6891	6	30261529	TRIM39	6	30326479	30343729	-6.13954	1.08493e-07	0.000174558	-0.642208
1kg_6_30338640	HCG17,HLA-L	6	30262884	TRIM39	6	30326479	30343729	-6.13954	1.08493e-07	0.000174558	-0.642208
rs2844766	HCG17,HLA-L	6	30262884	TRIM39	6	30326479	30343729	-6.13954	1.08493e-07	0.000174558	-0.642208
rs2844764	HCG17,HLA-L	6	30266891	TRIM39	6	30326479	30343729	-6.13954	1.08493e-07	0.000174558	-0.642208
1kg_6_30343025	HCG17	6	30267269	TRIM39	6	30326479	30343729	-6.13954	1.08493e-07	0.000174558	-0.642208
1kg_6_30344733	HCG17	6	30268977	TRIM39	6	30326479	30343729	-6.13954	1.08493e-07	0.000174558	-0.642208
rs2844762	HCG17	6	30268977	TRIM39	6	30326479	30343729	-6.13954	1.08493e-07	0.000174558	-0.642208
rs674313		6	32610305	CLIC1	6	31730581	31739763	-6.12776	1.13293e-07	0.000181699	-26.7972
1kg_6_30268034	TRIM26,TRIM26	6	30192278	PAIP1P1	6	30186798	30188614	6.12208	1.15681e-07	0.000185087	0.565668
rs2284165	TRIM26,TRIM26	6	30192278	PAIP1P1	6	30186798	30188614	6.12208	1.15681e-07	0.000185087	0.565668
rs416352		6	32239616	CLIC1	6	31730581	31739763	-6.11843	1.17246e-07	0.000186914	-25.638
rs130079	CCHCR1,CCHCR1,CCHCR1	6	31144960	CLIC1	6	31730581	31739763	-6.1047	1.23307e-07	0.000195577	-30.8301
rs3130455	CCHCR1	6	31158201	CLIC1	6	31730581	31739763	-6.1047	1.23307e-07	0.000195577	-30.8301
rs1265181		6	31188008	CLIC1	6	31730581	31739763	-6.1047	1.23307e-07	0.000195577	-30.8301
rs1265178		6	31193452	CLIC1	6	31730581	31739763	-6.1047	1.23307e-07	0.000195577	-30.8301
rs3094159		6	29868057	HLA-A	6	29941260	29945884	6.1011	1.24949e-07	0.000197713	540.165
rs3132718		6	29868800	HLA-A	6	29941260	29945884	6.1011	1.24949e-07	0.000197713	540.165
rs3132714		6	29872871	HLA-A	6	29941260	29945884	6.1011	1.24949e-07	0.000197713	540.165
rs110662	HSD17B8	6	33205155	RXRB	6	33193588	33200665	6.09359	1.28443e-07	0.000202923	1.06939
rs9267972		6	32249455	RNF5	6	32178405	32180793	-6.09273	1.28851e-07	0.00020293	-5.5435
seq-7		6	32249455	RNF5	6	32178405	32180793	-6.09273	1.28851e-07	0.00020293	-5.5435
rs3115572		6	32252707	RNF5	6	32178405	32180793	-6.09273	1.28851e-07	0.00020293	-5.5435
rs3130316		6	32253451	RNF5	6	32178405	32180793	-6.09273	1.28851e-07	0.00020293	-5.5435
rs2894186		6	31239091	RNF5	6	32178405	32180793	-6.08634	1.31909e-07	0.000207454	-5.49864
rs3130654		6	30855298	VARS2	6	30914205	30926459	6.0863	1.3193e-07	0.000207454	1.08892
rs2855440	COL11A2,COL11A2,COL11A2	6	33170721	RXRB	6	33193588	33200665	6.08349	1.33296e-07	0.000209259	1.1519
rs3132442	SLC44A4,SLC44A4,SLC44A4	6	31871717	EHMT2	6	31879759	31897687	6.08309	1.33494e-07	0.000209259	0.897429
rs3130481	SLC44A4,SLC44A4,SLC44A4	6	31871979	EHMT2	6	31879759	31897687	6.08309	1.33494e-07	0.000209259	0.897429
rs3130482	SLC44A4,SLC44A4,SLC44A4	6	31872005	EHMT2	6	31879759	31897687	6.08309	1.33494e-07	0.000209259	0.897429
rs204995	PBX2	6	32186508	RNF5	6	32178405	32180793	-6.07218	1.38945e-07	0.000214956	-6.52908
rs204992	PBX2	6	32189131	RNF5	6	32178405	32180793	-6.07218	1.38945e-07	0.000214956	-6.52908
rs176095		6	32190542	RNF5	6	32178405	32180793	-6.07218	1.38945e-07	0.000214956	-6.52908
rs3763317		6	32409011	CLIC1	6	31730581	31739763	-6.07132	1.39386e-07	0.000215471	-29.8057
rs213212		6	33218141	RXRB	6	33193588	33200665	6.05158	1.49857e-07	0.000231481	1.11843
rs1633002	LOC554223,LOC554223	6	29797270	ZFP57	6	29672483	29681155	6.04906	1.5125e-07	0.000233275	1.46876
rs1632973		6	29809394	ZFP57	6	29672483	29681155	6.04906	1.5125e-07	0.000233275	1.46876
rs28383223		6	32615700	CLIC1	6	31730581	31739763	-6.04357	1.54327e-07	0.000237474	-25.3902
rs28383230		6	32616311	CLIC1	6	31730581	31739763	-6.04357	1.54327e-07	0.000237474	-25.3902
rs28383233		6	32616376	CLIC1	6	31730581	31739763	-6.04357	1.54327e-07	0.000237474	-25.3902
rs805294	LY6G6C	6	31720440	GPANK1	6	31661228	31666283	-6.04087	1.55864e-07	0.000239472	-0.95229
rs1144708	MSH5,MSH5-SAPCD1,MSH5,MSH5,MSH5	6	31742243	GPANK1	6	31661228	31666283	-6.04087	1.55864e-07	0.000239472	-0.95229
rs1736982		6	29801744	AL671277.1	6	29942075	29943067	6.03236	1.60805e-07	0.00024631	2.36055
rs1736981		6	29802545	AL671277.1	6	29942075	29943067	6.03236	1.60805e-07	0.00024631	2.36055
1kg_6_30248892		6	30173136	HLA-A	6	29941260	29945884	6.02671	1.64168e-07	0.000250508	628.635
rs2844787		6	30173136	HLA-A	6	29941260	29945884	6.02671	1.64168e-07	0.000250508	628.635
rs3130977		6	31114212	CLIC1	6	31730581	31739763	-6.02634	1.64393e-07	0.000250662	-25.6259
rs2523708		6	31483502	CLIC1	6	31730581	31739763	-6.02173	1.67194e-07	0.000254162	-35.1623
rs2523706		6	31483790	CLIC1	6	31730581	31739763	-6.02173	1.67194e-07	0.000254162	-35.1623
rs2523700		6	31485252	CLIC1	6	31730581	31739763	-6.02173	1.67194e-07	0.000254162	-35.1623
rs2516500		6	31485863	CLIC1	6	31730581	31739763	-6.02173	1.67194e-07	0.000254162	-35.1623
rs422951	NOTCH4	6	32220606	AGPAT1	6	32168212	32178096	-6.02036	1.68036e-07	0.000255248	-4.52694
rs1264539		6	30420924	IER3	6	30743199	30744548	6.01392	1.7205e-07	0.000260167	507.278
rs2743941		6	29787674	HLA-H	6	29887752	29890482	6.0126	1.72884e-07	0.000261231	2.82667
1kg_6_30683582	PPP1R10,PPP1R10	6	30607826	HCG4B	6	29925983	29926973	6.01029	1.74355e-07	0.000262861	0.667133
rs1264420	PPP1R10,PPP1R10	6	30607826	HCG4B	6	29925983	29926973	6.01029	1.74355e-07	0.000262861	0.667133
rs2743941		6	29787674	HCG4B	6	29925983	29926973	6.00574	1.7729e-07	0.000266887	0.694879
1kg_6_30200686		6	30124930	IER3	6	30743199	30744548	6.00284	1.79184e-07	0.000268213	478.834
rs1419675		6	30124930	IER3	6	30743199	30744548	6.00284	1.79184e-07	0.000268213	478.834
1kg_6_30213722	TRIM40,TRIM40	6	30137966	IER3	6	30743199	30744548	6.00284	1.79184e-07	0.000268213	478.834
rs2107202	TRIM40,TRIM40	6	30137966	IER3	6	30743199	30744548	6.00284	1.79184e-07	0.000268213	478.834
rs2894186		6	31239091	CLIC1	6	31730581	31739763	-6.00221	1.79595e-07	0.000268213	-29.6843
rs3134798	NOTCH4	6	32216928	AGPAT1	6	32168212	32178096	5.99879	1.81864e-07	0.000271134	5.69632
rs3202637		6	29970119	HLA-A	6	29941260	29945884	5.99329	1.85563e-07	0.000276443	621.298
rs1626392		6	29764467	HCG4B	6	29925983	29926973	5.99211	1.86365e-07	0.00027727	0.695007
rs3130527		6	31231210	HLA-C	6	31268749	31272130	5.99104	1.87097e-07	0.00027727	198.772
rs885905	VARS2,VARS2,VARS2	6	30922654	VARS2	6	30914205	30926459	5.99086	1.8722e-07	0.00027727	1.0351
rs2532941	VARS2,VARS2,VARS2	6	30924744	VARS2	6	30914205	30926459	5.99086	1.8722e-07	0.00027727	1.0351
rs1043483	VARS2,VARS2,VARS2	6	30925951	VARS2	6	30914205	30926459	5.99086	1.8722e-07	0.00027727	1.0351
rs2517459		6	30929245	VARS2	6	30914205	30926459	5.99086	1.8722e-07	0.00027727	1.0351
rs2532925	SFTA2	6	30931386	VARS2	6	30914205	30926459	5.99086	1.8722e-07	0.00027727	1.0351
rs2253705		6	30932317	VARS2	6	30914205	30926459	5.99086	1.8722e-07	0.00027727	1.0351
rs2849015		6	32231159	CLIC1	6	31730581	31739763	-5.98853	1.88825e-07	0.000278708	-30.2869
rs1053924	LOC100507547,LOC100507547,LOC100507547,LOC100507547	6	32152938	ATF6B	6	32115264	32128253	5.98621	1.90443e-07	0.000278708	11.1644
rs6936204		6	32249315	CLIC1	6	31730581	31739763	-5.96964	2.02356e-07	0.000295122	-28.9105
rs3094169		6	29862209	AL645939.1	6	29722981	29723971	5.96595	2.05109e-07	0.000298919	0.446884
rs2273019	C6orf10,C6orf10,C6orf10	6	32338642	CLIC1	6	31730581	31739763	-5.96429	2.06356e-07	0.00029922	-27.3627
rs910050	C6orf10,C6orf10,C6orf10	6	32347877	CLIC1	6	31730581	31739763	-5.96429	2.06356e-07	0.00029922	-27.3627
rs969893	C6orf10,C6orf10,C6orf10	6	32348304	CLIC1	6	31730581	31739763	-5.96429	2.06356e-07	0.00029922	-27.3627
rs969891	C6orf10,C6orf10,C6orf10	6	32348638	CLIC1	6	31730581	31739763	-5.96429	2.06356e-07	0.00029922	-27.3627
rs3117122	C6orf10,C6orf10,C6orf10	6	32348827	CLIC1	6	31730581	31739763	-5.96429	2.06356e-07	0.00029922	-27.3627
rs2076537	C6orf10,C6orf10,C6orf10	6	32349858	CLIC1	6	31730581	31739763	-5.96429	2.06356e-07	0.00029922	-27.3627
rs761188	C6orf10,C6orf10,C6orf10	6	32350196	CLIC1	6	31730581	31739763	-5.96429	2.06356e-07	0.00029922	-27.3627
rs3129949	C6orf10,C6orf10,C6orf10	6	32331037	RNF5	6	32178405	32180793	-5.96238	2.07805e-07	0.000300671	-5.12818
rs1003878	C6orf10,C6orf10,C6orf10	6	32332045	RNF5	6	32178405	32180793	-5.96238	2.07805e-07	0.000300671	-5.12818
rs3117137	C6orf10,C6orf10,C6orf10	6	32342134	RNF5	6	32178405	32180793	-5.96238	2.07805e-07	0.000300671	-5.12818
rs3129029		6	29694666	PAIP1P1	6	30186798	30188614	5.95405	2.14238e-07	0.000309532	0.503628
rs3129942	C6orf10,C6orf10,C6orf10	6	32370506	RNF5	6	32178405	32180793	-5.95286	2.15176e-07	0.000310665	-5.1545
rs3202637		6	29970119	HLA-H	6	29887752	29890482	5.95189	2.15942e-07	0.000311548	2.93371
rs537160	CFB	6	31948623	CLIC1	6	31730581	31739763	-5.95166	2.16124e-07	0.000311585	-33.6065
rs9275698		6	32720196	CLIC1	6	31730581	31739763	-5.94856	2.18588e-07	0.000314687	-27.9254
rs2524054		6	31284619	CLIC1	6	31730581	31739763	-5.93907	2.26312e-07	0.000323492	-34.3882
rs2524142		6	31295745	CLIC1	6	31730581	31739763	-5.93907	2.26312e-07	0.000323492	-34.3882
rs2247056		6	31297713	CLIC1	6	31730581	31739763	-5.93907	2.26312e-07	0.000323492	-34.3882
rs6457374		6	31304484	CLIC1	6	31730581	31739763	-5.93907	2.26312e-07	0.000323492	-34.3882
rs2855437	COL11A2,COL11A2,COL11A2	6	33171178	RXRB	6	33193588	33200665	5.92028	2.42414e-07	0.000341234	1.04612
rs3134799	NOTCH4	6	32216444	AGPAT1	6	32168212	32178096	5.91851	2.43989e-07	0.000341234	4.72759
rs3134797	NOTCH4	6	32218273	AGPAT1	6	32168212	32178096	5.91851	2.43989e-07	0.000341234	4.72759
rs394657	NOTCH4	6	32219246	AGPAT1	6	32168212	32178096	5.91851	2.43989e-07	0.000341234	4.72759
rs1633041		6	29765446	ZFP57	6	29672483	29681155	5.91813	2.44324e-07	0.000341234	1.44418
rs1737049		6	29767327	ZFP57	6	29672483	29681155	5.91813	2.44324e-07	0.000341234	1.44418
rs1737041		6	29768452	ZFP57	6	29672483	29681155	5.91813	2.44324e-07	0.000341234	1.44418
rs1737040		6	29768824	ZFP57	6	29672483	29681155	5.91813	2.44324e-07	0.000341234	1.44418
rs1737038		6	29768914	ZFP57	6	29672483	29681155	5.91813	2.44324e-07	0.000341234	1.44418
rs1737031		6	29769704	ZFP57	6	29672483	29681155	5.91813	2.44324e-07	0.000341234	1.44418
rs1610726		6	29770888	ZFP57	6	29672483	29681155	5.91813	2.44324e-07	0.000341234	1.44418
rs885940		6	29771280	ZFP57	6	29672483	29681155	5.91813	2.44324e-07	0.000341234	1.44418
custom_rs1610635		6	29771657	ZFP57	6	29672483	29681155	5.91813	2.44324e-07	0.000341234	1.44418
rs1615962		6	29777949	ZFP57	6	29672483	29681155	5.91813	2.44324e-07	0.000341234	1.44418
rs1633030		6	29778017	ZFP57	6	29672483	29681155	5.91813	2.44324e-07	0.000341234	1.44418
rs1633028		6	29778590	ZFP57	6	29672483	29681155	5.91813	2.44324e-07	0.000341234	1.44418
rs2735042		6	29779596	ZFP57	6	29672483	29681155	5.91813	2.44324e-07	0.000341234	1.44418
custom_rs1610644	HCG4	6	29791668	ZFP57	6	29672483	29681155	5.91813	2.44324e-07	0.000341234	1.44418
rs1633011	LOC554223,LOC554223	6	29794916	ZFP57	6	29672483	29681155	5.91813	2.44324e-07	0.000341234	1.44418
rs1633009	LOC554223,LOC554223	6	29795310	ZFP57	6	29672483	29681155	5.91813	2.44324e-07	0.000341234	1.44418
rs1630969	LOC554223,LOC554223	6	29797224	ZFP57	6	29672483	29681155	5.91813	2.44324e-07	0.000341234	1.44418
rs1629068	LOC554223,LOC554223	6	29797514	ZFP57	6	29672483	29681155	5.91813	2.44324e-07	0.000341234	1.44418
rs1736983		6	29800272	ZFP57	6	29672483	29681155	5.91813	2.44324e-07	0.000341234	1.44418
custom_rs1610711		6	29801720	ZFP57	6	29672483	29681155	5.91813	2.44324e-07	0.000341234	1.44418
rs1632988		6	29804618	ZFP57	6	29672483	29681155	5.91813	2.44324e-07	0.000341234	1.44418
rs1632987		6	29804772	ZFP57	6	29672483	29681155	5.91813	2.44324e-07	0.000341234	1.44418
rs1736971		6	29808545	ZFP57	6	29672483	29681155	5.91813	2.44324e-07	0.000341234	1.44418
rs1736969		6	29808613	ZFP57	6	29672483	29681155	5.91813	2.44324e-07	0.000341234	1.44418
rs1736963		6	29810206	ZFP57	6	29672483	29681155	5.91813	2.44324e-07	0.000341234	1.44418
rs753544		6	29812752	ZFP57	6	29672483	29681155	5.91813	2.44324e-07	0.000341234	1.44418
rs1077432		6	29815091	ZFP57	6	29672483	29681155	5.91813	2.44324e-07	0.000341234	1.44418
rs1318083		6	29815442	ZFP57	6	29672483	29681155	5.91813	2.44324e-07	0.000341234	1.44418
rs707929	VWA7	6	31774290	GPANK1	6	31661228	31666283	-5.91417	2.47891e-07	0.000344946	-0.974856
rs707928	VWA7	6	31774813	GPANK1	6	31661228	31666283	-5.91417	2.47891e-07	0.000344946	-0.974856
rs9270623		6	32597554	CLIC1	6	31730581	31739763	-5.91045	2.51282e-07	0.000349014	-26.7458
rs204999		6	32142202	RNF5	6	32178405	32180793	-5.9027	2.58507e-07	0.0003588	-6.51402
rs2734985		6	29850885	HLA-E	6	30489509	30494194	-5.89724	2.63721e-07	0.000365785	-109.005
rs720466	CCHCR1	6	31157928	CLIC1	6	31730581	31739763	-5.89617	2.64751e-07	0.000365952	-30.4393
rs1150765	TCF19,TCF19	6	31159785	CLIC1	6	31730581	31739763	-5.89617	2.64751e-07	0.000365952	-30.4393
rs1265159		6	31172270	CLIC1	6	31730581	31739763	-5.89617	2.64751e-07	0.000365952	-30.4393
rs887465	PSORS1C3	6	31175875	CLIC1	6	31730581	31739763	-5.89617	2.64751e-07	0.000365952	-30.4393
rs3130457		6	31179417	CLIC1	6	31730581	31739763	-5.89617	2.64751e-07	0.000365952	-30.4393
rs9267947		6	32243441	CLIC1	6	31730581	31739763	5.88878	2.71997e-07	0.000375451	28.7302
rs3130573	PSORS1C1,PSORS1C2	6	31138491	CLIC1	6	31730581	31739763	-5.88248	2.78328e-07	0.000383927	-29.7332
1kg_6_30200686		6	30124930	HLA-F	6	29722775	29738528	5.84737	3.16403e-07	0.000434067	64.6426
rs1419675		6	30124930	HLA-F	6	29722775	29738528	5.84737	3.16403e-07	0.000434067	64.6426
1kg_6_30213722	TRIM40,TRIM40	6	30137966	HLA-F	6	29722775	29738528	5.84737	3.16403e-07	0.000434067	64.6426
rs2107202	TRIM40,TRIM40	6	30137966	HLA-F	6	29722775	29738528	5.84737	3.16403e-07	0.000434067	64.6426
rs3806988	CENPQ	6	49463856	MMUT	6	49430360	49463253	5.84065	3.24254e-07	0.00044423	1.60421
rs4267943	CENPQ	6	49472092	MMUT	6	49430360	49463253	5.84065	3.24254e-07	0.00044423	1.60421
rs6936204		6	32249315	RNF5	6	32178405	32180793	-5.83922	3.2596e-07	0.000445657	-5.24105
rs1626392		6	29764467	PPP1R11	6	30066709	30070333	5.83574	3.30126e-07	0.000450962	14.9637
rs973233	COL11A2,COL11A2,COL11A2	6	33172232	RXRB	6	33193588	33200665	5.8356	3.30289e-07	0.000450962	1.1026
rs2517403		6	31099232	TUBB	6	30717435	30725538	-5.81684	3.53679e-07	0.000480939	-51.561
rs9263532		6	31099847	TUBB	6	30717435	30725538	-5.81684	3.53679e-07	0.000480939	-51.561
rs2844635		6	31107704	TUBB	6	30717435	30725538	-5.81684	3.53679e-07	0.000480939	-51.561
rs1265061		6	31110480	TUBB	6	30717435	30725538	-5.81684	3.53679e-07	0.000480939	-51.561
rs3130215		6	33107186	HLA-DPB1	6	33075990	33089696	5.81505	3.56001e-07	0.000483769	8.23007
rs3132726		6	29855829	AL671277.1	6	29942075	29943067	5.81312	3.58517e-07	0.000486531	3.02646
rs3094657		6	29860533	AL671277.1	6	29942075	29943067	5.81312	3.58517e-07	0.000486531	3.02646
rs204994	PBX2	6	32187221	RNF5	6	32178405	32180793	-5.81142	3.60735e-07	0.000488723	-5.64271
rs2523971		6	29970481	ZFP57	6	29672483	29681155	5.80894	3.6402e-07	0.000488723	1.5019
1kg_6_30047273		6	29971517	ZFP57	6	29672483	29681155	5.80894	3.6402e-07	0.000488723	1.5019
rs2523964		6	29971517	ZFP57	6	29672483	29681155	5.80894	3.6402e-07	0.000488723	1.5019
1kg_6_30047462		6	29971706	ZFP57	6	29672483	29681155	5.80894	3.6402e-07	0.000488723	1.5019
1kg_6_30047523		6	29971767	ZFP57	6	29672483	29681155	5.80894	3.6402e-07	0.000488723	1.5019
rs2523962		6	29971767	ZFP57	6	29672483	29681155	5.80894	3.6402e-07	0.000488723	1.5019
rs2523960		6	29972175	ZFP57	6	29672483	29681155	5.80894	3.6402e-07	0.000488723	1.5019
rs2844805		6	29972902	ZFP57	6	29672483	29681155	5.80894	3.6402e-07	0.000488723	1.5019
1kg_6_30048793		6	29973037	ZFP57	6	29672483	29681155	5.80894	3.6402e-07	0.000488723	1.5019
1kg_6_30049163		6	29973407	ZFP57	6	29672483	29681155	5.80894	3.6402e-07	0.000488723	1.5019
1kg_6_30097674	ZNRD1-AS1	6	30021918	ZFP57	6	29672483	29681155	5.80894	3.6402e-07	0.000488723	1.5019
rs165255	ZNRD1-AS1	6	30021918	ZFP57	6	29672483	29681155	5.80894	3.6402e-07	0.000488723	1.5019
1kg_6_30110031	ZNRD1-AS1	6	30034275	ZFP57	6	29672483	29681155	5.80894	3.6402e-07	0.000488723	1.5019
rs259940	ZNRD1-AS1	6	30044157	ZFP57	6	29672483	29681155	5.80894	3.6402e-07	0.000488723	1.5019
rs1245371	RNF39,RNF39	6	30070575	ZFP57	6	29672483	29681155	5.80894	3.6402e-07	0.000488723	1.5019
rs3129029		6	29694666	HLA-A	6	29941260	29945884	5.80679	3.66879e-07	0.000492233	612.636
rs3130014		6	33344531	ZBTB22	6	33314406	33317942	5.80553	3.68566e-07	0.000494167	1.4114
rs3135363		6	32421871	CLIC1	6	31730581	31739763	-5.80514	3.69093e-07	0.000494247	-27.0762
rs652888	EHMT2,EHMT2,EHMT2	6	31883457	CLIC1	6	31730581	31739763	-5.80501	3.69267e-07	0.000494247	-30.9513
rs3130349	RNF5,RNF5P1	6	32179919	GPSM3	6	32190766	32195523	-5.80458	3.69855e-07	0.000494247	-22.8674
rs8365	RNF5,RNF5P1	6	32180626	GPSM3	6	32190766	32195523	-5.80458	3.69855e-07	0.000494247	-22.8674
rs3134940	AGER,AGER,AGER,AGER,AGER,AGER,AGER,AGER,AGER,AGER	6	32182039	GPSM3	6	32190766	32195523	-5.80458	3.69855e-07	0.000494247	-22.8674
rs9275557		6	32709422	CLIC1	6	31730581	31739763	-5.79319	3.8553e-07	0.00051451	-26.6625
rs3016014		6	31383376	HLA-C	6	31268749	31272130	5.79211	3.87041e-07	0.000516184	230.285
rs2523608	HLA-B	6	31354782	CSNK2B	6	31665227	31670343	-5.78387	3.98844e-07	0.000528176	-32.7552
rs1736982		6	29801744	HLA-F	6	29722775	29738528	5.78299	4.00123e-07	0.000528176	56.7123
rs1736981		6	29802545	HLA-F	6	29722775	29738528	5.78299	4.00123e-07	0.000528176	56.7123
rs9275516		6	32706866	CLIC1	6	31730581	31739763	-5.78201	4.01548e-07	0.000528176	-26.6072
rs9275518		6	32706923	CLIC1	6	31730581	31739763	-5.78201	4.01548e-07	0.000528176	-26.6072
rs9275524		6	32707332	CLIC1	6	31730581	31739763	-5.78201	4.01548e-07	0.000528176	-26.6072
rs9275556		6	32709413	CLIC1	6	31730581	31739763	-5.78201	4.01548e-07	0.000528176	-26.6072
rs9275567		6	32710354	CLIC1	6	31730581	31739763	-5.78201	4.01548e-07	0.000528176	-26.6072
rs9275569		6	32710359	CLIC1	6	31730581	31739763	-5.78201	4.01548e-07	0.000528176	-26.6072
rs6932517		6	32710405	CLIC1	6	31730581	31739763	-5.78201	4.01548e-07	0.000528176	-26.6072
rs9275570		6	32710422	CLIC1	6	31730581	31739763	-5.78201	4.01548e-07	0.000528176	-26.6072
rs3998157		6	32710700	CLIC1	6	31730581	31739763	-5.78201	4.01548e-07	0.000528176	-26.6072
rs4476871		6	32711090	CLIC1	6	31730581	31739763	-5.78201	4.01548e-07	0.000528176	-26.6072
rs9275572		6	32711222	CLIC1	6	31730581	31739763	-5.78201	4.01548e-07	0.000528176	-26.6072
rs9275573		6	32711369	CLIC1	6	31730581	31739763	-5.78201	4.01548e-07	0.000528176	-26.6072
1kg_6_30056791		6	29981035	ZFP57	6	29672483	29681155	5.77249	4.15721e-07	0.000539759	1.44645
rs2844802		6	29981035	ZFP57	6	29672483	29681155	5.77249	4.15721e-07	0.000539759	1.44645
1kg_6_30058189		6	29982433	ZFP57	6	29672483	29681155	5.77249	4.15721e-07	0.000539759	1.44645
rs401618		6	29982433	ZFP57	6	29672483	29681155	5.77249	4.15721e-07	0.000539759	1.44645
1kg_6_30059085		6	29983329	ZFP57	6	29672483	29681155	5.77249	4.15721e-07	0.000539759	1.44645
rs2735067		6	29983329	ZFP57	6	29672483	29681155	5.77249	4.15721e-07	0.000539759	1.44645
rs356967	ZNRD1-AS1,HLA-J	6	30006133	ZFP57	6	29672483	29681155	5.77249	4.15721e-07	0.000539759	1.44645
1kg_6_30083026	ZNRD1-AS1,HLA-J	6	30007270	ZFP57	6	29672483	29681155	5.77249	4.15721e-07	0.000539759	1.44645
rs356968	ZNRD1-AS1,HLA-J	6	30007270	ZFP57	6	29672483	29681155	5.77249	4.15721e-07	0.000539759	1.44645
1kg_6_30085124	ZNRD1-AS1,HLA-J	6	30009368	ZFP57	6	29672483	29681155	5.77249	4.15721e-07	0.000539759	1.44645
rs356969	ZNRD1-AS1,HLA-J	6	30009368	ZFP57	6	29672483	29681155	5.77249	4.15721e-07	0.000539759	1.44645
rs356954	ZNRD1-AS1	6	30015761	ZFP57	6	29672483	29681155	5.77249	4.15721e-07	0.000539759	1.44645
1kg_6_30112350	ZNRD1-AS1	6	30036594	ZFP57	6	29672483	29681155	5.77249	4.15721e-07	0.000539759	1.44645
rs259931	ZNRD1-AS1	6	30036594	ZFP57	6	29672483	29681155	5.77249	4.15721e-07	0.000539759	1.44645
1kg_6_30114855	ZNRD1-AS1	6	30039099	ZFP57	6	29672483	29681155	5.77249	4.15721e-07	0.000539759	1.44645
rs259934	ZNRD1-AS1	6	30039099	ZFP57	6	29672483	29681155	5.77249	4.15721e-07	0.000539759	1.44645
1kg_6_30123309	ZNRD1-AS1	6	30047553	ZFP57	6	29672483	29681155	5.77249	4.15721e-07	0.000539759	1.44645
rs259943	ZNRD1-AS1	6	30047553	ZFP57	6	29672483	29681155	5.77249	4.15721e-07	0.000539759	1.44645
rs1150742	ZNRD1-AS1	6	30061054	ZFP57	6	29672483	29681155	5.77249	4.15721e-07	0.000539759	1.44645
rs9267911		6	32237333	CLIC1	6	31730581	31739763	5.77089	4.18153e-07	0.000542567	27.9638
rs8084	HLA-DRA	6	32443258	RNF5	6	32178405	32180793	-5.7641	4.2862e-07	0.000555789	-4.72027
1kg_6_30048658		6	29972902	ZFP57	6	29672483	29681155	5.76154	4.32632e-07	0.00056063	1.50351
rs429853	NOTCH4	6	32219425	ATF6B	6	32115264	32128253	5.76022	4.34722e-07	0.000562613	10.7916
rs1129740	HLA-DQA1	6	32641328	HLA-DQA1	6	32628179	32647062	5.75897	4.36698e-07	0.000564444	24.2326
rs9273349		6	32658092	HLA-DQA1	6	32628179	32647062	5.75897	4.36698e-07	0.000564444	24.2326
rs3094165		6	29865764	HLA-A	6	29941260	29945884	5.75829	4.37775e-07	0.000565472	512.587
rs213194		6	33227827	RXRB	6	33193588	33200665	5.75206	4.4782e-07	0.000578076	0.988769
rs3131931		6	30977488	CLIC1	6	31730581	31739763	-5.74751	4.55297e-07	0.000585849	-29.8389
rs2517425		6	30981893	CLIC1	6	31730581	31739763	-5.74751	4.55297e-07	0.000585849	-29.8389
rs886403		6	30989841	CLIC1	6	31730581	31739763	-5.74751	4.55297e-07	0.000585849	-29.8389
rs1634718		6	31005088	CLIC1	6	31730581	31739763	-5.74751	4.55297e-07	0.000585849	-29.8389
rs707938	MSH5,MSH5-SAPCD1,MSH5,MSH5,MSH5	6	31761582	GPANK1	6	31661228	31666283	-5.74215	4.64266e-07	0.000597006	-0.91561
rs3131621		6	31457722	CLIC1	6	31730581	31739763	-5.73992	4.68042e-07	0.000601478	-27.0213
1kg_6_30179258	TRIM31	6	30103502	ZFP57	6	29672483	29681155	5.7261	4.92176e-07	0.000627035	1.43247
rs1116222	TRIM31	6	30103502	ZFP57	6	29672483	29681155	5.7261	4.92176e-07	0.000627035	1.43247
1kg_6_30179309	TRIM31	6	30103553	ZFP57	6	29672483	29681155	5.7261	4.92176e-07	0.000627035	1.43247
rs1116221	TRIM31	6	30103553	ZFP57	6	29672483	29681155	5.7261	4.92176e-07	0.000627035	1.43247
rs1736976		6	29806222	ZFP57	6	29672483	29681155	5.7261	4.92176e-07	0.000627035	1.43247
rs2239839	DAXX,DAXX,DAXX,DAXX	6	33320298	DAXX	6	33318558	33323016	-5.72484	4.94438e-07	0.000627035	-11.5864
rs1059231	DAXX,DAXX,DAXX,DAXX	6	33320494	DAXX	6	33318558	33323016	-5.72484	4.94438e-07	0.000627035	-11.5864
rs630379	NELFE	6	31954477	EHMT2	6	31879759	31897687	5.72364	4.96593e-07	0.000627035	0.836062
rs1076829	DHX16,DHX16	6	30659439	HLA-E	6	30489509	30494194	-5.71691	5.08897e-07	0.000640075	-93.3849
rs2294878	BTNL2	6	32400018	RNF5	6	32178405	32180793	5.71393	5.14432e-07	0.000641574	4.6949
rs204993	PBX2	6	32187804	CLIC1	6	31730581	31739763	-5.71351	5.1522e-07	0.000641574	-31.8713
1kg_6_30209929		6	30134173	RPP21	6	30345131	30346884	-5.71065	5.20616e-07	0.000641574	-3.9766
1kg_6_30211550		6	30135794	RPP21	6	30345131	30346884	-5.71065	5.20616e-07	0.000641574	-3.9766
rs1541267		6	30135794	RPP21	6	30345131	30346884	-5.71065	5.20616e-07	0.000641574	-3.9766
1kg_6_30216662	TRIM40,TRIM40	6	30140906	RPP21	6	30345131	30346884	-5.71065	5.20616e-07	0.000641574	-3.9766
1kg_6_30217810	TRIM40,TRIM40	6	30142054	RPP21	6	30345131	30346884	-5.71065	5.20616e-07	0.000641574	-3.9766
1kg_6_30217840	TRIM40,TRIM40	6	30142084	RPP21	6	30345131	30346884	-5.71065	5.20616e-07	0.000641574	-3.9766
1kg_6_30218037	TRIM40,TRIM40	6	30142281	RPP21	6	30345131	30346884	-5.71065	5.20616e-07	0.000641574	-3.9766
rs9261492	TRIM40,TRIM40	6	30142281	RPP21	6	30345131	30346884	-5.71065	5.20616e-07	0.000641574	-3.9766
1kg_6_30218316	TRIM40,TRIM40	6	30142560	RPP21	6	30345131	30346884	-5.71065	5.20616e-07	0.000641574	-3.9766
1kg_6_30218993	TRIM40,TRIM40	6	30143237	RPP21	6	30345131	30346884	-5.71065	5.20616e-07	0.000641574	-3.9766
1kg_6_30219075	TRIM40,TRIM40	6	30143319	RPP21	6	30345131	30346884	-5.71065	5.20616e-07	0.000641574	-3.9766
rs9261497	TRIM40,TRIM40	6	30143319	RPP21	6	30345131	30346884	-5.71065	5.20616e-07	0.000641574	-3.9766
1kg_6_30219330	TRIM40,TRIM40	6	30143574	RPP21	6	30345131	30346884	-5.71065	5.20616e-07	0.000641574	-3.9766
rs9261501	TRIM40,TRIM40	6	30143749	RPP21	6	30345131	30346884	-5.71065	5.20616e-07	0.000641574	-3.9766
1kg_6_30219589	TRIM40,TRIM40	6	30143833	RPP21	6	30345131	30346884	-5.71065	5.20616e-07	0.000641574	-3.9766
1kg_6_30220606	TRIM40,TRIM40	6	30144850	RPP21	6	30345131	30346884	-5.71065	5.20616e-07	0.000641574	-3.9766
rs9261507	TRIM40,TRIM40	6	30144850	RPP21	6	30345131	30346884	-5.71065	5.20616e-07	0.000641574	-3.9766
1kg_6_30220683	TRIM40,TRIM40	6	30144927	RPP21	6	30345131	30346884	-5.71065	5.20616e-07	0.000641574	-3.9766
rs9261508	TRIM40,TRIM40	6	30144927	RPP21	6	30345131	30346884	-5.71065	5.20616e-07	0.000641574	-3.9766
1kg_6_30220885	TRIM40,TRIM40	6	30145129	RPP21	6	30345131	30346884	-5.71065	5.20616e-07	0.000641574	-3.9766
1kg_6_30221323	TRIM40,TRIM40	6	30145567	RPP21	6	30345131	30346884	-5.71065	5.20616e-07	0.000641574	-3.9766
1kg_6_30221396	TRIM40,TRIM40	6	30145640	RPP21	6	30345131	30346884	-5.71065	5.20616e-07	0.000641574	-3.9766
1kg_6_30221450	TRIM40,TRIM40	6	30145694	RPP21	6	30345131	30346884	-5.71065	5.20616e-07	0.000641574	-3.9766
rs1541324	TRIM40,TRIM40	6	30145694	RPP21	6	30345131	30346884	-5.71065	5.20616e-07	0.000641574	-3.9766
1kg_6_30221934	TRIM40,TRIM40	6	30146178	RPP21	6	30345131	30346884	-5.71065	5.20616e-07	0.000641574	-3.9766
1kg_6_30222080	TRIM40,TRIM40	6	30146324	RPP21	6	30345131	30346884	-5.71065	5.20616e-07	0.000641574	-3.9766
rs3815080	TRIM40,TRIM40	6	30146324	RPP21	6	30345131	30346884	-5.71065	5.20616e-07	0.000641574	-3.9766
rs2395153		6	32377818	RNF5	6	32178405	32180793	5.70937	5.2304e-07	0.000644166	4.7853
rs1419881	TCF19,TCF19	6	31162816	CCHCR1	6	31142439	31158238	-5.69861	5.43895e-07	0.000667807	-1.57621
rs2735048		6	29765924	IFITM4P	6	29750729	29751148	5.6968	5.47477e-07	0.000671794	0.185361
rs3130320		6	32255481	CLIC1	6	31730581	31739763	-5.69149	5.58139e-07	0.000684042	-28.4715
rs2523759		6	29851316	HLA-E	6	30489509	30494194	-5.68451	5.72468e-07	0.000699048	-106.369
rs5013093		6	29852809	HLA-E	6	30489509	30494194	-5.68451	5.72468e-07	0.000699048	-106.369
rs2734984		6	29853054	HLA-E	6	30489509	30494194	-5.68451	5.72468e-07	0.000699048	-106.369
rs2734980		6	29854119	HLA-E	6	30489509	30494194	-5.68451	5.72468e-07	0.000699048	-106.369
rs2517861		6	29854205	HLA-E	6	30489509	30494194	-5.68451	5.72468e-07	0.000699048	-106.369
rs1265098	PSORS1C1,PSORS1C2	6	31138400	HLA-E	6	30489509	30494194	5.68272	5.76206e-07	0.000702138	133.127
1kg_6_30050170		6	29974414	AL671277.1	6	29942075	29943067	5.67553	5.9145e-07	0.000719171	2.85053
rs213195		6	33228228	RXRB	6	33193588	33200665	5.67045	6.02463e-07	0.000732119	1.02381
rs2394944		6	31252673	CLIC1	6	31730581	31739763	-5.66712	6.09788e-07	0.000740572	-30.0383
rs3129215		6	33149317	RXRB	6	33193588	33200665	5.66338	6.18116e-07	0.000749782	1.14376
rs715299	NOTCH4	6	32222064	CLIC1	6	31730581	31739763	-5.66293	6.19122e-07	0.000750549	-26.7435
rs457565		6	33248127	ZBTB22	6	33314406	33317942	5.65842	6.29344e-07	0.000761106	1.19779
rs213202	VPS52,VPS52,VPS52,VPS52	6	33264278	ZBTB22	6	33314406	33317942	5.65842	6.29344e-07	0.000761106	1.19779
rs213199	VPS52,VPS52,VPS52,VPS52	6	33267978	ZBTB22	6	33314406	33317942	5.65842	6.29344e-07	0.000761106	1.19779
rs213204	RPS18	6	33273299	ZBTB22	6	33314406	33317942	5.65842	6.29344e-07	0.000761106	1.19779
rs3094159		6	29868057	AL671277.1	6	29942075	29943067	5.65768	6.3103e-07	0.00076177	2.31063
rs3132718		6	29868800	AL671277.1	6	29942075	29943067	5.65768	6.3103e-07	0.00076177	2.31063
rs3132714		6	29872871	AL671277.1	6	29942075	29943067	5.65768	6.3103e-07	0.00076177	2.31063
1kg_6_30046550		6	29970794	ZFP57	6	29672483	29681155	5.65713	6.32303e-07	0.000762849	1.48196
rs3132451		6	31614248	GPANK1	6	31661228	31666283	-5.6564	6.33961e-07	0.000764391	-0.996325
1kg_6_30683582	PPP1R10,PPP1R10	6	30607826	PAIP1P1	6	30186798	30188614	5.65545	6.36155e-07	0.000766118	0.446263
rs1264420	PPP1R10,PPP1R10	6	30607826	PAIP1P1	6	30186798	30188614	5.65545	6.36155e-07	0.000766118	0.446263
rs436388	NOTCH4	6	32218487	AGPAT1	6	32168212	32178096	5.65281	6.42279e-07	0.000773031	5.25346
rs1833080		6	30461663	IER3	6	30743199	30744548	5.65011	6.48597e-07	0.000779701	461.83
rs3129943	C6orf10,C6orf10,C6orf10	6	32370918	RNF5	6	32178405	32180793	-5.64857	6.52223e-07	0.000783592	-5.02557
rs2517544		6	31041731	CLIC1	6	31730581	31739763	-5.64662	6.56861e-07	0.000788692	-29.5129
rs9273363		6	32658495	RNF5	6	32178405	32180793	-5.64612	6.58056e-07	0.000789657	-5.44535
rs3132726		6	29855829	HLA-F	6	29722775	29738528	5.64521	6.60229e-07	0.000791319	73.2479
rs3094657		6	29860533	HLA-F	6	29722775	29738528	5.64521	6.60229e-07	0.000791319	73.2479
rs4348357	C6orf10,C6orf10,C6orf10	6	32323582	AL662899.2	6	31666102	31673546	5.64145	6.69301e-07	0.000801715	0.065603
rs4713518		6	32289560	CLIC1	6	31730581	31739763	5.63625	6.82032e-07	0.000815986	26.969
rs577272	SLC44A4,SLC44A4,SLC44A4	6	31870186	CLIC1	6	31730581	31739763	-5.6328	6.90611e-07	0.00082315	-30.592
rs644827	SLC44A4,SLC44A4,SLC44A4	6	31870664	CLIC1	6	31730581	31739763	-5.6328	6.90611e-07	0.00082315	-30.592
rs644774	SLC44A4,SLC44A4,SLC44A4	6	31870713	CLIC1	6	31730581	31739763	-5.6328	6.90611e-07	0.00082315	-30.592
rs2242665	SLC44A4,SLC44A4,SLC44A4	6	31871532	CLIC1	6	31730581	31739763	-5.6328	6.90611e-07	0.00082315	-30.592
rs2242664	SLC44A4,SLC44A4,SLC44A4	6	31871554	CLIC1	6	31730581	31739763	-5.6328	6.90611e-07	0.00082315	-30.592
rs9270653		6	32598163	CLIC1	6	31730581	31739763	-5.63204	6.92516e-07	0.00082315	-25.827
rs9270654		6	32598169	CLIC1	6	31730581	31739763	-5.63204	6.92516e-07	0.00082315	-25.827
rs9270663		6	32598324	CLIC1	6	31730581	31739763	-5.63204	6.92516e-07	0.00082315	-25.827
rs615672		6	32606394	CLIC1	6	31730581	31739763	-5.63204	6.92516e-07	0.00082315	-25.827
rs2858867		6	32607548	CLIC1	6	31730581	31739763	-5.63204	6.92516e-07	0.00082315	-25.827
1kg_6_30051317	HCG9	6	29975561	PPP1R11	6	30066709	30070333	5.627	7.05303e-07	0.000837359	13.5934
1kg_6_30133482	ZNRD1-AS1	6	30057726	ZFP57	6	29672483	29681155	5.62628	7.07131e-07	0.000838539	1.34946
rs259919	ZNRD1-AS1	6	30057726	ZFP57	6	29672483	29681155	5.62628	7.07131e-07	0.000838539	1.34946
rs9272421		6	32637341	CLIC1	6	31730581	31739763	-5.62591	7.08075e-07	0.000839164	-26.13
rs3130467		6	31219298	RNF5	6	32178405	32180793	-5.62026	7.22741e-07	0.000853528	-5.61681
rs8084	HLA-DRA	6	32443258	CLIC1	6	31730581	31739763	-5.61928	7.25312e-07	0.000856061	-25.2906
rs2050190	C6orf10,C6orf10,C6orf10	6	32371299	RNF5	6	32178405	32180793	-5.61653	7.32552e-07	0.000864098	-5.3276
rs532098		6	32610275	CLIC1	6	31730581	31739763	5.61293	7.42186e-07	0.000873925	28.5114
rs79097926		6	32610704	CLIC1	6	31730581	31739763	5.61293	7.42186e-07	0.000873925	28.5114
rs78567876		6	32611966	CLIC1	6	31730581	31739763	5.61293	7.42186e-07	0.000873925	28.5114
1kg_6_30213370	TRIM40,TRIM40	6	30137614	RPP21	6	30345131	30346884	-5.60543	7.6262e-07	0.000892759	-4.06302
1kg_6_30214181	TRIM40,TRIM40	6	30138425	RPP21	6	30345131	30346884	-5.60543	7.6262e-07	0.000892759	-4.06302
rs2857438	TRIM40,TRIM40	6	30138425	RPP21	6	30345131	30346884	-5.60543	7.6262e-07	0.000892759	-4.06302
1kg_6_30214472	TRIM40,TRIM40	6	30138716	RPP21	6	30345131	30346884	-5.60543	7.6262e-07	0.000892759	-4.06302
rs2857440	TRIM40,TRIM40	6	30138716	RPP21	6	30345131	30346884	-5.60543	7.6262e-07	0.000892759	-4.06302
1kg_6_30216730	TRIM40,TRIM40	6	30140974	RPP21	6	30345131	30346884	-5.60543	7.6262e-07	0.000892759	-4.06302
rs9261485	TRIM40,TRIM40	6	30140974	RPP21	6	30345131	30346884	-5.60543	7.6262e-07	0.000892759	-4.06302
1kg_6_30219842	TRIM40,TRIM40	6	30144086	RPP21	6	30345131	30346884	-5.60543	7.6262e-07	0.000892759	-4.06302
1kg_6_30220387	TRIM40,TRIM40	6	30144631	RPP21	6	30345131	30346884	-5.60543	7.6262e-07	0.000892759	-4.06302
rs9261505	TRIM40,TRIM40	6	30144631	RPP21	6	30345131	30346884	-5.60543	7.6262e-07	0.000892759	-4.06302
rs1634719		6	31005388	CLIC1	6	31730581	31739763	-5.60077	7.75606e-07	0.000906768	-29.4905
rs1634725	MUC22	6	31014231	CLIC1	6	31730581	31739763	-5.60077	7.75606e-07	0.000906768	-29.4905
rs7739434		6	29962842	AL671277.1	6	29942075	29943067	5.5903	8.0557e-07	0.000940848	2.6658
rs2269423	AGPAT1	6	32177930	ATF6B	6	32115264	32128253	5.57823	8.41535e-07	0.000981712	10.6913
rs3094117		6	30769709	TUBB	6	30717435	30725538	-5.57425	8.5374e-07	0.000992105	-66.5673
1kg_6_30222602	TRIM40,TRIM40	6	30146846	RPP21	6	30345131	30346884	-5.57356	8.5587e-07	0.000992105	-3.78663
1kg_6_30223463	TRIM40,TRIM40	6	30147707	RPP21	6	30345131	30346884	-5.57356	8.5587e-07	0.000992105	-3.78663
1kg_6_30224139	TRIM40,TRIM40	6	30148383	RPP21	6	30345131	30346884	-5.57356	8.5587e-07	0.000992105	-3.78663
1kg_6_30225080		6	30149324	RPP21	6	30345131	30346884	-5.57356	8.5587e-07	0.000992105	-3.78663
rs9261519		6	30149324	RPP21	6	30345131	30346884	-5.57356	8.5587e-07	0.000992105	-3.78663
1kg_6_30226107		6	30150351	RPP21	6	30345131	30346884	-5.57356	8.5587e-07	0.000992105	-3.78663
rs9261525		6	30150351	RPP21	6	30345131	30346884	-5.57356	8.5587e-07	0.000992105	-3.78663
1kg_6_30226468		6	30150712	RPP21	6	30345131	30346884	-5.57356	8.5587e-07	0.000992105	-3.78663
1kg_6_30227371		6	30151615	RPP21	6	30345131	30346884	-5.57356	8.5587e-07	0.000992105	-3.78663
1kg_6_30227408		6	30151652	RPP21	6	30345131	30346884	-5.57356	8.5587e-07	0.000992105	-3.78663
rs3094114		6	30771144	TUBB	6	30717435	30725538	-5.56796	8.7337e-07	0.000996872	-59.7707
rs6911628		6	30772069	TUBB	6	30717435	30725538	-5.56796	8.7337e-07	0.000996872	-59.7707
rs3134798	NOTCH4	6	32216928	HLA-B	6	31353872	31357188	5.56176	8.93187e-07	0.00101661	456.908
rs3134939	NOTCH4	6	32201844	ATF6B	6	32115264	32128253	5.55717	9.08122e-07	0.00103128	10.6456
rs2071287	NOTCH4	6	32202656	ATF6B	6	32115264	32128253	5.55717	9.08122e-07	0.00103128	10.6456
rs2844502		6	31477439	CLIC1	6	31730581	31739763	-5.55518	9.14682e-07	0.0010358	-33.8861
rs2395488		6	31478132	CLIC1	6	31730581	31739763	-5.55518	9.14682e-07	0.0010358	-33.8861
rs2596536		6	31480071	CLIC1	6	31730581	31739763	-5.55518	9.14682e-07	0.0010358	-33.8861
rs2248613		6	31480655	CLIC1	6	31730581	31739763	-5.55518	9.14682e-07	0.0010358	-33.8861
rs2248617		6	31480756	CLIC1	6	31730581	31739763	-5.55518	9.14682e-07	0.0010358	-33.8861
1kg_6_30313386	HCG17	6	30237630	RPP21	6	30345131	30346884	-5.54516	9.4841e-07	0.00107243	-3.50983
rs2844779	HCG17	6	30237630	RPP21	6	30345131	30346884	-5.54516	9.4841e-07	0.00107243	-3.50983
rs5021727		6	32610856	CLIC1	6	31730581	31739763	5.5451	9.48623e-07	0.00107243	28.3378
rs111230361		6	32611876	CLIC1	6	31730581	31739763	5.54239	9.57935e-07	0.00108174	28.329
1kg_6_30453850		6	30378094	PAIP1P1	6	30186798	30188614	5.5416	9.60687e-07	0.00108363	0.477418
rs2524212		6	30378094	PAIP1P1	6	30186798	30188614	5.5416	9.60687e-07	0.00108363	0.477418
rs1655906		6	29950477	PAIP1P1	6	30186798	30188614	5.54004	9.66132e-07	0.00108885	0.460816
rs3132468	MICB,MICB,MICB	6	31507709	DDX39B	6	31530219	31542448	5.52783	1.00968e-06	0.00113507	12.9389
rs3131635	MICB,MICB,MICB	6	31508357	DDX39B	6	31530219	31542448	5.52783	1.00968e-06	0.00113507	12.9389
rs2240059	CCHCR1,CCHCR1,CCHCR1	6	31152837	TCF19	6	31158547	31167159	5.51679	1.05073e-06	0.00117418	1.07161
1kg_6_30198799		6	30123043	RPP21	6	30345131	30346884	-5.51525	1.0566e-06	0.00117418	-4.03734
rs9261440		6	30123043	RPP21	6	30345131	30346884	-5.51525	1.0566e-06	0.00117418	-4.03734
1kg_6_30202294		6	30126538	RPP21	6	30345131	30346884	-5.51525	1.0566e-06	0.00117418	-4.03734
rs9261443		6	30126538	RPP21	6	30345131	30346884	-5.51525	1.0566e-06	0.00117418	-4.03734
1kg_6_30203181		6	30127425	RPP21	6	30345131	30346884	-5.51525	1.0566e-06	0.00117418	-4.03734
rs9261447		6	30127425	RPP21	6	30345131	30346884	-5.51525	1.0566e-06	0.00117418	-4.03734
1kg_6_30204751		6	30128995	RPP21	6	30345131	30346884	-5.51525	1.0566e-06	0.00117418	-4.03734
1kg_6_30205797		6	30130041	RPP21	6	30345131	30346884	-5.51525	1.0566e-06	0.00117418	-4.03734
1kg_6_30205899		6	30130143	RPP21	6	30345131	30346884	-5.51525	1.0566e-06	0.00117418	-4.03734
1kg_6_30206227		6	30130471	RPP21	6	30345131	30346884	-5.51525	1.0566e-06	0.00117418	-4.03734
rs757264		6	30130471	RPP21	6	30345131	30346884	-5.51525	1.0566e-06	0.00117418	-4.03734
1kg_6_30206302		6	30130546	RPP21	6	30345131	30346884	-5.51525	1.0566e-06	0.00117418	-4.03734
1kg_6_30207927		6	30132171	RPP21	6	30345131	30346884	-5.51525	1.0566e-06	0.00117418	-4.03734
rs9261455		6	30132219	RPP21	6	30345131	30346884	-5.51525	1.0566e-06	0.00117418	-4.03734
1kg_6_30219911	TRIM40,TRIM40	6	30144155	RPP21	6	30345131	30346884	-5.51525	1.0566e-06	0.00117418	-4.03734
rs9261504	TRIM40,TRIM40	6	30144155	RPP21	6	30345131	30346884	-5.51525	1.0566e-06	0.00117418	-4.03734
rs3130216		6	33109494	HLA-DPB1	6	33075990	33089696	5.50756	1.08631e-06	0.00120439	7.94971
rs521828	C6orf10,C6orf10,C6orf10	6	32323866	RNF5	6	32178405	32180793	-5.50708	1.08822e-06	0.0012051	-5.06989
rs5002702		6	32691381	CLIC1	6	31730581	31739763	-5.50481	1.09714e-06	0.0012051	-24.6507
rs4248168		6	32691966	CLIC1	6	31730581	31739763	-5.50481	1.09714e-06	0.0012051	-24.6507
rs9275224		6	32692101	CLIC1	6	31730581	31739763	-5.50481	1.09714e-06	0.0012051	-24.6507
rs4713580		6	32692217	CLIC1	6	31730581	31739763	-5.50481	1.09714e-06	0.0012051	-24.6507
rs4713581		6	32692246	CLIC1	6	31730581	31739763	-5.50481	1.09714e-06	0.0012051	-24.6507
rs4713582		6	32692274	CLIC1	6	31730581	31739763	-5.50481	1.09714e-06	0.0012051	-24.6507
rs4713583		6	32692376	CLIC1	6	31730581	31739763	-5.50481	1.09714e-06	0.0012051	-24.6507
rs9275242		6	32692997	CLIC1	6	31730581	31739763	-5.50481	1.09714e-06	0.0012051	-24.6507
rs9275245		6	32693166	CLIC1	6	31730581	31739763	-5.50481	1.09714e-06	0.0012051	-24.6507
rs9275254		6	32693432	CLIC1	6	31730581	31739763	-5.50481	1.09714e-06	0.0012051	-24.6507
rs9275282		6	32695197	CLIC1	6	31730581	31739763	-5.50481	1.09714e-06	0.0012051	-24.6507
rs9275284		6	32695296	CLIC1	6	31730581	31739763	-5.50481	1.09714e-06	0.0012051	-24.6507
rs9275288		6	32695426	CLIC1	6	31730581	31739763	-5.50481	1.09714e-06	0.0012051	-24.6507
rs6457617		6	32696074	CLIC1	6	31730581	31739763	-5.50481	1.09714e-06	0.0012051	-24.6507
rs6457620		6	32696222	CLIC1	6	31730581	31739763	-5.50481	1.09714e-06	0.0012051	-24.6507
rs2395522		6	32696945	CLIC1	6	31730581	31739763	-5.50481	1.09714e-06	0.0012051	-24.6507
1kg_6_30113284	ZNRD1-AS1	6	30037528	ZFP57	6	29672483	29681155	5.49712	1.12803e-06	0.00123431	1.41941
1kg_6_30115030	ZNRD1-AS1	6	30039274	ZFP57	6	29672483	29681155	5.49712	1.12803e-06	0.00123431	1.41941
rs259935	ZNRD1-AS1	6	30039274	ZFP57	6	29672483	29681155	5.49712	1.12803e-06	0.00123431	1.41941
rs259938	ZNRD1-AS1	6	30040226	ZFP57	6	29672483	29681155	5.49712	1.12803e-06	0.00123431	1.41941
1kg_6_30119560	ZNRD1-AS1	6	30043804	ZFP57	6	29672483	29681155	5.49712	1.12803e-06	0.00123431	1.41941
rs259939	ZNRD1-AS1	6	30043804	ZFP57	6	29672483	29681155	5.49712	1.12803e-06	0.00123431	1.41941
rs150359		6	32954291	BRD2	6	32968594	32981505	-5.49333	1.14352e-06	0.00124584	-23.2014
1kg_6_30248892		6	30173136	AL671277.1	6	29942075	29943067	5.49251	1.14694e-06	0.00124793	2.6585
rs2844787		6	30173136	AL671277.1	6	29942075	29943067	5.49251	1.14694e-06	0.00124793	2.6585
rs3131043		6	30790689	HLA-E	6	30489509	30494194	-5.49212	1.14854e-06	0.00124793	-121.044
rs3131051		6	30792404	HLA-E	6	30489509	30494194	-5.49212	1.14854e-06	0.00124793	-121.044
rs7740525		6	30792921	HLA-E	6	30489509	30494194	-5.49212	1.14854e-06	0.00124793	-121.044
1kg_6_30185208	TRIM31,TRIM31-AS1	6	30109452	HLA-F	6	29722775	29738528	5.48857	1.16333e-06	0.00126263	60.7627
rs2523990	TRIM31,TRIM31-AS1	6	30109452	HLA-F	6	29722775	29738528	5.48857	1.16333e-06	0.00126263	60.7627
rs1626392		6	29764467	AL671277.1	6	29942075	29943067	5.48632	1.1728e-06	0.00127153	2.52672
rs3134799	NOTCH4	6	32216444	ATF6B	6	32115264	32128253	5.48577	1.17514e-06	0.00127202	10.2589
rs3134797	NOTCH4	6	32218273	ATF6B	6	32115264	32128253	5.48577	1.17514e-06	0.00127202	10.2589
rs394657	NOTCH4	6	32219246	ATF6B	6	32115264	32128253	5.48577	1.17514e-06	0.00127202	10.2589
rs76045537		6	32626375	CLIC1	6	31730581	31739763	-5.48391	1.18304e-06	0.00127713	-25.6675
rs9272219		6	32634492	CLIC1	6	31730581	31739763	-5.48391	1.18304e-06	0.00127713	-25.6675
rs9272255		6	32635356	CLIC1	6	31730581	31739763	-5.48391	1.18304e-06	0.00127713	-25.6675
rs111625346	HLA-DQA1	6	32642273	CLIC1	6	31730581	31739763	-5.48391	1.18304e-06	0.00127713	-25.6675
rs9273012		6	32643864	CLIC1	6	31730581	31739763	-5.48391	1.18304e-06	0.00127713	-25.6675
rs3130942		6	31229516	CLIC1	6	31730581	31739763	-5.48334	1.1855e-06	0.00127841	-29.6195
rs3130473		6	31231431	CLIC1	6	31730581	31739763	-5.48334	1.1855e-06	0.00127841	-29.6195
rs9267444		6	31515681	CLIC1	6	31730581	31739763	-5.48129	1.19429e-06	0.0012872	-26.4982
rs537160	CFB	6	31948623	EHMT2	6	31879759	31897687	5.47835	1.20698e-06	0.00130019	0.828916
1kg_6_30225892		6	30150136	RPP21	6	30345131	30346884	-5.47786	1.20912e-06	0.0013011	-3.75472
custom_rs1611723		6	29862728	ZFP57	6	29672483	29681155	5.47634	1.21577e-06	0.00130755	1.31147
rs986521	COL11A2,COL11A2,COL11A2	6	33168368	RXRB	6	33193588	33200665	5.47373	1.22726e-06	0.0013192	0.921507
rs2743941		6	29787674	PAIP1P1	6	30186798	30188614	5.4671	1.25694e-06	0.00134966	0.45519
rs592229	SKIV2L	6	31962664	SKIV2L	6	31959117	31969751	5.46414	1.27039e-06	0.00136338	2.27583
rs3128982		6	31449414	CLIC1	6	31730581	31739763	-5.46217	1.27945e-06	0.00137164	-26.064
rs3130906		6	31457404	CLIC1	6	31730581	31739763	-5.46217	1.27945e-06	0.00137164	-26.064
rs1610707		6	29814271	ZFP57	6	29672483	29681155	5.46156	1.28224e-06	0.0013739	1.38121
rs1737069		6	29762953	PPP1R11	6	30066709	30070333	5.4539	1.31811e-06	0.00141077	13.3271
rs2285802	HCG17	6	30241322	TRIM26	6	30184455	30213427	5.45273	1.32367e-06	0.00141077	6.66869
1kg_6_30319639	HCG17	6	30243883	TRIM26	6	30184455	30213427	5.45273	1.32367e-06	0.00141077	6.66869
1kg_6_30319734	HCG17	6	30243978	TRIM26	6	30184455	30213427	5.45273	1.32367e-06	0.00141077	6.66869
rs3094636	HCG17	6	30243978	TRIM26	6	30184455	30213427	5.45273	1.32367e-06	0.00141077	6.66869
1kg_6_30319784	HCG17	6	30244028	TRIM26	6	30184455	30213427	5.45273	1.32367e-06	0.00141077	6.66869
rs3132664	HCG17	6	30244028	TRIM26	6	30184455	30213427	5.45273	1.32367e-06	0.00141077	6.66869
1kg_6_30320795	HCG17	6	30245039	TRIM26	6	30184455	30213427	5.45273	1.32367e-06	0.00141077	6.66869
1kg_6_30321903	HCG17	6	30246147	TRIM26	6	30184455	30213427	5.45273	1.32367e-06	0.00141077	6.66869
1kg_6_30321915	HCG17	6	30246159	TRIM26	6	30184455	30213427	5.45273	1.32367e-06	0.00141077	6.66869
rs1736913	HLA-F-AS1,HLA-F-AS1	6	29736623	AL671277.1	6	29942075	29943067	5.45213	1.32652e-06	0.00141307	2.33975
1kg_6_30222645	TRIM40,TRIM40	6	30146889	RPP21	6	30345131	30346884	-5.4485	1.34402e-06	0.00142341	-3.84383
rs4959044	TRIM40,TRIM40	6	30146889	RPP21	6	30345131	30346884	-5.4485	1.34402e-06	0.00142341	-3.84383
1kg_6_30222934	TRIM40,TRIM40	6	30147178	RPP21	6	30345131	30346884	-5.4485	1.34402e-06	0.00142341	-3.84383
rs757262	TRIM40,TRIM40	6	30147178	RPP21	6	30345131	30346884	-5.4485	1.34402e-06	0.00142341	-3.84383
1kg_6_30223521	TRIM40,TRIM40	6	30147765	RPP21	6	30345131	30346884	-5.4485	1.34402e-06	0.00142341	-3.84383
rs757259	TRIM40,TRIM40	6	30147765	RPP21	6	30345131	30346884	-5.4485	1.34402e-06	0.00142341	-3.84383
1kg_6_30223944	TRIM40,TRIM40	6	30148188	RPP21	6	30345131	30346884	-5.4485	1.34402e-06	0.00142341	-3.84383
1kg_6_30225900		6	30150144	RPP21	6	30345131	30346884	-5.4485	1.34402e-06	0.00142341	-3.84383
1kg_6_30226339		6	30150583	RPP21	6	30345131	30346884	-5.4485	1.34402e-06	0.00142341	-3.84383
rs1557611		6	30150583	RPP21	6	30345131	30346884	-5.4485	1.34402e-06	0.00142341	-3.84383
1kg_6_30226616		6	30150860	RPP21	6	30345131	30346884	-5.4485	1.34402e-06	0.00142341	-3.84383
rs4373382		6	32383091	RNF5	6	32178405	32180793	5.44344	1.36869e-06	0.00144498	4.69326
rs9268460		6	32383506	RNF5	6	32178405	32180793	5.44344	1.36869e-06	0.00144498	4.69326
rs4424066		6	32386651	RNF5	6	32178405	32180793	5.44344	1.36869e-06	0.00144498	4.69326
rs9268472		6	32387828	RNF5	6	32178405	32180793	5.44344	1.36869e-06	0.00144498	4.69326
rs3817973	HCG23	6	32393334	RNF5	6	32178405	32180793	5.44344	1.36869e-06	0.00144498	4.69326
rs2076529	BTNL2	6	32396178	RNF5	6	32178405	32180793	5.44344	1.36869e-06	0.00144498	4.69326
rs1610634		6	29770677	ZFP57	6	29672483	29681155	5.44177	1.37696e-06	0.00144686	1.4015
rs1362068		6	29774331	ZFP57	6	29672483	29681155	5.44177	1.37696e-06	0.00144686	1.4015
rs1362070		6	29774522	ZFP57	6	29672483	29681155	5.44177	1.37696e-06	0.00144686	1.4015
rs1615251		6	29777984	ZFP57	6	29672483	29681155	5.44177	1.37696e-06	0.00144686	1.4015
rs885937		6	29801286	ZFP57	6	29672483	29681155	5.44177	1.37696e-06	0.00144686	1.4015
rs1632996		6	29801730	ZFP57	6	29672483	29681155	5.44177	1.37696e-06	0.00144686	1.4015
rs1632995		6	29801844	ZFP57	6	29672483	29681155	5.44177	1.37696e-06	0.00144686	1.4015
rs1610657		6	29803289	ZFP57	6	29672483	29681155	5.44177	1.37696e-06	0.00144686	1.4015
rs1610669		6	29812316	ZFP57	6	29672483	29681155	5.44177	1.37696e-06	0.00144686	1.4015
rs3134939	NOTCH4	6	32201844	AGPAT1	6	32168212	32178096	5.44045	1.38352e-06	0.00145224	4.61733
rs2071287	NOTCH4	6	32202656	AGPAT1	6	32168212	32178096	5.44045	1.38352e-06	0.00145224	4.61733
rs1737069		6	29762953	HCG4B	6	29925983	29926973	5.43713	1.40014e-06	0.00146892	0.60801
rs9296009		6	32146738	AGPAT1	6	32168212	32178096	5.43466	1.4126e-06	0.00148045	6.2661
rs1736957		6	29814856	ZFP57	6	29672483	29681155	5.42591	1.45781e-06	0.00151364	1.3791
custom_rs1155143		6	29820615	ZFP57	6	29672483	29681155	5.42591	1.45781e-06	0.00151364	1.3791
rs1610675		6	29820829	ZFP57	6	29672483	29681155	5.42591	1.45781e-06	0.00151364	1.3791
rs1737086	HLA-F-AS1,HLA-F-AS1	6	29746636	RPL23AP1	6	29726669	29727139	5.42562	1.45932e-06	0.00151364	0.346127
rs1633086	HLA-F-AS1,HLA-F-AS1	6	29747985	RPL23AP1	6	29726669	29727139	5.42562	1.45932e-06	0.00151364	0.346127
rs1737078		6	29757162	RPL23AP1	6	29726669	29727139	5.42562	1.45932e-06	0.00151364	0.346127
rs1737076		6	29757544	RPL23AP1	6	29726669	29727139	5.42562	1.45932e-06	0.00151364	0.346127
rs9266669		6	31380300	CSNK2B	6	31665227	31670343	5.42095	1.48403e-06	0.00153848	32.0951
rs3130780		6	30906531	VARS2	6	30914205	30926459	5.4185	1.49717e-06	0.0015504	1.11989
rs2076533	BTNL2	6	32395750	RNF5	6	32178405	32180793	5.41837	1.49785e-06	0.0015504	4.68182
rs9368716	C6orf10,C6orf10,C6orf10	6	32338313	CLIC1	6	31730581	31739763	5.41817	1.49891e-06	0.0015507	25.9902
rs417162		6	29948728	HLA-H	6	29887752	29890482	5.41759	1.50208e-06	0.00155238	2.10636
rs2508037		6	29950659	HLA-H	6	29887752	29890482	5.41759	1.50208e-06	0.00155238	2.10636
1kg_6_30351215	HCG17	6	30275459	HLA-L	6	30259584	30293014	5.41618	1.50971e-06	0.00155786	1.80014
1kg_6_30383225	HCG17,HCG18,HCG18,HCG18,HCG18	6	30307469	HLA-L	6	30259584	30293014	5.41618	1.50971e-06	0.00155786	1.80014
rs928822	HCG17,HCG18,HCG18,HCG18,HCG18	6	30307469	HLA-L	6	30259584	30293014	5.41618	1.50971e-06	0.00155786	1.80014
rs3131854		6	29644108	AL671277.1	6	29942075	29943067	5.40715	1.55947e-06	0.00160674	2.49752
rs2071653	MOG,MOG,MOG,MOG,MOG,MOG,MOG,MOG,MOG	6	29668151	AL671277.1	6	29942075	29943067	5.40715	1.55947e-06	0.00160674	2.49752
rs5006724		6	31370073	HLA-C	6	31268749	31272130	5.40412	1.57658e-06	0.00161857	159.577
rs2523522		6	31372551	HLA-C	6	31268749	31272130	5.40412	1.57658e-06	0.00161857	159.577
rs2507987		6	31375256	HLA-C	6	31268749	31272130	5.40412	1.57658e-06	0.00161857	159.577
rs2507985		6	31375323	HLA-C	6	31268749	31272130	5.40412	1.57658e-06	0.00161857	159.577
rs5025315		6	31375827	HLA-C	6	31268749	31272130	5.40412	1.57658e-06	0.00161857	159.577
rs3957110		6	31376571	HLA-C	6	31268749	31272130	5.40412	1.57658e-06	0.00161857	159.577
rs7382258		6	31377244	HLA-C	6	31268749	31272130	5.40412	1.57658e-06	0.00161857	159.577
rs3130955		6	31086734	CLIC1	6	31730581	31739763	-5.40014	1.59926e-06	0.00164059	-29.6909
rs9268644	HLA-DRA	6	32440267	CLIC1	6	31730581	31739763	-5.39862	1.60805e-06	0.00164668	-26.2094
rs1048087	HLA-DQA1	6	32641509	HLA-DQA1	6	32628179	32647062	5.39552	1.62604e-06	0.00166425	23.6856
rs72853949		6	32541658	CLIC1	6	31730581	31739763	-5.39272	1.64248e-06	0.00168022	-23.9209
rs3129029		6	29694666	AL645939.1	6	29722981	29723971	5.39145	1.65e-06	0.00168705	0.377039
rs2242660	PRRC2A,PRRC2A	6	31629976	CLIC1	6	31730581	31739763	-5.39023	1.6572e-06	0.00169355	-29.8641
rs644045	C2,C2	6	31916180	EHMT2	6	31879759	31897687	5.38903	1.66435e-06	0.0017	0.778941
rs1610594		6	29711270	HLA-F	6	29722775	29738528	5.38654	1.67931e-06	0.00171267	59.8602
rs2524272		6	29714623	HLA-F	6	29722775	29738528	5.38654	1.67931e-06	0.00171267	59.8602
rs1627567		6	29715089	HLA-F	6	29722775	29738528	5.38654	1.67931e-06	0.00171267	59.8602
rs1610594		6	29711270	PPP1R11	6	30066709	30070333	5.38476	1.69007e-06	0.00172102	13.8385
rs2524272		6	29714623	PPP1R11	6	30066709	30070333	5.38476	1.69007e-06	0.00172102	13.8385
rs1627567		6	29715089	PPP1R11	6	30066709	30070333	5.38476	1.69007e-06	0.00172102	13.8385
rs3134930	NOTCH4	6	32223843	CLIC1	6	31730581	31739763	-5.37928	1.72366e-06	0.00175257	-24.8774
rs7747253		6	29952002	HLA-A	6	29941260	29945884	5.37592	1.74458e-06	0.00177294	427.568
rs560505	C6orf10,C6orf10,C6orf10	6	32293994	CLIC1	6	31730581	31739763	5.37472	1.7521e-06	0.0017761	28.0598
rs477005	C6orf10,C6orf10,C6orf10	6	32302723	CLIC1	6	31730581	31739763	5.37472	1.7521e-06	0.0017761	28.0598
rs546857	C6orf10,C6orf10,C6orf10	6	32321463	CLIC1	6	31730581	31739763	5.37472	1.7521e-06	0.0017761	28.0598
rs2076540	C6orf10,C6orf10,C6orf10	6	32349499	CLIC1	6	31730581	31739763	5.37472	1.7521e-06	0.0017761	28.0598
rs761187	C6orf10,C6orf10,C6orf10	6	32350259	CLIC1	6	31730581	31739763	5.37472	1.7521e-06	0.0017761	28.0598
1kg_6_30227254		6	30151498	RPP21	6	30345131	30346884	-5.36855	1.79132e-06	0.00180403	-3.82399
rs9261526		6	30151498	RPP21	6	30345131	30346884	-5.36855	1.79132e-06	0.00180403	-3.82399
1kg_6_30228143	TRIM10,TRIM10	6	30152387	RPP21	6	30345131	30346884	-5.36855	1.79132e-06	0.00180403	-3.82399
1kg_6_30228247	TRIM10,TRIM10	6	30152491	RPP21	6	30345131	30346884	-5.36855	1.79132e-06	0.00180403	-3.82399
rs9261531	TRIM10,TRIM10	6	30152491	RPP21	6	30345131	30346884	-5.36855	1.79132e-06	0.00180403	-3.82399
1kg_6_30228891	TRIM10,TRIM10	6	30153135	RPP21	6	30345131	30346884	-5.36855	1.79132e-06	0.00180403	-3.82399
1kg_6_30228924	TRIM10,TRIM10	6	30153168	RPP21	6	30345131	30346884	-5.36855	1.79132e-06	0.00180403	-3.82399
1kg_6_30229164	TRIM10,TRIM10	6	30153408	RPP21	6	30345131	30346884	-5.36855	1.79132e-06	0.00180403	-3.82399
rs2517653	TRIM10,TRIM10	6	30153408	RPP21	6	30345131	30346884	-5.36855	1.79132e-06	0.00180403	-3.82399
1kg_6_30229237	TRIM10,TRIM10	6	30153481	RPP21	6	30345131	30346884	-5.36855	1.79132e-06	0.00180403	-3.82399
1kg_6_30247678	TRIM15	6	30171922	RPP21	6	30345131	30346884	-5.36855	1.79132e-06	0.00180403	-3.82399
rs929156	TRIM15	6	30171922	RPP21	6	30345131	30346884	-5.36855	1.79132e-06	0.00180403	-3.82399
rs9267972		6	32249455	CLIC1	6	31730581	31739763	-5.36681	1.80256e-06	0.00181173	-27.8977
seq-7		6	32249455	CLIC1	6	31730581	31739763	-5.36681	1.80256e-06	0.00181173	-27.8977
rs3115572		6	32252707	CLIC1	6	31730581	31739763	-5.36681	1.80256e-06	0.00181173	-27.8977
rs3130316		6	32253451	CLIC1	6	31730581	31739763	-5.36681	1.80256e-06	0.00181173	-27.8977
rs2071277	NOTCH4	6	32203906	AGPAT1	6	32168212	32178096	5.36596	1.80806e-06	0.00181635	4.4787
1kg_6_30200686		6	30124930	PPP1R11	6	30066709	30070333	5.35991	1.84767e-06	0.00185151	14.1518
rs1419675		6	30124930	PPP1R11	6	30066709	30070333	5.35991	1.84767e-06	0.00185151	14.1518
1kg_6_30213722	TRIM40,TRIM40	6	30137966	PPP1R11	6	30066709	30070333	5.35991	1.84767e-06	0.00185151	14.1518
rs2107202	TRIM40,TRIM40	6	30137966	PPP1R11	6	30066709	30070333	5.35991	1.84767e-06	0.00185151	14.1518
rs3129029		6	29694666	HCG4B	6	29925983	29926973	5.35862	1.85628e-06	0.00185397	0.679316
1kg_6_30047656		6	29971900	AL671277.1	6	29942075	29943067	5.35684	1.86814e-06	0.00186459	2.7375
rs376646		6	29946600	HLA-H	6	29887752	29890482	5.35606	1.87339e-06	0.00186891	2.11101
rs3763317		6	32409011	CSNK2B	6	31665227	31670343	5.35568	1.87592e-06	0.00186966	30.8863
rs3094165		6	29865764	HLA-F	6	29722775	29738528	5.35567	1.87601e-06	0.00186966	54.0303
rs3130467		6	31219298	CLIC1	6	31730581	31739763	-5.35421	1.88588e-06	0.00187857	-29.642
rs1610594		6	29711270	AL671277.1	6	29942075	29943067	5.35321	1.89261e-06	0.00188247	2.4192
rs2524272		6	29714623	AL671277.1	6	29942075	29943067	5.35321	1.89261e-06	0.00188247	2.4192
rs1627567		6	29715089	AL671277.1	6	29942075	29943067	5.35321	1.89261e-06	0.00188247	2.4192
rs3134608	PRRT1	6	32150194	GPSM3	6	32190766	32195523	-5.34484	1.95023e-06	0.00192834	-21.6878
rs3096697	PPT2-EGFL8,EGFL8,EGFL8	6	32166733	GPSM3	6	32190766	32195523	-5.34484	1.95023e-06	0.00192834	-21.6878
rs3130347	PPT2-EGFL8,EGFL8,EGFL8	6	32166879	GPSM3	6	32190766	32195523	-5.34484	1.95023e-06	0.00192834	-21.6878
rs3130284	AGPAT1,AGPAT1	6	32172710	GPSM3	6	32190766	32195523	-5.34484	1.95023e-06	0.00192834	-21.6878
rs3134947	AGPAT1	6	32177428	GPSM3	6	32190766	32195523	-5.34484	1.95023e-06	0.00192834	-21.6878
rs3134946		6	32178216	GPSM3	6	32190766	32195523	-5.34484	1.95023e-06	0.00192834	-21.6878
rs3096689		6	32178222	GPSM3	6	32190766	32195523	-5.34484	1.95023e-06	0.00192834	-21.6878
rs3134945	RNF5,RNF5P1	6	32178715	GPSM3	6	32190766	32195523	-5.34484	1.95023e-06	0.00192834	-21.6878
rs3134944	RNF5,RNF5P1	6	32178867	GPSM3	6	32190766	32195523	-5.34484	1.95023e-06	0.00192834	-21.6878
rs3132965	RNF5,RNF5P1	6	32179220	GPSM3	6	32190766	32195523	-5.34484	1.95023e-06	0.00192834	-21.6878
rs915895	NOTCH4	6	32222440	CLIC1	6	31730581	31739763	-5.34453	1.95245e-06	0.00192959	-26.6396
rs2071277	NOTCH4	6	32203906	ATF6B	6	32115264	32128253	5.34415	1.95506e-06	0.00193122	10.1604
rs9268402		6	32373576	CLIC1	6	31730581	31739763	-5.33819	1.99732e-06	0.001972	-26.2251
rs1043618	HSPA1A	6	31815730	CLIC1	6	31730581	31739763	-5.33804	1.99834e-06	0.00197203	-29.3336
rs3131888		6	29696112	RPL23AP1	6	29726669	29727139	5.3369	2.00656e-06	0.00197918	0.359851
rs3130531		6	31238839	CLIC1	6	31730581	31739763	5.33659	2.00874e-06	0.00198036	32.4929
rs1419672		6	30128995	RPP21	6	30345131	30346884	-5.33411	2.02672e-06	0.0019971	-3.96552
rs9271642		6	32624442	CLIC1	6	31730581	31739763	-5.33242	2.03902e-06	0.00200824	-25.7232
rs2294878	BTNL2	6	32400018	CLIC1	6	31730581	31739763	5.32933	2.06171e-06	0.00202661	24.4488
rs507778		6	32242084	CLIC1	6	31730581	31739763	-5.32617	2.08517e-06	0.00204868	-23.7529
rs3095089		6	30966017	TUBB	6	30717435	30725538	-5.3196	2.13475e-06	0.00209431	-64.401
1kg_6_30317472	HCG17	6	30241716	TRIM26	6	30184455	30213427	5.31493	2.17076e-06	0.00211725	6.39491
rs2285801	HCG17	6	30241716	TRIM26	6	30184455	30213427	5.31493	2.17076e-06	0.00211725	6.39491
1kg_6_30317781	HCG17	6	30242025	TRIM26	6	30184455	30213427	5.31493	2.17076e-06	0.00211725	6.39491
rs1362089	HCG17	6	30242025	TRIM26	6	30184455	30213427	5.31493	2.17076e-06	0.00211725	6.39491
rs3132663	HCG17	6	30247058	TRIM26	6	30184455	30213427	5.31493	2.17076e-06	0.00211725	6.39491
1kg_6_30323571	HCG17	6	30247815	TRIM26	6	30184455	30213427	5.31493	2.17076e-06	0.00211725	6.39491
rs3132662	HCG17	6	30247815	TRIM26	6	30184455	30213427	5.31493	2.17076e-06	0.00211725	6.39491
1kg_6_30329421	HCG17	6	30253665	TRIM26	6	30184455	30213427	5.31493	2.17076e-06	0.00211725	6.39491
1kg_6_30329656	HCG17	6	30253900	TRIM26	6	30184455	30213427	5.31493	2.17076e-06	0.00211725	6.39491
1kg_6_30330235	HCG17	6	30254479	TRIM26	6	30184455	30213427	5.31493	2.17076e-06	0.00211725	6.39491
rs2844767	HCG17	6	30254479	TRIM26	6	30184455	30213427	5.31493	2.17076e-06	0.00211725	6.39491
rs3130931	POU5F1,POU5F1,POU5F1,POU5F1,POU5F1	6	31167111	HLA-B	6	31353872	31357188	5.31377	2.17978e-06	0.00212502	463.024
1kg_6_30268034	TRIM26,TRIM26	6	30192278	PPP1R11	6	30066709	30070333	5.30918	2.2159e-06	0.00215605	16.3196
rs2284165	TRIM26,TRIM26	6	30192278	PPP1R11	6	30066709	30070333	5.30918	2.2159e-06	0.00215605	16.3196
rs3132954	C6orf10,C6orf10,C6orf10	6	32343682	CLIC1	6	31730581	31739763	-5.29553	2.32676e-06	0.00226172	-24.4916
rs9267444		6	31515681	CSNK2B	6	31665227	31670343	5.28774	2.39245e-06	0.00232446	28.9961
rs415929	NOTCH4	6	32221255	AGPAT1	6	32168212	32178096	-5.28527	2.41363e-06	0.0023439	-4.54012
rs3094159		6	29868057	HLA-K	6	29926459	29929232	5.28359	2.42816e-06	0.00235461	2.15798
rs3132718		6	29868800	HLA-K	6	29926459	29929232	5.28359	2.42816e-06	0.00235461	2.15798
rs3132714		6	29872871	HLA-K	6	29926459	29929232	5.28359	2.42816e-06	0.00235461	2.15798
rs3094122		6	30760583	HLA-E	6	30489509	30494194	-5.28004	2.45914e-06	0.00238121	-127.419
rs3132564		6	31079843	CCHCR1	6	31142439	31158238	-5.27924	2.46619e-06	0.00238573	-1.47348
rs2246871		6	31513369	DDX39B	6	31530219	31542448	5.26705	2.57594e-06	0.00248831	13.5686
rs2516398		6	31513749	DDX39B	6	31530219	31542448	5.26705	2.57594e-06	0.00248831	13.5686
1kg_6_30050170		6	29974414	PAIP1P1	6	30186798	30188614	5.26632	2.58269e-06	0.00249364	0.491387
rs1737069		6	29762953	HLA-K	6	29926459	29929232	5.26567	2.5887e-06	0.00249823	2.23042
rs2249464	VARS2,VARS2,VARS2	6	30920384	VARS2	6	30914205	30926459	5.26403	2.60393e-06	0.00250692	0.926128
rs2517467	VARS2,VARS2,VARS2	6	30921483	VARS2	6	30914205	30926459	5.26403	2.60393e-06	0.00250692	0.926128
rs753725	VARS2,VARS2,VARS2	6	30923094	VARS2	6	30914205	30926459	5.26403	2.60393e-06	0.00250692	0.926128
rs2532934		6	30926982	VARS2	6	30914205	30926459	5.26403	2.60393e-06	0.00250692	0.926128
rs2844651		6	30932887	VARS2	6	30914205	30926459	5.26403	2.60393e-06	0.00250692	0.926128
rs6923313		6	31273593	HLA-C	6	31268749	31272130	5.26285	2.61484e-06	0.00251622	155.614
1kg_6_30050170		6	29974414	HLA-F	6	29722775	29738528	5.25649	2.67492e-06	0.0025728	66.8859
1kg_6_30174010		6	30098254	ZFP57	6	29672483	29681155	5.25562	2.68324e-06	0.00257833	1.25468
rs916570		6	30098254	ZFP57	6	29672483	29681155	5.25562	2.68324e-06	0.00257833	1.25468
rs1632949		6	29825947	HLA-E	6	30489509	30494194	-5.25245	2.71374e-06	0.0026064	-94.9533
rs3134996		6	32669089	HLA-DQB1	6	32659467	32668383	5.24938	2.74366e-06	0.00263387	71.6317
rs422951	NOTCH4	6	32220606	RNF5	6	32178405	32180793	-5.24872	2.7501e-06	0.0026388	-4.45421
rs1610594		6	29711270	HLA-K	6	29926459	29929232	5.24063	2.83066e-06	0.00271222	2.32779
rs2524272		6	29714623	HLA-K	6	29926459	29929232	5.24063	2.83066e-06	0.00271222	2.32779
rs1627567		6	29715089	HLA-K	6	29926459	29929232	5.24063	2.83066e-06	0.00271222	2.32779
rs2857597		6	31617223	C6orf47	6	31658298	31660778	5.2247	2.99602e-06	0.00286112	1.46224
rs1046080	PRRC2A,PRRC2A	6	31628105	C6orf47	6	31658298	31660778	5.2247	2.99602e-06	0.00286112	1.46224
rs2272593	PRRC2A,PRRC2A	6	31633567	C6orf47	6	31658298	31660778	5.2247	2.99602e-06	0.00286112	1.46224
rs3130617	C6orf47	6	31659746	C6orf47	6	31658298	31660778	5.2247	2.99602e-06	0.00286112	1.46224
rs1475865	ABHD16A,ABHD16A,ABHD16A,ABHD16A	6	31689636	C6orf47	6	31658298	31660778	5.2247	2.99602e-06	0.00286112	1.46224
rs3131621		6	31457722	CSNK2B	6	31665227	31670343	5.22323	3.01175e-06	0.00287478	28.4945
rs1655906		6	29950477	AL645939.1	6	29722981	29723971	5.21597	3.09061e-06	0.00294725	0.352945
rs2523535		6	31368473	CCHCR1	6	31142439	31158238	-5.21232	3.13113e-06	0.00298448	-1.2542
rs3130648		6	30832549	VARS2	6	30914205	30926459	5.2065	3.19666e-06	0.00304405	1.16833
rs9268213	C6orf10,C6orf10,C6orf10	6	32314304	CLIC1	6	31730581	31739763	-5.20226	3.24529e-06	0.00308597	-29.0378
rs9265198		6	31321933	CLIC1	6	31730581	31739763	-5.1994	3.27842e-06	0.00311601	-27.8864
rs3094228		6	31462150	CSNK2B	6	31665227	31670343	5.19484	3.33207e-06	0.00315804	28.253
rs3099840		6	31462944	CSNK2B	6	31665227	31670343	5.19484	3.33207e-06	0.00315804	28.253
rs3094014	HCP5	6	31465781	CSNK2B	6	31665227	31670343	5.19484	3.33207e-06	0.00315804	28.253
rs3094604		6	31466334	CSNK2B	6	31665227	31670343	5.19484	3.33207e-06	0.00315804	28.253
rs3128987		6	31466421	CSNK2B	6	31665227	31670343	5.19484	3.33207e-06	0.00315804	28.253
rs2516401		6	31513129	GNL1	6	30541377	30557174	5.19424	3.3392e-06	0.00316331	0.749635
rs3130303		6	32238090	RNF5	6	32178405	32180793	-5.1939	3.34325e-06	0.00316417	-4.89991
rs6901158		6	32238165	RNF5	6	32178405	32180793	-5.1939	3.34325e-06	0.00316417	-4.89991
[truncated: 859 more rows]

## Sheet: 7 hr
snps	source_gene	snp_chr	snp_pos	target_gene	target_gene_chr	target_gene_left	target_gene_right	statistic	pvalue	FDR	beta
rs1827293	NBPF3,NBPF3,NBPF3,NBPF3	1	21468895	NBPF3	1	21440128	21485005	6.68923	1.31622e-08	4.36101e-05	2.03373
rs4654748	NBPF3,NBPF3,NBPF3,NBPF3	1	21459575	NBPF3	1	21440128	21485005	-5.81908	3.32046e-07	0.000596091	-1.95421
rs2224674		1	78437037	NEXN	1	77888513	77943895	5.3341	1.94182e-06	0.00213523	5.17192
rs632184		1	78442952	NEXN	1	77888513	77943895	5.3341	1.94182e-06	0.00213523	5.17192
rs6701594	PTGFR,PTGFR	1	78510885	NEXN	1	77888513	77943895	5.2928	2.25321e-06	0.00240403	4.90431
rs28631591	GBP2	1	89108903	GBP3	1	89006679	89022894	-5.03198	5.72305e-06	0.00491649	-85.6243
rs1730850		1	107055366	PRMT6	1	107056674	107067636	-5.00275	6.34786e-06	0.00517287	-0.954449
rs1762482		1	107056380	PRMT6	1	107056674	107067636	-5.00275	6.34786e-06	0.00517287	-0.954449
1kg_1_92447974		1	92209829	BTBD8	1	92080305	92184725	4.97406	7.0262e-06	0.0055437	0.699183
imm_2_61466765	USP34	2	61386126	C2orf74	2	61145068	61164828	6.78698	9.13607e-09	3.23806e-05	8.33332
imm_2_61467805	USP34	2	61387166	C2orf74	2	61145068	61164828	6.78698	9.13607e-09	3.23806e-05	8.33332
imm_2_61219316		2	61138677	C2orf74	2	61145068	61164828	6.52515	2.42771e-08	7.42547e-05	8.0081
imm_2_61225802	C2orf74	2	61145163	C2orf74	2	61145068	61164828	6.52515	2.42771e-08	7.42547e-05	8.0081
imm_2_61226011	C2orf74	2	61145372	C2orf74	2	61145068	61164828	6.52515	2.42771e-08	7.42547e-05	8.0081
imm_2_61229967	C2orf74	2	61149328	C2orf74	2	61145068	61164828	6.52515	2.42771e-08	7.42547e-05	8.0081
rs720201	C2orf74	2	61149328	C2orf74	2	61145068	61164828	6.52515	2.42771e-08	7.42547e-05	8.0081
imm_2_61230512	C2orf74	2	61149873	C2orf74	2	61145068	61164828	6.52515	2.42771e-08	7.42547e-05	8.0081
imm_2_61231170	C2orf74	2	61150531	C2orf74	2	61145068	61164828	6.52515	2.42771e-08	7.42547e-05	8.0081
imm_2_61231523	C2orf74	2	61150884	C2orf74	2	61145068	61164828	6.52515	2.42771e-08	7.42547e-05	8.0081
imm_2_61232320	C2orf74	2	61151681	C2orf74	2	61145068	61164828	6.52515	2.42771e-08	7.42547e-05	8.0081
imm_2_61235032	C2orf74	2	61154393	C2orf74	2	61145068	61164828	6.52515	2.42771e-08	7.42547e-05	8.0081
imm_2_61238259	C2orf74	2	61157620	C2orf74	2	61145068	61164828	6.52515	2.42771e-08	7.42547e-05	8.0081
imm_2_61238604	C2orf74	2	61157965	C2orf74	2	61145068	61164828	6.52515	2.42771e-08	7.42547e-05	8.0081
imm_2_61238609	C2orf74	2	61157970	C2orf74	2	61145068	61164828	6.52515	2.42771e-08	7.42547e-05	8.0081
imm_2_61243303	C2orf74,C2orf74	2	61162664	C2orf74	2	61145068	61164828	6.52515	2.42771e-08	7.42547e-05	8.0081
imm_2_61461924	USP34	2	61381285	C2orf74	2	61145068	61164828	6.45814	3.11628e-08	9.21674e-05	8.23043
imm_2_61474811	USP34	2	61394172	C2orf74	2	61145068	61164828	6.45814	3.11628e-08	9.21674e-05	8.23043
imm_2_61481138	USP34	2	61400499	C2orf74	2	61145068	61164828	6.45814	3.11628e-08	9.21674e-05	8.23043
imm_2_61503295	USP34	2	61422656	C2orf74	2	61145068	61164828	6.45814	3.11628e-08	9.21674e-05	8.23043
imm_2_61235841	C2orf74	2	61155202	C2orf74	2	61145068	61164828	6.391	4.00129e-08	0.000113183	8.12209
imm_2_61238410	C2orf74	2	61157771	C2orf74	2	61145068	61164828	6.32115	5.18832e-08	0.000136689	7.94318
imm_2_61238752	C2orf74	2	61158113	C2orf74	2	61145068	61164828	6.32115	5.18832e-08	0.000136689	7.94318
imm_2_61243241	C2orf74,C2orf74	2	61162602	C2orf74	2	61145068	61164828	6.32115	5.18832e-08	0.000136689	7.94318
rs1729674	C2orf74,C2orf74	2	61162602	C2orf74	2	61145068	61164828	6.32115	5.18832e-08	0.000136689	7.94318
imm_2_61224323	LOC339803	2	61143684	C2orf74	2	61145068	61164828	6.24933	6.77459e-08	0.000171814	7.95691
imm_2_61224982	LOC339803	2	61144343	C2orf74	2	61145068	61164828	6.24933	6.77459e-08	0.000171814	7.95691
imm_2_61225262	LOC339803	2	61144623	C2orf74	2	61145068	61164828	6.24933	6.77459e-08	0.000171814	7.95691
rs2441467	C2orf74	2	61147014	C2orf74	2	61145068	61164828	6.24933	6.77459e-08	0.000171814	7.95691
imm_2_61066765	PUS10	2	60986126	C2orf74	2	61145068	61164828	6.23878	7.04519e-08	0.000176672	10.4516
imm_2_61070023	PUS10	2	60989384	C2orf74	2	61145068	61164828	6.23878	7.04519e-08	0.000176672	10.4516
imm_2_61076794	PUS10	2	60996155	C2orf74	2	61145068	61164828	6.23878	7.04519e-08	0.000176672	10.4516
imm_2_61244295	C2orf74,C2orf74	2	61163656	C2orf74	2	61145068	61164828	6.19048	8.42783e-08	0.000203305	8.06157
rs3889717	C2orf74,C2orf74	2	61163656	C2orf74	2	61145068	61164828	6.19048	8.42783e-08	0.000203305	8.06157
imm_2_61250043		2	61169404	C2orf74	2	61145068	61164828	6.19048	8.42783e-08	0.000203305	8.06157
imm_2_61250270		2	61169631	C2orf74	2	61145068	61164828	6.19048	8.42783e-08	0.000203305	8.06157
imm_2_102411452	IL18RAP	2	102428560	IL18R1	2	102311529	102398777	6.07046	1.31448e-07	0.000277985	0.397712
imm_2_102413312	IL18RAP	2	102430420	IL18R1	2	102311529	102398777	6.07046	1.31448e-07	0.000277985	0.397712
imm_2_102416890	IL18RAP	2	102433998	IL18R1	2	102311529	102398777	6.07046	1.31448e-07	0.000277985	0.397712
imm_2_102417357	IL18RAP	2	102434465	IL18R1	2	102311529	102398777	6.07046	1.31448e-07	0.000277985	0.397712
imm_2_102418638	IL18RAP	2	102435746	IL18R1	2	102311529	102398777	6.07046	1.31448e-07	0.000277985	0.397712
imm_2_102419427	IL18RAP	2	102436535	IL18R1	2	102311529	102398777	6.07046	1.31448e-07	0.000277985	0.397712
imm_2_102420881	IL18RAP	2	102437989	IL18R1	2	102311529	102398777	6.07046	1.31448e-07	0.000277985	0.397712
rs2058660	IL18RAP	2	102437989	IL18R1	2	102311529	102398777	6.07046	1.31448e-07	0.000277985	0.397712
imm_2_102426456	IL18RAP	2	102443564	IL18R1	2	102311529	102398777	6.07046	1.31448e-07	0.000277985	0.397712
imm_2_102426745	IL18RAP	2	102443853	IL18R1	2	102311529	102398777	6.07046	1.31448e-07	0.000277985	0.397712
imm_2_102429801	IL18RAP	2	102446909	IL18R1	2	102311529	102398777	6.07046	1.31448e-07	0.000277985	0.397712
imm_2_102432340	IL18RAP	2	102449448	IL18R1	2	102311529	102398777	6.07046	1.31448e-07	0.000277985	0.397712
imm_2_102435219	IL18RAP	2	102452327	IL18R1	2	102311529	102398777	6.07046	1.31448e-07	0.000277985	0.397712
rs917997		2	102454108	IL18R1	2	102311529	102398777	6.07046	1.31448e-07	0.000277985	0.397712
imm_2_102440925		2	102458033	IL18R1	2	102311529	102398777	6.07046	1.31448e-07	0.000277985	0.397712
imm_2_102441993		2	102459101	IL18R1	2	102311529	102398777	6.07046	1.31448e-07	0.000277985	0.397712
imm_2_102442642		2	102459750	IL18R1	2	102311529	102398777	6.07046	1.31448e-07	0.000277985	0.397712
imm_2_102442783		2	102459891	IL18R1	2	102311529	102398777	6.07046	1.31448e-07	0.000277985	0.397712
imm_2_102444326		2	102461434	IL18R1	2	102311529	102398777	6.07046	1.31448e-07	0.000277985	0.397712
imm_2_102445172		2	102462280	IL18R1	2	102311529	102398777	6.07046	1.31448e-07	0.000277985	0.397712
imm_2_102445729		2	102462837	IL18R1	2	102311529	102398777	6.07046	1.31448e-07	0.000277985	0.397712
[truncated: 2,712 more rows]

## Sheet: 21 hr
snps	source_gene	snp_chr	snp_pos	target_gene	target_gene_chr	target_gene_left	target_gene_right	statistic	pvalue	FDR	beta
[truncated: 2,478 more rows]
