# Supplementary material for: The relationship between extreme inter-individual variation in macrophage gene expression and genetic susceptibility to inflammatory bowel disease
Source: Hum Genet. 2024 Feb 29;143(3):233–61. doi: 10.1007/s00439-024-02642-9 (PMC11043138; doi:10.1007/s00439-024-02642-9)
Supplement: Supplementary file 3 — Supplementary file3 (XLSX 16 kb) [file 439_2024_2642_MOESM3_ESM.xlsx]

## Sheet: IL1B 2hrs correlated
Correlation between IFNB1 at 2 hrs and expression of othe trancsripts at 7hrs.
Gene name	p value		Gene nme	Spearman r value
DNAJB12	8.81264e-14		IL1B_2	1
PID1	7.52172e-13		DNAJB12	0.808081
CXCL1	2.67302e-12		PID1	0.789971
CXCL8	3.12025e-11		CXCL1	0.778355
CXCL3	9.41504e-11		CXCL8	0.75368
NLRP3	1.06267e-10		CXCL3	0.741558
PLAUR	2.91324e-10		NLRP3	0.740188
CSF2RA	2.96637e-10		PLAUR	0.728427
ASMTL	5.42902e-10		CSF2RA	0.728211
CRIM1	1.15438e-09		IL1B	0.727922
CXCL2	1.2836e-09		ASMTL	0.720851
TREM1	1.86733e-09		CRIM1	0.711328
MAP3K7CL	2.01524e-09		CXCL2	0.709957
IL1A	2.50129e-09		TREM1	0.705051
PCOLCE2	2.50129e-09		MAP3K7CL	0.70404
HEY1	2.85926e-09		PCOLCE2	0.701154
NOTCH2	3.24801e-09		IL1A	0.701154
SIRT1	4.81013e-09		HEY1	0.699351
HTR7	5.5007e-09		NOTCH2	0.697619
WNT5A	7.31874e-09		SIRT1	0.692208
SEC22B	9.36139e-09		HTR7	0.690332
C1QTNF1	1.12483e-08		WNT5A	0.686291
ALDOC	1.15292e-08		SEC22B	0.682756
CLEC5A	1.17009e-08		C1QTNF1	0.680087
USP11	1.17009e-08		ALDOC	0.679726
SLC2A3	1.22909e-08		CLEC5A	0.679509
GAPT	1.31849e-08		USP11	0.679509
E2F3	2.15323e-08		SLC2A3	0.678788
IL3RA	2.18417e-08		GAPT	0.677755
SLC7A5	2.23665e-08		E2F3	0.670418
GPAT4	2.81784e-08		IL3RA	0.670202
ZSWIM4	4.35164e-08		SLC7A5	0.669841
DENND11	7.01175e-08		GPAT4	0.666306
P4HA1	7.79697e-08		ZSWIM4	0.659524
NUP98	1.41714e-07		DENND11	0.651876
EGLN3	1.45991e-07		P4HA1	0.650144
PLOD2	1.88745e-07		NUP98	0.640188
KDM6B	2.08586e-07		EGLN3	0.639683
NBPF9	2.20134e-07		PLOD2	0.635281
MIF	2.23806e-07		KDM6B	0.63355
SMCR8	2.58478e-07		NBPF9	0.632612
NBPF14	2.70376e-07		MIF	0.632323
FUT11	3.01791e-07		SMCR8	0.629798
LSMEM1	3.29885e-07		NBPF14	0.629004
VHL	4.55874e-07		FUT11	0.627056
ABTB1	4.63135e-07		LSMEM1	0.625469
DUSP6	5.90486e-07		VHL	0.619625
VEGFC	5.92786e-07		ABTB1	0.619336
GNA15	6.3319e-07		DUSP6	0.614863
CYTIP	1.0006e-06		VEGFC	0.614791
TAGLN2	1.00815e-06		GNA15	0.613564
PDLIM7	1.12789e-06		CYTIP	0.604906
NBPF19	1.1838e-06		TAGLN2	0.604762
SMOX	1.22401e-06		PDLIM7	0.602597
TMEM132A	1.35242e-06		NBPF19	0.601659
SAFB	1.35741e-06		SMOX	0.60101
TPI1	1.36744e-06		TMEM132A	0.599062
EFNA5	1.40826e-06		SAFB	0.59899
FAM43A	1.62997e-06		TPI1	0.598846
ADSS1	1.64187e-06		EFNA5	0.598268
PELO	1.75265e-06		FAM43A	0.595382
USP34	2.0535e-06		ADSS1	0.595238
ZC3H13	2.08312e-06		PELO	0.593939
PANX2	2.12829e-06		USP34	0.590765
POR	2.18214e-06		ZC3H13	0.590476
SLC25A27	2.24523e-06		PANX2	0.590043
OR2B11	2.39347e-06		POR	0.589538
RNASE1	2.50615e-06		SLC25A27	0.588961
TRAF3	2.66096e-06		OR2B11	0.587662
IBSP	2.76987e-06		RNASE1	0.586724
KDM3A	3.1916e-06		TRAF3	0.585498
TMBIM6	3.22504e-06		IBSP	0.584674
ENO1	3.22504e-06		KDM3A	0.581746
SMG9	3.38543e-06		ENO1	0.58153
ZNF653	3.51662e-06		TMBIM6	0.58153
SERTAD1	3.75444e-06		SMG9	0.580519
SERINC1	4.65438e-06		ZNF653	0.579726
TRIM28	4.67016e-06		SERTAD1	0.578355
OTUD1	4.7659e-06		SERINC1	0.57381
COQ10A	4.87989e-06		TRIM28	0.573737
KRT10	5.86784e-06		OTUD1	0.573304
PPP1R15A	5.9465e-06
UBA1	6.76639e-06
AC005077.1	6.87239e-06
GLIS3	7.22646e-06
NCOR2	8.58985e-06
YTHDC1	8.87245e-06
KDM7A	8.93e-06
BNIP3	9.46371e-06
FKRP	9.89911e-06
TCAF2	1.38069e-05
NBPF10	1.43346e-05
GBE1	1.46054e-05
DTNA	2.22376e-05
CIC	2.25078e-05
MTFP1	2.41936e-05
APC2	2.61509e-05
MEPCE	2.68618e-05
IQGAP2	2.73456e-05
KDM4B	2.89313e-05
GPR146	2.91893e-05
ICAM5	3.15157e-05
DDIT4	3.17016e-05
NOTCH2NLC	3.19823e-05
PRPF40B	3.20763e-05
AC008121.1	3.56605e-05
PGK1	3.5846e-05
S100A10	3.61603e-05
BNIP3L	3.83218e-05
ETS2	4.0136e-05
SAFB2	4.0719e-05
RAVER1	4.10725e-05
PLIN2	4.14289e-05
C8orf48	4.19594e-05
WDR54	4.41304e-05
SCG3	4.65931e-05
ANGPTL4	5.04535e-05
OXSR1	5.10285e-05
CRY1	5.24922e-05
WRNIP1	5.3691e-05
NFE2L2	5.8742e-05
HCAR2	5.92373e-05
MAP2K1	6.97923e-05
CXCL5	7.57977e-05
GEMIN8	7.833e-05
NOTCH2NLA	8.87735e-05
RESF1	8.9014e-05
ZNF300	9.37004e-05
RNASE6	0.000103759
LUC7L2	0.000104873
NPHP4	0.000105153
PRRT1B	0.000106002
CHERP	0.000107421
ARF6	0.000107994
SLC7A11	0.00010886
PLCB1	0.00010915
AK4	0.000112986
TFR2	0.000113738
MSC	0.000116636
CLEC11A	0.000121349
PAIP2	0.000121991
CFAP70	0.000121991
EFNB2	0.000123306
MMP1	0.000124916
CHST2	0.000126569
HMGN2P46	0.000127236
ITPRIP	0.000135846
SERPINE3	0.000138299
PILRA	0.00013835
ATP13A3	0.000140531
VLDLR	0.000143114
AC093512.2	0.000153887
ARRDC3	0.000155887
CD101	0.000159547
RORA	0.000160371
TMEM88	0.000163285
NGDN	0.000171003
DARS1	0.00018274
NOL3	0.000185551
CSNK1A1	0.000210028
BAAT	0.000211086
SLC2A1	0.000214831
GAPDH	0.000272003
RNASET2	0.000280133
NCAM1	0.000280821
SCYGR4	0.000297302
BOD1L1	0.000308859
PTGES3	0.000328941
AC010655.3	0.000334547
CYSLTR2	0.000349362
ARRDC4	0.000414771
ADAM8	0.000423684
ACVR1C	0.000433779
CD99	0.000464349
PPP1R13L	0.000468214
CLEC2B	0.000473115
PDK1	0.000477554
BSDC1	0.000477554
RPL17P50	0.000478594
MAFG	0.000495691
TNS1	0.000504991
LDHA	0.0005097
AC112128.1	0.000571683
CCDC59	0.000582595
EHD2	0.000585118
AL049757.1	0.000605799
HK2	0.00068151
HSD3BP5	0.000699744
NIBAN2	0.000700183
HSD3B1	0.000780561
IP6K2	0.000795342
BID	0.000814994
AC026150.2	0.000828481
ADAMTS10	0.000912876
MT3	0.00097059
ACVR2A	0.000988654
ERMN	0.00102009
ERO1A	0.00102359
HILPDA	0.00104146
HCAR3	0.00106191
FGF11	0.00106881
SLC6A8	0.00107806
JARID2	0.00110389
FAM193A	0.00116716
TRIB2	0.00117718
BRD1	0.00121285
RAPSN	0.00128985
INO80	0.00140029
PPP2R5B	0.0015034
B3GNT9	0.00170205
DCAF6	0.00179151
CABP1	0.00179663
BNIP3P1	0.00191952
NGLY1	0.00197114
PER2	0.00198714
CCDC28B	0.00201137
CLDN15	0.00207308
FCGR2B	0.00211516
EID3	0.00217969
KLF11	0.00218843
HIP1	0.00223258
PAPOLA	0.00227299
ALDH1A2	0.00232789
DDX18	0.00241244
ESPL1	0.00242679
HSD3B2	0.00250632
JMJD6	0.00257963
BEND5	0.00292393
ALDOA	0.00298528
TXNIP	0.00301423
NEDD4L	0.00309067
ETV3L	0.00310855
SPP1	0.00351249
CEP170B	0.00353251
WDR45B	0.00361362
TMOD1	0.00364789
IKBKGP1	0.00375952
AL159163.1	0.00438023
METRNL	0.0045614
NECAB2	0.00537729
GYS1	0.00554975
ENO2	0.00559973
TMEM45A	0.00578296
CTR9	0.00613255
GGPS1	0.00614343
PPFIA4	0.00678006
ALKBH5	0.00680382
NT5E	0.00702099
AC099548.2	0.00721412
TMEM51	0.00731994
MECP2	0.00737082
SPINK1	0.00746062
SULF2	0.00752534
SLC29A4	0.00776241
HECW2	0.00852749
ZNF350	0.00868813
RIMKLA	0.00871632
ZFP36L1	0.0088215
PLA2G6	0.00883643
NPC2	0.00926343
LRP2BP	0.00927901
RIT1	0.00951537
DPYSL4	0.00959531
ITGB7	0.00977322
KCNE5	0.0102801
RPL35AP32	0.01079
SLC24A1	0.0118301
AC211429.1	0.0121869
SUMO2P8	0.0124172
PIK3C3	0.0126821
DEGS1	0.012764
NPIPB12	0.0144081
KMT2B	0.0148464
UST	0.0152005
MRPS24	0.0164587
PYGM	0.0165785
PGM1	0.0180794
UBTD2	0.0190981
INSIG2	0.0192434
CRKL	0.0209043
SNX22	0.0215375
EEF1A2	0.0228043
AL163636.1	0.0233796
FAM162A	0.0259867
IPMK	0.0274868
EPOP	0.0279228
QSOX2	0.0285266
PFKFB4	0.0286895
F3	0.0289763
SCGB1A1	0.030003
AC135983.3	0.0307192
PDGFB	0.0314027
DIPK2A	0.0321135
DGKG	0.0327919
NQO2	0.0340903
IL1R2	0.0362165
ZNF142	0.0372694
LY6K	0.0384514
THAP2	0.0386079
FAM210A	0.0396109
ZNF395	0.0405264
P4HB	0.0410181
SLC16A1	0.0441891
GADD45A	0.0450125
LDHBP1	0.0455089
SSBP2	0.0455484
RPS4X	0.0464532
CLK3	0.0483069
KITLG	0.0498329
ANKRD37	0.0525306
GOLGA8A	0.0538203
RNF126	0.0538203
SFXN1	0.0579169
ZNF337	0.0579897
SNAPC1	0.0600576
GPI	0.0627256
BZW1P2	0.0646095
SPAG4	0.0720814
RIOK3	0.0756156
ZFAND2A	0.079473
AGPAT5	0.0846589
COL27A1	0.0906251
ID2	0.0962601
TMEM71	0.0984559
ZC3HAV1L	0.100353
XCR1	0.101171
VGLL4	0.111113
KMT2C	0.114185
TLCD3A	0.118849
P4HA2	0.125115
LRRTM4	0.136623
ZNF718	0.15534
INHBA	0.159766
EIF1AX	0.200244
IL36B	0.202884
DHX32	0.203269
AC011005.2	0.21168
SLC2A5	0.216086
SLC35E1	0.216682
LYRM7	0.23362
NAP1L1P3	0.272922
OXSM	0.304077
PGAM1	0.313407
RAB11FIP5	0.362491
EFNA3	0.417197
KCTD15	0.483878
AC011290.2	0.522437
AP000769.1	0.572109
IL1B_2
IL1B	3.03863e-10

## Sheet: IFNB Spearman r > 0.6
Name	Connections	MCL_2.0_6
AASS	10	Cluster0002
ABCA6	2	Cluster0002
ABCA7	88	Cluster0002
ABCB7	183	Cluster0002
ABCC4	295	Cluster0002
ABHD18	23	Cluster0002
ABI3	18	Cluster0002
AC000120.3	31	Cluster0002
AC005670.2	37	Cluster0002
AC005832.4	153	Cluster0002
AC005833.1	190	Cluster0002
AC006978.1	101	Cluster0002
AC006978.2	60	Cluster0002
AC008626.1	5	Cluster0002
AC010132.3	393	Cluster0002
AC010980.1	149	Cluster0002
AC012213.5	3	Cluster0002
AC015911.9	35	Cluster0002
AC018638.4	38	Cluster0002
AC020895.1	9	Cluster0002
AC060766.1	169	Cluster0002
AC060766.4	198	Cluster0002
AC068533.4	1	Cluster0002
AC091057.5	30	Cluster0002
AC098650.1	12	Cluster0002
AC108488.2	165	Cluster0002
AC116366.1	27	Cluster0002
AC118553.2	96	Cluster0002
AC139495.2	95	Cluster0002
ACBD5	148	Cluster0002
ACHE	108	Cluster0002
ACKR3	2	Cluster0002
ACOD1	172	Cluster0002
ACP3	137	Cluster0002
ACSL3	120	Cluster0002
ACTB	287	Cluster0002
ACTR1A	86	Cluster0002
ACTRT3	104	Cluster0002
ACVR1B	89	Cluster0002
ACVRL1	18	Cluster0002
ADA	75	Cluster0002
ADA2	27	Cluster0002
ADAM19	229	Cluster0002
ADAMTS4	3	Cluster0002
ADAMTSL4	66	Cluster0002
ADD1	23	Cluster0002
ADD3	382	Cluster0002
ADGRE1	372	Cluster0002
ADGRE2	129	Cluster0002
ADIRF	129	Cluster0002
ADM	203	Cluster0002
ADPRM	58	Cluster0002
ADPRS	56	Cluster0002
ADRB2	40	Cluster0002
AFAP1	4	Cluster0002
AFF1	232	Cluster0002
AGPAT3	233	Cluster0002
AIDA	307	Cluster0002
AIF1	114	Cluster0002
AIM2	212	Cluster0002
AK3	235	Cluster0002
AKAP3	1	Cluster0002
AKAP7	149	Cluster0002
AKT2	106	Cluster0002
AL049697.1	116	Cluster0002
AL109918.1	86	Cluster0002
AL356534.1	326	Cluster0002
AL592429.1	67	Cluster0002
AL645922.1	58	Cluster0002
AL732406.1	216	Cluster0002
ALDH7A1	6	Cluster0002
ALG11	60	Cluster0002
AMD1	102	Cluster0002
AMER1	321	Cluster0002
AMMECR1	8	Cluster0002
AMOTL1	5	Cluster0002
AMOTL2	447	Cluster0002
ANKFY1	158	Cluster0002
ANKIB1	359	Cluster0002
ANKRD22	416	Cluster0002
ANO7L1	257	Cluster0002
ANOS1	8	Cluster0002
ANXA2R	210	Cluster0002
ANXA3	6	Cluster0002
AOAH	1	Cluster0002
AP000944.5	20	Cluster0002
AP001931.2	7	Cluster0002
AP002373.1	156	Cluster0002
AP1G1	192	Cluster0002
APOBEC3A	111	Cluster0002
APOBEC3B	67	Cluster0002
APOBEC3C	172	Cluster0002
APOBEC3F	206	Cluster0002
APOBEC3G	183	Cluster0002
APOC1P1	4	Cluster0002
APOL1	337	Cluster0002
APOL2	107	Cluster0002
APOL3	240	Cluster0002
APOL4	13	Cluster0002
APOL6	350	Cluster0002
APP	74	Cluster0002
APPL1	325	Cluster0002
ARAP2	163	Cluster0002
ARF3	208	Cluster0002
ARFRP1	244	Cluster0002
ARHGAP12	168	Cluster0002
ARHGAP22	49	Cluster0002
ARHGAP27	139	Cluster0002
ARHGAP5	189	Cluster0002
ARHGEF10L	313	Cluster0002
ARHGEF11	250	Cluster0002
ARHGEF3	280	Cluster0002
ARID5A	126	Cluster0002
ARL13B	187	Cluster0002
ARL6IP1	1	Cluster0002
ARMC8	125	Cluster0002
ARMCX1	329	Cluster0002
ARMCX3	51	Cluster0002
ARNTL2	252	Cluster0002
ARPC3P1	6	Cluster0002
ASAH2B	127	Cluster0002
ASB14	13	Cluster0002
ASCL2	150	Cluster0002
ASPHD2	168	Cluster0002
ATF5	123	Cluster0002
ATG3	318	Cluster0002
ATL3	208	Cluster0002
ATP10A	188	Cluster0002
ATP5MF-PTCD1	25	Cluster0002
ATR	267	Cluster0002
ATXN7	142	Cluster0002
ATXN7L1	253	Cluster0002
AUTS2	1	Cluster0002
AZI2	74	Cluster0002
B3GALNT2	20	Cluster0002
B4GALT5	173	Cluster0002
BAG1	211	Cluster0002
BARD1	14	Cluster0002
BASP1	137	Cluster0002
BATF	437	Cluster0002
BATF2	261	Cluster0002
BATF3	420	Cluster0002
BAZ1A	132	Cluster0002
BAZ2B	95	Cluster0002
BBX	105	Cluster0002
BCAP29	183	Cluster0002
BCL11A	58	Cluster0002
BCL2A1	113	Cluster0002
BCL2L13	165	Cluster0002
BCL2L14	300	Cluster0002
BCL3	292	Cluster0002
BCORP1	16	Cluster0002
BET1	9	Cluster0002
BIRC2	88	Cluster0002
BLNK	166	Cluster0002
BLOC1S3	146	Cluster0002
BLVRA	402	Cluster0002
BLZF1	246	Cluster0002
BMP6	3	Cluster0002
BMPR2	382	Cluster0002
BNIP2	176	Cluster0002
BNIP3P11	31	Cluster0002
BOC	238	Cluster0002
BPGM	3	Cluster0002
BRIP1	393	Cluster0002
BRSK1	39	Cluster0002
BSPRY	120	Cluster0002
BST2	199	Cluster0002
BTK	326	Cluster0002
BTN2A1	47	Cluster0002
BTN2A2	237	Cluster0002
BTN2A3P	9	Cluster0002
BTN3A3	152	Cluster0002
C11orf58	13	Cluster0002
C17orf49	71	Cluster0002
C17orf67	299	Cluster0002
C18orf25	82	Cluster0002
C1GALT1	117	Cluster0002
C1GALT1C1	302	Cluster0002
C1orf21	219	Cluster0002
C1QA	141	Cluster0002
C1QB	127	Cluster0002
C1QC	161	Cluster0002
C1R	312	Cluster0002
C1S	77	Cluster0002
C2	39	Cluster0002
C21orf91	282	Cluster0002
C22orf23	1	Cluster0002
C3orf38	244	Cluster0002
C4orf46	74	Cluster0002
C5orf22	194	Cluster0002
C5orf51	18	Cluster0002
C6orf89	15	Cluster0002
C9orf64	58	Cluster0002
C9orf85	6	Cluster0002
CA13	2	Cluster0002
CACNA1A	37	Cluster0002
CADM1	95	Cluster0002
CALHM6	145	Cluster0002
CAMK1G	91	Cluster0002
CAMK2A	1	Cluster0002
CAPZA1	90	Cluster0002
CAPZA2	142	Cluster0002
CARD16	138	Cluster0002
CARD6	36	Cluster0002
CARM1	141	Cluster0002
CASK	105	Cluster0002
CASP1	138	Cluster0002
CASP10	203	Cluster0002
CASP3	168	Cluster0002
CASP5	307	Cluster0002
CASP7	269	Cluster0002
CAST	48	Cluster0002
CBWD1	7	Cluster0002
CBWD2	233	Cluster0002
CBX4	309	Cluster0002
CBX6	170	Cluster0002
CCDC152	6	Cluster0002
CCDC186	25	Cluster0002
CCDC194	17	Cluster0002
CCDC200	133	Cluster0002
CCDC32	193	Cluster0002
CCL19	335	Cluster0002
CCL5	337	Cluster0002
CCNC	118	Cluster0002
CCNJ	331	Cluster0002
CCNL1	260	Cluster0002
CCNYL1	284	Cluster0002
CCP110	231	Cluster0002
CCR4	12	Cluster0002
CCT6P1	14	Cluster0002
CCZ1B	186	Cluster0002
CD163	125	Cluster0002
CD1D	347	Cluster0002
CD209	186	Cluster0002
CD274	347	Cluster0002
CD2AP	310	Cluster0002
CD300E	45	Cluster0002
CD300H	64	Cluster0002
CD302	44	Cluster0002
CD38	443	Cluster0002
CD4	108	Cluster0002
CD40	262	Cluster0002
CD46	231	Cluster0002
CD47	256	Cluster0002
CD48	194	Cluster0002
CD70	225	Cluster0002
CD74	193	Cluster0002
CD80	86	Cluster0002
CD93	149	Cluster0002
CDC26	98	Cluster0002
CDC42EP2	242	Cluster0002
CDC7	1	Cluster0002
CDC73	292	Cluster0002
CDCA4	163	Cluster0002
CDHR3	1	Cluster0002
CDK17	234	Cluster0002
CDKN1A	64	Cluster0002
CEACAM1	3	Cluster0002
CEBPD	399	Cluster0002
CENPJ	107	Cluster0002
CENPN	168	Cluster0002
CEP19	5	Cluster0002
CEP57L1	215	Cluster0002
CEPT1	157	Cluster0002
CERS6	381	Cluster0002
CETP	15	Cluster0002
CFB	164	Cluster0002
CFHR3	186	Cluster0002
CFP	14	Cluster0002
CGAS	369	Cluster0002
CGNL1	3	Cluster0002
CH25H	72	Cluster0002
CHAMP1	49	Cluster0002
CHCHD7	204	Cluster0002
CHD8	114	Cluster0002
CHD9	66	Cluster0002
CHEK1	111	Cluster0002
CHI3L2	348	Cluster0002
CHMP4B	45	Cluster0002
CHRFAM7A	2	Cluster0002
CHRNA6	71	Cluster0002
CHRNA7	4	Cluster0002
CHRNB1	65	Cluster0002
CHST12	389	Cluster0002
CHSY1	21	Cluster0002
CHTF8	4	Cluster0002
CHTOP	61	Cluster0002
CILK1	191	Cluster0002
CISH	220	Cluster0002
CKB	124	Cluster0002
CLASP1	54	Cluster0002
CLCC1	78	Cluster0002
CLEC10A	14	Cluster0002
CLEC19A	13	Cluster0002
CLEC4D	100	Cluster0002
CLIC2	50	Cluster0002
CLIC4	251	Cluster0002
CLSPN	125	Cluster0002
CMC2	124	Cluster0002
CMKLR1	284	Cluster0002
CMPK2	309	Cluster0002
CMTR1	274	Cluster0002
CNDP2	60	Cluster0002
CNP	346	Cluster0002
CNTLN	220	Cluster0002
COA1	181	Cluster0002
COASY	140	Cluster0002
COL1A1	100	Cluster0002
COPB1	123	Cluster0002
COPS4	7	Cluster0002
COQ10B	93	Cluster0002
COQ2	209	Cluster0002
CPNE2	76	Cluster0002
CPNE8	166	Cluster0002
CPVL	66	Cluster0002
CPXM1	93	Cluster0002
CR1	17	Cluster0002
CREM	169	Cluster0002
CRIP1	160	Cluster0002
CSF2RB	386	Cluster0002
CSRNP1	86	Cluster0002
CST3	167	Cluster0002
CSTF2T	119	Cluster0002
CSTF3	372	Cluster0002
CTNNA1	247	Cluster0002
CTNNB1	100	Cluster0002
CTNNBL1	371	Cluster0002
CTNND1	176	Cluster0002
CTSS	288	Cluster0002
CTTNBP2	20	Cluster0002
CTTNBP2NL	176	Cluster0002
CUL1	217	Cluster0002
CUL4B	43	Cluster0002
CUL5	91	Cluster0002
CXCL10	459	Cluster0002
CXCL11	468	Cluster0002
CXCL13	200	Cluster0002
CXCL9	452	Cluster0002
CXCR2P1	89	Cluster0002
CXCR5	3	Cluster0002
CXorf38	148	Cluster0002
CYB5R2	13	Cluster0002
CYBC1	289	Cluster0002
CYLD	81	Cluster0002
CYP27B1	267	Cluster0002
CYP7B1	283	Cluster0002
DAB2IP	20	Cluster0002
DAP	128	Cluster0002
DAPP1	299	Cluster0002
DBF4B	3	Cluster0002
DBNL	122	Cluster0002
DCAF5	234	Cluster0002
DCBLD1	186	Cluster0002
DCK	271	Cluster0002
DCP1A	250	Cluster0002
DCP2	132	Cluster0002
DCTN4	102	Cluster0002
DCUN1D1	1	Cluster0002
DDX43	1	Cluster0002
DDX52	2	Cluster0002
DDX58	266	Cluster0002
DDX60	108	Cluster0002
DECR1	52	Cluster0002
DEDD	8	Cluster0002
DENND1A	9	Cluster0002
DENND1B	296	Cluster0002
DEPDC7	31	Cluster0002
DEPP1	173	Cluster0002
DERL2	64	Cluster0002
DGKE	12	Cluster0002
DHRSX	6	Cluster0002
DHTKD1	136	Cluster0002
DHX15	35	Cluster0002
DHX36	191	Cluster0002
DHX58	364	Cluster0002
DLL1	30	Cluster0002
DMAP1	38	Cluster0002
DMXL1	275	Cluster0002
DNAAF1	97	Cluster0002
DNAI3	50	Cluster0002
DNAJA1	262	Cluster0002
DNAJC13	166	Cluster0002
DNAJC7	162	Cluster0002
DOC2B	2	Cluster0002
DOP1A	152	Cluster0002
DRAM1	327	Cluster0002
DROSHA	201	Cluster0002
DSE	138	Cluster0002
DSP	15	Cluster0002
DTX3L	370	Cluster0002
DUSP22	305	Cluster0002
DYNC1I2	77	Cluster0002
DYNC1LI2	129	Cluster0002
DYNLT1	313	Cluster0002
EBAG9	54	Cluster0002
EBI3	198	Cluster0002
ECT2	166	Cluster0002
EDARADD	372	Cluster0002
EED	33	Cluster0002
EFCAB14	51	Cluster0002
EFHD1	3	Cluster0002
EFR3A	175	Cluster0002
EGLN2	92	Cluster0002
EHBP1	99	Cluster0002
EHD4	358	Cluster0002
EHF	31	Cluster0002
EIF2AK2	382	Cluster0002
EIF4E2	3	Cluster0002
ELK4	13	Cluster0002
ELL	117	Cluster0002
ELL3	75	Cluster0002
ELMO2	366	Cluster0002
ELOVL5	222	Cluster0002
EMC2	227	Cluster0002
ENDOD1	230	Cluster0002
ENDOU	19	Cluster0002
ENPP2	396	Cluster0002
ENTPD4	28	Cluster0002
ENTPD5	340	Cluster0002
ENTPD7	43	Cluster0002
ENY2	170	Cluster0002
EPHB2	51	Cluster0002
EPSTI1	302	Cluster0002
ERAP1	81	Cluster0002
ETNK1	43	Cluster0002
ETV6	64	Cluster0002
ETV7	418	Cluster0002
EWSR1	211	Cluster0002
EXOC2	47	Cluster0002
EXOC3L1	4	Cluster0002
EXOC3L4	125	Cluster0002
EXOC5	179	Cluster0002
EXOSC10	97	Cluster0002
EXOSC9	2	Cluster0002
EXT1	220	Cluster0002
EXT2	117	Cluster0002
EXTL2	238	Cluster0002
EZR	95	Cluster0002
F13A1	53	Cluster0002
FAM111A	266	Cluster0002
FAM120AOS	32	Cluster0002
FAM122C	14	Cluster0002
FAM135A	193	Cluster0002
FAM177A1	483	Cluster0002
FAM189B	264	Cluster0002
FAM20A	193	Cluster0002
FAM241A	252	Cluster0002
FAM72A	200	Cluster0002
FAM72B	35	Cluster0002
FAM91A1	175	Cluster0002
FAS	267	Cluster0002
FBN2	70	Cluster0002
FBXL14	10	Cluster0002
FBXL5	43	Cluster0002
FBXL8	7	Cluster0002
FBXO6	335	Cluster0002
FBXO7	364	Cluster0002
FCAMR	274	Cluster0002
FCER1G	139	Cluster0002
FCER2	3	Cluster0002
FCGBP	28	Cluster0002
FCGR1A	155	Cluster0002
FCGRT	110	Cluster0002
FCHSD2	91	Cluster0002
FCN1	102	Cluster0002
FDPSP3	38	Cluster0002
FER	68	Cluster0002
FEZ2	9	Cluster0002
FFAR2	296	Cluster0002
FFAR3	211	Cluster0002
FGD2	347	Cluster0002
FHL3	131	Cluster0002
FJX1	37	Cluster0002
FKBP1B	206	Cluster0002
FKBP5	247	Cluster0002
FLVCR2	363	Cluster0002
FMNL2	114	Cluster0002
FNDC3A	386	Cluster0002
FOLR2	142	Cluster0002
FPR1	63	Cluster0002
FPR2	178	Cluster0002
FRMD3	37	Cluster0002
FSCN1	105	Cluster0002
FSD1L	178	Cluster0002
FST	3	Cluster0002
FSTL1	33	Cluster0002
FTCDNL1	54	Cluster0002
FUCA1	156	Cluster0002
FUT4	180	Cluster0002
FXYD2	198	Cluster0002
FXYD6	442	Cluster0002
FYTTD1	282	Cluster0002
FZD6	21	Cluster0002
G0S2	185	Cluster0002
GAB2	50	Cluster0002
GADD45B	107	Cluster0002
GALNT2	236	Cluster0002
GALNT3	112	Cluster0002
GAREM1	2	Cluster0002
GART	189	Cluster0002
GAS6	47	Cluster0002
GBP1	467	Cluster0002
GBP1P1	383	Cluster0002
GBP2	202	Cluster0002
GBP4	445	Cluster0002
GBP5	414	Cluster0002
GBP7	86	Cluster0002
GCA	303	Cluster0002
GCC2	41	Cluster0002
GCGR	9	Cluster0002
GCH1	395	Cluster0002
GCNT1	76	Cluster0002
GCNT2	76	Cluster0002
GDAP2	51	Cluster0002
GFPT1	167	Cluster0002
GGT5	114	Cluster0002
GGTA1	207	Cluster0002
GIMAP2	232	Cluster0002
GIMAP4	223	Cluster0002
GIMAP5	155	Cluster0002
GIMAP7	313	Cluster0002
GIMAP8	89	Cluster0002
GINS1	131	Cluster0002
GJA3	2	Cluster0002
GJA4	358	Cluster0002
GJB2	335	Cluster0002
GMFB	26	Cluster0002
GMPR	396	Cluster0002
GNB4	406	Cluster0002
GNG4	8	Cluster0002
GNG5	56	Cluster0002
GNGT2	15	Cluster0002
GOPC	154	Cluster0002
GPD2	248	Cluster0002
GPR132	213	Cluster0002
GPR137B	135	Cluster0002
GPR141	224	Cluster0002
GPR17	24	Cluster0002
GPR180	319	Cluster0002
GPR85	3	Cluster0002
GRAMD1A	294	Cluster0002
GRAMD1B	289	Cluster0002
GRAMD2B	3	Cluster0002
GRB10	189	Cluster0002
GREM1	9	Cluster0002
GRIN3A	131	Cluster0002
GRINA	144	Cluster0002
GRIPAP1	111	Cluster0002
GSDMD	67	Cluster0002
GTF2B	176	Cluster0002
GTF2E2	336	Cluster0002
GTF2F1	31	Cluster0002
GTF2IRD2B	22	Cluster0002
GTPBP1	225	Cluster0002
GUCY1A1	122	Cluster0002
GVINP1	110	Cluster0002
H3-3B	180	Cluster0002
H3P6	5	Cluster0002
HAMP	148	Cluster0002
HAPLN3	421	Cluster0002
HARS1	273	Cluster0002
HARS2	117	Cluster0002
HDAC6	200	Cluster0002
HDHD2	21	Cluster0002
HDX	2	Cluster0002
HEG1	401	Cluster0002
HELB	270	Cluster0002
HELZ2	232	Cluster0002
HERC5	220	Cluster0002
HERC6	286	Cluster0002
HERPUD2	34	Cluster0002
HES1	302	Cluster0002
HES4	272	Cluster0002
HESX1	498	Cluster0002
HHIP	32	Cluster0002
HIF1A	343	Cluster0002
HINT3	218	Cluster0002
HIP1R	4	Cluster0002
HIRA	40	Cluster0002
HMGN5	33	Cluster0002
HNRNPD	94	Cluster0002
HNRNPF	44	Cluster0002
HNRNPM	169	Cluster0002
HNRNPR	242	Cluster0002
HOXC9	2	Cluster0002
HPN	67	Cluster0002
HPS5	360	Cluster0002
HPSE	329	Cluster0002
HRH2	364	Cluster0002
HSCB	105	Cluster0002
HSDL2	131	Cluster0002
HSH2D	253	Cluster0002
HTR2B	16	Cluster0002
HUWE1	113	Cluster0002
IDE	167	Cluster0002
IDO1	295	Cluster0002
IDO2	44	Cluster0002
IFI16	215	Cluster0002
IFI27	283	Cluster0002
IFI35	301	Cluster0002
IFI44	84	Cluster0002
IFI44L	345	Cluster0002
IFIH1	306	Cluster0002
IFIT1	201	Cluster0002
IFIT2	302	Cluster0002
IFIT3	164	Cluster0002
IFIT5	144	Cluster0002
IFITM1	346	Cluster0002
IFITM2	158	Cluster0002
IFITM3	322	Cluster0002
IFNB1_2	76	Cluster0002
IFNL1	1	Cluster0002
IGF1	15	Cluster0002
IGF2BP3	345	Cluster0002
IGFBP4	410	Cluster0002
IGFLR1	4	Cluster0002
IGHEP2	2	Cluster0002
IKBKE	36	Cluster0002
IKZF2	17	Cluster0002
IL10	215	Cluster0002
IL15	15	Cluster0002
IL1RAP	122	Cluster0002
IL1RN	93	Cluster0002
IL21R	127	Cluster0002
IL27	124	Cluster0002
IL2RA	321	Cluster0002
IL31RA	198	Cluster0002
IL32	35	Cluster0002
IL4I1	86	Cluster0002
IL4R	196	Cluster0002
IL7	335	Cluster0002
IL7R	204	Cluster0002
IMPA1	5	Cluster0002
INPP4B	80	Cluster0002
INTS12	185	Cluster0002
INTS6L	25	Cluster0002
IQGAP1	18	Cluster0002
IRAK4	127	Cluster0002
IRF2	121	Cluster0002
IRF4	333	Cluster0002
IRF9	58	Cluster0002
ISCA1	39	Cluster0002
ISG15	360	Cluster0002
ISG20	330	Cluster0002
ISOC1	66	Cluster0002
ITGA10	81	Cluster0002
ITGA4	18	Cluster0002
ITGA9	14	Cluster0002
ITM2B	133	Cluster0002
ITPRIPL2	84	Cluster0002
JADE2	181	Cluster0002
JADE3	201	Cluster0002
JAK1	111	Cluster0002
JAK2	275	Cluster0002
JAK3	317	Cluster0002
JAZF1	82	Cluster0002
JDP2	90	Cluster0002
JUNB	13	Cluster0002
JUP	61	Cluster0002
KANSL1L	165	Cluster0002
KARS1	294	Cluster0002
KAT2B	202	Cluster0002
KATNBL1	7	Cluster0002
KCNJ2	194	Cluster0002
KCNS3	187	Cluster0002
KCTD12	77	Cluster0002
KCTD14	232	Cluster0002
KCTD3	82	Cluster0002
KDM4D	27	Cluster0002
KHDRBS1	150	Cluster0002
KIAA0040	378	Cluster0002
KIAA1109	213	Cluster0002
KIAA1522	204	Cluster0002
KIAA1958	391	Cluster0002
KIFAP3	120	Cluster0002
KLHL20	28	Cluster0002
KPNA2	24	Cluster0002
KPNA5	37	Cluster0002
KPNB1	67	Cluster0002
KREMEN1	18	Cluster0002
KRIT1	21	Cluster0002
KYAT3	144	Cluster0002
L2HGDH	288	Cluster0002
LACTB	291	Cluster0002
LAG3	363	Cluster0002
LAMB3	151	Cluster0002
LAMP3	349	Cluster0002
LAP3	303	Cluster0002
LAPTM4A	43	Cluster0002
LARP4B	1	Cluster0002
LDLRAD3	287	Cluster0002
LGALS17A	6	Cluster0002
LGALS3BP	32	Cluster0002
LGALS9	235	Cluster0002
LIG4	76	Cluster0002
LILRA1	7	Cluster0002
LILRA5	290	Cluster0002
LILRB5	171	Cluster0002
LIMK2	375	Cluster0002
LINC00869	81	Cluster0002
LIPE	4	Cluster0002
LITAF	361	Cluster0002
LMBR1	5	Cluster0002
LMNB1	397	Cluster0002
LMO2	294	Cluster0002
LNPEP	268	Cluster0002
LRFN5	6	Cluster0002
LRG1	247	Cluster0002
LRRC1	1	Cluster0002
LRRC3	122	Cluster0002
LRRCC1	79	Cluster0002
LSM1	136	Cluster0002
LST1	107	Cluster0002
LY6E	212	Cluster0002
LYSMD2	141	Cluster0002
MAD2L2	121	Cluster0002
MAGI3	20	Cluster0002
MAGT1	211	Cluster0002
MAIP1	1	Cluster0002
MAML2	240	Cluster0002
MAN2B1	42	Cluster0002
MAOA	12	Cluster0002
MAP1LC3A	114	Cluster0002
MAP3K13	71	Cluster0002
MAPK11	1	Cluster0002
MARCHF1	113	Cluster0002
MARCKS	268	Cluster0002
MARCKSL1	43	Cluster0002
MARCO	14	Cluster0002
MASTL	325	Cluster0002
MAX	12	Cluster0002
MBNL1	170	Cluster0002
MCMBP	83	Cluster0002
MCOLN2	267	Cluster0002
MCUB	235	Cluster0002
MED14	15	Cluster0002
MED17	41	Cluster0002
MED19	5	Cluster0002
MED25	283	Cluster0002
MED27	3	Cluster0002
MEFV	351	Cluster0002
MFN1	90	Cluster0002
MFSD14A	248	Cluster0002
MFSD14B	321	Cluster0002
MIA3	220	Cluster0002
MICALL1	120	Cluster0002
MICU1	3	Cluster0002
MIDN	111	Cluster0002
MIER1	210	Cluster0002
MIIP	174	Cluster0002
MLKL	98	Cluster0002
MMAA	200	Cluster0002
MMGT1	172	Cluster0002
MN1	95	Cluster0002
MNDA	504	Cluster0002
MOB1A	177	Cluster0002
MOB1B	34	Cluster0002
MOB3B	95	Cluster0002
MOB3C	112	Cluster0002
MOV10	118	Cluster0002
MPHOSPH9	49	Cluster0002
MRFAP1	113	Cluster0002
MRPL17	140	Cluster0002
MRPL32	355	Cluster0002
MRPS18A	86	Cluster0002
MRTFA	98	Cluster0002
MS4A6A	226	Cluster0002
MSL3	231	Cluster0002
MT1A	106	Cluster0002
MT2A	228	Cluster0002
MT-ATP6	240	Cluster0002
MTATP6P1	172	Cluster0002
MT-ATP8	258	Cluster0002
MTCH1	157	Cluster0002
MT-CO1	213	Cluster0002
MT-CO2	19	Cluster0002
MTCO3P12	25	Cluster0002
MT-CYB	254	Cluster0002
MTF1	82	Cluster0002
MTMR6	98	Cluster0002
MTND1P11	5	Cluster0002
MT-ND2	132	Cluster0002
MTND2P28	133	Cluster0002
MT-ND4	262	Cluster0002
MT-ND4L	268	Cluster0002
MTND4P23	3	Cluster0002
MT-ND5	270	Cluster0002
MT-ND6	149	Cluster0002
MUC1	119	Cluster0002
MVB12B	176	Cluster0002
MX1	414	Cluster0002
MX2	380	Cluster0002
MYD88	303	Cluster0002
MYH11	107	Cluster0002
MYO10	168	Cluster0002
MYO1G	133	Cluster0002
MYO7B	2	Cluster0002
MYORG	280	Cluster0002
N4BP2	59	Cluster0002
N4BP2L1	335	Cluster0002
NAAA	122	Cluster0002
NABP1	425	Cluster0002
NAIPP1	155	Cluster0002
NAIPP3	19	Cluster0002
NAMPTP1	5	Cluster0002
NANS	160	Cluster0002
NAPA	171	Cluster0002
NBDY	9	Cluster0002
NBPF7	50	Cluster0002
NCOA2	112	Cluster0002
NCOA7	353	Cluster0002
NDST2	112	Cluster0002
NDUFA9	262	Cluster0002
NDUFB4	2	Cluster0002
NDUFC1	228	Cluster0002
NECAP2	110	Cluster0002
NECTIN2	348	Cluster0002
NECTIN3	304	Cluster0002
NEDD1	62	Cluster0002
NEK3	59	Cluster0002
NEU3	115	Cluster0002
NEURL3	62	Cluster0002
NEXN	282	Cluster0002
NFE2L3	2	Cluster0002
NFIX	222	Cluster0002
NFKBIE	68	Cluster0002
NHLRC3	430	Cluster0002
NIBAN1	84	Cluster0002
NKX3-1	29	Cluster0002
NLK	60	Cluster0002
NLRC5	92	Cluster0002
NME7	38	Cluster0002
NME8	43	Cluster0002
NNMT	48	Cluster0002
NOCT	76	Cluster0002
NOD1	421	Cluster0002
NOD2	79	Cluster0002
NRBP1	114	Cluster0002
NREP	1	Cluster0002
NRG2	70	Cluster0002
NRIP1	77	Cluster0002
NRN1	13	Cluster0002
NSF	30	Cluster0002
NT5C2	29	Cluster0002
NT5C3A	408	Cluster0002
NUAK2	288	Cluster0002
NUB1	270	Cluster0002
NUCKS1	63	Cluster0002
NUDCD1	352	Cluster0002
NUP62	123	Cluster0002
NUS1	6	Cluster0002
NXF1	238	Cluster0002
NXPE3	43	Cluster0002
OAS1	137	Cluster0002
OAS2	433	Cluster0002
OAS3	238	Cluster0002
OASL	194	Cluster0002
ODF2L	383	Cluster0002
OGFR	136	Cluster0002
OPA1	4	Cluster0002
OPTN	218	Cluster0002
OR2I1P	185	Cluster0002
ORAI1	32	Cluster0002
ORM1	18	Cluster0002
ORMDL2	3	Cluster0002
OSBPL5	136	Cluster0002
OSBPL9	356	Cluster0002
OSTC	80	Cluster0002
OTOA	182	Cluster0002
OTOAP1	62	Cluster0002
OTULIN	23	Cluster0002
OXCT1	15	Cluster0002
P2RY2	6	Cluster0002
P2RY6	335	Cluster0002
PAIP1	280	Cluster0002
PALM2AKAP2	41	Cluster0002
PAM	43	Cluster0002
PANK2	178	Cluster0002
PARD3	33	Cluster0002
PARP10	86	Cluster0002
PARP11	256	Cluster0002
PARP12	306	Cluster0002
PARP14	219	Cluster0002
PARP15	276	Cluster0002
PARP4	127	Cluster0002
PARP8	266	Cluster0002
PARP9	257	Cluster0002
PAX3	40	Cluster0002
PAX5	108	Cluster0002
PCGF5	157	Cluster0002
PCNX1	286	Cluster0002
PDCD1LG2	133	Cluster0002
PDE4DIPP6	64	Cluster0002
PDGFA	165	Cluster0002
PDGFRL	256	Cluster0002
PDIA3	48	Cluster0002
PDIA5	23	Cluster0002
PDK3	2	Cluster0002
PECAM1	19	Cluster0002
PEX11B	450	Cluster0002
PEX26	7	Cluster0002
PEX3	99	Cluster0002
PFDN1	54	Cluster0002
PFKFB3	99	Cluster0002
PGAP1	87	Cluster0002
PHACTR2	270	Cluster0002
PHACTR4	359	Cluster0002
PHF11	362	Cluster0002
PHF6	160	Cluster0002
PHF8	95	Cluster0002
PI4K2B	320	Cluster0002
PIK3CA	24	Cluster0002
PIK3CG	50	Cluster0002
PIKFYVE	53	Cluster0002
PIM3	203	Cluster0002
PIWIL4	158	Cluster0002
PKN2	165	Cluster0002
PLA1A	254	Cluster0002
PLAA	5	Cluster0002
PLAAT4	187	Cluster0002
PLAC8	227	Cluster0002
PLAGL1	162	Cluster0002
PLCG2	88	Cluster0002
PLEKHA4	151	Cluster0002
PLEKHF2	36	Cluster0002
PLEKHH1	1	Cluster0002
PLEKHH2	26	Cluster0002
PLEKHN1	68	Cluster0002
PLEKHO1	149	Cluster0002
PLGRKT	9	Cluster0002
PLSCR1	389	Cluster0002
PLSCR4	180	Cluster0002
PML	240	Cluster0002
PNPT1	265	Cluster0002
PNRC2	160	Cluster0002
POC1B	4	Cluster0002
POFUT1	33	Cluster0002
POGLUT1	262	Cluster0002
POGLUT3	284	Cluster0002
POGZ	44	Cluster0002
POLA2	269	Cluster0002
POLDIP3	9	Cluster0002
POLR2K	40	Cluster0002
POMP	265	Cluster0002
PPA1	441	Cluster0002
PPFIBP2	176	Cluster0002
PPM1B	100	Cluster0002
PPM1K	297	Cluster0002
PPP1R3D	102	Cluster0002
PPP2R2A	223	Cluster0002
PRAME	18	Cluster0002
PRKAR1A	36	Cluster0002
PRKRA	26	Cluster0002
PROX1	1	Cluster0002
PRPF3	220	Cluster0002
PRPS2	227	Cluster0002
PRR5	178	Cluster0002
PRRT2	12	Cluster0002
PRRX1	12	Cluster0002
PRSS23	199	Cluster0002
PSAP	33	Cluster0002
PSD	3	Cluster0002
PSMA2	369	Cluster0002
PSMA4	239	Cluster0002
PSMA6P1	1	Cluster0002
PSMB10	227	Cluster0002
PSMB8	32	Cluster0002
PSMC2	219	Cluster0002
PSMD12	66	Cluster0002
PSME1	240	Cluster0002
PSME2	86	Cluster0002
PSMF1	34	Cluster0002
PSMG2	61	Cluster0002
PSTPIP2	65	Cluster0002
PTBP3	142	Cluster0002
PTGES3P1	109	Cluster0002
PTGIR	171	Cluster0002
PTGR2	2	Cluster0002
PTPN2	396	Cluster0002
PTPRA	404	Cluster0002
PTX3	182	Cluster0002
QKI	159	Cluster0002
QPRT	11	Cluster0002
QSER1	403	Cluster0002
RAB12	196	Cluster0002
RAB1AP1	56	Cluster0002
RAB29	297	Cluster0002
RAB2B	319	Cluster0002
RAB30	156	Cluster0002
RAB39A	45	Cluster0002
RAB3GAP1	243	Cluster0002
RAB4B	46	Cluster0002
RAB5B	88	Cluster0002
RAB9A	108	Cluster0002
RABGAP1L	455	Cluster0002
RAD1P2	1	Cluster0002
RAD9A	178	Cluster0002
RALB	330	Cluster0002
RANBP3L	130	Cluster0002
RASSF4	371	Cluster0002
RAVER2	5	Cluster0002
RB1	100	Cluster0002
RBCK1	228	Cluster0002
RBM10	101	Cluster0002
RBM22	159	Cluster0002
RBM25	60	Cluster0002
RBM34	400	Cluster0002
RBM4	80	Cluster0002
RBM43	206	Cluster0002
RBM7	166	Cluster0002
RBM8A	21	Cluster0002
RBMS1	397	Cluster0002
RBMS2	179	Cluster0002
RBMX	5	Cluster0002
RBMXL1	168	Cluster0002
RECQL	178	Cluster0002
RERE	97	Cluster0002
RFX5	56	Cluster0002
RGL1	440	Cluster0002
RHOH	147	Cluster0002
RHOU	165	Cluster0002
RHOXF1P1	1	Cluster0002
RHPN1	202	Cluster0002
RIMS2	51	Cluster0002
RIPOR2	16	Cluster0002
RMC1	38	Cluster0002
RMI1	80	Cluster0002
RMI2	5	Cluster0002
RNASEH1	20	Cluster0002
RNF114	171	Cluster0002
RNF138	281	Cluster0002
RNF146	44	Cluster0002
RNF19B	74	Cluster0002
RNF213	187	Cluster0002
RNF217	192	Cluster0002
RO60	299	Cluster0002
RPAP3	83	Cluster0002
RRAGC	271	Cluster0002
RRBP1	331	Cluster0002
RSAD2	115	Cluster0002
RSBN1L	202	Cluster0002
RTCB	332	Cluster0002
RTL5	105	Cluster0002
RTP4	217	Cluster0002
RUBCN	27	Cluster0002
RUBCNL	104	Cluster0002
RUFY3	192	Cluster0002
RUNX3	147	Cluster0002
RUSC1	57	Cluster0002
RXFP1	16	Cluster0002
S100A3	11	Cluster0002
S100A9	142	Cluster0002
SAMD4A	229	Cluster0002
SAMD9	205	Cluster0002
SAMD9L	250	Cluster0002
SAMSN1	236	Cluster0002
SAP130	225	Cluster0002
SAP18	191	Cluster0002
SAR1A	246	Cluster0002
SAR1B	121	Cluster0002
SASH1	1	Cluster0002
SAT1	50	Cluster0002
SAT2	229	Cluster0002
SAV1	113	Cluster0002
SBNO2	172	Cluster0002
SCAF11	61	Cluster0002
SCIMP	143	Cluster0002
SCIN	124	Cluster0002
SCLT1	379	Cluster0002
SCML1	100	Cluster0002
SCN1B	174	Cluster0002
SCN9A	1	Cluster0002
SCO1	207	Cluster0002
SCPEP1	393	Cluster0002
SCYL3	137	Cluster0002
SEC23B	22	Cluster0002
SEC24D	302	Cluster0002
SEC61B	97	Cluster0002
SEC61G	91	Cluster0002
SECISBP2L	181	Cluster0002
SECTM1	372	Cluster0002
SELENOO	51	Cluster0002
SELENOP	196	Cluster0002
SELENOS	36	Cluster0002
SELL	1	Cluster0002
SEMA3A	39	Cluster0002
SEMA3D	1	Cluster0002
SEMA6B	8	Cluster0002
SEPTIN4	283	Cluster0002
SERPINA1	71	Cluster0002
SERPINB1	227	Cluster0002
SERPINB10	6	Cluster0002
SERPINB9	249	Cluster0002
SERPINF1	1	Cluster0002
SERPING1	306	Cluster0002
SETDB1	5	Cluster0002
SETP9	15	Cluster0002
SETX	52	Cluster0002
SFMBT1	98	Cluster0002
SFT2D2	284	Cluster0002
SGMS1	8	Cluster0002
SH2B2	261	Cluster0002
SH2D3A	39	Cluster0002
SHFL	167	Cluster0002
SHOC2	261	Cluster0002
SIDT2	360	Cluster0002
SIGLEC1	254	Cluster0002
SINHCAF	290	Cluster0002
SKA2	39	Cluster0002
SKP1	1	Cluster0002
SLA	270	Cluster0002
SLAMF1	403	Cluster0002
SLAMF7	214	Cluster0002
SLC18B1	151	Cluster0002
SLC1A3	161	Cluster0002
SLC22A16	109	Cluster0002
SLC25A24	290	Cluster0002
SLC25A28	397	Cluster0002
SLC25A30	19	Cluster0002
SLC2A6	98	Cluster0002
SLC30A7	152	Cluster0002
SLC31A2	249	Cluster0002
SLC33A1	112	Cluster0002
SLC35A1	180	Cluster0002
SLC35A5	85	Cluster0002
SLC35B4	64	Cluster0002
SLC35C2	77	Cluster0002
SLC38A5	413	Cluster0002
SLC39A7	19	Cluster0002
SLC39A8	99	Cluster0002
SLC41A1	277	Cluster0002
SLC41A2	113	Cluster0002
SLC6A12	143	Cluster0002
SLC8A1	120	Cluster0002
SLC8A3	352	Cluster0002
SLCO3A1	21	Cluster0002
SLCO5A1	103	Cluster0002
SLF1	19	Cluster0002
SLFN11	74	Cluster0002
SLFN12	291	Cluster0002
SMAD1	95	Cluster0002
SMAP2	278	Cluster0002
SMARCA1	362	Cluster0002
SMARCA5	228	Cluster0002
SMARCE1	81	Cluster0002
SMC6	95	Cluster0002
SMG7	131	Cluster0002
SMIM3	113	Cluster0002
SMU1	339	Cluster0002
SMURF1	24	Cluster0002
SNAI1	200	Cluster0002
SNAPIN	17	Cluster0002
SNRPG	88	Cluster0002
SNX10	265	Cluster0002
SNX2	217	Cluster0002
SNX20	12	Cluster0002
SNX27	204	Cluster0002
SNX6	316	Cluster0002
SNX7	1	Cluster0002
SOCS1	363	Cluster0002
SOCS2	271	Cluster0002
SOCS3	227	Cluster0002
SOD2	311	Cluster0002
SP110	270	Cluster0002
SP140	228	Cluster0002
SP140L	192	Cluster0002
SP6	163	Cluster0002
SPATS2L	237	Cluster0002
SPCS3	53	Cluster0002
SPTLC2	95	Cluster0002
SRGAP2	131	Cluster0002
SRGAP2B	211	Cluster0002
SRP19	43	Cluster0002
SRP54	216	Cluster0002
SRPK2	12	Cluster0002
SRR	3	Cluster0002
SRSF4	253	Cluster0002
SSB	382	Cluster0002
SSR1	317	Cluster0002
SSR3	219	Cluster0002
SSTR2	23	Cluster0002
ST7	116	Cluster0002
STAB1	190	Cluster0002
STAM2	52	Cluster0002
STAMBPL1	36	Cluster0002
STAP1	209	Cluster0002
STARD5	243	Cluster0002
STAT1	115	Cluster0002
STAT3	406	Cluster0002
STAU1	186	Cluster0002
STEAP1B	18	Cluster0002
STIMATE	258	Cluster0002
STIMATE-MUSTN1	267	Cluster0002
STING1	69	Cluster0002
STK3	325	Cluster0002
STK39	196	Cluster0002
STK4	62	Cluster0002
STOM	402	Cluster0002
STRIP2	51	Cluster0002
STT3B	23	Cluster0002
STX12	114	Cluster0002
STX17	140	Cluster0002
STX18	51	Cluster0002
STX6	98	Cluster0002
SUB1	405	Cluster0002
SUDS3	1	Cluster0002
SWT1	35	Cluster0002
SYDE1	116	Cluster0002
SYN3	7	Cluster0002
SYNC	60	Cluster0002
SYNGR2	161	Cluster0002
SYNPO	333	Cluster0002
SYT17	2	Cluster0002
SYTL3	5	Cluster0002
SYTL4	5	Cluster0002
SZRD1	139	Cluster0002
TAF1B	44	Cluster0002
TANC1	158	Cluster0002
TAP1	317	Cluster0002
TAX1BP1	154	Cluster0002
TBC1D22B	152	Cluster0002
TBC1D31	15	Cluster0002
TBX1	3	Cluster0002
TBX19	16	Cluster0002
TCEAL3	84	Cluster0002
TCEANC2	248	Cluster0002
TCF12	253	Cluster0002
TCF4	232	Cluster0002
TCHH	2	Cluster0002
TCN2	18	Cluster0002
TDRD7	310	Cluster0002
TEP1	91	Cluster0002
TESC	1	Cluster0002
TEX261	14	Cluster0002
TFEC	278	Cluster0002
TGFA	173	Cluster0002
THAP3	15	Cluster0002
THBD	61	Cluster0002
THEMIS2	187	Cluster0002
THRAP3	42	Cluster0002
TIA1	354	Cluster0002
TINF2	59	Cluster0002
TIPARP	134	Cluster0002
TIPRL	174	Cluster0002
TLK2	87	Cluster0002
TLR7	325	Cluster0002
TLR8	194	Cluster0002
TM9SF2	406	Cluster0002
TMCC2	151	Cluster0002
TMED2	143	Cluster0002
TMED7	141	Cluster0002
TMEM106A	245	Cluster0002
TMEM123	178	Cluster0002
TMEM131L	158	Cluster0002
TMEM150B	155	Cluster0002
TMEM171	142	Cluster0002
TMEM19	76	Cluster0002
TMEM217	170	Cluster0002
TMEM220	1	Cluster0002
TMEM237	38	Cluster0002
TMEM263	64	Cluster0002
TMEM268	420	Cluster0002
TMEM30A	72	Cluster0002
TMEM41A	34	Cluster0002
TMEM47	137	Cluster0002
TMEM50A	336	Cluster0002
TMEM62	69	Cluster0002
TMEM87A	32	Cluster0002
TMPRSS13	241	Cluster0002
TMSB4X	105	Cluster0002
TMX1	373	Cluster0002
TMX3	2	Cluster0002
TNFAIP2	195	Cluster0002
TNFAIP6	191	Cluster0002
TNFRSF1A	231	Cluster0002
TNFRSF1B	60	Cluster0002
TNFRSF6B	17	Cluster0002
TNFRSF8	8	Cluster0002
TNFRSF9	196	Cluster0002
TNFSF10	449	Cluster0002
TNFSF13	64	Cluster0002
TNFSF13B	127	Cluster0002
TNFSF15	145	Cluster0002
TNFSF8	123	Cluster0002
TNIP1	271	Cluster0002
TNIP3	363	Cluster0002
TNKS2	317	Cluster0002
TNPO1	110	Cluster0002
TOMM5	74	Cluster0002
TOR1AIP1	205	Cluster0002
TOR1B	124	Cluster0002
TOX4	267	Cluster0002
TP53INP2	6	Cluster0002
TPM3	98	Cluster0002
TRA2A	139	Cluster0002
TRADD	174	Cluster0002
TRAF3IP2	186	Cluster0002
TRAFD1	199	Cluster0002
TRAM1	240	Cluster0002
TRANK1	61	Cluster0002
TRDMT1	3	Cluster0002
TRGC1	319	Cluster0002
TRGC2	270	Cluster0002
TRGJ1	89	Cluster0002
TRGJ2	89	Cluster0002
TRGJP1	156	Cluster0002
TRGJP2	5	Cluster0002
TRGV2	1	Cluster0002
TRIB1	142	Cluster0002
TRIM14	190	Cluster0002
TRIM21	152	Cluster0002
TRIM22	289	Cluster0002
TRIM25	283	Cluster0002
TRIM34	70	Cluster0002
TRIM38	38	Cluster0002
TRIM5	202	Cluster0002
TRIM56	197	Cluster0002
TRIM58	19	Cluster0002
TRIP4	397	Cluster0002
TRMT1L	18	Cluster0002
TRNT1	47	Cluster0002
TRPC4AP	148	Cluster0002
TTC23	74	Cluster0002
TTC37	325	Cluster0002
TTC38	277	Cluster0002
TTC39A	6	Cluster0002
TTF2	54	Cluster0002
TUT4	84	Cluster0002
TWF1	94	Cluster0002
TXNDC11	45	Cluster0002
TXNDC9	125	Cluster0002
TXNL4B	51	Cluster0002
TYMP	139	Cluster0002
UBA6	1	Cluster0002
UBA7	62	Cluster0002
UBB	149	Cluster0002
UBD	211	Cluster0002
UBE2A	16	Cluster0002
UBE2E1	170	Cluster0002
UBE2E2	3	Cluster0002
UBE2F	220	Cluster0002
UBE2L3	172	Cluster0002
UBE2L6	348	Cluster0002
UBE2S	196	Cluster0002
UBP1	280	Cluster0002
UBXN2A	58	Cluster0002
UEVLD	189	Cluster0002
UGGT1	2	Cluster0002
UHMK1	198	Cluster0002
UHRF1BP1	310	Cluster0002
UNC5C	11	Cluster0002
UNC93B1	180	Cluster0002
UNK	3	Cluster0002
USO1	136	Cluster0002
USP14	141	Cluster0002
USP15	311	Cluster0002
USP18	348	Cluster0002
USP25	314	Cluster0002
USP33	194	Cluster0002
USP6NL	250	Cluster0002
USPL1	148	Cluster0002
VAMP5	358	Cluster0002
VAV1	156	Cluster0002
VEZF1	228	Cluster0002
VPS13C	84	Cluster0002
VPS25	113	Cluster0002
VPS54	63	Cluster0002
VRK2	116	Cluster0002
VSIG4	101	Cluster0002
VTI1A	4	Cluster0002
VTN	1	Cluster0002
WARS1	355	Cluster0002
WASF2	202	Cluster0002
WASHC4	94	Cluster0002
WDFY3	68	Cluster0002
WDR44	125	Cluster0002
WDR45	96	Cluster0002
WDR86	104	Cluster0002
WFDC2	1	Cluster0002
WLS	26	Cluster0002
WWC3	34	Cluster0002
XIAP	68	Cluster0002
XPNPEP1	274	Cluster0002
XRN1	368	Cluster0002
YME1L1	227	Cluster0002
ZBED1	115	Cluster0002
ZBTB32	128	Cluster0002
ZBTB42	68	Cluster0002
ZC3H7A	34	Cluster0002
ZC3H7B	151	Cluster0002
ZCCHC10	63	Cluster0002
ZCCHC9	74	Cluster0002
ZDHHC21	63	Cluster0002
ZDHHC5	89	Cluster0002
ZDHHC9	309	Cluster0002
ZEB2	38	Cluster0002
ZFP36	57	Cluster0002
ZFYVE26	324	Cluster0002
ZMYM4	25	Cluster0002
ZNF107	196	Cluster0002
ZNF131	1	Cluster0002
ZNF189	147	Cluster0002
ZNF200	255	Cluster0002
ZNF207	102	Cluster0002
ZNF224	34	Cluster0002
ZNF24	57	Cluster0002
ZNF273	80	Cluster0002
ZNF277	134	Cluster0002
ZNF366	195	Cluster0002
ZNF496	135	Cluster0002
ZNF618	376	Cluster0002
ZNF708	21	Cluster0002
ZNF731P	109	Cluster0002
ZNFX1	309	Cluster0002
ZNRF2	288	Cluster0002
ZRSR2	227	Cluster0002
ZUP1	93	Cluster0002

## Sheet: IFNB Spearman r > 0.7
Name	Connections	MCL_2.0_6
AC005832.4	23	Cluster002
AC005833.1	43	Cluster002
AC010132.3	171	Cluster002
AC010980.1	37	Cluster002
AC060766.1	28	Cluster002
AC060766.4	23	Cluster002
AC091057.5	1	Cluster002
ACP3	14	Cluster002
ACTB	90	Cluster002
ACTRT3	12	Cluster002
ACVR1B	4	Cluster002
ADAM19	59	Cluster002
ADAMTSL4	12	Cluster002
ADD1	1	Cluster002
ADD3	105	Cluster002
ADGRE1	165	Cluster002
AGPAT3	46	Cluster002
AL109918.1	5	Cluster002
AL356534.1	131	Cluster002
AL645922.1	2	Cluster002
AL732406.1	53	Cluster002
AMER1	97	Cluster002
AMOTL2	208	Cluster002
ANKRD22	183	Cluster002
ANO7L1	60	Cluster002
ANXA2R	33	Cluster002
APOBEC3C	37	Cluster002
APOBEC3F	31	Cluster002
APOL1	124	Cluster002
APOL2	24	Cluster002
ARF3	40	Cluster002
ARHGAP12	21	Cluster002
ARHGAP27	14	Cluster002
ARHGEF10L	127	Cluster002
ARHGEF3	51	Cluster002
ARMCX1	105	Cluster002
ARNTL2	66	Cluster002
ASCL2	36	Cluster002
ASPHD2	29	Cluster002
ATF5	25	Cluster002
ATL3	39	Cluster002
ATR	72	Cluster002
ATXN7L1	49	Cluster002
BAG1	70	Cluster002
BASP1	20	Cluster002
BATF	232	Cluster002
BATF3	198	Cluster002
BAZ2A	53	Cluster002
BCL2L14	101	Cluster002
BCL3	126	Cluster002
BLOC1S3	32	Cluster002
BLVRA	187	Cluster002
BOC	46	Cluster002
BRSK1	3	Cluster002
BSPRY	16	Cluster002
BST2	72	Cluster002
BTK	109	Cluster002
BTN2A2	39	Cluster002
C17orf67	96	Cluster002
C1GALT1C1	106	Cluster002
C1QA	41	Cluster002
C1R	102	Cluster002
C1S	10	Cluster002
C2	2	Cluster002
CALHM6	16	Cluster002
CARD16	35	Cluster002
CASP1	26	Cluster002
CASP3	40	Cluster002
CASP5	133	Cluster002
CASP7	71	Cluster002
CBWD2	56	Cluster002
CBX4	93	Cluster002
CBX6	34	Cluster002
CCDC32	31	Cluster002
CCL19	130	Cluster002
CCZ1B	34	Cluster002
CD1D	113	Cluster002
CD209	47	Cluster002
CD274	121	Cluster002
CD2AP	87	Cluster002
CD38	212	Cluster002
CD40	79	Cluster002
CD47	77	Cluster002
CD48	39	Cluster002
CD70	50	Cluster002
CD74	58	Cluster002
CDC42EP2	79	Cluster002
CDCA4	26	Cluster002
CDKN1A	7	Cluster002
CEBPD	161	Cluster002
CENPJ	17	Cluster002
CERS6	142	Cluster002
CFB	33	Cluster002
CFLAR	45	Cluster002
CH25H	4	Cluster002
CHCHD7	43	Cluster002
CHEK2	6	Cluster002
CHI3L2	153	Cluster002
CHRNA6	4	Cluster002
CHST12	131	Cluster002
CKB	17	Cluster002
CLEC4D	11	Cluster002
CMC2	22	Cluster002
CMKLR1	92	Cluster002
CNDP2	4	Cluster002
CNTLN	41	Cluster002
COA1	38	Cluster002
COQ4	5	Cluster002
CSF2RB	138	Cluster002
CTNNA1	86	Cluster002
CTNNB1	10	Cluster002
CTNNBL1	156	Cluster002
CTNND1	34	Cluster002
CUL1	52	Cluster002
CXCL10	210	Cluster002
CXCL13	57	Cluster002
CXCR2P1	3	Cluster002
CYBC1	109	Cluster002
CYP27B1	65	Cluster002
CYP7B1	104	Cluster002
DBNL	18	Cluster002
DHX58	121	Cluster002
DNAAF1	6	Cluster002
DNAI3	10	Cluster002
DNAJA1	82	Cluster002
DRAM1	121	Cluster002
DROSHA	29	Cluster002
DSE	45	Cluster002
DUSP22	99	Cluster002
DYNC1LI2	17	Cluster002
DYNLT1	122	Cluster002
EBI3	47	Cluster002
EDARADD	134	Cluster002
EHBP1	5	Cluster002
ELL3	2	Cluster002
ELMO2	170	Cluster002
ENDOD1	43	Cluster002
ENPP2	148	Cluster002
ENTPD5	101	Cluster002
ENY2	37	Cluster002
ETV7	164	Cluster002
EWSR1	63	Cluster002
EXOC3L4	18	Cluster002
EXTL2	34	Cluster002
FAM177A1	237	Cluster002
FAM189B	53	Cluster002
FAM241A	50	Cluster002
FBXO6	108	Cluster002
FBXO7	128	Cluster002
FCAMR	90	Cluster002
FCER1G	20	Cluster002
FCGR1A	23	Cluster002
FDPSP3	2	Cluster002
FFAR2	127	Cluster002
FFAR3	52	Cluster002
FGD2	125	Cluster002
FKBP1B	41	Cluster002
FLVCR2	141	Cluster002
FMNL2	7	Cluster002
FOLR2	34	Cluster002
FOXF1	33	Cluster002
FRMD3	1	Cluster002
FSCN1	15	Cluster002
FSTL1	1	Cluster002
FUCA1	29	Cluster002
FXYD2	34	Cluster002
FXYD6	188	Cluster002
G0S2	48	Cluster002
GADD45B	17	Cluster002
GALNT2	58	Cluster002
GBP1	210	Cluster002
GBP2	64	Cluster002
GBP4	197	Cluster002
GCA	109	Cluster002
GCH1	161	Cluster002
GCNT2	6	Cluster002
GGT5	17	Cluster002
GGTA1	32	Cluster002
GIMAP4	57	Cluster002
GIMAP7	82	Cluster002
GJA4	132	Cluster002
GJB2	113	Cluster002
GMPR	134	Cluster002
GPD2	41	Cluster002
GPR137B	24	Cluster002
GPR141	60	Cluster002
GPR17	1	Cluster002
GPR180	89	Cluster002
GRAMD1A	110	Cluster002
GRAMD1B	70	Cluster002
GRB10	51	Cluster002
GRK5	5	Cluster002
GSDMD	6	Cluster002
GTF2E2	101	Cluster002
GTPBP1	71	Cluster002
HAPLN3	195	Cluster002
HARS1	51	Cluster002
HARS2	14	Cluster002
HDAC6	58	Cluster002
HERC5	52	Cluster002
HES1	132	Cluster002
HES4	92	Cluster002
HESX1	248	Cluster002
HHIP	1	Cluster002
HIF1A	96	Cluster002
HMGN5	1	Cluster002
HNRNPM	47	Cluster002
HNRNPR	70	Cluster002
HPSE	135	Cluster002
HRH2	128	Cluster002
HSCB	13	Cluster002
HSH2D	62	Cluster002
IDO1	69	Cluster002
IFI27	91	Cluster002
IFI35	128	Cluster002
IFITM1	144	Cluster002
IFITM2	30	Cluster002
IFITM3	130	Cluster002
IFNB1_2	5	Cluster002
IGFBP4	170	Cluster002
IL1RN	19	Cluster002
IL21R	11	Cluster002
IL27	34	Cluster002
IL2RA	138	Cluster002
IL31RA	23	Cluster002
IL4R	40	Cluster002
IL7	127	Cluster002
IQGAP1	1	Cluster002
IRF4	94	Cluster002
ISG15	146	Cluster002
ISG20	138	Cluster002
ITGA10	4	Cluster002
JADE2	32	Cluster002
JAK3	128	Cluster002
JUNB	2	Cluster002
JUP	4	Cluster002
KARS1	90	Cluster002
KCNS3	25	Cluster002
KCTD12	17	Cluster002
KCTD14	35	Cluster002
KIAA1522	45	Cluster002
KIAA1958	126	Cluster002
LAG3	140	Cluster002
LAMB3	41	Cluster002
LAPTM4A	6	Cluster002
LDLRAD3	107	Cluster002
LGALS3BP	1	Cluster002
LGALS9	60	Cluster002
LILRA5	111	Cluster002
LILRB5	41	Cluster002
LIMK2	175	Cluster002
LINC00869	5	Cluster002
LMNB1	184	Cluster002
LRG1	75	Cluster002
LST1	7	Cluster002
LY6E	60	Cluster002
LYSMD2	42	Cluster002
MAD2L2	16	Cluster002
MAP1LC3A	15	Cluster002
MARCKS	89	Cluster002
MCOLN2	103	Cluster002
MED25	67	Cluster002
MEFV	165	Cluster002
MIER1	52	Cluster002
MN1	16	Cluster002
MNDA	217	Cluster002
MOB1B	1	Cluster002
MOB3B	15	Cluster002
MOV10	34	Cluster002
MRPL17	30	Cluster002
MRPL32	147	Cluster002
MT2A	75	Cluster002
MTCH1	25	Cluster002
MUC1	6	Cluster002
MVB12B	23	Cluster002
MX1	172	Cluster002
MYH11	7	Cluster002
MYO10	25	Cluster002
MYORG	104	Cluster002
N4BP2L1	113	Cluster002
NABP1	137	Cluster002
NAIPP1	40	Cluster002
NANS	31	Cluster002
NAPA	53	Cluster002
NBPF7	3	Cluster002
NDST2	15	Cluster002
NDUFA9	82	Cluster002
NDUFC1	52	Cluster002
NECTIN2	149	Cluster002
NEK3	4	Cluster002
NEURL3	6	Cluster002
NEXN	78	Cluster002
NHLRC3	161	Cluster002
NME7	1	Cluster002
NMI	21	Cluster002
NOD1	156	Cluster002
NUAK2	43	Cluster002
NXF1	69	Cluster002
ODF2L	159	Cluster002
ODF3B	5	Cluster002
OGFR	32	Cluster002
OPTN	53	Cluster002
OR2I1P	36	Cluster002
P2RY6	120	Cluster002
PAIP1	98	Cluster002
PANK2	44	Cluster002
PARP10	16	Cluster002
PARP12	110	Cluster002
PARP14	54	Cluster002
PARP15	62	Cluster002
PAX3	1	Cluster002
PCNX1	104	Cluster002
PDE4DIPP6	8	Cluster002
PDGFA	37	Cluster002
PEX11B	156	Cluster002
PHF11	156	Cluster002
PHF8	11	Cluster002
PIM3	59	Cluster002
PLA1A	65	Cluster002
PLAAT4	25	Cluster002
PLAC8	63	Cluster002
PLEKHA4	39	Cluster002
PLEKHF2	1	Cluster002
PLEKHN1	2	Cluster002
PLSCR4	33	Cluster002
POGLUT1	58	Cluster002
POLA2	80	Cluster002
POMP	75	Cluster002
PPA1	208	Cluster002
PPFIBP2	25	Cluster002
PRPF3	74	Cluster002
PRR5	46	Cluster002
PSMA2	162	Cluster002
PSMA4	70	Cluster002
PSMB10	69	Cluster002
PSMB8	2	Cluster002
PSME1	72	Cluster002
PSPC1	27	Cluster002
PTGIR	47	Cluster002
PTPN2	189	Cluster002
PTPRA	149	Cluster002
PTX3	32	Cluster002
RAB12	54	Cluster002
RAB29	100	Cluster002
RAB2B	104	Cluster002
RAB3GAP1	88	Cluster002
RABGAP1L	185	Cluster002
RAD9A	18	Cluster002
RALB	80	Cluster002
RASSF4	110	Cluster002
RBCK1	84	Cluster002
RBM22	20	Cluster002
RBM25	4	Cluster002
RBM34	160	Cluster002
RBMS1	136	Cluster002
RBMS2	29	Cluster002
RELA	67	Cluster002
RGL1	186	Cluster002
RHOH	42	Cluster002
RIMS2	1	Cluster002
RRAGC	77	Cluster002
RRBP1	127	Cluster002
RTCB	143	Cluster002
RTP4	63	Cluster002
RUFY3	33	Cluster002
RUSC1	1	Cluster002
SAMSN1	71	Cluster002
SAP18	45	Cluster002
SAR1A	69	Cluster002
SAT1	3	Cluster002
SAT2	45	Cluster002
SBNO2	44	Cluster002
SCIMP	23	Cluster002
SCIN	13	Cluster002
SCLT1	135	Cluster002
SCO1	29	Cluster002
SCPEP1	89	Cluster002
SDHA	38	Cluster002
SEC61G	25	Cluster002
SECTM1	156	Cluster002
SEPTIN4	64	Cluster002
SERPINB1	56	Cluster002
SERPINB9	66	Cluster002
SERPING1	90	Cluster002
SFT2D2	87	Cluster002
SH2B2	75	Cluster002
SIDT2	93	Cluster002
SIGLEC1	80	Cluster002
SINHCAF	91	Cluster002
SKA2	1	Cluster002
SLAMF1	163	Cluster002
SLC18B1	20	Cluster002
SLC25A28	188	Cluster002
SLC31A2	61	Cluster002
SLC38A5	192	Cluster002
SLC41A1	86	Cluster002
SLC6A12	18	Cluster002
SLC8A3	172	Cluster002
SLCO5A1	15	Cluster002
SLFN12	112	Cluster002
SMAP2	93	Cluster002
SMARCA1	163	Cluster002
SMU1	146	Cluster002
SNAI1	65	Cluster002
SNRPG	12	Cluster002
SNX27	37	Cluster002
SOCS1	138	Cluster002
SOCS2	93	Cluster002
SOCS3	69	Cluster002
SOD2	106	Cluster002
SP110	94	Cluster002
SP140	48	Cluster002
SP6	27	Cluster002
SPTLC2	3	Cluster002
SRGAP2	12	Cluster002
SRSF4	74	Cluster002
SSB	172	Cluster002
STAMBPL1	5	Cluster002
STARD5	46	Cluster002
STAT3	177	Cluster002
STIMATE	42	Cluster002
STK3	101	Cluster002
STK39	36	Cluster002
STOM	156	Cluster002
STRIP2	3	Cluster002
SUB1	174	Cluster002
SYDE1	18	Cluster002
SYNPO	128	Cluster002
TAP1	119	Cluster002
TENT4B	16	Cluster002
TEP1	12	Cluster002
TGFA	35	Cluster002
THEMIS2	36	Cluster002
TLR7	94	Cluster002
TLR8	44	Cluster002
TMEM106A	82	Cluster002
TMEM131L	29	Cluster002
TMEM150B	20	Cluster002
TMEM171	25	Cluster002
TMEM237	1	Cluster002
TMEM268	170	Cluster002
TMEM41A	3	Cluster002
TMEM47	12	Cluster002
TMEM50A	127	Cluster002
TMPRSS13	59	Cluster002
TNFAIP2	56	Cluster002
TNFRSF1A	60	Cluster002
TNFRSF6B	1	Cluster002
TNFSF13	2	Cluster002
TNIP1	107	Cluster002
TNIP3	154	Cluster002
TOMM5	6	Cluster002
TOX4	78	Cluster002
TRA2A	20	Cluster002
TRADD	50	Cluster002
TRAFD1	41	Cluster002
TRGC1	98	Cluster002
TRGC2	94	Cluster002
TRGJP1	41	Cluster002
TRIM21	43	Cluster002
TRIM22	110	Cluster002
TRIM34	9	Cluster002
TRIM56	63	Cluster002
TRIP4	148	Cluster002
TRPC4AP	27	Cluster002
TTC23	4	Cluster002
TTC38	79	Cluster002
TYMP	20	Cluster002
UBA7	9	Cluster002
UBD	44	Cluster002
UBE2F	25	Cluster002
UBE2L6	150	Cluster002
UBE2S	74	Cluster002
UNC93B1	42	Cluster002
VAMP5	122	Cluster002
VAV1	40	Cluster002
ZC3H7A	1	Cluster002
ZCCHC10	4	Cluster002
ZDHHC9	91	Cluster002
ZFYVE26	95	Cluster002
ZNF496	26	Cluster002
ZNRF2	96	Cluster002
ZRSR2	54	Cluster002

## Sheet: IFNB Spearman r>0.73
Name	Connections	MCL_2.0_6
ABCA7	2	Cluster002
AC005832.4	4	Cluster002
AC006978.2	1	Cluster002
AC010132.3	128	Cluster002
AC010980.1	18	Cluster002
AC060766.1	8	Cluster002
AC060766.4	9	Cluster002
ACOD1	18	Cluster002
ACTB	49	Cluster002
ACVR1B	2	Cluster002
ADAM19	28	Cluster002
ADD1	1	Cluster002
ADGRE1	126	Cluster002
ADIRF	4	Cluster002
ADPRS	2	Cluster002
AGPAT3	20	Cluster002
AKAP7	4	Cluster002
AL356534.1	93	Cluster002
AL732406.1	31	Cluster002
AMER1	61	Cluster002
AMOTL2	138	Cluster002
ANKRD22	123	Cluster002
ANO7L1	34	Cluster002
ANXA2R	19	Cluster002
APOBEC3C	16	Cluster002
APOBEC3F	14	Cluster002
APOL1	81	Cluster002
ARHGEF10L	83	Cluster002
ARNTL2	34	Cluster002
ASCL2	19	Cluster002
ASPHD2	13	Cluster002
ATF5	14	Cluster002
BAG1	49	Cluster002
BASP1	7	Cluster002
BATF	176	Cluster002
BATF3	135	Cluster002
BCL2L14	60	Cluster002
BCL3	87	Cluster002
BLOC1S3	21	Cluster002
BLVRA	134	Cluster002
BOC	25	Cluster002
C17orf67	57	Cluster002
C1GALT1C1	67	Cluster002
C1R	62	Cluster002
C1S	4	Cluster002
CALHM6	5	Cluster002
CARD16	22	Cluster002
CASP1	15	Cluster002
CASP3	18	Cluster002
CASP5	91	Cluster002
CASP7	40	Cluster002
CBX4	53	Cluster002
CBX6	11	Cluster002
CCL19	91	Cluster002
CCZ1B	16	Cluster002
CD1D	78	Cluster002
CD274	85	Cluster002
CD2AP	48	Cluster002
CD300H	1	Cluster002
CD38	154	Cluster002
CD40	47	Cluster002
CD47	46	Cluster002
CD48	21	Cluster002
CD70	25	Cluster002
CD93	29	Cluster002
CDC42EP2	46	Cluster002
CDCA4	15	Cluster002
CDKN1A	1	Cluster002
CEBPD	109	Cluster002
CENPJ	6	Cluster002
CERS6	100	Cluster002
CFB	15	Cluster002
CH25H	1	Cluster002
CHCHD7	20	Cluster002
CHEK2	3	Cluster002
CHI3L2	117	Cluster002
CHRNA6	1	Cluster002
CHST12	82	Cluster002
CKB	7	Cluster002
CLEC4D	1	Cluster002
CMKLR1	51	Cluster002
CNTLN	24	Cluster002
COA1	16	Cluster002
CREB3	1	Cluster002
CSF2RB	97	Cluster002
CTNNA1	45	Cluster002
CTNNB1	2	Cluster002
CTNNBL1	121	Cluster002
CTNND1	12	Cluster002
CUL1	30	Cluster002
CXCL10	140	Cluster002
CXCL13	33	Cluster002
CYBC1	64	Cluster002
CYP7B1	62	Cluster002
DNAJA1	46	Cluster002
DRAM1	78	Cluster002
DROSHA	12	Cluster002
DSE	31	Cluster002
DUSP22	61	Cluster002
DYNLT1	80	Cluster002
EBF4	1	Cluster002
EBI3	27	Cluster002
EDARADD	77	Cluster002
ELMO2	117	Cluster002
ENPP2	111	Cluster002
ENY2	14	Cluster002
ETV6	2	Cluster002
ETV7	94	Cluster002
EXOC3L4	12	Cluster002
FAM177A1	179	Cluster002
FBXO6	68	Cluster002
FBXO7	89	Cluster002
FCAMR	56	Cluster002
FCER1G	11	Cluster002
FCGR1A	9	Cluster002
FCHSD2	8	Cluster002
FFAR2	78	Cluster002
FFAR3	30	Cluster002
FGD2	77	Cluster002
FKBP1B	17	Cluster002
FKBP5	48	Cluster002
FLVCR2	93	Cluster002
FMNL2	4	Cluster002
FOLR2	18	Cluster002
FRMD3	1	Cluster002
FSCN1	6	Cluster002
FUCA1	13	Cluster002
FXYD6	134	Cluster002
G0S2	27	Cluster002
GAB2	2	Cluster002
GADD45B	11	Cluster002
GALNT2	32	Cluster002
GBP1	145	Cluster002
GBP2	35	Cluster002
GBP4	137	Cluster002
GCA	75	Cluster002
GGT5	4	Cluster002
GIMAP4	28	Cluster002
GIMAP7	46	Cluster002
GJA4	82	Cluster002
GJB2	65	Cluster002
GMPR	85	Cluster002
GPD2	17	Cluster002
GPR137B	12	Cluster002
GPR180	53	Cluster002
GRAMD1A	69	Cluster002
GRB10	29	Cluster002
GSDMD	1	Cluster002
GTF2E2	55	Cluster002
GTPBP1	46	Cluster002
HAPLN3	156	Cluster002
HDAC6	37	Cluster002
HERC5	35	Cluster002
HES1	93	Cluster002
HES4	58	Cluster002
HESX1	200	Cluster002
HIF1A	51	Cluster002
HNRNPM	28	Cluster002
HNRNPR	35	Cluster002
HPSE	89	Cluster002
HRH2	86	Cluster002
HSCB	9	Cluster002
HSH2D	33	Cluster002
IDO1	34	Cluster002
IFI27	63	Cluster002
IFI35	92	Cluster002
IFITM1	93	Cluster002
IFITM2	16	Cluster002
IFITM3	91	Cluster002
IFNB1_2	2	Cluster002
IGFBP4	126	Cluster002
IL1RN	8	Cluster002
IL27	19	Cluster002
IL2RA	95	Cluster002
IL31RA	10	Cluster002
IL4R	26	Cluster002
IL7	87	Cluster002
INPP4B	3	Cluster002
IRF4	60	Cluster002
ISG15	105	Cluster002
ISG20	105	Cluster002
JADE2	13	Cluster002
JAK1	7	Cluster002
JAK3	90	Cluster002
JDP2	1	Cluster002
KARS1	52	Cluster002
KCNS3	10	Cluster002
KCTD12	9	Cluster002
KCTD14	18	Cluster002
LAG3	94	Cluster002
LAMB3	23	Cluster002
LAPTM4A	1	Cluster002
LDLRAD3	71	Cluster002
LILRA5	82	Cluster002
LILRB5	23	Cluster002
LIMK2	127	Cluster002
LMNB1	135	Cluster002
LRG1	48	Cluster002
LST1	3	Cluster002
LY6E	33	Cluster002
MAD2L2	11	Cluster002
MAOA	1	Cluster002
MAP3K13	1	Cluster002
MARCKS	56	Cluster002
MCOLN2	60	Cluster002
MED25	31	Cluster002
MEFV	119	Cluster002
MICALL1	5	Cluster002
MNDA	135	Cluster002
MOB3B	3	Cluster002
MOV10	17	Cluster002
MRPL17	13	Cluster002
MRPL32	100	Cluster002
MRPS18A	4	Cluster002
MT1A	3	Cluster002
MT2A	55	Cluster002
MTCH1	12	Cluster002
MUC1	3	Cluster002
MVB12B	12	Cluster002
MX1	129	Cluster002
MYH11	2	Cluster002
MYO10	8	Cluster002
MYORG	62	Cluster002
N4BP2L1	79	Cluster002
NAAA	2	Cluster002
NABP1	93	Cluster002
NDST2	7	Cluster002
NDUFA9	40	Cluster002
NDUFC1	29	Cluster002
NECTIN2	104	Cluster002
NEXN	47	Cluster002
NOD1	114	Cluster002
NRG2	1	Cluster002
NXF1	47	Cluster002
ODF2L	104	Cluster002
OPTN	21	Cluster002
OR2I1P	19	Cluster002
P2RY6	89	Cluster002
PAIP1	62	Cluster002
PANK2	22	Cluster002
PARP12	71	Cluster002
PARP14	29	Cluster002
PCNX1	74	Cluster002
PDCD1LG2	14	Cluster002
PDGFA	16	Cluster002
PEX11B	100	Cluster002
PHF11	114	Cluster002
PHF8	4	Cluster002
PIM3	33	Cluster002
PLA1A	35	Cluster002
PLAAT4	15	Cluster002
PLAC8	42	Cluster002
PLEKHA4	29	Cluster002
PLSCR4	16	Cluster002
POGLUT1	31	Cluster002
POLA2	42	Cluster002
POMP	41	Cluster002
PPA1	161	Cluster002
PRPF3	51	Cluster002
PRR5	23	Cluster002
PSMA2	123	Cluster002
PSMA4	39	Cluster002
PSMB8	1	Cluster002
PSME1	45	Cluster002
PTGIR	25	Cluster002
PTPN2	130	Cluster002
PTPRA	94	Cluster002
RAB12	31	Cluster002
RAB29	61	Cluster002
RAB3GAP1	53	Cluster002
RABGAP1L	140	Cluster002
RALB	43	Cluster002
RBCK1	50	Cluster002
RBM22	9	Cluster002
RBM34	101	Cluster002
RBMS1	82	Cluster002
RBMXL1	7	Cluster002
RGL1	125	Cluster002
RHOH	27	Cluster002
RIMS2	1	Cluster002
RNF213	18	Cluster002
RRAGC	47	Cluster002
RRBP1	75	Cluster002
RTCB	97	Cluster002
RTP4	36	Cluster002
RUFY3	12	Cluster002
SAMSN1	50	Cluster002
SAP18	27	Cluster002
SAR1A	43	Cluster002
SBNO2	26	Cluster002
SCLT1	94	Cluster002
SECTM1	95	Cluster002
SERPINB1	38	Cluster002
SERPING1	55	Cluster002
SFT2D2	53	Cluster002
SH2B2	45	Cluster002
SIGLEC1	52	Cluster002
SINHCAF	60	Cluster002
SLAMF1	102	Cluster002
SLC25A28	144	Cluster002
SLC38A5	147	Cluster002
SLC41A1	53	Cluster002
SLC8A3	116	Cluster002
SLCO5A1	5	Cluster002
SLFN12	67	Cluster002
SMAP2	55	Cluster002
SMARCA1	117	Cluster002
SMIM3	2	Cluster002
SMU1	97	Cluster002
SNAI1	41	Cluster002
SOCS1	96	Cluster002
SOCS2	44	Cluster002
SOD2	67	Cluster002
SP110	66	Cluster002
SP140	24	Cluster002
SP6	15	Cluster002
SPTLC2	1	Cluster002
SRSF4	46	Cluster002
SSB	123	Cluster002
STARD5	27	Cluster002
STAT2	2	Cluster002
STAT3	125	Cluster002
STING1	3	Cluster002
STK3	56	Cluster002
STOM	104	Cluster002
STRIP2	1	Cluster002
SUB1	129	Cluster002
SYDE1	8	Cluster002
SYNPO	86	Cluster002
TAP1	83	Cluster002
TEP1	6	Cluster002
TLR8	23	Cluster002
TMEM106A	55	Cluster002
TMEM131L	17	Cluster002
TMEM171	9	Cluster002
TMEM185B	2	Cluster002
TMEM268	105	Cluster002
TMEM50A	95	Cluster002
TMPRSS13	30	Cluster002
TMSB4X	5	Cluster002
TNFAIP2	30	Cluster002
TNFRSF1A	40	Cluster002
TNFSF13	1	Cluster002
TNIP1	80	Cluster002
TNIP3	104	Cluster002
TOX4	48	Cluster002
TRA2A	13	Cluster002
TRADD	31	Cluster002
TRGC1	65	Cluster002
TRGC2	61	Cluster002
TRIM21	31	Cluster002
TRIM22	72	Cluster002
TRIM56	40	Cluster002
TRPC4AP	13	Cluster002
TTC38	35	Cluster002
UBD	19	Cluster002
UBE2L6	109	Cluster002
UBE2S	43	Cluster002
VAMP5	80	Cluster002
ZBTB32	6	Cluster002
ZBTB42	5	Cluster002
ZCCHC10	2	Cluster002
ZNF496	12	Cluster002
ZNRF2	58	Cluster002
ZRSR2	29	Cluster002
