# Supplementary material for: The relationship between extreme inter-individual variation in macrophage gene expression and genetic susceptibility to inflammatory bowel disease
Source: Hum Genet. 2024 Feb 29;143(3):233–61. doi: 10.1007/s00439-024-02642-9 (PMC11043138; doi:10.1007/s00439-024-02642-9)
Supplement: Supplementary file 4 — Supplementary file4 (XLSX 21442 kb) [file 439_2024_2642_MOESM4_ESM.xlsx]

## Sheet: E. 7 hrs
Gene expression at 7 hrs sorted by variability
Highlighted columns are individuals with positive polygenic risk score (Table S1A) Columns in green show Maximum/Minimum, Average for Affected/Average for unaffected + healthy controls, and Average for positive PRS/Average for negative PRS.
Gene metadata
Gene symbol	Gene stable ID	Transcript stable ID	Gene synonym	Gene description	Phenotype description	RefSeq mRNA ID	HGNC symbol	RefSeq ncRNA ID
Individual ID									Individual ID	MN1AF	MN5AF	MN6AF	MN8AF	MN9AF	MN11AFC	MN11AFU	MN12AF	MN13AF	MN14AF	MN15AF	MN16AF	MN17AF	MN18AFC	MN18AFU	MN19AF	MN20AF	MN21AF	MN22AF	MN23AF	MN24AF	MN25AF1	MN25AF2	MN26AF	MN27AF	MN1UN	MN5UN	MN6UN	MN8UN	MN9UN	MN11UN	MN12UN	MN13UN	MN14UN	MN15UN	MN16UN	MN17UN1	MN17UN2	MN19UN	MN20UN
Family									Family	MN1	MN5	MN6	MN8	MN9	MN11	MN11	MN12	MN13	MN14	MN15	MN16	MN17	MN18	MN18	MN19	MN20	MN21	MN22	MN23	MN24	MN25	MN25	MN26	MN27	MN1	MN5	MN6	MN8	MN9	MN11	MN12	MN13	MN14	MN15	MN16	MN17	MN17	MN19	MN20
Status									Status	AF	AF	AF	AF	AF	AF	AF	AF	AF	AF	AF	AF	AF	AF	AF	AF	AF	AF	AF	AF	AF	AF	AF	AF	AF	UN	UN	UN	UN	UN	UN	UN	UN	UN	UN	UN	UN	UN	UN	UN
Time point									Time point	7 hr	7 hr	7 hr	7 hr	7 hr	7 hr	7 hr	7 hr	7 hr	7 hr	7 hr	7 hr	7 hr	7 hr	7 hr	7 hr	7 hr	7 hr	7 hr	7 hr	7 hr	7 hr	7 hr	7 hr	7 hr	7 hr	7 hr	7 hr	7 hr	7 hr	7 hr	7 hr	7 hr	7 hr	7 hr	7 hr	7 hr	7 hr	7 hr	7 hr
HLA-A	ENSG00000117984	ENST00000396634;ENST00000376806;ENST00000496081;ENST00000376802;ENST00000495183;ENST00000479320;ENST00000461903;ENST00000376809;ENST00000638375		major histocompatibility complex, class I, A [Source:HGNC Symbol;Acc:HGNC:4931]	Birdshot chorioretinopathy;SEVERE CUTANEOUS ADVERSE REACTION SUSCEPTIBILITY TO TOXIC EPIDERMAL NECROLYSIS SUSCEPTIBILITY TO INCLUDED	NM_002116	HLA-A			7.10812	6.67015	1.71546	417.069	1834.79	19.9418	22.8628	13.0989	3449.88	13.3844	1829.23	2801.98	3.01359	3.94847	39.7859	51.9856	3443.2	12.9004	1601.6	62.146	1642.19	3810.73	2676.97	11.3704	4965.74	10.3221	2.55101	90.6913	2.68961	1936.91	20.083	11.7027	1138.99	2370.54	3.03981	3003.22	9.19336	9.0359	2.96907	22.7816
IL6	ENSG00000197746	ENST00000404625;ENST00000426291;ENST00000401651;ENST00000485300;ENST00000258743;ENST00000407492;ENST00000401630;ENST00000406575;ENST00000464710	BSF2;HGF;HSF;IFNB2;IL-6	interleukin 6 [Source:HGNC Symbol;Acc:HGNC:6018]	NON RARE IN EUROPE: Crohn disease;Systemic-onset juvenile idiopathic arthritis;ARTERIOVENOUS MALFORMATIONS OF THE BRAIN;INFLAMMATORY BOWEL DISEASE CROHN DISEASE 1;KAPOSI SARCOMA SUSCEPTIBILITY TO;RHEUMATOID ARTHRITIS SYSTEMIC JUVENILE;TYPE 1 DIABETES MELLITUS	NM_000600;NM_001318095;NM_001371096	IL6			1088.6	563.371	750.698	1722.35	898.986	3403.91	1817.35	724.937	654.838	679.998	1883.39	3779.52	4001.02	587.076	1177.49	6251.05	326.505	2390.31	20.3941	228.53	225.236	935.307	839.81	77.9288	1718.36	753.421	3.36103	558.996	2165.28	1100.52	1303.36	166.79	910.55	1913.14	805.166	6996.93	3603.62	2790.22	1898.72	745.913
IER3	ENSG00000101608	ENST00000259874;ENST00000376377	DIF-2;IEX-1;IEX-1L;PRG1	immediate early response 3 [Source:HGNC Symbol;Acc:HGNC:5392]		NM_003897	IER3			4.9055	674.236	8.96832	4.58997	792.455	6.32371	3.65279	4.15455	860.262	8.44155	3.40172	5.58017	9.04209	0	4.12038	10.2413	2.0516	3.4774	367.865	0	3.35028	1407.18	5.14422	2.45565	6.86479	5.07486	2.01893	4.18844	4.85115	619.501	1.64691	3.26731	2.03998	1259.17	6.01982	7.14108	7.51229	4.16735	1.50346	3.56778
HLA-C	ENSG00000065978	ENST00000466892;ENST00000470363;ENST00000487245;ENST00000376228;ENST00000383329;ENST00000376237;ENST00000415537;ENST00000495835;ENST00000484378	D6S204;HLA-JY3;PSORS1	major histocompatibility complex, class I, C [Source:HGNC Symbol;Acc:HGNC:4933]	Precursor B-cell acute lymphoblastic leukemia;HUMAN IMMUNODEFICIENCY VIRUS TYPE 1 SUSCEPTIBILITY TO;PSORIASIS 1 SUSCEPTIBILITY TO	NM_002117	HLA-C			2.1257	8.17129	1.09838	8.35496	0.553212	1135.33	998.185	5.50056	1293.44	7.7812	3.03826	0.455825	0.875634	2.12471	0.846888	4.04132	6.00378	1.59623	694.449	3.02233	801.844	953.095	3.22038	0.843014	6.10447	149.764	457.778	0.588653	0	0	981.134	6.70259	0.756581	4.76426	1.24078	0.358118	17.1185	14.3104	6.39928	2.33807
CXCL10	ENSG00000187193	ENST00000306602	C7;crg-2;gIP-10;IFI10;INP10;IP-10;mob-1;SCYB10	C-X-C motif chemokine ligand 10 [Source:HGNC Symbol;Acc:HGNC:10637]		NM_001565	CXCL10	NR_168520		1485.4	1215.27	3051.99	131.15	5750.03	8712.77	5179.91	4168.94	4839.12	4708.77	2817.82	4170.23	1148.74	1039.02	1741.93	1238.83	4389.01	6248.5	176.827	2986.89	269.086	5872.63	2539.92	55.0774	2537.03	83.8122	6.43777	5154.58	578.488	5212.62	5675.78	5141.47	4220.26	4570.76	415.809	3285.21	1480.11	3926.32	1315.84	4125.5
CCL4L2	ENSG00000160014	ENST00000615418;ENST00000617416;ENST00000613173;ENST00000620732;ENST00000620098;ENST00000620576;ENST00000620055;ENST00000617405;ENST00000610565;ENST00000620250		C-C motif chemokine ligand 4 like 2 [Source:HGNC Symbol;Acc:HGNC:24066]		NM_001291472;NM_001291470;NM_001291474;NM_001291469;NM_001291471;NM_001291468;NM_001291475;NM_001291473	CCL4L2	NR_111970		0.968945	609.131	324.626	1065.53	237.271	794.624	1620.16	368.501	116.906	238.631	246.301	334.898	684.774	256.354	395.189	670.406	264.156	960.785	386.436	444.462	219.277	180.672	122.169	125.402	2.62555	1204.64	81.6592	1.51082	715.078	385.24	1538.68	215.147	321.527	517.485	427.246	935.593	268.114	367.822	467.248	311.44
CCL19	ENSG00000110944	ENST00000311925;ENST00000485502;ENST00000378800	CKb11;ELC;exodus-3;MIP-3b;SCYA19	C-C motif chemokine ligand 19 [Source:HGNC Symbol;Acc:HGNC:10617]		NM_006274	CCL19			302.733	402.841	317.592	187.126	1145.93	513.855	597.315	972.497	1853.71	457.203	237.027	493.824	606.327	856.186	412.719	577.161	2200.98	569.659	9.18685	1384.12	175.981	564.088	549.305	28.596	1382.3	139.417	1.46722	1405.52	190.043	936.935	767.031	2037.86	1609.91	591.21	73.1184	387.821	495.728	873.634	820.157	1435.08
HLA-F	ENSG00000125995	ENST00000376861;ENST00000334668;ENST00000462777;ENST00000489502;ENST00000482257;ENST00000259951;ENST00000434407;ENST00000486194;ENST00000485513;ENST00000429294;ENST00000484704;ENST00000606273;ENST00000465459;ENST00000475996;ENST00000444621		major histocompatibility complex, class I, F [Source:HGNC Symbol;Acc:HGNC:4963]		NM_018950;NM_001098479;NM_001098478	HLA-F			10.1515	6.70246	12.6795	3.54709	299.582	15.0527	10.5499	21.5697	549.379	21.1585	314.91	18.6898	9.50015	11.0648	20.5434	10.0828	956.685	23.7516	113.265	15.4086	415.59	556.881	220.878	15.5373	730.471	4.36797	0.130296	34.9192	8.87394	423.257	17.3024	28.0425	10.9462	320.123	6.63115	13.7211	18.0599	19.6123	6.45781	18.3738
IDO1	ENSG00000116701	ENST00000518804;ENST00000519154;ENST00000522495;ENST00000522840;ENST00000518237;ENST00000253513;ENST00000521636;ENST00000521480;ENST00000523779	IDO;INDO	indoleamine 2,3-dioxygenase 1 [Source:HGNC Symbol;Acc:HGNC:6059]		NM_002164	IDO1			812.955	913.889	1282.27	128.239	1433.97	1198.65	888.106	1319.78	959.99	1052.86	949.858	1001.34	632.641	819.162	853.694	838.696	1233.14	1374.31	97.1148	1423.34	515.747	910.169	864.95	898.724	1157.27	163.546	1.50495	1475.35	594.71	1913.12	1188.83	1296.62	1282.91	1054.95	767.958	1171.71	857.517	1239.73	1078.9	1108.29
CXCL11	ENSG00000103187	ENST00000306621;ENST00000503860	b-R1;H174;I-TAC;IP-9;SCYB11;SCYB9B	C-X-C motif chemokine ligand 11 [Source:HGNC Symbol;Acc:HGNC:10638]		NM_001302123;NM_005409	CXCL11			291.291	229.984	404.15	18.7507	1214.06	1230.86	767.354	950.727	514.374	736.786	543.895	910.11	193.944	302.983	190.089	300.441	791.028	968.621	29.1843	484.98	45.1502	1108.1	512.424	13.306	200.052	8.34033	0.673882	585.612	113.066	1064.31	1145.55	756.757	1005.6	796.241	96.509	804.494	298.456	958.7	297.628	1069.98
ISG15	ENSG00000125538	ENST00000624697;ENST00000624652;ENST00000649529	G1P2;IFI15;UCRP	ISG15 ubiquitin like modifier [Source:HGNC Symbol;Acc:HGNC:4053]	Mendelian susceptibility to mycobacterial diseases due to complete ISG15 deficiency;IMMUNODEFICIENCY 38 WITH BASAL GANGLIA CALCIFICATION	NM_005101	ISG15			2706.26	2554.27	2757.28	1309.95	3807.6	7556.51	5130.46	3593	9623.42	2928.83	2575.48	3969.9	2977.02	2166.14	5993.75	2737.57	5668.3	4278.78	993.907	4000.57	1494.54	2974.01	2063.8	1414.76	18713.5	977.078	25.5479	7121.53	1775.77	4235.87	5023.16	4042.67	3525.11	2804.01	1942.91	4768.49	2654.29	4492.83	2671.96	4057.63
ACOD1	ENSG00000089157	ENST00000377462;ENST00000449753	CAD;IRG1	aconitate decarboxylase 1 [Source:HGNC Symbol;Acc:HGNC:33904]		NM_001258406	ACOD1			552.655	210.03	145.795	113.59	561.996	1019.72	522.193	173.72	390.856	82.0633	230.547	1343.22	319.204	463.315	221.471	511.44	341.34	344.628	159.35	298.687	36.199	346.018	289.318	14.0715	202.278	313.029	0.924223	431.523	74.364	510.828	603.634	265.699	592.606	324.521	321.44	1083.45	385.051	364.222	489.298	189.074
CCL3L3	ENSG00000124614	ENST00000612839;ENST00000619989;ENST00000616702	D17S1718;G0S19-2;LD78BETA;SCYA3L;SCYA3L1;MGC12815	C-C motif chemokine ligand 3 like 3 [Source:HGNC Symbol;Acc:HGNC:30554]	HUMAN IMMUNODEFICIENCY VIRUS TYPE 1 SUSCEPTIBILITY TO	NM_001001437	CCL3L1;CCL3L3			0.845839	196.959	2.04051	2.10288	2.07468	216.605	135.486	22.407	12.0108	0	1.19851	31.5075	112.933	0	0	312.493	49.6129	232.103	58.5086	168.299	0.158218	1.20574	1.04117	0	0.206	9.04825	68.8375	0	0	92.8555	105.323	25.3744	28.4085	2.14326	205.623	109.378	0	1.2526	70.7176	120.185
RSAD2	ENSG00000100219	ENST00000680607;ENST00000680320;ENST00000442639;ENST00000679863;ENST00000474872;ENST00000679373;ENST00000382040;ENST00000489749;ENST00000477834	cig5;vig1;Viperin	radical S-adenosyl methionine domain containing 2 [Source:HGNC Symbol;Acc:HGNC:30908]		NM_080657	RSAD2			1595.29	1074.77	875.707	579.806	1404.46	2335.79	1372.97	920.719	1254.19	1172.21	760.703	2176.19	924.437	416.425	715.838	745.991	1148.18	917.231	673.856	1471.5	651.129	1184.21	1186.55	419.136	1121.39	414.497	3.527	1029.15	452.604	1256.72	1360.8	989.69	991.724	770.552	1282.83	2547.8	719.453	967.39	724.972	1357.81
HLA-DRB1	ENSG00000115677	ENST00000360004	HLA-DR1B	major histocompatibility complex, class II, DR beta 1 [Source:HGNC Symbol;Acc:HGNC:4948]	Bullous pemphigoid;Diffuse cutaneous systemic sclerosis;Follicular lymphoma;Limbic encephalitis with LGI1 antibodies;Limited cutaneous systemic sclerosis;Limited systemic sclerosis;NON RARE IN EUROPE: Celiac disease;NON RARE IN EUROPE: Diabetes mellitus type 1;NON RARE IN EUROPE: Multiple sclerosis;NON RARE IN EUROPE: Rheumatoid arthritis;Narcolepsy type 1;Narcolepsy type 2;Pediatric multiple scl…	NM_002124	HLA-DRB1			301.648	130.406	0.388379	39.7199	515.966	88.9604	56.4802	0	121.022	0.444848	0.239508	3.08684	62.3404	0.647691	0.389288	80.8712	86.8218	1.13822	131.36	1.22067	219.378	396.809	296.959	0.735139	0.81794	224.513	177.715	2.79071	0.210528	73.9561	74.953	0.37681	0.332444	0.366865	0.592734	1.29728	326.639	177.842	70.4798	0.111422
IL23A	ENSG00000198938	ENST00000622119;ENST00000619177;ENST00000228534	IL-23;IL-23A;IL23P19;P19;SGRF	interleukin 23 subunit alpha [Source:HGNC Symbol;Acc:HGNC:15488]		NM_016584	IL23A			797.447	617.549	1182.98	2779.23	271.363	856.121	536.579	1017.58	407.665	434.433	1715.31	2110.26	3341.56	742.052	1456.32	3532.82	135.725	913.939	418.737	144.552	407.395	371.364	370.33	29.5119	1003.67	1106.83	6.19547	285.719	2541.15	342.119	442.523	373.587	532.504	1595.36	849.069	3169.58	3154.12	1616.21	1326.83	365.189
CFB	ENSG00000138495	ENST00000475617;ENST00000472581;ENST00000425368;ENST00000460718;ENST00000452035;ENST00000461483;ENST00000497841;ENST00000465750;ENST00000482886;ENST00000483004;ENST00000467150;ENST00000467360;ENST00000482312;ENST00000498317	BF;BFD;H2-Bf	complement factor B [Source:HGNC Symbol;Acc:HGNC:1037]	Atypical hemolytic uremic syndrome with complement gene abnormality;NON RARE IN EUROPE: Age-related macular degeneration;COMPLEMENT FACTOR B DEFICIENCY;HEMOLYTIC UREMIC SYNDROME ATYPICAL SUSCEPTIBILITY TO 4;MACULAR DEGENERATION AGE-RELATED 14	NM_001710	CFB			19.8213	19.5843	52.6608	36.1598	398.157	403.106	187.624	58.0095	773.722	26.633	22.1392	44.4793	14.1244	376.12	401.378	18.4018	60.48	65.5325	32.5165	65.1132	27.4553	282.326	153.054	4.04149	663.455	3.04634	0.585749	192.166	5.90395	62.9684	234.011	110.218	113.493	298.528	5.79459	38.5078	37.6401	61.5332	45.7475	26.9736
HSPA1A	ENSG00000108953	ENST00000375651;ENST00000608703	HSP70-1;HSPA1	heat shock protein family A (Hsp70) member 1A [Source:HGNC Symbol;Acc:HGNC:5232]		NM_005345	HSPA1A			0.412443	1.28799	0.467078	53.1658	270.642	2.90085	1.84378	0	299.886	0.205859	77.9979	75.9941	1.03533	67.5669	102.56	0	0.102879	0	457.34	61.2734	327.972	322.053	0.198815	39.6549	0	64.1568	0.433408	0.0407181	1.18793	0	0.0399699	0.172818	1.50962	0.313	1.17931	74.2625	0.377554	0.47897	0.182367	1.48527
CXCL5	ENSG00000105372	ENST00000296027	ENA-78;SCYB5	C-X-C motif chemokine ligand 5 [Source:HGNC Symbol;Acc:HGNC:10642]		NM_002994	CXCL5			240.979	13.9493	97.1079	37.2925	12.4396	101.918	5.86109	8.85865	10.9001	4.51333	8.60155	74.4141	24.5307	15.7621	10.9727	47.147	1.66338	22.2436	3.30744	9.1511	10.9973	7.67545	9.03833	1005.5	11.8054	359.836	12.3819	33.9516	39.8202	16.1337	5.90141	1.47214	9.42086	4.27615	25.9032	130.364	30.3388	7.61583	14.8612	1.21321
HLA-DQB1	ENSG00000085063	ENST00000487676;ENST00000399082;ENST00000399079;ENST00000374943;ENST00000434651;ENST00000399084;ENST00000460185;ENST00000443574;ENST00000484729	CELIAC1;HLA-DQB;IDDM1	major histocompatibility complex, class II, DQ beta 1 [Source:HGNC Symbol;Acc:HGNC:4944]	Bullous pemphigoid;Idiopathic achalasia;Limbic encephalitis with LGI1 antibodies;NON RARE IN EUROPE: Celiac disease;NON RARE IN EUROPE: Diabetes mellitus type 1;NON RARE IN EUROPE: Multiple sclerosis;Narcolepsy type 1;Narcolepsy type 2;Pediatric multiple sclerosis;CREUTZFELDT-JAKOB DISEASE;MULTIPLE SCLEROSIS SUSCEPTIBILITY TO	NM_001243961;NM_002123	HLA-DQB1			113.091	12.5098	84.9479	22.7822	217.165	16.8313	7.47601	0.112383	11.9164	0.146551	0.168575	0.658557	26.7307	0	0.068351	25.1294	87.3017	0	40.8616	69.6448	97.1337	135.419	85.1475	0.173005	0.153003	37.3774	19.6705	449.164	0.125192	12.8445	7.10372	0.0942517	0.0919933	8.47778	0.178506	0.103906	42.6031	17.9732	15.1727	0.087487
CCL8	ENSG00000067225	ENST00000394620	HC14;MCP-2;SCYA8	C-C motif chemokine ligand 8 [Source:HGNC Symbol;Acc:HGNC:10635]		NM_005623	CCL8			449.71	86.2611	241.641	12.4089	419.756	263.101	221.237	125.676	139.427	48.5383	142.574	357.548	82.6118	294.252	249.611	229.088	555.555	583.166	3.31459	641.36	53.8913	67.6715	81.9944	219.224	42.5512	29.478	5.94078	665.779	134.094	960.364	114.226	74.8758	138.825	123.087	208.488	702.117	178.09	316.454	156.084	132.392
TNIP3	ENSG00000130592	ENST00000057513;ENST00000507879;ENST00000509841;ENST00000511909;ENST00000515605;ENST00000515036;ENST00000506753	ABIN-3;FLJ21162;LIND	TNFAIP3 interacting protein 3 [Source:HGNC Symbol;Acc:HGNC:19315]		NM_024873;NM_001128843;NM_001244764	TNIP3			303.18	228.883	216.365	97.3704	1511.33	2600.97	1033.3	334.547	1076.84	117.108	378.364	1486	251.38	1460.95	900.604	832.482	1164.94	1263.88	89.6963	466.813	70.6768	589.762	266.045	69.76	976.868	154.984	5.0053	1091.78	134.508	1599.91	1639.98	794.318	1254.23	490.2	171.085	1089.47	640.083	568.691	943.458	762.118
IL12B	ENSG00000167851	ENST00000231228	CLMF;CLMF2;IL-12B;NKSF;NKSF2	interleukin 12B [Source:HGNC Symbol;Acc:HGNC:5970]	Mendelian susceptibility to mycobacterial diseases due to complete IL12B deficiency;Takayasu arteritis;Immunodeficiency 29	NM_002187	IL12B			9.62134	181.513	262.698	18.3858	72.0682	45.2135	105.734	229.851	66.8046	211.793	286.928	24.3974	110.978	408.679	364.54	275.211	140.139	534.138	13.5663	91.8738	52.0068	37.6501	17.7597	6.32451	291.947	6.44301	0.259636	121.322	346.16	194.696	134.32	161.761	304.695	417.78	37.9035	74.1922	211.735	162.078	208.485	223.26
HLA-B	ENSG00000156508	ENST00000481849;ENST00000497377;ENST00000412585;ENST00000640094;ENST00000463574;ENST00000498007;ENST00000434333;ENST00000474381	AS	major histocompatibility complex, class I, B [Source:HGNC Symbol;Acc:HGNC:4932]	Behcet disease;NON RARE IN EUROPE: Ankylosing spondylitis;Pulmonary arterial hypertension associated with connective tissue disease;Stevens-Johnson syndrome;Takayasu arteritis;MAJOR HISTOCOMPATIBILITY COMPLEX CLASS I B;SEVERE CUTANEOUS ADVERSE REACTION SUSCEPTIBILITY TO TOXIC EPIDERMAL NECROLYSIS SUSCEPTIBILITY TO INCLUDED;SPONDYLOARTHROPATHY SUSCEPTIBILITY TO 1	NM_005514	HLA-B			986.149	20.6403	431.753	104.898	10.7789	1981.78	2192.58	11.1391	2976.51	11.0711	36.9953	41.6364	12.8104	17.8474	2063.9	187.469	23.6595	1005.13	1361.06	8.96294	1757.67	1944.88	12.3867	79.3756	32.016	6.58252	47.636	9.78566	12.5138	16.6537	1890.81	14.8513	19.3107	15.2451	7.52464	10.9938	20.0846	11.2143	5.97697	15.5404
OASL	ENSG00000197958	ENST00000680620;ENST00000257570;ENST00000620239;ENST00000681005;ENST00000681590;ENST00000339275;ENST00000680485;ENST00000679655;ENST00000680750;ENST00000679358;ENST00000543677	OASL1;p59OASL;TRIP14	2'-5'-oligoadenylate synthetase like [Source:HGNC Symbol;Acc:HGNC:8090]		NM_003733;NM_001261825;NM_198213	OASL			383.275	332.634	401.88	305.59	500.038	1110.98	681.74	295.063	406.133	446.109	430.856	682.856	415.38	139.202	196.725	296.49	377.282	418.01	922.177	265.813	239.179	724.354	435.455	80.6712	207.079	292.482	1.60942	260.809	200.721	344.156	757.817	353.56	447.098	347.783	387.096	701.457	345.425	494.07	299.804	543.152
CHIT1	ENSG00000179218	ENST00000484834;ENST00000479483;ENST00000367229;ENST00000491855;ENST00000255427;ENST00000503786;ENST00000506427;ENST00000513472;ENST00000460619	CHI3;CHIT	chitinase 1 [Source:HGNC Symbol;Acc:HGNC:1936]	CHITOTRIOSIDASE DEFICIENCY	NM_003465;NM_001256125	CHIT1	NR_045785;NR_045784		117.875	132.366	63.5959	13.3947	62.7302	7.51999	202.432	356.262	168.526	1853.51	1014.54	3.6265	40.7205	194.806	213.293	11.1789	382.47	21.1522	241.915	438.683	270.38	131.909	109.25	32.6658	3.66765	6.31066	22.6795	18.2854	30.9596	736.589	182.051	546.114	196.373	148.676	125.247	13.5315	34.1307	43.3081	35.0175	389.298
TNFSF10	ENSG00000002586	ENST00000241261;ENST00000420541;ENST00000430881;ENST00000494851;ENST00000472804;ENST00000466777	Apo-2L;CD253;TL2;TRAIL	TNF superfamily member 10 [Source:HGNC Symbol;Acc:HGNC:11925]		NM_003810;NM_001190942;NM_001190943	TNFSF10	NR_033994		424.881	348.306	518.91	68.9388	1183.4	1312.78	652.007	606.168	705.956	591.651	404.909	1077.25	203.204	265.989	240.63	278.031	726.186	552.274	35.4944	608.914	165.08	995.756	517.235	57.1209	344.474	33.1323	2.32946	600.025	132.073	764.646	713.767	547.164	714.732	520.61	278.972	645.725	278.381	549.574	389.668	777.776
PPBP	ENSG00000153310	ENST00000296028	b-TG1;Beta-TG;CTAP3;CTAPIII;CXCL7;LA-PF4;LDGF;MDGF;NAP-2;NAP-2-L1;PBP;SCYB7;TGB;TGB1;THBGB1	pro-platelet basic protein [Source:HGNC Symbol;Acc:HGNC:9240]		NM_002704	PPBP			78.252	0.882297	8.28457	13.1675	0.667125	54.0709	1.86429	2.53201	1.99317	0.309	1.33924	13.7091	6.91077	0.0906284	0.321363	9.36252	0	2.56429	1.85833	0.547077	0	1.97575	0.935964	72.792	3.38106	383.473	13.4574	3.53511	2.72392	0.681298	1.1711	0.111039	0.779761	0.389295	1.40001	67.3238	1.35763	1.43887	4.00556	0.103121
APOBEC3A	ENSG00000156411	ENST00000495988;ENST00000402255;ENST00000488758;ENST00000618553;ENST00000249116	ARP3;PHRBN	apolipoprotein B mRNA editing enzyme catalytic subunit 3A [Source:HGNC Symbol;Acc:HGNC:17343]		NM_145699;NM_001270406	APOBEC3A			69.6176	81.1864	46.8315	10.2231	146.903	74.9411	92.689	116.808	77.8135	44.5109	69.9728	150.041	62.8718	155.357	156.108	61.1563	213.721	482.811	1.71124	192.312	56.8066	40.1618	65.4437	31.159	75.3982	10.2454	0.636061	163.439	67.607	607.46	124.405	61.2976	128.147	32.5623	33.0339	491.174	147.883	284.146	80.3739	126.365
HLA-DRB5	ENSG00000196235	ENST00000374975		major histocompatibility complex, class II, DR beta 5 [Source:HGNC Symbol;Acc:HGNC:4953]		NM_002125	HLA-DRB5			167.222	96.9663	0	0.0877541	370.517	0.230705	0.225549	0.0621133	0.811526	0.0814846	0.157081	0.421318	0.28649	0.28697	0.255293	0.345782	0.365937	3.48108	74.7791	0.201597	131.714	233.831	156.445	0.0959391	0.1485	125.699	164.086	0.244811	0.206674	0.45841	0.545049	0.234426	0.26914	1.48155	0.369137	0.194326	224.185	110.076	0.878459	0
LAMP3	ENSG00000204642	ENST00000265598;ENST00000466939;ENST00000476015;ENST00000470251;ENST00000486686	CD208;DC-LAMP;DCLAMP;LAMP;TSC403	lysosomal associated membrane protein 3 [Source:HGNC Symbol;Acc:HGNC:14582]		NM_014398	LAMP3			213.806	355.139	460.738	162.585	470.846	372.785	334.973	609.013	282.408	333.833	381.07	311.377	245.65	286.704	99.4559	346.522	430.532	604.84	55.2268	419.71	189.387	307.513	306.171	50.0363	178.656	86.5237	1.08847	301.341	214.894	524.078	504.264	472.325	654.375	457.163	144.746	272.258	461.197	440.335	460.577	730.998
CCL2	ENSG00000122862	ENST00000624362;ENST00000580907;ENST00000225831;ENST00000582017	GDCF-2;HC11;MCAF;MCP-1;MCP1;MGC9434;SCYA2;SMC-CF	C-C motif chemokine ligand 2 [Source:HGNC Symbol;Acc:HGNC:10618]	CHEMOKINE CC MOTIF LIGAND 2;HUMAN IMMUNODEFICIENCY VIRUS TYPE 1 SUSCEPTIBILITY TO;MYCOBACTERIUM TUBERCULOSIS SUSCEPTIBILITY TO MYCOBACTERIUM TUBERCULOSIS PROTECTION AGAINST INCLUDED;Neural tube defects susceptibility to	NM_002982	CCL2			598.409	174.872	985.081	126.765	899.809	868.52	314.743	706.831	302.019	427.989	610.427	788.818	370.232	800.358	845.341	633.489	1066.33	2181.12	6.85681	947.677	164.204	409.479	409.987	1728.33	374.832	215.482	1104.42	1881.95	875.309	2261.07	229.325	203.103	309.45	749.506	441.397	1146.4	956.001	716.856	498.263	260.581
AKR1C1	ENSG00000169554	ENST00000477661;ENST00000380872;ENST00000442997;ENST00000380859;ENST00000476100	DD1;DDH;DDH1;HAKRC;MBAB	aldo-keto reductase family 1 member C1 [Source:HGNC Symbol;Acc:HGNC:384]		NM_001353	AKR1C1			7.48009	5.69214	81.3907	37.8644	4.65174	8.25839	3.73436	12.0553	2.82704	6.77222	23.285	94.4773	56.7884	12.4579	7.564	20.8419	2.7143	2.65211	37.0064	24.7528	8.81842	10.098	76.8333	19.2804	23.5011	64.5819	97.7484	2.44501	55.7048	5.32095	2.29862	3.60768	68.1221	5.57155	18.7109	38.2543	17.4808	25.4972	15.5354	2.17613
HLA-E	ENSG00000071127	ENST00000376630;ENST00000484194;ENST00000493699		major histocompatibility complex, class I, E [Source:HGNC Symbol;Acc:HGNC:4962]		NM_005516	HLA-E			53.9451	347.661	424.074	3.63079	663.951	473.674	343.474	2.57511	435.688	223.255	341.022	709.442	1.27351	370.969	375.009	541.177	601.587	440.973	218.683	618.384	370.535	416.512	4.63127	5.58111	475.326	1.6381	117.064	637.61	544.58	684.479	392.799	4.61331	6.97071	578.336	446.459	680.7	3.96151	1.50517	400.88	510.068
CCR7	ENSG00000025434	ENST00000246657;ENST00000579344;ENST00000578085	BLR2;CD197;CDw197;CMKBR7;EBI1	C-C motif chemokine receptor 7 [Source:HGNC Symbol;Acc:HGNC:1608]		NM_001838;NM_001301717;NM_001301716;NM_001301718;NM_001301714	CCR7			355.437	381.557	267.501	371.589	312.901	419.308	367.155	463.859	322.224	550.339	398.351	326.655	396.383	139.983	104.733	319.631	275.767	344.39	198.958	288.673	326.155	547.982	673.036	44.4982	165.513	336.048	1.34819	97.5045	276.101	205.61	468.504	273.85	496.233	743.737	300.998	232.211	292.671	440.967	310.839	609.05
CKB	ENSG00000196743	ENST00000348956;ENST00000554989;ENST00000554282;ENST00000553528;ENST00000553652;ENST00000553610;ENST00000555039;ENST00000555366;ENST00000557569;ENST00000554426;ENST00000553878;ENST00000557287;ENST00000555659;ENST00000554705;ENST00000555770;ENST00000557530;ENST00000553994	CKBB	creatine kinase B [Source:HGNC Symbol;Acc:HGNC:1991]		NM_001823;NM_001362531	CKB			412.622	416.377	436.915	211.865	333.915	521.703	545.417	526.743	685.311	472.716	445.865	281.935	401.925	219.043	265.269	278.703	441.093	489.797	216.179	426.701	233.408	480.435	209.274	120.082	1494.41	208.537	3.76691	418.644	308.167	276.957	539.214	699.759	500.089	598.262	232.8	368.727	305.741	340.94	297.723	609.557
AC114801.3	ENSG00000141543	ENST00000510231		novel pseudogene						7.41454	0	0	0	16.3503	0	0	0	0	0	0	0	0	16.8957	0	0	0	0	0	7.20022	12.9711	17.965	0	0	0	8.31738	0	0	7.88269	17.1235	9.20577	4.221	0	0	0	0	0	6.86479	32.0008	12.1013
FOS	ENSG00000021355	ENST00000303562;ENST00000554617;ENST00000556324;ENST00000554212;ENST00000535987;ENST00000555242;ENST00000555686;ENST00000555672;ENST00000557139;ENST00000555347	AP-1;c-fos	Fos proto-oncogene, AP-1 transcription factor subunit [Source:HGNC Symbol;Acc:HGNC:3796]	Berardinelli-Seip congenital lipodystrophy	NM_005252	FOS			3.81311	0.867385	0.345788	7.53214	2.92732	3.05998	2.29051	1.41604	0.651052	1.14053	2.49417	9.4925	4.5781	11.3964	6.97279	5.68064	1.47483	1.26576	6.17598	2.29071	1.91143	2.60103	2.23463	7.13642	0.490832	4.38028	396.658	3.70221	3.52904	4.14288	1.1039	0.7358	1.50479	0.951214	2.44905	4.51127	6.17703	2.13818	2.12035	0.546436
CCL5	ENSG00000084234	ENST00000605140;ENST00000651122;ENST00000603197;ENST00000605509	D17S136E;MGC17164;RANTES;SCYA5;SISd;TCP228	C-C motif chemokine ligand 5 [Source:HGNC Symbol;Acc:HGNC:10632]		NM_002985;NM_001278736	CCL5			1572.77	1812.98	1626.76	767.278	2185.66	2279.31	1982.71	2118.79	1703.6	1521.72	1233.69	2600.32	1067.88	1416.28	789.148	1769.98	1689.38	1735.96	407.297	2170.75	981.045	1658.48	1194.47	1174.98	1329.32	764.147	8.48953	1657.16	895.162	2090.11	2911.48	2009.05	2441.15	1828.9	847.09	1978.62	1310.18	1951.69	1649.39	2525.06
IL27	ENSG00000083544	ENST00000356897;ENST00000568075	IL-27;IL-27A;IL27A;IL27p28;IL30;MGC71873;p28	interleukin 27 [Source:HGNC Symbol;Acc:HGNC:19157]		NM_145659	IL27			165.895	196.521	198.474	117.299	211.125	400.301	368.904	182.465	224.522	134.785	236.863	202.469	251.454	119.803	182.285	264.533	191.849	322.55	46.9748	170.279	60.1972	165.84	84.1093	10.7903	234.975	91.6831	0.465224	161.167	162.705	208.639	348.373	258.711	231.568	246.652	129.918	446.666	275.166	251.785	196.087	239.235
TNFAIP6	ENSG00000130208	ENST00000243347;ENST00000460812	TSG-6;TSG6	TNF alpha induced protein 6 [Source:HGNC Symbol;Acc:HGNC:11898]		NM_007115	TNFAIP6			945.515	1368.96	1864.26	1320.59	2209.81	1749.62	1104.93	1013.62	878.78	982.615	999.852	2190.81	1604	1309.01	1231.16	1720.56	1230.38	1783.4	323.483	1192.77	489.609	1431.28	1557.19	890.249	1403.37	591.382	9.1956	1843.9	1280.55	2077	1464.54	915.543	1391.54	1389.65	888.684	2817.13	1600.68	1808.05	1684.19	1141.08
CD38	ENSG00000123342	ENST00000502843;ENST00000506191;ENST00000511430;ENST00000226279;ENST00000510674		CD38 molecule [Source:HGNC Symbol;Acc:HGNC:1667]		NM_001775	CD38	NR_132660		173.757	165.932	249.166	23.8176	413.376	289.752	213.522	344.62	359.087	234.863	248.073	408.938	162.752	280.588	203.336	279.827	405.338	434.341	27.4551	317.769	79.6893	250.988	226.675	105.955	328.798	12.2429	0.606897	483.797	116.958	461.613	275.715	315.481	378.879	263.065	95.6503	326.143	273.608	378.469	295.046	349.339
EBI3	ENSG00000148834	ENST00000221847;ENST00000599339	IL27B;IL35B	Epstein-Barr virus induced 3 [Source:HGNC Symbol;Acc:HGNC:3129]		NM_005755	EBI3			78.9477	130.777	173.467	114.654	228.371	150.6	106.149	204.041	304.707	128.749	118.646	209.566	162.739	242.158	189.568	249.975	335.101	335.129	7.48271	171.374	53.3939	68.5571	78.9938	122.47	823.131	69.7729	1.80198	515.267	138.91	166.285	135.374	278.344	244.598	200.16	41.1869	184.467	223.118	157.614	216.877	255.784
CXCL9	ENSG00000151366	ENST00000264888	CMK;crg-10;Humig;MIG;SCYB9	C-X-C motif chemokine ligand 9 [Source:HGNC Symbol;Acc:HGNC:7098]		NM_002416	CXCL9			47.7681	63.219	134.602	1.91859	317.877	105.13	128.185	150.284	44.5652	139.625	77.0796	133.126	16.6847	44.2905	11.6969	44.9432	211.072	215.058	10.784	173.254	11.4783	116.121	83.1848	1.37512	19.5205	1.21115	0.122115	114.051	24.2417	226.509	250.709	124.597	199.263	121.198	5.00355	89.4472	47.6424	128.723	59.0919	300.502
ISG20	ENSG00000198763	ENST00000379224;ENST00000560741;ENST00000558992;ENST00000559876;ENST00000558942;ENST00000306072;ENST00000560573;ENST00000557824;ENST00000558236;ENST00000560746;ENST00000546338	CD25;HEM45	interferon stimulated exonuclease gene 20 [Source:HGNC Symbol;Acc:HGNC:6130]		NM_001303234;NM_001303237;NM_001303233;NM_001303236;NM_002201	ISG20			822.634	687.492	808.618	483.875	1228.2	1731.06	1077.95	1068.83	1964.94	1028.02	920.885	1568.56	1330.43	692.593	1276.62	1091.26	1149.63	1332.67	535.095	932.916	496.125	1164.53	895.672	404.825	4007.28	259.949	13.229	1661.93	591.676	1238.87	1186.73	1279.68	946.707	1151.71	702.081	1595.89	1208.94	1165.68	1051.97	1046.39
GBP5	ENSG00000137767	ENST00000481145;ENST00000471171;ENST00000370459;ENST00000490568;ENST00000443807		guanylate binding protein 5 [Source:HGNC Symbol;Acc:HGNC:19895]		NM_001134486;NM_052942	GBP5			304.651	408.771	565.942	86.0446	830.121	705.908	575.476	509.766	445.021	626.915	520.294	607.891	318.509	307.348	322.194	338.516	480.815	727.788	222.417	453.09	302.421	703.792	569.797	99.6354	255.498	56.9507	2.50291	510.072	234.921	621.766	972.493	439.35	658.565	547.938	261.124	538.161	425.971	529.026	413.633	685.757
H3P6	ENSG00000035862	ENST00000369387	H3F3AP4;p13	H3 histone pseudogene 6 [Source:HGNC Symbol;Acc:HGNC:42980]			H3P6			141.941	222.971	176.332	144.942	207.07	184.545	209.333	120.2	100.344	115.072	169.544	139.652	120.549	176.516	115.322	113.209	212.062	204.739	133.584	187.655	216.684	180.796	175.909	92.3318	0	126.854	133.374	139.993	171.232	145.223	161.471	229.365	167.289	189.526	169.942	99.1847	201.947	242.418	160.844	213.414
CXCL1	ENSG00000198712	ENST00000509101;ENST00000395761	FSP;GRO1;GROa;MGSA;MGSA-a;NAP-3;SCYB1	C-X-C motif chemokine ligand 1 [Source:HGNC Symbol;Acc:HGNC:4602]		NM_001511	CXCL1	NR_046035		1141.45	140.421	622.601	1406.18	427.149	2763.32	155.419	119.725	124.666	96.1203	377.052	2754.8	3616.93	173.517	228.169	5004.43	32.3995	1289.53	117	54.6363	203.757	195.923	606.632	993.175	1260.27	2077.36	90.6909	518.086	981.22	465.296	133.177	32.7363	78.5966	333.738	549.308	6788.92	2667.66	739.845	1714.54	26.4322
RPL21P16	ENSG00000107372	ENST00000495531	Em:AC073587.1	ribosomal protein L21 pseudogene 16 [Source:HGNC Symbol;Acc:HGNC:31396]			RPL21P16			64.6686	64.6402	12.1432	0	75.804	81.8713	34.3445	74.7455	215.831	117.726	41.1639	98.4982	71.566	23.5511	175.787	9.36175	48.1651	25.5766	67.3433	61.5347	145.883	185.99	59.2918	94.0502	246.448	31.888	48.9995	151.638	72.9002	91.4319	82.8118	85.2673	79.8662	71.0683	14.2258	87.3216	86.9083	36.0104	74.3867	105.025
IL1A	ENSG00000198502	ENST00000263339	IL-1A;IL1;IL1-ALPHA;IL1F1	interleukin 1 alpha [Source:HGNC Symbol;Acc:HGNC:5991]		NM_000575;NM_001371554	IL1A			64.7294	13.8792	14.0096	198.661	9.68772	94.5723	14.9936	13.1642	1.59199	13.9791	50.3951	174.034	140.802	12.5967	15.5106	355.289	1.14499	81.1071	1.95104	3.34524	11.3226	9.78852	15.1872	29.747	34.7168	105.646	8.31201	3.12671	165.17	8.7476	18.4664	1.34442	4.88785	45.3198	29.2214	495.846	186.126	30.765	74.9043	5.61115
DDX3Y	ENSG00000086062	ENST00000360160;ENST00000454054;ENST00000336079;ENST00000493363;ENST00000440554;ENST00000469101;ENST00000472510;ENST00000463199;ENST00000495478	DBY	DEAD-box helicase 3 Y-linked [Source:HGNC Symbol;Acc:HGNC:2699]	Partial chromosome Y deletion;SPERMATOGENIC FAILURE Y-LINKED 2	NM_001122665;NM_004660;NM_001324195;NM_001302552	DDX3Y	NR_136718;NR_136717;NR_136716;NR_136720;NR_136721;NR_136719;NR_136723;NR_136722;NR_136724		0.277513	0.186064	0	235.447	91.8761	0.0628241	0.0804695	0.312144	0.130822	0.040655	0.0935139	0.252095	165.316	69.7829	0.0211206	154.493	57.8853	0.0266311	70.3532	0.230928	68.9607	0	0.244793	0.170366	111.456	0.233933	0.0311671	100.178	0.123246	0.488946	0.480077	84.5919	0.158453	69.3532	0	0.0158035	0.0269291	0	0.340074	61.6406
HLA-DRA	ENSG00000184979	ENST00000374982;ENST00000395388	HLA-DRA1	major histocompatibility complex, class II, DR alpha [Source:HGNC Symbol;Acc:HGNC:4947]	Graham Little-Piccardi-Lassueur syndrome	NM_019111	HLA-DRA			133.189	15.4059	0.27803	0	123.947	1.249	0.794097	8.4759	1.36531	5.31587	1.00876	0.915211	1.48336	1.08251	1.61289	0.636129	102.621	160.955	1.4082	1.14176	98.8597	150.526	30.0636	0.43174	0.736568	63.1859	0.632581	1.38057	0.0825067	2.30644	1.27251	6.02909	0.398326	8.08443	14.9438	1.53e-07	55.9745	36.8016	4.3e-05	0.404167
IL2RA	ENSG00000168615	ENST00000379959;ENST00000649218;ENST00000379954;ENST00000256876;ENST00000447847;ENST00000644262	CD25;IDDM10;IL2R	interleukin 2 receptor subunit alpha [Source:HGNC Symbol;Acc:HGNC:6008]	Immunodeficiency due to CD25 deficiency;Oligoarticular juvenile idiopathic arthritis;Rheumatoid factor-negative polyarticular juvenile idiopathic arthritis;IMMUNODEFICIENCY 41 WITH LYMPHOPROLIFERATION AND AUTOIMMUNITY;TYPE 1 DIABETES MELLITUS 10	NM_000417;NM_001308243;NM_001308242	IL2RA			52.0007	55.4382	29.7153	36.8441	171.543	107.871	76.4098	119.547	279.824	67.5896	38.9017	220.786	51.329	248.128	114.201	124.675	272.391	99.1758	15.2508	200.526	37.6133	93.0377	105.708	21.6561	72.7281	24.853	0.357329	158.287	36.1522	240.786	171.439	219.876	311.827	93.0451	20.67	107.424	140.913	119.191	208.363	189.313
LILRA5	ENSG00000112081	ENST00000432233;ENST00000486742;ENST00000477720;ENST00000489504;ENST00000446712	CD85;CD85f;ILT11;LILRB7;LIR9	leukocyte immunoglobulin like receptor A5 [Source:HGNC Symbol;Acc:HGNC:16309]		NM_021250;NM_181879;NM_181985;NM_181986	LILRA5			41.1737	20.8937	24.5794	6.88982	96.2742	116.525	48.567	48.5138	177.522	16.5718	31.9013	76.8395	40.6672	100.484	113.742	65.1153	127.835	74.4972	0.188607	61.5868	19.6531	50.1756	83.0125	25.2388	203.982	6.72958	5.60314	225.841	20.6039	48.4715	84.9668	54.8799	51.9678	30.6842	16.0635	54.347	109.274	66.3675	82.98	61.6796
CSF2	ENSG00000125868	ENST00000296871	GM-CSF;GMCSF	colony stimulating factor 2 [Source:HGNC Symbol;Acc:HGNC:2434]		NM_000758	CSF2			11.8072	51.5273	18.4434	105.21	2.54912	14.157	29.416	2.7854	0.235088	7.26529	20.7156	8.88506	29.3521	1.56304	3.78402	51.4919	0.302033	30.5922	13.2945	2.20927	11.3614	0	1.42047	0.857646	13.2252	58.9502	0.133837	1.87562	42.4429	5.45739	26.281	2.11933	5.44054	7.75261	17.355	63.05	21.5531	18.2409	23.9987	11.4427
CSF3	ENSG00000172301	ENST00000583218;ENST00000394149;ENST00000582798;ENST00000225474;ENST00000579852;ENST00000479880;ENST00000331769;ENST00000394148;ENST00000577675	C17orf33;G-CSF;GCSF;MGC45931	colony stimulating factor 3 [Source:HGNC Symbol;Acc:HGNC:2438]		NM_172219;NM_000759;NM_172220;NM_001178147	CSF3	NR_168491;NR_033662;NR_168490;NR_168489		56.2596	33.9109	66.641	79.074	63.7339	139.968	137.243	61.0017	53.1922	53.2257	84.9963	113.177	127.737	20.2836	32.7485	124.024	13.9123	90.8119	50.0428	12.9418	29.9519	56.2259	53.4568	2.45017	90.3177	98.0702	0.0720715	39.4238	71.8875	38.0626	124.336	37.2588	35.2766	88.5684	38.2684	238.143	132.486	97.898	88.6355	29.2411
IFIT2	ENSG00000204525	ENST00000681850;ENST00000638108;ENST00000680381;ENST00000679734;ENST00000680954;ENST00000681150;ENST00000680558;ENST00000679608;ENST00000680809;ENST00000371826;ENST00000679755;ENST00000679606;ENST00000679619;ENST00000611722;ENST00000681843	cig42;G10P2;GARG-39;IFI-54;IFI54;ISG-54K	interferon induced protein with tetratricopeptide repeats 2 [Source:HGNC Symbol;Acc:HGNC:5409]		NM_001547	IFIT2			779.207	620.272	868.573	257.592	1073.81	1934.33	1428.27	772.017	622.295	724.332	802.466	1137.98	354.835	157.072	218.477	371.289	719.631	511.653	601.568	704.125	408.659	1304.56	583.858	63.9614	155.736	223.07	7.70881	382.665	267.901	827.211	1661.44	652.576	786.312	693.929	675.506	833.312	336.672	853.268	391.531	1113.12
S100A8	ENSG00000182853	ENST00000368732;ENST00000368733;ENST00000477801	60B8AG;CAGA;CFAG;CGLA;MRP8;P8	S100 calcium binding protein A8 [Source:HGNC Symbol;Acc:HGNC:10498]		NM_001319198;NM_001319201;NM_001319197;NM_001319196;NM_002964	S100A8			8.13516	5.3524	24.5091	1.67984	68.9244	7.06342	11.4793	17.0409	49.5653	5.89978	14.1025	14.6314	9.92762	154.212	105.877	30.4571	19.6734	57.4503	2.69006	36.7539	26.4383	5.8435	8.57362	321.814	82.1091	21.5695	35.4152	196.676	4.67942	106.33	8.85855	21.4814	19.2886	13.3048	14.1133	15.4719	18.3671	12.6922	46.816	8.98975
SLAMF1	ENSG00000198223	ENST00000302035;ENST00000494463;ENST00000538290;ENST00000235739	CD150;SLAM	signaling lymphocytic activation molecule family member 1 [Source:HGNC Symbol;Acc:HGNC:10903]		NM_003037;NM_001330754	SLAMF1	NR_104401;NR_104399		31.5294	103.012	49.0634	5.14188	167.186	88.4383	145.195	100.311	153.794	88.2827	43.8983	91.7738	17.6357	159.52	37.6608	46.903	174.423	99.866	23.6224	178.987	67.2301	79.8525	62.1751	7.12591	67.442	8.82	0.432684	112.99	7.73258	220.654	282.842	308.79	274.716	85.0397	16.6474	33.0909	44.0762	77.2219	117.985	235.617
NPIPA8	ENSG00000084754	ENST00000525596;ENST00000545050;ENST00000541810	LCR16a9	nuclear pore complex interacting protein family member A8 [Source:HGNC Symbol;Acc:HGNC:41983]		NM_001282511	NPIPA8			0	157.752	1.45912	0.0989181	2.19371	0.312813	0.0937026	3.64561	0	5.71077	1.21356	0	5.60811	0	0.32201	0	6.73899	0	0	0	10.9452	0	1.74859	0	0	0.724808	212.101	0	0.413622	0	0.47662	0.61634	1.79e-05	0	0	0	2.25559	0	0	2.20958
PTX3	ENSG00000179163	ENST00000295927	TNFAIP5;TSG-14	pentraxin 3 [Source:HGNC Symbol;Acc:HGNC:9692]		NM_002852	PTX3			145.163	380.852	612.498	386.049	1388.27	2769.42	1644.93	745.852	713.691	500.228	855.106	1357.71	558.214	856.53	635.083	1087.79	499.366	1570.95	141.435	207.672	153.128	1555.13	509.855	15.9002	454.351	270.048	108.159	407.21	531.229	982.406	2559.89	1686.26	1568.98	1355.87	77.8158	974.05	1088.97	604.551	1019.4	1062.93
GBP4	ENSG00000136938	ENST00000355754;ENST00000471938;ENST00000481397	Mpa2	guanylate binding protein 4 [Source:HGNC Symbol;Acc:HGNC:20480]		NM_052941	GBP4			225.432	228.554	300.828	82.4757	272.808	384.424	312.979	280.285	364.624	250.932	238.384	379.085	188.693	148.328	195.608	170.063	349.473	321.697	87.8285	238.176	175.639	293.551	212.404	77.9284	246.262	68.8064	1.18738	296.126	161.711	273.797	329.51	289.053	313.699	262.759	147.288	271.043	202.497	230.758	188.243	443.903
TFPI2	ENSG00000107551	ENST00000222543;ENST00000451238;ENST00000650573;ENST00000649913;ENST00000647793;ENST00000461482	PP5;REF1;TFPI-2	tissue factor pathway inhibitor 2 [Source:HGNC Symbol;Acc:HGNC:11761]		NM_001271003;NM_001271004;NM_006528	TFPI2			320.688	65.0499	58.5665	77.746	29.0432	216.827	81.2004	27.6259	31.4698	29.467	56.7343	324.852	48.6853	4.07664	3.01531	85.0315	29.5081	62.0335	79.913	22.255	10.6257	107.185	31.189	7.5321	33.2908	414.782	1.08349	17.4637	122.664	18.9513	71.809	9.55086	54.5613	71.3818	84.2809	333.527	38.9961	65.3926	50.8139	31.5065
RPS4Y1	ENSG00000153113	ENST00000250784;ENST00000430575;ENST00000477725;ENST00000515575	MGC119100;MGC5070;RPS4Y;S4	ribosomal protein S4 Y-linked 1 [Source:HGNC Symbol;Acc:HGNC:10425]		NM_001008	RPS4Y1			0.293761	0.540384	0.203688	152.659	123.122	0	0	0	0.45243	0.279683	0.271665	0.976259	142.998	137.289	0.111491	78.8101	151.712	0	198.434	0.308518	170.21	0.32951	0	0.495158	188.912	0.121969	0	165.534	0.357881	0.249825	0.655846	130.534	0	130.859	0	0	0	0	0	141.399
CCL22	ENSG00000124762	ENST00000219235	A-152E5.1;ABCD-1;DC/B-CK;MDC;MGC34554;SCYA22;STCP-1	C-C motif chemokine ligand 22 [Source:HGNC Symbol;Acc:HGNC:10621]		NM_002990	CCL22			6.2468	24.7422	21.8815	2.70448	5.00326	1.97884	23.5875	93.7511	31.8699	127.66	14.7706	0.652236	5.6856	57.4019	58.3935	2.72811	52.9944	22.4193	42.8647	52.1215	326.542	30.2489	71.2464	31.0532	4.54277	4.06199	2.01406	4.40559	46.1511	11.8844	30.2601	64.142	53.3898	36.2859	41.4171	1.47885	6.9651	11.9593	8.30585	34.8854
LILRB2	ENSG00000187837	ENST00000314446;ENST00000391748;ENST00000434421;ENST00000455108;ENST00000391746;ENST00000493242;ENST00000391749;ENST00000471216	CD85d;ILT4;LIR-2;LIR2;MIR-10;MIR10	leukocyte immunoglobulin like receptor B2 [Source:HGNC Symbol;Acc:HGNC:6606]		NM_001080978;NM_001278403;NM_001278404;NM_001278405;NM_001278406;NM_005874	LILRB2	NR_103521		1.43871	18.3936	0.739771	12.0917	88.9955	4.61679	3.92067	5.51786	112.834	1.22264	0.608202	5.65058	138.068	195.042	123.882	1.67136	5.07884	57.1776	0.979067	6.47104	3.2685	48.7488	6.20244	29.8966	4.5261	9.78764	16.737	3.70402	24.2074	169.37	2.44119	44.744	95.4529	7.99554	0.828243	9.16457	3.70705	82.9188	2.97252	1.91517
CLU	ENSG00000142192	ENST00000316403;ENST00000405140;ENST00000523500;ENST00000522299;ENST00000521770;ENST00000522098;ENST00000522502;ENST00000523589;ENST00000560566;ENST00000520796;ENST00000519742;ENST00000520491;ENST00000522413;ENST00000518050;ENST00000519472;ENST00000523396;ENST00000522238	APOJ;CLI;CLU1;CLU2;KUB1;SGP-2;SP-40;TRPM-2	clusterin [Source:HGNC Symbol;Acc:HGNC:2095]		NM_001831	CLU	NR_045494;NR_038335		27.1283	118.277	104.146	70.6123	7.81379	10.505	41.8391	90.5058	46.2289	42.9025	26.0236	1.27838	35.2583	42.7311	43.0886	14.8138	30.5184	8.22116	106.528	88.6697	53.9319	36.7733	21.8681	433.659	5.12361	35.718	71.9395	22.3313	48.1903	38.2767	24.6948	74.5086	45.1947	21.2696	75.9374	11.8753	12.9451	12.1867	25.8755	66.2906
CCL15	ENSG00000007264	ENST00000614368;ENST00000617897	HCC-2;HMRP-2B;Lkn-1;MIP-1d;MIP-5;NCC-3;SCYA15;SCYL3	C-C motif chemokine ligand 15 [Source:HGNC Symbol;Acc:HGNC:10613]		NM_032965	CCL15			33.5251	57.7624	35.9029	58.8247	49.0432	76.0866	36.8236	57.0566	128.31	87.8209	97.409	73.7291	109.085	184.799	259.773	128.369	116.673	54.9456	15.5204	62.0976	131.636	42.0418	55.5201	279.964	176.095	28.3313	0.480976	108.972	84.4717	58.9931	28.092	63.1916	128.419	93.7019	91.6379	72.6197	101.614	102.703	197.776	118.914
MX1	ENSG00000164924	ENST00000679911;ENST00000680347;ENST00000681867;ENST00000681415;ENST00000680182;ENST00000679464;ENST00000486275;ENST00000681191;ENST00000679445;ENST00000681857;ENST00000468506;ENST00000398600;ENST00000679626;ENST00000413778;ENST00000419044;ENST00000455164;ENST00000681849;ENST00000679705;ENST00000424365;ENST00000681266;ENST00000417963;ENST00000484465;ENST00000680942;ENST00000288383;ENST00000681944…	IFI-78K;lncMX1-215;MxA	MX dynamin like GTPase 1 [Source:HGNC Symbol;Acc:HGNC:7532]		NM_001144925;NM_001178046;NM_002462;NM_001282920	MX1			1131.27	853.008	1267.5	455.368	1409.84	1676.31	1143.49	1112.74	1667.35	1049.12	969.658	1441.45	1137.54	816.555	1089.51	927.952	1355.37	1416.93	525.757	1170.59	826.242	1371.2	1206.41	768.725	1411.02	326.418	8.21582	1504.79	735.661	1369.6	1206.65	1456.35	1292.94	1013.79	917.584	1237.93	1076.15	1151.78	1145.03	1303.62
GCH1	ENSG00000109046	ENST00000395514;ENST00000543643;ENST00000254299;ENST00000491895;ENST00000536224;ENST00000395521	DYT14;DYT5;DYT5a;GCH;GTPCH1	GTP cyclohydrolase 1 [Source:HGNC Symbol;Acc:HGNC:4193]	Autosomal dominant dopa-responsive dystonia;GTP cyclohydrolase I deficiency;DYSTONIA DOPA-RESPONSIVE;HYPERPHENYLALANINEMIA BH4-DEFICIENT B;DYSTONIA TYPE 5;GTP CYCLOHYDROLASE 1 DEFICIENCY	NM_001024024;NM_001024070;NM_000161;NM_001024071	GCH1			216.184	209.282	264.081	90.8054	304.453	362.574	266.285	247.838	252.259	226.239	278.849	352.206	232.513	157.281	189.596	244.247	263.64	360.435	60.6547	213.436	133.032	245.308	199.959	59.1642	244.138	74.9735	1.04194	303.341	199.835	274.59	300.71	265.063	243.799	295.907	174.07	347	281.793	280.405	241.846	295.867
IFI44L	ENSG00000196405	ENST00000679998;ENST00000452835;ENST00000681613;ENST00000681501;ENST00000476521;ENST00000370751;ENST00000459784;ENST00000680110;ENST00000680295;ENST00000476876;ENST00000679848;ENST00000486882;ENST00000462041;ENST00000450498;ENST00000474002;ENST00000680621;ENST00000494910;ENST00000679651	C1orf29;GS3686	interferon induced protein 44 like [Source:HGNC Symbol;Acc:HGNC:17817]		NM_001375649;NM_001375646;NM_006820;NM_001375650;NM_001375647;NM_001375648	IFI44L			180.661	152.568	194.416	75.4036	277.601	218.971	140.306	196.341	170.933	146.17	189.831	306.178	134.831	164.569	110.813	223.354	231.963	247.795	10.237	201.437	64.4266	98.2076	102.243	118.925	170.606	45.3687	0.782169	242.312	132.956	297.005	213.42	196.921	231.141	171.905	137.884	246.168	177.955	176.713	193.372	273.229
SPINK1	ENSG00000010256	ENST00000296695;ENST00000505722;ENST00000510027	PCTT;PSTI;Spink3;TATI	serine peptidase inhibitor Kazal type 1 [Source:HGNC Symbol;Acc:HGNC:11244]	Hereditary chronic pancreatitis;NON RARE IN EUROPE: Recurrent acute pancreatitis;Tropical pancreatitis;PANCREATITIS HEREDITARY;TROPICAL CALCIFIC PANCREATITIS	NM_003122;NM_001354966;NM_001379610	SPINK1			2.65296	5.23149	23.7641	85.839	2.12733	39.526	15.5368	0.0660347	1.90973	0.385184	3.83177	11.9466	8.97464	1.48973	9.03788	23.3494	0.848055	14.8565	11.8856	3.21499	5.18213	0.952223	0	19.5943	16.3193	40.5309	10.7894	9.06322	22.3446	6.59818	7.46453	0.062329	0.192923	2.46246	6.79944	23.4932	5.20179	1.09589	7.68337	1.09949
MT1G	ENSG00000100097	ENST00000444837;ENST00000569500;ENST00000379811;ENST00000568675	MT1;MT1K	metallothionein 1G [Source:HGNC Symbol;Acc:HGNC:7399]		NM_005950;NM_001301267	MT1G			22.0891	7.42541	50.0418	67.9922	7.90734	3.31415	3.21765	3.98537	0.645151	3.11947	16.3444	4.64339	16.5711	62.8469	71.749	13.1053	5.0583	13.9995	33.0788	6.29036	17.7807	11.6147	7.56214	267.566	7.21105	33.9268	31.1131	23.5661	15.0969	9.47149	1.1455	3.39493	2.45321	18.2155	72.9805	9.55454	5.35667	13.1259	5.99107	4.4717
IFITM1	ENSG00000085514	ENST00000680299;ENST00000679353;ENST00000679982;ENST00000681350;ENST00000680855;ENST00000680588;ENST00000680310;ENST00000681702;ENST00000681111;ENST00000680342;ENST00000680870;ENST00000681293;ENST00000680802;ENST00000528780;ENST00000681761;ENST00000681821;ENST00000328221;ENST00000680699;ENST00000681938;ENST00000679380;ENST00000680938;ENST00000408968;ENST00000679765;ENST00000681180;ENST00000681426…	9-27;CD225;DSPA2a;IFI17	interferon induced transmembrane protein 1 [Source:HGNC Symbol;Acc:HGNC:5412]		NM_003641	IFITM1			93.4604	49.0406	94.3713	11.3021	161.19	117.068	90.4383	119.23	96.4119	45.6222	102.707	139.145	43.1272	93.9098	72.0621	125.97	215.624	224.372	1.2918	201.027	20.8929	33.1333	48.087	47.2204	139.465	6.47071	0.558115	249.416	54.989	239.482	115.96	122.618	151.805	65.3329	35.9076	174.846	88.8836	107.927	92.4221	148.868
AC136475.9	ENSG00000138069	ENST00000399815		novel protein						7.01178	0	2.4e-06	3.20001	0.107763	6.89327	8.44277	0	108.723	0	4.27758	0	0	0	34.6412	28.1202	13.4411	4.75779	1.8182	7.11522	7.16603	13.3079	1.58344	5.54941	155.491	0	0.409844	49.995	0	17.8674	8.75215	4.51233	5.7444	8.35751	0	9.01852	10.0974	0	1.65189	2.20231
APOL3	ENSG00000143933	ENST00000349314;ENST00000432700;ENST00000422426;ENST00000397289;ENST00000361710;ENST00000397287;ENST00000487355;ENST00000487423;ENST00000426939;ENST00000534251;ENST00000531195;ENST00000487783;ENST00000525184;ENST00000485453;ENST00000530895;ENST00000472303;ENST00000531095;ENST00000528740;ENST00000533061;ENST00000397293;ENST00000424878	APOLIII;CG12-1	apolipoprotein L3 [Source:HGNC Symbol;Acc:HGNC:14868]		NM_145640;NM_145642;NM_145641;NM_145639;NM_030644;NM_014349	APOL3			1028.86	712.175	1032.61	357.614	1379.68	1825.16	845.272	1192.23	2289.59	728.53	555.279	1840.89	1437.43	680.032	926.594	1082.96	1171.79	775.538	109.715	823.924	363.764	1146.17	1207.42	454.404	2197.12	453.113	13.8159	1775.26	730.852	968.689	719.654	933.114	1301.22	875.032	299.814	1400.86	1224.45	1104.43	1353.31	944.117
NEURL3	ENSG00000133606	ENST00000451794;ENST00000310865;ENST00000435380;ENST00000444588	Lincr;LOC93082;RNF132	neuralized E3 ubiquitin protein ligase 3 [Source:HGNC Symbol;Acc:HGNC:25162]		NM_001285485;NM_001285486	NEURL3	NR_104346		51.1348	48.5344	83.5329	42.754	81.2891	120.229	88.3736	80.0079	92.0851	155.89	66.6831	99.72	73.7867	22.6139	56.011	77.2751	101.211	89.5194	42.3068	58.7459	61.2168	172.853	99.0973	15.5557	155.822	30.8369	0.124578	90.7473	41.3836	65.2045	87.5619	88.3194	50.4031	99.4917	44.6741	97.8887	54.2508	76.7704	48.088	107.656
HERC5	ENSG00000135930	ENST00000264350;ENST00000508695;ENST00000508159;ENST00000510223;ENST00000502913	CEB1	HECT and RLD domain containing E3 ubiquitin protein ligase 5 [Source:HGNC Symbol;Acc:HGNC:24368]		NM_016323	HERC5			317.772	421.559	442.332	221.717	556.089	740.005	502.098	405.789	749.662	465.268	427.705	509.932	483.632	244.683	471.056	338.323	511.414	463.582	603.985	303.661	299.56	659.003	443.168	146.553	848.811	163.643	4.63313	484.618	275.288	483.055	615.221	527.355	463.493	396.32	386.947	415.7	399.99	477.344	391.093	471.85
RNA5SP39	ENSG00000180879	ENST00000411245	RN5S39	RNA, 5S ribosomal pseudogene 39 [Source:HGNC Symbol;Acc:HGNC:42615]			RNA5SP39			30.6496	37.5474	27.768	27.8591	62.2201	47.9306	41.8794	32.2266	73.8798	19.0422	42.4746	117.101	44.0678	24.4376	30.6459	71.344	70.8445	40.8484	26.3158	36.8454	21.5851	53.2798	85.0989	24.554	30.0579	37.35	0	55.4516	36.622	37.5483	26.0758	3.72146	23.8022	41.2495	82.1541	114.715	38.2908	32.3985	58.81	60.3401
EGR1	ENSG00000072778	ENST00000239938	AT225;G0S30;KROX-24;NGFI-A;TIS8;ZIF-268;ZNF225	early growth response 1 [Source:HGNC Symbol;Acc:HGNC:3238]		NM_001964	EGR1			0.393735	0.146176	0	1.69983	0	0.16081	0.299998	0.309306	0.187472	0.232961	0.111495	0.397552	0.225152	0.0337205	0.121055	0.229332	0.176303	0.229398	0.65533	0.158502	0.0893466	0.134086	0.0467572	0.582346	0	0.603245	149.432	0.0216702	0.193285	0.0508756	0.357417	0.0414308	0.157793	0	0.236459	0.454221	0.116084	0.133132	0	0.0383965
LGALS2	ENSG00000134575	ENST00000215886;ENST00000416480	HL14	galectin 2 [Source:HGNC Symbol;Acc:HGNC:6562]	MYOCARDIAL INFARCTION SUSCEPTIBILITY TO MYOCARDIAL INFARCTION SUSCEPTIBILITY TO 1 INCLUDED	NM_006498	LGALS2			0.294559	29.5456	24.3053	0	13.7761	0	14.4791	10.9378	63.565	16.3357	14.3125	0.380429	3.46588	13.5792	19.0732	6.57353	51.6069	0.294861	0	33.6864	10.6453	3.08564	3.71313	148.153	7.43443	3.57593	17.2655	18.4945	0.186349	10.1426	8.20994	30.1	16.6534	17.1972	13.1786	2.14821	5.49908	6.06223	10.5226	6.23298
TMEM176B	ENSG00000163931	ENST00000492607;ENST00000447204;ENST00000434545;ENST00000429904;ENST00000326442;ENST00000450753	LR8;MS4B2	transmembrane protein 176B [Source:HGNC Symbol;Acc:HGNC:29596]		NM_014020;NM_001101312;NM_001362692;NM_001101311;NM_001362691;NM_001101314	TMEM176B			19.7736	8.36101	149.969	18.8087	181.956	5.37586	8.32396	55.344	100.333	7.10366	5.38026	6.13865	128.458	54.4512	43.6231	38.7806	52.0912	34.2242	79.7239	203.214	4.8314	3.48834	2.95009	3.54417	78.7964	28.2996	7.28578	321.648	58.9121	8.3336	10.8188	87.3461	60.9901	4.65864	4.25677	6.24724	59.5159	107.435	1.53751	58.7136
RPL3P4	ENSG00000000938	ENST00000417615		ribosomal protein L3 pseudogene 4 [Source:HGNC Symbol;Acc:HGNC:19805]			RPL3P4			3.13986	3.31072	0	8.69133	0	8.58422	5.37657	2.19928	20.7089	13.1635	3.82248	4.63891	6.25861	3.15371	2.30905	8.9836	7.96896	3.1219	4.36476	5.11182	5.83621	7.88735	6.75703	4.10907	145.508	6.87982	3.08867	3.11922	6.22774	8.70292	1.95665	4.86152	7.10672	4.44433	8.19579	6.21289	3.09014	6.25861	6.34114	4.71368
MT1H	ENSG00000130706	ENST00000332374;ENST00000569155	MT1	metallothionein 1H [Source:HGNC Symbol;Acc:HGNC:7400]		NM_005951	MT1H			5.38917	1.1198	5.10359	7.05069	0	0	0.483758	0.320054	0	1.23664	4.65299	0	2.32045	9.37084	19.8882	0.865384	0.453912	1.7649	6.76168	0	11.4919	1.02425	4.14709	142.649	1.52366	4.73147	2.5836	0.656731	2.21186	0	0	0	0.324374	2.64696	16.0545	0	0.622172	2.67277	0.633807	0
AC004057.1	ENSG00000115419	ENST00000485827;ENST00000356247		ribosomal protein S26 (RPS26) pseudogene						10.3286	25.1239	34.7634	16.3777	25.4736	0	62.7645	0	137.478	74.9252	49.7724	34.5851	39.7234	1.20704	87.8437	41.777	69.687	61.2873	35.8346	25.822	0	37.9979	73.0628	18.5419	140.818	16.1563	82.4363	60.5821	3.90952	1.9466	0.0167934	36.0384	84.7824	0	25.2625	5.21e-07	7.32421	48.8716	1.86817	2.86239
IFIT1	ENSG00000162616	ENST00000546318;ENST00000371804	G10P1;GARG-16;IFI56;IFNAI1	interferon induced protein with tetratricopeptide repeats 1 [Source:HGNC Symbol;Acc:HGNC:5407]		NM_001270930;NM_001270927;NM_001270928;NM_001270929;NM_001548	IFIT1			398.395	272.508	287.231	102.197	317.636	458.604	459.106	278.513	307.219	148.523	294.45	319.329	212.806	146.542	200.767	181.977	400.071	219.013	46.7175	390.201	141.665	198.664	151.129	90.7569	145.305	103.299	2.36946	248.183	150.214	354.656	427.948	312.17	339.112	181.133	321.853	357.997	171.471	298.534	231.239	423.509
CHI3L1	ENSG00000228253	ENST00000473185;ENST00000255409;ENST00000404436;ENST00000478742;ENST00000472064	GP39;YK-40;YKL40	chitinase 3 like 1 [Source:HGNC Symbol;Acc:HGNC:1932]	ASTHMA-RELATED TRAITS SUSCEPTIBILITY TO 7;Schizophrenia	NM_001276	CHI3L1			1610.71	4951.48	4924.67	271.997	2103.59	380.75	3107.88	5152.57	1379.99	5467.53	3413.02	237.483	811.075	2957.61	2356.32	1003.91	3860.09	1128.25	3320.17	11051.4	5478.71	3348.09	4684.33	1733.53	98.043	482.119	822.798	1216.98	5741.19	3818.82	2771.22	4174.09	5160.75	2130.16	3645.25	764.202	1370.94	1597.03	2420.17	4041.59
MAP1LC3A	ENSG00000162783	ENST00000374837;ENST00000360668;ENST00000397709;ENST00000476428	ATG8E;LC3;LC3A;MAP1ALC3;MAP1BLC3	microtubule associated protein 1 light chain 3 alpha [Source:HGNC Symbol;Acc:HGNC:6838]		NM_181509;NM_032514	MAP1LC3A			28.2152	18.452	49.7086	9.86879	29.6821	28.404	32.7121	29.1091	77.3691	25.978	28.8475	44.5936	19.0715	55.1932	59.7423	23.2439	35.1059	66.3645	4.44989	40.9461	36.6034	38.4633	25.7675	153.714	31.86	10.7497	0.158117	100.868	26.302	39.4976	21.1942	42.6519	62.3874	44.0587	12.2119	19.6081	32.7004	36.6166	28.6875	27.9582
RGS1	ENSG00000143119	ENST00000367459;ENST00000474373;ENST00000462589;ENST00000583155;ENST00000469578;ENST00000498352	1R20;BL34;IER1;IR20	regulator of G protein signaling 1 [Source:HGNC Symbol;Acc:HGNC:9991]		NM_002922	RGS1			176.997	58.2536	21.4526	97.478	5.50936	8.57019	26.42	41.4836	12.5747	18.4661	16.3846	26.6481	16.5443	20.0757	17.0988	16.3232	23.3553	5.22817	137.261	60.2051	90.7981	22.5096	30.1738	18.3484	0.947737	231.877	256.843	11.5367	15.684	9.05277	18.5442	23.9024	14.2811	19.2999	64.3353	17.5384	9.07141	17.0596	18.3816	37.2319
CXCL8	ENSG00000118785	ENST00000307407;ENST00000401931;ENST00000483500	3-10C;AMCF-I;b-ENAP;GCP-1;GCP1;IL-8;IL8;K60;LECT;LUCT;LYNAP;MDNCF;MONAP;NAF;NAP-1;NAP1;SCYB8;TSG-1	C-X-C motif chemokine ligand 8 [Source:HGNC Symbol;Acc:HGNC:6025]		NM_000584;NM_001354840	CXCL8			9564.64	2340.45	3667.96	25692.8	2328.72	12888.5	1214.13	1585.75	615.765	1413.89	3615.64	19966.9	21445	923.833	1740.53	38095.1	294.52	7361.35	500.119	400.727	1534.96	2354.36	5273.49	5329.59	6024.67	18403.1	1238.82	1653.18	11486	2315.69	1035.82	315.884	584.318	5125.06	5601	29352.7	16571.7	3586.28	10646.6	418.924
SELENOP	ENSG00000174748	ENST00000514985;ENST00000512980;ENST00000511224;ENST00000506577;ENST00000507920;ENST00000509276;ENST00000514218;ENST00000513303;ENST00000514403;ENST00000510965;ENST00000505309;ENST00000510650;ENST00000506078;ENST00000515626;ENST00000508937	SELP;SeP;SEPP;SEPP1	selenoprotein P [Source:HGNC Symbol;Acc:HGNC:10751]		NM_005410;NM_001093726;NM_001085486	SELENOP			56.0969	17.8578	45.0197	24.6126	328.905	303.073	124.591	89.7272	95.317	84.6202	26.8062	340.884	60.8657	42.075	13.8596	122.982	181.345	73.7584	25.5426	81.4964	9.32341	319.182	138.828	1.97392	71.1023	29.6332	119.963	180.873	41.5368	107.824	265.358	139.187	110.072	71.6068	6.94122	219.533	81.8227	73.4983	115.637	250.081
GBP1	ENSG00000137818	ENST00000459831;ENST00000370473;ENST00000495131;ENST00000484970;ENST00000468959;ENST00000479889;ENST00000681280;ENST00000493139;ENST00000469194		guanylate binding protein 1 [Source:HGNC Symbol;Acc:HGNC:4182]		NM_002053	GBP1			1716.48	2127.33	3288.87	578.658	3073.53	3463.17	2770.21	2373.03	2724.33	2088.54	2045.13	2653.04	1565.69	1511.66	1908.72	1506.73	2609.51	2510.22	791.471	1850.89	1313.98	2543.08	1836.69	501.259	2102	507.974	26.4918	2617.54	1515.92	2476.83	3087.69	2387.48	2805.63	2278.3	1000.53	2257.59	1846.11	2266.81	1793.8	2867.26
CXCL3	ENSG00000185215	ENST00000296026;ENST00000511669;ENST00000502974;ENST00000510390	CINC-2b;GRO3;GROg;MIP-2b;SCYB3	C-X-C motif chemokine ligand 3 [Source:HGNC Symbol;Acc:HGNC:4604]		NM_002090	CXCL3			1086.29	169.785	497.72	3565.38	460.632	1871.94	176.745	191.436	146.3	372.999	497.144	2853.44	2390.17	223.675	450.177	4192.33	43.2899	669.159	387.998	55.7305	262.584	539.501	962.47	507.26	564.325	2443.29	655.59	276.276	1470.7	340.701	106.421	69.3633	143.796	906.017	690.603	4620.23	2209.71	666.369	1266.58	38.033
PSMB3	ENSG00000166387	ENST00000619426;ENST00000610434;ENST00000613870;ENST00000620309;ENST00000614132;ENST00000618159	HC10-II;MGC4147	proteasome 20S subunit beta 3 [Source:HGNC Symbol;Acc:HGNC:9540]		NM_002795	PSMB3	NR_104195;NR_104194		73.4666	3.21899	27.9038	0.565913	1.04017	2.89817	17.7684	1.09031	61.4841	12.466	1.3961	1.93188	10.6291	1.07763	8.07618	17.7342	0.388236	13.929	0.317319	1.38847	1.5771	6.92413	1.51897	14.4856	2.79626	0.518481	4.29861	120.375	1.46774	1.58389	2.31e-07	2.66318	1.46613	2.14184	0.547457	2.02008	27.6348	0.447185	1.71178	31.3593
TRGJP1	ENSG00000135272	ENST00000390339	JP1;TCRGJP1	T cell receptor gamma joining P1 [Source:HGNC Symbol;Acc:HGNC:12280]			TRGJP1			12.4115	28.8125	11.1273	9.14634	68.9671	42.9816	90.3442	23.242	79.565	35.893	7.64854	54.1798	26.5059	119.596	30.6861	46.7708	77.8939	89.4443	0	65.7673	41.069	8.62521	9.90552	9.90327	63.4995	7.49623	0	74.6832	20.6278	67.1616	110.914	66.5402	79.0258	45.5919	11.2797	31.0814	91.4912	63.206	43.9668	103.459
HLA-DQA1	ENSG00000099940	ENST00000422863;ENST00000343139;ENST00000395363;ENST00000496318;ENST00000374949;ENST00000482745;ENST00000460633	CELIAC1;HLA-DQA	major histocompatibility complex, class II, DQ alpha 1 [Source:HGNC Symbol;Acc:HGNC:4942]	Adult-onset myasthenia gravis;Idiopathic achalasia;NON RARE IN EUROPE: Celiac disease;NON RARE IN EUROPE: Diabetes mellitus type 1	NM_002122	HLA-DQA1			40.1753	6.13233	13.5494	28.4534	69.3749	38.2525	27.5453	0.191391	34.0337	0.16031	0.313519	0.194115	26.4085	0.225303	0.152817	34.9343	133.001	0.235025	21.0633	9.32451	21.4849	42.9647	27.2756	0.203265	0.333336	19.553	44.2814	40.855	0.121324	43.3956	43.377	0.219751	0.268674	25.0017	0.191365	0.463187	7.41986	4.38357	27.18	0.214373
HES4	ENSG00000136026	ENST00000428771;ENST00000304952;ENST00000481869;ENST00000484667	bHLHb42	hes family bHLH transcription factor 4 [Source:HGNC Symbol;Acc:HGNC:24149]		NM_001142467;NM_021170	HES4			32.575	40.0232	55.7223	8.42845	57.1631	65.3808	72.9924	53.926	89.1755	63.797	37.755	29.811	28.1185	31.0568	62.0797	17.0171	66.0316	65.4689	34.3827	37.9554	39.5759	47.6015	27.3666	10.6081	131.329	6.8301	0.114806	57.9609	18.0184	36.6152	69.0198	58.9346	44.9172	45.184	31.7505	31.8418	21.2243	54.4455	25.3893	64.6068
IGFBP4	ENSG00000204256	ENST00000269593	BP-4;HT29-IGFBP;IBP4;IGFBP-4	insulin like growth factor binding protein 4 [Source:HGNC Symbol;Acc:HGNC:5473]		NM_001552	IGFBP4			51.1601	29.4259	65.392	7.90003	187.909	178.639	75.3158	132.988	226.674	119.135	82.7817	160.425	49.2543	71.7833	69.3018	74.597	169.64	120.731	13.0583	84.2935	47.8015	167.211	129.838	21.835	282.036	6.67252	1.40465	185.159	32.4184	148.547	109.771	171.721	119.037	103.912	32.2509	77.8597	67.7171	118.49	110.144	162.313
AC068631.2	ENSG00000159873	ENST00000418776		novel protein						62.6919	65.3767	61.1586	36.565	52.1385	76.9918	62.0657	70.6152	40.1258	67.661	34.7667	104.799	73.0678	29.1671	40.0629	50.8331	45.6776	29.7278	53.8365	23.6521	64.4917	115.547	77.0624	57.7078	0	37.9174	50.5794	42.7099	63.046	58.8173	66.6369	54.6741	56.8204	68.7324	54.8237	63.1815	51.1979	49.4673	47.0751	34.8848
EEPD1	ENSG00000158769	ENST00000242108;ENST00000487069;ENST00000468591;ENST00000444777;ENST00000534978	KIAA1706	endonuclease/exonuclease/phosphatase family domain containing 1 [Source:HGNC Symbol;Acc:HGNC:22223]		NM_030636	EEPD1			6.27482	6.02398	2.95338	14.5014	0.410233	0.761241	0.178287	5.5223	0.983945	6.08028	2.15845	0.921213	2.3507	1.22589	3.13494	4.25818	3.21111	0.276248	11.8808	5.1147	7.72326	2.80129	5.43718	22.1893	0.0608118	11.3659	111.657	2.15045	4.00637	0.133901	0.389998	1.0647	0.935872	2.21086	3.97855	2.04155	0.571378	0.47301	0.676118	5.41676
TPSB2	ENSG00000006625	ENST00000611196;ENST00000606293;ENST00000612142		tryptase beta 2 [Source:HGNC Symbol;Acc:HGNC:14120]		NM_024164	TPSB2			0.768086	0.859744	8.88	25.6979	0	0.130726	0	5.15101	1.53826	0	88.5387	1.75795	0.473532	0.283945	6.01267	9.22025	0	0	1.15918	7.55471	0.518541	6.49511	1.30858	4.16109	1.41686	0.817082	2.07955	0.379307	6.01555	12.563	0	5.81057	0.328481	5.46431	72.5609	6.3182	0.316428	0	7.97736	9.49027
MCOLN2	ENSG00000088832	ENST00000370608;ENST00000463065;ENST00000530971;ENST00000284027;ENST00000531325;ENST00000531874	FLJ36691;TRP-ML2;TRPML2	mucolipin 2 [Source:HGNC Symbol;Acc:HGNC:13357]		NM_153259;NM_001330647	MCOLN2			60.8407	130.265	165.862	63.2146	217.866	151.972	137.338	184.893	279.549	208.935	186.213	161.834	146.035	271.07	169.192	208.327	300.407	354.553	15.0461	169.069	136.301	147.558	166.941	66.6055	425.124	31.9005	2.96468	362.174	126.799	254.187	130.874	239.697	280.546	203.524	76.2329	187.882	148.04	178.715	229.447	236.379
GAL	ENSG00000132341	ENST00000538401;ENST00000265643	GAL-GMAP;GALN;GLNN;GMAP	galanin and GMAP prepropeptide [Source:HGNC Symbol;Acc:HGNC:4114]	EPILEPSY FAMILIAL TEMPORAL LOBE 8	NM_015973	GAL			197.58	278.808	101.053	28.3934	31.7346	10.3241	156.208	92.938	72.7796	195.717	165.379	4.63109	18.0253	46.8628	51.7146	22.9188	211.835	16.4221	515.769	240.46	240.4	60.1374	72.982	72.2721	3.96449	93.8801	57.3437	129.079	68.1841	67.2012	70.4018	127.398	108.815	52.9742	387.311	22.1466	10.6079	31.932	190.011	229.866
CES1	ENSG00000105355	ENST00000565568;ENST00000360526;ENST00000422046;ENST00000563241;ENST00000361503;ENST00000569260;ENST00000563005;ENST00000565403;ENST00000566555	CEH;CES1A1;CES1A2;CES2;HMSE;HMSE1;SES1	carboxylesterase 1 [Source:HGNC Symbol;Acc:HGNC:1863]	DRUG METABOLISM ALTERED CES1-RELATEDCARBOXYLESTERASE 1 DEFICIENCY INCLUDED	NM_001025195;NM_001266;NM_001025194	CES1			3.86566	10.4366	31.9568	2.37509	48.7423	16.1981	32.7208	3.59868	2.21862	71.69	125.145	9.2452	6.36655	70.135	83.7295	5.99137	16.0656	14.2874	2.93598	14.8113	47.4987	19.5535	37.3731	68.1757	18.8149	1.6114	4.79422	13.2271	48.3854	14.9424	31.9055	21.0296	7.91373	126.269	38.8178	26.986	74.6119	15.413	3.67138	16.928
SERPINB2	ENSG00000019582	ENST00000404622;ENST00000299502;ENST00000413956;ENST00000443281;ENST00000482254;ENST00000457692	HsT1201;PAI2;PLANH2	serpin family B member 2 [Source:HGNC Symbol;Acc:HGNC:8584]		NM_002575;NM_001143818	SERPINB2			962.863	186.551	307.514	1485.09	449.413	1673.28	313.018	102.921	175.023	93.0747	293.222	1792.38	1441.61	121.846	41.8319	1962.01	93.1939	735.204	533.396	161.674	150.591	627.857	441.659	150.222	218.201	1870.13	62.0655	154.256	474.525	224.328	287.376	85.2984	231.836	216.364	642.089	4290.39	1011.78	267.924	718.629	152.346
EGR2	ENSG00000078668	ENST00000639815;ENST00000242480;ENST00000411732;ENST00000637191;ENST00000493899;ENST00000439032	KROX20	early growth response 2 [Source:HGNC Symbol;Acc:HGNC:3239]	Charcot-Marie-Tooth disease type 1D;Charcot-Marie-Tooth disease type 4E;Dejerine-Sottas syndrome;CHARCOT-MARIE-TOOTH DISEASE DEMYELINATING TYPE 1D;HYPERTROPHIC NEUROPATHY OF DEJERINE-SOTTAS;NEUROPATHY CONGENITAL HYPOMYELINATING 1 AUTOSOMAL RECESSIVE;Neuropathy congenital hypomyelinating 1	NM_001136177;NM_000399;NM_001321037;NM_001136179;NM_001136178	EGR2			11.6676	20.9453	15.3269	11.931	2.12136	1.6435	4.40874	10.6661	1.73498	14.3495	6.36435	0.998192	5.70321	4.2593	3.74226	8.0613	8.68569	6.31448	4.3345	21.4371	33.3621	1.65204	7.59901	33.9945	0.714556	11.6844	170.928	3.04684	16.0987	3.5626	5.22902	11.2933	5.44424	6.45784	25.5125	2.92987	3.136	6.20136	9.61564	11.5087
TAP2	ENSG00000102390	ENST00000652259;ENST00000620123;ENST00000374897;ENST00000464100;ENST00000485701	ABCB3;D6S217E;PSF2;RING11	transporter 2, ATP binding cassette subfamily B member [Source:HGNC Symbol;Acc:HGNC:44]	Immunodeficiency by defective expression of MHC class I;BARE LYMPHOCYTE SYNDROME TYPE I	NM_018833;NM_001290043	TAP2			55.2481	54.0067	11.3309	0	84.7665	21.5066	19.9061	80.2507	13.4116	46.6763	28.3851	25.7339	8.821	27.1688	42.3912	12.4465	36.5073	54.9735	23.8332	33.2034	34.1175	53.5263	60.6966	22.0914	96.8197	31.8709	1.28998	16.8388	53.4793	49.177	24.4966	84.2679	42.6257	51.7032	15.2535	37.2948	60.1239	61.5548	31.8394	82.5609
FFAR2	ENSG00000051108	ENST00000601590;ENST00000599180;ENST00000246549	FFA2R;GPR43	free fatty acid receptor 2 [Source:HGNC Symbol;Acc:HGNC:4501]		NM_005306;NM_001370087	FFAR2			12.2633	12.7918	10.6279	3.34202	52.8869	15.6172	42.2069	17.5943	51.6675	20.738	16.2342	14.8966	6.51402	64.1125	130.499	9.18443	110.885	50.1594	0.34814	58.2139	6.33001	6.20702	4.65191	4.3559	46.1577	7.04962	10.9159	114.383	10.5534	107.892	34.4149	67.5481	20.21	14.4038	6.65308	12.6843	10.5755	28.5165	7.75189	30.3887
GIMAP4	ENSG00000137801	ENST00000255945;ENST00000461940;ENST00000494750;ENST00000478135;ENST00000479232	FLJ11110;HIMAP4;IAN1;IMAP4	GTPase, IMAP family member 4 [Source:HGNC Symbol;Acc:HGNC:21872]		NM_018326;NM_001363532	GIMAP4			88.6639	33.0513	85.6456	3.10525	147.722	58.9961	32.4012	68.9881	131.459	42.9887	16.798	40.9518	22.8375	98.65	85.6349	31.8132	100.955	62.8672	9.50287	177.097	37.5273	62.5973	79.5431	58.2441	68.3518	8.03663	6.57491	227.72	24.6441	44.1695	50.2357	104.046	89.9988	28.9105	40.5056	27.0229	37.9575	80.1206	25.1671	53.6056
FABP5P7	ENSG00000135677	ENST00000524732	FABP5L7	fatty acid binding protein 5 pseudogene 7 [Source:HGNC Symbol;Acc:HGNC:31070]			FABP5P7			0	0	0	0	0	3.43e-08	0	0	71.8694	0.0376232	0	0	0	0	94.7051	0	0	0	0	0	0	0	0	7.53e-05	0.00660039	3.7399	0	2.29e-06	0	0	0	0	0	0	0	0	0	0	0	0
IFITM3	ENSG00000044574	ENST00000679793;ENST00000680920;ENST00000680932;ENST00000679382;ENST00000681198;ENST00000399808;ENST00000680209;ENST00000681304;ENST00000681840;ENST00000531688;ENST00000526811;ENST00000602735;ENST00000680023;ENST00000679433;ENST00000679441;ENST00000679792;ENST00000681184;ENST00000680720;ENST00000680622;ENST00000681748;ENST00000602809;ENST00000602949;ENST00000679746;ENST00000681048;ENST00000679830…	1-8U;DSPA2b	interferon induced transmembrane protein 3 [Source:HGNC Symbol;Acc:HGNC:5414]	INFLUENZA SEVERE SUSCEPTIBILITY TO	NM_021034	IFITM3	NR_049759		432.217	225.536	516.327	75.82	646.561	536.76	461.072	514.357	590.702	352.198	476.393	657.402	282.517	441.556	495.489	460.547	676.232	837.59	79.687	452.29	158.479	260.914	310.21	273.194	982.77	73.8694	9.23065	945.739	183.394	867.028	421.969	596.204	638.347	464.357	246.628	760.982	501.697	508.13	430.3	620.874
ADORA2A	ENSG00000099622	ENST00000467385;ENST00000486351;ENST00000424232;ENST00000611543;ENST00000486108;ENST00000464977;ENST00000444262;ENST00000496258;ENST00000337539;ENST00000496497;ENST00000472248;ENST00000610595;ENST00000618076;ENST00000436735;ENST00000439591	ADORA2;RDC8	adenosine A2a receptor [Source:HGNC Symbol;Acc:HGNC:263]	Acute encephalopathy with biphasic seizures and late reduced diffusion	NM_001278500;NM_000675;NM_001278499;NM_001278497;NM_001278498	ADORA2A			110.734	125.167	102.903	138.199	87.5768	119.597	76.5981	90.154	106.196	78.8877	113.306	142.846	220.379	60.3528	130.665	142.436	74.6666	147.302	28.3992	61.3664	56.0757	65.1274	96.5518	90.6316	343.923	143.019	2.60197	162.076	137.274	99.6665	79.2994	68.8179	79.9591	106.457	88.9642	166.055	137.699	111.871	128.076	76.4392
LILRB3	ENSG00000221926	ENST00000391750;ENST00000414379;ENST00000346401;ENST00000245620;ENST00000460208;ENST00000469273;ENST00000436504;ENST00000468668;ENST00000445347	CD85a;HL9;ILT5;LIR-3;LIR3;PIR-B;PIRB	leukocyte immunoglobulin like receptor B3 [Source:HGNC Symbol;Acc:HGNC:6607]		NM_006864;NM_001320960;NM_001081450	LILRB3	NR_135494;NR_135496;NR_135495;NR_135493		0.303024	2.61715	48.5391	3.53292	2.02512	14.4422	18.2279	31.6147	0	0.834569	28.6428	1.99281	0.88318	2.65222	5.91061	0	50.8418	69.6239	32.6964	35.8797	2.49505	13.3144	28.3815	56.2376	14.883	1.70389	32.4579	43.0569	3.44646	4.51825	30.9181	6.15521	1.7834	51.3249	26.4856	1.34508	40.2773	58.6737	1.30516	42.727
RNASE1	ENSG00000169245	ENST00000397967;ENST00000340900;ENST00000412779;ENST00000555698;ENST00000397970	RAC1;RNS1	ribonuclease A family member 1, pancreatic [Source:HGNC Symbol;Acc:HGNC:10044]		NM_002933;NM_198234;NM_198232;NM_198235	RNASE1			2655.46	213.244	324.396	2242.14	1980.18	892.507	287.258	1381.81	1808.33	395.916	388.075	1781.61	2840.07	416.688	345.019	4585.05	512.859	869.81	82.2113	614.383	118.406	1964.98	3276.1	542.222	3022.45	7617.16	3288.2	1335.16	1786.23	1067.6	491.126	1178.2	571.127	636.627	542.94	4663.56	2517.04	1591.36	4247.61	312.727
IFIT3	ENSG00000155368	ENST00000679781;ENST00000681376;ENST00000679438;ENST00000681277;ENST00000679923;ENST00000680085;ENST00000371818;ENST00000680779;ENST00000679536;ENST00000371811;ENST00000680037;ENST00000679583;ENST00000679897;ENST00000681178;ENST00000681207	CIG-49;GARG-49;IFI60;IFIT4;IRG2;ISG60;RIG-G	interferon induced protein with tetratricopeptide repeats 3 [Source:HGNC Symbol;Acc:HGNC:5411]		NM_001289758;NM_001549;NM_001031683;NM_001289759	IFIT3			1756.86	1448.92	1575.31	930.168	1445.03	2263.16	2127.5	1347.7	1457.2	631.966	1276.96	1557.42	1128.07	589.308	911.913	1096.21	1733.91	1361.65	507.329	1542.3	713.4	766.066	595.407	482.599	730.099	865.227	24.1084	1145.73	953.436	1614.74	2016.52	1486.19	1448.73	891.006	1351.03	1663.75	954.305	1438.14	1079.57	1820.5
CMPK2	ENSG00000126777	ENST00000458098;ENST00000256722;ENST00000478738;ENST00000491738;ENST00000465619;ENST00000404168;ENST00000470479	NDK;TYKi;UMP-CMPK2	cytidine/uridine monophosphate kinase 2 [Source:HGNC Symbol;Acc:HGNC:27015]		NM_001256478;NM_207315;NM_001256477	CMPK2	NR_046236		198.486	170.381	170.765	92.9888	258.365	272.172	219.797	170.209	170.419	182.964	184.479	285.655	195.047	110.736	113.108	167.527	201.841	253.524	111.742	171.322	136.613	229.348	175.567	88.7753	141.501	77.9015	2.18035	175.293	137.158	252.913	246.705	172.09	180.082	200.081	185.234	284.795	181.731	202.637	174.188	239.288
CDC42EP2	ENSG00000091483	ENST00000279249;ENST00000533419	BORG1;CEP2	CDC42 effector protein 2 [Source:HGNC Symbol;Acc:HGNC:16263]		NM_006779	CDC42EP2			34.3157	22.3221	38.1956	18.5155	48.9813	47.3599	34.0896	38.3535	61.5728	29.1844	28.3663	50.7369	50.1042	22.1608	35.3303	30.282	29.2466	36.6343	12.9101	19.0393	12.8444	34.2849	34.8566	8.05529	112.041	16.2052	0.256374	59.4593	21.116	32.7057	22.5891	34.887	30.6504	46.3472	16.0676	44.5879	47.0303	40.3131	36.8078	27.2291
BHLHE41	ENSG00000197622	ENST00000242728;ENST00000394326;ENST00000541271	BHLHB3;DEC2;SHARP-1;SHARP1	basic helix-loop-helix family member e41 [Source:HGNC Symbol;Acc:HGNC:16617]	SHORT SLEEP FAMILIAL NATURAL 1	NM_030762	BHLHE41			12.8941	19.8134	24.3931	7.84793	10.8284	6.13358	3.78326	12.503	6.3163	16.7255	14.9411	6.31999	8.55215	28.4012	20.5438	8.31014	23.5748	28.5364	7.09225	20.4868	31.4839	5.13082	5.23998	125.798	8.31694	4.30409	12.6405	5.49564	18.8184	30.9885	3.68487	17.0061	28.3353	9.79484	20.1341	7.8408	6.64796	5.77858	9.56737	18.0527
EGLN3	ENSG00000166295	ENST00000250457;ENST00000553215;ENST00000556785;ENST00000487915;ENST00000547327;ENST00000550114;ENST00000551935;ENST00000548285;ENST00000546681;ENST00000464521;ENST00000557521	HIFPH3;PHD3	egl-9 family hypoxia inducible factor 3 [Source:HGNC Symbol;Acc:HGNC:14661]		NM_022073;NM_001308103	EGLN3			30.7887	3.02906	3.01077	111.426	3.76135	16.0231	0.697384	1.87832	1.0921	0.866028	1.79554	64.4573	68.1459	1.63153	1.89674	82.142	1.26683	1.0736	1.88488	0.945795	1.85636	2.22538	23.2082	0.518104	5.28634	105.725	16.6958	2.25369	16.9793	1.47039	0.734699	1.79216	0.92084	4.2036	6.6677	80.5394	19.7026	1.56965	28.7826	0.844158
SSUH2	ENSG00000099377	ENST00000341795;ENST00000413305;ENST00000420394;ENST00000455157;ENST00000317371;ENST00000495366;ENST00000435138;ENST00000415132;ENST00000544814;ENST00000492435;ENST00000466215;ENST00000484585;ENST00000483845;ENST00000470009;ENST00000464494;ENST00000478513	C3orf32;fls485;ssu-2	ssu-2 homolog [Source:HGNC Symbol;Acc:HGNC:24809]	Dentin dysplasia type I	NM_001256749;NM_015931;NM_001256748	SSUH2	NR_046358		28.9598	105.113	150.324	43.0124	29.8384	38.407	73.7323	98.0735	94.1543	59.8156	130.295	31.5832	33.7471	65.7791	89.098	28.1665	22.024	86.59	14.0364	43.1685	64.283	76.3274	63.8839	29.9839	35.7971	23.2353	0.711866	67.7829	45.5332	34.0249	119.057	43.1626	109.27	112.054	35.7567	15.7069	87.1489	101.278	27.7205	49.952
MTND2P28	ENSG00000123728	ENST00000457540		MT-ND2 pseudogene 28 [Source:HGNC Symbol;Acc:HGNC:42129]			MTND2P28			21.8077	39.9949	63.3514	8.6536	25.2692	15.6129	23.1401	20.5898	7.62765	131.297	19.6654	17.1531	9.10578	25.938	3.06696	16.9321	17.541	26.1687	20.6745	39.764	19.3729	15.361	11.5346	13.3712	1.42994	13.5845	23.138	16.9321	15.2918	27.1158	31.3452	15.3619	41.2612	86.736	18.6323	13.3622	19.1049	21.1397	20.9963	21.5915
CLIC1	ENSG00000107937	ENST00000375784;ENST00000375779;ENST00000375780;ENST00000395892;ENST00000616760	CLCNL1;G6;NCC27;p64CLCP	chloride intracellular channel 1 [Source:HGNC Symbol;Acc:HGNC:2062]		NM_001288;NM_001287593;NM_001287594	CLIC1			125.503	132.322	139.106	80.9369	154.735	170.627	160.393	2.22906	141.168	1.19842	148.575	131.427	132.058	138.029	152.481	129.133	172.011	179.761	85.7776	158.558	107.902	149.11	130.834	113.603	95.6771	77.1649	111.609	182.501	124.894	156.877	160.769	3.07014	136.12	68.9898	128.448	151.826	69.2674	68.8457	131.853	156.08
RNA5SP283	ENSG00000151348	ENST00000365604	RN5S283	RNA, 5S ribosomal pseudogene 283 [Source:HGNC Symbol;Acc:HGNC:43183]			RNA5SP283			28.5279	30.2161	31.8168	11.1827	22.1557	16.1364	27.8777	27.6567	21.7725	16.0955	42.7379	87.0141	28.6947	15.4258	40.123	27.629	31.3999	47.9042	0	28.1053	43.3088	54.0493	10.2928	24.8433	20.0267	16.1177	13.8761	57.7948	16.8793	4.7085	32.2334	26.093	28.2113	34.6537	31.4772	20.5712	29.004	24.5364	23.5771	24.8828
GEM	ENSG00000172922	ENST00000396194;ENST00000297596;ENST00000523660;ENST00000521817;ENST00000523433	KIR	GTP binding protein overexpressed in skeletal muscle [Source:HGNC Symbol;Acc:HGNC:4234]		NM_181702;NM_005261	GEM			21.9239	20.2364	9.95174	42.2948	1.84391	3.44584	4.08678	4.59575	1.2152	8.19927	6.48891	3.31442	5.57105	2.36088	3.02432	9.04577	3.13942	4.51928	93.8142	15.4366	12.4747	8.8064	6.45552	13.1057	0.0820562	26.2756	39.7142	1.61562	9.54606	4.9013	2.84685	4.48937	3.66396	6.89223	23.5793	7.10889	3.4968	6.12205	7.42313	4.07902
HESX1	ENSG00000169599	ENST00000647958;ENST00000295934;ENST00000473921;ENST00000495160	ANF;RPX	HESX homeobox 1 [Source:HGNC Symbol;Acc:HGNC:4877]	Combined pituitary hormone deficiencies genetic forms;Hypothyroidism due to deficient transcription factors involved in pituitary development or function;Kallmann Syndrome;Pituitary stalk interruption syndrome;Septo-optic dysplasia spectrum;SEPTOOPTIC DYSPLASIA;HESX1-Related Combined Pituitary Hormone Deficiency	NM_001376059;NM_001376058;NM_001376060;NM_001376061;NM_003865	HESX1			42.2765	38.6003	58.4539	5.59301	86.8347	89.1852	74.9618	69.4588	83.371	58.7138	54.0109	83.8779	23.9926	45.3028	43.2448	30.4982	111.077	92.9233	4.5865	82.0069	20.1377	76.2233	42.8856	9.66857	50.025	5.00711	0.283056	88.2817	27.0479	97.6634	85.3814	77.2334	87.3958	72.7247	31.0917	69.6089	43.3536	65.4846	50.459	104.881
PTGS2	ENSG00000276085	ENST00000367468;ENST00000681605;ENST00000680451;ENST00000490885;ENST00000559627;ENST00000466691	COX2	prostaglandin-endoperoxide synthase 2 [Source:HGNC Symbol;Acc:HGNC:9605]		NM_000963	PTGS2			406.343	270.823	270.714	1004.58	168.395	601.529	308.99	132.517	114.741	114.552	364.082	976.788	796.401	213.406	216.178	1789.56	34.3514	350.999	626.842	73.1127	68.3631	187.85	174.484	23.9353	103.362	784.19	19.7229	60.0847	579.796	108.689	337.433	79.2027	197.785	371.794	258.567	896.463	702.849	416.756	630.028	86.7681
SERPINB9	ENSG00000137817	ENST00000380698	CAP3;PI9	serpin family B member 9 [Source:HGNC Symbol;Acc:HGNC:8955]		NM_004155	SERPINB9			51.718	24.4544	49.87	33.8695	95.1744	96.5516	60.9817	72.1206	68.9461	54.3552	63.6052	134.171	82.072	122.096	71.5976	99.5793	63.3993	109.456	23.2322	72.9894	32.0848	72.0275	75.557	13.3872	63.865	15.286	0.5572	77.6382	46.4177	72.7631	95.9093	60.809	81.1489	69.4071	37.3983	113.107	100.794	84.7058	97.2936	94.9807
SLC7A8	ENSG00000073578	ENST00000339733;ENST00000316902;ENST00000397310;ENST00000422941;ENST00000469263;ENST00000453702;ENST00000529705;ENST00000528860;ENST00000621729;ENST00000528806;ENST00000528186;ENST00000532568;ENST00000524758;ENST00000525062	LAT2;LPI-PC1	solute carrier family 7 member 8 [Source:HGNC Symbol;Acc:HGNC:11066]		NM_012244;NM_001267037;NM_182728;NM_001267036	SLC7A8	NR_049767		15.3348	10.5045	10.3221	19.2998	5.18461	5.84734	5.34994	12.9587	6.6492	12.0198	3.73502	3.09523	5.27341	5.94721	4.59546	4.97923	6.47741	2.05517	36.5659	19.9434	18.7997	10.5475	8.33643	31.9956	2.31197	27.9844	169.6	2.94164	9.93403	3.86928	3.02901	7.51575	5.98339	3.12828	16.5883	5.57023	6.62368	5.54165	8.98535	3.83975
IL15RA	ENSG00000102524	ENST00000435171;ENST00000379977;ENST00000534292;ENST00000532948;ENST00000379972;ENST00000528354;ENST00000447291;ENST00000379974;ENST00000532039;ENST00000397250;ENST00000379971;ENST00000397246;ENST00000530685;ENST00000397255;ENST00000429135;ENST00000453922;ENST00000525219;ENST00000397248;ENST00000622442;ENST00000620345;ENST00000620865;ENST00000397251	CD215;IL-15RA	interleukin 15 receptor subunit alpha [Source:HGNC Symbol;Acc:HGNC:5978]		NM_002189;NM_172200;NM_001351097;NM_001351095;NM_001351096;NM_001243539;NM_001256765	IL15RA	NR_046362		387.399	341.649	362.664	241.744	364.058	407.124	345.088	400.547	320.111	393.193	380.482	480.974	417.766	235.243	234.415	413.616	297.949	454.916	225.098	313.392	234.078	349.102	377.779	161.994	323.204	241.819	5.00352	327.553	341.232	360.459	350.556	322.212	355.193	474.734	283.065	505.622	467.289	419.251	401.99	365.468
BATF	ENSG00000178860	ENST00000555795;ENST00000286639;ENST00000555504	B-ATF;BATF1;SFA-2	basic leucine zipper ATF-like transcription factor [Source:HGNC Symbol;Acc:HGNC:958]		NM_006399	BATF			29.4241	44.7774	57.5162	5.16866	274.682	196.459	132.13	143.433	392.297	112.169	81.3695	85.3758	32.2889	236.769	186.347	55.7252	387.422	202.017	8.75146	135.842	48.9386	131.524	90.6921	11.3133	519.115	6.99522	9.1527	365.445	26.9446	269.269	239.777	320.703	214.381	130.759	24.9984	49.8726	81.6443	99.6331	97.1468	254.99
SLC38A5	ENSG00000273604	ENST00000595796;ENST00000619100;ENST00000622196;ENST00000620913;ENST00000497336;ENST00000615300;ENST00000480105;ENST00000494034;ENST00000440085;ENST00000441948;ENST00000413668;ENST00000416711;ENST00000488083;ENST00000429543	JM24;SN2	solute carrier family 38 member 5 [Source:HGNC Symbol;Acc:HGNC:18070]		NM_033518	SLC38A5			29.5315	16.6692	27.0151	6.68654	71.8713	61.8314	41.0541	38.0331	101.46	36.7378	26.5824	59.2583	17.6721	20.0086	26.9159	27.2332	73.303	64.2904	1.8481	33.4566	16.5786	43.681	35.3607	7.19511	183.384	9.9393	1.18647	109.642	12.0338	60.6531	42.3368	54.5558	35.85	33.3061	9.53301	35.2383	36.4709	36.5333	32.4531	51.8274
GADD45A	ENSG00000118242	ENST00000370986;ENST00000370985;ENST00000650283;ENST00000648742;ENST00000460575;ENST00000617962;ENST00000484245	DDIT1;GADD45	growth arrest and DNA damage inducible alpha [Source:HGNC Symbol;Acc:HGNC:4095]		NM_001924;NM_001199741;NM_001199742	GADD45A			36.2535	44.628	39.9192	222.783	30.814	26.8863	39.2086	59.9679	61.2796	42.1879	33.7206	64.7642	79.6069	56.4365	33.618	72.3924	44.7463	20.7225	288.201	48.5895	26.2881	56.9721	23.0213	3.08386	52.1129	95.4933	53.7604	35.182	42.8985	33.8548	28.0047	70.8216	76.9816	129.867	18.7354	76.5556	47.7891	29.0676	63.179	48.3327
VMO1	ENSG00000078808	ENST00000328739;ENST00000441199;ENST00000416307;ENST00000354194		vitelline membrane outer layer 1 homolog [Source:HGNC Symbol;Acc:HGNC:30387]		NM_182566;NM_001144939;NM_001144940;NM_001144941	VMO1			113.97	5.62165	11.8812	28.2954	68.8352	23.182	19.6031	39.6338	47.7822	26.8732	4.17449	166.27	127.569	12.0459	14.17	60.332	7.76622	3.98845	5.32396	11.9916	18.2367	13.6236	24.3701	3.87519	50.0829	24.8149	66.9936	292.343	17.8406	56.0908	28.6941	24.072	9.23551	2.55765	16.0454	31.7031	6.7598	7.69415	70.5555	5.27363
AC243919.1	ENSG00000129460	ENST00000418824;ENST00000466501		ribosomal protein L9 pseudogene 9						90.6225	57.0643	1.18573	78.8662	47.8041	39.7719	66.1681	58.8504	2.35476	107.083	50.3998	62.0845	67.1987	54.0458	28.8027	2.0843	74.2132	58.4831	125.616	84.3586	104.439	7.93155	101.564	63.5771	5.68786	60.2232	3.01322	43.3378	49.4878	54.588	50.6327	45.9053	66.8009	56.9921	91.3653	44.1644	54.0684	38.8603	1.77622	74.9229
GSTM1	ENSG00000277117	ENST00000490021;ENST00000309851;ENST00000369823;ENST00000349334;ENST00000476065;ENST00000483399;ENST00000490171;ENST00000369819	GST1;H-B;MU	glutathione S-transferase mu 1 [Source:HGNC Symbol;Acc:HGNC:4632]		NM_000561;NM_146421	GSTM1			21.9194	0.468881	0.853409	0	0.472908	9.72718	26.2881	0.135999	0.425877	0.93139	0.273325	0.317768	0.152366	32.3314	0.692358	0	0.311609	0.308689	33.6988	23.6798	0.420527	41.3213	80.5499	0.566235	0.210076	19.3243	0.541752	0	0.431519	0.795394	0	44.043	0.981754	24.1655	0	0.398146	0.0901994	0.355802	0.563132	0
IL1B	ENSG00000034510	ENST00000263341;ENST00000491056;ENST00000487639;ENST00000418817;ENST00000432018;ENST00000416750;ENST00000496280;ENST00000477398	IL-1B;IL1-BETA;IL1F2	interleukin 1 beta [Source:HGNC Symbol;Acc:HGNC:5992]	GASTRIC CANCER HEREDITARY DIFFUSE	NM_000576	IL1B			6037.48	2022.4	1790.61	9461.3	2321.4	7146.6	1554.43	1264.84	534.138	722.772	3405.83	9515.03	10854	2297.87	1738.21	18736.2	270.888	5262.13	508.028	593.313	776.349	1038.86	2100.71	1457.09	1830.38	9849.98	639.602	1062.22	7407.62	1854.6	1415.87	513.709	1269.52	3609.88	2973.63	15117.2	10674.8	3731.1	8494.55	590.859
ADGRE1	ENSG00000025796	ENST00000250572;ENST00000381407;ENST00000312053;ENST00000450315;ENST00000381404;ENST00000601198;ENST00000596944;ENST00000595026	EMR1;TM7LN3	adhesion G protein-coupled receptor E1 [Source:HGNC Symbol;Acc:HGNC:3336]		NM_001256253;NM_001256254;NM_001974;NM_001256255;NM_001256252	ADGRE1			5.1044	3.45913	8.80816	1.58378	52.5214	20.989	13.7949	8.5032	53.3658	5.44543	5.76339	35.1414	11.1463	24.256	12.6578	20.9255	40.9681	29.0601	0.433712	19.7461	1.69723	13.0821	11.6001	4.00918	60.4744	2.1504	0.741033	114.995	3.08507	43.0985	20.9445	14.5993	26.8956	7.00857	1.00293	31.477	19.6796	16.2214	28.9828	20.1385
RNA5SP389	ENSG00000148288	ENST00000362610	RN5S389	RNA, 5S ribosomal pseudogene 389 [Source:HGNC Symbol;Acc:HGNC:43289]			RNA5SP389			0	0	40.6599	0	33.9429	59.7091	0	40.4782	0	79.0244	4.71053	71.9306	0	0	0	0	0.00581288	3.54713	0	0	50.5015	55.6722	0	0	0	0.0630707	0	0	0	21.5473	0	0	13.2175	0	30.7008	11.7432	0	0	0	0
CXCR4	ENSG00000175445	ENST00000409817;ENST00000241393;ENST00000466288	CD184;D2S201E;fusin;HM89;HSY3RR;LESTR;NPY3R;NPYR;NPYY3R	C-X-C motif chemokine receptor 4 [Source:HGNC Symbol;Acc:HGNC:2561]	WHIM SYNDROME	NM_001348060;NM_001008540;NM_003467;NM_001348059;NM_001348056	CXCR4			69.3959	23.5528	15.5817	141.405	13.5241	9.2136	2.29078	23.1946	7.69746	37.6916	11.8983	57.5106	70.6127	29.9583	23.7292	78.8903	8.14549	6.71268	97.3136	20.1809	69.2059	32.9105	53.7101	37.2109	12.6514	110.28	75.6924	11.2727	25.4334	14.2759	3.33639	17.2217	11.1592	24.8731	64.42	44.459	37.252	20.0459	49.7659	6.19098
IL7R	ENSG00000140988	ENST00000508941;ENST00000511031;ENST00000515665;ENST00000303115;ENST00000514217;ENST00000506850;ENST00000511982;ENST00000509668;ENST00000505093;ENST00000505875	CD127;IL7RA	interleukin 7 receptor [Source:HGNC Symbol;Acc:HGNC:6024]	OMENN SYNDROME;T-B+ severe combined immunodeficiency due to IL-7Ralpha deficiency;Severe combined immunodeficiency autosomal recessive T cell-negative B cell-positive NK cell-positive	NM_002185	IL7R	NR_120485		533.868	379.855	219.533	354.979	684.193	833.891	419.437	452.621	570.913	263.269	325.444	1007	485.945	454.655	275.046	880.505	338.534	661.35	113.468	657.972	244.535	454.436	584.427	122.225	233.935	279.602	12.2597	481.581	306.367	691.981	497.318	420.17	888.027	429.411	240.32	848.668	679.978	661.369	822.268	387.266
IFI27	ENSG00000138385	ENST00000614204;ENST00000618863;ENST00000555081;ENST00000557700;ENST00000611954;ENST00000618200;ENST00000621160;ENST00000555819;ENST00000620396;ENST00000612813;ENST00000612499;ENST00000614288;ENST00000614648;ENST00000616764;ENST00000620066	FAM14D;ISG12;P27	interferon alpha inducible protein 27 [Source:HGNC Symbol;Acc:HGNC:5397]		NM_001288960;NM_005532;NM_001288995;NM_001366994;NM_001288958;NM_001366993;NM_001288957;NM_001288954	IFI27			43.7737	19.061	25.1087	5.24047	50.2048	25.3661	29.4261	30.9838	49.1688	25.2616	23.9088	49.4331	15.9497	32.9661	38.8484	34.6702	38.1345	30.3923	0.706285	98.067	8.68196	39.7311	15.5326	16.2215	58.5241	3.3886	0.256277	68.2686	12.3232	51.6947	33.3185	42.8012	37.9516	32.8542	13.4102	51.3573	22.17	41.6237	27.0981	29.6991
MT2A	ENSG00000198804	ENST00000563985;ENST00000245185;ENST00000562017;ENST00000561491;ENST00000567300	MT2	metallothionein 2A [Source:HGNC Symbol;Acc:HGNC:7406]		NM_005953	MT2A			3032.14	1948.36	2161.32	2027.29	4172.9	3656.1	2126.08	2245.32	5862.93	1650.97	2026.71	4010.26	3704.35	4063.02	5687.69	3905.29	4328.31	4149.22	155.874	2920.34	880.29	1900.31	1811.46	2550.59	12185.1	1014.75	225.521	7897.17	2162.93	4511.39	2201.25	3745.88	2675.9	2932.24	1892.55	5486.05	3226.33	3240.6	4004.34	2643.74
DLL4	ENSG00000177706	ENST00000557876;ENST00000249749;ENST00000559440		delta like canonical Notch ligand 4 [Source:HGNC Symbol;Acc:HGNC:2910]	Adams-Oliver syndrome;Aplasia cutis congenita;ADAMS-OLIVER SYNDROME 6	NM_019074	DLL4			15.7539	20.8559	33.9764	25.6043	26.4766	52.2103	32.6118	39.3576	30.17	54.2853	37.3507	46.6023	34.1861	8.86114	4.52814	40.8566	26.6252	45.2551	20.6028	16.7286	2.35864	46.0122	21.7112	0.187757	33.4357	23.9455	0.219253	16.1373	20.9744	16.9147	54.8599	39.6482	36.3948	53.2792	4.04148	31.8881	37.0129	21.463	31.5887	66.9775
EPB41L1	ENSG00000112308	ENST00000202028;ENST00000432589;ENST00000406771;ENST00000430276;ENST00000373950;ENST00000373946;ENST00000441639;ENST00000628415;ENST00000452261;ENST00000447825;ENST00000427533;ENST00000338074;ENST00000636016;ENST00000373945;ENST00000373941;ENST00000451082;ENST00000454226;ENST00000479336;ENST00000432603	4.1N;KIAA0338	erythrocyte membrane protein band 4.1 like 1 [Source:HGNC Symbol;Acc:HGNC:3378]	Autosomal dominant non-syndromic intellectual disability;MENTAL RETARDATION AUTOSOMAL DOMINANT 11;Intellectual disability	NM_001258331;NM_001258329;NM_177996;NM_001258330;NM_012156	EPB41L1			29.6785	61.7526	55.1763	31.4305	8.13835	6.30344	52.2016	49.6989	13.7205	66.3156	43.6308	3.3315	12.9368	52.2388	43.1761	16.2172	42.5167	14.5599	111.766	82.0825	81.6018	17.8864	37.1194	54.0455	0.788409	36.5795	137.76	17.4448	49.8788	14.8891	38.0641	54.9517	34.2426	39.3355	43.7906	4.2578	16.7854	28.264	32.9922	51.6776
RPS2P5	ENSG00000255112	ENST00000488803	bcm384	ribosomal protein S2 pseudogene 5 [Source:HGNC Symbol;Acc:HGNC:31386]			RPS2P5			106.476	91.6527	95.068	42.2067	82.037	33.6457	43.1885	71.7481	34.5747	1.81558	44.1623	68.2815	67.6365	81.428	34.2372	61.7633	41.4535	76.5279	56.665	37.5749	0.718217	99.1719	86.786	38.8082	47.8377	106.223	69.238	68.1367	43.5107	79.3627	42.3999	71.4405	0.544616	37.6533	43.3724	58.3742	54.4791	75.7526	67.2056	74.3118
AC004556.3	ENSG00000104517	ENST00000612848		39S ribosomal protein L23, mitochondrial [Source:NCBI gene (formerly Entrezgene);Acc:107987373]						1.0603	1.94426	1.27221	0	11.0704	1.4573	0	1.74289	0	0	18.6619	2.27854	0	0	2.46201	10.6805	55.0502	0.855247	0	0	0	0	0.114396	1.44032	23.5467	0	75.6009	19.5955	0	9.33478	0.890524	0	2.53356	0	0.787096	11.4014	2.51879	0	21.7784	40.6437
NCF1C	ENSG00000110321	ENST00000438382	SH3PXD1C	neutrophil cytosolic factor 1C pseudogene [Source:HGNC Symbol;Acc:HGNC:32523]			NCF1C	NR_003187		156.457	150.789	230.471	192.529	329.566	121.979	160.682	208.585	172.65	337.424	221.073	180.114	292.977	108.281	378.345	180.526	152.485	507.294	38.5089	366.61	105.418	166.249	117.705	314.675	663.722	81.8028	7.81187	456.001	335.171	426.963	144.71	192.489	106.115	271.502	175.547	467.302	205.606	196.86	172.689	185.217
GZMB	ENSG00000145191	ENST00000216341;ENST00000415355;ENST00000616551;ENST00000382540;ENST00000382542;ENST00000532263;ENST00000554242;ENST00000530830;ENST00000526004	CCPI;CGL-1;CGL1;CSP-B;CSPB;CTLA1;CTSGL1;HLP;SECT	granzyme B [Source:HGNC Symbol;Acc:HGNC:4709]		NM_004131;NM_001346011	GZMB	NR_144343		7.8619	1.00089	1.43464	4.29093	0.729025	0.706979	0.205966	0.114549	0.199922	0.746829	0.879187	0.645608	1.48585	0.221438	0.311172	0.548094	0.511488	0.40356	7.37998	1.53853	1.37586	0	0.220248	3.55509	1.45952	37.7145	2.22123	1.73375	1.85842	0	0.711136	0.218046	0.0963449	0.238219	4.23572	0.911911	0.385776	0.165418	3.68296	0
MS4A6E	ENSG00000142178	ENST00000300182;ENST00000532756;ENST00000530509		membrane spanning 4-domains A6E [Source:HGNC Symbol;Acc:HGNC:14285]		NM_001376909;NM_139249	MS4A6E			5.14009	5.1867	0.735709	7.37661	0.883679	0.635102	4.96101	4.65947	1.62386	3.84382	3.14743	0	0.148184	73.4938	35.5202	0	17.9585	1.58733	0	6.31208	32.1446	0.557454	1.22859	0	2.35427	5.83979	3.78633	0.997436	5.59207	3.00165	0.955418	5.52589	2.05919	3.65321	3.05117	0.136993	1.56813	1.20777	1.72844	3.19193
ITGB8	ENSG00000213928	ENST00000537992;ENST00000478974;ENST00000222573;ENST00000460204;ENST00000477859		integrin subunit beta 8 [Source:HGNC Symbol;Acc:HGNC:6163]		NM_002214	ITGB8			65.268	48.3461	49.0439	39.9572	58.62	94.0836	50.9892	53.4804	45.3648	33.1282	57.3902	125.598	68.1327	54.9835	41.4469	58.6477	53.4901	80.4692	31.3127	38.1255	32.5763	49.7812	42.7469	26.7086	43.4187	58.5927	0.734254	60.4332	63.8191	78.7736	78.6132	36.8723	56.9491	49.9989	47.6696	93.8545	84.5502	76.1394	54.2435	59.1992
NDUFA6	ENSG00000134759	ENST00000498737;ENST00000617763;ENST00000470753	B14;CI-B14;LYRM6;NADHB14	NADH:ubiquinone oxidoreductase subunit A6 [Source:HGNC Symbol;Acc:HGNC:7690]	Isolated complex I deficiency;MITOCHONDRIAL COMPLEX I DEFICIENCY NUCLEAR TYPE 33;Early Onset Isolated Mitochondrial Complex I Deficiency	NM_002490	NDUFA6			0	11.1742	8.29465	0.355514	0	0.201811	6.7806	0.81035	4.93e-06	0.653937	0.282671	47.3684	20.3814	0.24951	0.718174	0.44062	0.122742	12.9136	5.93994	0.367156	5.71443	71.845	10.4605	1.36245	0.892754	0.311442	3.8193	8.69074	2.40342	1.87046	2.78774	0.327237	0.232863	0.355328	4.10019	0.655075	2.90461	0.259613	0.703631	0.344471
TRGV5P	ENSG00000020633	ENST00000419915	TCRGV5P;V1S5P	T cell receptor gamma variable 5P (pseudogene) [Source:HGNC Symbol;Acc:HGNC:12291]			TRGV5P			49.3556	5.5603	0	7.39135	53.9003	52.1738	2.1031	3.61793	1.6943	1.0101	1.69402	8.46852	6.73974	6.41868	17.2977	60.221	52.3036	47.5463	0.70246	3.42471	5.74652	0	5.11677	22.5008	3.78524	29.9996	3.40078	3.26397	5.49301	8.06017	4.52047	46.5064	3.58405	2.35381	21.413	71.4746	9.34322	14.0728	69.8753	46.3697
FCAMR	ENSG00000128283	ENST00000324863;ENST00000324852;ENST00000400962;ENST00000450945;ENST00000486178	CD351;FCA/MR;FKSG87	Fc fragment of IgA and IgM receptor [Source:HGNC Symbol;Acc:HGNC:24692]		NM_001170631;NM_032029;NM_001122979	FCAMR			9.31123	5.16181	4.10891	0.607072	15.9463	5.24509	10.6512	16.5755	39.42	2.18561	2.96333	5.15436	1.41414	79.4857	15.5648	6.22339	37.9825	7.58256	1.07103	65.2925	1.33648	2.69068	1.82064	1.8962	4.32718	3.88887	0.115452	10.7013	1.65964	29.0827	14.3863	28.6555	55.9035	2.09374	4.28316	5.06644	3.09419	10.0721	10.0747	12.1727
USP18	ENSG00000143256	ENST00000215794		ubiquitin specific peptidase 18 [Source:HGNC Symbol;Acc:HGNC:12616]	USP18 deficiency;PSEUDO-TORCH SYNDROME 2;Severe pseudo-TORCH syndrome	NM_017414	USP18			331.225	254.598	288.56	87.3069	356.036	356.847	328.148	287.253	216.449	263.2	290.126	370.084	191.629	183.329	154.952	245.637	332.372	370.103	123.92	331.272	100.82	256.911	192.129	82.5039	124.291	86.9975	5.14603	272.455	157.946	366.329	359.553	305.223	337.134	321.608	260.293	437.939	225.816	299.04	275.047	348.556
GJB2	ENSG00000243716	ENST00000382844;ENST00000382848	CX26;DFNA3;DFNB1;NSRD1	gap junction protein beta 2 [Source:HGNC Symbol;Acc:HGNC:4284]	Autosomal dominant non-syndromic sensorineural deafness type DFNA;Autosomal recessive non-syndromic sensorineural deafness type DFNB;KID syndrome;Keratoderma hereditarium mutilans;Knuckle pads-leukonychia-sensorineural deafness-palmoplantar hyperkeratosis syndrome;Palmoplantar keratoderma-deafness syndrome;Porokeratotic eccrine ostial and dermal duct nevus;BART-PUMPHREY SYNDROME;DEAFNESS AUTOSOMA…	NM_004004	GJB2			12.67	29.7026	41.8204	2.2121	62.2225	42.4997	23.7983	41.7021	95.7969	38.3606	32.2368	47.8601	16.0351	23.7128	21.9028	14.6615	111.594	100.987	5.02915	35.2504	17.8808	30.6763	17.5513	24.6056	96.8995	4.05512	0.935673	137.395	20.8293	120.489	36.4421	57.4204	60.6693	18.7553	13.7487	21.8407	58.5075	51.4635	39.1562	52.9115
CCL1	ENSG00000198692	ENST00000225842	I-309;P500;SCYA1;SISe;TCA3	C-C motif chemokine ligand 1 [Source:HGNC Symbol;Acc:HGNC:10609]		NM_002981	CCL1			8.88035	24.6081	5.7863	1.23382	6.92316	0.622357	16.6354	8.16188	7.02258	8.20661	8.60387	1.14719	1.74178	20.4735	13.0794	1.76216	30.8488	9.18834	3.68418	44.389	15.1563	1.55081	2.84375	30.3924	1.96607	0.567465	0	1.99194	3.37144	27.8432	6.18836	3.20173	12.1723	5.13023	70.7716	2.33945	3.99325	12.986	2.56442	9.84689
HILPDA	ENSG00000134046	ENST00000435296;ENST00000257696;ENST00000481454;ENST00000466473	C7orf68;FLJ21076;HIG-2;HIG2	hypoxia inducible lipid droplet associated [Source:HGNC Symbol;Acc:HGNC:28859]		NM_013332;NM_001098786	HILPDA			56.0053	18.0755	20.1063	187.861	21.0437	34.4072	15.4687	13.421	14.4651	5.93055	20.118	95.1928	123.781	35.5332	42.7356	120.639	14.1994	10.1053	9.62229	13.5269	19.1318	4.67091	18.5533	4.62253	9.83656	303.415	12.9045	9.31648	48.9434	9.16284	14.698	26.2716	21.2441	6.54716	34.2339	120.729	58.0911	15.2346	50.3226	12.7789
EIF1AY	ENSG00000122729	ENST00000361365;ENST00000465253;ENST00000382772;ENST00000464196;ENST00000485584		eukaryotic translation initiation factor 1A Y-linked [Source:HGNC Symbol;Acc:HGNC:3252]		NM_004681;NM_001278612	EIF1AY			0.106903	0.131657	0.0409054	38.0797	55.5627	0.0534019	0	0.148817	0.253224	0	0.0844854	0.340804	58.4229	48.2887	0	56.2645	57.2392	0.391892	42.6958	0.170656	47.6193	0	0.0465821	0.0682555	69.6938	0.0902095	0	53.9015	0	0.0526431	0	49.9117	0.044918	53.4257	0.0523582	0.0226301	0.199788	0.0332483	0	45.8436
HAPLN3	ENSG00000206560	ENST00000359595;ENST00000558770;ENST00000562889;ENST00000562281;ENST00000563808	EXLD1;HsT19883	hyaluronan and proteoglycan link protein 3 [Source:HGNC Symbol;Acc:HGNC:21446]		NM_178232;NM_001307952	HAPLN3			23.115	19.7436	40.4203	2.61466	52.2544	58.7336	59.7145	48.6586	92.7326	60.0491	33.7886	26.632	12.1275	21.6178	33.4777	19.2631	68.591	60.3342	17.9462	43.7221	15.1568	49.4784	30.2557	6.73672	98.7267	1.99408	0.771002	72.791	20.2718	45.7103	60.6408	62.4856	57.973	56.4896	6.82124	23.6442	26.8066	35.8907	25.232	53.9464
MMP10	ENSG00000182768	ENST00000279441;ENST00000539681	STMY2	matrix metallopeptidase 10 [Source:HGNC Symbol;Acc:HGNC:7156]		NM_002425	MMP10			21.5756	0.878234	1.66415	69.3085	6.767	29.4151	3.54379	5.6848	7.62458	3.34871	2.48072	41.55	45.8632	2.71783	2.56522	73.3935	3.31132	1.53297	0.621412	2.36125	0.690897	2.13995	2.20555	0.263987	9.75494	34.7975	0.05022	4.46489	5.61987	2.84062	7.67695	5.46666	10.4893	4.32893	2.04368	56.6534	17.4914	4.94459	13.2719	6.48184
LPL	ENSG00000090013	ENST00000520959;ENST00000524029;ENST00000522701;ENST00000650287;ENST00000519773;ENST00000521994;ENST00000523696;ENST00000650478	LIPD	lipoprotein lipase [Source:HGNC Symbol;Acc:HGNC:6677]	Familial lipoprotein lipase deficiency;HYPERLIPIDEMIA FAMILIAL COMBINED 3;Hyperlipoproteinemia type I	NM_000237	LPL			116.802	167.816	91.1565	55.9052	40.856	21.3531	110.365	163.21	48.1707	127.797	132.723	7.99262	39.626	140.865	91.2751	70.7039	109.112	25.8638	597.888	235.453	248.586	94.9416	106.444	80.9309	7.67942	108.96	413.359	39.2225	107.609	75.1799	88.7735	182.759	88.6373	102.821	187.746	14.6217	42.7072	100.188	97.3275	88.4827
SOCS1	ENSG00000196369	ENST00000332029;ENST00000644787	Cish1;JAB;SOCS-1;SSI-1;TIP3	suppressor of cytokine signaling 1 [Source:HGNC Symbol;Acc:HGNC:19383]		NM_003745	SOCS1			8.89497	18.5498	38.8606	11.2802	57.8646	63.424	53.2806	31.1635	84.004	55.5197	29.8104	25.326	17.1738	15.2784	23.8513	18.3891	56.4241	51.2449	18.2185	30.8859	17.681	52.0992	26.9694	5.09937	69.5738	7.42256	0.224726	60.8518	13.614	52.013	70.5885	50.1822	48.8121	27.3001	7.4244	20.792	24.1687	25.8988	19.5999	62.7207
PTGIR	ENSG00000140497	ENST00000291294;ENST00000594275;ENST00000597185;ENST00000598865;ENST00000595460;ENST00000596260	IP	prostaglandin I2 receptor [Source:HGNC Symbol;Acc:HGNC:9602]		NM_000960	PTGIR			28.9617	38.3802	66.2128	31.0033	60.1747	33.4237	36.9188	51.7456	92.0086	36.9998	45.2994	67.1796	70.524	29.3453	52.4057	57.3266	58.8786	66.4247	2.12901	46.4333	20.5904	28.9248	29.7742	47.5817	213.623	22.9925	2.21732	130.715	35.8006	57.9074	52.0241	62.5908	58.8955	43.1465	15.3828	56.6332	66.7493	53.2046	53.7948	68.8295
DDX58	ENSG00000125844	ENST00000679665;ENST00000379883;ENST00000379868;ENST00000679771;ENST00000681352;ENST00000680733;ENST00000679859;ENST00000681448;ENST00000680883;ENST00000679662	DKFZp434J1111;FLJ13599;RIG-1;RIG-I;RIG1	DExD/H-box helicase 58 [Source:HGNC Symbol;Acc:HGNC:19102]	Singleton-Merten dysplasia;SINGLETON-MERTEN SYNDROME 2;Singleton-Merten syndrome	NM_001385913;NM_001385907;NM_001385909;NM_014314;NM_001385912;NM_001385914;NM_001385910	DDX58			239.818	181.867	188.284	120.108	276.713	408.433	325.801	158.512	197.179	136.886	178.721	302.661	176.761	107.144	123.202	148.047	200.82	184.593	132.967	193.585	105.492	282.847	192.174	45.6369	73.5337	102.524	4.9984	177.314	122.305	259.125	372.007	163.066	237.168	146.699	215.544	330.436	161.072	258.045	176.352	220.665
TREM1	ENSG00000133872	ENST00000589614;ENST00000244709;ENST00000334475;ENST00000589695;ENST00000591620;ENST00000589882;ENST00000586287	CD354;TREM-1	triggering receptor expressed on myeloid cells 1 [Source:HGNC Symbol;Acc:HGNC:17760]		NM_018643;NM_001242590;NM_001242589	TREM1			136.026	9.80148	28.2156	170.251	29.4863	244.9	16.7961	32.5354	52.9841	8.52233	18.8204	321.018	178.973	22.3262	21.5792	179.638	9.03788	8.52748	10.0672	7.58449	5.2309	78.7629	66.2409	79.5051	45.7843	270.102	43.876	27.6611	42.7809	19.0604	20.3768	8.73661	9.63267	15.8659	8.80585	419.644	105.559	15.6211	97.65	6.43354
IRF7	ENSG00000198624	ENST00000528413;ENST00000397566;ENST00000348655;ENST00000525445;ENST00000533182;ENST00000397570;ENST00000469048;ENST00000531912;ENST00000330243;ENST00000532326;ENST00000525750;ENST00000532788;ENST00000527160;ENST00000532096;ENST00000649187;ENST00000647801;ENST00000533190		interferon regulatory factor 7 [Source:HGNC Symbol;Acc:HGNC:6122]	Predisposition to severe viral infection due to IRF7 deficiency;IMMUNODEFICIENCY 39	NM_004029;NM_001572;NM_004031	IRF7			62.3643	11.7054	9.8767	6.30536	63.2387	10.2568	9.19787	10.378	10.5964	5.142	8.26704	15.4122	11.6504	2.66313	137.765	9.04888	11.0437	9.7829	29.5542	4.99452	5.12033	5.57022	3.28997	5.72739	26.8218	5.3676	1.07799	22.0288	3.75954	14.1283	7.95693	16.4484	58.5753	2.2524	13.5435	13.6707	90.321	76.1636	3.5896	6.24914
AL035078.4	ENSG00000145216	ENST00000530348;ENST00000532942		novel protein						23.9097	4.01919	62.2085	17.715	54.5897	52.9238	41.0585	2.10002	31.113	27.1478	9.40677	49.0899	26.0446	19.177	13.2672	19.6029	31.7901	20.7991	63.0773	33.5378	40.1463	47.4006	23.7977	11.9844	0	19.8084	2.19233	49.877	7.29874	26.2123	37.0475	27.1065	54.0307	40.5449	18.6324	45.7887	13.7967	26.5533	66.1098	44.7019
SLC28A3	ENSG00000115204	ENST00000376238;ENST00000495823	CNT3	solute carrier family 28 member 3 [Source:HGNC Symbol;Acc:HGNC:16484]		NM_022127;NM_001199633	SLC28A3	NR_037638		21.3325	20.0064	9.99117	5.68033	0.795639	0.929935	3.62351	14.331	2.18811	6.30131	11.6638	0.183494	1.90089	9.6368	7.93118	1.66042	8.34702	6.16499	56.9818	40.887	28.6618	7.62624	6.54467	30.7488	0	18.7661	17.758	2.43762	4.11915	11.3594	3.98086	9.46305	10.4026	1.32422	27.9496	2.18255	1.39732	3.32011	6.72198	11.5961
EPSTI1	ENSG00000163682	ENST00000313640;ENST00000313624;ENST00000540470;ENST00000398762;ENST00000535677;ENST00000476830;ENST00000537828;ENST00000538562;ENST00000542706;ENST00000536042	BRESI1;MGC29634	epithelial stromal interaction 1 [Source:HGNC Symbol;Acc:HGNC:16465]		NM_001002264;NM_001331228;NM_033255;NM_001330543	EPSTI1			732.821	690.754	720.823	383.693	884.139	781.777	564.838	403.683	672.181	610.135	738.698	769.696	615.958	423.699	477.468	597.693	854.441	1063.59	333.96	791.048	357.727	572.907	573.067	319.851	439.533	277.662	15.2169	881.213	502.004	987.668	633.991	636.201	821.394	739.164	549.822	793.318	704.94	876.918	675.034	913.937
AC092865.3	ENSG00000054219	ENST00000642101		RNA binding protein, fox-1 homolog (C. elegans) 1 (RBFOX1) pseudogene						28.2926	7.52368	0	1.05761	0	12.0324	0.979707	6.64814	27.1971	1.43136	6.22394	7.48548	14.7887	13.7756	31.6717	12.5444	18.229	36.3727	0	15.0031	8.30636	0	8.59839	53.3065	65.3841	16.2192	8.55875	2.28932	1.5206	0	0	6.68597	7.91948	14.7884	11.0379	3.5539	5.53028	25.0862	20.6815	9.6836
CSNK2B	ENSG00000181788	ENST00000677388;ENST00000677758;ENST00000677536;ENST00000375885;ENST00000375882;ENST00000468255;ENST00000465481;ENST00000481269;ENST00000475875;ENST00000375865;ENST00000375866	Ckb1;Ckb2	casein kinase 2 beta [Source:HGNC Symbol;Acc:HGNC:2460]	Autosomal dominant non-syndromic intellectual disability;POIRIER-BIENVENU NEURODEVELOPMENTAL SYNDROME;CSNK2B-related developmental disorder monoallelic	NM_001320;NM_001282385	CSNK2B			4.95773	1.25019	1.84496	0.960346	79.4563	0.570768	1.78633	43.5199	38.7974	28.2415	61.4533	59.1339	2.81636	83.0023	80.5067	48.4039	83.6387	0.560924	96.5224	27.224	58.7644	101.865	58.6747	63.1123	2.77749	79.4714	3.51784	3.12614	2.65247	33.576	1.93125	48.0067	1.8194	80.5115	1.09154	19.8941	63.0169	84.6201	1.59826	47.6364
RNA5SP145	ENSG00000130779	ENST00000363124	RN5S145	RNA, 5S ribosomal pseudogene 145 [Source:HGNC Symbol;Acc:HGNC:43045]			RNA5SP145			26.3327	0	7.89742	0	0	0	42.2122	16.6538	65.2291	0	20.8796	30.2592	22.8296	19.9972	24.3415	61.2582	27.9742	0	0	0	15.5581	39.0601	50.0556	0	0	0	0	18.0293	0	0.00747616	63.1727	32.8953	59.417	40.8907	0	0	0	21.4639	10.0051	0
DNAAF1	ENSG00000114902	ENST00000570298;ENST00000378553;ENST00000567918;ENST00000563093;ENST00000563818;ENST00000567666;ENST00000623406;ENST00000562024;ENST00000569735;ENST00000564928	CILD13;DAU1;FLJ25330;LRRC50;ODA7;swt	dynein axonemal assembly factor 1 [Source:HGNC Symbol;Acc:HGNC:30539]	Primary ciliary dyskinesia;CILIARY DYSKINESIA PRIMARY 13	NM_178452;NM_001318756	DNAAF1			9.19069	48.3951	42.5879	23.7329	40.5459	31.3082	48.7469	71.9779	50.6726	31.1134	55.76	15.9631	19.3077	34.338	37.8722	12.8102	67.3654	85.3189	25.2082	22.2551	31.9963	34.6348	23.7668	13.6329	44.2528	5.27174	0.340584	29.4113	31.3212	61.9728	50.7258	39.9465	36.4666	39.4567	27.1767	15.3533	35.9514	51.2794	14.8596	87.1509
NAMPTP1	ENSG00000141401	ENST00000440465	bA92J19.4;NAMPTL;PBEF2	nicotinamide phosphoribosyltransferase pseudogene 1 [Source:HGNC Symbol;Acc:HGNC:17633]			NAMPTP1			26.1206	16.3112	1.14343	79.9702	63.1183	138.469	51.8805	2.07762	62.7662	18.4857	21.6019	85.9537	112.543	46.8438	35.3578	66.3542	25.2935	34.791	25.4158	26.9083	2.701	47.9912	3.51602	24.659	50.6095	22.0441	5.15106	37.6927	53.3829	49.9494	77.4535	33.5768	30.7186	27.6897	20.0165	6.90019	107.768	55.0304	116.625	22.2004
PDE4B	ENSG00000136830	ENST00000329654;ENST00000341517;ENST00000423207;ENST00000531358;ENST00000532040;ENST00000526666;ENST00000412480;ENST00000371048;ENST00000490695;ENST00000491340;ENST00000528771;ENST00000371045;ENST00000531025;ENST00000526197;ENST00000480109;ENST00000534463;ENST00000524999;ENST00000483863	DPDE4	phosphodiesterase 4B [Source:HGNC Symbol;Acc:HGNC:8781]		NM_001037341;NM_001297440;NM_002600;NM_001297441;NM_001037340;NM_001037339;NM_001297442	PDE4B			110.369	65.3797	46.8593	91.8433	117.702	124.685	54.723	82.0344	38.3872	76.8198	68.2509	216.333	90.9363	62.7934	32.687	116.353	45.1193	91.1648	32.2696	58.0023	55.6654	114.139	146.583	40.6011	27.9366	62.2832	2.362	62.544	74.2598	94.122	89.06	44.1867	76.4672	85.9599	64.5459	154.032	114.664	105.854	126.021	58.7803
RNA5SP370	ENSG00000156958	ENST00000362545	RN5S370	RNA, 5S ribosomal pseudogene 370 [Source:HGNC Symbol;Acc:HGNC:43270]			RNA5SP370			19.1171	58.2075	0	20.1257	15.7553	0	0	0	0	0	38.9971	0.0250285	12.9952	19.0769	0	0	23.1484	10.9506	19.9887	41.9125	0	0	44.9519	48.9041	0	17.9956	9.30636	34.6984	13.4808	1.98e-06	0	18.8339	0.260013	63.6059	0.00380892	0	43.1092	22.68	44.7574	0
RNA5SP149	ENSG00000172890	ENST00000364952	RN5S149	RNA, 5S ribosomal pseudogene 149 [Source:HGNC Symbol;Acc:HGNC:43049]			RNA5SP149			16.4238	0	5.86271	4.1063	30.489	6.72441	16.8686	37.0375	19.0548	34.0685	12.1567	0	0	13.7964	0	0	30.5128	33.3671	0	16.5435	5.83932	39.8733	14.79	0	19.3279	2.53548	0	47.0204	7.7568	20.5589	12.4693	62.5291	10.4587	9.77693	45.5311	0	16.4329	9.88288	0	27.6271
CP	ENSG00000089289	ENST00000481169;ENST00000479771;ENST00000460674;ENST00000264613;ENST00000494544;ENST00000474204;ENST00000473296;ENST00000463556;ENST00000490639;ENST00000497902;ENST00000462336;ENST00000489736;ENST00000497797;ENST00000471356;ENST00000455472		ceruloplasmin [Source:HGNC Symbol;Acc:HGNC:2295]	Aceruloplasminemia;ACERULOPLASMINEMIAHYPOCERULOPLASMINEMIA INCLUDED	NM_000096	CP	NR_046371		18.784	4.01728	7.56819	56.4036	3.58127	0.937943	0.464125	2.54893	1.17327	1.23416	4.89087	5.16037	6.15777	5.63906	2.58638	5.56934	2.07017	0.562934	1.09315	2.44199	1.44073	1.16225	4.49162	40.4368	0	62.4809	32.1501	0.398186	7.77984	1.18879	0.255799	0.83214	0.319069	2.85053	5.61126	7.42244	2.05063	1.01091	3.03121	1.1098
FN1	ENSG00000135678	ENST00000421182;ENST00000354785;ENST00000323926;ENST00000336916;ENST00000357867;ENST00000359671;ENST00000492816;ENST00000446046;ENST00000443816;ENST00000432072;ENST00000498719;ENST00000356005;ENST00000456923;ENST00000494446;ENST00000469569;ENST00000473614;ENST00000480024;ENST00000461974;ENST00000485567;ENST00000460217;ENST00000438981;ENST00000474036;ENST00000490833;ENST00000480737;ENST00000471193…	CIG;FINC;GFND2;LETS;MSF	fibronectin 1 [Source:HGNC Symbol;Acc:HGNC:3778]	Fibronectin glomerulopathy;Spondylometaphyseal dysplasia 'corner fracture' type;GLOMERULOPATHY WITH FIBRONECTIN DEPOSITS 2;Spondylometaphyseal Dysplasia with Corner Fractures	NM_001306132;NM_212482;NM_001365521;NM_001306129;NM_002026;NM_212474;NM_001365524;NM_001365520;NM_001365518;NM_212478;NM_001306131;NM_001306130;NM_001365522;NM_001365519;NM_001365517;NM_001365523;NM_212476;NM_054034	FN1			520.966	147.198	59.0182	41.5637	73.4338	68.9375	30.4866	54.8256	66.7967	58.348	60.2574	116.527	23.5779	173.472	66.8234	20.036	154.031	105.037	100.153	276.973	72.6226	115.564	42.8845	7.43156	21.2045	452.618	197.658	23.2838	39.6812	104.496	29.9074	22.966	115.408	33.4043	169.252	210.295	24.7242	81.5513	49.4587	36.8
DCSTAMP	ENSG00000137959	ENST00000519562;ENST00000517364;ENST00000518023;ENST00000297581;ENST00000517991;ENST00000518051;ENST00000520080;ENST00000622554	DC-STAMP;FIND;TM7SF4	dendrocyte expressed seven transmembrane protein [Source:HGNC Symbol;Acc:HGNC:18549]		NM_030788;NM_001257317	DCSTAMP			27.9041	40.2796	36.3269	59.6776	13.4289	4.53551	44.1426	12.539	23.0277	25.5464	38.376	1.5394	10.1647	14.3814	22.3958	13.2025	43.5118	12.2245	65.6217	47.2931	39.3422	23.9099	23.4605	76.0304	1.66325	38.008	156.265	11.5622	33.5576	13.9258	33.0107	22.7543	27.2214	13.4562	52.4104	5.69917	8.34427	17.1659	22.1203	40.4787
SULT1C2	ENSG00000084676	ENST00000326853;ENST00000251481;ENST00000438339;ENST00000409880;ENST00000437390;ENST00000442801;ENST00000409067;ENST00000492554;ENST00000495441	ST1C1;SULT1C1	sulfotransferase family 1C member 2 [Source:HGNC Symbol;Acc:HGNC:11456]		NM_176825;NM_001056	SULT1C2			9.32124	28.9074	15.7263	19.9081	2.29357	2.8035	20.04	22.6515	6.23172	32.2428	8.41943	0.61238	5.17405	27.9561	20.3738	2.50438	20.0198	2.76153	94.2985	11.7983	22.4273	22.3619	9.90368	6.08733	0.538606	15.0341	50.1159	4.26596	24.9173	4.06614	7.27272	45.4057	12.0945	26.4676	11.6873	1.95442	2.36968	9.54181	7.016	14.9206
HAMP	ENSG00000125952	ENST00000598398;ENST00000222304;ENST00000593580	HEPC;HFE2B;LEAP-1;LEAP1	hepcidin antimicrobial peptide [Source:HGNC Symbol;Acc:HGNC:15598]	Hemochromatosis type 2;HEMOCHROMATOSIS TYPE 2B	NM_021175	HAMP			10.4921	21.3524	17.2884	31.9426	123.459	16.011	42.578	79.6794	99.853	23.0962	28.348	22.5259	16.9814	345.038	80.5281	29.6702	309.801	59.2156	62.9892	174.75	35.2395	11.1853	21.081	33.0264	25.6526	4.65159	48.1734	68.5342	24.1194	231.235	41.3015	272.353	109.148	31.7722	11.049	13.6092	25.75	40.8847	54.3774	112.895
RGCC	ENSG00000233276	ENST00000379359;ENST00000487837	bA157L14.2;C13orf15;RGC-32;RGC32	regulator of cell cycle [Source:HGNC Symbol;Acc:HGNC:20369]		NM_014059	RGCC			95.8084	134.474	72.8558	404.531	12.24	21.8097	30.5222	40.8958	14.574	95.313	84.2699	10.7665	52.5206	26.3272	48.5111	39.4858	47.015	28.9228	268.315	82.6603	181.731	28.536	44.8995	137.408	12.7379	269.317	641.025	26.0613	109.785	29.2587	30.6064	43.3627	17.7316	47.7607	188.822	32.2074	41.0937	47.0008	59.0972	36.9272
MTCO2P12	ENSG00000185864	ENST00000427426		MT-CO2 pseudogene 12 [Source:HGNC Symbol;Acc:HGNC:52028]			MTCO2P12			0.730801	0.231156	0.261803	0.105858	0.314478	0.376208	0.461898	0.27348	0.335933	0.356273	0.347215	60.1298	0.634025	1.51952	0.900437	0.360725	0.933649	0.725699	0	0.49797	1.0996	0.845057	0.291195	0.841321	2.62577	0.466978	0.985542	0.136167	0.306049	0.640733	0.847951	0.523798	0.555903	0	0	38.1219	0.499251	1.0766	1.57125	0.487242
TGM2	ENSG00000104979	ENST00000361475;ENST00000469269;ENST00000468262;ENST00000474777;ENST00000373403;ENST00000453095	TGC	transglutaminase 2 [Source:HGNC Symbol;Acc:HGNC:11778]		NM_001323316;NM_001323318;NM_001323317;NM_004613;NM_198951	TGM2			117.66	198.872	128.551	17.0293	79.2136	11.6118	154.364	200.848	108.234	151.349	101.499	15.7313	20.4115	294.861	85.5467	15.7907	280.443	92.3522	284.834	410.358	300.708	63.0578	134.388	117.775	5.85084	23.388	42.246	53.3039	99.3675	106.539	152.455	146.117	268.888	84.0963	246.772	17.5515	21.504	68.2269	75.0142	257.705
TMEM176A	ENSG00000107949	ENST00000484928;ENST00000004103;ENST00000494349;ENST00000475710;ENST00000461345;ENST00000475536;ENST00000468689;ENST00000462826;ENST00000475007;ENST00000481305;ENST00000474166	HCA112;MS4B1	transmembrane protein 176A [Source:HGNC Symbol;Acc:HGNC:24930]		NM_018487	TMEM176A			4.15956	3.29319	69.6912	4.63663	46.2825	2.11834	1.72324	17.3324	40.755	1.66441	1.58373	1.81035	28.8162	17.4224	14.2334	12.286	14.1684	14.1047	59.5791	63.6101	0.968975	1.09636	1.85918	2.70828	26.5333	10.8183	3.20892	117.189	22.6055	2.12585	4.37161	38.546	19.9344	1.50224	1.57399	4.5417	22.2065	23.7138	0.959951	18.5603
RGS2	ENSG00000131171	ENST00000483295;ENST00000235382;ENST00000464302;ENST00000487236	G0S8	regulator of G protein signaling 2 [Source:HGNC Symbol;Acc:HGNC:9998]		NM_002923	RGS2			13.4615	8.15883	1.59646	14.0202	9.55051	3.72515	2.6948	9.62161	34.7305	11.288	2.76598	8.55817	5.76737	7.22552	7.35954	7.72546	15.601	5.76916	79.9233	10.7193	2.97801	30.4442	32.6556	5.00086	7.03746	7.05106	65.3219	15.198	1.68741	9.4953	3.96705	30.2994	42.2537	3.12514	2.15949	5.72501	7.11831	5.37084	24.8593	11.6099
PPP1R11	ENSG00000172939	ENST00000376773;ENST00000376772;ENST00000376769;ENST00000376765;ENST00000376763;ENST00000376758	CFAP255;HCG-V;HCGV;TCTE5;Tctex5	protein phosphatase 1 regulatory inhibitor subunit 11 [Source:HGNC Symbol;Acc:HGNC:9285]		NM_021959	PPP1R11			0	0	0	0	26.9941	0	0	0	32.7094	0	49.0336	37.8035	0	0	0	0	0	0	30.5564	0	37.3459	35.951	31.2897	0	21.1842	0	0	0	0	31.2026	0	0	0.932535	38.7221	0	34.0919	0	0	0	0
KLF4	ENSG00000124788	ENST00000497048;ENST00000493306;ENST00000374672;ENST00000411706;ENST00000420475;ENST00000610832	EZF;GKLF	Kruppel like factor 4 [Source:HGNC Symbol;Acc:HGNC:6348]		NM_004235;NM_001314052	KLF4			11.8375	10.3086	9.41624	31.4401	17.4455	26.5291	8.96196	4.452	6.98923	18.8246	10.4309	9.06878	32.5905	1.94377	4.39185	0.692325	1.05516	17.0813	100.364	2.91698	13.2989	29.3972	23.3219	2.84065	13.1928	18.7761	4.35421	8.302	7.86992	6.47454	14.7849	2.22055	5.53763	8.28768	3.0219	43.0829	28.5085	22.2282	8.76082	15.0273
SDS	ENSG00000197006	ENST00000257549;ENST00000553112;ENST00000552280;ENST00000547342;ENST00000546639;ENST00000546785	SDH	serine dehydratase [Source:HGNC Symbol;Acc:HGNC:10691]		NM_006843	SDS			179.269	69.2982	38.9894	10.8985	92.4201	9.96188	36.0445	170.004	137.503	111.507	56.4864	17.1546	20.391	203.737	64.0013	15.3111	207.383	12.7213	130.923	218.847	180.668	45.5947	109.852	34.5726	15.1409	14.9994	72.0283	35.3631	25.1912	101.445	43.7912	195.728	93.5178	35.1532	145.497	17.2986	31.9613	56.9733	44.6881	142.121
AC090527.2	ENSG00000181555	ENST00000564080		novel protein						19.6417	6.08606	7.36542	9.68821	4.45303	3.75687	14.6716	11.6875	0	13.5251	31.1221	30.0413	8.99208	7.8073	6.5426	14.0356	22.3574	5.6877	29.332	34.4256	16.9357	11.1331	39.1759	13.6946	2.74762	17.2773	15.9353	2.42802	7.94444	58.0989	8.99464	1.35147	1.76964	3.69e-08	15.0887	27.8952	13.6311	3.24326	12.8423	12.715
FPR2	ENSG00000110080	ENST00000600258;ENST00000340023;ENST00000599326;ENST00000598953;ENST00000598776;ENST00000600722	ALXR;FMLP-R-II;FMLPX;FPR2A;FPRH2;FPRL1;HM63;LXA4R	formyl peptide receptor 2 [Source:HGNC Symbol;Acc:HGNC:3827]		NM_001005738;NM_001462	FPR2			4.48346	4.69503	3.10004	0.988403	35.0007	8.85491	6.73287	9.69244	26.363	0.999748	5.0828	13.5074	10.5057	38.9106	25.2007	19.1323	18.4893	22.0746	0.0802739	16.6539	3.31747	3.54077	6.91466	14.3631	11.2573	1.42451	1.8632	62.0862	7.99803	43.5136	10.2619	11.2997	15.4591	2.88142	4.90734	14.2049	14.4471	13.1285	19.4008	7.41225
HLA-DMA	ENSG00000198818	ENST00000480785;ENST00000395305;ENST00000395303;ENST00000477541;ENST00000374843;ENST00000464392;ENST00000456800;ENST00000422832;ENST00000475627	D6S222E;RING6	major histocompatibility complex, class II, DM alpha [Source:HGNC Symbol;Acc:HGNC:4934]		NM_006120	HLA-DMA			32.0496	0.217833	0.0774204	1.10276	0	1.32526	0.248244	3.83825	0	0.473223	1.57292	0.401585	0.124343	0.522012	0.170829	0.200169	0.117566	0	0.0866469	0.240873	0.734255	28.7939	3.20251	0.532599	0.276412	25.755	0.474436	1.09575	0.366541	0.7544	0.190145	0.184175	0.208962	55.8849	0.622498	0.119708	0.526004	0.486441	0.333383	0.457007
AC107075.1	ENSG00000206341	ENST00000613695		eukaryotic translation initiation factor 3, subunit E (EIF3E) pseudogene						0	0	0	0.809265	0	0	0	0	0	0	0	0	0	0	0	0	0	0	0	0	0	0	0	0	55.7946	0	0	5.13858	0	0	0	0	0	0	0	1.20763	0	0	0	0
MX2	ENSG00000116251	ENST00000436410;ENST00000435611;ENST00000494252;ENST00000330714;ENST00000495892;ENST00000418103;ENST00000416447;ENST00000680862;ENST00000493753;ENST00000680539;ENST00000482953;ENST00000496774;ENST00000481838;ENST00000474368;ENST00000681171;ENST00000681460;ENST00000398632;ENST00000680215	MXB	MX dynamin like GTPase 2 [Source:HGNC Symbol;Acc:HGNC:7533]		NM_002463	MX2			904.14	729.64	760.59	471.196	1140.26	1109.22	826.672	756.136	722.013	702.138	782.403	1264.22	865.703	691.344	645.511	803.002	917.819	1031.2	325.885	795.666	464.865	808.883	673.331	418.548	550.667	363.831	21.8004	943.038	589.28	1136.28	1008.55	918.473	886.905	772.1	722.94	1162.15	821.971	878.758	906.472	1015.55
GBP1P1	ENSG00000178177	ENST00000513638;ENST00000394662		guanylate binding protein 1 pseudogene 1 [Source:HGNC Symbol;Acc:HGNC:39561]			GBP1P1	NR_003133		29.669	29.5726	40.9675	4.22703	43.3672	54.0958	41.4042	32.1509	34.4803	55.4427	29.1779	54.403	17.4343	16.596	14.9275	19.737	28.1273	46.7539	11.5916	33.1382	11.2565	44.118	24.0612	7.93477	20.4602	3.63225	0	42.0222	13.0674	40.0067	51.9481	26.5791	40.3584	32.3459	13.5989	40.9536	24.1942	40.0234	27.6659	38.3284
WFDC21P	ENSG00000145782	ENST00000588180;ENST00000589987;ENST00000566140;ENST00000590346;ENST00000592556;ENST00000590012;ENST00000587298;ENST00000589777;ENST00000645235	lnc-DC;LNCDC;LOC645638	WAP four-disulfide core domain 21, pseudogene [Source:HGNC Symbol;Acc:HGNC:50357]			WFDC21P	NR_030732		8.87022	5.58418	1.83652	1.36465	6.79664	1.50549	2.14598	3.50553	9.21821	5.77571	2.05052	4.05387	4.63491	8.94595	14.5895	5.27864	11.4561	3.73438	0.820875	13.0905	7.13857	2.79455	6.14181	71.9319	5.30229	6.08024	2.67018	5.3394	4.13341	14.7067	2.72523	4.19634	8.5303	1.37265	5.20173	2.84378	1.79549	4.58576	2.76421	7.38262
ABTB2	ENSG00000137449	ENST00000435224;ENST00000530814	ABTB2A;BTBD22;DKFZP586C1619	ankyrin repeat and BTB domain containing 2 [Source:HGNC Symbol;Acc:HGNC:23842]		NM_145804	ABTB2			38.3427	42.9386	59.6608	58.9836	31.81	55.1553	50.5898	43.3563	29.2735	55.8976	65.3442	51.0745	46.8747	23.3807	20.7969	60.7891	36.945	69.0088	70.2765	32.3105	30.1945	43.178	31.2901	4.78862	23.6108	50.456	0.697237	26.6547	50.1351	31.1833	62.3023	42.3173	58.54	70.3075	37.6852	54.4955	50.0718	45.9551	56.265	57.7458
NCF1B	ENSG00000008294	ENST00000432102;ENST00000423083;ENST00000435988	SH3PXD1B	neutrophil cytosolic factor 1B pseudogene [Source:HGNC Symbol;Acc:HGNC:32522]			NCF1B	NR_003186		96.2412	216.192	353.678	148.561	260.815	144.161	185.002	166.677	216.014	493.94	237.473	144.689	287.948	51.1174	159.995	162.192	173.164	843.609	54.2075	303.001	70.3704	110.195	164.175	472.442	341.036	40.3099	14.3484	273.911	272.719	339.761	191.395	89.0173	187.692	321.066	112.491	389.782	218.155	213.637	153.795	193.359
S100A9	ENSG00000185885	ENST00000368738	60B8AG;CAGB;CFAG;CGLB;LIAG;MAC387;MIF;MRP14;NIF;P14	S100 calcium binding protein A9 [Source:HGNC Symbol;Acc:HGNC:10499]		NM_002965	S100A9			91.43	79.3034	145.235	28.9503	537.876	230.391	202.183	174.289	381.551	159.801	158.175	171.877	78.403	785.234	493.456	252.838	233.016	315.271	69.5964	254.55	219.813	122.478	113.24	787.601	757.791	85.4687	166.685	874.067	79.7483	483.174	269.247	340.191	169.476	158.362	158.851	140.111	164.235	107.267	329.967	153.03
AIM2	ENSG00000196588	ENST00000368130;ENST00000481829;ENST00000368129;ENST00000411768	PYHIN4	absent in melanoma 2 [Source:HGNC Symbol;Acc:HGNC:357]		NM_001348247;NM_004833	AIM2			40.6487	28.6534	15.2345	6.27379	38.7297	43.6743	32.6338	32.8454	35.4498	12.2774	21.7825	56.6469	29.4894	22.8701	18.2302	25.4165	47.0774	17.95	3.80297	61.1362	9.58413	18.6097	15.4628	7.59137	19.7989	10.3035	0.131287	27.9135	7.4921	52.5522	37.1049	34.3933	41.4717	14.9481	22.1253	59.4675	23.1909	38.1444	29.4683	43.057
SPARC	ENSG00000188846	ENST00000231061;ENST00000520687;ENST00000538026;ENST00000537849;ENST00000521569;ENST00000524277;ENST00000539687;ENST00000521327;ENST00000522348	BM-40;ON;ONT	secreted protein acidic and cysteine rich [Source:HGNC Symbol;Acc:HGNC:11219]	Osteogenesis imperfecta type 4;OSTEOGENESIS IMPERFECTA TYPE XVII	NM_001309443;NM_001309444;NM_003118	SPARC			31.8714	109.435	138.513	7.72104	136.705	10.6079	192.259	162.913	165.282	355.808	288.668	27.7288	30.2204	343.214	184.862	46.5505	260.877	118.696	186.044	291.248	234.074	247.541	174.968	205.169	10.4565	6.03342	66.9325	46.1189	82.4664	198.639	186.364	215.451	250.881	313.493	112.719	24.2634	57.1944	142.705	82.9377	227.54
TNFRSF4	ENSG00000184988	ENST00000379236;ENST00000497869;ENST00000453580	ACT35;CD134;OX40;TXGP1L	TNF receptor superfamily member 4 [Source:HGNC Symbol;Acc:HGNC:11918]	Combined immunodeficiency due to OX40 deficiency;IMMUNODEFICIENCY 16	NM_003327	TNFRSF4			10.3513	11.7499	27.2968	24.8154	28.2472	64.749	8.44159	21.388	33.7552	13.326	14.9922	32.936	65.1508	7.75456	24.8177	12.0235	25.5269	30.4114	2.87208	6.8725	13.9859	28.0962	18.0239	35.7858	156.875	19.3864	1.94795	90.2402	25.4311	12.7472	21.1981	19.1391	15.2645	13.8686	7.94747	42.8263	36.6434	20.136	20.4828	28.2335
TNF	ENSG00000198888	ENST00000449264	DIF;TNF-alpha;TNFA;TNFSF2	tumor necrosis factor [Source:HGNC Symbol;Acc:HGNC:11892]	NON RARE IN EUROPE: Psoriatic arthritis;ASTHMA SUSCEPTIBILITY TO;MALARIA SUSCEPTIBILITY TO MALARIA RESISTANCE TO INCLUDED;MIGRAINE WITH OR WITHOUT AURA SUSCEPTIBILITY TO 1	NM_000594	TNF			413.191	570.676	726.854	898.072	409.708	1294.37	783.662	344.826	246.234	277.389	614.194	834.781	1119.81	123.842	324.682	1361.89	181.306	782.771	143.878	117.72	114.555	267.061	191.198	49.3176	659.664	843.785	393.449	358.42	894.409	326.252	595.96	269.229	217.496	543.042	267.667	1525.49	1016.27	641.722	563.967	321.181
PDGFRL	ENSG00000101109	ENST00000541323;ENST00000673645;ENST00000251630;ENST00000523248	PRLTS	platelet derived growth factor receptor like [Source:HGNC Symbol;Acc:HGNC:8805]	Adult hepatocellular carcinoma;Colorectal Cancer;Hepatocellular Carcinoma	NM_006207;NM_001372073	PDGFRL			38.8113	47.3678	63.4349	13.0318	67.7857	42.8018	36.1217	77.3407	30.8981	63.2209	55.4753	68.43	26.1111	34.9724	15.3384	44.2688	38.226	86.2608	12.5715	62.4536	22.0655	44.1662	48.3641	15.7494	14.7156	10.2171	0.627584	51.7568	34.4378	83.2232	55.3072	47.7119	62.3089	60.0592	31.8472	26.6062	38.9604	52.9067	44.4762	26.5614
CYP27B1	ENSG00000113302	ENST00000228606;ENST00000547344;ENST00000546567;ENST00000547451;ENST00000546609;ENST00000552186;ENST00000546496	CYP1;P450c1;PDDR;VDD1	cytochrome P450 family 27 subfamily B member 1 [Source:HGNC Symbol;Acc:HGNC:2606]	Hypocalcemic vitamin D dependent rickets;VITAMIN D HYDROXYLATION-DEFICIENT RICKETS TYPE 1A	NM_000785	CYP27B1			88.5909	161.55	97.6477	7.85515	121.637	74.8909	188.47	231.849	249.549	64.4428	83.5462	58.822	25.201	281.233	174.919	34.5966	294.291	86.1423	51.6782	280.882	82.2347	69.7403	32.1354	122.941	130.436	57.6726	11.0428	147.434	34.0923	150.894	165.793	333.185	322.957	67.7423	85.4144	58.2971	40.5486	148.584	91.9033	204.613
GPAT3	ENSG00000198839	ENST00000514309;ENST00000506766;ENST00000395226;ENST00000509412;ENST00000264409;ENST00000513683;ENST00000509044;ENST00000611707	AGPAT10;AGPAT9;HMFN0839;LPAAT-theta;MAG1;MGC11324	glycerol-3-phosphate acyltransferase 3 [Source:HGNC Symbol;Acc:HGNC:28157]		NM_001256421;NM_032717;NM_001256422	GPAT3			10.423	10.7229	9.4203	13.6045	1.98544	4.57098	10.722	6.63171	3.59981	16.9392	13.229	3.82852	6.08888	5.18378	4.12913	3.33993	4.17884	2.49726	45.6716	8.4194	23.0484	7.48605	6.66918	30.1303	1.14544	9.8213	113.419	2.14854	12.7644	4.32593	7.25531	4.54574	4.69138	9.26882	17.572	4.75074	6.8766	3.87965	7.59616	7.65214
CYP7B1	ENSG00000132356	ENST00000523954;ENST00000310193	SPG5A	cytochrome P450 family 7 subfamily B member 1 [Source:HGNC Symbol;Acc:HGNC:2652]	Autosomal recessive spastic paraplegia type 5A;Congenital bile acid synthesis defect type 3;BILE ACID SYNTHESIS DEFECT CONGENITAL 3;SPASTIC PARAPLEGIA 5A AUTOSOMAL RECESSIVE	NM_001324112;NM_004820	CYP7B1			7.98457	9.85644	13.0997	6.86655	57.3535	36.7809	21.245	32.6105	53.8776	28.8735	15.8217	24.1418	19.7408	16.8132	4.13254	30.8127	34.8011	25.2423	6.3516	10.902	3.85564	60.7157	18.8172	1.99419	40.8664	2.6953	0.150516	31.0016	11.2369	36.1401	38.4186	47.2972	44.2433	37.3819	4.62814	14.6441	21.2957	10.9169	29.3184	57.8415
ZNF331	ENSG00000110852	ENST00000647573;ENST00000648236;ENST00000513929;ENST00000253144;ENST00000649326;ENST00000650177;ENST00000649780;ENST00000649816;ENST00000502248;ENST00000511593;ENST00000504033;ENST00000514374;ENST00000511154;ENST00000509069;ENST00000449416;ENST00000509585;ENST00000504940;ENST00000648122;ENST00000513999;ENST00000512387;ENST00000511567;ENST00000505949;ENST00000513265;ENST00000648511;ENST00000502616…	RITA;ZNF361;ZNF463	zinc finger protein 331 [Source:HGNC Symbol;Acc:HGNC:15489]		NM_018555;NM_001317120;NM_001317113;NM_001253798;NM_001253799;NM_001317115;NM_001079906;NM_001317114;NM_001253800;NM_001317117;NM_001253801;NM_001317118;NM_001317116;NM_001317121;NM_001079907;NM_001317119	ZNF331			1.69318	1.29501	1.91984	2.81853	1.39409	0.403835	0.650282	2.61024	0.821677	2.7288	0.861509	2.83036	0.755227	2.80183	1.49654	0.882615	0.740476	0.963083	65.47	1.71877	4.38536	3.56051	3.41032	5.91163	0.447457	1.5526	16.5325	1.63759	1.37878	0.902471	0.246438	1.85797	1.31336	2.80591	2.49641	0.874815	2.42171	2.25245	1.82385	1.01155
NIPAL4	ENSG00000010270	ENST00000435489;ENST00000311946;ENST00000521390;ENST00000519150;ENST00000519946	ICHYN	NIPA like domain containing 4 [Source:HGNC Symbol;Acc:HGNC:28018]	Congenital non-bullous ichthyosiform erythroderma;Lamellar ichthyosis;ICHTHYOSIS CONGENITAL AUTOSOMAL RECESSIVE 6	NM_001172292;NM_001099287	NIPAL4			0.941996	5.32061	14.3671	32.0611	2.93507	9.74182	5.31389	0.760529	3.86481	9.80168	0.955358	2.17558	2.05227	0.620855	0.400524	1.75116	7.91083	3.61925	53.7657	2.5898	6.60971	4.16377	2.68957	4.07165	5.30757	7.82936	0.325124	2.4269	4.60006	2.33091	12.0078	1.37413	4.15825	3.57067	0.026748	4.86467	1.96191	0.74557	1.50323	7.12989
CD80	ENSG00000100365	ENST00000264246;ENST00000478182;ENST00000463729;ENST00000383669	B7-1;B7.1;CD28LG;CD28LG1	CD80 molecule [Source:HGNC Symbol;Acc:HGNC:1700]		NM_005191	CD80			81.9814	96.0373	98.7033	59.8065	115.715	65.224	79.9002	124.608	74.0219	118.694	103.826	133.954	60.6487	98.4433	92.7213	130.94	92.0258	131.139	48.9424	84.8436	86.1908	93.7677	98.3533	40.3644	85.1175	42.6322	1.76758	108.4	85.7871	130.893	101.844	88.1803	120.097	116.713	73.5962	144.57	109.243	134.318	94.2465	120.582
MCEMP1	ENSG00000215305	ENST00000333598;ENST00000597445;ENST00000598851	C19orf59;MGC132456	mast cell expressed membrane protein 1 [Source:HGNC Symbol;Acc:HGNC:27291]		NM_174918	MCEMP1			0	2.96806	2.09822	0.915171	4.26372	0	0.847212	0.89288	0.540357	3.49027	3.6044	0	0.241559	14.6202	8.34405	0.512479	1.59962	8.20787	0.872842	2.3718	2.85755	0.129394	0.618622	51.8336	0.714112	0.145105	1.25825	1.1533	3.83705	3.95508	3.58564	0.77559	0.866842	1.35217	0.798361	0.440196	4.61938	1.63704	1.49484	1.39204
AC092865.4	ENSG00000213145	ENST00000641832		RNA binding protein, fox-1 homolog (C. elegans) 1 (RBFOX1) pseudogene						5.5403	5.64276	41.4955	6.96891	2.51406	0	1.46956	18.8364	5.43943	12.8823	2.6674	16.9112	29.5774	3.4439	6.0327	15.6805	0	6.41871	1.89545	10.3868	3.32254	3.41482	6.87871	48.254	28.769	5.61287	3.25364	51.2313	13.1924	0	5.49354	5.57164	2.26271	6.33788	0	5.92317	27.3749	5.37561	10.3407	0
TRAF1	ENSG00000092010	ENST00000546084;ENST00000373887;ENST00000540010	EBI6	TNF receptor associated factor 1 [Source:HGNC Symbol;Acc:HGNC:12031]		NM_001190947;NM_005658;NM_001190945	TRAF1			410.878	485.212	568.117	624.311	331.273	642.607	511.481	406.417	439.178	409.026	529.399	578.075	706.972	279.996	357.369	607.115	341.776	521.071	754.385	285.151	299.098	412.983	424.465	140.936	552.962	497.146	13.8318	418.899	552.216	333.638	545.727	357.254	401.594	543.334	444.231	620.21	538.344	543.429	542.108	413.557
VAMP5	ENSG00000140464	ENST00000306384;ENST00000462451		vesicle associated membrane protein 5 [Source:HGNC Symbol;Acc:HGNC:12646]		NM_006634	VAMP5			22.9462	24.433	22.9214	1.3387	44.2485	24.877	22.9082	60.9098	118.564	26.4892	20.4871	21.6368	8.74873	38.4603	66.7898	5.26813	49.8938	29.4576	3.20682	54.3707	18.4675	29.7027	29.7033	27.1434	69.6747	5.5569	7.80419	83.4032	7.71597	68.1042	19.1241	56.7007	50.0023	17.7382	20.5268	16.1526	18.5129	35.1484	19.9387	32.8677
ETV7	ENSG00000272419	ENST00000339796;ENST00000627426;ENST00000340181;ENST00000373737;ENST00000373738;ENST00000538992;ENST00000615781;ENST00000620358	TEL-2;TEL2	ETS variant transcription factor 7 [Source:HGNC Symbol;Acc:HGNC:18160]		NM_001207035;NM_001207039;NM_016135;NM_001207038;NM_001207036;NM_001207041;NM_001207037;NM_001207040	ETV7			33.5172	33.3647	40.2083	5.86461	53.8045	37.7608	46.0393	40.8616	36.3368	46.5868	44.2496	25.948	14.3386	14.1803	16.8237	13.9701	51.3422	51.9783	15.2894	39.8631	23.4276	48.5564	25.0005	10.3455	22.1435	5.09242	0.0635061	37.273	19.5688	47.2837	50.9187	37.8742	49.2193	44.4646	22.7338	24.3648	32.1793	46.3249	27.148	53.5187
U2AF1	ENSG00000164609	ENST00000471250;ENST00000478282;ENST00000459639;ENST00000464750;ENST00000475639;ENST00000380276;ENST00000291552;ENST00000486519;ENST00000463599;ENST00000496462;ENST00000468039	RN;RNU2AF1;U2AF35;U2AFBP	U2 small nuclear RNA auxiliary factor 1 [Source:HGNC Symbol;Acc:HGNC:12453]		NM_001025204;NM_001025203;NM_006758	U2AF1			9.25978	63.8515	100.866	10.022	78.7416	170.097	118.326	105.188	91.4876	84.9839	8.23676	135.985	79.9245	123.187	73.9693	64.389	129.541	3.0827	67.6225	114.761	3.53185	82.4267	98.5608	136.816	23.8524	79.42	84.1114	80.2441	65.8315	91.6698	76.9936	130.478	121.564	99.058	2.72031	148.188	49.4502	53.1506	123.143	122.689
PPM1K	ENSG00000118705	ENST00000608933;ENST00000295908;ENST00000508256;ENST00000510548;ENST00000511506;ENST00000506423;ENST00000513546;ENST00000514204;ENST00000505022;ENST00000509340	BDP;DKFZp761G058;hPTMP;PP2Ckappa;PP2Cm	protein phosphatase, Mg2+/Mn2+ dependent 1K [Source:HGNC Symbol;Acc:HGNC:25415]	Intermediate maple syrup urine disease;MAPLE SYRUP URINE DISEASE MILD VARIANT	NM_152542	PPM1K			92.2155	81.2639	103.087	50.4301	106.357	129.038	118.235	91.1425	63.0229	101.996	101.432	119.481	61.9876	38.9824	25.8044	74.0264	88.9156	104.532	215.656	59.8019	54.5384	136.753	89.1249	10.5905	47.4411	61.6951	3.29926	65.3326	67.4618	81.7915	146.656	83.9131	134.332	101.033	77.6031	96.2447	70.6776	98.9939	90.6956	122.599
GPR141	ENSG00000114491	ENST00000461610;ENST00000450180;ENST00000467202;ENST00000447769;ENST00000334425	PGR13	G protein-coupled receptor 141 [Source:HGNC Symbol;Acc:HGNC:19997]		NM_001329994;NM_181791;NM_001329993;NM_001381946	GPR141			13.1275	9.44033	31.8233	5.84059	23.6897	24.1452	7.82235	19.3098	28.8466	16.6624	14.218	49.7917	15.265	9.21147	7.75629	19.9619	23.7219	24.709	0	19.0816	5.4777	23.9119	20.4831	11.6759	15.8846	10.234	3.83623	36.6269	9.08948	33.8549	12.0149	16.7688	19.1599	20.6148	6.35664	20.6227	16.5539	14.8777	16.0383	18.7762
TRGJP2	ENSG00000120159	ENST00000390334	JP2;TCRGJP2	T cell receptor gamma joining P2 [Source:HGNC Symbol;Acc:HGNC:12281]			TRGJP2			18.6173	24.0104	0	0	0	0	17.0922	23.242	19.8913	0	5.09903	6.77248	49.2252	0	5.11436	7.79513	7.78939	9.93826	0	3.28836	0	0	9.90552	0	7.93744	0	0	21.7826	10.3139	33.5808	27.7284	15.8429	24.3156	13.0263	0	22.6047	26.9092	49.6619	12.5619	17.2432
MTND1P23	ENSG00000123146	ENST00000416931		MT-ND1 pseudogene 23 [Source:HGNC Symbol;Acc:HGNC:42092]			MTND1P23			195.349	7.24168	12.9879	5.30944	14.6342	10.1723	13.931	8.66952	21.7661	11.0049	14.1461	5.45725	8.33691	18.6052	20.8284	14.6953	15.1803	13.3523	7.44178	22.5047	11.2455	7.60158	4.5989	16.1204	27.5805	149.788	21.6791	14.4546	12.3851	23.147	21.4348	11.6554	10.944	5.97083	7.71048	8.66375	8.26086	9.01175	10.7116	11.9641
AFAP1L1	ENSG00000038382	ENST00000455574;ENST00000296721;ENST00000522492;ENST00000515000;ENST00000508444;ENST00000513665	FLJ36748	actin filament associated protein 1 like 1 [Source:HGNC Symbol;Acc:HGNC:26714]		NM_001323063;NM_152406;NM_001323062;NM_001146337	AFAP1L1			3.0701	10.9778	8.32888	7.29187	2.48631	2.52526	7.98519	6.61845	3.00699	11.1414	7.49367	0.0250231	2.90993	5.15438	4.50375	4.25225	5.27936	1.46558	31.6895	6.84732	12.0169	4.88407	4.90409	3.13484	0.87381	8.50551	50.5731	3.2896	8.00773	1.62784	5.2061	7.45689	3.55628	4.31034	4.84005	0.877352	2.7915	2.10413	4.06868	13.2175
TM4SF19	ENSG00000156482	ENST00000446879;ENST00000440822;ENST00000454715;ENST00000273695		transmembrane 4 L six family member 19 [Source:HGNC Symbol;Acc:HGNC:25167]		NM_001204898;NM_001204897;NM_138461	TM4SF19			358.177	567.156	265.047	140.338	98.4028	63.3206	357.039	274.661	160.077	412.606	261.775	16.7834	129.43	196.239	271.764	118.288	303.951	104.067	873.879	534.224	433.487	144.155	167.921	239.584	57.7989	223.489	552.704	104.135	294.915	136.756	220.506	325.56	255.59	252.437	315.338	52.0366	120.501	258.361	207.75	322.202
PELI1	ENSG00000138433	ENST00000358912;ENST00000466177;ENST00000494203;ENST00000468869		pellino E3 ubiquitin protein ligase 1 [Source:HGNC Symbol;Acc:HGNC:8827]		NM_020651	PELI1			115.935	165.895	213.296	363.523	220.6	382.588	197.418	133.363	52.3587	230.411	218.156	375.848	218.271	71.3956	47.9742	265.1	72.0961	313.938	1245.23	52.2531	168.031	314.421	261.931	43.2617	34.05	239	24.3897	81.7674	201.782	194.807	286.879	84.9175	139.641	242.082	179.924	321.16	298.713	272.443	199.862	135.607
AL592183.1	ENSG00000037897	ENST00000612919								55.539	49.5572	53.0031	39.5441	40.7875	53.2829	53.7663	9.6879	7.9222	35.9693	35.6483	47.2735	22.2856	10.814	18.779	23.0612	38.2086	24.3916	13.9948	31.3511	53.7993	24.3125	41.4154	30.6557	20.0407	35.9672	14.0734	26.1233	66.4241	33.0993	54.1987	3.17485	14.095	24.4385	27.4841	35.5372	29.0716	22.764	30.0477	16.2452
STAT4	ENSG00000163297	ENST00000392320;ENST00000358470;ENST00000463951;ENST00000495849;ENST00000470708;ENST00000647167;ENST00000495326;ENST00000413064;ENST00000409995;ENST00000450994;ENST00000432798		signal transducer and activator of transcription 4 [Source:HGNC Symbol;Acc:HGNC:11365]	Behcet disease;Oligoarticular juvenile idiopathic arthritis;Pediatric systemic lupus erythematosus;Rheumatoid factor-negative polyarticular juvenile idiopathic arthritis;Systemic lupus erythematosus;SYSTEMIC LUPUS ERYTHEMATOSUS SUSCEPTIBILITY TO 11	NM_003151;NM_001243835	STAT4			184.45	163.16	179.355	238.524	259.794	318.102	198.899	171.737	179.715	126.628	218.895	366.223	244.678	228.98	139.888	331.181	175.278	282.4	58.51	109.236	112.721	174.781	260.928	85.811	74.6732	158.4	6.49966	213.224	217.587	278.716	324.992	119.928	314.257	230.869	146.216	270.216	336.006	353.42	340.462	240.216
MYL9	ENSG00000173992	ENST00000346786;ENST00000279022	LC20;MLC2;MRLC1;MYRL2	myosin light chain 9 [Source:HGNC Symbol;Acc:HGNC:15754]		NM_181526;NM_006097	MYL9			21.7979	39.5404	19.0513	2.788	10.851	4.21409	31.5467	36.9434	18.6406	38.4329	19.8696	2.00752	4.97036	25.7906	14.1984	8.69087	27.9651	10.4254	21.9966	43.066	66.7952	10.3523	29.9597	27.8527	0.378123	7.77464	10.9344	10.6193	19.6472	20.9956	28.9461	27.348	40.4251	35.1498	27.7932	3.77852	1.94977	8.53115	15.8004	29.1574
NCF1	ENSG00000184009	ENST00000289473;ENST00000449343;ENST00000398421;ENST00000443956;ENST00000438106;ENST00000442021;ENST00000433458;ENST00000464878;ENST00000455062;ENST00000488197;ENST00000486097	NCF1A;NOXO2;p47phox;SH3PXD1A	neutrophil cytosolic factor 1 [Source:HGNC Symbol;Acc:HGNC:7660]	Chronic granulomatous disease;GRANULOMATOUS DISEASE CHRONIC AUTOSOMAL RECESSIVE 1	NM_000265	NCF1			897.41	1026.25	1556.4	518.881	1744.22	652.115	719.101	1414.77	629.311	1932.18	1638.83	1063.24	1610.83	620.965	1356.71	816.676	835.248	2242.81	81.6558	1071.94	668.085	686.002	742.666	1237.76	2438.48	263.987	58.0052	1243.1	914.618	2032.61	610.451	817.456	609.582	1535.97	1421.74	2014.82	1185.35	1205.72	845.372	1058.71
PTGES	ENSG00000169032	ENST00000481476;ENST00000340607	MGST-IV;MGST1-L1;MGST1L1;PIG12;TP53I12	prostaglandin E synthase [Source:HGNC Symbol;Acc:HGNC:9599]		NM_004878	PTGES			0.439904	1.60064	2.25409	0.387337	1.67291	0.0929935	0.331656	1.77606	1.86586	3.15677	1.31414	1.21308	0.924455	4.84243	18.6199	0.755745	1.09057	5.8269	0.34868	4.06337	1.41166	0.131957	0.447046	39.7336	5.70424	0.763926	0.158696	6.55523	2.45193	2.90493	0.566245	0.765735	0.813757	1.17975	1.42711	0.890739	1.54863	2.07907	1.99235	1.01855
DHRS9	ENSG00000146112	ENST00000602501;ENST00000357546;ENST00000432060;ENST00000428522;ENST00000450153;ENST00000674881;ENST00000421653;ENST00000436483;ENST00000412271	3alpha-HSD;RDH15;RDHL;RETSDR8;SDR9C4	dehydrogenase/reductase 9 [Source:HGNC Symbol;Acc:HGNC:16888]		NM_199204;NM_001289763;NM_001376924;NM_001142270;NM_001142271	DHRS9			9.11527	12.6758	11.395	39.1661	2.91257	12.4141	19.908	13.7407	2.50772	14.7618	10.5079	4.07694	6.77184	8.27449	6.01387	5.54449	6.50424	5.95076	36.0461	9.24175	27.2601	15.006	18.2107	11.448	2.06584	14.0311	100.886	2.34303	8.46083	3.14835	17.6479	5.05245	9.34581	11.0463	12.4953	4.28572	4.79997	6.52748	4.19757	7.75864
HMGN2P5	ENSG00000134247	ENST00000436882	HMGN2L5	high mobility group nucleosomal binding domain 2 pseudogene 5 [Source:HGNC Symbol;Acc:HGNC:33568]			HMGN2P5			11.3553	4.75065	13.4939	8.11081	9.3299	5.09166	13.194	12.9374	28.4481	23.3127	1.84392	6.27972	16.1226	9.93539	24.723	8.25832	9.17293	9.33868	14.8937	9.16232	16.2222	9.57283	11.3321	25.3305	45.0869	26.4353	47.6998	14.1819	12.2515	10.6542	11.7211	14.562	16.2754	3.4418	5.01926	4.01739	6.47753	0	11.7196	11.717
SERPINA1	ENSG00000038945	ENST00000393087;ENST00000440909;ENST00000355814;ENST00000437397;ENST00000448921;ENST00000489769;ENST00000636712;ENST00000393088;ENST00000404814;ENST00000449399;ENST00000402629;ENST00000554720;ENST00000556091;ENST00000557492;ENST00000556955;ENST00000553327;ENST00000557118;ENST00000555289;ENST00000557361;ENST00000557093	A1A;A1AT;AAT;alpha-1-antitrypsin;alpha1AT;PI;PI1	serpin family A member 1 [Source:HGNC Symbol;Acc:HGNC:8941]	ALPHA-1-ANTITRYPSIN DEFICIENCY;Hemorrhagic disease due to alpha-1-antitrypsin Pittsburgh mutation	NM_000295;NM_001002235;NM_001127700;NM_001127707;NM_001127706;NM_001127702;NM_001127704;NM_001127703;NM_001127705;NM_001002236;NM_001127701	SERPINA1			67.7709	67.8839	106.234	68.2025	108.118	83.1305	42.5911	72.3368	146.684	92.4196	46.7182	87.6917	176.602	209.999	178.828	172.664	127.551	79.8782	11.5588	108.502	92.0602	59.4743	94.3724	595.774	184.701	65.6953	22.0105	244.81	70.2502	150.111	82.9975	110.955	96.5879	70.248	32.3766	131.32	103.957	81.0496	117.828	68.4641
FPR1	ENSG00000123213	ENST00000595042;ENST00000304748;ENST00000600815;ENST00000594900	FMLP;FPR	formyl peptide receptor 1 [Source:HGNC Symbol;Acc:HGNC:3826]	Susceptibility to localized juvenile periodontitis	NM_001193306;NM_002029	FPR1			5.75892	13.7155	8.03881	3.59615	36.6518	18.2807	6.67865	18.0096	25.4451	2.19598	12.4124	20.8701	22.3746	54.0941	50.4304	43.1219	21.8558	28.0577	1.76092	7.87343	4.51319	9.03853	17.5216	28.8517	26.8624	2.76902	15.4793	87.6254	12.0121	47.0804	16.7631	20.3777	15.3107	6.91812	5.49815	33.1016	27.7023	12.2442	51.3433	7.4361
CD274	ENSG00000169413	ENST00000381577;ENST00000498261;ENST00000474218;ENST00000492923;ENST00000381573	B7-H;B7-H1;B7H1;PD-L1;PDCD1LG1;PDL1	CD274 molecule [Source:HGNC Symbol;Acc:HGNC:17635]		NM_014143;NM_001267706	CD274	NR_052005		316.666	326.005	365.266	200.811	507.618	607.837	455.396	402.564	518.751	427.01	397.954	612.745	302.766	338.905	313.808	429.354	458.77	460.959	405.002	380.483	300.579	407.859	339.815	134.311	316.887	207.452	14.5172	366.514	259.123	542.202	726.41	536.982	551.238	440.633	285.689	437.611	339.894	397.114	474.192	515.885
MTRNR2L10	ENSG00000087502	ENST00000545075		MT-RNR2 like 10 [Source:HGNC Symbol;Acc:HGNC:37167]		NM_001190708	MTRNR2L10			30.7044	59.6782	51.5223	34.7433	49.3977	2.3522	1.49702	39.6281	2.59754	35.1709	56.0479	45.9262	44.7471	72.9819	45.3759	2.00634	51.9497	49.3939	1.53665	2.2277	0.61898	53.5272	47.0677	40.3299	24.1899	28.9991	25.3872	31.872	50.6711	50.3925	1.14479	54.1802	1.40743	49.0319	35.9539	39.8307	60.0103	68.5956	1.45531	49.4247
RNA5SP219	ENSG00000138399	ENST00000390940	RN5S219	RNA, 5S ribosomal pseudogene 219 [Source:HGNC Symbol;Acc:HGNC:43119]			RNA5SP219			4.18644	10.0976	44.6257	19.5263	4.52331	14.2999	8.39555	7.16229	29.9731	0	3.62941	46.6825	32.8837	0	12.2796	11.4258	0	3.4317	13.0902	4.34493	0	0	8.01906	0	0	8.04771	5.50805	1.95078	4.97386	9.486	2.95702	3.82323	4.28458	2.16761	7.97456	17.4738	3.20658	2.68572	0	0
EXOC3L4	ENSG00000135070	ENST00000380069;ENST00000559116;ENST00000560925;ENST00000560102;ENST00000559661;ENST00000560304;ENST00000559693	C14orf73	exocyst complex component 3 like 4 [Source:HGNC Symbol;Acc:HGNC:20120]		NM_001077594	EXOC3L4			1.71415	6.27677	12.462	1.92322	6.36719	4.66081	3.73232	12.7665	9.09478	3.64143	4.22617	6.56529	5.08887	3.39304	8.91875	7.33475	5.83685	21.8711	1.15051	5.43609	1.03886	6.06743	4.33399	3.92629	54.2986	1.89937	0.562067	26.2237	4.03834	6.24955	3.62439	8.03475	6.81508	9.19507	0.163959	6.11956	6.00866	9.40225	6.86081	9.2777
CALHM6	ENSG00000111142	ENST00000368606;ENST00000368605;ENST00000368604	C6orf187;dJ93H18.5;FAM26F;INAM;OTTHUMP00000017061;OTTHUMP00000017062;RP1-93H18.5	calcium homeostasis modulator family member 6 [Source:HGNC Symbol;Acc:HGNC:33391]		NM_001276460;NM_001010919	CALHM6			19.7495	15.5067	15.3069	3.65095	1.75649	23.5406	24.168	17.8718	79.4428	8.75198	12.0631	35.1605	4.86207	33.9899	18.791	11.5891	58.7484	24.4605	1.97919	25.743	5.39965	20.3671	9.97393	7.71751	50.3835	2.80346	1.35462	77.7448	5.93188	0.706974	26.6097	40.9321	47.2366	11.4978	6.09606	34.5144	4.28791	11.668	17.5139	42.8869
PDK4	ENSG00000165672	ENST00000005178;ENST00000473796;ENST00000468445;ENST00000498190;ENST00000473301		pyruvate dehydrogenase kinase 4 [Source:HGNC Symbol;Acc:HGNC:8812]		NM_002612	PDK4			1.91641	2.80614	3.68345	5.74104	3.13295	2.12741	2.7245	5.11128	2.38759	10.8385	6.97707	0.756108	2.9571	3.36818	6.03688	1.38528	3.47297	4.09036	23.0505	1.69956	14.9975	16.3716	16.4258	13.6081	2.20561	3.51293	80.5522	3.29147	3.25173	2.47706	2.65384	3.55699	2.06684	8.41815	3.42481	0.969948	3.30482	3.8317	3.61819	4.67061
CDA	ENSG00000145416	ENST00000461985;ENST00000375071	CDD	cytidine deaminase [Source:HGNC Symbol;Acc:HGNC:1712]		NM_001785	CDA			5.49667	16.7258	14.3471	3.92344	7.44347	4.50727	18.3972	12.2751	3.85835	19.9671	16.8621	0.734665	0.741923	8.71771	9.20638	4.79812	10.0099	14.4186	12.4633	16.2388	10.0057	12.0655	5.25476	57.4317	0.255434	6.48586	17.1893	8.00169	12.2108	6.93117	12.3816	9.05712	10.7237	12.6778	11.6387	5.70126	3.49469	7.82882	8.29329	12.6984
SCN1B	ENSG00000158042	ENST00000262631;ENST00000638536;ENST00000415950;ENST00000595652;ENST00000640135;ENST00000596348;ENST00000676410;ENST00000675741;ENST00000602150;ENST00000639260		sodium voltage-gated channel beta subunit 1 [Source:HGNC Symbol;Acc:HGNC:10586]	Brugada syndrome;DRAVET SYNDROME;Early infantile epileptic encephalopathy;Familial atrial fibrillation;Familial progressive cardiac conduction defect;Generalized epilepsy with febrile seizures-plus;Atrial fibrillation familial 13;BRUGADA SYNDROME 5;EPILEPTIC ENCEPHALOPATHY EARLY INFANTILE 52;GENERALIZED EPILEPSY WITH FEBRILE SEIZURES PLUS TYPE 1;Epilepsy generalized with febrile seizures plus typ…	NM_001037;NM_199037;NM_001321605	SCN1B			24.4409	13.931	22.0066	14.64	28.8622	37.6286	11.3344	16.9235	27.3128	25.9999	19.7426	48.8865	34.681	16.4706	18.5705	46.8151	16.9477	36.9938	1.18175	16.7564	10.8624	22.1562	29.0906	27.9293	54.013	12.3775	0.344028	54.0711	24.0996	23.9538	21.3476	17.3944	17.7897	23.6519	15.8943	30.5797	42.6673	21.3591	43.1058	15.0618
DDX39B	ENSG00000123700	ENST00000474961;ENST00000484566;ENST00000376177;ENST00000462256;ENST00000458640;ENST00000396172;ENST00000462421;ENST00000417023;ENST00000478365;ENST00000482195;ENST00000431908;ENST00000481456;ENST00000427214;ENST00000428098;ENST00000419338;ENST00000456662;ENST00000428450;ENST00000449757;ENST00000456976;ENST00000418897;ENST00000419020	BAT1;D6S81E;UAP56	DExD-box helicase 39B [Source:HGNC Symbol;Acc:HGNC:13917]		NM_080598;NM_004640	DDX39B	NR_037852		0.681853	1.55284	3.04917	1.19844	2.71487	2.23741	2.63655	1.06296	31.9039	2.70562	2.4886	0.518817	3.73923	1.5131	46.2783	1.99944	1.85211	1.08249	62.4111	0.434669	48.9876	40.7863	1.53203	2.52978	6.26022	1.0811	2.02242	5.28137	46.4449	1.49406	0.608262	1.94821	0.882373	0.975099	0.911914	0.929017	1.43913	1.13432	1.71393	2.01004
CCL7	ENSG00000117090	ENST00000378569;ENST00000394627;ENST00000394630	FIC;MARC;MCP-3;MCP3;NC28;SCYA6;SCYA7	C-C motif chemokine ligand 7 [Source:HGNC Symbol;Acc:HGNC:10634]		NM_006273	CCL7			103.094	10.826	32.0336	7.78694	20.6644	25.145	23.8401	14.8157	5.97736	10.9255	26.6676	38.5042	10.6653	42.6413	27.6039	21.1326	37.8745	34.9827	6.85219	72.5251	11.9588	14.1928	12.2408	77.6785	1.53011	111.012	43.8332	21.4004	21.0313	54.5537	11.8672	7.95934	14.679	16.2445	76.2069	60.3171	19.8816	26.0729	13.4978	18.1331
TRGV7	ENSG00000079999	ENST00000427089	TCRGV7;V1S7P	T cell receptor gamma variable 7 (pseudogene) [Source:HGNC Symbol;Acc:HGNC:12293]			TRGV7			35.656	36.3712	30.2012	20.9212	48.4744	30.3414	18.7354	32.1326	11.0742	3.5522	18.739	61.5408	40.685	36.1332	10.3269	45.4233	50.3419	61.8165	5.65343	36.597	8.92964	2.57083	9.42638	28.9056	11.4213	4.50204	18.8632	29.964	45.1184	53.022	34	30.9365	53.251	17.5188	15.9113	78.7847	86.1292	82.8823	62.5899	41.4587
HLA-DMB	ENSG00000103342	ENST00000487996;ENST00000477537;ENST00000438510;ENST00000414017;ENST00000498020;ENST00000418107	D6S221E;RING7	major histocompatibility complex, class II, DM beta [Source:HGNC Symbol;Acc:HGNC:4935]		NM_002118	HLA-DMB			6.15292	8.95e-09	42.3678	9.24768	34.9716	0.219207	0.158794	0	30.3016	0	35.2896	1.54e-06	10.5836	0	3.72e-06	0.00490749	0.691622	0	1.01745	0	1.30245	33.9465	2.38195	2.76202	0.560336	9.77266	3.58428	0	18.4252	34.2233	0.361249	2.13793	32.9186	45.2398	9.62703	0	0	0.00713561	6.72909	0
EVI2A	ENSG00000140044	ENST00000461237;ENST00000247270;ENST00000462804	EVDA;EVI2	ecotropic viral integration site 2A [Source:HGNC Symbol;Acc:HGNC:3499]		NM_001003927;NM_014210	EVI2A			19.5938	15.866	14.8737	47.5776	10.6194	14.7412	5.33827	9.77678	1.712	9.16881	12.391	23.0258	25.8071	6.25673	5.5079	29.8233	4.04568	9.47877	22.3662	8.94132	9.68185	14.0014	10.7555	57.2244	1.239	46.8687	101.251	5.9234	26.0755	10.6529	7.974	2.19532	5.63261	9.01864	31.7487	33.4125	26.4101	14.3044	21.4275	8.40504
GFPT2	ENSG00000181817	ENST00000253778;ENST00000520165;ENST00000510122;ENST00000518906;ENST00000518185;ENST00000518158;ENST00000503546;ENST00000503228	GFAT2	glutamine-fructose-6-phosphate transaminase 2 [Source:HGNC Symbol;Acc:HGNC:4242]		NM_005110	GFPT2			26.8413	22.9863	34.9562	17.4898	9.59314	23.2625	23.6318	15.3954	11.7536	13.019	22.7255	38.7531	37.2555	5.73586	1.77292	23.7411	4.03942	5.82145	20.1072	17.381	15.2854	16.8641	10.8928	19.9594	5.20021	51.2151	0.137911	7.53022	8.85875	9.20258	18.2736	10.7297	30.0988	17.3269	16.6393	29.1982	22.4038	26.39	17.4389	17.0687
LIMK2	ENSG00000108219	ENST00000462625;ENST00000406516;ENST00000331728;ENST00000425203;ENST00000333611;ENST00000340552;ENST00000465937;ENST00000482270;ENST00000467301		LIM domain kinase 2 [Source:HGNC Symbol;Acc:HGNC:6614]		NM_005569;NM_016733;NM_001031801	LIMK2			42.0015	38.5986	51.5721	21.135	130.428	94.045	59.3741	55.6965	153.202	47.2547	47.9646	105.001	51.2651	109.586	94.8712	66.1328	107.259	115.24	14.5596	70.7147	28.7225	48.1895	48.6073	34.7437	198.085	23.6107	3.42354	159.961	35.84	125.403	94.63	113.156	111.131	68.0144	24.9733	68.7551	76.6376	55.9066	116.489	74.3334
G0S2	ENSG00000117228	ENST00000367029		G0/G1 switch 2 [Source:HGNC Symbol;Acc:HGNC:30229]		NM_015714	G0S2			539.999	260.41	308.023	433.165	1378.79	994.14	930.497	815.697	2393.7	347.183	810.644	824.489	1421.47	1933.55	979.975	1292.62	1730.09	1150.81	52.5477	1159.83	645.701	1102.51	993.97	227.052	1750.78	396.816	94.1151	1346.26	698.243	1579.92	1402.08	1528.95	1660.98	637.688	365.647	1131.96	1734.31	1410.29	1545.14	1262.07
HLA-H	ENSG00000257103	ENST00000383620		major histocompatibility complex, class I, H (pseudogene) [Source:HGNC Symbol;Acc:HGNC:4965]			HLA-H	NR_001434		1.78107	0	0	9.65659	2.04854	2.05328	2.27553	2.95561	4.27088	3.01353	3.14825	6.43676	0	0	3.80768	0	5.79772	0	2.49618	0	6.65127	5.96229	20.8427	3.88939	2.44604	0.810952	0	0	0	2.89719	1.59774	2.45693	44.4111	4.8733	0	5.75814	4.81696	2.05705	0	3.00239
RCBTB2	ENSG00000136682	ENST00000344532;ENST00000430805;ENST00000544492;ENST00000544904;ENST00000462703;ENST00000481144;ENST00000611827	CHC1L	RCC1 and BTB domain containing protein 2 [Source:HGNC Symbol;Acc:HGNC:1914]		NM_001352424;NM_001352425;NM_001268;NM_001286830;NM_001286832;NM_001352428;NM_001352427;NM_001352429;NM_001286831;NM_001352426	RCBTB2	NR_147985		6.24418	5.09475	7.03312	14.7585	2.96646	4.55259	4.08625	6.27067	2.14433	7.18613	2.73262	5.15959	5.09204	7.96157	4.66677	6.03453	4.56246	3.18529	9.60355	7.98037	6.03568	3.52664	2.55898	10.6813	1.32233	8.62115	102.642	2.45233	6.63019	4.51267	2.82467	2.46814	4.98203	4.72453	10.5105	9.39975	4.08911	4.96192	2.65841	6.25887
IFI35	ENSG00000117091	ENST00000415816;ENST00000438323;ENST00000246911;ENST00000536969;ENST00000396722;ENST00000538473;ENST00000546325;ENST00000534876	IFP35	interferon induced protein 35 [Source:HGNC Symbol;Acc:HGNC:5399]		NM_001330230;NM_005533	IFI35			463.045	348.149	432.404	192.975	502.27	577.829	464.588	480.823	828.055	484.618	417.986	594.626	483.818	361.238	625.317	467.419	582.841	588.642	81.2009	461.809	262.048	420.881	458.042	326.485	1303.3	171.959	28.5377	708.099	362.34	525.921	455.905	523.647	466.84	470.94	354.968	514.333	488.233	476.85	473.846	498.872
PKIG	ENSG00000167962	ENST00000372891;ENST00000372892;ENST00000372894;ENST00000372889;ENST00000372887;ENST00000477390;ENST00000372886;ENST00000349959		cAMP-dependent protein kinase inhibitor gamma [Source:HGNC Symbol;Acc:HGNC:9019]		NM_181805;NM_181804;NM_007066;NM_001281444;NM_001281445	PKIG			16.4803	21.6248	22.8778	28.0163	15.2817	18.814	12.7986	12.9172	11.9583	20.4536	25.277	25.4877	34.2231	15.3668	22.226	32.8336	16.8835	50.016	10.3155	13.9342	12.6549	13.9405	13.0853	29.9767	23.6585	25.5318	0.330409	15.2477	29.7934	11.5158	12.2636	9.26177	11.3595	21.102	15.9125	30.754	30.3846	20.2046	16.327	14.6931
SLA	ENSG00000126602	ENST00000338087;ENST00000427060;ENST00000395352;ENST00000517549;ENST00000524345;ENST00000517648;ENST00000522119;ENST00000523224;ENST00000521823;ENST00000519341;ENST00000522002;ENST00000518565;ENST00000520106;ENST00000522432;ENST00000519504;ENST00000518594;ENST00000521302;ENST00000523610;ENST00000519747;ENST00000519558;ENST00000522946;ENST00000517615;ENST00000517932	hSLAP;SLA1;SLAP;SLAP-1	Src like adaptor [Source:HGNC Symbol;Acc:HGNC:10902]		NM_001045556;NM_006748;NM_001045557;NM_001282965;NM_001282964	SLA			16.8752	11.5504	9.89739	1.49918	21.7275	10.2074	19.3731	18.1245	25.6528	16.7538	16.9163	11.5171	5.18201	109.913	47.9314	8.66124	51.5144	25.0357	30.1109	69.3268	16.9536	20.9429	10.6238	20.1493	7.84398	3.99915	36.1548	29.2494	8.74809	37.0473	23.5201	32.7381	37.2075	17.4844	36.234	7.47263	10.2616	16.0984	17.3449	24.3516
CXCL2	ENSG00000026751	ENST00000508487;ENST00000296031;ENST00000510048	CINC-2a;GRO2;GROb;MGSA-b;MIP-2a;SCYB2	C-X-C motif chemokine ligand 2 [Source:HGNC Symbol;Acc:HGNC:4603]		NM_002089	CXCL2			452.738	124.87	299.165	1815.19	213.186	915.521	114.172	163.304	138.774	242.926	284.161	1300.88	1218.13	157.437	318.582	1766.89	74.0227	303.133	139.109	48.025	130.43	353.946	453.518	197.673	320.593	1319.16	583.677	223.872	694.338	167.933	106.682	88.3476	198.694	451.821	411.51	1830.72	1000.34	384.639	561.304	48.1883
MERTK	ENSG00000196498	ENST00000295408;ENST00000409780;ENST00000439966;ENST00000473065;ENST00000449344;ENST00000421804;ENST00000616902	c-Eyk;mer;RP38;Tyro12	MER proto-oncogene, tyrosine kinase [Source:HGNC Symbol;Acc:HGNC:7027]	Retinitis pigmentosa;RETINITIS PIGMENTOSA 38	NM_006343	MERTK			2.90706	1.2931	9.74482	3.78966	1.7172	2.98388	1.96827	1.52547	1.74114	3.54683	2.48033	3.39039	1.11092	3.04385	0.779294	1.43518	3.45477	2.0852	11.693	2.67394	6.95481	4.05033	3.3755	12.2807	1.90633	3.32079	78.0645	7.96543	2.55549	1.88291	1.70974	2.16153	2.11469	1.52414	3.30574	1.25205	2.24021	2.13292	1.27612	3.22948
ADA	ENSG00000134294	ENST00000464097;ENST00000372874;ENST00000536532;ENST00000492931;ENST00000539235;ENST00000537820;ENST00000545776;ENST00000536076;ENST00000535573	ADA1	adenosine deaminase [Source:HGNC Symbol;Acc:HGNC:186]	OMENN SYNDROME;Severe combined immunodeficiency due to adenosine deaminase deficiency;SEVERE COMBINED IMMUNODEFICIENCY AUTOSOMAL RECESSIVE T CELL-NEGATIVE B CELL-NEGATIVE NK CELL-NEGATIVE DUE TO ADENOSINE DEAMINASE DEFICIENCY;Adenosine Deaminase Deficiency	NM_001322050;NM_000022;NM_001322051	ADA	NR_136160		171.972	254.632	316.432	282.138	372.649	527.019	217.128	335.087	551.18	408.054	254.791	340.246	345.261	179.663	227.455	356.999	270.095	362.38	167.427	164.033	167.685	509.43	367.38	207.766	983.397	242.543	21.4845	465.916	340.061	257.476	289.31	430.344	381.208	453.29	160.821	248.434	325.182	245.714	280.303	260.45
C1DP1	ENSG00000144659	ENST00000426049	bA195O1.1	C1D nuclear receptor corepressor pseudogene 1 [Source:HGNC Symbol;Acc:HGNC:31465]			C1DP1			35.7334	22.7866	15.9609	20.6054	24.9531	17.2832	13.0854	32.0261	13.3359	18.4655	24.2556	28.714	22.3589	11.6186	11.9474	16.2929	24.493	19.6312	12.8573	23.2257	26.0718	4.83558	23.8955	15.8529	0	24.5734	43.6763	20.0674	21.2968	26.3558	19.5986	21.399	24.018	29.1838	34.5485	17.0608	14.3179	16.7349	18.8419	9.08639
FXYD6	ENSG00000116016	ENST00000260282;ENST00000527717;ENST00000526014;ENST00000524656;ENST00000584394;ENST00000529335;ENST00000583233;ENST00000583660;ENST00000530956;ENST00000524841;ENST00000527429;ENST00000540359;ENST00000579486;ENST00000584230;ENST00000534125;ENST00000527053;ENST00000539526		FXYD domain containing ion transport regulator 6 [Source:HGNC Symbol;Acc:HGNC:4030]		NM_001164836;NM_001164831;NM_022003;NM_001164832;NM_001164837	FXYD6			15.2859	27.4131	33.6126	5.30687	147.132	52.3771	63.4182	80.8477	90.2109	48.7386	31.5288	56.5586	21.1538	84.624	48.1761	13.2074	123.935	74.2079	6.10373	79.2773	15.5915	56.7402	21.9511	16.4787	38.2174	5.54761	2.37959	69.9692	12.6053	139.531	100.374	84.2246	99.9648	28.2148	11.9102	77.8692	25.0306	44.8192	14.5113	101.749
HLA-DPB1	ENSG00000160058	ENST00000418931;ENST00000469120;ENST00000471184;ENST00000488575;ENST00000498038;ENST00000428835;ENST00000416804;ENST00000478189	HLA-DP1B	major histocompatibility complex, class II, DP beta 1 [Source:HGNC Symbol;Acc:HGNC:4940]	Chronic beryllium disease;Granulomatosis with polyangiitis	NM_002121	HLA-DPB1			9.65318	10.1403	0.0827683	10.1133	0.510093	12.6327	11.6078	10.7268	1.20649	3.07868	0.190871	24.4059	11.415	21.4482	15.2075	0.057171	43.4444	14.6595	0	10.4732	10.1957	16.4449	10.2321	7.21321	6.11886	4.23753	4.23437	0.683747	8.63766	0.710196	12.8917	21.0641	14.0162	11.9878	3.02662	11.8003	0.19915	0.212439	10.9557	0.098129
GRAMD4	ENSG00000167491	ENST00000447351;ENST00000431155;ENST00000406902;ENST00000361034;ENST00000490378;ENST00000456069;ENST00000408031	DIP;KIAA0767	GRAM domain containing 4 [Source:HGNC Symbol;Acc:HGNC:29113]		NM_015124;NM_001366660	GRAMD4			4.73039	9.7669	3.1685	23.1762	3.07619	5.89275	3.99018	6.70868	6.99067	9.99084	5.38874	1.27998	5.70197	8.32253	9.57301	4.98631	5.72412	3.66623	19.5923	3.82614	10.6379	3.80846	9.03056	21.734	1.085	17.0432	86.3657	3.96215	9.59104	17.3835	4.32853	3.18549	1.41481	2.93932	2.95264	4.41561	10.0641	5.72504	3.86553	0.996433
NEBL	ENSG00000155506	ENST00000676125;ENST00000377122;ENST00000675700;ENST00000675702;ENST00000417816;ENST00000675114;ENST00000493005;ENST00000492325;ENST00000473616;ENST00000481592;ENST00000460652;ENST00000675747;ENST00000498424;ENST00000482754;ENST00000674540;ENST00000377119;ENST00000434381;ENST00000674777;ENST00000676018;ENST00000529198;ENST00000649437;ENST00000534331;ENST00000485750;ENST00000464278	bA165O3.1;C10orf113;LASP2;LNEBL	nebulette [Source:HGNC Symbol;Acc:HGNC:16932]	Familial isolated dilated cardiomyopathy;NON RARE IN EUROPE: Familial isolated hypertrophic cardiomyopathy	NM_006393;NM_001377326;NM_001377327;NM_001377328;NM_213569;NM_001173484;NM_001377322;NM_001377324;NM_001377325;NM_001377323	NEBL			48.7544	66.713	84.5755	121.138	35.5958	73.8591	58.064	49.6401	31.1927	27.6181	68.1727	73.3231	109.937	30.3985	36.2991	102.002	33.0332	88.4641	35.0917	37.8914	34.3862	27.3973	31.4272	24.513	51.0003	62.7758	1.81649	50.4994	91.7664	47.9178	53.2157	40.3357	41.6787	51.418	70.6192	77.4415	70.2814	71.9438	72.6408	53.8436
TGFBR2	ENSG00000139410	ENST00000295754;ENST00000359013;ENST00000673250;ENST00000672866;ENST00000673203;ENST00000672050	MFS2;TBR-ii;TBRII	transforming growth factor beta receptor 2 [Source:HGNC Symbol;Acc:HGNC:11773]	Familial thoracic aortic aneurysm and aortic dissection;Loeys-Dietz syndrome;Lynch syndrome;Marfan syndrome type 2;Squamous cell carcinoma of the esophagus;COLORECTAL CANCER HEREDITARY NONPOLYPOSIS TYPE 6;ESOPHAGEAL CANCER ESOPHAGEAL SQUAMOUS CELL CARCINOMA SUSCEPTIBILITY TO INCLUDED;LOEYS-DIETZ SYNDROME 2;TGFBR2-Related Loeys-Dietz Syndrome	NM_003242;NM_001024847	TGFBR2			2.64418	3.73491	7.28137	9.72855	6.66925	3.62327	3.23631	5.49602	0.740449	8.13468	5.56749	3.93077	4.57658	3.65993	4.01636	4.49534	1.97768	5.40048	12.8552	3.42817	7.39928	6.66182	10.829	8.26036	0.360111	7.74854	58.2366	1.697	5.29172	2.47464	3.65829	3.28856	2.99126	5.59537	5.30809	3.60994	6.41783	4.72978	3.89045	4.47148
TPSAB1	ENSG00000049089	ENST00000677899;ENST00000561736;ENST00000338844;ENST00000461509;ENST00000562432	TPS1;TPS2;TPSB1	tryptase alpha/beta 1 [Source:HGNC Symbol;Acc:HGNC:12019]		NM_003294	TPSAB1			0.255462	2.85813	5.43062	22.4943	6.1717	17.1686	3.11199	4.60519	4.60448	1.23932	29.3842	1.05222	18.5183	2.97459	3.20775	7.43806	4.81793	0	1.53997	3.71856	0.625771	4.80688	7.51837	1.15321	0.420977	1.12361	5.90191	8.46763	4.90091	2.23594	5.03705	4.32618	1.03309	1.87696	18.7087	1.85903	7.07079	2.30713	5.52621	4.54978
KCNJ2	ENSG00000138386	ENST00000535240;ENST00000243457	IRK1;Kir2.1;LQT7	potassium inwardly rectifying channel subfamily J member 2 [Source:HGNC Symbol;Acc:HGNC:6263]	Andersen-Tawil Syndrome;Familial atrial fibrillation;Familial short QT syndrome;ANDERSEN CARDIODYSRHYTHMIC PERIODIC PARALYSIS;ATRIAL FIBRILLATION FAMILIAL 9;SHORT QT SYNDROME 3	NM_000891	KCNJ2			13.7597	3.67815	6.07509	6.36406	16.0407	18.9238	3.23491	9.43596	11.3545	5.4619	7.42718	62.4172	28.1165	12.5906	4.11653	22.229	5.52849	16.0164	0.459612	3.42725	4.8366	11.5334	20.271	2.61857	17.7677	6.45194	2.53113	20.6637	9.30371	10.4447	7.6923	7.90951	10.6887	12.022	1.73355	17.5644	26.65	12.9826	27.233	4.17278
AL034430.2	ENSG00000094916	ENST00000649912		novel protein						13.4221	6.68106	18.7915	0	27.2726	18.1932	19.9909	15.3482	0	29.4795	22.5674	0	0	10.9269	18.2065	0	0	15.8658	0	7.02697	29.3326	0	23.0824	23.5701	0	0	24.0986	0	0	39.0775	18.6722	0	12.0594	7.50375	42.5346	0	1.72551	6.49899	8.32764	4.98798
AC004832.3	ENSG00000162910	ENST00000454552;ENST00000439838;ENST00000439023		novel SEC14-like 2 (S. cerevisiae) (SEC14L2) and mitochondrial protein 18 kDa (MTP18) protein						0	0.498885	0	0.152673	2.82004	2.66949	0.190513	0	18.1627	0	0	0	0	0	7.09624	0	0.394348	0	0.251773	0	0	0	0.727982	0	42.4165	1.14952	1.22988	0.428832	0	0	0	0	0	0	0	0	0	0	0	0
SERPING1	ENSG00000104312	ENST00000405496;ENST00000619430;ENST00000457869;ENST00000340687;ENST00000677275;ENST00000278407;ENST00000677915;ENST00000677856;ENST00000677624;ENST00000378323;ENST00000378324;ENST00000403558;ENST00000677625;ENST00000678592;ENST00000676670;ENST00000678533;ENST00000531605;ENST00000528996;ENST00000531797;ENST00000531133;ENST00000676741;ENST00000530113	C1-INH;C1IN;C1INH;C1NH;HAE1;HAE2	serpin family G member 1 [Source:HGNC Symbol;Acc:HGNC:1228]	C1 inhibitor deficiency;Hereditary angioedema type 1;Hereditary angioedema type 2;ANGIOEDEMA HEREDITARY TYPE I;COMPLEMENT COMPONENT 4 PARTIAL DEFICIENCY OF	NM_000062;NM_001032295	SERPING1			48.6549	30.5749	65.0435	5.89184	131.044	43.3005	55.4006	65.961	51.9047	82.7823	38.957	55.4411	6.73471	72.5879	53.3239	14.7904	140.983	82.2318	25.1974	118.856	35.469	55.8522	57.8309	33.1214	32.6679	10.9762	3.329	92.5976	13.0072	112.794	65.2988	77.4468	67.4249	60.8414	20.7265	75.5313	22.3949	23.0997	24.8603	98.2534
CTSK	ENSG00000121749	ENST00000678337;ENST00000676716;ENST00000676966;ENST00000443913;ENST00000271651;ENST00000676970;ENST00000679260;ENST00000676680;ENST00000676751;ENST00000677887;ENST00000676824;ENST00000677611;ENST00000678725;ENST00000679148;ENST00000480670;ENST00000679090;ENST00000678275;ENST00000677330;ENST00000679178;ENST00000679171	CTSO;CTSO2;PKND;PYCD	cathepsin K [Source:HGNC Symbol;Acc:HGNC:2536]	PYCNODYSOSTOSIS	NM_000396	CTSK			41.7789	44.8477	14.6546	2.62145	26.5264	2.04542	16.3651	18.2993	21.9632	67.0834	5.43588	2.7102	3.26091	10.1081	11.979	2.70745	101.109	9.09071	21.6512	28.0893	21.8259	10.5786	5.28641	10.4575	2.16135	4.96653	10.1219	27.0466	15.8323	26.463	13.2715	37.2627	12.9839	27.0712	8.63051	6.40352	3.83767	3.78953	3.74792	85.0389
MMP7	ENSG00000168003	ENST00000260227;ENST00000533366;ENST00000531200	MPSL1;PUMP-1	matrix metallopeptidase 7 [Source:HGNC Symbol;Acc:HGNC:7174]		NM_002423	MMP7			561.913	291.459	256.804	254.777	86.8739	78.0164	107.515	355.663	219.061	289.376	259.965	48.8854	100.732	478.147	342.81	72.947	382.194	83.3212	667.209	606.706	442.144	198.581	210.587	237.515	26.4803	1153.01	91.6227	119.378	276.537	148.33	87.1028	272.586	385.051	188.438	798.648	60.7607	96.8208	185.206	102.469	257.569
KDM5D	ENSG00000176148	ENST00000469599;ENST00000317961;ENST00000541639;ENST00000382806;ENST00000492117;ENST00000440077;ENST00000415360;ENST00000485154;ENST00000478891;ENST00000447300	HY;HYA;JARID1D;KIAA0234;SMCY	lysine demethylase 5D [Source:HGNC Symbol;Acc:HGNC:11115]	SPERMATOGENIC FAILURE Y-LINKED 2	NM_004653;NM_001146705;NM_001146706	KDM5D			0.0765603	0.0596802	0.234247	14.9761	30.7096	0	0.0355364	0.13947	0	0	0.0317753	0.421563	17.3142	23.5736	0.0165218	13.8463	25.1486	0.175179	15.6493	0.118412	41.8142	0.0365091	0.0254914	0	17.4559	0.15103	0.0146019	33.5975	0.0631692	0.0554144	0.160913	34.3511	0.113823	30.2364	0.132996	0.0659514	0.281312	0.037662	0	21.6692
TM4SF1	ENSG00000145685	ENST00000305366;ENST00000472441;ENST00000493348;ENST00000493298	L6;M3S1	transmembrane 4 L six family member 1 [Source:HGNC Symbol;Acc:HGNC:11853]		NM_014220	TM4SF1			4.15849	4.52357	0.629121	24.3756	0.108653	1.11246	1.02048	0.43238	0.203437	1.95651	0.937931	1.40965	0.874242	0.663833	0.573279	3.77776	0.128461	0.250571	1.22747	3.26366	4.18469	1.03182	0.649145	4.51652	0.115158	37.1898	1.90779	0.047235	1.32006	0.777078	1.07527	1.26624	1.25103	0.295288	3.23612	2.55431	0.169778	0.389779	3.23316	0.587611
UBD	ENSG00000124126	ENST00000377050	FAT10	ubiquitin D [Source:HGNC Symbol;Acc:HGNC:18795]		NM_006398	UBD			13.6123	3.56163	14.4627	0	9.45972	8.59729	5.77848	11.9274	36.2533	2.47559	6.52541	8.17352	2.57601	6.88923	1.37644	2.88186	10.2321	7.13996	0	31.8986	0	2.86788	2.50282	0.501648	13.3968	0	0	11.6977	0.47771	6.7674	3.59814	12.07	19.0796	8.45942	0	6.47605	1.42788	5.00196	3.23995	0.0604278
HS3ST3B1	ENSG00000065989	ENST00000360954;ENST00000466596	30ST3B1;3OST3B1	heparan sulfate-glucosamine 3-sulfotransferase 3B1 [Source:HGNC Symbol;Acc:HGNC:5198]		NM_006041	HS3ST3B1	NR_130138		33.5279	15.7686	23.1176	24.1415	27.7169	36.7556	15.4714	15.6689	18.435	20.9171	17.6686	48.6291	28.4944	19.636	17.882	35.8959	16.9537	33.2902	3.56407	17.4969	8.54199	24.8267	29.203	26.712	28.2691	22.0887	0.168927	41.0503	27.1059	29.332	18.3946	16.4595	18.7393	25.4603	11.4414	41.3789	41.4021	20.9448	29.5568	19.4822
OAS2	ENSG00000260916	ENST00000342315;ENST00000680685;ENST00000620097;ENST00000449768;ENST00000681673;ENST00000680138;ENST00000392583;ENST00000680514;ENST00000552756;ENST00000551603;ENST00000680122;ENST00000680898;ENST00000679877;ENST00000680666;ENST00000681023		2'-5'-oligoadenylate synthetase 2 [Source:HGNC Symbol;Acc:HGNC:8087]		NM_016817;NM_001032731;NM_002535	OAS2			227.254	236.842	291.924	147.806	342.224	314.313	250.98	278.627	238.203	261.317	260.595	330.955	215.237	174.375	154.558	236.728	272.568	325.285	136.808	230.937	195.169	266.124	277.536	132.011	188.215	120.598	7.26039	262.64	202.828	328.265	311.017	276.742	288.507	264.052	221.316	257.404	243.985	252.987	249.357	316.038
QPCT	ENSG00000171700	ENST00000650442;ENST00000404976;ENST00000338415;ENST00000470075;ENST00000480050;ENST00000469098;ENST00000444022	GCT;QC	glutaminyl-peptide cyclotransferase [Source:HGNC Symbol;Acc:HGNC:9753]		NM_012413	QPCT			3.75208	9.93368	13.9601	1.50066	11.0059	2.38705	21.9135	15.4678	6.78315	27.0111	15.3219	1.68248	2.24383	22.5436	9.44713	5.45602	15.4428	11.6815	9.84383	22.626	23.4285	13.2207	6.93079	37.4261	2.94677	1.84665	3.48892	8.197	7.62399	12.8632	22.3368	23.5942	17.5374	22.3625	6.93765	2.18131	3.63725	4.81823	4.30246	16.6339
CBWD6	ENSG00000163636	ENST00000377391;ENST00000456520;ENST00000382436;ENST00000611553;ENST00000494538;ENST00000617917;ENST00000613125;ENST00000610358;ENST00000622791;ENST00000486387;ENST00000617722;ENST00000457288;ENST00000467791;ENST00000490294;ENST00000610377;ENST00000620776;ENST00000613716;ENST00000617933	CBWD7;OTTHUMG00000066820;OTTHUMG00000067194	COBW domain containing 6 [Source:HGNC Symbol;Acc:HGNC:31978]		NM_001085457	CBWD6			6.98647	27.1442	9.24689	8.63916	15.5095	5.33907	15.5163	19.2655	16.3804	10.431	9.19892	48.3027	20.5305	15.1418	21.8038	6.71973	2.75778	88.0039	35.8946	86.2427	33.3519	76.8494	46.6418	2.80081	41.272	8.40776	8.81748	55.6905	8.7686	74.3636	8.77926	8.70906	150.299	12.5938	9.9294	7.19311	18.2966	9.96211	12.54	2.63221
MT1E	ENSG00000135929	ENST00000306061;ENST00000330439;ENST00000568293	MT1;MTD	metallothionein 1E [Source:HGNC Symbol;Acc:HGNC:7397]		NM_175617;NM_001363555	MT1E			21.3641	5.48972	13.8961	32.8242	16.8078	8.05325	3.05987	7.63575	20.0309	5.70128	5.09834	4.45816	6.39112	41.7419	34.1981	7.45632	33.2305	51.9303	0.878922	22.0691	5.84018	5.78197	6.05121	72.3602	50.2407	3.83007	6.40552	47.673	16.5571	22.5286	4.41286	16.3945	17.4322	14.9652	9.84675	15.2501	10.6185	5.43552	14.096	8.55607
PTGDS	ENSG00000174485	ENST00000640716;ENST00000413913;ENST00000371625;ENST00000457950;ENST00000371623;ENST00000492068;ENST00000460340;ENST00000446677;ENST00000462514;ENST00000444903	L-PGDS;PGDS	prostaglandin D2 synthase [Source:HGNC Symbol;Acc:HGNC:9592]		NM_000954	PTGDS			10.0099	42.9338	64.4213	19.9614	4.33671	5.23598	37.8244	39.28	13.0989	25.9818	26.54	3.41117	10.7821	13.2516	9.4311	4.32605	23.4115	4.58183	21.082	9.68128	34.8747	22.3041	11.3194	40.5377	2.24056	5.57082	14.6339	22.2341	11.258	3.901	35.0727	29.6349	18.9518	29.6458	21.25	4.07485	3.86299	8.35886	7.69718	39.4236
AL049569.3	ENSG00000133858	ENST00000617114		novel protein						14.6229	34.1215	21.4252	12.8855	34.7778	11.4859	25.6236	31.27	5.00722	20.8074	15.4232	5.0564	0.0698244	26.8723	15.0144	3.18879	33.1344	14.4748	43.7035	20.4513	35.84	4.63416	16.9664	26.8389	13.5213	23.8114	16.4415	16.1312	22.2852	17.7327	25.3181	32.8728	19.5007	15.7189	23.3608	6.5328	10.5945	23.281	9.98053	33.6699
TDRD3	ENSG00000142634	ENST00000196169;ENST00000484389;ENST00000377894;ENST00000377881;ENST00000648252;ENST00000621840;ENST00000377882;ENST00000463109;ENST00000471710	FLJ21007	tudor domain containing 3 [Source:HGNC Symbol;Acc:HGNC:20612]		NM_001146071;NM_030794;NM_001146070	TDRD3			14.5542	42.3225	44.8593	172.098	24.778	6.71808	52.3185	23.4007	37.7083	37.8187	32.6364	18.2464	9.93763	75.4517	51.0079	11.3546	44.7594	44.9577	113.834	77.3123	29.9494	39.3916	32.288	69.6478	3.23201	30.2016	68.6558	10.322	84.0533	35.0902	53.8679	17.5923	84.7012	25.447	19.4171	7.33101	13.7354	11.1913	12.281	61.6832
LILRB4	ENSG00000116260	ENST00000461839;ENST00000270452;ENST00000391736;ENST00000494796;ENST00000430952;ENST00000391734;ENST00000391733;ENST00000434286;ENST00000470943;ENST00000461262	CD85k;HM18;ILT3;LIR-5;LIR5	leukocyte immunoglobulin like receptor B4 [Source:HGNC Symbol;Acc:HGNC:6608]		NM_001278426;NM_001278427;NM_001278428;NM_001278429	LILRB4			33.701	66.5059	180.944	16.2118	33.8397	22.7724	11.2016	158.876	121.23	154.304	40.174	4.7808	41.6014	91.565	86.7813	12.86	96.854	53.292	16.0368	181.44	56.6684	93.3197	110.892	45.2386	83.664	45.3833	22.8767	60.419	52.2401	16.8481	16.7663	53.4507	93.594	93.5923	15.3747	9.59306	45.6936	129.519	23.8492	98.1032
HVCN1	ENSG00000130725	ENST00000548312;ENST00000620084;ENST00000242607;ENST00000356742;ENST00000439744;ENST00000549442;ENST00000547887;ENST00000546713;ENST00000546425	Hv1;MGC15619;VSOP	hydrogen voltage gated channel 1 [Source:HGNC Symbol;Acc:HGNC:28240]		NM_001040107;NM_032369;NM_001256413	HVCN1			5.42262	23.1747	25.4236	6.53015	8.4581	3.19079	11.5998	22.9202	4.8955	19.6289	17.4376	3.86774	3.12657	24.2319	8.60154	5.3111	11.3322	12.1056	34.8997	15.3385	21.1466	14.6034	13.9218	29.9269	0.607191	4.51617	65.165	7.83576	14.4023	6.84755	13.2938	16.09	14.5646	18.1727	14.8696	3.62615	10.8515	6.73836	11.3134	19.9665
AL049629.2	ENSG00000185122	ENST00000534312;ENST00000527926;ENST00000525763;ENST00000533181		novel protein						7.41942	0	23.0826	1.8322	0	0	12.7947	0.558365	2.05099	0	7.06813	27.9853	0.581172	5.85499	0.502765	7.11645	3.06218	8.38661	0.547272	1.53426	0.347924	0	0.396775	9.99856	0.702575	7.39133	4.89983	5.79127	5.25551	0	0	0.533723	27.2181	0.790208	6.33052	7.10985	1.29438	1.5931	40.4125	0.621065
SPP1	ENSG00000087086	ENST00000237623;ENST00000395080;ENST00000504310;ENST00000513981;ENST00000509334;ENST00000508233;ENST00000360804;ENST00000509659;ENST00000508002;ENST00000505146;ENST00000614857	BNSP;BSPI;ETA-1;OPN	secreted phosphoprotein 1 [Source:HGNC Symbol;Acc:HGNC:11255]	Pediatric systemic lupus erythematosus;Systemic lupus erythematosus	NM_000582;NM_001040058;NM_001251829;NM_001040060;NM_001251830	SPP1			17009.1	8015.94	2881.34	6572.27	4703.37	5364.24	4671.67	2925.54	2778.04	2021.61	7818.71	17299.1	18473.7	1115.7	1111.51	6173.27	1542.48	2318.7	6888.42	3663.91	5451.72	14475.8	13345.8	3249.54	792.218	31989.2	8672.8	4375.77	4206.62	5366.65	1640.53	3743.46	2627.85	3440.24	7871.56	7442.41	8577.57	12786.4	9839.97	953.925
TNFSF15	ENSG00000183684	ENST00000374045;ENST00000374044	MGC129934;MGC129935;TL1;TL1A;VEGI;VEGI192A	TNF superfamily member 15 [Source:HGNC Symbol;Acc:HGNC:11931]	Primary biliary cholangitis	NM_001204344;NM_005118	TNFSF15			11.4618	28.9921	54.0718	10.3847	46.8072	51.6099	38.6804	50.2041	22.4125	41.374	53.9885	29.4567	18.067	13.8071	14.4046	29.6317	50.4224	80.1131	18.9538	19.1763	60.7225	22.4109	16.3776	5.02891	26.2208	10.1345	1.43681	46.5951	50.634	41.3502	97.7306	62.3691	40.0521	27.2803	28.0584	21.0247	38.338	49.2267	30.5996	72.5104
MAP3K7CL	ENSG00000130640	ENST00000496779;ENST00000419845;ENST00000492930;ENST00000341618;ENST00000399935;ENST00000399934;ENST00000399947;ENST00000339024;ENST00000460883;ENST00000399926;ENST00000399928;ENST00000399925;ENST00000451489;ENST00000470800;ENST00000286791;ENST00000545939	C21orf7;TAK1L;TAKL;TAKL-1;TAKL-2;TAKL-4	MAP3K7 C-terminal like [Source:HGNC Symbol;Acc:HGNC:16457]		NM_001286623;NM_001371369;NM_001286634;NM_001371374;NM_001286617;NM_001286618;NM_020152;NM_001286619;NM_001371376;NM_001371370;NM_001286620;NM_001371373;NM_001371371;NM_001371372;NM_001286624;NM_001286622	MAP3K7CL			75.3916	11.6531	18.3654	43.7494	31.2943	83.4282	16.4874	10.3976	21.2337	2.88724	13.2032	135.325	90.9065	14.0238	11.7996	76.8409	13.0158	32.2366	5.31868	12.7126	3.90328	46.0869	43.321	50.272	17.5995	155.885	15.3864	25.1775	26.8241	20.2888	16.9565	7.08203	15.8142	10.0063	13.6315	131.039	49.6904	25.7652	65.1591	6.6005
TMSB4XP6	ENSG00000023734	ENST00000415187	dJ1071L10.1;TMSB4L;TMSL6	TMSB4X pseudogene 6 [Source:HGNC Symbol;Acc:HGNC:11888]			TMSB4XP6			12.9204	4.21039	9.83245	7.30157	22.9319	2.80047	10.166	12.9184	39.9902	9.7767	8.12257	26.8873	0	24.1676	28.1239	0	14.2067	4.44102	0	16.3643	22.2912	8.50401	32.6389	27.5552	0	8.48191	7.83078	16.2664	5.93182	24.746	25.3878	7.20334	9.13871	5.474	11.6855	4.77608	7.77997	12.9231	15.5437	21.7807
AK4P1	ENSG00000103051	ENST00000581275	AK3P1	adenylate kinase 4 pseudogene 1 [Source:HGNC Symbol;Acc:HGNC:364]			AK4P1			0	0.802146	0	28.5901	0	0.273531	0	0.662833	0.495878	0	0.248091	31.8063	22.3916	29.0709	12.2353	0.775693	11.5295	22.3239	5.34689	0.248089	34.6955	0	0	0	0	0.554692	0.765347	9.76246	0.557154	0	17.0777	1.36346	0.266332	9.85055	0	39.9512	0	13.9856	0	16.774
APOC2	ENSG00000197629	ENST00000252490;ENST00000592257;ENST00000591597;ENST00000590360;ENST00000585786		apolipoprotein C2 [Source:HGNC Symbol;Acc:HGNC:609]	Familial apolipoprotein C-II deficiency;APOLIPOPROTEIN C-II DEFICIENCY	NM_000483	APOC2			148.711	14.1695	113.77	9.4317	11.0828	6.02621	19.3208	114.48	15.8908	25.0868	50.1141	42.9062	97.906	162.518	60.3777	49.1502	178.544	32.2992	15.1945	70.5165	121.655	56.1967	55.4159	166.544	19.2675	191.283	160.315	24.2482	47.99	32.6009	9.02455	67.7234	15.688	8.32815	15.9982	62.1263	92.9243	65.3545	87.7459	93.2208
FHL1	ENSG00000155324	ENST00000629039;ENST00000651929;ENST00000652745;ENST00000627578;ENST00000652457;ENST00000394155;ENST00000618438;ENST00000651089;ENST00000420362;ENST00000458357;ENST00000628443;ENST00000627383;ENST00000630084;ENST00000630278;ENST00000452016;ENST00000628919;ENST00000625935;ENST00000535737;ENST00000627812;ENST00000651256;ENST00000434885;ENST00000543669;ENST00000456445;ENST00000628032;ENST00000449474…	bA535K18.1;FHL1B;FLH1A;KYO-T;MGC111107;SLIM1;XMPMA	four and a half LIM domains 1 [Source:HGNC Symbol;Acc:HGNC:3702]	NON RARE IN EUROPE: Familial isolated hypertrophic cardiomyopathy;Reducing body myopathy;X-linked Emery-Dreifuss muscular dystrophy;X-linked myopathy with postural muscle atrophy;X-linked scapuloperoneal muscular dystrophy;MYOPATHY X-LINKED WITH POSTURAL MUSCLE ATROPHY;REDUCING BODY MYOPATHY X-LINKED 1A SEVERE WITH INFANTILE OR EARLYCHILDHOOD ONSET;REDUCING BODY MYOPATHY X-LINKED 1B WITH LATE CHI…	NM_001449;NM_001369329;NM_001369330;NM_001159702;NM_001369327;NM_001369328;NM_001159703;NM_001369326;NM_001159700;NM_001159704;NM_001159701;NM_001330659;NM_001159699;NM_001369331;NM_001167819	FHL1	NR_027621		2.62245	5.86934	7.04397	8.23024	1.42274	0.805962	10.2635	8.6772	1.46359	12.8728	9.02976	1.3376	3.63417	8.36756	5.17804	2.29346	4.43597	2.16335	12.6597	5.96016	13.9706	5.08553	7.79917	4.52295	0	6.27773	39.8375	1.38485	12.1419	2.45177	6.33517	8.1343	4.08107	6.94349	5.86144	1.94068	3.59402	5.81652	6.15404	8.49531
NT5DC2	ENSG00000189306	ENST00000463947;ENST00000479024;ENST00000307076;ENST00000422318;ENST00000462261;ENST00000459839;ENST00000492555;ENST00000469616;ENST00000466112;ENST00000478091;ENST00000489316;ENST00000486792;ENST00000471522;ENST00000487779;ENST00000490681	FLJ12442	5'-nucleotidase domain containing 2 [Source:HGNC Symbol;Acc:HGNC:25717]		NM_022908;NM_001134231	NT5DC2			4.55884	2.68551	5.14179	6.23986	0.690597	1.93901	1.89188	1.69057	0.699715	2.41379	0.952691	4.78807	2.58243	4.96969	1.84735	2.86002	0.664683	1.01789	7.68345	3.46455	3.13469	2.66864	3.63078	8.1517	1.98604	9.89789	66.2361	2.031	4.70003	1.16913	0.916286	2.34214	1.08546	2.84572	2.95734	2.64487	1.84394	1.11778	3.08438	1.6063
EVI2B	ENSG00000132792	ENST00000330927;ENST00000577894	CD361;D17S376;EVDB	ecotropic viral integration site 2B [Source:HGNC Symbol;Acc:HGNC:3500]		NM_006495	EVI2B			58.1027	33.7363	40.7276	95.3714	28.7611	22.3146	18.394	27.4148	9.69474	24.0884	38.1148	34.5905	50.9432	14.8672	10.9461	50.9595	19.0945	26.6258	36.0537	22.0136	46.1807	21.2867	24.4817	117.688	5.36979	99.8953	252.665	13.0093	66.4076	25.2124	15.2382	8.63759	14.4993	22.1716	78.9498	65.709	53.7367	28.4439	48.3507	27.1964
STAP1	ENSG00000196968	ENST00000265404;ENST00000396225	BRDG1;STAP-1	signal transducing adaptor family member 1 [Source:HGNC Symbol;Acc:HGNC:24133]	NON RARE IN EUROPE: Heterozygous familial hypercholesterolemia	NM_012108;NM_001317769	STAP1			4.70979	13.923	3.24391	0.773237	4.5415	1.77235	32.9328	31.464	21.4396	4.88129	4.84067	2.18617	2.12619	25.3839	15.0446	1.26034	13.4736	39.9476	0.803926	28.2109	3.33846	6.74385	2.70606	1.91717	3.98115	0.968111	0.414767	14.4535	1.14206	8.15306	6.68702	45.4072	43.8811	2.82264	1.9682	1.08145	9.5319	18.2446	1.04451	7.74894
SGK1	ENSG00000158050	ENST00000367858;ENST00000474427;ENST00000413996;ENST00000477460;ENST00000237305;ENST00000367855;ENST00000367857;ENST00000528577;ENST00000475719;ENST00000531782;ENST00000473704;ENST00000525877;ENST00000489458;ENST00000524764;ENST00000475882;ENST00000534658;ENST00000490149;ENST00000524387;ENST00000531575;ENST00000532021;ENST00000532856;ENST00000461976;ENST00000530421;ENST00000525700;ENST00000472859…	SGK	serum/glucocorticoid regulated kinase 1 [Source:HGNC Symbol;Acc:HGNC:10810]		NM_001143676;NM_001143678;NM_005627;NM_001143677;NM_001291995	SGK1			89.8787	151.805	136.987	81.6365	46.4474	10.8788	49.1227	121.907	18.0138	148.483	104.809	23.6501	38.0988	65.0435	56.1836	43.6752	67.4456	35.889	87.8168	115.057	202.09	49.9849	113.345	98.9844	8.41069	92.5978	372.144	28.512	132.625	73.1331	44.36	47.0122	38.856	108.994	130.001	24.2665	58.0474	63.88	51.2769	60.4185
MYO1G	ENSG00000079246	ENST00000495831;ENST00000483585;ENST00000488554;ENST00000463516;ENST00000258787;ENST00000648014;ENST00000480503;ENST00000464434	HA-2	myosin IG [Source:HGNC Symbol;Acc:HGNC:13880]		NM_033054	MYO1G			86.6847	36.1123	49.1644	70.3364	96.4258	111.561	45.8274	59.5528	109.639	27.7802	41.4347	186.694	120.526	119.488	149.05	126.326	80.0249	149.027	6.86383	81.0432	29.4386	32.1501	56.0193	105.806	216.129	69.6783	4.75144	181.986	61.7578	133.555	55.9908	73.1483	71.8691	75.9876	26.6853	227.272	133.059	82.5618	107.589	48.4229
SCG5	ENSG00000162735	ENST00000300175;ENST00000413748;ENST00000494364;ENST00000497208;ENST00000471027;ENST00000470349;ENST00000498069;ENST00000498607;ENST00000475752	7B2;P7B2;SGNE1;SgV	secretogranin V [Source:HGNC Symbol;Acc:HGNC:10816]		NM_001144757;NM_003020	SCG5			62.2464	11.2752	5.30709	8.99266	1.21676	1.22447	4.81125	5.3558	3.74986	1.65496	5.04793	1.45959	1.6944	2.00855	5.09017	5.68362	4.55263	0.868232	27.1264	24.6716	6.87737	3.18527	2.61762	7.53766	0.58334	42.8221	52.8203	2.52348	5.56151	2.03921	5.0879	2.33977	5.55594	1.15324	43.8323	4.38043	0.706136	2.57428	2.86697	3.56179
SCIMP	ENSG00000137824	ENST00000574081;ENST00000399600;ENST00000571800;ENST00000574297	C17orf87;DTFT5783;FLJ32580;MGC163426;MGC163428;UNQ5783	SLP adaptor and CSK interacting membrane protein [Source:HGNC Symbol;Acc:HGNC:33504]		NM_207103;NM_001271842;NM_001319190	SCIMP			14.8933	11.5344	24.9513	1.48527	45.2339	10.0162	11.8851	41.8875	33.0921	24.3202	13.5772	18.2591	6.49297	44.8011	22.8431	11.4474	52.055	45.4505	3.0615	60.7938	12.3048	14.292	19.2876	27.3785	45.8823	1.43524	13.4466	78.884	8.7481	41.9476	10.271	14.3318	31.9583	19.4612	4.93877	15.8962	20.3495	33.6383	16.4279	32.4037
HS3ST3A1	ENSG00000196507	ENST00000284110;ENST00000578576	30ST3A1;3OST3A1	heparan sulfate-glucosamine 3-sulfotransferase 3A1 [Source:HGNC Symbol;Acc:HGNC:5196]		NM_006042	HS3ST3A1			23.1051	11.2847	14.9482	8.63524	7.83924	17.6099	3.80239	13.5329	6.00204	17.4006	7.29364	26.7576	10.4144	6.36719	2.18363	8.37703	8.9447	7.3845	1.39057	6.27261	4.34154	20.6998	16.6895	14.8867	0	9.39967	0.403458	15.4213	7.72886	23.8286	10.3314	7.29848	6.30709	17.6558	5.27746	23.967	38.9532	16.1345	7.86709	11.8658
SMN1	ENSG00000181852	ENST00000503079;ENST00000380707;ENST00000514951;ENST00000506239;ENST00000506163;ENST00000518504;ENST00000507905;ENST00000513228;ENST00000510679;ENST00000351205;ENST00000625245	BCD541;GEMIN1;SMA;SMA1;SMA2;SMA3;SMA@;SMNT;TDRD16A	survival of motor neuron 1, telomeric [Source:HGNC Symbol;Acc:HGNC:11117]	Proximal spinal muscular atrophy type 1;Proximal spinal muscular atrophy type 2;Proximal spinal muscular atrophy type 3;Proximal spinal muscular atrophy type 4;SPINAL MUSCULAR ATROPHY TYPE I;SPINAL MUSCULAR ATROPHY TYPE II;SPINAL MUSCULAR ATROPHY TYPE III;SPINAL MUSCULAR ATROPHY TYPE IV	NM_022874;NM_000344;NM_001297715	SMN1			1.36746	4.77685	14.8912	17.9112	12.7432	10.9693	13.5701	22.3263	15.1212	7.15239	9.50325	3.71469	2.55046	10.4635	17.8333	1.08189	8.44526	3.84607	43.0072	1.8339	1.76751	1.01667	1.04448	1.35187	0.241125	1.09113	47.9912	1.54871	11.2358	28.3571	10.7482	16.5678	2.23335	0.43597	0.544675	1.62017	2.25639	1.50526	17.8401	1.27188
LXN	ENSG00000137312	ENST00000482640;ENST00000264265		latexin [Source:HGNC Symbol;Acc:HGNC:13347]		NM_020169	LXN			21.0187	22.2857	20.1988	6.51988	14.6538	3.12227	13.53	26.3958	8.63502	11.683	16.371	7.13425	7.19241	27.0396	9.45371	8.18285	16.0867	9.03907	22.3131	34.685	30.3281	16.1216	20.7742	22.7451	0.820306	25.5033	36.7409	6.14052	10.5729	11.825	12.4841	13.5373	24.5786	10.6357	31.9088	7.21217	8.68142	17.6285	11.9313	14.8895
TEX2	ENSG00000285283	ENST00000258991;ENST00000584379;ENST00000584498;ENST00000583097;ENST00000615733;ENST00000583501;ENST00000581812;ENST00000577489;ENST00000583922;ENST00000583738	HT008;KIAA1738;TMEM96	testis expressed 2 [Source:HGNC Symbol;Acc:HGNC:30884]		NM_018469;NM_001288732;NM_001288733	TEX2			9.52785	24.8372	24.138	24.2248	7.73983	6.1729	14.6643	32.7326	5.36423	34.9105	19.4582	9.6224	7.00688	14.7389	5.00332	11.767	22.184	14.0688	50.9555	27.5164	44.3158	9.6136	15.1349	35.0204	1.25396	14.2151	86.4505	6.70131	21.95	8.08982	14.8061	26.8864	14.1034	19.8526	21.4365	6.12699	7.93785	9.11824	14.2131	21.5428
SLC29A3	ENSG00000176476	ENST00000373189;ENST00000644591;ENST00000643752;ENST00000644895;ENST00000647524;ENST00000479577;ENST00000642772;ENST00000644088;ENST00000645345;ENST00000642198;ENST00000643619;ENST00000643042;ENST00000469204	ENT3;FLJ11160	solute carrier family 29 member 3 [Source:HGNC Symbol;Acc:HGNC:23096]	Dysosteosclerosis;H syndrome;HISTIOCYTOSIS-LYMPHADENOPATHY PLUS SYNDROME	NM_001174098;NM_018344;NM_001363518	SLC29A3	NR_033413;NR_033414		9.66701	15.2824	8.6057	4.65191	4.59987	1.90584	3.3885	19.317	2.70425	17.1551	9.05294	1.80814	2.12163	10.8827	5.28025	2.51077	10.7522	1.74509	37.0123	23.5903	32.3719	4.62515	12.2581	66.3748	1.04752	4.6007	34.5382	4.15044	10.6591	8.26576	3.02281	8.22332	6.21317	7.8291	12.9535	1.94756	3.42285	4.61746	6.41356	8.35982
P2RY6	ENSG00000244018	ENST00000393592;ENST00000540342;ENST00000679753;ENST00000542092;ENST00000349767;ENST00000618468;ENST00000393591;ENST00000393590;ENST00000540124;ENST00000680915;ENST00000536225;ENST00000535931;ENST00000544437;ENST00000680955;ENST00000538328;ENST00000680825	P2Y6	pyrimidinergic receptor P2Y6 [Source:HGNC Symbol;Acc:HGNC:8543]		NM_176797;NM_001277207;NM_001277205;NM_176796;NM_001277206;NM_176798;NM_001277208;NM_001277204	P2RY6			5.68911	1.16439	7.39717	0.942317	38.896	27.0226	5.46819	7.28983	26.2959	6.91003	2.93392	22.1175	7.37935	5.31002	3.10511	14.4036	21.3799	30.6509	0.0152279	15.0806	2.80049	8.24338	11.6448	8.49067	22.8949	0.655332	5.59225	31.7258	3.25295	30.4032	10.1926	12.8907	10.7341	3.30417	0.770442	14.0328	13.3159	10.1756	18.1238	16.9631
TRGJ1	ENSG00000178996	ENST00000390337	J1;TCRGJ1	T cell receptor gamma joining 1 [Source:HGNC Symbol;Acc:HGNC:12277]			TRGJ1			1.79284	3.10952	24.9982	0	7.44462	15.5291	38.2746	29.2913	36.6624	0	11.9119	4.40872	15.2102	23.4184	8.69643	18.5241	26.6962	3.04648	0	7.58595	7.65051	0	11.0264	2.90789	14.8465	0	0	17.6573	10.4056	8.64862	31.9117	16.1042	17.8913	5.9815	0	13.9603	27.3512	19.9171	15.3183	36.4831
TRGJ2	ENSG00000211690	ENST00000390333	J2;TCRGJ2	T cell receptor gamma joining 2 [Source:HGNC Symbol;Acc:HGNC:12278]			TRGJ2			1.79284	3.10952	24.9982	0	7.44462	15.5291	38.2746	29.2913	36.6624	0	11.9119	4.40872	15.2102	23.4184	8.69643	18.5241	26.6962	3.04648	0	7.58595	7.65051	0	11.0264	2.90789	14.8465	0	0	17.6573	10.4056	8.64862	31.9117	16.1042	17.8913	5.9815	0	13.9603	27.3512	19.9171	15.3183	36.4831
SLC16A6	ENSG00000163874	ENST00000327268;ENST00000580666;ENST00000620436;ENST00000583477;ENST00000582867	MCT6;MCT7	solute carrier family 16 member 6 [Source:HGNC Symbol;Acc:HGNC:10927]		NM_001174166;NM_004694	SLC16A6			12.5732	30.4114	16.3758	51.1413	8.67991	3.53587	2.90296	13.0332	1.70782	50.4381	16.3363	9.7669	21.412	6.6044	8.7226	8.94858	1.58944	4.53719	88.2492	7.0374	77.2071	21.0977	63.1911	31.0767	2.35691	23.9983	26.9468	1.3086	22.1619	6.93383	3.12918	2.83072	3.5218	29.8035	53.5976	7.52985	21.8909	18.9806	14.5967	4.38015
ADIRF	ENSG00000136807	ENST00000372013;ENST00000416348;ENST00000561504	AFRO;APM2;C10orf116	adipogenesis regulatory factor [Source:HGNC Symbol;Acc:HGNC:24043]		NM_006829	ADIRF			21.6655	6.04729	5.91393	6.93969	52.4015	83.817	48.0906	34.2815	44.338	35.4657	13.4309	74.0086	29.1087	24.1363	18.0356	31.3218	34.438	13.8259	2.43722	15.2765	7.57821	64.3522	44.422	1.20992	39.6253	15.1585	2.2323	14.4144	8.03824	21.0668	54.1731	27.7305	30.0281	26.8555	3.15426	42.4973	35.7203	30.7983	19.6944	74.7078
DDAH2	ENSG00000171206	ENST00000437288;ENST00000436437;ENST00000469963;ENST00000416410;ENST00000480913;ENST00000483792;ENST00000375787;ENST00000375792;ENST00000375789;ENST00000488119	G6A	dimethylarginine dimethylaminohydrolase 2 [Source:HGNC Symbol;Acc:HGNC:2716]		NM_001303008;NM_013974;NM_001303007	DDAH2			9.00381	14.7795	8.38563	15.7877	16.3188	12.0472	20.9175	12.155	37.8548	0.00354424	17.3541	2.86611	14.59	18.2013	33.9548	13.187	19.8958	3.27368	30.8712	12.403	32.1628	27.8857	10.8781	5.338	17.0676	14.5311	13.4419	17.4708	17.6191	15.7642	11.4003	16.8096	11.1037	15.3121	6.94062	1.16031	20.2623	0.351803	11.7624	24.7603
CD36	ENSG00000108298	ENST00000435819;ENST00000648416;ENST00000480599;ENST00000309881;ENST00000534394;ENST00000526804;ENST00000478292;ENST00000438020;ENST00000436384;ENST00000428497;ENST00000441109;ENST00000482059;ENST00000394788;ENST00000447544;ENST00000426978;ENST00000413265;ENST00000419819;ENST00000441034;ENST00000464213;ENST00000488048;ENST00000433696;ENST00000432207;ENST00000538969;ENST00000544133	FAT;GP3B;GP4;GPIV;SCARB3	CD36 molecule [Source:HGNC Symbol;Acc:HGNC:1663]	CORONARY HEART DISEASE SUSCEPTIBILITY TO 7;MALARIA SUSCEPTIBILITY TO MALARIA RESISTANCE TO INCLUDED;PLATELET GLYCOPROTEIN IV DEFICIENCY	NM_001371075;NM_001001547;NM_001371074;NM_001371081;NM_001289911;NM_001371080;NM_001371078;NM_000072;NM_001371079;NM_001371077;NM_001001548;NM_001289908;NM_001127443;NM_001127444;NM_001289909	CD36	NR_110501		809.081	1041.14	495.867	760.465	754.122	417.076	659.696	576.036	213.716	462.736	930.944	297.941	508.86	573.283	325.779	496.972	406.009	295.13	1743.31	489.804	780.991	552.727	735.009	327.652	49.827	777.976	1913.75	162.847	609.565	382.976	525.912	341.65	500.93	669.533	782.434	323.771	496.553	934.097	560.13	455.471
MYC	ENSG00000137216	ENST00000259523;ENST00000641252;ENST00000517291;ENST00000651626;ENST00000641036;ENST00000377970;ENST00000524013;ENST00000520751;ENST00000621592;ENST00000652288	bHLHe39;c-Myc;MYCC	MYC proto-oncogene, bHLH transcription factor [Source:HGNC Symbol;Acc:HGNC:7553]	BURKITT LYMPHOMA;High grade B-cell lymphoma with MYC and/ or BCL2 and/or BCL6 rearrangement;Precursor T-cell acute lymphoblastic leukemia	NM_001354870;NM_002467	MYC			6.49408	7.73245	7.5982	18.1497	2.91691	4.43453	4.42558	5.14852	0.985799	3.87574	7.86238	4.48683	5.7979	7.78581	2.23974	7.35982	3.57903	9.39404	12.8629	7.42567	3.79984	0.943476	2.22373	13.6559	0.558551	20.3462	58.5255	4.11913	11.9057	8.88643	5.61241	2.73349	3.32589	3.85253	7.36941	7.95935	4.71229	2.92368	6.0111	6.22087
OAS3	ENSG00000130726	ENST00000680090;ENST00000679812;ENST00000681346;ENST00000681002;ENST00000681572;ENST00000680230;ENST00000679505;ENST00000680044;ENST00000680966;ENST00000548514;ENST00000681497;ENST00000551007;ENST00000681665;ENST00000681594;ENST00000228928;ENST00000679547;ENST00000681134;ENST00000679517;ENST00000681764;ENST00000679912;ENST00000680438;ENST00000681147;ENST00000681527;ENST00000681007;ENST00000679354…		2'-5'-oligoadenylate synthetase 3 [Source:HGNC Symbol;Acc:HGNC:8088]		NM_006187	OAS3			157.877	204.654	185.889	106.278	241.417	246.203	205.08	226.752	150.748	141.079	223.731	291.039	182.384	179.801	134.207	233.619	247.103	268.763	37.1289	246.924	135.347	173.534	170.19	113.941	106.411	86.6595	6.79252	192.209	197.707	190.098	253.348	232.05	193.684	225.906	198.548	237.407	205.524	245.265	194.736	248.72
TIMP3	ENSG00000134028	ENST00000266085	SFD	TIMP metallopeptidase inhibitor 3 [Source:HGNC Symbol;Acc:HGNC:11822]	Sorsby pseudoinflammatory fundus dystrophy;SORSBY FUNDUS DYSTROPHY	NM_000362	TIMP3			21.6267	25.7686	53.3333	81.9372	37.9601	12.2002	51.8978	67.5711	14.9274	59.5017	55.4899	10.5687	38.7507	51.0649	44.9931	27.0266	28.1565	31.9281	109.403	42.2346	122.724	55.6449	127.18	78.6703	2.41738	40.7113	98.9522	10.8822	92.3532	56.1353	41.5487	54.8909	55.4825	71.8103	97.755	20.3179	49.8683	56.3081	34.3455	26.7105
SERPINE1	ENSG00000150977	ENST00000223095	PAI;PAI1;PLANH1	serpin family E member 1 [Source:HGNC Symbol;Acc:HGNC:8583]	Congenital plasminogen activator inhibitor type 1 deficiency;PLASMINOGEN ACTIVATOR INHIBITOR-1 DEFICIENCY	NM_000602	SERPINE1			19.7164	73.7769	66.0452	20.2801	40.2281	46.5195	102.557	47.6334	50.7574	69.9598	44.9564	29.0753	28.0116	46.6684	35.0908	19.8767	34.361	32.5157	321.384	60.0885	46.3683	94.3857	55.4912	16.8135	7.66463	30.3175	42.1936	20.1308	27.4191	22.0384	46.6566	71.9806	82.1961	63.3554	40.1739	28.3624	34.5605	41.3995	18.7506	31.7772
GCLM	ENSG00000196305	ENST00000370238;ENST00000467772;ENST00000462183;ENST00000615724	GLCLR	glutamate-cysteine ligase modifier subunit [Source:HGNC Symbol;Acc:HGNC:4312]	MYOCARDIAL INFARCTION SUSCEPTIBILITY TO MYOCARDIAL INFARCTION SUSCEPTIBILITY TO 1 INCLUDED	NM_002061;NM_001308253	GCLM			16.3445	15.3574	8.63747	53.2055	6.04738	11.6591	12.1203	12.9988	7.33145	8.43399	15.0526	14.834	18.1746	6.90784	4.07347	20.0893	6.55237	8.65843	10.8043	8.61399	15.1698	16.2693	10.9028	11.6089	2.00801	35.3291	23.4457	1.60137	20.0608	6.1893	14.4798	9.4341	11.8711	15.4827	20.0286	16.7734	16.4764	14.96	20.865	17.9894
VSIG4	ENSG00000161091	ENST00000427538;ENST00000374737;ENST00000412866;ENST00000651578;ENST00000455586	CRIg;Z39IG	V-set and immunoglobulin domain containing 4 [Source:HGNC Symbol;Acc:HGNC:17032]		NM_007268;NM_001100431;NM_001184831;NM_001257403;NM_001184830	VSIG4			102.369	23.2795	35.2438	20.2792	131.24	314.607	49.8261	57.9303	156.536	39.6456	25.7927	343.721	106.662	25.6941	11.2542	60.4018	103.632	59.9843	15.5027	55.3122	8.28119	154.472	107.698	82.3045	58.1986	60.6438	54.9049	115.036	28.7563	96.1047	80.0014	49.9932	64.3444	28.2098	13.5007	214.334	82.6857	54.5762	102.131	94.1292
MRPL23	ENSG00000159199	ENST00000381519;ENST00000397298;ENST00000397297;ENST00000381514;ENST00000397294;ENST00000462288;ENST00000486931;ENST00000429295;ENST00000466346;ENST00000484918	L23MRP;RPL23L	mitochondrial ribosomal protein L23 [Source:HGNC Symbol;Acc:HGNC:10322]		NM_021134	MRPL23			28.1858	28.7458	25.2063	24.2106	23.9309	25.0396	32.0731	26.3914	34.5071	31.2904	16.8847	21.7082	32.4674	30.331	32.4594	18.9127	0.169711	27.1086	43.2786	32.8653	39.9	38.1515	31.2816	41.7952	22.5996	33.6808	2.0636	18.4483	31.176	17.2926	24.4515	33.4587	26.6836	26.2159	36.2307	14.1374	27.9731	32.4141	22.3351	1.06404
PSTPIP1	ENSG00000155660	ENST00000558407;ENST00000559785;ENST00000558012;ENST00000560223;ENST00000559795;ENST00000379595;ENST00000559750;ENST00000560621;ENST00000560377;ENST00000560796;ENST00000559161;ENST00000559295;ENST00000559859;ENST00000559856;ENST00000561315;ENST00000557995;ENST00000558870;ENST00000560064	CD2BP1;CD2BP1L;CD2BP1S;H-PIP;PAPAS;PSTPIP	proline-serine-threonine phosphatase interacting protein 1 [Source:HGNC Symbol;Acc:HGNC:9580]	Hyperzincemia and hypercalprotectinemia;Pyogenic arthritis-pyoderma gangrenosum-acne syndrome;PYOGENIC STERILE ARTHRITIS PYODERMA GANGRENOSUM AND ACNE	NM_001321137;NM_001321136;NM_003978;NM_001321135	PSTPIP1	NR_135552		14.6586	8.86189	5.10054	4.81929	1.78213	2.04878	5.53824	12.9624	3.37354	12.0675	7.22264	3.19849	4.98592	15.4928	32.5546	4.5361	12.9495	3.19141	53.1764	27.2256	27.1064	7.9129	7.26884	85.7054	3.87219	10.8003	88.1094	7.22012	15.6531	6.71738	4.01411	12.1184	6.33076	5.07063	36.724	3.30784	3.52415	5.2555	8.68066	13.0032
CD40	ENSG00000198034	ENST00000372285;ENST00000372276;ENST00000466205;ENST00000489304;ENST00000477696;ENST00000461171;ENST00000620709	Bp50;p50;TNFRSF5	CD40 molecule [Source:HGNC Symbol;Acc:HGNC:11919]	Hyper-IgM syndrome type 3;IMMUNODEFICIENCY WITH HYPER-IgM TYPE 3	NM_001322421;NM_001250;NM_001362758;NM_001322422;NM_001302753;NM_152854	CD40	NR_136327;NR_126502		408.445	390.115	564.784	306.947	669.225	670.49	695.393	801.325	727.773	671.504	571.521	680.264	567.863	535.361	446.025	590.634	704.343	671.203	354.526	494.95	377.119	528.968	477.359	174.806	846.037	210.147	22.3533	706.521	409.766	700.805	845.472	774.236	731.354	758.198	301.144	585.33	642.885	607.896	698.788	855.46
PSPHP1	ENSG00000145555	ENST00000450062	CO9;PSPHL	phosphoserine phosphatase pseudogene 1 [Source:HGNC Symbol;Acc:HGNC:9578]			PSPHP1			0	36.6269	0	0	0	17.8655	23.2238	0	0	0.912235	0	0	0	0	0	0	0	0	26.2795	0	0	0	0	0	0	0	20.2039	11.8949	0	24.7382	0	0	0	0	18.5554	0	0	3.66779	0	9.74262
HMGB2	ENSG00000196126	ENST00000296503;ENST00000438704;ENST00000446922;ENST00000511316;ENST00000506267	HMG2	high mobility group box 2 [Source:HGNC Symbol;Acc:HGNC:5000]		NM_002129;NM_001130688;NM_001130689	HMGB2			36.4502	34.5433	37.7332	49.6848	43.7483	25.4372	32.8668	51.629	32.1943	290.508	34.4827	56.5612	32.0965	60.5735	30.0789	23.0967	20.3328	9.51214	368.221	56.2535	149.031	288.478	274.338	42.7997	14.2908	25.33	41.8217	18.2088	16.1754	14.6271	17.3051	28.4156	37.8728	196.317	55.1974	10.1256	31.3425	42.2895	32.9059	26.6219
MT-ATP8	ENSG00000205542	ENST00000361851	A6L;ATP8;MTATP8	mitochondrially encoded ATP synthase membrane subunit 8 [Source:HGNC Symbol;Acc:HGNC:7415]	Isolated ATP synthase deficiency;KEARNS-SAYRE SYNDROME;Periodic paralysis with later-onset distal motor neuropathy		MT-ATP8			8129.1	10011.8	6350.99	2227.38	8614.3	3184.04	7184.71	6503.04	1913.71	5694.73	7901.47	4774.51	2697.85	11857.8	2081.97	6224.7	6731.67	6739.86	5603.21	11929.1	9515.44	6067.66	7103.48	3960.42	345.681	4981.94	6383.99	1736.5	5230.77	9591.67	10976.5	3751.84	12661	4148.95	7869.8	2257.71	5052.8	8824.73	9238.46	9781.93
CAMK1	ENSG00000163001	ENST00000496534;ENST00000256460;ENST00000421120;ENST00000482803;ENST00000397277;ENST00000411972	CaMKI;CaMKI-alpha	calcium/calmodulin dependent protein kinase I [Source:HGNC Symbol;Acc:HGNC:1459]		NM_003656	CAMK1			33.0326	12.9905	15.3807	33.93	15.9787	8.37887	22.9779	13.3293	11.0569	16.9091	23.3524	6.69358	14.645	14.7595	12.3305	12.0583	12.181	8.17343	75.8128	16.9795	20.6028	26.2279	20.9553	31.8724	2.69921	46.3836	134.927	8.00624	30.1655	10.72	15.9626	7.84793	14.5955	21.871	44.1193	10.0076	13.8005	16.407	18.9718	14.173
TRAF4	ENSG00000162444	ENST00000618771;ENST00000262395;ENST00000478021;ENST00000461195;ENST00000498540;ENST00000422344;ENST00000586813;ENST00000444415;ENST00000394925;ENST00000262396;ENST00000475329;ENST00000584944;ENST00000473421;ENST00000454852;ENST00000578917;ENST00000469529;ENST00000580073	CART1;MLN62;RNF83	TNF receptor associated factor 4 [Source:HGNC Symbol;Acc:HGNC:12034]		NM_004295	TRAF4			6.00115	4.69882	7.3848	7.5945	4.23126	1.97476	4.51241	4.07546	1.26996	22.8582	6.97012	1.2504	4.5008	5.14264	3.63814	3.77519	2.24082	3.52892	81.9561	2.92007	9.97479	10.8931	11.5005	4.76245	2.01158	8.06661	11.7456	1.80575	6.24865	1.88983	4.46675	4.94009	3.26963	15.7029	6.206	3.16817	2.95378	3.31853	4.11657	3.72611
CCNA1	ENSG00000165169	ENST00000630422;ENST00000440264;ENST00000255465;ENST00000625767	CT146	cyclin A1 [Source:HGNC Symbol;Acc:HGNC:1577]		NM_001111046;NM_001111047;NM_003914;NM_001111045	CCNA1			39.008	68.9775	40.4101	11.9997	14.2648	4.92483	45.4814	51.4821	17.2505	52.8733	50.3961	3.49449	6.68406	21.0501	12.4144	8.83519	60.5715	24.1371	12.926	93.1629	42.2414	18.7854	23.59	9.51802	1.56182	7.98456	2.76347	12.6202	18.3785	31.1627	54.9617	50.6584	50.844	42.9943	57.9554	10.733	6.34588	22.5762	23.8311	84.7388
ANKRD22	ENSG00000134056	ENST00000371930;ENST00000476963	MGC22805	ankyrin repeat domain 22 [Source:HGNC Symbol;Acc:HGNC:28321]		NM_144590	ANKRD22			0.600349	2.64363	5.51699	0.0577512	10.7504	7.12512	6.08893	7.13009	11.8763	2.95957	2.16469	1.7806	0.0601808	8.16581	7.95586	0.597785	27.843	17.8662	0.175129	13.8827	1.69654	1.2904	0.243845	0.77727	7.21624	0.0403985	0.0213662	16.2497	1.74731	37.0721	11.3487	15.861	10.0686	2.37514	0.16883	1.97976	0.341863	2.50047	1.99418	11.1573
TTC39B	ENSG00000126351	ENST00000512701;ENST00000380853;ENST00000507285;ENST00000507993;ENST00000505732;ENST00000582994;ENST00000506891;ENST00000380850;ENST00000297615	C9orf52;FLJ33868	tetratricopeptide repeat domain 39B [Source:HGNC Symbol;Acc:HGNC:23704]		NM_001168339;NM_152574;NM_001168342;NM_001168340;NM_001168341	TTC39B			13.9097	22.9534	103.915	6.63243	33.6864	24.3017	36.1226	18.9367	24.7953	16.6146	23.097	31.8197	29.2106	14.7467	12.6514	4.68996	23.4067	51.3345	27.9046	22.5555	22.4752	23.7995	3.35322	60.787	8.55989	7.20757	10.3252	33.2416	4.82733	16.072	38.9145	16.5506	28.5494	13.1029	13.251	45.3722	15.9955	16.6797	10.1239	36.8961
SAMD9L	ENSG00000138670	ENST00000318238;ENST00000411955;ENST00000437805;ENST00000446959;ENST00000439952;ENST00000414791;ENST00000446033;ENST00000477816;ENST00000610760	C7orf6;FLJ39885;KIAA2005	sterile alpha motif domain containing 9 like [Source:HGNC Symbol;Acc:HGNC:1349]	Ataxia-Pancytopenia Syndrome	NM_001303500;NM_001350083;NM_001350085;NM_001350082;NM_152703;NM_001303498;NM_001350084;NM_001303496;NM_001303497	SAMD9L			380.303	335.291	406.443	151.956	499.783	278.09	369.556	361.653	148.857	163.841	365.403	403.529	214.48	196.041	132.953	339.983	300.068	356.807	36.6532	246.74	190.196	100.685	147.35	147.175	72.7426	119.065	12.8562	229.401	291.549	436.721	474.18	282.635	384.602	252.231	282.581	425.718	291.4	363.437	343.493	445.689
CHI3L2	ENSG00000170027	ENST00000445067;ENST00000528451;ENST00000486561;ENST00000369744;ENST00000474304;ENST00000369748;ENST00000466741;ENST00000477185;ENST00000467038;ENST00000497587;ENST00000526684;ENST00000530597;ENST00000524472;ENST00000533831;ENST00000497220;ENST00000472825;ENST00000529459	YKL-39;YKL39	chitinase 3 like 2 [Source:HGNC Symbol;Acc:HGNC:1933]		NM_001025197;NM_004000;NM_001025199	CHI3L2			3.67559	3.4512	3.31274	0.193609	42.7746	24.5786	9.25112	6.87388	22.7597	2.12872	2.94712	13.792	4.14935	18.8293	5.88466	8.88082	20.7599	26.998	0.861441	16.0985	1.91977	7.96577	6.13599	7.25166	13.1004	1.17417	0.224559	37.0604	0.648362	39.8919	18.6671	28.8985	19.3255	2.24439	1.33019	4.37523	12.1378	9.30435	25.0511	13.9399
AL606489.2	ENSG00000282988	ENST00000433886		small nuclear ribonucleoprotein polypeptide F (SNRPF) pseudogene						0	6.53953	9.08477	6.23694	0	1.17758	0	4.4781	0	0	0	0	4.46243	1.49391	0	0	1.33592	0	1.64827	0	2.37674	5.94742	1.953	0	0	3.07296	0	0	1.04116	0	1.11482	2.88358	0	0	1.06326	4.19816	5.32935	0	1.81864	1.70312
CARS1	ENSG00000161013	ENST00000531387;ENST00000397111;ENST00000484484;ENST00000278224;ENST00000380525;ENST00000466442;ENST00000470221;ENST00000526890;ENST00000529772;ENST00000465240;ENST00000439280;ENST00000465207;ENST00000524825;ENST00000527330;ENST00000465331	CARS	cysteinyl-tRNA synthetase 1 [Source:HGNC Symbol;Acc:HGNC:1493]	Inflammatory myofibroblastic tumor;MICROCEPHALY DEVELOPMENTAL DELAY AND BRITTLE HAIR SYNDROME;Microcephaly Developmental Delay and Brittle Hair and Nails	NM_001751;NM_001378137;NM_001378140;NM_139273;NM_001378138;NM_001378139;NM_001014437;NM_001194997;NM_001378136	CARS1	NR_036542;NR_165428;NR_165430;NR_165429		43.919	48.0256	31.0881	22.406	23.1688	0.946583	1.31997	17.9021	16.993	16.1723	17.3153	11.2295	25.7179	22.2444	33.6096	26.6532	0.970512	13.6804	69.4801	2.02074	18.2586	14.4642	40.265	62.3962	34.4056	43.8806	47.3066	34.349	49.4811	17.5373	18.3246	41.5181	24.3853	20.1964	48.3178	1.91272	20.1981	21.481	20.6856	1.56055
SLC38A2	ENSG00000113387	ENST00000256689;ENST00000549258;ENST00000551374;ENST00000552703;ENST00000546520;ENST00000548785;ENST00000548111;ENST00000548236;ENST00000552414;ENST00000548870;ENST00000547252;ENST00000551405;ENST00000553252;ENST00000612232	ATA2;KIAA1382;SAT2;SNAT2	solute carrier family 38 member 2 [Source:HGNC Symbol;Acc:HGNC:13448]		NM_018976;NM_001307936	SLC38A2			79.5332	114.404	123.241	213.904	59.9438	24.6281	32.2378	74.1648	13.249	91.0987	71.7997	45.9322	51.3397	37.9982	25.335	84.2787	28.4883	61.8934	301.769	60.0119	107.866	46.6679	93.4452	53.0418	9.42468	122.285	179.051	18.9494	115.321	47.2127	43.522	34.2673	48.2389	103.286	112.194	51.1006	63.6227	44.266	72.4125	52.5041
FCMR	ENSG00000172115	ENST00000367091;ENST00000474041;ENST00000442471;ENST00000528654;ENST00000463473;ENST00000628511;ENST00000525793;ENST00000529560;ENST00000533312;ENST00000530505	FAIM3;TOSO	Fc fragment of IgM receptor [Source:HGNC Symbol;Acc:HGNC:14315]		NM_005449;NM_001142473;NM_001193338	FCMR			21.2861	83.5712	87.3636	102.155	31.3561	12.2837	86.6208	105.504	41.7135	144.073	79.7223	3.13922	34.7192	118.183	78.7302	20.8456	104.775	24.9907	103.927	100.924	147.055	67.0417	83.0432	7.22675	7.10237	13.4845	72.24	21.7687	80.609	43.3672	71.2839	147.598	71.3424	111.547	91.9483	8.77561	50.8286	79.1037	36.4113	107.853
LILRB1	ENSG00000130803	ENST00000396331;ENST00000396327;ENST00000396332;ENST00000427581;ENST00000396317;ENST00000396315;ENST00000421584;ENST00000480257;ENST00000473412;ENST00000462628;ENST00000487425;ENST00000480375;ENST00000324602	CD85;CD85j;ILT2;LIR-1;LIR1;MIR-7;PIR-B;PIRB	leukocyte immunoglobulin like receptor B1 [Source:HGNC Symbol;Acc:HGNC:6605]		NM_006669;NM_001081638;NM_001081639;NM_001278398;NM_001081637	LILRB1	NR_103518		1.88443	8.53869	1.68614	0.365753	5.61431	24.0016	19.446	2.79554	2.67046	1.61633	13.8133	4.4331	1.67959	6.22961	6.7457	3.92029	35.2323	31.7839	0	30.1411	2.42074	1.60522	3.69376	3.3531	2.95713	0.959914	0.331111	4.59832	1.71741	13.3677	23.1433	2.70351	1.91657	1.47321	10.3842	23.8715	29.3024	31.9607	3.24674	30.5708
RNA5SP82	ENSG00000111752	ENST00000516707	RN5S82	RNA, 5S ribosomal pseudogene 82 [Source:HGNC Symbol;Acc:HGNC:42859]			RNA5SP82			18.4353	35.1428	12.8039	7.03007	9.5031	2.81594	27.1586	14.8901	9.25363	19.0729	13.2484	15.845	13.1931	6.34794	13.4939	0	3.01298	17.541	0	9.28559	0	0	5.28994	0	5.79556	5.69824	0	4.4203	5.26863	5.06591	18.3228	8.99255	8.85317	4.9606	5.97536	8.24523	21.782	26.3516	0	14.5304
KCNAB2	ENSG00000042980	ENST00000655548;ENST00000378111;ENST00000378097;ENST00000666163;ENST00000671676;ENST00000658691;ENST00000658883;ENST00000655748;ENST00000435937;ENST00000493807;ENST00000445501;ENST00000478098;ENST00000668706;ENST00000653262;ENST00000389632;ENST00000657222;ENST00000654144;ENST00000341524;ENST00000462676;ENST00000428161;ENST00000352527;ENST00000663169;ENST00000653635;ENST00000661248;ENST00000656198…	AKR6A5;HKvbeta2.1;HKvbeta2.2;KCNA2B	potassium voltage-gated channel subfamily A regulatory beta subunit 2 [Source:HGNC Symbol;Acc:HGNC:6229]	1p36 deletion syndrome	NM_001199861;NM_003636;NM_172130;NM_001199860;NM_001199862;NM_001199863	KCNAB2			38.2151	61.8097	73.4358	75.7391	30.9388	25.389	67.2078	41.6754	22.0292	69.7106	60.7788	8.93847	26.6348	34.5822	34.4984	21.7782	41.422	15.3538	199.375	45.2532	79.2774	32.5368	46.7188	103.941	7.16698	71.2814	286.795	23.7127	65.7708	25.0695	44.1963	35.9672	33.6638	38.2323	54.3422	16.3694	35.5101	24.2013	39.25	55.896
RREB1	ENSG00000132694	ENST00000379933;ENST00000491191;ENST00000379938;ENST00000471433;ENST00000467782;ENST00000334984;ENST00000349384;ENST00000475946;ENST00000483150;ENST00000611109	HNT	ras responsive element binding protein 1 [Source:HGNC Symbol;Acc:HGNC:10449]	22q11.2 Deletion Syndrome	NM_001168344;NM_001003699;NM_001003700;NM_001003698	RREB1			14.1663	15.8094	12.7491	10.2563	7.9968	4.43092	6.62262	16.0779	3.53819	14.3535	8.27208	2.11524	4.20236	20.9711	11.7971	2.63018	10.3216	5.88241	29.4779	24.2644	18.0025	3.96211	8.58346	22.6343	0.354094	10.7911	47.5387	6.97816	12.5174	12.4924	6.61193	9.15591	9.74122	6.32813	10.1731	2.84618	4.49697	16.2563	11.9166	12.6348
MTRNR2L2	ENSG00000144840	ENST00000604882		MT-RNR2 like 2 [Source:HGNC Symbol;Acc:HGNC:37156]			MTRNR2L2			2.23389	10.9291	0	8.92476	0	2.98541	0	2.45784	0	3.29473	4.03171	0	0	0	0	0	2.99617	0	0	0	3.26398	0	13.9937	0	0	0	0	0	0	5.14748	6.29282	7.26815	0	2.5321	0	0	3.78642	3.0747	0	3.93227
MTCO1P12	ENSG00000166548	ENST00000414273		MT-CO1 pseudogene 12 [Source:HGNC Symbol;Acc:HGNC:52014]			MTCO1P12			6.55251	91.6142	4.89574	2.58719	5.29948	3.21946	4.53389	8.54228	2.66268	6.10858	7.23628	3.73889	2.63826	9.22312	2.80418	8.49762	2.32644	7.08332	3.96353	8.2097	8.03546	36.37	57.5925	2.32973	1.62479	5.93644	64.653	1.85176	6.1782	6.89223	7.09025	4.55797	8.56766	3.76502	6.44257	2.53145	4.85721	6.36934	6.112	2.05881
TMSB10P1	ENSG00000134590	ENST00000415070		thymosin beta 10 pseudogene 1 [Source:HGNC Symbol;Acc:HGNC:41949]			TMSB10P1			13.8458	6.70191	23.0916	2.84041	4.39605	2.24223	12.0362	9.08016	17.4162	9.24486	10.8924	5.03451	13.506	0	5.91703	11.2577	5.60735	3.4927	10.0488	10.619	8.96097	0	22.1912	24.8924	34.8976	5.3327	16.1341	13.3256	9.32274	0	5.60646	5.54589	15.0842	10.9037	5.39734	7.64426	0	8.11361	7.83767	10.5737
CFD	ENSG00000148484	ENST00000327726;ENST00000592860	ADN;DF;PFD	complement factor D [Source:HGNC Symbol;Acc:HGNC:2771]	Recurrent Neisseria infections due to factor D deficiency;COMPLEMENT FACTOR D DEFICIENCY	NM_001928;NM_001317335	CFD			0.586107	0.85235	5.06617	7.90055	34.8756	8.68424	13.5181	0.247634	3.56533	0	6.74529	0.783878	20.4446	0.860634	5.43943	0.000620107	0.664892	1.77224	8.22516	0	0	9.8e-06	6.76028	1.25613	5.34965	0.800442	0.782425	10.0232	6.2e-09	1.53e-09	1.38e-09	5.34031	3.76e-06	0.604005	0.892944	1.2309	0.0219824	1.15939	1.28775	0
MARCO	ENSG00000196878	ENST00000327097;ENST00000412481;ENST00000494979	SCARA2;SR-A6	macrophage receptor with collagenous structure [Source:HGNC Symbol;Acc:HGNC:6895]		NM_006770	MARCO			10.2563	2.54721	3.09228	0.952266	2.82832	4.15497	22.5397	9.98556	20.1856	24.6935	13.8148	4.09863	2.47766	40.9726	37.2762	0.63034	10.1726	8.8442	2.27217	15.2912	6.4158	18.0656	6.87133	1.81326	4.16918	2.94101	1.58576	4.40538	8.73652	10.63	16.295	16.232	12.8066	15.0597	1.77707	4.2626	7.47493	4.51646	1.29399	12.2831
STAB1	ENSG00000167460	ENST00000321725;ENST00000481607;ENST00000479355;ENST00000484850;ENST00000461325;ENST00000481626;ENST00000462741;ENST00000462681;ENST00000469989	CLEVER-1;FEEL-1;FELE-1;FEX1;KIAA0246;SCARH2;STAB-1	stabilin 1 [Source:HGNC Symbol;Acc:HGNC:18628]		NM_015136	STAB1			62.8535	16.1952	42.1446	32.5537	154.663	329.036	67.0542	67.4945	238.927	39.5151	44.4055	315.232	104.837	37.0362	25.3193	150.613	85.7315	96.908	24.2774	42.5914	16.1698	130.833	113.018	59.3457	277.444	32.2544	164.922	168.008	39.9303	141.878	114.24	77.2262	82.5143	46.8105	14.3894	179.194	107.537	72.7671	162.201	99.0477
CRABP2	ENSG00000049860	ENST00000368222;ENST00000621784;ENST00000368221;ENST00000368220	CRABP-II	cellular retinoic acid binding protein 2 [Source:HGNC Symbol;Acc:HGNC:2339]		NM_001878;NM_001199723	CRABP2			177.487	527.346	328.009	136.947	161.716	66.9836	481.726	393.747	263.129	486.505	345.904	20.5764	212.58	336.329	377.317	112.752	403.252	109.841	742.611	542.402	598.157	262.11	341.585	152.245	31.6341	238.538	438.943	124.894	440.679	227.564	269.327	632.031	394.003	321.574	476.626	64.6062	180.244	287.797	303.825	352.684
AREG	ENSG00000047056	ENST00000395748;ENST00000502307;ENST00000511560	AREGB;SDGF	amphiregulin [Source:HGNC Symbol;Acc:HGNC:651]		NM_001657	AREG			1.68531	0.210173	0.473789	3.65418	4.86279	10.2557	2.2256	1.51377	5.06904	4.46595	1.16908	21.5398	4.17138	0.29151	0.258055	3.78322	0.676674	2.52891	7.23541	0.390991	2.79878	41.5797	12.0374	0.29228	2.11107	0.860964	1.3654	0.496802	0.83432	2.92073	4.77387	1.72572	3.59731	4.03682	1.42459	13.4839	5.37722	4.82399	4.17402	0.552776
EREG	ENSG00000110077	ENST00000244869;ENST00000507603;ENST00000503689	ER	epiregulin [Source:HGNC Symbol;Acc:HGNC:3443]		NM_001432	EREG			89.9698	39.0641	37.6767	282.842	56.1541	130.093	17.7584	47.1231	47.1903	37.8569	33.8857	408.629	298.909	35.3826	25.5619	229.384	11.0516	43.2636	66.213	22.7333	19.7694	154.75	209.079	22.3775	39.5207	152.356	51.171	21.7168	64.8154	38.7812	18.7986	15.0813	52.591	69.0641	53.2458	414.045	158.393	116.037	147.565	13.7775
ANGPTL4	ENSG00000079263	ENST00000601886;ENST00000599192;ENST00000597137;ENST00000601770;ENST00000301455;ENST00000595079;ENST00000598255;ENST00000594348;ENST00000393962;ENST00000593998;ENST00000594875	ARP4;FIAF;HFARP;NL2;PGAR;pp1158	angiopoietin like 4 [Source:HGNC Symbol;Acc:HGNC:16039]	PLASMA TRIGLYCERIDE LEVEL QUANTITATIVE TRAIT LOCUS	NM_139314;NM_001039667	ANGPTL4	NR_104213		40.1915	2.25809	3.41987	72.0597	10.8889	39.7306	10.6708	6.02186	17.3173	2.00399	4.48431	67.8154	74.6023	52.6333	43.2959	87.9346	9.2639	6.81949	23.2636	25.5526	2.84939	11.0344	18.8519	2.58881	13.5471	47.4797	5.66274	5.88683	11.5746	11.3986	14.1491	31.5428	19.3446	4.055	12.8344	93.179	37.8805	9.92165	42.1118	9.55258
FBXO32	ENSG00000174437	ENST00000517956;ENST00000524000;ENST00000287396;ENST00000443022;ENST00000521719;ENST00000520511	ATROGIN1;Fbx32;MAFbx	F-box protein 32 [Source:HGNC Symbol;Acc:HGNC:16731]		NM_058229;NM_148177;NM_001242463	FBXO32			10.2318	8.87628	7.43632	9.60065	4.756	4.82426	5.46024	5.81785	6.48809	35.6349	10.697	4.78184	3.50734	1.00184	2.84091	3.21126	5.06099	2.54845	68.5342	6.46596	11.843	18.2721	18.5137	10.036	1.26265	8.70125	5.41146	2.34853	5.58139	3.05867	3.97759	4.62688	5.17397	12.4353	17.9608	2.67295	2.82715	2.68125	1.42419	6.28984
TAGAP	ENSG00000110911	ENST00000326965;ENST00000367066;ENST00000642909;ENST00000338313	ARHGAP47;FLJ32631;IDDM21	T cell activation RhoGTPase activating protein [Source:HGNC Symbol;Acc:HGNC:15669]		NM_152133;NM_054114;NM_001278733;NM_138810	TAGAP			38.7147	38.2394	37.7299	17.7169	14.9802	14.4829	24.7778	33.9817	6.92654	42.2702	27.1735	10.0352	8.86687	8.30705	6.25996	11.8918	21.4063	16.5941	144.927	26.0736	43.6017	21.5551	26.6826	19.7773	3.23547	17.7904	6.70386	8.57305	24.2849	21.2551	31.8941	21.3843	16.0071	25.6099	33.7516	15.9429	8.65373	19.6136	17.9258	30.2562
TRIM26	ENSG00000106733	ENST00000480999;ENST00000437089;ENST00000454678;ENST00000453195;ENST00000416596;ENST00000418026;ENST00000434785;ENST00000487829	RNF95;ZNF173	tripartite motif containing 26 [Source:HGNC Symbol;Acc:HGNC:12962]		NM_003449;NM_001242783	TRIM26			14.4197	18.8889	10.2137	16.7637	14.9215	0	0.0416897	0.000256444	16.7599	12.4915	11.5915	26.3325	0.0209423	5.41196	7.05189	13.3482	24.1731	8.75681	34.0991	22.5429	16.2328	31.8095	24.479	8.1698	8.16814	8.34267	3.19697	14.7383	0	20.704	0.0979885	0	28.5004	27.0862	14.8576	27.0627	8.04666	6.57034	13.3504	13.1573
DOP1B	ENSG00000103966	ENST00000270190;ENST00000399151;ENST00000492760;ENST00000463668	C21orf5;DOPEY2;KIAA0933	DOP1 leucine zipper like protein B [Source:HGNC Symbol;Acc:HGNC:1291]		NM_001320714;NM_005128	DOP1B			8.44989	15.8439	6.08277	4.31083	3.421	1.85946	6.68275	6.51569	2.43979	8.90526	6.71912	1.21833	3.38985	8.15223	3.483	2.14214	5.04112	2.72394	25.8258	12.7265	7.42045	3.3119	7.59417	10.512	0.397874	8.27313	47.6154	2.80195	6.85679	6.27649	5.23794	4.38411	5.41931	4.50981	8.63637	2.19243	3.07601	3.31648	5.12024	4.52142
PHLDA2	ENSG00000001561	ENST00000314222	BWR1C;HLDA2;IPL;TSSC3	pleckstrin homology like domain family A member 2 [Source:HGNC Symbol;Acc:HGNC:12385]		NM_003311	PHLDA2			14.2781	9.56937	0.0080377	17.8872	4.12169	17.7198	9.02813	11.8958	2.98552	14.6811	1.58e-06	4.08696	0.00223212	8.16608	8.13442	34.0065	0	6.11995	16.8715	7.19522	2.21827	7.51967	4.18197	16.7292	9.51297	12.4186	0.00517389	0.144419	2.57e-08	16.8368	11.6134	16.0735	3.06656	0.000180601	13.3393	9.57703	3.86116	7.99148	0.0916013	17.4607
AC135721.2	ENSG00000242294	ENST00000587322		neighbor of BRCA1 gene 1 (NBR1) pseudogene						0	0	5.25647	10.472	12.0046	12.2762	2.26946	0	0	3.77618	4.78935	6.37852	0	13.2434	9.69728	0	3.74255	9.33349	0	18.015	3.80458	0	0	33.9068	0	0	7.26416	0	0	12.3673	7.57442	0	0	12.0925	17.8037	19.7193	15.1477	4.23429	0	0
MT1M	ENSG00000110108	ENST00000379818;ENST00000570233	MT1;MT1K	metallothionein 1M [Source:HGNC Symbol;Acc:HGNC:14296]		NM_176870	MT1M			4.54403	0.557732	3.8095	2.41229	2.11707	2.83989	0	4.46103	4.75628	0.820809	3.54099	2.25436	3.46448	6.17859	8.25997	1.72348	4.06666	21.0757	0	2.40057	0.847335	0	1.0322	27.1582	20.4763	2.17324	1.52416	12.7487	0.366896	2.30405	0	2.84417	6.13555	4.89088	3.39663	2.86678	0.61901	5.32177	1.8932	7.05466
AC006978.2	ENSG00000108622	ENST00000442800		novel protein, ZNRF2-LINC01176 readthrough						15.5705	2.89334	9.89387	7.3395	24.4888	13.1153	7.84907	8.60835	10.2964	3.14834	7.45336	44.5199	15.4719	9.0071	3.97042	25.7903	6.96128	24.4005	5.58862	14.5236	2.89088	1.58173	6.75507	9.21658	16.6957	5.0242	3.79343	19.996	7.58235	19.8889	14.1467	5.2403	13.9635	9.49225	4.85243	28.8206	4.94763	7.4118	25.9897	7.45224
FABP5	ENSG00000108691	ENST00000297258;ENST00000396359;ENST00000486269;ENST00000481695	E-FABP;KFABP;PA-FABP	fatty acid binding protein 5 [Source:HGNC Symbol;Acc:HGNC:3560]		NM_001444	FABP5			1306.85	1138.98	899.113	1511.07	545.549	661.084	1881.8	1181.26	829.406	1072.16	1241.25	342.562	912.522	1211.36	1198.58	597.398	1000.71	442.061	3354.88	1190.08	2104.3	1444.85	1297.18	876.146	188.696	1896.32	6338.39	495.169	1032	834.838	1192.6	1017.65	1052.45	949.661	1736.69	534.051	765.044	1207	808.993	1113.29
IL32	ENSG00000145907	ENST00000325568;ENST00000534507;ENST00000613483;ENST00000531965;ENST00000396887;ENST00000532086;ENST00000529699;ENST00000526464;ENST00000440815;ENST00000529550;ENST00000551122;ENST00000525643;ENST00000548807;ENST00000528163;ENST00000530890;ENST00000444393;ENST00000533097;ENST00000534748;ENST00000008180;ENST00000532247;ENST00000396890;ENST00000525228;ENST00000675975;ENST00000548652;ENST00000525377…	NK4;TAIF;TAIFb;TAIFd	interleukin 32 [Source:HGNC Symbol;Acc:HGNC:16830]		NM_001369587;NM_001369588;NM_001369593;NM_001369590;NM_001369596;NM_001012718;NM_004221;NM_001012633;NM_001376923;NM_001012631;NM_001369589;NM_001369591;NM_001369595;NM_001369592;NM_001012635;NM_001012634;NM_001308078;NM_001012632;NM_001012636	IL32			5.34095	10.6732	17.8938	2.90264	14.5276	5.41674	4.02716	9.33055	19.928	11.7933	3.23539	4.60635	4.78734	7.62001	7.84805	9.62791	8.11071	16.8758	0.75537	9.0025	1.73724	10.8751	5.04923	42.6981	33.6734	2.94274	1.91909	58.5848	4.45641	15.9298	5.92527	17.7776	5.40457	10.3979	1.45281	5.91596	4.62099	3.70401	11.8022	10.685
MS4A6A	ENSG00000129824	ENST00000528851;ENST00000420732;ENST00000530839;ENST00000533989;ENST00000531914;ENST00000529054;ENST00000412309;ENST00000426738;ENST00000533023;ENST00000527254;ENST00000529906;ENST00000525549;ENST00000530179;ENST00000526677;ENST00000532169;ENST00000534596;ENST00000533660;ENST00000531531;ENST00000533409;ENST00000526697;ENST00000528925	CD20L3;MS4A6	membrane spanning 4-domains A6A [Source:HGNC Symbol;Acc:HGNC:13375]		NM_022349;NM_152851;NM_152852;NM_001330275;NM_001247999	MS4A6A			8.39731	6.4641	19.8756	4.25936	93.4355	76.8636	28.5798	18.5221	35.7007	25.5349	12.1415	83.2418	17.5477	18.1977	2.09043	29.1059	51.4521	22.1903	7.11734	14.4461	6.93553	79.4417	26.0578	2.16986	31.281	9.05271	29.9703	67.223	4.94598	36.5775	61.8736	35.3641	34.587	14.2349	1.80578	27.3714	22.8034	18.6908	25.0811	76.6232
NFIX	ENSG00000182400	ENST00000592199;ENST00000397661;ENST00000590027;ENST00000585382;ENST00000587760;ENST00000585575;ENST00000358552;ENST00000360105;ENST00000588228;ENST00000676441;ENST00000586797;ENST00000591028;ENST00000586873;ENST00000587260;ENST00000588680	NF1A	nuclear factor I X [Source:HGNC Symbol;Acc:HGNC:7788]	19p13.3 microduplication syndrome;Malan overgrowth syndrome;MARSHALL-SMITH SYNDROME;SOTOS SYNDROME 2;Sotos-Like syndrome	NM_001365902;NM_002501;NM_001365982;NM_001271044;NM_001378404;NM_001378405;NM_001271043;NM_001365984;NM_001365983;NM_001365985	NFIX			6.03903	18.5687	30.4782	6.42754	24.8492	35.6538	32.5128	30.028	39.5678	48.0605	35.7314	20.627	13.1438	9.6446	11.8488	13.1214	19.8206	29.5389	21.7326	11.931	11.112	37.8098	22.9922	5.01334	25.7679	6.69764	0.444546	27.7664	16.1779	20.1644	27.7683	26.5166	27.1773	31.3066	7.35473	11.3804	18.5685	26.1588	9.53213	36.3521
MXI1	ENSG00000163565	ENST00000453116;ENST00000332674;ENST00000361248;ENST00000239007;ENST00000460667;ENST00000393134;ENST00000651225;ENST00000652649;ENST00000651613;ENST00000652243;ENST00000651495;ENST00000650900;ENST00000652506;ENST00000651811;ENST00000651167;ENST00000651516;ENST00000651467;ENST00000651004;ENST00000650843;ENST00000651318;ENST00000650644;ENST00000650696;ENST00000652604;ENST00000651109;ENST00000652463…	bHLHc11;MAD2;MXD2;MXI	MAX interactor 1, dimerization protein [Source:HGNC Symbol;Acc:HGNC:7534]	Prostate Cancer	NM_130439;NM_001008541;NM_005962	MXI1			29.3769	14.0863	22.9289	70.3557	20.4672	12.1479	8.00734	20.1113	4.74521	27.9625	13.2408	35.145	25.6362	32.264	17.1417	45.2531	7.50092	5.5211	40.6282	14.1787	28.4652	17.4431	35.4753	9.49931	2.00757	55.8991	91.0626	5.2513	27.5285	11.9728	13.2972	13.9328	13.4184	20.0714	24.4753	27.6086	22.3487	11.9512	28.5009	17.435
PHLDA1	ENSG00000128595	ENST00000602540;ENST00000619060;ENST00000266671	DT1P1B11;PHRIP;TDAG51	pleckstrin homology like domain family A member 1 [Source:HGNC Symbol;Acc:HGNC:8933]		NM_007350	PHLDA1			13.8141	6.05557	7.59699	51.29	3.67018	10.1385	5.05549	5.09059	3.37784	4.6711	5.20472	10.0625	10.8692	5.89461	8.76554	11.6481	4.77097	7.02143	9.65331	8.55591	10.6286	4.07314	7.97822	10.6863	2.54198	41.2088	105.156	3.30203	13.762	5.37447	4.20568	2.16887	2.54287	6.70183	15.2895	14.0657	12.8352	8.87088	4.45977	4.03613
HSPE1-MOB4	ENSG00000162222	ENST00000604458		HSPE1-MOB4 readthrough [Source:HGNC Symbol;Acc:HGNC:49184]		NM_001202485	HSPE1-MOB4			14.823	20.4882	4.54934	15.6186	10.5574	31.8555	15.2477	13.3317	22.2878	21.6741	8.67738	0.000127841	13.0026	10.5459	13.1925	18.0839	13.6199	13.8933	33.1734	13.7135	12.9571	25.0508	15.9736	9.22864	16.1091	12.5101	14.7684	16.2626	15.8427	15.1804	25.9734	14.7632	8.57296	12.4618	21.7774	17.459	6.70503	18.3686	17.1431	2.279
APOBEC3B	ENSG00000100401	ENST00000407298;ENST00000333467;ENST00000402182;ENST00000335760	FLJ21201;PHRBNL	apolipoprotein B mRNA editing enzyme catalytic subunit 3B [Source:HGNC Symbol;Acc:HGNC:17352]		NM_001270411;NM_004900	APOBEC3B			1.09843	5.88347	1.87463	1.01607	2.47376	6.66373	19.1201	13.8257	7.18754	28.4206	9.24373	1.88882	1.11991	32.4292	23.7776	3.07436	3.69733	43.1688	0.845893	21.776	1.29976	4.79266	2.60586	0.698642	4.04933	0.302574	0.441005	2.43239	1.02064	3.05811	18.8275	13.3069	11.9652	19.4669	5.48202	2.82112	2.57108	1.46026	0.445681	9.92586
SLC2A3	ENSG00000130429	ENST00000075120;ENST00000543435;ENST00000486749;ENST00000469295;ENST00000479059;ENST00000490763;ENST00000495813;ENST00000544291;ENST00000544936;ENST00000476634;ENST00000541671	GLUT3	solute carrier family 2 member 3 [Source:HGNC Symbol;Acc:HGNC:11007]	HUNTINGTON DISEASE	NM_006931	SLC2A3			138.451	50.4407	44.9774	492.855	103.385	63.1483	35.1584	48.395	55.3898	38.4985	54.1933	333.732	423.313	151.344	200.267	309.328	22.8229	99.5194	136.012	64.8752	43.2435	69.4694	157.846	53.7475	203.361	264.806	141.259	60.416	147.533	73.2755	23.2434	54.4442	40.1898	66.3645	101.554	386.815	225.771	42.6087	270.592	28.5866
TXNRD1	ENSG00000162511	ENST00000429002;ENST00000525566;ENST00000534282;ENST00000526006;ENST00000526266;ENST00000503506;ENST00000354940;ENST00000388854;ENST00000397736;ENST00000526691;ENST00000531691;ENST00000526390;ENST00000531689;ENST00000529546;ENST00000529751;ENST00000526207;ENST00000528079;ENST00000526580;ENST00000529784;ENST00000524698;ENST00000527688;ENST00000527335;ENST00000526950;ENST00000525265	GRIM-12;Trxr1;TXNR	thioredoxin reductase 1 [Source:HGNC Symbol;Acc:HGNC:12437]		NM_001093771;NM_182742;NM_182729;NM_182743;NM_001261445;NM_003330;NM_001261446	TXNRD1			407.55	355.831	196.204	1452.94	129.045	242.907	242.475	223.069	66.2835	214.964	288.93	306.92	452.381	196.699	157.252	485.845	147.354	114.182	395.6	274.574	437.631	146.205	238.654	388.27	49.7296	903.664	966.937	55.3437	518.8	132.214	215.83	150.798	182.884	242.682	542.876	406.474	300.179	211.159	364.2	300.243
RASL11A	ENSG00000120306	ENST00000241463;ENST00000475647;ENST00000480803		RAS like family 11 member A [Source:HGNC Symbol;Acc:HGNC:23802]		NM_206827;NM_001331126	RASL11A			30.7444	39.3631	42.7015	77.7651	11.8726	73.3755	65.8346	16.1777	7.63724	27.4982	40.6411	20.673	70.7475	14.5596	14.7145	72.4926	11.5105	26.7785	110.468	6.90933	20.1331	31.3111	24.4431	3.90263	14.048	111.285	15.4804	14.0999	40.8688	8.58709	39.6073	10.954	35.116	41.0813	24.4664	52.8537	43.0813	28.762	47.4685	19.0721
JAKMIP2	ENSG00000175203	ENST00000507386;ENST00000265272;ENST00000333010;ENST00000504845;ENST00000507343;ENST00000616793	JAMIP2;KIAA0555	janus kinase and microtubule interacting protein 2 [Source:HGNC Symbol;Acc:HGNC:29067]		NM_001270934;NM_014790;NM_001282282;NM_001270941	JAKMIP2			41.7556	46.5484	19.4107	30.9163	13.9507	19.744	15.1369	7.25507	10.3266	13.7322	9.20135	8.33568	11.4123	11.2732	13.5947	13.5594	12.4133	7.10049	170.122	18.2507	21.0259	22.892	7.87465	122.667	5.77992	44.0745	96.8044	8.57156	29.418	26.5405	17.8453	4.18968	10.0778	6.86885	21.6599	26.0489	10.4837	15.9999	16.7364	8.11332
ATF5	ENSG00000111229	ENST00000595125;ENST00000423777;ENST00000600336;ENST00000597227;ENST00000676286;ENST00000596658		activating transcription factor 5 [Source:HGNC Symbol;Acc:HGNC:790]		NM_012068;NM_001193646;NM_001290746	ATF5			269.294	187.144	281.846	215.957	354.09	378.427	309.445	275.676	485.283	203.51	226.336	265.596	457.968	216.94	359.186	264.285	400.524	350.214	49.3332	286.072	193.592	239.704	183.088	289.863	1641.43	168.905	94.4642	503.08	211.46	374.298	277.529	345.177	211.2	201.879	179.118	383.448	300.769	314.286	341.039	323.341
AL591806.2	ENSG00000119616	ENST00000289779;ENST00000470694		novel transcript, TSTD1 - F11R readthrough						5.793	21.564	22.833	4.30261	20.6016	7.12892	23.1417	30.8161	1.40677	17.883	19.6428	12.1905	1.05671	30.6361	8.61347	7.91526	19.6499	14.9174	28.4232	19.1034	32.503	12.0902	23.298	15.0309	6.78e-09	8.16472	6.14193	9.84668	20.3265	18.1094	19.7503	25.2538	20.2159	25.8201	23.0469	4.75628	10.8003	14.5468	14.5755	30.7968
MNDA	ENSG00000170248	ENST00000368141;ENST00000491210;ENST00000438394	PYHIN3	myeloid cell nuclear differentiation antigen [Source:HGNC Symbol;Acc:HGNC:7183]		NM_002432	MNDA			108.516	147.762	189.138	13.6088	379.188	168.684	232.657	288.394	194.092	154.942	184.122	176.759	90.8887	298.746	171.402	89.0541	390.039	189.053	32.8355	281.045	125.764	207.823	151.599	85.887	65.9961	18.5994	78.2703	265.916	97.4074	399.892	297.895	381.329	331.699	207.96	109.367	119.427	130.956	232.499	182.676	290.619
ST3GAL6	ENSG00000104957	ENST00000489112;ENST00000483910;ENST00000460774;ENST00000469105;ENST00000466482;ENST00000462152;ENST00000486249;ENST00000497008;ENST00000486334;ENST00000480133;ENST00000497621;ENST00000465004;ENST00000476833;ENST00000468553;ENST00000490684;ENST00000485391;ENST00000495376;ENST00000492254;ENST00000477574;ENST00000485145;ENST00000474595;ENST00000477899;ENST00000493953;ENST00000491912;ENST00000495502…	SIAT10;ST3GALVI	ST3 beta-galactoside alpha-2,3-sialyltransferase 6 [Source:HGNC Symbol;Acc:HGNC:18080]		NM_001323352;NM_001271146;NM_001323368;NM_001323367;NM_001323360;NM_001323362;NM_001323358;NM_001271142;NM_001271147;NM_001323353;NM_001323359;NM_001271148;NM_001323364;NM_001323363;NM_001323366;NM_006100;NM_001323365;NM_001271145	ST3GAL6			17.795	45.8766	34.3726	52.606	11.0544	5.14681	13.7273	20.6588	8.43964	39.1119	38.0665	3.19515	18.2309	20.5848	25.3019	18.3272	26.5373	9.87657	52.0452	26.814	39.3823	9.87501	21.8891	34.6038	6.61861	19.4583	85.8989	9.70778	44.3071	8.07014	7.66113	17.5521	17.3862	37.2914	34.4141	7.73728	16.0822	24.9675	17.6905	17.9101
ALOX15B	ENSG00000131828	ENST00000572022;ENST00000380173;ENST00000380183;ENST00000571240;ENST00000573359	15-LOX-2	arachidonate 15-lipoxygenase type B [Source:HGNC Symbol;Acc:HGNC:434]		NM_001039130;NM_001141;NM_001039131	ALOX15B			5.36922	38.1735	44.3395	9.23943	14.4412	1.86861	15.6886	34.9258	12.9093	92.3735	36.041	3.9645	18.0291	37.4938	33.9637	13.1703	18.4745	26.8712	16.7277	29.304	39.1872	26.3019	47.5647	25.7378	13.7042	4.72821	3.98097	24.2772	34.4115	8.13492	17.6384	31.2393	15.5836	63.8429	10.8135	6.23749	13.0837	17.8934	12.9252	27.4
GMPR	ENSG00000086504	ENST00000259727;ENST00000543191;ENST00000544145;ENST00000540478		guanosine monophosphate reductase [Source:HGNC Symbol;Acc:HGNC:4376]		NM_006877	GMPR			51.9079	43.2558	49.8524	7.47228	83.0991	38.8445	57.6149	61.9215	93.2074	75.177	44.7321	38.828	21.4151	60.3436	80.0643	19.1013	105.188	66.2059	27.1363	103.795	36.58	56.8938	46.2422	43.8565	62.3094	6.58772	3.47408	99.5075	25.2916	66.7315	45.3159	71.6321	66.0871	55.1384	54.0708	45.3067	30.2987	46.5723	32.4106	78.3491
IL10	ENSG00000167674	ENST00000640756;ENST00000423557;ENST00000659642;ENST00000659065;ENST00000664374;ENST00000471071;ENST00000367099	CSIF;IL-10;IL10A;TGIF	interleukin 10 [Source:HGNC Symbol;Acc:HGNC:5962]	Behcet disease;Immune dysregulation-inflammatory bowel disease-arthritis-recurrent infections syndrome;Systemic lupus erythematosus;GRAFT-VERSUS-HOST DISEASE SUSCEPTIBILITY TO;HUMAN IMMUNODEFICIENCY VIRUS TYPE 1 SUSCEPTIBILITY TO;Rheumatoid arthritis	NM_000572;NM_001382624	IL10	NR_168467;NR_168466		17.1873	26.6219	14.2975	10.7092	41.8803	27.7113	65.1149	27.7264	23.8205	3.6971	15.7105	22.7523	12.8375	66.6532	14.849	33.2471	69.3683	59.0402	2.99373	97.1589	5.20113	4.67201	5.32672	2.42169	5.27923	7.56408	15.6831	26.151	6.74845	84.247	110.069	78.4819	91.7981	13.4873	12.2998	40.4361	14.3149	21.0509	27.3442	52.1163
RAC2	ENSG00000265972	ENST00000249071;ENST00000406508;ENST00000481215;ENST00000405484;ENST00000441619;ENST00000469532;ENST00000401529	EN-7	Rac family small GTPase 2 [Source:HGNC Symbol;Acc:HGNC:9802]	NEUTROPHIL IMMUNODEFICIENCY SYNDROME;IMMUNODEFICIENCY 73A WITH DEFECTIVE NEUTROPHIL CHEMOTAXIS AND LEUKOCYTOSIS;IMMUNODEFICIENCY 73B WITH DEFECTIVE NEUTROPHIL CHEMOTAXIS AND LYMPHOPENIA;IMMUNODEFICIENCY 73C WITH DEFECTIVE NEUTROPHIL CHEMOTAXIS AND HYPOGAMMAGLOBULINEMIA	NM_002872	RAC2			205.947	299.868	180.149	240.063	91.3863	51.7277	208.522	205.273	47.2761	227.844	231.719	61.403	113.786	269.845	147.337	159.012	169.645	120.483	410.088	285.805	283.089	120.03	158.597	336.84	12.6716	289.039	439.397	67.4574	288.809	128.58	165.171	170.907	157.718	188.184	338.891	110.579	133.163	169.257	181.642	193.657
CRIP1	ENSG00000180233	ENST00000496700;ENST00000330233;ENST00000409393;ENST00000392531;ENST00000460900;ENST00000461556	CRIP	cysteine rich protein 1 [Source:HGNC Symbol;Acc:HGNC:2360]		NM_001311	CRIP1			15.505	19.4038	25.3821	10.1422	36.4645	26.5033	44.8245	44.6715	87.0577	33.8043	35.5053	7.96133	27.4979	43.6246	53.3466	8.98669	68.7254	31.0122	23.4739	31.9051	27.5777	28.3003	22.4826	11.4342	137.082	12.6065	3.27158	50.0457	24.1993	22.4012	48.7482	42.159	52.5196	31.1533	17.577	8.1098	18.8433	16.7569	14.5218	106.647
HSPA1B	ENSG00000113273	ENST00000375650	HSP70-2	heat shock protein family A (Hsp70) member 1B [Source:HGNC Symbol;Acc:HGNC:5233]		NM_005346	HSPA1B			0.92117	3.93615	0.745315	0	0	0	0.000129444	1.36881	0	3.71376	0	0	4.46e-08	0	0	0	2.00574	1.44636	0	0	0	32.0827	6.31456	0	0	0	1.0556	0	0.0977345	1.10864	0	2.00982	0.00853254	3.26877	0	0	3.88984	6.91465	0.893299	4.25441
TRGV5	ENSG00000124766	ENST00000390344	TCRGV5;V1S5	T cell receptor gamma variable 5 [Source:HGNC Symbol;Acc:HGNC:12290]			TRGV5			16.6497	4.51679	0.360532	4.24853	26.4765	16.9558	2.90395	1.89806	3.83163	1.68913	0.631395	5.32279	5.62157	2.35937	4.91035	22.3927	19.9149	23.9568	0.954863	4.13189	1.33731	0	1.54762	10.993	0.878602	13.6388	1.55977	0.819941	7.21357	3.86505	3.72359	15.1499	1.13351	1.92439	13.8121	31.992	5.05737	2.38811	25.2036	18.6301
AC008626.1	ENSG00000151532	ENST00000604384		zinc finger protein 99 (ZNF99) pseudogene						0	2.72442	3.08071	2.56143	4.20359	10.2588	2.44981	0	4.96248	0	3.24231	31.934	2.15253	2.29659	6.24505	10.1331	2.05061	7.26397	0	4.09637	0	0	0.81647	0	7.42541	4.13774	4.47813	6.53173	0	7.78833	8.5053	5.38382	1.3854	0	4.97905	22.4891	9.45125	8.9268	7.45139	1.44562
LMNB1	ENSG00000163154	ENST00000460265;ENST00000261366;ENST00000504788;ENST00000492190;ENST00000472034;ENST00000395354;ENST00000463908;ENST00000494185		lamin B1 [Source:HGNC Symbol;Acc:HGNC:6637]	Adult-onset autosomal dominant leukodystrophy;LEUKODYSTROPHY DEMYELINATING ADULT-ONSET AUTOSOMAL DOMINANT;LMNB1-associated developmental disorder	NM_005573;NM_001198557	LMNB1	NR_134488		17.6364	19.5463	14.0323	3.16814	117.988	84.8974	53.514	34.0529	131.666	20.4167	12.717	86.3854	15.1099	111.427	52.8108	26.1299	133.087	68.0109	7.97872	99.8987	14.2753	68.3767	33.1029	5.74249	63.5183	4.24277	14.1884	63.1965	4.38027	82.31	91.6466	110.126	132.069	25.7005	8.945	32.0942	26.3467	31.8166	54.151	117.296
ORM1	ENSG00000122643	ENST00000259396;ENST00000477456		orosomucoid 1 [Source:HGNC Symbol;Acc:HGNC:8498]		NM_000607	ORM1			0.825771	3.10945	0.413718	0.0724113	1.24397	0	0	2.39369	4.36268	0.28386	0.491563	1.48674	0.375375	20.6397	31.8605	0	12.0561	3.63684	2.92489	2.14288	3.06587	1.67289	0.517685	2.68044	0.683058	0.371408	0	5.59472	1.69595	1.52198	7.02597	12.2652	1.29226	1.21998	0.129364	0.115398	0	0	1.86582	0.688853
ZMIZ1	ENSG00000165312	ENST00000334512;ENST00000611351;ENST00000472035;ENST00000478357	FLJ13541;hZIMP10;KIAA1224;MIZ;RAI17;RP11-519K18.1;Zimp10	zinc finger MIZ-type containing 1 [Source:HGNC Symbol;Acc:HGNC:16493]	Non-specific syndromic intellectual disability;NEURODEVELOPMENTAL DISORDER WITH DYSMORPHIC FACIES AND DISTAL SKELETAL ANOMALIES;Syndromic Neurodevelopmental Disorder	NM_020338	ZMIZ1			40.0014	32.0245	17.0154	92.1428	27.745	17.2677	15.2543	22.5109	10.6784	25.3776	35.0159	23.4415	28.7465	59.6516	10.763	42.0921	30.4021	18.2608	62.0346	53.1129	27.2151	17.0998	20.2736	55.0694	4.08499	73.3658	161.913	9.64994	47.6303	32.7261	35.5424	34.2143	18.6603	32.7085	44.936	46.4096	22.5408	19.4706	37.9312	34.142
ANKRD1	ENSG00000175701	ENST00000371697	ALRP;C-193;CARP;CVARP;MCARP	ankyrin repeat domain 1 [Source:HGNC Symbol;Acc:HGNC:15819]	Familial isolated dilated cardiomyopathy	NM_014391	ANKRD1			11.0054	15.3421	7.63848	9.75525	0.461989	0.248946	1.08542	1.10445	0.606579	0.376506	1.27397	0.830147	1.8306	0	0.978674	3.00855	1.91136	1.63359	8.93387	3.87119	5.72809	0.124458	0.129949	10.7609	0.589048	31.8283	0.19695	1.5305	5.74674	2.94609	0.254372	0.344759	1.37614	2.82194	14.1531	2.49724	0.865229	0.682597	6.93766	1.57011
PRAM1	ENSG00000188811	ENST00000599698;ENST00000423345;ENST00000594696;ENST00000600262	PML-RAR	PML-RARA regulated adaptor molecule 1 [Source:HGNC Symbol;Acc:HGNC:30091]		NM_032152	PRAM1			0.851228	1.45573	1.98612	0.557921	0.791775	0.62643	3.3442	2.46446	1.37908	4.92538	1.50578	0.365749	0.664753	7.96673	2.20868	0	2.46328	3.06113	11.0883	3.96459	3.22173	2.12831	1.09699	19.7024	2.15122	0.583493	31.7348	0.631084	4.03277	0.651021	1.65924	2.62933	1.68146	1.17412	1.64893	0	0.556017	1.32868	1.98034	1.96774
SAMSN1	ENSG00000182985	ENST00000400564;ENST00000400566;ENST00000644288;ENST00000647101;ENST00000463807;ENST00000493640;ENST00000435732;ENST00000400562;ENST00000469393;ENST00000467280;ENST00000285670;ENST00000619120	HACS1;NASH1;SASH2;SH3D6B;SLy2	SAM domain, SH3 domain and nuclear localization signals 1 [Source:HGNC Symbol;Acc:HGNC:10528]		NM_022136;NM_001256579;NM_001256370;NM_001286523	SAMSN1			127.313	64.7668	47.6176	43.296	148.137	128.498	46.3233	127.644	240.775	61.2546	76.504	403.597	103.656	169.746	137.408	122.377	208.615	125.805	24.0931	147.652	84.8888	188.54	212.019	46.9135	113.849	43.8518	40.2376	302.602	48.3935	227.207	111.624	176.625	128.641	73.2273	41.6522	166.872	175.822	137.637	167.96	120.218
ABCF1	ENSG00000147592	ENST00000376545;ENST00000441867;ENST00000468958;ENST00000326195;ENST00000542772;ENST00000475993;ENST00000479542	ABC50;EST123147	ATP binding cassette subfamily F member 1 [Source:HGNC Symbol;Acc:HGNC:70]		NM_001090;NM_001025091	ABCF1			15.4366	10.5068	14.6333	5.6568	22.8605	21.3646	10.2379	4.36799	42.47	14.6095	3.35638	12.9134	9.9608	11.3341	31.2621	25.6771	20.4508	15.6229	10.9614	13.9978	11.8512	8.73121	3.78282	2.57526	62.3894	5.84467	8.16735	28.4989	15.8122	0.969966	7.26145	6.49976	4.05257	21.7138	5.71466	4.37789	3.88106	2.87607	15.4859	10.7747
KCNJ1	ENSG00000169689	ENST00000392665;ENST00000392666;ENST00000440599;ENST00000324036;ENST00000392664;ENST00000531562	Kir1.1;ROMK1	potassium inwardly rectifying channel subfamily J member 1 [Source:HGNC Symbol;Acc:HGNC:6255]	Antenatal Bartter syndrome;BARTTER SYNDROME TYPE 2 ANTENATAL	NM_153764;NM_153766;NM_153765;NM_153767;NM_000220	KCNJ1			1.70974	2.87378	10.0427	1.362	0.968261	0.505526	5.49509	4.7536	1.83027	11.4952	3.96124	0	2.97728	2.74769	1.75675	1.37826	1.74086	1.19249	31.521	2.75616	12.3062	6.5212	6.21773	3.15636	0	1.83181	5.70372	1.03055	4.6053	1.48738	2.43317	1.34402	2.60468	3.36249	8.87752	0.440362	1.21121	3.12061	3.11844	3.64008
AKR1C3	ENSG00000110074	ENST00000605781;ENST00000470862;ENST00000480822;ENST00000602997;ENST00000439082;ENST00000605149;ENST00000380554;ENST00000480697;ENST00000605322;ENST00000603312;ENST00000603484	DDX;HAKRB;HSD17B5;KIAA0119;PGFS	aldo-keto reductase family 1 member C3 [Source:HGNC Symbol;Acc:HGNC:386]		NM_001253908;NM_003739;NM_001253909	AKR1C3			0.530675	1.49059	3.21032	18.9128	1.05087	0.191601	2.33259	0.864036	0.458805	3.10945	4.25974	0.677702	4.3537	8.91084	7.05593	1.38423	0.72667	2.67936	1.14116	0.478838	3.95936	1.74911	1.69128	19.4265	0.519217	2.58385	7.24224	0.968477	2.46431	1.90511	2.14697	2.87306	2.77239	3.36238	1.22478	0.908315	1.92464	0.928709	3.49012	1.9245
RAB11FIP4	ENSG00000148308	ENST00000621161;ENST00000581280;ENST00000582009;ENST00000579908;ENST00000394744;ENST00000583755;ENST00000579589;ENST00000578694;ENST00000585058;ENST00000581460;ENST00000578148	FLJ00131;KIAA1821;MGC11316;RAB11-FIP4	RAB11 family interacting protein 4 [Source:HGNC Symbol;Acc:HGNC:30267]		NM_032932;NM_001346748;NM_001303542;NM_001346747;NM_001346749	RAB11FIP4			1.90285	2.4332	3.03101	4.15699	3.97968	1.64304	2.68184	9.145	3.31908	3.99266	2.84731	0.275677	1.7981	4.953	6.69206	1.66277	10.2361	2.30576	6.95012	5.81664	10.1711	3.41533	4.93857	14.8533	0.84317	1.42471	40.1686	1.41041	2.32121	4.43876	0.794197	5.7602	4.36121	3.44625	5.39428	0.688399	2.31397	3.74647	0.931023	5.34557
TAPBP	ENSG00000197860	ENST00000434618;ENST00000475304;ENST00000489157;ENST00000426633;ENST00000480730;ENST00000437116;ENST00000467025;ENST00000476333;ENST00000456592	TAPA	TAP binding protein [Source:HGNC Symbol;Acc:HGNC:11566]	Immunodeficiency by defective expression of MHC class I;BARE LYMPHOCYTE SYNDROME TYPE I	NM_003190;NM_172209;NM_172208	TAPBP			48.3221	40.8439	65.2161	3.27257	57.1219	32.6063	24.1158	43.744	43.9311	57.6121	3.97822	51.7346	49.3767	42.583	47.8679	65.2118	43.7209	57.2833	1.23511	47.0459	36.852	50.9958	62.9833	40.0807	58.1021	30.5881	2.5238	60.2048	36.7891	62.9752	22.4184	45.2796	3.36199	39.8838	1.64682	46.2702	7.99609	2.64811	70.145	5.88326
CSF1	ENSG00000089351	ENST00000527192;ENST00000525659;ENST00000357302;ENST00000329608;ENST00000488198;ENST00000369802;ENST00000420111;ENST00000369801;ENST00000526001	M-CSF;MCSF;MGC31930	colony stimulating factor 1 [Source:HGNC Symbol;Acc:HGNC:2432]		NM_000757;NM_172212;NM_172211;NM_172210	CSF1			127.907	313.847	130.817	53.4646	33.3947	28.5678	152.765	77.0174	34.2997	140.733	119.281	15.5857	24.2689	59.553	85.2917	53.6889	109.7	132.681	476.533	349.732	196.227	39.3981	44.6894	148.501	14.2402	121.447	36.4486	49.5232	162.647	87.684	102.874	94.4466	89.9444	99.0674	158.784	30.6533	47.9704	77.1656	106.372	113.111
VNN2	ENSG00000126860	ENST00000418593;ENST00000326499;ENST00000422400;ENST00000392389;ENST00000525270;ENST00000525674;ENST00000525289;ENST00000532053;ENST00000528801;ENST00000533835;ENST00000531279;ENST00000526157;ENST00000526192;ENST00000524919;ENST00000530536;ENST00000532012	FOAP-4;GPI-80	vanin 2 [Source:HGNC Symbol;Acc:HGNC:12706]		NM_004665;NM_078488;NM_001242350	VNN2	NR_110144;NR_110143;NR_034173;NR_034174;NR_110146;NR_110145		14.5155	1.99636	10.2064	8.80197	49.5351	25.7817	8.50125	16.3217	32.8629	8.66665	3.63535	34.3958	22.4473	13.412	9.94399	23.8641	6.00555	16.7833	2.51248	10.3447	11.8402	30.3382	25.8942	93.0564	27.7879	28.9556	31.4845	29.212	9.31678	39.5123	10.2442	6.59218	17.3209	7.55014	6.41591	33.7409	15.1196	10.1429	34.1858	12.0872
SRGAP2D	ENSG00000288658	ENST00000605551		SLIT-ROBO Rho GTPase activating protein 2D (pseudogene) [Source:HGNC Symbol;Acc:HGNC:43932]			SRGAP2D			2.10598	7.92345	4.99958	5.16427	4.51423	8.02683	1.74568	6.92149	0	6.01902	5.95971	5.6383	4.06347	7.07152	2.92323	1.62084	5.23012	3.81307	31.0554	13.5682	3.90687	8.75676	5.65619	2.26437	0	0	11.6967	2.25544	4.96377	8.98369	6.16721	4.33023	5.71087	2.9452	5.36576	3.28378	1.74891	2.36544	5.79354	1.92921
PRG2	ENSG00000169682	ENST00000311862;ENST00000533605;ENST00000525955;ENST00000530105	BMPG;MBP;proMBP	proteoglycan 2, pro eosinophil major basic protein [Source:HGNC Symbol;Acc:HGNC:9362]		NM_001302926;NM_002728;NM_001243245;NM_001302927	PRG2			7.18744	7.03909	4.4867	0.367833	0.45713	0.216298	0.962348	6.34492	4.3999	1.15725	2.32418	0.127173	0.233497	1.25505	3.56992	0	2.43553	0.106546	30.9416	9.86319	0.402415	0.28164	1.99792	2.40499	1.11066	11.7354	1.98662	2.53685	0.158547	1.27783	0.488137	3.32153	1.27544	0.301612	13.852	1.16138	0.173497	0.527563	0	1.77834
ANG	ENSG00000075303	ENST00000336811;ENST00000554073;ENST00000397990	RAA1;RNASE5	angiogenin [Source:HGNC Symbol;Acc:HGNC:483]	Amyotrophic lateral sclerosis;AMYOTROPHIC LATERAL SCLEROSIS 9	NM_001145;NM_001385271;NM_001385273;NM_001385272;NM_001097577;NM_001385274	ANG			7.05198	2.1593	1.99609	10.6992	3.23682	1.88076	2.39761	2.61702	0.829916	5.05911	1.89188	2.28844	4.06643	2.75129	3.89786	7.3432	2.12607	9.92517	1.00712	1.87336	3.66771	1.79325	3.66405	2.39222	0.283691	24.6775	39.6323	1.89671	2.69979	0.78741	2.24523	3.35276	1.8252	4.01986	3.79309	4.30606	2.81976	4.82745	4.24005	3.11913
TMEM114	ENSG00000167642	ENST00000623677;ENST00000620492;ENST00000568335;ENST00000444171;ENST00000624696		transmembrane protein 114 [Source:HGNC Symbol;Acc:HGNC:33227]	CONGENITAL AND JUVENILE CATARACT	NM_001290098;NM_001146336;NM_001290097;NM_001290095	TMEM114			1.3458	21.3529	8.19433	0.0620816	0.640318	2.08079	8.71929	12.8322	5.23804	26.2171	10.2075	0.21268	1.21965	1.64453	8.34672	1.64968	13.3685	1.62536	11.8553	8.36995	23.938	4.53016	9.48324	1.0098	2.11414	4.14649	5.02688	2.69731	7.65998	4.41505	6.39833	32.7846	11.9453	4.07064	1.71743	0.197441	3.53029	4.33605	4.68812	14.4047
ANO7L1	ENSG00000114126	ENST00000442385;ENST00000475369;ENST00000602586	ANO7P1;C1orf224;TMEM16M	anoctamin 7 like 1 (pseudogene) [Source:HGNC Symbol;Acc:HGNC:32248]			ANO7L1			7.25924	3.60661	14.4713	0.0280423	12.9099	12.3897	16.6712	10.4007	5.19644	11.3207	10.124	5.76788	1.91446	11.9461	6.54174	4.27543	30.7352	20.0343	1.39734	16.7467	3.11683	12.7145	5.93577	3.8097	13.8119	0	1.45084	6.86328	5.00765	30.1853	13.4298	13.7167	20.9579	22.9498	13.6515	7.85319	9.42185	6.10569	3.91865	22.2529
IFIH1	ENSG00000143384	ENST00000649979;ENST00000679938;ENST00000649554;ENST00000648433;ENST00000649426;ENST00000464129;ENST00000421365	Hlcd;IDDM19;MDA-5;MDA5	interferon induced with helicase C domain 1 [Source:HGNC Symbol;Acc:HGNC:18873]	Aicardi-Goutieres syndrome;Singleton-Merten dysplasia;Aicardi-Goutieres syndrome 7;SINGLETON-MERTEN SYNDROME 1;Singleton-Merten syndrome	NM_022168	IFIH1			387.168	367.115	407.486	258.88	511.405	508.627	429.1	357.785	324.757	359.934	247.947	526.693	336.607	191.759	205.287	343.089	389.243	543.858	389.291	288.628	227.165	474.111	319.63	159.686	208.576	203.999	18.3532	332.227	280.443	490.379	531.778	355.933	392.897	370.562	342.134	486.148	342.509	397.378	332.832	434.964
HBEGF	ENSG00000104969	ENST00000230990;ENST00000482211;ENST00000498452	DTR;DTS;HEGFL	heparin binding EGF like growth factor [Source:HGNC Symbol;Acc:HGNC:3059]		NM_001945	HBEGF			4.35813	4.73626	1.62539	5.28822	1.08575	0.98725	1.29253	1.70966	1.65911	2.09024	1.47371	1.28767	2.31055	5.98287	2.26566	2.26727	2.72648	1.61698	7.15453	6.36457	4.88445	1.82876	1.74456	25.4617	1.37513	2.15722	7.10393	0.738598	2.86804	3.95855	1.23573	1.43382	1.04376	1.77316	2.54111	2.85444	2.90721	2.27386	2.26511	1.88625
AC010598.1	ENSG00000179151	ENST00000510378		ribosomal protein S23 pseudogene 5						0	0	0	0	0	0	0	0	30.65	0	0	0	0	0	0	0	0	0	0	0	0	0	0	0	0	0	0	0	0	0	0	0	0	0	0	0	0	0	0	0
BAALC	ENSG00000127884	ENST00000309982;ENST00000438105;ENST00000297574;ENST00000306391;ENST00000330955;ENST00000519507;ENST00000517863;ENST00000523754;ENST00000521926		BAALC binder of MAP3K1 and KLF4 [Source:HGNC Symbol;Acc:HGNC:14333]		NM_024812;NM_001024372;NM_001364874	BAALC			64.3135	50.9062	57.5911	58.6954	65.1479	67.785	54.187	49.2562	37.1131	71.1032	63.8122	88.4093	47.9797	23.6872	17.6982	91.1558	70.2118	69.2797	46.8173	55.024	69.79	50.3703	32.9897	48.9695	50.3377	60.679	2.54244	42.9541	40.6574	75.3297	108.454	58.8603	51.1899	52.2504	61.4397	90.4022	36.7848	40.7345	41.4071	96.3668
HSPA4L	ENSG00000250479	ENST00000508776;ENST00000296464;ENST00000508549;ENST00000505726;ENST00000515262	APG-1;HSPH3;Osp94	heat shock protein family A (Hsp70) member 4 like [Source:HGNC Symbol;Acc:HGNC:17041]		NM_001317381;NM_014278;NM_001317383;NM_001317382	HSPA4L			0.250037	0.685272	1.12439	0.260622	0.419854	0.349839	0.172499	0.759381	0.509647	6.62373	0.680323	0.479283	0.06033	0.244021	0.3152	0.179175	0.0509219	0.077668	32.1721	0.109224	3.52307	6.87044	5.47573	0.536417	0.128097	0.352533	0.946055	0.0857959	0.263996	0.185073	0.149601	0.215684	0.271543	1.74683	0.726596	0.107412	0.282614	0.414742	0.68655	0.402056
GASK1B	ENSG00000011007	ENST00000585682;ENST00000296530;ENST00000393807;ENST00000590648;ENST00000592586;ENST00000593260;ENST00000589306;ENST00000592057;ENST00000587787	C4orf18;DKFZp434L142;ENED;FAM198B;FLJ38155	golgi associated kinase 1B [Source:HGNC Symbol;Acc:HGNC:25312]		NM_001128424;NM_016613;NM_001031700	GASK1B			12.635	8.55649	10.5787	4.01788	4.13135	5.87481	7.68095	7.62843	2.81319	5.19742	7.85584	4.7768	1.97884	9.39195	6.63052	2.99721	6.74755	2.07367	18.3702	10.1223	10.1168	8.73034	7.92431	23.5042	0.691856	16.9044	51.7616	4.18972	6.16228	8.52939	6.0488	4.6082	7.33903	6.86416	10.2097	3.51322	2.59314	4.73442	5.09317	6.83566
SYNPO	ENSG00000198198	ENST00000394243;ENST00000522122;ENST00000518872;ENST00000307662;ENST00000519664	KIAA1029	synaptopodin [Source:HGNC Symbol;Acc:HGNC:30672]		NM_001166208;NM_001166209;NM_007286;NM_001109974	SYNPO			1.70462	3.45375	2.73743	1.018	9.72337	5.37692	3.47304	9.38747	14.5675	7.2198	4.65517	3.9083	6.03122	3.33906	3.15342	3.37122	12.3648	7.40922	0.322054	4.58742	0.803137	5.28492	3.5959	0.288491	31.0426	0.406502	0.017871	13.5967	2.31588	8.03523	6.28122	10.1482	8.23447	6.38007	0.265587	3.02224	7.90029	5.33863	8.08917	18.1513
IBSP	ENSG00000103196	ENST00000226284	BSP;BSP-II;SP-II	integrin binding sialoprotein [Source:HGNC Symbol;Acc:HGNC:5341]		NM_004967	IBSP			6.12368	0.315073	0	2.4566	0.214417	4.44843	0.476567	0.0948174	1.20458	0.31143	0.598745	6.63372	6.57748	0.436656	0.064764	1.97443	0	1.2362	0.078551	0.04883	0.0638086	2.16565	2.56099	0.440012	0	30.471	0.0570508	3.9618	0.833597	0.328614	0.530556	0.267733	1.25624	0.312184	0.225459	3.93337	7.28636	1.00932	3.12996	0.165653
AP002373.1	ENSG00000155111	ENST00000544347		novel transcript, RBM7-REXO2 readthrough						15.2355	12.5843	20.3913	12.2372	26.3573	14.4614	20.3421	13.1581	3.78113	20.1723	19.6044	26.4549	7.78266	13.6144	8.06486	8.96202	11.5484	13.3602	22.8393	10.6844	13.648	18.6571	17.1267	5.41676	0	14.1612	6.91532	6.40521	10.988	18.7009	28.1957	7.37729	26.622	15.997	17.1314	13.2362	18.6787	15.3243	15.9836	20.8665
APBB2	ENSG00000223361	ENST00000295974;ENST00000513140;ENST00000513611;ENST00000508593;ENST00000502841;ENST00000506352;ENST00000504305;ENST00000502687;ENST00000510925;ENST00000512510;ENST00000510670;ENST00000514920;ENST00000507831;ENST00000513516;ENST00000513493;ENST00000514094;ENST00000509475;ENST00000504484;ENST00000511120;ENST00000509446;ENST00000508707;ENST00000503264;ENST00000508676;ENST00000503503;ENST00000506999…	FE65L;FE65L1;MGC35575	amyloid beta precursor protein binding family B member 2 [Source:HGNC Symbol;Acc:HGNC:582]		NM_001166050;NM_173075;NM_004307;NM_001330658;NM_001330656;NM_001166053;NM_001166051;NM_001166054;NM_001166052	APBB2			8.8467	4.46944	6.13485	9.26238	2.16737	6.031	9.41595	4.58781	7.85468	5.12889	3.23912	1.71032	1.9034	7.30883	4.98193	1.12988	3.91572	0.623282	42.9522	6.59249	9.34629	12.7713	8.52679	7.69131	0.620115	3.52488	10.7145	2.59026	8.15554	4.87451	9.4276	7.41016	6.06924	7.00055	3.78979	1.55563	1.94568	3.06684	6.33477	7.43431
GIMAP5	ENSG00000185515	ENST00000498181;ENST00000358647;ENST00000479556;ENST00000476324;ENST00000466347;ENST00000469272;ENST00000493304	HIMAP3;IAN4L1;IAN5	GTPase, IMAP family member 5 [Source:HGNC Symbol;Acc:HGNC:18005]		NM_018384	GIMAP5			9.5071	5.52425	8.05308	1.86859	17.7715	5.54849	5.98696	8.6569	10.2557	3.85864	3.8107	6.9427	3.51848	7.75368	6.23291	4.55337	19.1155	15.0974	0.343535	15.1408	8.7855	3.13776	5.15529	7.68816	16.088	2.9274	7.15516	40.713	4.96415	13.7114	6.35609	12.169	7.36687	3.91379	4.17107	5.39178	4.57296	6.32543	3.89193	6.47069
NKG7	ENSG00000154277	ENST00000595217;ENST00000221978;ENST00000593572;ENST00000600427;ENST00000595157	GIG1;GMP-17	natural killer cell granule protein 7 [Source:HGNC Symbol;Acc:HGNC:7830]		NM_001363693;NM_005601	NKG7			1.32129	0.192098	3.28737	2.78875	5.05711	0.532079	0.332262	2.14276	2.64432	0	1.50928	3.35193	2.22016	1.99774	4.09781	0.836939	4.5365	2.61924	1.46337	4.92111	0.541966	0.35136	1.52469	30.2356	0.984195	4.40949	2.79052	2.97323	0.475829	5.9716	1.73804	0.414395	6.631	0.490244	0.482974	3.74875	2.43157	0.697067	2.45291	0
NAMPT	ENSG00000172757	ENST00000680675;ENST00000681550;ENST00000680077;ENST00000681456;ENST00000222553;ENST00000681494;ENST00000680708;ENST00000681653;ENST00000681391;ENST00000680991;ENST00000681491;ENST00000680864;ENST00000680669;ENST00000680584;ENST00000424768;ENST00000681255;ENST00000679873;ENST00000679643;ENST00000681878;ENST00000463871;ENST00000680482;ENST00000679894;ENST00000680468;ENST00000679951;ENST00000680823…	PBEF;PBEF1	nicotinamide phosphoribosyltransferase [Source:HGNC Symbol;Acc:HGNC:30092]		NM_005746	NAMPT			1363.85	772.213	837.631	2051.18	3317.81	3667.65	1333.92	993.811	1296.2	849.333	1203.32	4238.29	2475.02	2284.35	1613.15	3608.43	1185.37	1567.76	753.379	757.251	810.084	2119.42	2095.93	536.91	956.767	1167.45	139.96	1576.84	1408.92	2536.43	2354.51	1541.66	1573.49	1332.53	1070.28	3543.34	2704.68	1466.08	3140.81	1209.25
PLEKHG3	ENSG00000177663	ENST00000555982;ENST00000634379;ENST00000247226;ENST00000554088;ENST00000554499;ENST00000556801;ENST00000490180;ENST00000471182;ENST00000484731;ENST00000492928;ENST00000394691	ARHGEF43;KIAA0599	pleckstrin homology and RhoGEF domain containing G3 [Source:HGNC Symbol;Acc:HGNC:20364]		NM_001308147	PLEKHG3			3.6758	5.55072	12.4506	1.111	9.55709	2.94689	8.8121	10.5041	5.12322	9.43571	5.14331	5.65698	2.11776	11.3573	11.089	1.26278	20.4059	4.07802	4.08354	12.9477	8.3547	2.2245	4.1882	47.0336	6.56347	0.572756	1.57008	17.423	5.19684	19.0753	4.16451	8.38094	6.63898	4.36615	4.43657	2.55689	3.60006	4.73233	2.47459	3.23403
CEP20	ENSG00000082258	ENST00000255759;ENST00000573968;ENST00000573087;ENST00000573396;ENST00000575744;ENST00000572415;ENST00000575073;ENST00000573429;ENST00000575938	C16orf63;DKFZp686N1651;FLJ31153;FOPNL;FOR20;PHSECRG2	centrosomal protein 20 [Source:HGNC Symbol;Acc:HGNC:26435]		NM_144600;NM_001304497;NM_001304502;NM_001304500;NM_001304498;NM_001304499	CEP20	NR_130755;NR_130756		1.00047	14.1781	0.509728	29.1996	7.17521	0.250688	0.865516	7.21073	3.07889	11.0232	0.921462	14.7823	18.5345	6.92059	5.10764	18.7046	10.8442	0.279691	14.497	0.24608	0.918712	5.56488	5.52194	10.6502	4.64301	3.03977	37.1884	0.817198	9.16822	14.0057	0.831677	10.3517	8.27643	4.03539	9.3719	14.2301	14.0847	5.46728	15.6404	10.8916
SMN2	ENSG00000154001	ENST00000511812;ENST00000626847;ENST00000506734;ENST00000380742;ENST00000380743;ENST00000503678;ENST00000511873;ENST00000509805;ENST00000505346;ENST00000514914;ENST00000508258;ENST00000507458;ENST00000614240;ENST00000380741;ENST00000628696;ENST00000638794	BCD541;GEMIN1;SMNC;TDRD16B	survival of motor neuron 2, centromeric [Source:HGNC Symbol;Acc:HGNC:11118]	Proximal spinal muscular atrophy type 1;Proximal spinal muscular atrophy type 2;Proximal spinal muscular atrophy type 3;Proximal spinal muscular atrophy type 4;SPINAL MUSCULAR ATROPHY TYPE I;SPINAL MUSCULAR ATROPHY TYPE II;SPINAL MUSCULAR ATROPHY TYPE III;SPINAL MUSCULAR ATROPHY TYPE IV	NM_022877;NM_022875;NM_022876;NM_017411	SMN2			0	18.8345	3.34724	14.8066	14.7982	9.54766	9.3059	11.7848	10.6691	7.06474	12.6929	7.38474	1.49581	9.0966	6.98595	0	4.48245	18.7703	17.9977	0.463018	0	0.829063	0.833074	0	0	0.216741	29.6245	0	15.4572	5.87471	11.4139	12.6827	12.3452	0.433413	0.363812	0.558233	0.280575	0	11.4113	0
MTSS1	ENSG00000165092	ENST00000518547;ENST00000378017;ENST00000520771;ENST00000519168;ENST00000325064;ENST00000431961;ENST00000523587;ENST00000524090;ENST00000523179;ENST00000520094;ENST00000522722;ENST00000522118;ENST00000519226;ENST00000522162;ENST00000529463;ENST00000519671;ENST00000524243;ENST00000472084	KIAA0429;MIM;MIMA;MIMB	MTSS I-BAR domain containing 1 [Source:HGNC Symbol;Acc:HGNC:20443]		NM_001363301;NM_001363294;NM_001363302;NM_001363300;NM_001363295;NM_014751;NM_001363298;NM_001282974;NM_001363297;NM_001363296;NM_001363299;NM_001282971	MTSS1			14.9606	7.57175	6.91776	33.4737	6.85625	6.37817	4.80376	2.7137	2.80706	7.07859	4.7894	5.4322	14.5048	3.98031	5.24864	11.1832	4.23592	4.04944	59.2396	7.06067	6.7964	7.57711	7.17569	14.0815	5.27171	41.5946	97.4109	2.29055	10.0257	2.39622	4.00563	3.91101	2.96548	9.08064	8.50391	8.12579	12.3552	4.60884	5.52648	4.80308
GPR132	ENSG00000135766	ENST00000329797;ENST00000392585;ENST00000551869;ENST00000539291;ENST00000546679;ENST00000549990	G2A	G protein-coupled receptor 132 [Source:HGNC Symbol;Acc:HGNC:17482]		NM_013345;NM_001278696;NM_001278695;NM_001278694	GPR132			65.9091	41.4129	49.1725	48.5732	95.137	98.5697	53.983	63.6912	103.442	47.4739	43.7372	112.18	76.2665	44.7732	47.9915	81.9871	53.5709	92.382	81.8714	63.5679	26.9732	54.0653	59.6112	20.4477	133.131	45.6128	3.49842	77.9501	40.4585	83.4517	72.5403	65.5777	68.6633	50.1267	26.6773	112.394	89.8059	74.4525	83.4632	73.7762
MT-CYB	ENSG00000145901	ENST00000361789	COB;CYTB;MTCYB;UQCR3	mitochondrially encoded cytochrome b [Source:HGNC Symbol;Acc:HGNC:7427]	Histiocytoid cardiomyopathy;Isolated complex III deficiency;Leber hereditary optic neuropathy;LEBER OPTIC ATROPHY;MITOCHONDRIAL MYOPATHY ENCEPHALOPATHY LACTIC ACIDOSIS AND STROKE-LIKE EPISODES		MT-CYB			2468.49	3197.69	1977.31	769.354	2035.71	1027.94	1909.36	2096.59	402.192	717.182	2000.76	1553.51	810.117	2603.77	380.574	1279.65	1709.67	1710.91	1749.16	2915.28	1912.89	1234.66	1116.84	911.436	126.383	1688.64	2481.81	651.804	1380.3	2370.59	2490.28	1273.36	3356.5	786.853	2059.79	940.3	1614.36	2279.04	1800.9	2410.97
ELOVL7	ENSG00000165071	ENST00000508821;ENST00000505959;ENST00000504455;ENST00000511799;ENST00000507047;ENST00000514809;ENST00000425382	FLJ23563	ELOVL fatty acid elongase 7 [Source:HGNC Symbol;Acc:HGNC:26292]		NM_001297618;NM_024930;NM_001297617;NM_001104558	ELOVL7			19.8176	35.0483	41.593	28.6765	21.5952	29.6072	31.2668	21.5003	16.344	26.3933	41.1489	35.3425	18.7734	24.4944	20.2561	32.384	18.9586	44.2389	17.6423	20.889	22.0659	25.5931	17.3223	11.142	9.11339	22.916	0.502439	17.8981	25.7977	24.5023	39.819	21.3192	30.808	40.837	20.465	31.5018	27.2255	25.4471	22.5411	38.9351
TNFAIP2	ENSG00000277632	ENST00000333007;ENST00000559195;ENST00000558056;ENST00000560869;ENST00000559406;ENST00000560562;ENST00000560428;ENST00000560670;ENST00000561156;ENST00000559255;ENST00000561217	B94;EXOC3L3	TNF alpha induced protein 2 [Source:HGNC Symbol;Acc:HGNC:11895]		NM_006291;NM_001371220;NM_001371221	TNFAIP2			3129.23	3104.04	6607.8	3162.81	5555.09	6890.73	4952.23	4989.67	7174.64	4859.4	4312.08	5627.69	5461.92	2756.09	4361.75	4823.19	4169.52	7005.91	2230.79	3095.27	2694.33	4747.4	4179.73	1991.81	12718.7	2785.28	431.592	9130.65	3959.66	4368.46	5014.36	5960.26	5131.55	4566.47	2025.6	5484.59	5648.78	4783.88	4527.88	4571.97
BMF	ENSG00000134371	ENST00000354670;ENST00000397573;ENST00000561360;ENST00000561282;ENST00000558774;ENST00000431415;ENST00000559701;ENST00000557870;ENST00000560430;ENST00000558057	FLJ00065	Bcl2 modifying factor [Source:HGNC Symbol;Acc:HGNC:24132]		NM_001003940;NM_033503;NM_001003942;NM_001003943	BMF			8.29166	3.17399	8.39915	2.51564	6.41894	14.0422	5.49556	8.48806	6.8548	7.76545	7.07637	10.732	2.81171	8.41724	9.79559	6.06408	9.01968	2.0888	69.0384	6.6095	14.5902	22.7416	15.9859	6.7321	3.24692	12.1505	12.0788	6.71278	1.99068	4.17032	8.33139	12.779	7.51329	6.34809	6.41396	2.4506	2.72644	4.25732	4.19882	11.5904
DPYSL3	ENSG00000260314	ENST00000398514;ENST00000343218;ENST00000520473;ENST00000507309;ENST00000523458;ENST00000508042;ENST00000519672;ENST00000512722;ENST00000504965	CRMP4;DRP-3;ULIP	dihydropyrimidinase like 3 [Source:HGNC Symbol;Acc:HGNC:3015]		NM_001387;NM_001197294	DPYSL3			54.9917	158.135	42.6549	168.496	30.7397	21.9305	48.474	38.9297	26.0716	82.9346	176.054	18.1056	148.217	45.3793	81.6122	202.278	22.6768	33.6226	100.442	36.8483	150.357	24.4885	56.1745	236.078	34.2007	273.251	53.8859	16.7022	124.986	49.8332	17.0822	27.0057	49.2394	43.9953	158.679	65.9743	85.3915	78.3821	225.629	55.119
AC010655.3	ENSG00000143387	ENST00000478818		EF-hand calcium binding domain 3 (EFCAB3) pseudogene						8.95113	0.895008	2.03786	25.4247	2.42595	4.60724	3.28638	1.29253	1.09655	2.66881	4.17515	26.5144	21.4952	6.63479	2.10656	26.3094	1.08758	0.46877	3.60025	3.03979	3.78937	0.815221	10.8252	0.788586	1.22099	41.9952	5.56409	1.83355	5.32731	0.617212	2.24039	1.51974	3.93117	3.91526	6.74238	15.8002	11.3569	3.38539	10.6325	1.41617
PSAT1	ENSG00000176853	ENST00000347159;ENST00000376588	PSA	phosphoserine aminotransferase 1 [Source:HGNC Symbol;Acc:HGNC:19129]	Neu-Laxova syndrome;Phosphoserine aminotransferase deficiency infantile/juvenile form;Neu-laxova syndrome 2;PHOSPHOSERINE AMINOTRANSFERASE DEFICIENCY	NM_021154;NM_058179	PSAT1			30.9517	30.2518	7.18164	12.1816	6.06324	3.46391	18.0032	16.1706	8.30725	17.2666	11.435	0.729503	9.3683	5.17871	19.0665	9.42513	9.18822	6.00823	26.252	45.3154	13.8596	6.59454	18.683	35.1362	3.50325	31.9693	50.5561	1.7489	21.1356	6.64691	9.91759	11.6982	11.714	12.0939	24.2639	4.81156	10.7017	13.4933	10.7284	11.3946
PDE6G	ENSG00000198492	ENST00000331056;ENST00000574024;ENST00000574777;ENST00000571224;ENST00000571004	PDEG;RP57	phosphodiesterase 6G [Source:HGNC Symbol;Acc:HGNC:8789]	Retinitis pigmentosa;RETINITIS PIGMENTOSA 57	NM_002602;NM_001365724;NM_001365725	PDE6G	NR_026872;NR_158591		1.01663	5.72394	7.96152	5.38535	2.61363	1.71052	6.959	9.39414	9.08778	8.64202	4.17088	1.90023	1.92779	8.85309	6.3162	1.90419	26.2929	4.8459	7.7309	6.53863	29.1753	7.87025	6.62415	18.6254	1.10908	3.75678	5.50364	5.02269	4.24892	7.46056	11.0981	15.5632	12.6102	7.81582	2.37729	1.6974	2.77431	6.69424	0.490921	17.9742
BCL2L14	ENSG00000139970	ENST00000589718;ENST00000591235;ENST00000586576;ENST00000545463;ENST00000484949;ENST00000464885;ENST00000461264;ENST00000479717;ENST00000466531;ENST00000308721;ENST00000396367;ENST00000266434;ENST00000588270;ENST00000298566	BCL-G;BCLG	BCL2 like 14 [Source:HGNC Symbol;Acc:HGNC:16657]		NM_001370269;NM_001370268;NM_138723;NM_138722;NM_030766	BCL2L14			5.56133	6.24747	8.22682	2.29427	14.3487	12.0504	17.6885	11.8393	16.3742	8.56351	11.5217	14.2888	7.88614	25.7143	13.6157	13.4427	19.8512	21.184	1.40737	18.8732	1.88613	12.2542	9.7596	0.74328	9.87039	0.483121	0	21.4906	6.34613	18.8068	12.996	10.0275	29.1018	25.4684	4.77558	10.8962	11.9878	20.1327	15.0372	19.3713
SERPINB7	ENSG00000151239	ENST00000425392;ENST00000398019;ENST00000447428;ENST00000431370;ENST00000546027;ENST00000540675;ENST00000336429	MEGSIN	serpin family B member 7 [Source:HGNC Symbol;Acc:HGNC:13902]	PALMOPLANTAR KERATODERMA NAGASHIMA TYPE	NM_003784;NM_001261830;NM_001261831;NM_001040147	SERPINB7			5.19064	4.56422	4.64263	7.10517	6.43489	16.4438	1.82419	3.99758	1.16343	3.70862	3.53521	16.3288	16.5265	1.0696	0.719567	19.0177	1.75024	12.607	0	9.35589	0.485633	2.22593	6.86841	13.1759	5.75732	5.48352	0	7.42175	5.76457	5.61709	3.00833	0.943381	1.79263	5.68564	1.20734	25.6787	12.5307	5.89089	10.8114	1.95822
RNASE2	ENSG00000065665	ENST00000304625	EDN;RAF3;RNS2	ribonuclease A family member 2 [Source:HGNC Symbol;Acc:HGNC:10045]		NM_002934	RNASE2			15.6022	0	5.53823	12.972	15.3331	16.2179	1.47135	3.90979	2.65959	0.657004	0.959743	28.205	6.11327	4.14305	0.855506	18.9164	4.63065	3.3403	0.850824	1.58278	0.845365	17.1156	4.69498	5.81688	0.59761	27.1146	11.6564	4.87738	0.563287	8.25616	4.22467	1.92399	2.3074	0.853656	0.599598	29.0537	10.3114	2.17417	21.9292	4.92609
NAIPP1	ENSG00000140743	ENST00000504546;ENST00000425529;ENST00000502493		NAIP pseudogene 1 [Source:HGNC Symbol;Acc:HGNC:54492]			NAIPP1			2.03723	2.48371	4.02356	0.407191	23.9188	5.13188	2.55493	7.11853	10.4152	1.21443	2.72684	9.72601	1.91739	9.90422	2.58541	14.0431	13.5233	3.8369	1.57179	5.34361	0.887123	1.57794	4.99993	2.1309	8.65738	1.58764	10.6617	9.78278	0.274574	29.0142	8.96677	21.7801	6.97392	0.464196	2.06133	5.00289	7.47418	6.42991	7.38175	12.0418
AP000781.2	ENSG00000064393	ENST00000534081;ENST00000529411;ENST00000528835		novel protein						26.0697	5.60355	1.96342	6.97584	3.76153	6.28716	9.73914	18.1775	1.85296	17.7363	4.22386	1.85527	4.68074	4.14609	9.11311	1.80197	7.98276	5.23267	24.2903	13.1428	9.88102	7.79335	6.63765	2.77988	12.7388	50.3954	9.14723	3.11577	7.31534	4.20155	20.1893	9.24597	6.05493	3.84713	23.7251	5.16109	2.56193	4.23853	0.737918	2.1144
ANKRD33B	ENSG00000171467	ENST00000504806;ENST00000296657		ankyrin repeat domain 33B [Source:HGNC Symbol;Acc:HGNC:35240]		NM_001164440	ANKRD33B			3.739	5.82813	10.3527	9.71857	7.9283	9.13859	8.18179	6.90086	8.35306	15.5304	11.3982	8.26875	9.56329	3.61047	3.55382	8.70452	6.57747	14.3697	32.263	3.6313	4.06861	10.5726	10.3966	1.07139	16.2641	6.84316	0.112619	9.33146	6.83392	5.53433	11.9648	6.93923	8.67132	14.6632	3.29917	7.40615	10.025	7.06017	6.52479	11.5322
ITGB7	ENSG00000184990	ENST00000267082;ENST00000551319;ENST00000422257;ENST00000550743;ENST00000542497;ENST00000548706;ENST00000548269;ENST00000551887;ENST00000549196;ENST00000589179;ENST00000549462;ENST00000552972;ENST00000552935;ENST00000549086		integrin subunit beta 7 [Source:HGNC Symbol;Acc:HGNC:6162]		NM_000889	ITGB7	NR_104181		17.5344	3.85892	1.67045	5.50273	3.39291	8.4231	1.88608	2.19836	6.18036	1.77991	2.02373	16.7801	10.452	0.934919	1.49286	2.29778	1.26083	1.50497	15.1115	3.86911	2.81799	4.66086	5.78354	7.63489	1.38844	43.5644	15.9863	1.39156	2.77102	3.80483	0.508224	1.3598	2.97379	1.89121	12.467	17.3854	8.06472	6.54504	4.73924	1.64632
CD209	ENSG00000054611	ENST00000315599;ENST00000394173;ENST00000593660;ENST00000601951;ENST00000204801;ENST00000315591;ENST00000354397;ENST00000394161;ENST00000593821;ENST00000602261;ENST00000601256	CDSIGN;CLEC4L;DC-SIGN;DC-SIGN1	CD209 molecule [Source:HGNC Symbol;Acc:HGNC:1641]	DENGUE VIRUS SUSCEPTIBILITY TO DENGUE FEVER SUSCEPTIBILITY TO INCLUDED;HUMAN IMMUNODEFICIENCY VIRUS TYPE 1 SUSCEPTIBILITY TO;MYCOBACTERIUM TUBERCULOSIS SUSCEPTIBILITY TO MYCOBACTERIUM TUBERCULOSIS PROTECTION AGAINST INCLUDED	NM_021155;NM_001144899;NM_001144894;NM_001144896;NM_001144897;NM_001144893;NM_001144895	CD209	NR_026692		3.41116	0.921966	4.25346	0.258615	36.3216	6.16885	1.86991	5.5446	22.5584	5.54886	3.76084	13.2217	8.13169	7.06632	8.74967	10.5203	17.292	33.4663	0.616244	6.01817	4.70599	7.98895	6.24442	12.0337	19.1361	0.957034	2.12441	19.0959	3.06605	26.7461	9.72183	13.6218	8.59549	2.32556	1.31864	11.119	10.8891	5.62153	9.27838	18.2658
IFI44	ENSG00000118363	ENST00000470323;ENST00000370747;ENST00000438486;ENST00000495254;ENST00000467790;ENST00000472152;ENST00000485662;ENST00000476911;ENST00000446486	MTAP44;p44;TLDC5	interferon induced protein 44 [Source:HGNC Symbol;Acc:HGNC:16938]		NM_006417	IFI44	NR_135641;NR_135640		679.687	714.482	786.66	492.566	671.199	836.248	811.249	631.144	674.277	525.405	694.779	857.87	723.626	495.051	562.585	648.229	643.785	657.213	236.81	575.451	493.242	692.39	558.009	389.026	647.63	479.697	28.8276	656.585	585.472	687.592	795.284	684.29	701.947	570.691	689.841	761.839	688.201	656.303	605.923	682.167
NLRP3	ENSG00000077549	ENST00000366497;ENST00000391828;ENST00000391827;ENST00000336119;ENST00000348069;ENST00000366496;ENST00000474792;ENST00000643234;ENST00000642259;ENST00000532083	AGTAVPRL;AII;AVP;C1orf7;CIAS1;CLR1.1;DFNA34;FCAS;FCU;MWS;NALP3;PYPAF1	NLR family pyrin domain containing 3 [Source:HGNC Symbol;Acc:HGNC:16400]	CINCA SYNDROME;Familial cold urticaria;MUCKLE-WELLS SYNDROME;DEAFNESS AUTOSOMAL DOMINANT 34 WITH OR WITHOUT INFLAMMATION;FAMILIAL COLD AUTOINFLAMMATORY SYNDROME 1;KERATOENDOTHELIITIS FUGAX HEREDITARIA	NM_001127462;NM_001243133;NM_004895;NM_001079821;NM_183395;NM_001127461	NLRP3			37.5128	10.4784	7.72678	50.725	7.34733	16.4291	1.96658	3.82545	6.39261	3.2563	5.69486	57.3208	49.6311	12.939	16.9357	40.1607	2.08349	6.47482	6.38491	6.21073	5.77533	6.20203	17.1883	13.5053	11.9047	66.1089	18.8293	9.82249	14.8677	8.85968	3.8881	2.0827	4.77114	10.9013	13.0745	85.2295	26.5033	13.3919	22.1901	3.77437
APBB1IP	ENSG00000118482	ENST00000376236;ENST00000356785;ENST00000493857	INAG1;RIAM	amyloid beta precursor protein binding family B member 1 interacting protein [Source:HGNC Symbol;Acc:HGNC:17379]		NM_019043	APBB1IP			6.5625	3.13642	3.00465	5.04465	1.68359	1.13395	2.00415	3.74769	2.03723	3.58549	2.47534	4.75249	6.43116	15.6633	9.87047	5.95431	4.13674	1.71003	11.8628	11.1363	3.41639	1.29647	3.2495	10.2529	0.898888	7.83257	54.5467	5.37825	5.1807	5.6568	1.22852	3.23874	2.77659	1.57023	6.36461	6.59405	4.72778	3.45986	4.81731	2.93522
NKX3-1	ENSG00000090447	ENST00000380871;ENST00000523261	BAPX2;NKX3.1;NKX3A	NK3 homeobox 1 [Source:HGNC Symbol;Acc:HGNC:7838]		NM_006167;NM_001256339	NKX3-1			6.71332	7.7621	7.08281	2.47759	7.04156	30.1497	13.0515	10.1005	6.52894	2.83003	7.45894	18.9747	3.24547	1.40056	1.38751	7.40376	1.39141	11.518	2.15733	7.08904	3.76993	4.41287	2.17549	1.57239	6.96565	3.92629	0.0507835	1.88124	4.14135	4.78427	13.1207	7.56068	9.48467	14.4499	1.97543	16.3712	1.66071	4.61105	4.64325	7.72037
TNIP1	ENSG00000123610	ENST00000520931;ENST00000517504;ENST00000315050;ENST00000523338;ENST00000610535;ENST00000522574;ENST00000522226;ENST00000519339;ENST00000521591;ENST00000518977;ENST00000524280;ENST00000523200;ENST00000521423;ENST00000517329;ENST00000521782;ENST00000522100;ENST00000520695;ENST00000521001;ENST00000522926;ENST00000389378;ENST00000610874	ABIN-1;KIAA0113;NAF1;VAN	TNFAIP3 interacting protein 1 [Source:HGNC Symbol;Acc:HGNC:16903]	Systemic lupus erythematosus	NM_001252386;NM_001252391;NM_001252392;NM_001258455;NM_001364487;NM_001252390;NM_001258454;NM_006058;NM_001364486;NM_001252393;NM_001252385;NM_001258456	TNIP1			1901.64	1574.74	1636	1613.68	2257.68	2744.06	1787.2	1675.61	3164.65	1465.51	1664.66	2504.88	2434.64	1885.4	2560.76	2259.88	2179.32	2501.01	1187.66	1543.45	1305.55	1650.45	1781.22	1439.89	4494.19	1448.55	156.261	3026.53	1696.25	2161.63	1996.8	2104.07	1908.2	1880.12	1452.45	2202.71	1985.95	1801.61	2314.74	1904.6
OSGIN1	ENSG00000108344	ENST00000566667;ENST00000563248;ENST00000361711;ENST00000343939;ENST00000565123;ENST00000563543;ENST00000393306;ENST00000567707	BDGI;OKL38	oxidative stress induced growth inhibitor 1 [Source:HGNC Symbol;Acc:HGNC:30093]		NM_182981	OSGIN1			9.9785	7.02907	5.62762	72.6551	4.9069	13.5684	7.96746	7.39314	3.13359	6.71171	11.7964	9.36387	24.1676	4.90032	10.3275	17.2546	5.27868	4.80851	5.50948	5.09485	8.47262	5.25242	6.87149	17.1742	10.4133	54.0013	41.068	4.29167	15.9411	7.34861	5.54858	7.43119	3.97371	5.65388	10.0783	18.5912	7.52886	4.73128	10.7747	11.6449
SIGLEC15	ENSG00000101307	ENST00000389474;ENST00000602118;ENST00000546268;ENST00000587418;ENST00000593178	CD33L3;HsT1361	sialic acid binding Ig like lectin 15 [Source:HGNC Symbol;Acc:HGNC:27596]		NM_213602	SIGLEC15			18.17	50.1357	34.0535	8.42003	8.3675	3.24535	17.6878	23.9524	16.8015	51.3085	13.4396	0.798872	2.74777	16.2684	18.3477	6.07353	31.9371	15.5879	45.786	48.8711	47.7049	15.8477	14.8719	21.8773	4.00906	8.73339	14.2205	12.3609	25.9197	14.0961	20.9301	42.2689	19.6471	31.5094	15.3347	2.43219	8.30394	8.73158	9.96304	23.1482
NT5C3A	ENSG00000123384	ENST00000643244;ENST00000610140;ENST00000456458;ENST00000409467;ENST00000473083;ENST00000409787;ENST00000461851;ENST00000464840;ENST00000449201;ENST00000497542;ENST00000405342;ENST00000381626	cN-III;hUMP1;NT5C3;p36;P5'N-1;PN-I;POMP;PSN1;UMPH;UMPH1	5'-nucleotidase, cytosolic IIIA [Source:HGNC Symbol;Acc:HGNC:17820]	Hemolytic anemia due to pyrimidine 5' nucleotidase deficiency;Uridine 5-prime monophosphate hydrolase deficiency hemolytic anemia due to;HEMOLYTIC ANEMIA DUE TO UMPH1 DEFICIENCY	NM_016489;NM_001374335;NM_001374338;NM_001002010;NM_001374337;NM_001166118;NM_001356996;NM_001374339;NM_001002009;NM_001374336	NT5C3A			408.892	320.028	387.729	113.197	544.406	475.569	460.452	469.73	334.503	425.295	387.651	577.304	270.021	280.975	261.125	299.135	453.162	394.505	129.084	393.604	206.471	465.347	340.885	79.2224	226.287	103.009	19.2521	378.41	198.458	544.838	566.258	407.159	523.224	420.191	356.477	544.17	289.853	426.91	328.042	519.795
PCOLCE2	ENSG00000141551	ENST00000470310;ENST00000295992;ENST00000470795;ENST00000648195;ENST00000485766;ENST00000480473;ENST00000483986;ENST00000495732;ENST00000461818;ENST00000493733;ENST00000483454	PCPE2	procollagen C-endopeptidase enhancer 2 [Source:HGNC Symbol;Acc:HGNC:8739]		NM_013363	PCOLCE2			26.5245	6.65156	12.9571	32.254	12.137	59.0212	8.44939	8.33394	11.4748	2.82025	11.8422	48.4314	33.985	9.27683	7.42387	37.5201	1.99204	18.7769	6.15629	1.50352	7.78581	13.9767	22.2573	16.1077	13.2535	53.8046	22.265	10.5951	11.3868	7.20667	6.91777	5.33403	5.50642	11.1949	10.9495	71.2576	29.4062	20.0229	22.9608	2.76132
FAM20A	ENSG00000282458	ENST00000226094;ENST00000592554;ENST00000619787;ENST00000590873;ENST00000375556;ENST00000590074;ENST00000592847	DKFZp434F2322	FAM20A golgi associated secretory pathway pseudokinase [Source:HGNC Symbol;Acc:HGNC:23015]	Enamel-renal syndrome;AMELOGENESIS IMPERFECTA TYPE IG;Amelogenesis imperfecta and gingival fibromatosis syndrome	NM_017565;NM_001243746	FAM20A	NR_027751		4.83169	6.62745	6.23985	1.46129	17.7218	2.38447	7.93068	4.67326	21.4143	9.50137	4.37591	6.30146	1.82918	60.6577	26.5602	3.95555	27.8122	20.049	8.06734	22.2111	8.21736	7.22185	12.5005	15.2295	3.23753	2.07718	3.30227	15.5728	1.92234	47.1952	15.0455	10.5505	19.4485	6.23893	5.46183	3.08594	4.37938	8.82894	10.3678	7.48734
FCGR2B	ENSG00000149923	ENST00000236937;ENST00000674150;ENST00000367961;ENST00000358671;ENST00000480308;ENST00000485778	CD32;CD32B;FCG2;FCGR2	Fc fragment of IgG receptor IIb [Source:HGNC Symbol;Acc:HGNC:3618]	Systemic lupus erythematosus;MALARIA SUSCEPTIBILITY TO MALARIA RESISTANCE TO INCLUDED	NM_001002274;NM_001386005;NM_001002273;NM_001190828;NM_001386001;NM_001386006;NM_001386000;NM_001386004;NM_001386002;NM_004001;NM_001386003;NM_001002275	FCGR2B	NR_169827		40.5013	6.4939	12.9462	63.6811	23.6166	36.1302	8.168	17.7578	9.85849	8.41405	8.27457	60.5629	25.2805	5.14842	4.54555	20.9472	15.5069	8.5768	2.51444	18.2903	7.05728	22.745	29.5773	8.08367	4.78825	82.5851	40.265	6.94897	18.9106	20.8424	13.2542	7.86874	10.0019	6.61664	9.66313	57.6978	27.4177	11.8028	10.6081	14.0836
DOK2	ENSG00000244038	ENST00000276420;ENST00000524001;ENST00000517422;ENST00000518197;ENST00000523932;ENST00000522011	Dok-2;p56dok-2	docking protein 2 [Source:HGNC Symbol;Acc:HGNC:2991]		NM_003974;NM_001317800;NM_201349	DOK2			1.89121	0.971025	3.09377	3.66361	2.68195	2.17246	2.56868	3.1013	1.56475	1.97627	1.25426	2.33877	2.83207	6.62827	6.74835	1.4045	1.89274	1.6711	2.1045	4.19562	2.20664	1.08923	3.75055	13.6665	2.79093	4.55858	55.5503	7.25708	2.86851	2.27512	3.00139	2.4323	1.35633	1.41027	2.57594	5.1755	4.50294	1.63865	1.957	3.05313
SIRPB1	ENSG00000211692	ENST00000381605;ENST00000381603;ENST00000569629;ENST00000563840;ENST00000565076;ENST00000565775;ENST00000569387;ENST00000566055;ENST00000565087;ENST00000565230;ENST00000562014;ENST00000279477;ENST00000568365;ENST00000381596;ENST00000262929	CD172b;SIRP-BETA-1	signal regulatory protein beta 1 [Source:HGNC Symbol;Acc:HGNC:15928]		NM_006065;NM_001083910;NM_001329157;NM_001135844;NM_001330639	SIRPB1			18.0947	9.51564	9.66483	31.6295	18.4442	23.4422	33.8516	20.0249	8.93646	27.5726	19.7741	28.749	5.93012	65.8522	42.7481	1.57902	17.3521	14.3957	10.2714	31.1623	72.424	17.0389	24.5876	14.1826	6.06299	14.856	23.2985	7.06935	26.3673	32.5481	13.8183	17.9789	16.7902	32.3991	18.4069	33.8461	24.5204	12.5782	6.73806	22.6845
ZFP36L2	ENSG00000143183	ENST00000282388	BRF2;ERF2;RNF162C;TIS11D	ZFP36 ring finger protein like 2 [Source:HGNC Symbol;Acc:HGNC:1108]		NM_006887	ZFP36L2			12.0459	13.4749	23.5143	23.9884	9.98554	10.1527	8.68636	17.6586	7.80137	38.1234	15.5218	5.3435	13.1121	3.70966	9.10937	10.9336	16.1397	12.0424	132.117	16.7925	27.2142	18.022	19.1352	31.219	7.60598	14.5765	46.4629	8.30238	14.8741	13.1208	9.61363	9.88384	6.42352	24.4349	26.2558	6.61531	10.5892	10.3365	8.09094	13.9307
APOD	ENSG00000119929	ENST00000343267;ENST00000458447;ENST00000421243;ENST00000453131;ENST00000463719		apolipoprotein D [Source:HGNC Symbol;Acc:HGNC:612]		NM_001647	APOD			0.287608	1.08859	0.562391	5.66135	0.198586	0.168937	0.325651	0.275012	0	1.99087	0.647567	1.02621	1.41913	2.63411	0.940915	0.554817	0.557908	0.536045	0.230623	0.668468	0.530949	0.842897	0.358843	0	0	1.93952	3.87169	0	1.93716	0.202588	0.614116	0.938294	1.7839	1.00248	1.28336	0	0.96956	1.51712	0.940263	0.6905
DYNLT2B	ENSG00000178802	ENST00000491186;ENST00000465757;ENST00000426563;ENST00000325318;ENST00000446494	MGC33212;TCTEX1D2	dynein light chain Tctex-type 2B [Source:HGNC Symbol;Acc:HGNC:28482]	SHORT-RIB THORACIC DYSPLASIA 17 WITH OR WITHOUT POLYDACTYLY	NM_001351628;NM_152773	DYNLT2B			8.24337	3.8501	3.84927	6.43924	0.59032	2.11119	8.91019	5.65667	6.92454	3.74385	5.03529	0	2.26796	1.53088	2.6864	0.923948	5.76226	0.192052	2.09983	6.55585	2.69764	2.52335	3.58121	4.96777	0	11.3625	27.9883	1.50318	4.85102	1.85751	7.10918	4.18148	3.68167	2.31818	5.30249	1.99443	0.599789	1.11619	3.54085	1.50159
FAM83A	ENSG00000148908	ENST00000523819;ENST00000518448;ENST00000520541;ENST00000523412;ENST00000522648;ENST00000276699;ENST00000521468;ENST00000536633	BJ-TSA-9;MGC14128	family with sequence similarity 83 member A [Source:HGNC Symbol;Acc:HGNC:28210]		NM_032899;NM_001288587;NM_207006	FAM83A			1.38589	0.899634	0	4.27867	2.15156	3.06023	4.7107	1.54136	3.49124	0.613185	1.03284	1.56912	5.54097	0.0847587	0.767812	5.8886	2.47061	1.43111	0.832999	0.966934	0.439675	0.757047	0.622182	0.722433	2.14648	2.05905	27.9604	8.38197	1.72732	0.0426406	0.292303	1.96582	1.57949	1.88281	0.839839	1.99436	3.90231	2.89837	2.21647	2.85441
GPC4	ENSG00000130985	ENST00000370828	K-glypican	glypican 4 [Source:HGNC Symbol;Acc:HGNC:4452]	Keipert syndrome;Simpson-Golabi-Behmel syndrome;SIMPSON-GOLABI-BEHMEL SYNDROME TYPE 1;WILMS TUMOR 1	NM_001448	GPC4			43.2962	92.9073	63.1229	34.7703	16.3822	9.35453	45.5135	58.9765	32.6708	83.0838	69.995	4.49846	46.6949	56.2915	91.6554	26.4116	55.1209	32.1724	153.67	74.8803	97.2885	34.7188	47.446	36.6905	9.39439	53.3847	62.6785	24.5359	82.2939	27.3506	30.2971	58.1486	51.4105	60.8314	97.1109	10.5818	43.5772	54.103	46.5495	48.0632
PLS3	ENSG00000142330	ENST00000489283;ENST00000355899;ENST00000289290;ENST00000481823;ENST00000539310;ENST00000473026;ENST00000497870;ENST00000466150;ENST00000626746;ENST00000420625	T-plastin	plastin 3 [Source:HGNC Symbol;Acc:HGNC:9091]	X-linked osteoporosis with fractures;BONE MINERAL DENSITY QUANTITATIVE TRAIT LOCUS 18	NM_005032;NM_001282337;NM_001282338;NM_001136025;NM_001172335	PLS3			32.5453	10.9983	6.91064	1.84034	2.7298	5.76006	6.33646	9.27694	4.00277	7.44179	6.86632	7.31677	3.44685	4.91671	4.32305	3.9855	3.99082	2.36895	12.9226	17.4473	5.27567	6.95948	3.77859	1.04626	0.165222	18.6918	1.82334	1.60397	2.1196	5.29293	4.59955	1.7723	11.4624	4.54174	13.3391	3.91656	2.01959	8.2004	5.93772	8.38396
UCHL1	ENSG00000178927	ENST00000514924;ENST00000503431;ENST00000284440;ENST00000381760;ENST00000512419;ENST00000505232;ENST00000504818;ENST00000508768;ENST00000512788;ENST00000472501;ENST00000514764;ENST00000510566	PARK5;PGP9.5;Uch-L1	ubiquitin C-terminal hydrolase L1 [Source:HGNC Symbol;Acc:HGNC:12513]	Early-onset progressive neurodegeneration-blindness-ataxia-spasticity syndrome;Young-onset Parkinson disease;PARKINSON DISEASE 5 AUTOSOMAL DOMINANT SUSCEPTIBILITY TO;SPASTIC PARAPLEGIA 79 AUTOSOMAL RECESSIVE	NM_004181	UCHL1			53.103	98.7376	42.525	113.018	15.2497	15.9821	95.106	48.0443	23.8721	75.5738	62.539	4.64022	63.5618	31.0267	81.4887	32.7079	37.0424	13.2564	119.904	55.3602	75.388	41.1257	73.2873	55.0208	15.7942	72.9078	95.6511	20.6813	157.269	46.2735	68.5487	62.5993	37.3924	64.7658	73.2015	11.3577	28.9401	38.7212	75.8854	64.3048
CLEC5A	ENSG00000186591	ENST00000546910;ENST00000418498;ENST00000551012;ENST00000439991;ENST00000438351;ENST00000470595;ENST00000481301	CLECSF5;MDL-1	C-type lectin domain containing 5A [Source:HGNC Symbol;Acc:HGNC:2054]		NM_013252;NM_001301167	CLEC5A			110.144	34.014	46.2367	133.91	52.9687	113.421	37.6173	22.8759	24.0481	34.755	32.0001	108.477	134.947	13.2933	17.1687	205.287	8.75789	47.3152	33.4237	22.2723	23.6695	51.8523	43.4306	90.4089	39.1277	66.1419	152.979	24.6804	57.445	47.5724	62.191	13.4727	24.5886	33.4784	33.3269	271.797	112.922	50.3198	105.497	16.6766
YPEL3	ENSG00000106052	ENST00000570099;ENST00000565479;ENST00000398841;ENST00000566134;ENST00000398838;ENST00000563788;ENST00000566595;ENST00000565110;ENST00000568674;ENST00000568681;ENST00000562641;ENST00000566401	MGC10500	yippee like 3 [Source:HGNC Symbol;Acc:HGNC:18327]		NM_031477;NM_001145524	YPEL3			10.7496	10.5226	6.85436	15.2989	5.35122	1.74805	0.914233	4.55209	3.09776	16.9064	4.90477	6.85964	17.8197	8.5239	6.59827	12.4761	1.87251	4.04503	14.7737	4.38982	11.6041	8.07704	15.3902	49.4191	6.48963	16.7861	53.276	3.75287	9.50685	2.6599	1.4092	3.04312	6.95977	12.2553	13.0508	4.28245	9.41241	5.39933	13.8427	5.11884
GPAT2	ENSG00000126254	ENST00000486463;ENST00000359548;ENST00000434632;ENST00000453542;ENST00000484440;ENST00000471757;ENST00000482704;ENST00000439254;ENST00000468438;ENST00000488515	CT123	glycerol-3-phosphate acyltransferase 2, mitochondrial [Source:HGNC Symbol;Acc:HGNC:27168]		NM_001321528;NM_001321527;NM_207328;NM_001321526;NM_001321531;NM_001321525;NM_001321530;NM_001321529	GPAT2			0.450825	13.9771	6.01758	4.81522	5.79313	5.08415	16.8818	5.56425	3.29559	31.3375	5.62589	0.126651	8.39494	22.7346	17.8126	7.5711	9.62972	5.53116	13.0849	25.4785	8.19664	3.73751	5.58587	1.17539	2.46574	1.0853	1.9829	3.27942	3.27609	10.0277	5.93136	8.37728	7.29709	7.21818	2.86623	2.4325	3.47527	8.02437	0.142964	7.52888
CD300E	ENSG00000214940	ENST00000392619;ENST00000412268	CD300LE;CLM2;IREM2	CD300e molecule [Source:HGNC Symbol;Acc:HGNC:28874]		NM_181449	CD300E			23.0012	5.93068	4.95201	5.90444	27.8061	14.195	4.8858	2.85263	39.0436	1.99949	2.7949	32.0368	14.617	23.5747	22.574	16.0982	4.14907	16.2784	0.984485	6.66936	4.89437	13.2853	18.8703	35.622	16.7469	9.41484	9.99823	34.9688	3.52064	31.6352	13.7415	4.02378	13.8226	3.69004	1.81477	44.3715	18.9897	18.3519	28.392	3.30817
TUBA1A	ENSG00000104951	ENST00000679733;ENST00000547939;ENST00000550811;ENST00000550767;ENST00000552924;ENST00000301071;ENST00000295766;ENST00000546918;ENST00000548363;ENST00000550254	B-ALPHA-1;FLJ25113;TUBA3	tubulin alpha 1a [Source:HGNC Symbol;Acc:HGNC:20766]	Lissencephaly due to TUBA1A mutation;Tubulinopathy-associated dysgyria;LISSENCEPHALY 3;Intellectual disability;LISSENCEPHALY TYPE 3	NM_001270400;NM_006009;NM_001270399	TUBA1A			267.127	231.179	152.231	79.5578	100.09	49.0688	221.734	179.98	219.542	120.794	152.716	18.769	79.6255	327.192	540.182	63.9732	228.982	156.116	24.9763	546.972	231.173	70.2311	85.4362	134.801	50.6716	178.258	311.918	223.147	149.691	189.841	120.838	216.551	204.942	127.053	177.515	43.5192	81.1961	199.268	133.817	136.425
FAIM	ENSG00000090372	ENST00000470889;ENST00000338446;ENST00000360570;ENST00000393035;ENST00000491175;ENST00000393034;ENST00000464668;ENST00000479848;ENST00000464912	FAIM1;FLJ10582	Fas apoptotic inhibitory molecule [Source:HGNC Symbol;Acc:HGNC:18703]		NM_001033030;NM_001033031;NM_001033032;NM_018147	FAIM			53.1828	104.689	84.9278	82.5899	26.7726	18.5343	82.3745	64.9235	13.1174	51.7815	83.0536	9.14678	26.1691	68.9915	47.2228	39.6133	51.6691	43.1706	80.9181	85.3245	51.3994	39.1375	34.7136	79.6526	3.64953	49.4165	80.3276	15.8641	82.1046	47.86	60.2865	48.2241	47.0551	74.8749	84.0861	18.2315	44.0728	42.6926	51.8232	76.7275
CCND1	ENSG00000013810	ENST00000227507;ENST00000539241;ENST00000536559;ENST00000535993;ENST00000545484;ENST00000542367	BCL1;D11S287E;PRAD1;U21B31	cyclin D1 [Source:HGNC Symbol;Acc:HGNC:1582]	B-cell chronic lymphocytic leukemia;MANTLE CELL LYMPHOMA;Multiple myeloma;Colorectal Cancer;MYELOMA MULTIPLE AMYLOIDOSIS SYSTEMIC INCLUDED;VON HIPPEL-LINDAU SYNDROME	NM_053056	CCND1			46.055	43.0534	14.1907	6.5154	6.84458	4.45085	13.0905	12.1109	6.07203	9.99436	15.0639	8.04874	4.97039	16.7756	12.247	7.0822	32.9601	10.8531	56.0032	57.5047	17.319	4.52773	6.24198	34.3293	1.27735	32.3838	29.6171	9.01898	14.2006	18.6373	7.94068	10.589	8.17746	8.50824	47.3965	7.84939	3.25988	5.98253	10.0368	24.3555
IL7	ENSG00000100522	ENST00000523959;ENST00000519833;ENST00000263851;ENST00000518982;ENST00000520269;ENST00000520215;ENST00000520317;ENST00000521323;ENST00000379113;ENST00000541183;ENST00000639719	IL-7	interleukin 7 [Source:HGNC Symbol;Acc:HGNC:6023]	EPIDERMODYSPLASIA VERRUCIFORMIS;EPIDERMODYSPLASIA VERRUCIFORMIS SUSCEPTIBILITY TO 5	NM_000880;NM_001199886;NM_001199888;NM_001199887	IL7			13.9137	18.7759	20.7985	14.627	42.9375	37.6606	21.5898	15.4737	24.0485	11.9239	15.7579	47.9763	13.2062	17.0676	8.95301	22.4361	33.3303	29.2005	3.08711	18.0148	9.30143	19.9635	20.5424	6.4809	33.1763	7.36458	0.742679	33.36	11.6063	43.8952	32.5313	38.1883	30.8174	18.2809	8.01784	28.1912	22.7812	18.2145	31.018	27.92
PHACTR1	ENSG00000183943	ENST00000676159;ENST00000332995;ENST00000674595;ENST00000379350;ENST00000674637;ENST00000379348;ENST00000406205;ENST00000676234;ENST00000482982;ENST00000675203;ENST00000434977;ENST00000674953;ENST00000489548;ENST00000379335;ENST00000379329;ENST00000481706	dJ257A7.2;KIAA1733;RPEL1	phosphatase and actin regulator 1 [Source:HGNC Symbol;Acc:HGNC:20990]	West syndrome;EPILEPTIC ENCEPHALOPATHY EARLY INFANTILE 70;PHACTR1-associated neurodevelopment disorder	NM_030948;NM_001242648;NM_001322308;NM_001374581;NM_001322309;NM_001322310;NM_001322313;NM_001322312;NM_001322311;NM_001374583;NM_001322314	PHACTR1			2.96133	3.45368	2.94	66.9167	4.35599	6.6225	6.19666	5.13713	1.43119	5.03844	4.14299	2.55233	10.1033	4.15682	3.8292	11.7161	4.40297	4.6739	3.22443	2.02108	5.61949	4.01245	2.85292	22.23	2.48126	7.74417	18.859	2.56157	11.0704	4.88942	7.5158	5.29962	2.59756	3.5851	3.01998	9.04635	5.28532	4.25111	4.15044	8.14381
PYCARD	ENSG00000081237	ENST00000565022;ENST00000350605;ENST00000247470;ENST00000561508	ASC;CARD5;TMS-1	PYD and CARD domain containing [Source:HGNC Symbol;Acc:HGNC:16608]		NM_145182;NM_013258	PYCARD			32.7152	23.608	15.3648	16.5557	11.8296	19.5346	27.1429	17.3883	18.0549	20.9112	18.955	13.7897	13.966	28.5023	21.4689	9.27954	19.2465	13.4611	54.9519	40.1886	26.7725	32.8806	22.18	45.4233	3.667	26.8221	128.136	20.2614	14.6546	10.9898	20.7631	21.5314	18.4047	20.3492	27.7139	18.0797	15.3042	15.9667	15.9417	25.9867
ARHGAP18	ENSG00000023041	ENST00000368149;ENST00000483367;ENST00000463225	bA307O14.2;MacGAP	Rho GTPase activating protein 18 [Source:HGNC Symbol;Acc:HGNC:21035]		NM_033515	ARHGAP18			4.64787	5.93833	4.48157	5.699	4.22111	3.33691	3.53614	3.4874	1.37148	4.56661	3.66115	3.25007	2.61023	12.851	4.7388	2.67286	3.5761	1.48921	15.342	7.1652	4.95885	5.1308	3.75981	13.6297	1.22404	7.43927	61.0408	3.52955	3.31024	4.0707	4.213	4.52907	3.219	2.55515	7.44398	4.97532	2.25834	2.8438	2.97491	3.89843
SPON2	ENSG00000154845	ENST00000290902;ENST00000509697;ENST00000507466;ENST00000503765;ENST00000504909;ENST00000512888;ENST00000512150;ENST00000515004;ENST00000502483;ENST00000514490;ENST00000509233;ENST00000511679;ENST00000511672;ENST00000506266;ENST00000504871;ENST00000502657;ENST00000400762;ENST00000505653;ENST00000515553;ENST00000510542;ENST00000617421;ENST00000431380	DIL1	spondin 2 [Source:HGNC Symbol;Acc:HGNC:11253]		NM_012445;NM_001199021;NM_001128325	SPON2	NR_024569		22.1761	54.6605	30.8385	10.1134	7.25159	4.17976	41.8369	22.1027	27.8898	38.0358	24.7038	1.39428	11.6203	17.6544	26.6151	12.5143	28.5479	3.22149	53.1132	25.3567	13.5182	26.3832	14.8365	3.26726	5.1186	16.2889	38.1296	14.3107	15.9152	10.8965	17.9154	54.4978	22.8601	30.8242	23.0654	6.12504	7.31425	8.83604	4.64353	23.7582
INTS6	ENSG00000125107	ENST00000476666;ENST00000398119;ENST00000311234;ENST00000469430;ENST00000497989;ENST00000483441;ENST00000490542;ENST00000493153;ENST00000483746;ENST00000460868;ENST00000486195;ENST00000491189;ENST00000466784;ENST00000491723;ENST00000461515;ENST00000491997;ENST00000488009;ENST00000485178;ENST00000483288;ENST00000442263	DBI-1;DDX26;DDX26A;DICE1;HDB;INT6;Notchl2	integrator complex subunit 6 [Source:HGNC Symbol;Acc:HGNC:14879]		NM_001039937;NM_012141;NM_001306091;NM_001039938	INTS6			19.6927	22.1283	25.7687	27.9577	16.7983	15.323	19.5337	17.5319	10.5918	21.2189	22.4321	17.6163	19.6203	23.1634	14.3224	15.7044	18.0801	21.6866	99.0874	20.802	21.4965	16.1113	19.6985	26.2075	2.62018	22.8419	22.3498	13.0185	18.6384	24.0898	19.8488	16.9648	18.0367	19.8027	23.1464	18.7281	18.7308	18.4721	22.4993	20.4704
SLAMF7	ENSG00000212907	ENST00000488819;ENST00000368043;ENST00000368042;ENST00000359331;ENST00000495334;ENST00000484221;ENST00000458104;ENST00000444090;ENST00000458602;ENST00000441662;ENST00000621377	19A;CD319;CRACC;CS1	SLAM family member 7 [Source:HGNC Symbol;Acc:HGNC:21394]		NM_021181;NM_001282595;NM_001282590;NM_001282592;NM_001282596;NM_001282593;NM_001282588;NM_001282591;NM_001282589;NM_001282594	SLAMF7			2183.69	5383.16	5565.4	1794.04	4703.64	4734.09	4532.36	4691.69	4292.72	6226.41	5522.11	3844.83	2794.97	3366.93	3602.67	3860.22	5085.45	5709.96	1396.77	3215.77	3478.87	3273.35	3216.21	1355.53	4012.76	1239.76	229.037	4270.32	3819.22	4668.29	5716.89	5356.97	5121.64	6281.84	3087.74	3062.01	3598.65	4277.29	4593.92	6134.75
MT1X	ENSG00000177600	ENST00000562939;ENST00000394485;ENST00000568370;ENST00000564974	MT-1l;MT1	metallothionein 1X [Source:HGNC Symbol;Acc:HGNC:7405]		NM_005952	MT1X			104.059	51.9133	72.2171	308.583	66.0978	63.5848	29.396	40.6025	78.923	24.3962	45.2138	47.6214	101.584	191.294	327.617	79.7818	52.755	78.4677	21.0547	48.7384	29.155	29.0314	46.5149	156.771	163.343	75.0406	163.631	205.487	61.521	69.4766	46.1291	65.7627	26.4304	48.7148	101.266	138.062	69.9024	41.4778	75.7996	32.1019
ABHD16A	ENSG00000085998	ENST00000468205;ENST00000475742;ENST00000395952;ENST00000492084;ENST00000495769;ENST00000440843;ENST00000490209;ENST00000474007;ENST00000471644;ENST00000477016;ENST00000498420;ENST00000496579;ENST00000492899;ENST00000477462;ENST00000482224;ENST00000468037	BAT5;D6S82E;NG26	abhydrolase domain containing 16A, phospholipase [Source:HGNC Symbol;Acc:HGNC:13921]		NM_021160;NM_001177515	ABHD16A	NR_033488;NR_033489		1.97238	2.33998	3.74177	1.30316	32.347	2.91599	3.90635	2.97058	18.6219	2.43464	2.46344	17.8305	3.26918	2.05293	3.44402	22.7991	28.9341	4.12465	11.3168	19.5757	13.9659	19.0077	2.23268	5.58692	19.3478	6.72137	2.57203	4.26607	18.3345	15.8494	2.37185	5.50824	2.83348	14.218	1.24189	20.7836	4.0549	4.13183	2.61402	23.6442
ZFP91-CNTF	ENSG00000116750	ENST00000389919;ENST00000422974		ZFP91-CNTF readthrough (NMD candidate) [Source:HGNC Symbol;Acc:HGNC:33441]			ZFP91-CNTF	NR_024091		15.8564	13.622	15.0615	18.8957	13.1095	15.0572	11.2494	14.7637	8.1999	11.061	13.6008	21.2304	15.0161	12.5439	6.48628	21.09	9.52546	17.4882	33.7342	16.3993	15.2154	11.8137	24.2916	12.9947	0.241096	17.8806	18.6459	10.6921	18.7028	18.8662	11.8839	10.8611	12.5203	15.9118	17.5598	16.6935	15.105	16.2303	18.135	17.7816
GPSM3	ENSG00000132589	ENST00000375040;ENST00000487761;ENST00000472768;ENST00000375043;ENST00000619085	AGS4;C6orf9;G18;G18.1a;G18.1b;G18.2;NG1	G protein signaling modulator 3 [Source:HGNC Symbol;Acc:HGNC:13945]		NM_001276501;NM_022107	GPSM3			88.5459	79.3077	104.484	70.2531	72.5702	104.011	91.9341	28.1239	101.9	37.1714	80.0034	77.3439	103.149	57.9229	86.3503	86.9603	111.265	115.709	75.2668	79.9428	61.8111	71.1946	89.1608	89.763	118.348	88.9597	3.69735	119.468	100.179	63.5455	83.2968	16.4603	73.1537	75.5767	92.4392	86.2171	88.313	74.201	94.281	104.484
RPS28P7	ENSG00000137267	ENST00000473748		ribosomal protein S28 pseudogene 7 [Source:HGNC Symbol;Acc:HGNC:35787]			RPS28P7			101.998	54.483	32.1692	42.1948	7.62959	33.6378	32.9647	62.9679	148.804	102.692	58.0907	29.5667	75.4737	29.292	99.9705	61.9607	70.407	63.5394	57.6074	45.1773	88.3229	105.634	52.9469	63.0508	47.8581	69.0205	64.387	95.8996	33.5596	93.2902	49.1125	65.4294	66.964	27.8757	90.9671	12.8423	50.0674	32.3416	25.2876	26.376
AL117328.1	ENSG00000186187	ENST00000422315		chromosome 6 open reading frame 49 (C6orf49) pseudogene						13.8072	5.77249	9.67147	3.36918	0	2.01604	0	1.76078	3.56727	2.32313	8.79442	0	5.62221	10.8463	12.0491	0	9.21991	3.06353	0	12.4854	2.26858	0	7.6178	27.1041	0	0	4.19638	4.91206	1.90718	12.1048	4.39763	6.26542	5.16918	1.86704	6.26869	1.76372	2.83934	0	0	0
GREM1	ENSG00000138785	ENST00000560677;ENST00000560830;ENST00000651154;ENST00000652365	CKTSF1B1;CRAC1;DAND2;DRM;gremlin;HMPS	gremlin 1, DAN family BMP antagonist [Source:HGNC Symbol;Acc:HGNC:2001]	Hereditary mixed polyposis syndrome	NM_001191323;NM_013372;NM_001191322;NM_001368719	GREM1			27.4871	3.47899	5.43574	1.1975	2.0642	4.99444	6.85269	2.91493	1.43357	0.703081	2.06616	1.31946	1.85999	4.34205	1.3644	0.622077	3.76294	0.0160873	11.1851	11.5228	4.08983	3.53177	0.721928	3.34822	0.183283	8.90443	7.32404	1.13343	3.80214	2.02241	13.6731	0.978781	3.73999	1.7774	15.1893	3.35453	2.42997	2.44381	1.20455	9.4234
RRM2	ENSG00000182446	ENST00000641198;ENST00000607140;ENST00000360566;ENST00000459969;ENST00000652660;ENST00000498343;ENST00000461327;ENST00000304567;ENST00000641498;ENST00000491447;ENST00000615152;ENST00000487591;ENST00000462343;ENST00000485717;ENST00000646978;ENST00000381786;ENST00000642996	C2orf48;FLJ25102	ribonucleotide reductase regulatory subunit M2 [Source:HGNC Symbol;Acc:HGNC:10452]		NM_001165931;NM_001034	RRM2	NR_164157		2.09464	8.71694	17.5181	2.27892	4.06059	5.2912	20.1653	15.0652	1.72047	8.66326	4.09868	1.92663	1.35796	33.4469	7.90855	0.931262	6.28466	0.785135	2.29895	31.8786	3.06825	10.5705	7.50057	1.50361	0.541169	1.34864	8.03719	1.6596	0.789571	2.22149	6.86379	8.10331	9.41804	6.02901	3.21571	2.5987	1.84106	3.26595	0.853011	7.07744
AC138392.1	ENSG00000105186	ENST00000427577		novel pseudogene						5.88845	17.9849	12.0491	9.46628	16.9449	11.6926	8.09712	16.2847	0	0.25824	12.1753	0	0	20.299	0	3.88743	3.40237	10.5462	4.71447	11.1272	10.2681	0	6.00742	5.06355	0	2.83163	4.22452	0	27.0256	24.8143	14.5958	2.53994	14.0755	14.5402	12.6182	20.8649	13.496	19.4783	10.7941	20.7545
AC006486.1	ENSG00000101577	ENST00000594664;ENST00000676949		novel protein						4.23989	3.76931	5.55601	3.80753	5.47395	0	1.5332	3.54778	3.07315	7.17657	3.37412	11.6885	2.28564	3.6516	5.40696	0	6.65674	0	7.05342	0.705885	3.31906	6.9968	11.5322	8.8626	6.04434	6.60233	12.2668	3.14437	12.5332	6.64658	12.5529	4.08911	8.346	8.46143	4.32981	10.6668	0	1.63726	3.45711	3.47656
TCTEX1D1	ENSG00000125912	ENST00000525663;ENST00000282670;ENST00000528352;ENST00000491611;ENST00000448074;ENST00000489510	FLJ40873	Tctex1 domain containing 1 [Source:HGNC Symbol;Acc:HGNC:26882]		NM_152665	TCTEX1D1			1.06763	1.62295	0.293457	1.25248	1.20911	0.924895	0.0768596	0.189032	0.247798	0.153109	0.0992805	1.0445	0	2.16705	0.955621	2.71049	1.42878	1.05563	4.09725	2.38247	0	0	0.133401	2.60604	0	0.240747	26.9746	0	0	1.50691	1.0206	0.376313	0	0.179181	0.383622	0.547403	0.381711	0.183601	1.92138	3.33373
CASP5	ENSG00000204070	ENST00000438448;ENST00000393141;ENST00000418434;ENST00000260315;ENST00000444749;ENST00000526056;ENST00000531367;ENST00000456200;ENST00000456094	ICE(rel)III	caspase 5 [Source:HGNC Symbol;Acc:HGNC:1506]		NM_001136112;NM_001136110;NM_004347;NM_001136109	CASP5	NR_036562;NR_024239		6.52034	2.22674	2.96763	3.21799	25.8632	28.4918	10.8578	6.3551	17.0174	2.22651	2.82746	20.6178	8.57027	24.9024	10.2004	20.281	23.0495	6.59341	3.40599	8.14935	3.60528	11.4488	7.48273	1.01348	12.8113	1.99525	0.445414	35.4306	1.42717	23.1728	19.5714	16.4595	16.5201	5.30509	1.6036	15.3539	8.77877	13.4497	21.6923	14.0679
CD70	ENSG00000176155	ENST00000423145;ENST00000245903;ENST00000597430	CD27L;CD27LG;TNFSF7	CD70 molecule [Source:HGNC Symbol;Acc:HGNC:11937]	Combined immunodeficiency due to CD70 deficiency;LYMPHOPROLIFERATIVE SYNDROME 3	NM_001330332;NM_001252	CD70			5.90948	5.73411	14.8673	2.64977	6.31995	6.37222	13.0759	16.1379	24.3986	7.12268	14.1726	5.25026	6.11646	19.9152	18.9457	9.48478	20.4328	16.4734	2.3273	15.8222	4.45964	7.89933	9.14828	2.69449	24.6221	3.45521	0.115486	15.2876	6.04242	30.0184	7.21636	16.1752	14.317	6.57959	4.59483	7.58312	12.2461	13.6107	14.0699	8.14719
NARS1P2	ENSG00000151611	ENST00000518524;ENST00000522022	NARSP2	asparaginyl-tRNA synthetase 1 pseudogene 2 [Source:HGNC Symbol;Acc:HGNC:50481]			NARS1P2			0	0.715534	0	1.68485	0.971545	2.10474	8.13231	2.02605	0.871009	1.55586	2.78754	0	1.98064	0	0.555556	2.20972	2.92148	1.50494	11.5702	1.75951	0	7.88526	3.93989	0.615048	8.7567	5.51919	0	0.419887	0	0	3.527	0.536631	0.408908	2.2485	0.955104	0.463571	2.4036	2.06854	0	1.51206
DAXX	ENSG00000101928	ENST00000374542;ENST00000266000;ENST00000468536;ENST00000477162;ENST00000490173;ENST00000477370;ENST00000446403;ENST00000498030;ENST00000446511;ENST00000414083;ENST00000620164	DAP6	death domain associated protein [Source:HGNC Symbol;Acc:HGNC:2681]	Neuroendocrine tumor of stomach	NM_001141970;NM_001350;NM_001141969;NM_001254717	DAXX			36.9047	39.3834	31.6894	16.4739	39.6217	11.7584	20.7597	19.6275	43.4254	40.5987	26.5406	26.8954	49.3969	25.2388	28.5027	44.7557	25.1793	33.7956	27.9654	38.9444	36.2934	40.1432	38.4143	22.5764	53.723	32.4483	16.1237	54.0625	26.3526	48.2363	24.2969	23.2415	36.2229	18.3924	26.3318	48.0497	25.6431	24.9087	40.4948	42.1942
HMOX1	ENSG00000171223	ENST00000412893;ENST00000481190;ENST00000216117;ENST00000677931;ENST00000679074;ENST00000678411;ENST00000494998	bK286B10;HO-1	heme oxygenase 1 [Source:HGNC Symbol;Acc:HGNC:5013]	HEME OXYGENASE 1 DEFICIENCY;PULMONARY DISEASE CHRONIC OBSTRUCTIVE	NM_002133	HMOX1			113.864	43.4621	15.1797	120.534	83.1484	37.8097	35.7305	50.6496	107.938	53.6606	32.881	38.7316	53.4212	197.829	140.682	70.7863	124.902	31.4582	97.3764	87.765	103.389	41.3102	65.4101	192.333	63.7339	137.158	349.625	67.2842	42.0358	83.5222	51.8344	122.903	99.3122	40.616	64.493	38.3317	28.0804	37.8246	92.9294	85.2974
FXYD2	ENSG00000091127	ENST00000514385;ENST00000532119;ENST00000528014;ENST00000292079;ENST00000260287;ENST00000534383;ENST00000533281;ENST00000317594	ATP1G1;HOMG2;MGC12372	FXYD domain containing ion transport regulator 2 [Source:HGNC Symbol;Acc:HGNC:4026]	Autosomal dominant primary hypomagnesemia with hypocalciuria;HYPOMAGNESEMIA 2 RENAL	NM_001680;NM_021603	FXYD2			2.10589	8.25872	9.97239	0.0546663	13.3464	3.43359	14.8859	14.3359	26.0395	13.5032	6.33542	5.11994	0.864938	8.45499	9.2323	1.30377	12.6531	10.8889	5.17499	15.1156	15.7901	7.57877	5.69499	15.724	9.1383	3.2224	0.201991	6.86449	1.85249	13.0374	11.5202	22.1272	6.93039	10.3007	5.11134	6.504	6.185	5.81387	5.75466	14.8437
DUSP2	ENSG00000101017	ENST00000288943;ENST00000488952	PAC-1	dual specificity phosphatase 2 [Source:HGNC Symbol;Acc:HGNC:3068]		NM_004418	DUSP2			16.2659	24.0253	41.9035	76.744	63.0716	107.92	51.3244	39.7704	61.9155	65.368	40.763	58.2695	73.4175	34.5775	29.086	56.2577	46.5014	52.6462	269.436	11.364	22.2371	118.931	77.5789	10.3247	46.8748	32.1382	95.8897	46.9851	39.8445	36.0212	68.8032	45.0386	62.3739	63.3921	24.1187	53.6519	66.0847	59.9821	40.972	57.2551
PID1	ENSG00000171148	ENST00000482518;ENST00000392054;ENST00000409462;ENST00000392055;ENST00000354069;ENST00000534952	FLJ20701;NYGGF4	phosphotyrosine interaction domain containing 1 [Source:HGNC Symbol;Acc:HGNC:26084]		NM_017933;NM_001330157;NM_001100818;NM_001330158;NM_001330156	PID1			20.9616	1.44826	4.20273	15.9136	4.37636	15.1543	2.16154	3.07445	2.37902	2.02597	1.58256	15.0257	28.0714	1.85173	1.55487	22.301	1.24742	8.89651	1.03132	3.34357	0.137545	11.5358	5.60405	11.7802	8.20687	17.2367	17.104	10.4304	15.7513	5.01092	1.69184	0.904809	1.67427	2.132	0.731089	24.3885	19.5473	2.77129	9.65637	1.27908
ISCA1P1	ENSG00000105048	ENST00000426679	ISCA1L	iron-sulfur cluster assembly 1 pseudogene 1 [Source:HGNC Symbol;Acc:HGNC:33263]			ISCA1P1			5.87156	10.4443	24.5276	16.058	12.5305	3.97406	10.0704	16.7195	5.53987	17.4884	17.0103	0	8.0218	7.0633	12.9139	8.64085	25.0294	1.82017	13.0944	4.43672	13.2572	17.8984	16.2255	11.2174	10.2165	2.68438	14.7409	2.62708	10.118	4.29849	23.5825	12.5195	26.7135	10.9342	14.5133	8.57494	1.84778	8.32162	5.15561	8.16572
ZFY	ENSG00000230124	ENST00000383052;ENST00000625061;ENST00000469869;ENST00000443793;ENST00000449237;ENST00000478783;ENST00000155093	ZNF911	zinc finger protein Y-linked [Source:HGNC Symbol;Acc:HGNC:12870]		NM_001369702;NM_001369707;NM_001369704;NM_001369709;NM_001145276;NM_001145275;NM_001369710;NM_001369708;NM_001369706;NM_001369703;NM_001369705;NM_003411	ZFY			0	0	0	13.3106	8.95309	0	0.337182	0	0.0281043	0	0.118202	0	5.82322	7.42474	0	10.5777	3.42395	0	26.6917	0.0321755	3.67671	0	0.23078	0	3.3039	0	0	5.51343	0.155263	0	0.269804	5.2808	0.110524	6.69944	0	0.0323176	0	0	0	5.24753
MBP	ENSG00000051596	ENST00000382582;ENST00000355994;ENST00000490319;ENST00000585201;ENST00000397875;ENST00000397866;ENST00000397865;ENST00000527041;ENST00000359645;ENST00000528160;ENST00000577755;ENST00000527975;ENST00000578715;ENST00000397869;ENST00000354542;ENST00000531144;ENST00000583474;ENST00000533278;ENST00000526111;ENST00000580402;ENST00000579129;ENST00000578193;ENST00000397868;ENST00000447114;ENST00000581179…		myelin basic protein [Source:HGNC Symbol;Acc:HGNC:6925]		NM_001025081;NM_001025101;NM_001025090;NM_001025092;NM_002385;NM_001025100	MBP			10.6365	13.6292	11.8077	19.8337	11.0405	4.17939	5.17403	15.9473	4.42393	24.1167	9.74338	2.76408	7.24554	8.98711	10.1755	10.896	11.033	4.67245	38.6456	19.128	19.1511	5.06168	8.8559	23.9185	3.56617	6.63106	100.307	6.99831	13.8685	11.5398	4.72619	12.9262	5.81722	10.1422	22.9187	4.60902	5.80972	6.62912	6.65873	10.1217
HSD11B1	ENSG00000099995	ENST00000615289;ENST00000261465;ENST00000367027;ENST00000367028	HSD11;HSD11B;SDR26C1	hydroxysteroid 11-beta dehydrogenase 1 [Source:HGNC Symbol;Acc:HGNC:5208]	Hyperandrogenism due to cortisone reductase deficiency;Cortisone reductase deficiency 2	NM_005525;NM_001206741;NM_181755	HSD11B1			10.1462	47.2829	51.912	10.8252	72.9621	12.0779	64.9727	69.453	37.6621	77.1906	143.521	12.7178	46.7083	243.184	57.7111	30.7801	67.2471	52.8992	8.12802	94.5914	120.283	60.2577	64.4009	83.7315	15.4138	16.6052	14.3655	57.4254	40.4724	105.579	44.5734	90.7509	114.449	80.8159	35.2473	22.829	60.4128	69.7554	47.2675	72.2236
HELZ2	ENSG00000104824	ENST00000427522;ENST00000478861;ENST00000467148;ENST00000454223;ENST00000479540;ENST00000370082	KIAA1769;PDIP1;PRIC285	helicase with zinc finger 2 [Source:HGNC Symbol;Acc:HGNC:30021]		NM_033405;NM_001037335	HELZ2			100.475	92.4766	107.11	61.4615	114.855	106.383	107.246	91.0322	63.0362	110.894	111.981	127.856	89.0368	65.4022	56.8955	77.0303	85.2707	125.84	44.6312	78.9962	73.5622	91.0882	93.5096	41.6037	32.9202	54.6899	4.14173	75.7385	73.3508	109.615	122.074	87.3909	97.9215	101.448	116.114	128.32	105.332	119.271	101.902	98.6393
CORO1A	ENSG00000129351	ENST00000563778;ENST00000561815;ENST00000564446;ENST00000219150;ENST00000568763;ENST00000566619;ENST00000568982;ENST00000570045;ENST00000569469;ENST00000565497;ENST00000570244;ENST00000569203;ENST00000561849;ENST00000569970;ENST00000567034;ENST00000564768;ENST00000562129	coronin-1;HCORO1;p57	coronin 1A [Source:HGNC Symbol;Acc:HGNC:2252]	Severe combined immunodeficiency due to CORO1A deficiency;Immunodeficiency 8	NM_007074;NM_001193333	CORO1A			7.43412	5.39642	3.33882	3.29696	4.65255	5.63144	5.75432	3.57178	3.87387	7.47151	4.58167	4.75648	4.07717	7.17843	4.3304	1.06783	5.1068	4.89709	11.6541	9.83416	7.0225	8.58277	5.60114	15.8506	2.39676	8.63759	54.7496	2.98912	2.96663	4.23172	6.51131	4.7871	5.55458	3.58817	8.42835	2.47132	2.40627	5.87688	1.407	4.85108
PLA2G15	ENSG00000113312	ENST00000413021;ENST00000565744;ENST00000566978;ENST00000564827;ENST00000566188;ENST00000444212;ENST00000219345;ENST00000562966;ENST00000568082;ENST00000568599;ENST00000562449;ENST00000565460	GXVPLA2;LLPL;LYPLA3	phospholipase A2 group XV [Source:HGNC Symbol;Acc:HGNC:17163]		NM_001363551;NM_012320	PLA2G15			15.7731	18.555	10.0985	14.9922	2.87878	5.27589	17.7649	15.9202	5.29956	9.63739	14.9602	4.42458	4.94478	17.6756	10.7557	7.14039	16.7765	7.06652	63.7458	27.753	20.3572	15.8954	13.8768	18.7912	2.88483	19.5375	102.046	6.9801	11.533	9.12731	12.0706	13.8504	8.89261	13.2258	14.7579	6.97525	4.82875	9.18913	9.92051	21.3829
SPRY2	ENSG00000090020	ENST00000377102;ENST00000377104	hSPRY2	sprouty RTK signaling antagonist 2 [Source:HGNC Symbol;Acc:HGNC:11270]	IgA NEPHROPATHY SUSCEPTIBILITY TO 3	NM_001318538;NM_001318537;NM_005842;NM_001318536	SPRY2			2.97614	1.66653	0.986139	2.07086	1.1938	0.605421	0.468152	1.02767	0.264071	2.06162	2.48923	1.26234	0.671014	2.24394	0.741772	0.809009	1.07882	0.788454	3.61933	2.92058	4.33862	1.57657	0.975355	3.00204	0.149739	2.07531	30.2201	0.55027	1.48329	1.14876	0.823447	0.497064	0.56159	1.34613	4.54758	0.256906	0.634739	1.17678	0.798387	0.879678
HIVEP2	ENSG00000171720	ENST00000367603;ENST00000012134;ENST00000367604;ENST00000474532;ENST00000421237	HIV-EP2;MBP-2;MIBP1;Schnurri-2;ZAS2;ZNF40B	HIVEP zinc finger 2 [Source:HGNC Symbol;Acc:HGNC:4921]	Autosomal dominant non-syndromic intellectual disability;MENTAL RETARDATION AUTOSOMAL DOMINANT 43;HIVEP2 associated syndromic developmental delay with intellectual disability	NM_006734	HIVEP2			43.5522	40.2437	59.7032	111.266	51.5875	65.9955	28.9294	31.7499	28.2426	42.2946	37.6451	107.51	64.6452	29.1434	21.401	88.5473	41.0572	74.3049	119.47	25.0293	12.476	38.0513	57.0024	8.36774	27.8236	83.9308	3.94536	27.3997	47.5895	33.4467	46.7713	36.0412	46.0607	54.1374	23.9357	105.319	70.6473	41.0493	49.9109	52.189
CCL4	ENSG00000166710	ENST00000615863;ENST00000621626;ENST00000613947	Act-2;AT744.1;LAG1;MIP-1-beta;SCYA4	C-C motif chemokine ligand 4 [Source:HGNC Symbol;Acc:HGNC:10630]		NM_002984	CCL4			4668.25	4127.31	4321.38	7640.43	2717.95	11483.7	7575.82	2592.24	2253.14	1227.42	4936.45	7635.08	7533.52	2406.05	3584.22	8355.17	3376.58	7294.46	1436.78	2200.37	1502.42	1719.68	1195.9	1281.88	6389.16	8188.43	601.926	4691.29	5890.62	4949.56	7153.45	3081.77	2022.77	3244.83	3625.86	15824.7	6128.29	5034.55	3835.13	2976.94
TRPM2	ENSG00000121964	ENST00000300482;ENST00000431901;ENST00000397928;ENST00000397932;ENST00000300481;ENST00000498430;ENST00000621064;ENST00000490982	EREG1;KNP3;LTRPC2;NUDT9H;NUDT9L1;TRPC7	transient receptor potential cation channel subfamily M member 2 [Source:HGNC Symbol;Acc:HGNC:12339]		NM_003307;NM_001320350;NM_001320351;NM_001320352	TRPM2	NR_038257		5.46546	3.1309	10.5573	2.55001	9.98135	7.55574	7.58898	10.5862	10.5173	5.60939	8.91909	4.11415	4.52882	14.9046	4.71307	9.9549	14.8811	18.8501	9.89281	15.8036	6.92721	9.81322	7.69652	58.9323	15.0839	1.77365	13.7638	31.2542	12.1263	15.1223	9.46361	12.1754	7.68119	5.35259	5.26676	2.90756	8.58253	2.58774	8.16645	11.5212
AC025048.6	ENSG00000141655	ENST00000634326;ENST00000627667		adaptor-related protein complex 1, sigma 2 subunit (AP1S2) pseudogene				NR_027408		3.4454	1.53045	2.3843	4.33212	0.2009	5.86531	7.7085	2.4819	8.34705	3.71384	4.4225	13.702	0.204661	2.34676	11.8854	3.14182	0.227171	1.24179	5.80337	4.10626	5.4588	3.0326	5.64975	0.254452	18.1708	7.90042	7.14287	8.5634	0.370935	2.06158	2.62922	3.6488	1.47931	10.2748	2.12862	4.38857	4.09094	0	2.40919	0
FAM27B	ENSG00000185187	ENST00000610601	bA12A20.3;FAM27A2	family with sequence similarity 27 member B [Source:HGNC Symbol;Acc:HGNC:23667]			FAM27B			0	0	2.18697	0	5.31077	1.4079	7.48252	9.83518	7.07147	11.1294	3.7736	2.62017	2.66457	1.825	0	0	0	4.12057	6.01592	0	26.0255	0	0	3.33362	8.08817	0	7.80559	7.93501	2.50707	0	2.73635	3.26248	6.5255	0	5.20252	2.49186	0	1.78523	0	0
IL36G	ENSG00000184293	ENST00000447128;ENST00000376489;ENST00000259205	IL-1F9;IL-1H1;IL-1RP2;IL1E;IL1F9;IL1H1	interleukin 36 gamma [Source:HGNC Symbol;Acc:HGNC:15741]		NM_001278568;NM_019618	IL36G			5.04476	0.277081	0.484833	6.35154	0.29268	4.4628	0.325322	0.258081	0.409321	1.01501	1.12827	7.70257	3.60581	1.49147	0.615842	12.9887	0	0.675019	0.138352	0.395321	0	0	0.087887	0.199295	3.90578	19.2505	0	0.254131	2.34766	3.11157	0.641488	0.121771	0.39424	0.641091	0.0984823	25.9824	6.79304	0.592476	2.43502	0.145841
PLOD2	ENSG00000090615	ENST00000461497;ENST00000282903;ENST00000360060;ENST00000494950;ENST00000495700;ENST00000475505;ENST00000478436;ENST00000460520;ENST00000469350;ENST00000480704	LH2	procollagen-lysine,2-oxoglutarate 5-dioxygenase 2 [Source:HGNC Symbol;Acc:HGNC:9082]	Bruck syndrome;BRUCK SYNDROME 2;Bruck syndrome type 2	NM_182943;NM_000935	PLOD2			16.909	2.27038	3.27898	38.8805	4.17658	14.8768	1.46688	2.15866	2.44113	0.806409	1.05247	31.1042	17.2133	8.35734	6.04315	31.3661	1.44547	1.42072	1.15478	5.53757	1.11399	2.42011	5.0086	0.594675	3.4458	41.3765	7.18216	3.48887	4.20772	3.33016	1.78674	2.42831	2.68795	2.7199	3.70494	35.9849	9.77952	1.82491	11.6496	1.78348
SIGLEC14	ENSG00000047188	ENST00000360844;ENST00000533866		sialic acid binding Ig like lectin 14 [Source:HGNC Symbol;Acc:HGNC:32926]		NM_001098612	SIGLEC14			12.9943	11.3802	7.51026	3.65309	12.5213	9.80288	9.97199	13.3169	5.75763	2.09475	9.66225	7.78877	6.44508	22.3536	11.7333	11.3987	12.4356	23.3603	2.40883	25.0932	8.97268	2.91712	6.77209	18.9397	0.127564	8.28913	13.3239	29.1699	12.6093	23.8542	11.7958	13.1629	9.58875	10.7636	9.65421	14.8893	3.60707	3.45266	11.0775	8.3125
ALOX5AP	ENSG00000103490	ENST00000380490;ENST00000479597;ENST00000617770	FLAP	arachidonate 5-lipoxygenase activating protein [Source:HGNC Symbol;Acc:HGNC:436]	STROKE ISCHEMIC	NM_001629;NM_001204406	ALOX5AP			30.0528	10.6665	36.3441	36.8922	21.8802	78.4531	30.7927	13.1097	34.4903	24.9121	18.3343	70.5199	59.2713	16.4153	10.1086	28.7138	6.0818	24.8952	3.43782	14.7711	3.67752	63.3426	62.9457	92.0824	10.7015	44.0873	48.7884	32.2998	25.0978	15.9368	31.9615	9.09648	23.9885	29.9461	6.74809	30.384	44.8753	10.7714	34.2453	10.0208
SNAI1	ENSG00000183722	ENST00000244050	SLUGH2;SNA;SNAH;SNAIL;SNAIL1	snail family transcriptional repressor 1 [Source:HGNC Symbol;Acc:HGNC:11128]		NM_005985	SNAI1			5.50694	2.15308	1.37309	3.39914	13.5781	8.05365	10.483	5.23061	14.741	1.47742	4.22127	5.16783	4.27385	21.3472	7.50313	12.8209	6.98634	14.3421	1.0734	7.07355	1.39673	5.65742	4.34911	0	7.25948	0.295057	0.0520286	9.17633	2.32589	9.98235	25.8045	19.8835	25.0287	3.12669	1.85027	11.6839	8.6933	6.30092	13.283	10.9413
MEFV	ENSG00000100058	ENST00000219596;ENST00000339854;ENST00000536980;ENST00000537682;ENST00000538326;ENST00000542898;ENST00000536379;ENST00000539145;ENST00000541159;ENST00000570511;ENST00000572244;ENST00000574583;ENST00000576315;ENST00000539154	FMF;MEF;TRIM20	MEFV innate immuity regulator, pyrin [Source:HGNC Symbol;Acc:HGNC:6998]	Behcet disease;FAMILIAL MEDITERRANEAN FEVER;Intermittent hydrarthrosis;Sweet syndrome;FAMILIAL MEDITERRANEAN FEVER AUTOSOMAL DOMINANT;NEUTROPHILIC DERMATOSIS ACUTE FEBRILE	NM_000243;NM_001198536	MEFV			1.74109	2.56533	3.63888	0.613147	17.5011	7.21648	4.45251	8.65758	19.9867	10.3321	4.30159	12.4649	3.97345	9.54735	9.68358	4.19315	7.95704	10.5523	0.691793	6.22246	2.17315	13.2703	8.03481	1.88815	27.1003	0.232177	0.799705	17.8756	1.56158	9.6008	10.3255	18.0248	12.2118	7.92548	2.8031	4.87693	6.80155	6.70777	11.632	13.921
OLFML2B	ENSG00000133195	ENST00000533556;ENST00000294794;ENST00000525589;ENST00000367940;ENST00000367938	DKFZP586L151	olfactomedin like 2B [Source:HGNC Symbol;Acc:HGNC:24558]		NM_015441;NM_001297713;NM_001347700	OLFML2B			10.0563	8.35078	7.50503	14.0009	3.51415	8.78422	9.96253	6.29264	4.42011	10.2873	4.9024	4.85652	3.99877	7.85023	4.67118	6.543	7.03684	2.19814	17.2184	6.66189	15.1584	15.6504	8.5578	20.3411	2.10339	21.8562	79.9848	7.98137	6.5778	6.80166	7.11685	5.92466	5.29409	5.90442	4.53391	5.54502	4.48048	7.20025	4.52541	6.54233
RDM1P4	ENSG00000029559	ENST00000606708		RDM1 pseudogene 4 [Source:HGNC Symbol;Acc:HGNC:53920]			RDM1P4			1.91109	3.25851	6.96893	1.07357	0	1.82078	7.33145	0	0	5.15135	8.51473	0	0	9.32027	2.49721	16.3667	2.6653	6.78864	0	2.0556	11.4703	0	4.70134	25.6762	0	5.03254	12.9179	7.33233	4.46497	0	5.36499	0	2.05852	5.92022	0	0	3.03714	0	3.78148	0
AC010542.3	ENSG00000185000	ENST00000561527;ENST00000561728;ENST00000676821;ENST00000677668;ENST00000677753;ENST00000678282;ENST00000678257;ENST00000677405;ENST00000677166		novel protein						2.90259	3.42179	6.68475	1.95397	0	4.90961	0.963915	2.97673	8.21874	0	0	0	3.64979	1.55796	9.68466	0	2.78256	12.4585	0	2.01934	3.95104	0.310854	0.805199	0.781931	25.5605	2.14398	7.46232	5.94528	2.17874	2.3174	3.50359	0	6.60562	2.26116	2.69395	0	2.22822	0	7.59577	7.83775
GBP2	ENSG00000143162	ENST00000370466;ENST00000464839;ENST00000493802;ENST00000463660		guanylate binding protein 2 [Source:HGNC Symbol;Acc:HGNC:4183]		NM_004120	GBP2			1036.39	955.797	1199.14	429.293	942.554	1534.44	1033.06	1192.69	1388.18	1266.06	1117.86	1063.42	933.006	798.445	1096.61	983.387	885.701	1469.59	692.043	882.091	645	1277.02	957.46	422.458	1314.28	477.472	70.8899	1456.5	761.949	948.34	1036.86	1082.33	1083.81	1334.59	764.098	856.962	956.546	1141.5	1227.67	853.541
F3	ENSG00000111802	ENST00000334047;ENST00000370207;ENST00000478217;ENST00000480356	CD142;TF	coagulation factor III, tissue factor [Source:HGNC Symbol;Acc:HGNC:3541]		NM_001993;NM_001178096	F3			74.5107	51.4259	59.7475	143.527	10.7547	32.8764	38.5546	29.5382	20.0879	21.1586	32.8058	38.3624	78.2188	18.0346	29.1685	118.199	13.9371	32.978	75.2816	35.2819	18.0386	9.19271	10.9009	13.2332	21.754	259.958	24.81	16.7201	80.1139	12.7566	26.84	25.9541	26.6205	23.2613	39.4914	110.38	55.4757	25.0328	37.9372	25.6378
CD300LF	ENSG00000197142	ENST00000326165;ENST00000469092;ENST00000301573;ENST00000583937;ENST00000464910;ENST00000462044;ENST00000581500;ENST00000583544;ENST00000343125;ENST00000361254	CD300f;CLM1;IGSF13;IREM1;NKIR	CD300 molecule like family member f [Source:HGNC Symbol;Acc:HGNC:29883]		NM_139018;NM_001289082;NM_001289087;NM_001289083;NM_001289084;NM_001289085;NM_001289086	CD300LF	NR_110298		7.96794	7.64695	7.29328	2.83726	5.96297	1.90039	5.42474	18.3124	9.04807	11.8351	7.58977	0.980908	2.91903	26.7725	21.5562	2.24935	14.853	7.68032	19.5149	17.9939	15.94	6.35748	10.6572	50.4745	14.6165	3.84238	21.7632	15.175	7.93597	9.86777	5.03782	13.252	9.17233	6.191	10.6435	2.31148	3.72504	6.18765	6.33812	8.9766
GZF1	ENSG00000143149	ENST00000338121;ENST00000424216;ENST00000461789;ENST00000477239;ENST00000377051	dJ322G13.2;ZBTB23;ZNF336	GDNF inducible zinc finger protein 1 [Source:HGNC Symbol;Acc:HGNC:15808]	Severe myopia-generalized joint laxity-short stature syndrome;JOINT LAXITY SHORT STATURE AND MYOPIA;LARSEN SYNDROME	NM_001317012;NM_022482;NM_001317019	GZF1			2.63031	3.38655	2.02549	3.70832	2.87247	1.5256	0.958288	2.97049	1.74751	11.0979	3.01957	1.72866	1.75311	3.75542	2.77226	1.95833	1.31878	2.34474	40.2181	2.31922	8.1854	10.4232	8.7633	3.81602	3.14935	3.004	7.79759	2.77712	2.33685	2.7351	1.35814	1.76851	2.04171	4.59462	3.41044	1.69027	1.34379	2.46867	4.41796	2.63535
NBN	ENSG00000077150	ENST00000265433;ENST00000396252;ENST00000409330;ENST00000613033;ENST00000474821;ENST00000520325;ENST00000519426;ENST00000517772;ENST00000523444;ENST00000517337;ENST00000494804	AT-V1;AT-V2;ATV;NBS;NBS1	nibrin [Source:HGNC Symbol;Acc:HGNC:7652]	Familial prostate cancer;Hereditary breast and ovarian cancer syndrome;NIJMEGEN BREAKAGE SYNDROME;APLASTIC ANEMIA APLASTIC ANEMIA SUSCEPTIBILITY TO INCLUDED;LEUKEMIA ACUTE LYMPHOBLASTIC	NM_002485;NM_001024688	NBN			397.276	540.213	734.678	756.177	373.773	600.513	478.74	384.524	324.431	542.234	571.826	531.793	574.519	216.836	339.256	613.005	361.549	465.712	431.965	245.998	320.071	406.265	363.639	263.832	398.936	500.702	28.7101	389.783	630.99	394.722	492.753	363.649	404.296	673.281	421.034	603.909	511.798	469.36	460.669	450.991
KLHL21	ENSG00000145715	ENST00000377658;ENST00000377663;ENST00000467612;ENST00000496707;ENST00000463043;ENST00000610898	KIAA0469	kelch like family member 21 [Source:HGNC Symbol;Acc:HGNC:29041]		NM_014851;NM_001324309	KLHL21			5.13461	4.03681	3.95549	29.66	0.986215	1.04897	0.924779	2.79444	0.770349	4.56667	2.58684	1.8881	4.01363	2.2237	1.6585	6.31459	1.79558	1.62056	4.82741	3.43843	4.15935	2.13817	2.72994	6.52907	1.89598	12.7476	9.13236	1.15556	3.50916	1.39265	0.809409	2.55256	1.92055	5.26543	4.73275	4.22087	2.32947	1.78601	2.39753	1.96794
HCAR2	ENSG00000255073	ENST00000328880	GPR109A;HCA2;HM74A;NIACR1;Puma-g;PUMAG	hydroxycarboxylic acid receptor 2 [Source:HGNC Symbol;Acc:HGNC:24827]		NM_177551	HCAR2			8.45264	11.114	11.3619	19.3701	5.28576	11.7186	3.65268	1.44883	1.16854	6.08116	5.09063	9.10131	30.5333	0.960142	2.58541	44.472	1.30147	15.4642	10.5947	1.56953	8.84555	2.75434	2.78355	11.4132	4.01071	9.56046	0.749677	2.19113	14.2383	5.53142	3.69705	1.33134	2.08446	3.93437	4.08411	30.1992	10.5638	3.91642	9.06731	2.14975
PIK3C2B	ENSG00000177042	ENST00000367187;ENST00000462752;ENST00000479079;ENST00000496872;ENST00000367184;ENST00000415899;ENST00000429009;ENST00000424712	C2-PI3K;PI3K-C2beta	phosphatidylinositol-4-phosphate 3-kinase catalytic subunit type 2 beta [Source:HGNC Symbol;Acc:HGNC:8972]		NM_001377334;NM_002646;NM_001377335	PIK3C2B			2.43569	3.61583	4.07847	12.9295	0.925732	2.81395	2.42904	4.32554	3.49446	3.4223	2.37557	3.84318	11.0721	2.5289	1.98865	4.10349	0.988889	1.34191	8.68019	1.9021	5.67224	2.59949	3.77232	1.46997	0.95447	17.0193	2.978	1.1669	4.23177	0.475307	2.27889	2.49088	3.48178	2.89718	3.54734	2.0759	6.05585	1.96951	3.33361	1.76429
COMMD3-BMI1	ENSG00000111605	ENST00000475460;ENST00000602390;ENST00000489125;ENST00000463409;ENST00000417470;ENST00000602395		COMMD3-BMI1 readthrough [Source:HGNC Symbol;Acc:HGNC:48326]		NM_001204062	COMMD3-BMI1			17.8466	24.6191	21.2099	9.92852	16.5133	1.20899	8.15185	25.9434	1.63064	18.8986	16.8738	8.00773	5.89275	34.3666	19.4536	9.39912	15.1437	14.9039	29.5887	29.4528	19.7755	18.4364	12.8413	29.5218	0.570436	14.249	39.8046	10.3403	25.3427	27.0545	8.31914	29.161	20.5959	23.4817	27.1085	4.16246	20.5846	12.5368	22.8671	27.2592
RPP21	ENSG00000170471	ENST00000433076;ENST00000466327;ENST00000498414;ENST00000489124;ENST00000491477;ENST00000473266;ENST00000442966;ENST00000428040;ENST00000436442	C6orf135;Em:AB014085.3;FLJ22638	ribonuclease P/MRP subunit p21 [Source:HGNC Symbol;Acc:HGNC:21300]		NM_001199120;NM_024839;NM_001199121	RPP21			7.45569	9.15482	0.124761	6.67888	4.15143	0.856376	1.848	9.07946	4.68707	7.99812	6.58789	7.48838	0	3.04378	9.85e-08	2.62509	4.25115	7.39022	5.90193	3.94192	9.91976	9.51439	10.3312	0.629338	3.42527	11.9482	8.08805	2.48895	6.09759	11.717	2.10278	10.598	5.74554	12.574	4.74767	1.51767	7.42052	4.49772	0.158278	9.05166
AC000041.1	ENSG00000125827	ENST00000439655		adaptor-related protein complex 1, beta 1 subunit (AP1B1) pseudogene						1.16965	0	0	0	0	0	4.02661	0	1.13901	0	0	0	0	0	0	0	0	0	0	0	0	0	0	20.0065	6.86262	0	0	0	0	0	7.60485	0	0	0	0	0	0	0	0	0
ODF2L	ENSG00000165629	ENST00000359242;ENST00000460698;ENST00000370566;ENST00000462648;ENST00000294678;ENST00000531412;ENST00000476054;ENST00000473792;ENST00000524695;ENST00000472144;ENST00000463933;ENST00000534092;ENST00000496592;ENST00000488879;ENST00000479890;ENST00000486557;ENST00000472368;ENST00000480440;ENST00000394733;ENST00000478286;ENST00000486215;ENST00000317336	KIAA1229	outer dense fiber of sperm tails 2 like [Source:HGNC Symbol;Acc:HGNC:29225]		NM_001007022;NM_001366783;NM_001366782;NM_001366779;NM_001184766;NM_001366781;NM_001184765;NM_001366784;NM_020729	ODF2L			74.9262	66.6395	92.9667	13.8406	226.938	96.6104	107.894	121.273	202.212	113.619	93.8373	144.793	49.7896	118.543	64.8514	130.273	141.409	93.1638	29.5138	75.5053	31.0311	138.185	86.4739	28.2961	98.6208	21.6454	11.1837	245.644	43.895	213.233	117.589	160.454	218.331	127.971	56.2694	76.6996	95.1817	122.773	150.428	155.201
MTCO3P23	ENSG00000166439	ENST00000561363		MT-CO3 pseudogene 23 [Source:HGNC Symbol;Acc:HGNC:52126]			MTCO3P23			2.04317	2.09974	1.18587	2.85403	7.06442	4.59733	3.15561	3.48014	1.27318	0.74307	8.01377	25.2671	16.6629	1.92088	1.61617	16.0891	5.14188	2.20588	0	1.26551	0	5.73745	3.79096	0.887126	0	1.32262	0.695295	1.84678	2.72445	8.59735	3.62017	3.55148	4.7009	5.65754	4.11174	21.0518	3.5212	8.99197	17.7574	4.39975
IGFBP6	ENSG00000248333	ENST00000548547;ENST00000301464;ENST00000548176;ENST00000650247;ENST00000549628		insulin like growth factor binding protein 6 [Source:HGNC Symbol;Acc:HGNC:5475]		NM_002178	IGFBP6			9.70582	29.1731	8.43891	1.91326	8.80284	20.3817	26.8612	10.5881	54.3705	20.8124	12.6	3.77534	4.22535	6.25805	8.7292	1.45925	12.5488	6.95566	59.74	33.6064	30.7579	16.1247	7.1985	10.3363	33.5666	17.8465	1.36782	10.2126	8.56391	10.0832	18.5743	12.391	19.6729	8.29575	25.8473	8.54755	4.11335	10.84	1.75321	10.4337
ENTHD1	ENSG00000134291	ENST00000325157;ENST00000490326	FLJ25421	ENTH domain containing 1 [Source:HGNC Symbol;Acc:HGNC:26352]		NM_152512	ENTHD1			1.88934	14.3859	16.7045	38.5264	2.30021	2.66949	4.60574	4.21462	1.3879	7.51788	8.34618	1.29609	3.88578	1.51968	2.72407	3.87404	3.34511	8.25084	3.5836	2.09436	3.66905	1.66915	1.91165	7.99295	2.96059	13.9974	13.9985	4.36665	11.2308	3.61883	4.10412	6.82775	5.02044	4.53476	4.38923	1.58993	4.04023	1.97479	4.18391	3.68822
KLHL24	ENSG00000143575	ENST00000242810;ENST00000493074;ENST00000437402;ENST00000454495;ENST00000461813;ENST00000473045;ENST00000468101;ENST00000427201;ENST00000482138;ENST00000454652;ENST00000481126;ENST00000475827;ENST00000468001;ENST00000476808;ENST00000492409	DRE1;FLJ20059	kelch like family member 24 [Source:HGNC Symbol;Acc:HGNC:25947]	Generalized basal epidermolysis bullosa simplex with skin atrophy scarring and hair loss;Epidermolysis bullosa simplex generalized with scarring and hair loss	NM_001349428;NM_001349413;NM_017644;NM_001349415;NM_001349423;NM_001349419;NM_001349429;NM_001349421;NM_001349416;NM_001349425;NM_001349426;NM_001349418;NM_001349424;NM_001349417;NM_001349420;NM_001349414;NM_001349422	KLHL24	NR_146170;NR_146169		6.64268	17.6813	11.7738	26.3232	4.60762	5.44047	6.09558	13.7803	11.7362	33.6161	13.6654	9.45016	9.6848	5.69835	9.94788	14.4566	8.57896	6.02135	113.266	10.1414	22.5484	25.8121	23.9963	13.912	7.44402	15.995	16.3424	3.49374	10.9587	8.93412	9.59322	13.7945	12.8405	28.7067	20.5001	3.72395	8.44233	11.1782	3.7858	10.2251
RRAS2	ENSG00000184922	ENST00000414023;ENST00000529237;ENST00000256196;ENST00000534746;ENST00000526063;ENST00000532814;ENST00000531807;ENST00000532950;ENST00000531421;ENST00000526717;ENST00000537760	TC21	RAS related 2 [Source:HGNC Symbol;Acc:HGNC:17271]	Noonan Syndrome;NOONAN SYNDROME 12	NM_012250;NM_001102669;NM_001177315;NM_001177314	RRAS2			8.75745	4.51841	4.13487	42.4187	3.77782	8.09117	8.70508	4.49166	7.57773	8.0285	4.22561	7.63374	7.07386	1.53222	3.58191	17.423	1.17249	4.62368	13.2171	3.27808	2.71061	4.81772	2.69006	18.1882	2.35293	32.7278	12.7642	1.17281	9.89702	6.02513	3.79156	1.96108	3.26494	3.78492	5.74972	7.15155	7.20959	2.48275	6.31421	0.68596
CDK7	ENSG00000268942	ENST00000626796;ENST00000629350;ENST00000506563;ENST00000512687;ENST00000515391;ENST00000512985;ENST00000256443;ENST00000515180;ENST00000506789;ENST00000510106;ENST00000514676;ENST00000504147;ENST00000508726;ENST00000502604;ENST00000513629	CAK;CAK1;CDKN7;MO15;STK1	cyclin dependent kinase 7 [Source:HGNC Symbol;Acc:HGNC:1778]		NM_001324069;NM_001799;NM_001324071;NM_001324070;NM_001324077;NM_001324072;NM_001324075;NM_001324074;NM_001324078	CDK7	NR_136690		12.26	10.9951	14.6538	11.4817	0.211758	13.1762	21.6158	7.09804	22.1714	4.09478	14.0907	12.678	16.1798	13.9376	14.1869	22.9193	13.2592	11.5015	30.3385	10.4938	6.22506	15.5083	2.98432	5.53467	23.3377	25.7721	10.4605	10.7345	15.7618	11.5372	13.807	15.2912	11.2974	13.3922	11.6888	8.91084	9.90279	3.17655	21.2354	18.84
EHD1	ENSG00000142676	ENST00000320631;ENST00000621096;ENST00000484846;ENST00000359393;ENST00000488711;ENST00000421510;ENST00000498472;ENST00000433803;ENST00000466015;ENST00000455148;ENST00000457202;ENST00000411683;ENST00000489379	FLJ42622;FLJ44618;H-PAST;HPAST1;PAST1	EH domain containing 1 [Source:HGNC Symbol;Acc:HGNC:3242]		NM_006795;NM_001282445;NM_001282444	EHD1			584.002	467.097	514.269	789.44	655.038	1093.3	738.551	431.33	994.215	442.963	501.095	850.344	975.438	676.928	706.229	878.919	574.507	774.983	449.776	417.572	322.781	548.109	509.545	229.198	1489.26	708.612	68.2258	728.628	552.585	629.054	731.125	888.487	625.291	650.749	326.119	879.575	815.215	494.01	755.428	621.183
SIGLEC1	ENSG00000125651	ENST00000419548;ENST00000344754	CD169;dJ1009E24.1;FLJ00051;FLJ00055;FLJ00073;FLJ32150;sialoadhesin;SIGLEC-1;SN	sialic acid binding Ig like lectin 1 [Source:HGNC Symbol;Acc:HGNC:11127]		NM_023068;NM_001367089	SIGLEC1			50.5669	30.5933	48.4845	8.25708	77.2026	69.0664	40.7773	53.7892	71.4274	48.5475	31.8346	90.6451	40.447	47.4633	57.7939	47.395	70.3062	71.1746	8.27702	56.475	15.7191	43.6554	40.0802	69.1167	91.7126	10.8741	5.10227	118.643	22.7479	78.7812	50.0149	68.466	51.7879	37.2061	30.5767	82.5374	55.497	51.7199	52.0034	57.9431
MT1A	ENSG00000100814	ENST00000290705	MT1;MT1S	metallothionein 1A [Source:HGNC Symbol;Acc:HGNC:7393]		NM_005946	MT1A			0.569374	0	0.64042	0	9.94076	2.90016	6.80551	7.07522	24.0045	2.89766	0.824989	6.82673	3.10782	2.59698	3.51049	0	13.2252	1.18217	0	3.4628	0.427191	12.3531	2.42939	0.48946	9.18217	0.731229	1.92178	3.29734	1.85252	3.0996	13.9397	18.7558	7.49854	0.759739	0.380461	5.06574	3.12519	2.68649	0	24.9113
NOCT	ENSG00000137409	ENST00000280614;ENST00000630479;ENST00000515616	Ccr4c;CCR4L;CCRN4L;NOC	nocturnin [Source:HGNC Symbol;Acc:HGNC:14254]		NM_012118	NOCT			13.0532	11.4493	9.3837	15.7525	21.5979	45.8344	33.8098	9.17592	15.0113	7.31567	11.4815	23.8391	9.11196	37.2604	10.0927	24.8301	21.5046	30.043	22.0634	20.7111	4.34181	20.24	8.37324	1.41841	11.3276	12.0255	3.13325	13.394	6.83704	24.0362	60.1074	28.7324	35.8647	13.7001	7.32804	23.945	15.9759	12.9721	18.0681	27.1253
SRP9P1	ENSG00000164190	ENST00000445874	SRP9L1	signal recognition particle 9 pseudogene 1 [Source:HGNC Symbol;Acc:HGNC:23402]			SRP9P1			0	0	0	11.1968	0	0	0	1.9e-07	0	0	4.29738	0	0	0	0	0	0	0	21.1299	0.790305	0.00241736	0	0	2.00638	0	16.6056	1.53135	0	0	0	10.0808	0	0.00140651	0	0	0	0	0	6.92875	19.8336
TAP1	ENSG00000137309	ENST00000486332;ENST00000354258;ENST00000643049;ENST00000645078;ENST00000643923;ENST00000487296	ABCB2;D6S114E;PSF1;RING4	transporter 1, ATP binding cassette subfamily B member [Source:HGNC Symbol;Acc:HGNC:43]	Immunodeficiency by defective expression of MHC class I;BARE LYMPHOCYTE SYNDROME TYPE I	NM_000593;NM_001292022	TAP1			239.675	232.308	269.985	123.314	263.347	314.085	255.885	248.039	361.023	272.035	239.429	254.298	228.67	179.296	233.814	187.838	316.652	290.875	125.82	277.251	161.974	233.042	207.054	145.689	383.969	122.203	14.5059	331.578	197.725	258.575	264.858	300.789	275.327	255.481	217.805	248.881	206.494	242.158	203.694	302.147
XAF1	ENSG00000079332	ENST00000573760;ENST00000575369;ENST00000576341;ENST00000574394;ENST00000346752;ENST00000361842;ENST00000576459;ENST00000572546;ENST00000575267;ENST00000572107;ENST00000576724;ENST00000571217;ENST00000575147;ENST00000574907;ENST00000571135;ENST00000574962;ENST00000571673;ENST00000572495;ENST00000573518	BIRC4BP;HSXIAPAF1;XIAPAF1	XIAP associated factor 1 [Source:HGNC Symbol;Acc:HGNC:30932]		NM_001353137;NM_199139;NM_001353140;NM_001353135;NM_001353136;NM_001353134;NM_001353138;NM_017523;NM_001353139	XAF1	NR_046398		207.085	170.56	219.977	133.005	252.524	153.311	162.736	182.484	145.769	145.73	194.486	258.789	190.734	163.327	171.27	237.431	146.556	214.57	62.143	146.763	134.798	128.991	167.001	154.875	208.301	148.591	10.5744	219.719	174.065	286.144	206.056	156.467	178.86	171.774	204.048	275.944	245.193	186.148	211.679	174.317
SLC2A1	ENSG00000164104	ENST00000426263;ENST00000630287;ENST00000675112;ENST00000676254;ENST00000674765;ENST00000674545;ENST00000475162;ENST00000669445;ENST00000625233;ENST00000372500;ENST00000415851;ENST00000630821;ENST00000629908;ENST00000460369;ENST00000676097	CSE;DYT18;DYT9;GLUT;GLUT1;HTLVR	solute carrier family 2 member 1 [Source:HGNC Symbol;Acc:HGNC:11005]	Childhood absence epilepsy;Classic glucose transporter type 1 deficiency syndrome;Hereditary cryohydrocytosis with reduced stomatin;Paroxysmal dystonic choreathetosis with episodic ataxia and spasticity;Paroxysmal exertion-induced dyskinesia;DYSTONIA 9;EPILEPSY IDIOPATHIC GENERALIZED SUSCEPTIBILITY TO 12;GLUT1 DEFICIENCY SYNDROME 1;GLUT1 DEFICIENCY SYNDROME 2;STOMATIN-DEFICIENT CRYOHYDROCYTOSIS W…	NM_006516	SLC2A1			152.697	53.6337	55.9885	290.868	46.0741	37.3359	28.9384	61.4445	40.98	35.1663	44.5042	110.797	145.615	131.382	94.4013	264.498	39.7188	40.5411	34.2219	74.2859	79.4164	16.423	69.9385	15.6895	29.2778	245.23	92.1779	48.6312	123.368	41.4413	31.6139	99.0776	69.8193	42.3359	83.366	195.813	104.776	40.9954	154.246	51.6807
ITPR1	ENSG00000141552	ENST00000649669;ENST00000357086;ENST00000467056;ENST00000354582;ENST00000456211;ENST00000648266;ENST00000477577;ENST00000544951;ENST00000650294;ENST00000649015;ENST00000648309;ENST00000443694;ENST00000491868;ENST00000649051;ENST00000650079;ENST00000648038;ENST00000650146;ENST00000647717;ENST00000648431;ENST00000648212;ENST00000647624;ENST00000648016;ENST00000647673;ENST00000647708;ENST00000649414…	ACV;Insp3r1;IP3R1;PPP1R94;SCA15;SCA16;SCA29	inositol 1,4,5-trisphosphate receptor type 1 [Source:HGNC Symbol;Acc:HGNC:6180]	Aniridia-cerebellar ataxia-intellectual disability syndrome;Spinocerebellar ataxia type 15/16;Spinocerebellar ataxia type 29;Gillespie Syndrome;SPINOCEREBELLAR ATAXIA 15;SPINOCEREBELLAR ATAXIA 29;Gillespie Syndrome monoallelic;Spinocerebellar ataxia 29 congenital nonprogressive;Spinocerebellar Ataxia Type15	NM_001099952;NM_002222;NM_001378452;NM_001168272	ITPR1			31.6995	23.3025	17.1059	61.2972	6.19941	6.71474	12.1961	12.8586	3.49457	26.9663	13.2579	13.2707	16.01	8.9888	4.44513	10.6241	12.7666	8.88016	36.0282	25.6359	26.2006	15.324	8.38044	46.344	7.37401	82.5369	67.8532	6.5784	21.7276	14.5653	9.25306	12.6885	6.49639	8.11632	31.308	18.9845	10.805	8.7507	11.3363	12.1484
TBC1D2	ENSG00000256045	ENST00000375063;ENST00000375064;ENST00000342112;ENST00000375066;ENST00000493589;ENST00000465784	Armus;PARIS1;TBC1D2A	TBC1 domain family member 2 [Source:HGNC Symbol;Acc:HGNC:18026]		NM_001267572;NM_018421;NM_001267571	TBC1D2	NR_051978		7.31011	10.3454	8.54034	9.63014	6.67803	2.35436	3.92884	11.1978	2.31015	9.07115	6.84336	1.61939	3.76738	12.365	8.78699	4.60186	10.2771	5.34993	8.4563	16.9395	14.056	2.92132	4.26027	37.0913	1.5921	8.00715	63.7455	7.49711	10.5878	13.8872	5.5106	12.5	4.07293	5.16875	9.69479	1.89454	4.59448	5.18638	6.13202	7.4854
SLC1A5	ENSG00000091073	ENST00000542575;ENST00000434726;ENST00000594991;ENST00000412532;ENST00000593713;ENST00000598022	AAAT;ASCT2;M7V1;RDRC	solute carrier family 1 member 5 [Source:HGNC Symbol;Acc:HGNC:10943]		NM_005628;NM_001145145;NM_001145144	SLC1A5			28.6734	23.5416	10.6841	22.5983	10.7138	4.24436	11.9885	25.8965	9.24643	23.9468	12.0146	2.55541	17.2603	17.4049	29.7751	12.3354	11.7889	6.48666	41.7409	30.8932	25.6026	10.6001	17.03	79.9464	10.6745	22.9183	87.2815	8.00092	21.6074	7.65463	8.12637	14.0963	7.45063	21.1472	20.218	3.43251	15.6104	11.2105	12.6552	13.3289
CD14	ENSG00000161016	ENST00000401743;ENST00000302014;ENST00000498971;ENST00000519715;ENST00000512545		CD14 molecule [Source:HGNC Symbol;Acc:HGNC:1628]		NM_001174105;NM_001040021;NM_001174104;NM_000591	CD14			144.614	19.6489	49.2331	26.361	124.312	201.845	57.8809	42.3964	103.264	56.0758	28.9738	145.576	86.6011	81.6086	68.9709	77.3867	68.8478	59.4572	35.8017	54.3376	38.8272	163.59	155.503	452.001	62.7475	98.0098	291.666	81.6339	40.2964	91.1374	65.3389	25.2364	54.1642	46.5881	30.6191	134.875	109.07	58.964	81.3057	59.0555
PLCB2	ENSG00000106244	ENST00000560009;ENST00000559671;ENST00000260402;ENST00000559381;ENST00000559618;ENST00000558588;ENST00000557821;ENST00000456256;ENST00000558505;ENST00000560701;ENST00000561378;ENST00000558409;ENST00000560093;ENST00000543785;ENST00000559634	FLJ38135	phospholipase C beta 2 [Source:HGNC Symbol;Acc:HGNC:9055]		NM_004573;NM_001284297;NM_001284298;NM_001284299	PLCB2			23.9268	40.0678	34.4788	10.8013	14.34	11.7288	34.4886	21.0654	27.2571	30.7274	27.7634	6.80491	11.7126	18.9576	29.948	13.0071	27.8262	11.0526	88.9468	28.6412	46.9789	27.4153	24.2211	88.8465	8.70839	41.5556	180.07	26.915	30.1026	13.0984	21.7612	22.7701	23.2966	24.6326	37.6787	11.2892	8.57314	17.9999	21.7276	29.1659
FSCN1	ENSG00000028137	ENST00000382361;ENST00000444748;ENST00000447103;ENST00000405801;ENST00000473330	FLJ38511;p55;SNL	fascin actin-bundling protein 1 [Source:HGNC Symbol;Acc:HGNC:11148]		NM_003088	FSCN1			130.436	138.877	179.239	86.5145	191.1	205.473	174.705	210.248	276.267	155.036	165.001	176.393	167.358	165.142	109.106	254.835	259.018	212.237	142.729	179.723	88.7402	180.293	133.09	56.267	179.02	136.885	11.747	297.452	140.319	138.843	225.836	302.828	253.209	191.649	76.1086	126.721	166.139	138.81	208.627	312.192
TRMT5	ENSG00000178425	ENST00000261249;ENST00000553903;ENST00000555420	KIAA1393;TRM5	tRNA methyltransferase 5 [Source:HGNC Symbol;Acc:HGNC:23141]	Combined oxidative phosphorylation defect type 26;COMBINED OXIDATIVE PHOSPHORYLATION DEFICIENCY 26	NM_001350253;NM_020810;NM_001350254	TRMT5			20.0857	31.2698	13.4381	26.8427	5.96888	7.0907	10.2424	10.3159	3.07291	9.75444	11.2594	5.03338	8.13492	11.2236	12.8522	10.6204	14.8165	6.14522	7.91962	13.5058	17.7262	2.26835	8.58018	21.2699	0.859383	25.4417	45.4972	3.63366	15.5149	13.8183	7.88974	11.2655	4.05813	8.19569	21.5854	11.2898	6.07694	9.1959	10.7098	21.406
MMP12	ENSG00000186312	ENST00000571244	HME	matrix metallopeptidase 12 [Source:HGNC Symbol;Acc:HGNC:7158]		NM_002426	MMP12			14.8594	1.59671	0.823404	2.17902	0.814978	1.26867	1.89748	2.125	1.27412	1.47631	0.877446	1.4464	2.36804	1.10602	0.438523	2.08544	0.90982	0.278429	6.69906	3.87631	2.86138	1.09779	0.934037	0	0.288726	24.4479	0.965255	1.29993	0.571991	0.370194	1.64561	1.69632	3.63795	2.94079	2.14524	1.24425	0.989146	0.729667	1.88869	1.60866
GIMAP7	ENSG00000135919	ENST00000313543	IAN7;MGC27027	GTPase, IMAP family member 7 [Source:HGNC Symbol;Acc:HGNC:22404]		NM_153236	GIMAP7			4.41156	4.39518	9.06306	0.169452	16.6325	7.23367	4.77244	5.78952	14.8278	3.12034	4.22755	2.32814	1.68742	5.65043	3.68411	2.51676	8.45621	13.5718	0	12.2318	2.50824	3.14191	3.61357	2.0864	5.68893	0.878078	3.71328	24.3868	3.47539	5.9586	6.87547	6.67725	13.5608	2.05944	1.6823	1.47647	2.51465	5.90666	2.43304	6.42861
SERF1B	ENSG00000152240	ENST00000380751;ENST00000380750;ENST00000503931;ENST00000506542;ENST00000515588;ENST00000507177;ENST00000514285;ENST00000513144	FAM2B;H4F5C	small EDRK-rich factor 1B [Source:HGNC Symbol;Acc:HGNC:10756]		NM_001178087;NM_022978	SERF1B			5.86327	15.5101	4.5092	11.4654	9.75259	4.43466	16.4506	26.0533	15.533	7.82822	15.4432	1.83636	6.89327	15.7397	15.5047	5.51366	5.67811	17.1144	21.7298	7.72544	3.03333	7.18778	5.27009	2.68165	2.67758	2.15542	17.21	6.70394	6.42445	6.51977	8.99329	13.3188	13.0693	2.07102	8.98136	2.02188	8.70469	4.47543	5.57868	8.06672
PHGDH	ENSG00000089063	ENST00000493622;ENST00000641597;ENST00000641720;ENST00000642041;ENST00000641947;ENST00000641213;ENST00000641074;ENST00000496756;ENST00000641115;ENST00000642021;ENST00000641491;ENST00000369409;ENST00000641023;ENST00000641513;ENST00000641573;ENST00000641587;ENST00000641570;ENST00000641891;ENST00000641375;ENST00000462324;ENST00000641371;ENST00000641272;ENST00000641247;ENST00000641756;ENST00000641711…	PDG;PGDH;SERA	phosphoglycerate dehydrogenase [Source:HGNC Symbol;Acc:HGNC:8923]	3-phosphoglycerate dehydrogenase deficiency infantile/juvenile form;Neu-Laxova syndrome;NEU-LAXOVA SYNDROME 1;PHOSPHOGLYCERATE DEHYDROGENASE DEFICIENCY	NM_006623	PHGDH			26.4622	33.5658	15.8839	26.8137	10.8828	12.6456	53.1931	15.221	17.6867	36.921	37.9096	4.87159	21.2932	13.629	67.0226	13.6626	23.4184	22.6511	35.2741	40.9088	17.8326	15.4692	25.5236	33.0532	17.6557	41.8121	49.3866	1.75478	52.9547	9.8119	36.6663	8.32797	24.1172	28.5267	38.7361	9.67651	25.659	46.5299	10.4503	51.8491
FAM13A	ENSG00000088827	ENST00000395002;ENST00000264344;ENST00000509478;ENST00000511573;ENST00000503556;ENST00000511976;ENST00000508369;ENST00000513837;ENST00000506433;ENST00000504229;ENST00000504836;ENST00000508360;ENST00000511623;ENST00000507352;ENST00000515155;ENST00000502914;ENST00000502459;ENST00000512339;ENST00000511145;ENST00000509094;ENST00000515600;ENST00000506913	ARHGAP48;FAM13A1;KIAA0914	family with sequence similarity 13 member A [Source:HGNC Symbol;Acc:HGNC:19367]	Idiopathic pulmonary fibrosis	NM_001265579;NM_014883;NM_001265578;NM_001015045;NM_001265580	FAM13A			9.01596	3.41244	4.39085	24.516	6.45333	3.08971	1.19374	3.8025	1.23212	8.54629	2.98361	17.4597	12.2384	4.92649	2.40802	12.9706	2.06332	1.34316	14.3728	3.98725	9.41951	7.60833	17.1227	7.59633	1.17453	24.3829	37.4813	3.04632	4.3288	1.36128	1.35279	2.11228	2.72534	3.65345	6.10578	8.30151	6.85708	3.28264	8.22385	1.41865
FCRLA	ENSG00000196976	ENST00000350710;ENST00000367949;ENST00000367959;ENST00000540521;ENST00000546024;ENST00000674251;ENST00000674323;ENST00000367957;ENST00000236938;ENST00000465403;ENST00000349527;ENST00000294796;ENST00000309691;ENST00000367953;ENST00000367950;ENST00000470841	FCRL;FCRLb;FCRLc1;FCRLc2;FCRLd;FCRLe;FCRLM1;FCRLX;FREB;MGC4595	Fc receptor like A [Source:HGNC Symbol;Acc:HGNC:18504]		NM_001184871;NM_001184872;NM_032738;NM_001366196;NM_001184870;NM_001184867;NM_001184866;NM_001366195;NM_001184873	FCRLA			7.93955	1.72837	1.54385	3.2942	1.07773	1.14357	0.933803	0.735726	0.977104	0.182253	0.579321	1.19543	1.70317	0.0626203	0.123583	0.30426	0.42681	0.283741	3.32183	3.8437	0.63846	0.317636	0.615284	3.75502	0	24.2747	3.88031	0	3.09756	1.22455	0.14372	0.898671	0.64168	0.867106	2.77991	2.00419	0.838765	1.30211	0.486877	0.762957
FRMD4A	ENSG00000055483	ENST00000357447;ENST00000475325;ENST00000495956;ENST00000264546;ENST00000632570;ENST00000632314;ENST00000492155;ENST00000342409;ENST00000477221;ENST00000650014;ENST00000650137;ENST00000640906;ENST00000649155;ENST00000649246;ENST00000649099;ENST00000648400;ENST00000649947;ENST00000649423;ENST00000648761;ENST00000493380;ENST00000475141	bA295P9.4;FLJ10210;FRMD4;KIAA1294	FERM domain containing 4A [Source:HGNC Symbol;Acc:HGNC:25491]	Severe intellectual disability-corpus callosum agenesis-facial dysmorphism-cerebellar ataxia syndrome;CORPUS CALLOSUM AGENESIS OF WITH FACIAL ANOMALIES AND CEREBELLAR ATAXIA	NM_018027;NM_001318336;NM_001318337	FRMD4A			11.8835	9.99265	6.96419	2.21887	4.66745	12.3821	2.81341	11.8867	4.01955	9.5962	8.00215	2.64123	2.49995	6.55742	3.4812	1.45745	7.1203	2.0888	21.7751	11.6551	17.2889	4.93286	3.50444	6.08693	1.69767	4.0941	48.7965	5.98215	3.98342	3.17257	5.62552	6.32901	4.30731	4.03394	5.78483	1.98047	2.58353	1.95453	4.38546	23.6073
EPS8	ENSG00000165934	ENST00000281172;ENST00000543468;ENST00000543523;ENST00000644374;ENST00000646918;ENST00000642939;ENST00000645775;ENST00000646828;ENST00000647224;ENST00000642278;ENST00000646123;ENST00000647087;ENST00000543612;ENST00000540613;ENST00000542903;ENST00000545610;ENST00000541465;ENST00000535734;ENST00000546261;ENST00000508018;ENST00000536956;ENST00000546311;ENST00000535752;ENST00000543363;ENST00000536793…		epidermal growth factor receptor pathway substrate 8 [Source:HGNC Symbol;Acc:HGNC:3420]	Autosomal recessive non-syndromic sensorineural deafness type DFNB;Deafness autosomal recessive 102	NM_004447	EPS8			4.91853	9.60196	5.87507	15.5569	4.73775	8.28054	8.64319	8.50836	4.18193	9.14939	5.72827	2.77	2.40331	6.03548	4.38554	4.44154	6.91451	2.79371	55.0395	10.1289	8.74234	10.0959	7.58645	2.46988	1.27868	8.73161	31.5807	2.51413	3.33281	4.4022	8.59065	6.62067	8.12542	7.02495	5.90226	3.10863	3.20735	6.18619	5.28385	14.2263
ERRFI1	ENSG00000104783	ENST00000474874;ENST00000377482;ENST00000467067;ENST00000469499;ENST00000487559	GENE-33;MIG-6;RALT	ERBB receptor feedback inhibitor 1 [Source:HGNC Symbol;Acc:HGNC:18185]		NM_018948	ERRFI1			2.36576	2.85567	2.32897	14.4917	3.74347	6.08593	2.47775	2.02108	1.11094	4.60705	2.79747	2.0791	4.76758	1.34055	0.837937	1.97638	1.84051	1.40156	9.70148	1.4334	2.91774	3.68712	2.60316	3.3049	0.195928	7.78496	7.70356	2.52782	2.43918	1.82503	4.55908	1.26616	1.93425	2.25328	3.48884	3.76056	3.30285	2.05861	1.05234	1.48774
KCNJ5	ENSG00000115808	ENST00000529694;ENST00000338350;ENST00000533599	CIR;GIRK4;KATP1;Kir3.4;LQT13	potassium inwardly rectifying channel subfamily J member 5 [Source:HGNC Symbol;Acc:HGNC:6266]	Andersen-Tawil Syndrome;Familial hyperaldosteronism type III;NON RARE IN EUROPE: Aldosterone-producing adenoma;Romano-Ward syndrome;HYPERALDOSTERONISM FAMILIAL TYPE III;Long QT syndrome 13	NM_001354169;NM_000890	KCNJ5			0.418666	12.7311	14.98	2.30951	3.72219	2.28254	10.3118	16.5467	7.19413	8.32855	15.9894	0.128048	2.96902	16.6498	15.0801	0.579953	15.4822	4.90895	4.04538	16.2552	14.8373	6.56625	5.58399	16.8422	0.678129	0.773525	11.5203	4.3492	17.5929	4.0638	8.38266	20.0291	15.2404	8.12819	10.1049	0.530641	3.81613	5.4477	3.53232	20.8303
PLTP	ENSG00000042753	ENST00000354050;ENST00000372431;ENST00000372420;ENST00000477313;ENST00000420868	BPIFE	phospholipid transfer protein [Source:HGNC Symbol;Acc:HGNC:9093]	PHOSPHOLIPID TRANSFER PROTEIN	NM_182676;NM_006227;NM_001242921;NM_001242920	PLTP			188.375	80.536	117.1	37.9635	187.472	139.561	45.0172	76.3431	139.945	71.8902	38.615	176.458	147.942	77.2913	39.9382	98.8326	147.25	57.2045	161.786	170.63	49.428	252.7	263.174	91.3719	92.0244	216.47	123.347	259.647	48.7445	163.939	39.2755	79.2612	96.5231	48.8547	81.8111	175.24	68.056	109.635	124.294	125.959
RPL35P6	ENSG00000077514	ENST00000490024		ribosomal protein L35 pseudogene 6 [Source:HGNC Symbol;Acc:HGNC:35520]			RPL35P6			6.67314	24.0183	6.45985	8.9513	0.860212	2.79491	2.73093	2.88046	0.770659	7.3972	7.39082	14.5391	0	3.49851	2.9553	5.87161	11.8277	3.98637	12.745	6.61594	2.38208	0	0	2.73565	0	15.9357	0.857859	2.22511	7.90731	0	0.892384	5.37492	3.27174	8.55471	3.82857	3.26675	0.705181	0	17.8816	10.0192
ZBTB32	ENSG00000138443	ENST00000392197;ENST00000442282;ENST00000426659;ENST00000451726;ENST00000481182;ENST00000262630	FAXF;FAZF;Rog;TZFP;ZNF538	zinc finger and BTB domain containing 32 [Source:HGNC Symbol;Acc:HGNC:16763]		NM_014383;NM_001316902;NM_001316903	ZBTB32			4.46273	0.654393	4.21603	2.3633	12.8046	25.2909	6.09851	4.14703	11.0612	4.44756	2.5907	12.2798	8.61339	2.52561	1.99366	1.47139	2.15241	9.21513	1.65696	4.13729	3.94889	4.75635	7.24645	1.20201	26.4455	1.01374	0.153225	4.83399	1.64525	9.67884	17.5512	4.09636	6.48534	4.24983	2.52011	22.786	5.90421	6.54912	4.09916	8.02909
ARRDC3	ENSG00000124562	ENST00000265138;ENST00000511391;ENST00000505631;ENST00000514284;ENST00000508948;ENST00000503192;ENST00000507075	KIAA1376;TLIMP	arrestin domain containing 3 [Source:HGNC Symbol;Acc:HGNC:29263]		NM_001329672;NM_020801;NM_001329671;NM_001329670	ARRDC3	NR_138072;NR_138071		72.6882	39.4866	27.5588	96.8511	44.3169	56.7208	16.6591	35.1398	23.135	64.2691	44.2032	161.552	106.857	56.0641	70.3503	123.536	6.61011	20.7813	182.498	17.3074	64.2037	95.5239	105.801	29.9408	28.8399	91.8887	76.214	17.7245	41.1036	29.4111	17.1018	25.616	29.7615	68.1147	56.9061	115.403	90.4959	58.5592	91.3864	15.2339
HERC6	ENSG00000205726	ENST00000273960;ENST00000380265;ENST00000264346;ENST00000504905;ENST00000506714;ENST00000502870;ENST00000515365;ENST00000506842	FLJ20637	HECT and RLD domain containing E3 ubiquitin protein ligase family member 6 [Source:HGNC Symbol;Acc:HGNC:26072]		NM_001165136;NM_017912	HERC6			86.4309	71.9449	78.2981	60.9089	106.071	91.9384	78.4524	73.1636	67.9308	61.7969	70.9345	114.663	69.7839	46.2363	47.1717	74.226	66.0918	120.601	20.5318	59.689	54.2154	68.094	68.0264	44.3563	64.0454	52.7732	4.0324	87.2166	55.1379	96.8362	97.6997	61.6668	72.2128	77.6698	66.4173	114.708	66.1829	80.954	77.6023	60.9844
LRRC25	ENSG00000198055	ENST00000339007;ENST00000595840	FLJ38116;MAPA	leucine rich repeat containing 25 [Source:HGNC Symbol;Acc:HGNC:29806]		NM_145256	LRRC25			5.49944	3.09791	1.94421	2.06886	11.8841	3.6608	2.17586	4.86737	4.03494	2.38107	4.43801	6.13319	10.1013	18.1142	13.3276	10.1368	6.58799	8.71982	4.29053	5.18073	2.21719	1.38393	4.23336	20.879	16.4298	5.81113	43.0269	19.6815	4.40987	12.251	3.55751	5.07067	2.7468	1.99277	4.09223	7.80426	14.4317	5.67076	13.013	2.3348
PRKACB	ENSG00000189376	ENST00000370689;ENST00000370688;ENST00000370685;ENST00000470673;ENST00000370684;ENST00000436133;ENST00000446538;ENST00000432111;ENST00000450730;ENST00000370680;ENST00000413538;ENST00000417530;ENST00000394839;ENST00000467507;ENST00000610703;ENST00000614872;ENST00000610457;ENST00000370682;ENST00000394838	PKACb	protein kinase cAMP-activated catalytic subunit beta [Source:HGNC Symbol;Acc:HGNC:9381]		NM_002731;NM_001375565;NM_001375576;NM_207578;NM_001300916;NM_001375579;NM_001375580;NM_182948;NM_001375572;NM_001375578;NM_001300917;NM_001242857;NM_001375562;NM_001375581;NM_001375569;NM_001300915;NM_001375571;NM_001375573;NM_001375575;NM_001375574;NM_001375577;NM_001242861;NM_001242858;NM_001242860;NM_001375560;NM_001375561;NM_001375564;NM_001242862;NM_001242859;NM_001375563	PRKACB			5.32981	7.95299	6.36134	2.63161	6.8214	4.57945	7.44654	6.86786	1.578	5.42958	9.99483	2.68658	2.16921	7.69639	1.86286	3.01054	6.61859	2.50774	16.8672	8.51741	12.3755	9.09937	6.70355	2.9122	0.19533	4.79427	28.529	1.74091	4.06981	7.65833	8.22065	4.16127	7.46867	6.24472	8.67629	2.90674	4.91452	4.55946	2.95906	9.44681
TDRD6	ENSG00000116133	ENST00000544460;ENST00000316081;ENST00000450697	bA446F17.4;CT41.2;NY-CO-45;SPATA36	tudor domain containing 6 [Source:HGNC Symbol;Acc:HGNC:21339]		NM_001168359;NM_001010870	TDRD6			38.5707	37.9235	32.8179	39.1527	30.4958	20.3091	23.1248	38.0263	9.24861	33.9553	36.9747	27.8191	27.29	28.2164	17.3551	35.8682	25.6316	23.7183	47.4487	17.2388	50.8373	11.1125	20.2326	47.3005	2.46689	52.5158	82.6397	18.7436	58.8923	42.2347	31.286	24.1963	26.9545	34.4436	41.1687	31.1813	30.5537	29.4766	56.9369	17.6828
RPS29P14	ENSG00000165115	ENST00000431518		ribosomal protein S29 pseudogene 14 [Source:HGNC Symbol;Acc:HGNC:36471]			RPS29P14			7.26149	0	0	1.15266	3.81711	9.89916	3.54515	3.36485	0	0	1.41159	7.84108	0	0	0	8.68749	2.26379	0	0	0	0	5.29093	3.69562	0	0	5.9902	0	0	1.85922	0	4.17928	1.51932	1.66376	3.65799	0	10.3973	5.58561	2.41791	0	0
PDGFA	ENSG00000099785	ENST00000402802;ENST00000354513;ENST00000400761;ENST00000482462;ENST00000405692;ENST00000426681	PDGF-A;PDGF1	platelet derived growth factor subunit A [Source:HGNC Symbol;Acc:HGNC:8799]		NM_033023;NM_002607	PDGFA			2.97179	8.27688	10.2076	6.28429	21.0404	24.9544	21.7534	3.30831	12.524	9.23679	15.4673	11.8243	8.29767	38.1692	21.6532	8.97769	59.4811	36.6122	6.35984	26.2503	6.19972	18.7371	6.87256	4.90707	56.9113	3.40921	2.96704	9.64652	5.62735	52.1682	19.0033	13.1876	15.0252	12.3154	7.07691	5.30949	14.4018	15.9041	8.80807	37.6874
RNF5	ENSG00000114098	ENST00000375094;ENST00000487940	G16;NG2;RING5;RMA1	ring finger protein 5 [Source:HGNC Symbol;Acc:HGNC:10068]		NM_006913	RNF5			12.2975	6.78289	16.401	9.82818	12.7553	12.4588	11.7854	0.305816	16.7068	1.01926	7.83862	15.4737	16.0143	4.52724	8.39904	15.0877	15.8248	13.8511	16.0066	9.92312	11.1025	16.941	20.0768	6.94164	9.2207	12.2838	11.1132	15.592	13.1242	10.9981	12.2529	0	13.9162	8.71021	13.2897	15.1888	6.74031	7.19584	14.1532	11.0821
LSM2	ENSG00000174130	ENST00000491421;ENST00000493387;ENST00000470083;ENST00000470086;ENST00000375661;ENST00000477182;ENST00000475835	C6orf28;G7b;YBL026W	LSM2 homolog, U6 small nuclear RNA and mRNA degradation associated [Source:HGNC Symbol;Acc:HGNC:13940]		NM_021177	LSM2			7.09678	19.1443	23.2252	7.2888	16.8938	7.28444	22.2949	15.3256	18.6383	21.771	20.3816	11.3126	10.5605	21.3058	12.2955	0.0284946	12.9679	20.7811	4.93714	1.15743	6.40891	13.7409	13.3202	11.4199	3.98282	6.97146	12.6421	10.3762	13.7804	23.6744	14.9853	20.5887	11.3553	0.476211	15.9674	0.045872	10.6635	0.249752	3.37335	21.6506
JAK3	ENSG00000183808	ENST00000527031;ENST00000527670;ENST00000458235;ENST00000534444;ENST00000526008;ENST00000528705;ENST00000528293	JAK-3;JAK3_HUMAN;JAKL;L-JAK;LJAK	Janus kinase 3 [Source:HGNC Symbol;Acc:HGNC:6193]	T-B+ severe combined immunodeficiency due to JAK3 deficiency;Severe combined immunodeficiency autosomal recessive T cell-negative B cell-positive NK cell-negative;Severe Combined Immune Deficiency Autosomal Recessive T Cell-Negative B Cell -Positive NK Cell-Negative JAK3-Related	NM_000215	JAK3			5.11461	5.77772	8.51129	0.852726	13.3743	7.44828	7.32422	12.2708	20.9803	8.98972	5.90585	8.42221	6.82631	17.2447	17.3759	9.6413	13.819	20.0986	1.88417	14.3869	5.71119	8.41179	9.26175	11.4232	32.0875	2.56053	0.365434	28.4359	3.95174	16.0847	10.2439	18.2814	15.2397	6.71676	3.97611	7.04089	9.91373	9.81552	17.6697	9.09484
N4BP2L1	ENSG00000187474	ENST00000380130;ENST00000380139;ENST00000613078;ENST00000635608;ENST00000459716;ENST00000530622;ENST00000635178;ENST00000380133;ENST00000495479;ENST00000343281;ENST00000472298;ENST00000464470	CG018	NEDD4 binding protein 2 like 1 [Source:HGNC Symbol;Acc:HGNC:25037]		NM_001286459;NM_052818;NM_001353633;NM_001353627;NM_001353629;NM_001353635;NM_001353634;NM_001286460;NM_001079691;NM_001353630;NM_001353628;NM_001353632;NM_001353631;NM_001286461;NM_001353637	N4BP2L1	NR_148477;NR_148478;NR_148476;NR_148480;NR_148475		125.139	215.071	194.727	114.144	249.502	237.381	288.398	204.167	338.441	214.894	212.147	221.098	173.854	247.204	155.226	165.001	237.805	237.007	209.143	196.773	155.839	269.087	197.53	48.0215	184.59	88.3699	16.5322	198.816	139.075	246.521	411.02	345.717	394.974	264.422	141.512	179.363	205.746	234.521	236.396	367.715
DPP4	ENSG00000126803	ENST00000677015;ENST00000678668;ENST00000360534;ENST00000678566;ENST00000676810;ENST00000678583;ENST00000676624;ENST00000679104;ENST00000676479;ENST00000676996;ENST00000677212;ENST00000678740;ENST00000678522;ENST00000434918;ENST00000676768;ENST00000491591;ENST00000490286;ENST00000416189;ENST00000494507;ENST00000468903;ENST00000461836;ENST00000497461;ENST00000413651	ADCP2;CD26;DPPIV	dipeptidyl peptidase 4 [Source:HGNC Symbol;Acc:HGNC:3009]		NM_001379606;NM_001935;NM_001379605;NM_001379604	DPP4	NR_166825;NR_166824;NR_166822;NR_166823		23.3576	2.52319	4.33507	3.13063	2.09338	1.56478	1.4973	1.74783	3.29344	1.04222	2.43503	1.39437	1.26519	3.57829	1.65515	0.667014	7.09523	0.717278	9.86056	4.48564	2.74065	2.623	1.21302	0.924651	0	7.60122	1.92369	3.29133	2.25602	4.55081	1.5631	2.82863	2.72888	1.35869	7.32404	0.983112	1.18182	1.45027	1.96262	3.19016
PIGR	ENSG00000140545	ENST00000356495;ENST00000487208;ENST00000491503		polymeric immunoglobulin receptor [Source:HGNC Symbol;Acc:HGNC:8968]		NM_002644	PIGR			1.57573	5.8419	1.21806	1.31112	3.02479	0.0772019	6.51359	1.78861	5.33836	6.72272	0.764538	0.222912	0.166299	25.0053	8.23236	0.247557	13.0602	3.41704	6.05431	23.0552	11.5688	0.253126	3.24504	2.88844	0.0769632	0.381609	0.226015	4.04296	2.90989	4.61905	7.09579	5.21692	10.9663	0.935892	13.4738	3.58066	1.20499	0.288414	0.507826	8.34537
PPARG	ENSG00000103254	ENST00000397010;ENST00000397029;ENST00000309576;ENST00000397015;ENST00000643888;ENST00000643197;ENST00000644622;ENST00000455517;ENST00000652522;ENST00000652431;ENST00000652098;ENST00000651735;ENST00000397026;ENST00000497594;ENST00000438682;ENST00000397000;ENST00000477039;ENST00000287820;ENST00000397023;ENST00000396999	NR1C3;PPARG1;PPARG2;PPARgamma	peroxisome proliferator activated receptor gamma [Source:HGNC Symbol;Acc:HGNC:9236]	Berardinelli-Seip congenital lipodystrophy;Differentiated thyroid carcinoma;Giant cell glioblastoma;Gliosarcoma;PPARG-related familial partial lipodystrophy;CAROTID INTIMAL MEDIAL THICKNESS 1;LIPODYSTROPHY FAMILIAL PARTIAL TYPE 3;OBESITY LEANNESS INCLUDED;TYPE 2 DIABETES MELLITUS	NM_001354666;NM_001374263;NM_001374264;NM_138712;NM_001354669;NM_005037;NM_001354670;NM_001354667;NM_138711;NM_001374261;NM_001374262;NM_001330615;NM_001374266;NM_001374265;NM_015869;NM_001354668	PPARG			1.88754	3.36377	4.0616	7.33379	1.68751	2.32159	4.11796	4.40645	2.25168	6.37394	2.9468	0.929557	1.34023	3.57852	1.98307	1.13044	2.98967	1.95552	17.5116	3.13613	5.21053	5.21325	3.19633	4.69893	1.90719	4.47918	38.8668	1.8886	4.87681	2.01167	2.59841	3.05354	3.40959	4.33179	3.11001	1.20967	2.95654	1.50358	1.74597	3.61251
TM6SF1	ENSG00000197119	ENST00000322019;ENST00000379390;ENST00000379384;ENST00000258909;ENST00000565774;ENST00000564988;ENST00000565982;ENST00000561551		transmembrane 6 superfamily member 1 [Source:HGNC Symbol;Acc:HGNC:11860]		NM_001353882;NM_001353879;NM_001353883;NM_001353881;NM_001353878;NM_023003;NM_001353884;NM_001330385;NM_001353880;NM_001144903	TM6SF1	NR_148560;NR_148561		9.83109	14.3021	19.3005	9.12316	8.3425	11.3361	15.8993	13.9508	10.9112	16.0176	13.9579	6.70972	5.72664	9.71344	8.60067	6.81857	9.71997	10.5577	36.9793	11.4768	16.1904	15.8132	10.938	26.6721	1.29574	12.7272	53.3149	8.77631	11.0976	8.96798	16.4628	10.123	10.4986	12.7895	13.4807	5.6976	9.61732	12.7191	10.5889	17.7843
LSAMP	ENSG00000088451	ENST00000490035;ENST00000333617;ENST00000475403;ENST00000473171;ENST00000498645;ENST00000474851;ENST00000539563	IGLON3;LAMP	limbic system associated membrane protein [Source:HGNC Symbol;Acc:HGNC:6705]		NM_002338;NM_001318915	LSAMP			5.64604	17.2438	23.2088	15.301	0	0.459863	0.891738	1.17254	0	5.41159	2.80052	1.56037	0.219001	0.533259	0.536866	0.160526	0.685934	7.49073	8.05896	0.0522468	1.17662	0.145666	0.678961	11.8896	0.0186293	19.1235	10.249	0.390718	8.54428	0	0	0.0143146	0.216407	0.868997	4.2752	0.932421	1.07604	0.0112844	2.02006	1.53874
SSTR2	ENSG00000153066	ENST00000579323;ENST00000357585		somatostatin receptor 2 [Source:HGNC Symbol;Acc:HGNC:11331]		NM_001050	SSTR2			38.484	33.9336	37.0033	38.924	20.549	46.9562	44.7752	39.6094	9.63289	21.2934	30.1175	29.5043	12.642	13.2153	8.00031	49.0937	53.0328	33.4163	34.8119	46.9619	25.7032	17.9694	14.6182	10.7037	20.3781	20.2192	2.60993	30.8224	24.7298	30.5765	83.7371	43.9575	25.4293	27.8906	28.9903	40.3374	12.9191	30.1542	31.3279	53.4086
FAM20C	ENSG00000142512	ENST00000313766;ENST00000477004;ENST00000471328;ENST00000515795;ENST00000512382	DKFZp547D065;DMP4;G-CK;IMAGE:4942737	FAM20C golgi associated secretory pathway kinase [Source:HGNC Symbol;Acc:HGNC:22140]	Lethal osteosclerotic bone dysplasia;Raine syndrome	NM_020223	FAM20C			11.2266	14.4136	15.0058	17.3079	5.80443	8.60441	12.5066	12.2389	12.873	15.2407	12.0288	6.71347	7.48958	19.3496	16.254	5.26322	13.807	7.61328	60.8273	27.7346	18.8144	14.4798	9.78612	41.3221	6.14874	18.3696	103.952	9.44514	10.4736	7.45695	10.9452	14.4199	8.16113	9.96904	18.3609	6.37755	6.15818	9.34417	8.58449	14.672
TNFRSF9	ENSG00000258227	ENST00000377507;ENST00000474475;ENST00000492571;ENST00000674210;ENST00000615230	4-1BB;CD137;ILA	TNF receptor superfamily member 9 [Source:HGNC Symbol;Acc:HGNC:11924]		NM_001561	TNFRSF9			115.2	132.171	174.026	118.258	186.492	145.571	171.562	141.637	161.6	140.285	114.969	144.246	154.892	127.903	114.762	128.944	194.133	163.436	98.6391	145.007	120.992	127.019	135.322	61.6878	113.153	124.05	7.77549	118.761	128.868	154.745	200.947	142.191	181.778	158.146	111.509	146.219	148.778	148.512	120.384	188.631
IL1R2	ENSG00000112759	ENST00000332549;ENST00000464994;ENST00000493749;ENST00000393414;ENST00000457817;ENST00000441002;ENST00000482658;ENST00000474085;ENST00000485335	CD121b;IL1RB	interleukin 1 receptor type 2 [Source:HGNC Symbol;Acc:HGNC:5994]		NM_004633;NM_001261419	IL1R2	NR_048564		36.9421	4.36311	2.12581	6.66168	2.6555	2.69638	0.986528	2.6142	2.73723	2.96578	1.3092	9.39747	6.3915	1.50659	0.601345	4.06752	0.989757	3.10933	4.3989	3.0277	3.08494	4.06458	6.29288	1.0222	1.36465	28.2043	14.5008	2.02086	2.33186	7.44526	4.39166	1.21507	2.44582	1.62053	2.75981	33.1658	2.40022	5.31123	8.85353	1.26332
BATF3	ENSG00000107175	ENST00000471382;ENST00000478275;ENST00000243440	JDP1;JUNDM1;SNFT	basic leucine zipper ATF-like transcription factor 3 [Source:HGNC Symbol;Acc:HGNC:28915]		NM_018664	BATF3			24.8404	50.5012	47.914	6.97532	97.6915	83.2587	96.3227	89.4571	92.1242	85.1623	58.9726	42.6104	31.4362	73.5123	73.6599	46.3837	139.97	107.179	18.8699	86.9831	27.2322	56.9045	41.9958	34.6164	95.665	5.33194	5.21313	105.089	31.4785	68.9943	142.395	126.845	106.02	84.4835	23.4724	31.6507	54.8011	54.8482	45.239	143.193
PBX4	ENSG00000123472	ENST00000558276;ENST00000557978;ENST00000251203;ENST00000558222;ENST00000559735		PBX homeobox 4 [Source:HGNC Symbol;Acc:HGNC:13403]		NM_025245	PBX4	NR_038198		6.54617	8.99981	8.5043	28.9614	1.21179	1.71663	5.5314	10.1041	6.55351	10.8989	11.983	3.26544	12.3843	8.30986	19.6532	7.30984	8.31223	5.18782	7.93232	7.39845	17.4192	3.16344	9.5091	11.108	3.91049	21.2781	5.03636	3.51831	14.0153	5.06144	6.01465	7.3091	5.45367	8.86541	17.3335	4.38051	12.628	8.06087	5.10419	6.28621
PROCR	ENSG00000141456	ENST00000216968;ENST00000635377;ENST00000634509	CCD41;CD201;EPCR	protein C receptor [Source:HGNC Symbol;Acc:HGNC:9452]	NON RARE IN EUROPE: Non rare thrombophilia	NM_006404	PROCR			10.5738	2.92603	4.57245	2.34884	5.13859	3.12813	2.97797	4.31045	3.21105	3.20035	4.01279	4.83443	2.90927	3.31546	1.43978	1.33016	2.58267	4.54284	4.42562	6.26204	3.50946	1.55654	3.42161	26.1586	0.135743	11.613	3.0702	2.34634	2.24789	5.51065	1.76261	3.82465	2.36895	4.22735	5.17384	2.27891	2.61337	4.05138	1.82129	4.65662
MAF	ENSG00000172086	ENST00000569649;ENST00000326043;ENST00000393350	c-MAF	MAF bZIP transcription factor [Source:HGNC Symbol;Acc:HGNC:6776]	Ayme-Gripp syndrome;Cataract-microcornea syndrome;Cerulean cataract;Pulverulent cataract;Cataract 21 multiple types;Ayme-Gripp syndrome: CATARACT DEAFNESS INTELLECTUAL DISABILITY SEIZURES AND A DOWN SYNDROME-LIKE FACIES	NM_005360;NM_001031804	MAF			0.399859	1.17565	0.564569	2.61858	0.889574	0.627123	1.20107	1.60342	0.802651	1.00902	0.594415	0.421472	0.834249	2.58245	1.22441	1.67281	1.46247	1.34192	1.49313	1.12181	1.03482	0.589031	0.368852	0.892688	0.237258	1.67798	28.4151	1.89458	0.933075	2.07926	1.67391	1.69456	0.9476	0.27705	2.21098	0.936715	1.02559	1.17773	1.33415	1.34931
TMCC2	ENSG00000104047	ENST00000358024;ENST00000495538;ENST00000367159;ENST00000481950;ENST00000468846;ENST00000329800;ENST00000330675;ENST00000648708;ENST00000637895;ENST00000545499	FLJ38497;HUCEP11	transmembrane and coiled-coil domain family 2 [Source:HGNC Symbol;Acc:HGNC:24239]		NM_014858;NM_001297613;NM_001331034;NM_001297611;NM_001242925;NM_001375652;NM_001375651	TMCC2			2.85002	7.29274	7.34152	1.06643	3.92099	3.93073	7.59525	10.7809	15.7157	13.8696	6.0936	3.51572	3.30741	5.4311	1.62917	1.11588	18.0632	7.94502	15.8359	5.99178	2.93277	7.90695	3.24385	1.31149	17.996	1.37062	0.518378	7.45202	3.42479	6.15831	11.158	15.6926	26.4769	19.1962	0.832663	1.19706	4.62366	2.33289	7.65898	30.568
INSIG1	ENSG00000173559	ENST00000340368;ENST00000425172;ENST00000342407;ENST00000476756;ENST00000468307;ENST00000344756	CL-6;MGC1405	insulin induced gene 1 [Source:HGNC Symbol;Acc:HGNC:6083]		NM_001346592;NM_001346594;NM_005542;NM_001346593;NM_198337;NM_001346591;NM_001346590;NM_198336	INSIG1			180.553	83.4933	302.74	441.994	338.525	1036.88	342.803	128.905	180.861	144.439	224.822	478.149	372.029	97.0382	89.0463	465.479	183.995	388.148	139.886	86.439	104.764	304.031	160.609	44.2708	292.638	225.705	133.062	198.392	335.778	238.409	501.831	131.068	160.314	174.323	91.6933	580.307	397.163	177.035	274.731	343.462
PARP14	ENSG00000013441	ENST00000474629;ENST00000494811;ENST00000649945;ENST00000483611;ENST00000460683;ENST00000474669;ENST00000475640	ARTD8;KIAA1268;pART8	poly(ADP-ribose) polymerase family member 14 [Source:HGNC Symbol;Acc:HGNC:29232]		NM_017554	PARP14			414.322	461.517	520.875	384.677	688.226	684.664	544.778	508.095	628.446	520.441	537.993	678.06	616.042	328.688	486.764	558.284	491.672	566.772	285.942	318.807	396.493	594.197	520.495	287.239	729.69	288.992	30.862	475.135	442.298	588.404	654.427	492.393	554.925	511.679	430.396	542.786	522.65	498.859	538.378	591.825
SOD2	ENSG00000092841	ENST00000538183;ENST00000367055;ENST00000546260;ENST00000367054;ENST00000546087;ENST00000444946;ENST00000337404;ENST00000535459;ENST00000541573;ENST00000540491;ENST00000545162;ENST00000535561;ENST00000537657;ENST00000401980;ENST00000452684	GClnc1	superoxide dismutase 2 [Source:HGNC Symbol;Acc:HGNC:11180]	MICROVASCULAR COMPLICATIONS OF DIABETES SUSCEPTIBILITY TO 6	NM_000636;NM_001024465;NM_001322814;NM_001024466;NM_001322819;NM_001322820;NM_001322817;NM_001322815;NM_001322816	SOD2			8774.42	7351.32	9439.95	8445.78	13176.8	13794	7919.27	8679.64	10142	6995.04	8993.77	14594.2	10602.5	7963.96	7793.85	11021.2	9141.36	11056.5	4656.71	7357.83	7033.55	10050.8	9928.01	5258.02	16323.9	8313.2	711.791	12752.5	8617.57	12166.1	10493.1	10024.6	8578.07	9059.92	8003.2	12762.6	11488.8	9445.47	10353.6	9035.02
DYRK2	ENSG00000168675	ENST00000543747;ENST00000344096;ENST00000393555;ENST00000537632;ENST00000319833;ENST00000542503		dual specificity tyrosine phosphorylation regulated kinase 2 [Source:HGNC Symbol;Acc:HGNC:3093]		NM_006482;NM_003583	DYRK2			7.73859	9.97881	6.94473	4.5498	2.38356	0.682972	1.44546	10.3788	1.53766	5.77544	5.33542	1.23039	1.65074	9.80692	4.51357	4.39642	5.57684	2.54233	7.65353	10.5678	13.7961	2.83544	6.55284	11.8054	0.611953	7.06109	36.8787	1.88092	5.81622	5.18346	1.72767	7.20392	4.2093	5.32529	11.3792	1.16016	2.63938	2.04106	6.11945	6.10629
AL034379.1	ENSG00000258366	ENST00000423216		ribosomal protein S27 (metallopanstimulin 1) (RPS27) pseudogene						8.76059	0	18.9182	5.36015	5.67159	3.04068	4.12607	13.1057	1.70171	5.90864	13.2254	3.72141	2.8889	1.28386	8.69376	4.28587	3.4147	8.76382	2.81389	5.02197	10.3017	2.53392	14.2163	21.102	5.6852	8.77125	22.8694	7.35181	6.32971	7.57697	8.58803	9.49267	6.97473	2.78481	11.7809	0.899295	3.09654	1.30298	7.79991	4.38777
FSTL3	ENSG00000164258	ENST00000166139;ENST00000592058;ENST00000589185;ENST00000592947;ENST00000588773;ENST00000591573;ENST00000605925	FLRG;FSRP	follistatin like 3 [Source:HGNC Symbol;Acc:HGNC:3973]		NM_005860	FSTL3			10.2332	15.4534	16.8604	9.32001	19.9776	18.9479	19.4081	24.8388	84.6349	17.4054	18.0616	6.57907	14.0049	38.1313	11.1595	17.0979	67.8468	30.0629	26.7233	27.1543	12.2137	13.4183	10.6039	12.3355	29.8935	20.4134	6.70079	62.2622	14.7903	21.167	24.9201	40.8678	47.9069	23.2302	16.6976	8.79418	19.7268	15.2135	21.084	67.5484
FBP1	ENSG00000125356	ENST00000648117;ENST00000375326;ENST00000414122;ENST00000415431	FBP	fructose-bisphosphatase 1 [Source:HGNC Symbol;Acc:HGNC:3606]	FRUCTOSE-16-BISPHOSPHATASE DEFICIENCY	NM_000507;NM_001127628	FBP1			164.059	231.433	240.989	67.4787	98.3258	44.177	392.54	243.736	196.577	277.041	256.59	20.9076	61.8766	365.341	229.047	39.7931	282.817	115.489	287.204	390.188	288.264	198.656	136.779	309.905	18.5061	127.039	216.763	98.1397	148.543	119.785	246.476	262.802	312.401	209.952	220.455	33.836	92.8889	137.646	109.667	240.463
CCL24	ENSG00000164151	ENST00000222902;ENST00000416943	Ckb-6;eotaxin-2;MPIF-2;MPIF2;SCYA24	C-C motif chemokine ligand 24 [Source:HGNC Symbol;Acc:HGNC:10623]		NM_002991;NM_001371193	CCL24			1.81732	1.24122	0.508468	0.428281	0.509366	0.385463	0.584469	0.37314	0.682877	0.567798	2.02165	0.843452	1.98162	0.537726	2.30778	0.162401	1.3539	1.2134	1.61019	5.76167	3.41945	0.812351	1.45503	9.86087	4.82778	0.14353	0	0.169884	1.36859	2.22974	0.628665	0.655575	1.38421	0.778466	0.983652	2.20906	1.36294	1.08667	0.984904	3.34251
BIRC3	ENSG00000105401	ENST00000527309;ENST00000526421;ENST00000263464;ENST00000673846;ENST00000528940;ENST00000532808;ENST00000527336;ENST00000615299	API2;c-IAP2;cIAP2;hiap-1;MALT2;MIHC;RNF49	baculoviral IAP repeat containing 3 [Source:HGNC Symbol;Acc:HGNC:591]	MALT lymphoma	NM_001165;NM_182962	BIRC3			448.877	702.458	685.929	593.124	501.69	447.508	632.957	655.835	235.167	739.623	678.494	642.083	439.692	422.089	185.708	611.448	486.702	391.987	189.788	421.436	354.855	542.684	447.488	87.9596	98.5957	706.013	37.1328	210.623	497.509	400.57	794.866	533.758	868.158	567.073	484.747	515.549	534.791	661.681	578.957	861.847
PMAIP1	ENSG00000131446	ENST00000316660;ENST00000269518;ENST00000590596	APR;NOXA	phorbol-12-myristate-13-acetate-induced protein 1 [Source:HGNC Symbol;Acc:HGNC:9108]		NM_001382617;NM_001382615;NM_021127;NM_001382623;NM_001382616;NM_001382618	PMAIP1			50.968	58.5945	40.6255	243.388	19.0093	128.571	65.6644	22.0275	21.6005	49.1519	45.366	54.7312	122.448	9.693	14.4418	60.9735	16.282	31.8449	189.823	25.3512	31.0949	81.0071	39.7032	10.3358	23.6271	116.21	32.7877	11.6382	51.6786	19.5264	51.8694	14.9959	19.3495	57.0599	90.2146	100.123	72.9917	55.2143	28.291	22.5887
DOK3	ENSG00000154330	ENST00000312943;ENST00000500323;ENST00000377112;ENST00000510898;ENST00000357198;ENST00000501403;ENST00000510380;ENST00000506493;ENST00000502885;ENST00000509310;ENST00000502380;ENST00000512660;ENST00000510389	FLJ22570	docking protein 3 [Source:HGNC Symbol;Acc:HGNC:24583]		NM_001375799;NM_001144875;NM_001375798;NM_001144876;NM_001375794;NM_001384138;NM_024872;NM_001384137;NM_001308236;NM_001375797;NM_001375796;NM_001384139;NM_001375795;NM_001308235	DOK3			10.6064	7.47729	7.4261	8.08112	5.45031	1.65522	2.50867	6.41757	2.54621	6.27846	6.06502	4.14023	7.59065	16.4508	17.2583	6.87853	10.0092	7.87893	10.5	21.1713	8.93094	1.40309	4.06338	52.1621	10.1059	6.97273	48.9042	12.4455	10.5652	9.24778	1.4742	7.16521	3.86075	2.51396	8.14659	4.0694	6.61508	5.47176	11.2775	4.01632
C3	ENSG00000203747	ENST00000245907;ENST00000601475;ENST00000599899;ENST00000602229;ENST00000599668;ENST00000601008;ENST00000596548;ENST00000596179;ENST00000596238;ENST00000598805;ENST00000594005;ENST00000602053;ENST00000600763;ENST00000594270;ENST00000597442;ENST00000595577;ENST00000594936;ENST00000600744	ARMD9;C3a;C3b;CPAMD1	complement C3 [Source:HGNC Symbol;Acc:HGNC:1318]	Atypical hemolytic uremic syndrome with complement gene abnormality;Complement component 3 deficiency;NON RARE IN EUROPE: Age-related macular degeneration;COMPLEMENT COMPONENT 3 DEFICIENCY AUTOSOMAL RECESSIVE;HEMOLYTIC UREMIC SYNDROME ATYPICAL SUSCEPTIBILITY TO 5;MACULAR DEGENERATION AGE-RELATED 9	NM_000064	C3			84.3543	110.574	116.941	88.6225	58.9477	42.803	41.0357	40.7976	26.1902	116.075	72.305	47.846	44.8358	38.465	46.9701	64.5023	58.0477	77.9145	81.387	67.5773	107.656	66.2029	41.3467	618.37	66.2767	178.365	97.1361	81.739	102.435	56.4634	37.3921	40.5173	27.6941	58.8947	134.257	72.4632	29.3824	40.1378	51.8597	30.8471
AC103810.3	ENSG00000145975	ENST00000583567		Rho GTPase-activating protein 27-like protein pseudogene						2.25608	0	4.266	0	0	0	9.09886	4.89179	22.6754	9.63162	9.48893	0	0	0	13.4185	17.0176	0	10.3574	0	4.57497	3.19427	6.59044	2.49686	7.50526	22.4911	2.80039	2.74674	17.6899	5.12396	13.9017	0	12.9265	2.19092	0	0	6.14813	3.45187	8.63027	0	0
EXT1	ENSG00000110315	ENST00000378204;ENST00000437196;ENST00000436216	LGCR;LGS;ttv	exostosin glycosyltransferase 1 [Source:HGNC Symbol;Acc:HGNC:3512]	CHONDROSARCOMA;Multiple osteochondromas;Trichorhinophalangeal syndrome type 2;EXOSTOSES MULTIPLE TYPE I;HEREDITARY MULTIPLE EXOSTOSES TYPE 1;TRICHO-RHINO-PHALANGEAL SYNDROME TYPE 2	NM_000127	EXT1			7.08395	6.84782	9.78575	9.08106	16.376	39.8484	32.9602	12.4323	9.98183	12.2875	10.1395	20.4859	13.1957	5.82979	2.73371	7.50078	11.724	24.4525	18.7742	6.50959	2.71814	35.2495	14.3772	2.13213	1.87807	11.903	1.83027	10.3083	7.88443	12.9254	53.1862	15.604	17.8976	13.6202	5.30778	22.2895	17.0588	17.6925	12.1692	25.833
SERPINE2	ENSG00000168405	ENST00000409304;ENST00000258405;ENST00000473202;ENST00000409840;ENST00000447280;ENST00000478966;ENST00000432738;ENST00000489065;ENST00000454956;ENST00000423446	GDN;nexin;PI7;PN1;PNI	serpin family E member 2 [Source:HGNC Symbol;Acc:HGNC:8951]		NM_001136528;NM_006216;NM_001136530	SERPINE2	NR_073116		1.59849	4.06823	6.33221	5.92823	1.96662	7.37062	3.99646	1.15637	0.929331	2.83697	4.00685	1.43782	1.82117	0.609841	1.53986	10.1829	1.56473	0.474296	3.41646	1.02726	1.49784	2.26053	0.65858	0.646564	16.2895	5.65698	1.37335	0.487736	0.409805	3.46369	3.93728	1.25525	1.29149	1.38266	2.39046	3.28261	2.26361	1.34524	5.44372	1.89858
MPEG1	ENSG00000093167	ENST00000361050	MPG1	macrophage expressed 1 [Source:HGNC Symbol;Acc:HGNC:29619]		NM_001039396	MPEG1			32.0752	10.8423	29.0676	14.3835	56.9246	38.9314	11.6942	17.9073	10.7747	12.1179	7.8551	51.4639	28.9799	12.2602	3.9966	54.9764	21.55	28.734	1.62794	11.5225	10.3405	25.3474	30.7981	20.7327	20.6408	25.7181	50.9488	59.3922	26.1359	33.8626	20.2042	9.6978	10.4904	11.0084	4.64539	54.605	37.2537	17.1074	41.7334	19.9679
GDF15	ENSG00000099194	ENST00000597765;ENST00000604609;ENST00000595973;ENST00000252809;ENST00000594925	MIC-1;MIC1;NAG-1;PDF;PLAB;PTGFB	growth differentiation factor 15 [Source:HGNC Symbol;Acc:HGNC:30142]		NM_004864	GDF15			7.5328	15.0831	15.8109	18.3957	4.29146	2.26243	8.50632	25.756	8.61687	30.7367	17.0945	1.62338	7.57681	17.2615	16.4006	6.46648	22.7557	9.34015	59.2035	9.57471	27.6357	9.23241	20.432	30.4813	6.974	8.62741	49.5956	5.91023	17.4814	12.6912	3.08079	38.1479	5.24822	14.8403	14.6839	5.62628	12.6387	8.55514	8.60799	8.14108
POLR2A	ENSG00000145979	ENST00000674977;ENST00000617998;ENST00000572844;ENST00000576952;ENST00000575547;ENST00000576114;ENST00000576718;ENST00000574158;ENST00000573603;ENST00000576553	POLR2;POLRA;RPB1	RNA polymerase II subunit A [Source:HGNC Symbol;Acc:HGNC:9187]	NEURODEVELOPMENTAL DISORDER WITH HYPOTONIA AND VARIABLE INTELLECTUAL AND BEHAVIORAL ABNORMALITIES;Syndromic intellectual disability	NM_000937	POLR2A			5.18558	5.19467	11.4655	9.87264	10.4103	6.27029	6.75511	7.12157	21.5838	9.58738	4.96025	9.2776	9.03244	4.71819	16.7739	3.88443	4.52454	5.655	3.96908	3.45389	13.7342	3.03494	5.89092	13.058	35.6223	8.14908	11.1364	17.5222	10.1468	12.4448	3.03452	10.9794	5.78071	6.00657	7.71511	7.34694	13.9219	6.03534	3.87583	8.87056
TRIM16L	ENSG00000176444	ENST00000572555;ENST00000581904;ENST00000449552;ENST00000449697;ENST00000571708;ENST00000578086;ENST00000573443;ENST00000641936;ENST00000571542;ENST00000414850;ENST00000424146;ENST00000571733;ENST00000641182;ENST00000577969;ENST00000574042	TRIM70	tripartite motif containing 16 like [Source:HGNC Symbol;Acc:HGNC:32670]		NM_001353219;NM_001353221;NM_001353226;NM_001353220;NM_001353222;NM_001037330;NM_001353224;NM_001353225	TRIM16L			6.67064	2.47762	2.06208	23.6332	2.86914	2.55169	1.89907	2.27658	2.2365	2.46001	3.36094	3.95487	6.49529	1.2151	2.41058	9.95314	0.960176	1.2649	5.21797	1.23986	3.25896	3.09418	8.26019	9.65192	2.31537	20.3643	10.0037	2.10553	2.5533	0.608873	2.06125	2.65941	2.9434	6.65489	3.80531	4.36884	2.84637	1.8861	5.50794	2.85432
PPIAP22	ENSG00000112118	ENST00000358455	PPIA3L;PPIAL3	peptidylprolyl isomerase A pseudogene 22 [Source:HGNC Symbol;Acc:HGNC:17236]			PPIAP22			4.42768	7.06651	4.54895	4.84265	3.41146	4.23165	7.86381	6.19913	22.5465	6.37034	1.9726	1.7739	2.28979	3.36525	14.5781	3.68184	3.98611	1.33861	1.07837	3.74214	2.47041	0	5.37377	3.75402	9.94954	1.68559	1.87952	3.53035	4.92537	4.3037	3.85523	6.22223	1.10809	3.18748	6.75496	2.11616	4.17824	5.1789	2.92195	7.07908
RNA5SP383	ENSG00000163867	ENST00000362934	RN5S383	RNA, 5S ribosomal pseudogene 383 [Source:HGNC Symbol;Acc:HGNC:43283]			RNA5SP383			0	1.7067	1.98343	1.39296	4.44429	0	0	2.3019	0	3.1737	0.923361	5.09134	5.50847	6.10939	19.9199	5.488	1.41689	5.10605	0	3.25106	1.54179	3.32999	7.73627	0	22.5435	1.33393	1.38605	2.86819	0	4.69354	4.34597	0	0	2.17103	1.32507	3.7005	0	1.34994	0	1.77471
PSMC1P5	ENSG00000256269	ENST00000512850		proteasome 26S subunit, ATPase 1 pseudogene 5 [Source:HGNC Symbol;Acc:HGNC:39780]			PSMC1P5			0	0	0	0	0	0	0	2.21951	0	0	0	0	0	0	0	0	0	0	0	0	0	0	15.8554	0	22.5346	0	0	0	0	0	0	0	0	0	0.000384711	0	0	0	0	0
LACTB2	ENSG00000006747	ENST00000522447;ENST00000276590;ENST00000517601;ENST00000522558	CGI-83	lactamase beta 2 [Source:HGNC Symbol;Acc:HGNC:18512]		NM_016027	LACTB2			26.2327	22.2508	17.7246	23.5087	16.2099	9.79233	11.7686	17.4405	4.13774	10.2531	16.3802	12.6062	13.525	19.0162	7.14703	8.59722	17.4951	12.0518	30.319	20.9468	23.4707	11.7423	15.7216	32.4352	1.30763	23.5264	51.9649	9.88758	20.2691	19.9945	11.9714	9.40929	18.2602	11.6958	26.8669	12.4038	12.31	16.7881	15.5205	17.0829
NUPR1	ENSG00000100055	ENST00000324873;ENST00000567646;ENST00000395641	COM1;p8	nuclear protein 1, transcriptional regulator [Source:HGNC Symbol;Acc:HGNC:29990]		NM_012385;NM_001042483	NUPR1			99.7545	85.307	130.313	50.2136	142.802	116.316	185.368	79.0002	100.498	128.826	47.5853	95.8222	36.7234	32.977	105.418	28.3905	155.282	96.6862	16.5122	149.77	32.1024	97.5109	46.5364	93.1962	80.7654	45.7824	46.011	112.665	22.8604	103.348	191.373	159.513	80.9884	72.1293	29.139	196.833	71.4598	85.0107	46.0935	140.212
HTRA1	ENSG00000198830	ENST00000648167;ENST00000368984;ENST00000420892	ARMD7;HtrA;IGFBP5-protease;PRSS11	HtrA serine peptidase 1 [Source:HGNC Symbol;Acc:HGNC:9476]	Cerebral autosomal recessive arteriopathy-subcortical infarcts-leukoencephalopathy;HTRA1-related autosomal dominant cerebral small vessel disease;Malignant peripheral nerve sheath tumor;NON RARE IN EUROPE: Age-related macular degeneration;Cerebral arteriopathy autosomal dominant with subcortical infarcts and leukoencephalopathy type 2;CEREBRAL ARTERIOPATHY AUTOSOMAL RECESSIVE WITH SUBCORTICAL INF…	NM_002775	HTRA1			48.8709	30.6589	34.198	36.5232	24.6569	50.7143	18.997	17.4972	21.4936	13.2404	26.5035	45.0074	38.5211	10.1113	6.31562	9.39622	16.1359	16.2638	49.3155	40.95	16.5722	49.6816	33.6812	36.959	13.9917	52.7578	113.262	24.07	31.0658	22.2349	13.5111	8.49832	18.9237	19.3162	15.0642	26.1753	28.6898	35.7353	24.452	4.03253
KIAA0930	ENSG00000099331	ENST00000336156;ENST00000423262;ENST00000251993;ENST00000391627;ENST00000488038;ENST00000483374;ENST00000498418;ENST00000474515;ENST00000493003;ENST00000440039;ENST00000414854;ENST00000424508;ENST00000486640;ENST00000417906;ENST00000496226;ENST00000492273	bK268H5.C22.1;C22orf9	KIAA0930 [Source:HGNC Symbol;Acc:HGNC:1314]		NM_001009880;NM_015264	KIAA0930			61.6058	125.702	164.721	112.75	49.7796	38.6047	183.737	122.096	102.706	176.386	137.686	15.8464	52.3167	91.8643	132.249	52.6807	124.013	60.606	288.344	135.503	181.724	85.685	84.8873	185.579	32.6709	99.2472	377.856	97.3743	155.863	76.094	97.0926	127.952	94.8903	114.601	131.498	28.7703	60.8048	57.4166	61.296	139.044
MSMO1	ENSG00000181029	ENST00000261507;ENST00000507013;ENST00000393766;ENST00000504317;ENST00000505270	DESP4;ERG25;SC4MOL	methylsterol monooxygenase 1 [Source:HGNC Symbol;Acc:HGNC:10545]	Microcephaly-congenital cataract-psoriasiform dermatitis syndrome;MICROCEPHALY CONGENITAL CATARACT AND PSORIASIFORM DERMATITIS	NM_006745;NM_001017369	MSMO1			32.3568	51.8455	33.9024	66.4087	9.25506	7.75319	22.8807	28.5244	8.44889	17.8467	29.6671	4.62224	10.0885	28.2337	25.7715	18.7085	17.6061	14.9378	31.3047	28.9229	18.9327	7.59701	7.94583	17.65	2.7244	83.527	77.6398	13.785	39.1726	16.1167	24.7637	18.5429	20.4757	22.0279	26.1516	9.78718	16.6141	17.1805	17.8609	16.732
DHCR24	ENSG00000069275	ENST00000371269;ENST00000647912;ENST00000535035;ENST00000649769;ENST00000648712;ENST00000648728;ENST00000436604;ENST00000647585;ENST00000648641;ENST00000650362;ENST00000648182;ENST00000648494	DCE;KIAA0018;seladin-1	24-dehydrocholesterol reductase [Source:HGNC Symbol;Acc:HGNC:2859]	DESMOSTEROLOSIS	NM_014762	DHCR24			32.6628	51.1474	47.4624	22.325	12.3061	14.0954	49.3265	37.8993	17.7456	36.9626	44.0033	3.15711	3.59343	30.8978	16.0488	10.4574	38.6757	23.3555	60.1735	45.4208	39.7449	17.0893	21.2195	26.5982	5.67564	43.8734	57.4366	22.8133	28.8654	22.1377	42.3245	35.1885	35.1009	52.3374	29.3428	4.64635	12.368	15.3411	15.2766	35.3371
TFPI	ENSG00000164949	ENST00000392365;ENST00000233156;ENST00000481132;ENST00000435414;ENST00000409676;ENST00000339091;ENST00000481389;ENST00000437725;ENST00000421427;ENST00000453013;ENST00000417013;ENST00000420747	EPI;LACI;TFI;TFPI1	tissue factor pathway inhibitor [Source:HGNC Symbol;Acc:HGNC:11760]		NM_006287;NM_001329240;NM_001329241;NM_001329239;NM_001318941;NM_001032281	TFPI			49.6637	64.0956	38.08	185.226	22.1174	48.4386	46.7872	46.8967	28.861	48.5374	50.5515	96.5313	89.9216	40.8123	32.2237	86.5287	19.1597	23.7581	78.0603	25.7213	51.2151	69.5567	70.6648	33.321	20.8692	127.052	117.392	12.4837	56.1073	33.3	43.199	31.6118	38.9473	56.1088	85.0136	60.1916	62.799	47.3282	52.8184	34.8305
GTF2H2B	ENSG00000275074	ENST00000508065;ENST00000507549;ENST00000513202;ENST00000504712	DKFZP686M0199	general transcription factor IIH subunit 2B (pseudogene) [Source:HGNC Symbol;Acc:HGNC:31393]			GTF2H2B	NR_033417		1.71815	9.03881	6.39327	5.93505	8.95571	3.13663	6.0605	15.6465	7.55955	2.73612	8.23463	0	2.88043	10.204	6.85889	1.38356	7.52471	12.6723	15.8986	0.935701	1.28e-05	3.49071	2.00963	1.39479	4.39488	0.431905	22.3536	1.8572	9.35303	10.0473	8.38782	7.45865	8.83167	2.4302	1.86726	0.283316	0	3.70843	7.42319	1.74005
RGPD6	ENSG00000251474	ENST00000463822;ENST00000329516;ENST00000437167;ENST00000484024;ENST00000330331;ENST00000473101;ENST00000459645;ENST00000490990;ENST00000446930;ENST00000480894;ENST00000455695	RGP6	RANBP2 like and GRIP domain containing 6 [Source:HGNC Symbol;Acc:HGNC:32419]		NM_001384362;NM_001384363;NM_001386155;NM_001386141;NM_001386145;NM_001386159;NM_001386163;NM_001123363;NM_001384364;NM_001037866	RGPD6	NR_169873		9.57189	6.24178	0.485163	15.9776	14.1989	4.06262	4.29598	9.32895	3.99326	3.22145	15.7703	6.89136	1.926	4.95977	0.889734	9.81592	2.40875	4.65608	26.6676	1.51419	3.0456	2.48703	9.05664	9.63528	0.750599	1.5527	7.95495	3.7565	7.82253	3.71295	1.11405	0.414151	4.16593	2.4456	14.919	5.02139	7.17288	0.193196	1.11853	12.5416
MOAP1	ENSG00000021762	ENST00000298894;ENST00000556883	MAP-1;PNMA4	modulator of apoptosis 1 [Source:HGNC Symbol;Acc:HGNC:16658]		NM_022151	MOAP1			6.29677	10.9557	0.489448	0.0652027	0.745669	1.93027	0.342665	7.96833	1.74837	6.33966	0.238029	2.65257	0.371624	7.44556	2.18384	6.11468	4.18056	2.42034	1.09662	0.217754	0.401979	4.56168	4.62769	8.32655	0.42186	10.3943	22.2378	0.20972	0.862937	0	0.00178842	6.75517	0.73224	0.548983	0.479775	0.00025715	1.5781	2.88e-08	0.263521	3.60045
PRDM8	ENSG00000170385	ENST00000508965;ENST00000509375;ENST00000506547;ENST00000511825;ENST00000504452;ENST00000508061;ENST00000515013;ENST00000507025;ENST00000415738;ENST00000339711	KMT8D	PR/SET domain 8 [Source:HGNC Symbol;Acc:HGNC:13993]	Early-onset Lafora body disease;Epilepsy progressive myoclonic 10	NM_001099403;NM_020226	PRDM8			11.1004	4.29442	8.84688	20.1193	10.9983	12.3821	8.29547	3.37136	4.72162	5.01725	3.34757	31.0867	17.0063	2.9282	0.593254	15.5706	2.31072	9.61459	5.55759	3.78199	3.06707	11.8589	16.0831	0.549401	6.74775	9.30328	0.400151	4.79134	6.32761	12.2387	7.29244	4.04854	4.67118	3.38614	3.14448	24.9797	13.8079	9.81646	9.65002	4.91271
ZFP36L1	ENSG00000184557	ENST00000555997;ENST00000439696;ENST00000336440;ENST00000557086;ENST00000557022;ENST00000553375	Berg36;BRF1;cMG1;ERF1;RNF162B;TIS11B	ZFP36 ring finger protein like 1 [Source:HGNC Symbol;Acc:HGNC:1107]		NM_001244698;NM_004926;NM_001244701	ZFP36L1			122.41	113.237	91.7796	175.909	75.1269	43.5693	45.0869	86.1369	26.5916	82.7973	101.669	143.196	110.86	127.738	54.7512	125.794	44.8	56.2898	26.4467	72.8979	107.825	46.1927	161.77	47.155	21.5514	169.754	276.527	39.6377	95.1196	72.6205	46.7802	36.6708	92.9745	86.9929	114.571	108.02	96.1575	119.824	107.139	75.6958
DDX60	ENSG00000269858	ENST00000679510;ENST00000393743;ENST00000680771;ENST00000511317;ENST00000507815;ENST00000505393;ENST00000680917;ENST00000513997;ENST00000679744;ENST00000680998;ENST00000681832;ENST00000514995	FLJ20035	DExD/H-box helicase 60 [Source:HGNC Symbol;Acc:HGNC:25942]		NM_017631	DDX60			85.6303	85.4	90.1342	88.2979	102.603	79.1659	65.8651	87.9606	62.7996	78.5353	94.2406	87.7239	77.6875	71.136	57.9265	70.0583	88.2414	78.0013	35.5804	50.9191	65.3174	68.5228	82.6952	46.0011	40.1372	68.4948	4.57943	66.5932	77.0396	123.769	85.1398	59.4387	73.5971	76.1408	79.1748	99.1948	82.2698	87.9299	76.505	95.1739
CYTL1	ENSG00000116005	ENST00000307746;ENST00000506508;ENST00000509419	C17;C4orf4	cytokine like 1 [Source:HGNC Symbol;Acc:HGNC:24435]		NM_018659	CYTL1			3.46786	9.2822	9.22741	5.20686	3.39379	3.04853	6.46818	9.4453	5.24965	17.0152	10.7597	1.31528	6.44603	26.5446	22.1018	4.11557	15.3963	9.85736	4.70395	3.78153	12.9089	3.55054	10.7222	4.08828	0.197412	0.75399	5.17798	2.37023	13.2037	8.65614	10.0864	11.2913	12.5632	15.2835	5.41653	2.52351	3.25994	9.83258	7.07132	14.4383
PLPBP	ENSG00000186432	ENST00000328195;ENST00000520073;ENST00000523358;ENST00000523187;ENST00000518036;ENST00000523994;ENST00000523521;ENST00000521631;ENST00000522808	PROSC	pyridoxal phosphate binding protein [Source:HGNC Symbol;Acc:HGNC:9457]	Pyridoxine-dependent epilepsy;EPILEPSY EARLY-ONSET VITAMIN B6-DEPENDENT;Vitamin-B6-Dependent Epilepsy	NM_001349346;NM_007198;NM_001349347;NM_001349348;NM_001349349	PLPBP			43.5979	45.1172	41.357	53.5138	46.507	18.6672	34.3882	46.4161	12.6953	33.4159	39.2808	25.7279	20.5153	47.9062	21.4528	36.7909	32.6613	43.0303	55.8327	56.0694	41.2122	27.0863	41.4543	38.3546	3.3094	54.5924	95.5168	28.4654	46.6307	42.0132	36.9863	30.3267	37.5489	30.6207	47.6739	28.8943	40.8911	45.9848	42.4584	32.3037
AFF4	ENSG00000084090	ENST00000265343;ENST00000378595;ENST00000478588;ENST00000378593;ENST00000425658;ENST00000477369;ENST00000491831;ENST00000465484;ENST00000421773	AF5Q31;MCEF	AF4/FMR2 family member 4 [Source:HGNC Symbol;Acc:HGNC:17869]	Cognitive impairment-coarse facies-heart defects-obesity-pulmonary involvement-short stature-skeletal dysplasia syndrome;CHOPS SYNDROME;Cornelia de Lange-like syndrome	NM_014423	AFF4			33.2849	42.5715	39.8562	69.8666	23.2407	47.3631	55.0893	35.7018	15.4833	36.1611	49.5947	50.6639	30.8068	24.8774	19.793	42.4515	17.6898	30.2872	180.744	27.2277	28.9322	22.2816	38.6296	17.7004	7.15775	50.6452	28.3017	17.4214	48.2897	27.3382	62.0301	24.6873	33.4227	44.2335	44.2033	48.9087	34.0794	36.1361	35.5625	45.5925
NUSAP1	ENSG00000277867	ENST00000668273;ENST00000558123;ENST00000260359;ENST00000559046;ENST00000450592;ENST00000414849;ENST00000559596;ENST00000558582;ENST00000560747;ENST00000559659;ENST00000560177;ENST00000557840;ENST00000560898;ENST00000560318	ANKT;BM037;FLJ13421;LNP;PRO0310p1;Q0310;SAPL	nucleolar and spindle associated protein 1 [Source:HGNC Symbol;Acc:HGNC:18538]		NM_001243143;NM_001243144;NM_018454;NM_016359;NM_001243142;NM_001301136	NUSAP1			0.350656	1.34259	5.60682	2.4857	2.59846	2.79862	5.83525	5.08216	0.732527	1.44871	1.48263	3.1336	0.734453	11.7372	2.21568	0.528171	2.66679	0	4.25347	17.3447	1.688	5.86614	3.34141	1.86956	0.198097	1.45801	6.42696	1.37581	1.38649	1.83551	1.01721	2.94034	6.92278	0.761462	1.70234	0.757248	1.29518	1.56002	3.05449	4.29391
PPA1	ENSG00000137710	ENST00000373232;ENST00000610026;ENST00000373230;ENST00000625364;ENST00000460755;ENST00000495346	IOPPP;PP;PP1;Ppase;SID6-8061	inorganic pyrophosphatase 1 [Source:HGNC Symbol;Acc:HGNC:9226]		NM_021129	PPA1			178.556	170.288	291.436	60.3914	516.077	343.463	252.92	296.923	359.099	238.408	231.793	461.479	122.312	506.449	176.184	274.15	567.507	530.681	103.021	480.14	134.55	393.989	312.636	67.7105	282.649	73.5786	25.9075	553.586	134.429	545.215	508.701	593.089	534.551	367.759	107.106	278.278	228.056	277.758	368.284	454.579
FCGR1B	ENSG00000175470	ENST00000453173;ENST00000616817;ENST00000369384;ENST00000472543;ENST00000615565;ENST00000471609;ENST00000369383;ENST00000369178;ENST00000466915;ENST00000623603	CD64b	Fc fragment of IgG receptor Ib [Source:HGNC Symbol;Acc:HGNC:3614]			FCGR1B	NR_045213;NR_164759;NR_164760		1.01166	5.96623	13.4478	5.31515	7.58602	22.7793	12.5085	5.67524	7.41443	4.99173	2.75349	13.8032	3.31694	10.7948	14.2748	3.48747	10.9643	6.94389	1.14362	6.301	3.5131	8.54284	4.99905	9.51715	6.63828	0.235516	12.4331	21.5188	1.80611	4.34546	19.335	4.6973	27.0947	3.85702	0.88483	4.32207	2.3066	3.84118	2.38782	3.69642
AL645939.3	ENSG00000173281	ENST00000604495		mitochondrial coiled-coil domain 1 (MCCD1) pseudogene						7.70171	0	3.79595	1.36132	4.35327	0	7.76664	6.59016	0	0	5.35239	0	0	0	0	16.3508	0	6.81601	3.32355	4.14679	0	0	7.09883	0	0	7.6702	0	0	9.01281	9.44227	2.71412	1.81651	4.14079	4.25765	0	3.78625	0	5.26359	0	0
CDH12P2	ENSG00000125945	ENST00000504393	C41-CAD;CDH12P	cadherin 12 pseudogene 2 [Source:HGNC Symbol;Acc:HGNC:1752]			CDH12P2			0.481064	0.985847	1.97747	2.03917	12.6998	1.43969	1.69204	9.26535	1.1952	4.89243	6.7696	2.67166	1.36206	5.25308	3.0458	0	1.60803	3.10059	21.8604	1.2088	2.17944	0	0.59346	1.85044	0	1.86741	10.2155	3.46391	4.93122	2.68621	3.34302	2.78349	1.10721	0.663224	10.9668	4.4707	0	0.937716	3.33918	0
SAMD9	ENSG00000096968	ENST00000379958;ENST00000446617;ENST00000620985	C7orf5;FLJ20073;KIAA2004	sterile alpha motif domain containing 9 [Source:HGNC Symbol;Acc:HGNC:1348]	Familial normophosphatemic tumoral calcinosis;MIRAGE SYNDROME;TUMORAL CALCINOSIS NORMOPHOSPHATEMIC FAMILIAL;MIRAGE - myelodysplasia infection restriction of growth adrenal hypoplasia genital phenotypes enteropathy	NM_017654;NM_001193307	SAMD9			119.337	111.279	112.764	45.8	131.476	95.8931	80.7025	89.2844	59.8215	50.3785	102.449	147.772	67.0678	53.5216	48.3082	93.5255	77.1976	82.7692	13.0707	77.6195	40.894	35.5852	39.8653	45.0418	27.7229	37.7831	8.29191	71.7367	69.4179	111.712	101	66.2035	109.364	70.9432	103.001	124.087	77.7388	105.477	90.8523	106.633
TPGS2	ENSG00000198408	ENST00000590258;ENST00000590652;ENST00000587129;ENST00000591906;ENST00000590842;ENST00000587382;ENST00000334295;ENST00000593035;ENST00000383056;ENST00000590500;ENST00000589049;ENST00000591823;ENST00000585635;ENST00000590692;ENST00000590337;ENST00000587511;ENST00000587207;ENST00000591648;ENST00000588909;ENST00000614939;ENST00000610723	C18orf10;DKFZP586M1523;HsT3006	tubulin polyglutamylase complex subunit 2 [Source:HGNC Symbol;Acc:HGNC:24561]		NM_001330572;NM_001271952;NM_001271951;NM_001271953;NM_015476;NM_001271949;NM_001271950;NM_001271954;NM_001271956;NM_001271955	TPGS2			77.2404	66.5434	74.6747	67.74	46.6095	34.0343	98.4403	71.3154	26.3841	62.6622	58.0297	39.3379	22.6746	67.6631	44.0142	29.5328	60.6762	58.5171	83.7952	102.895	71.8867	77.3248	69.406	24.9502	5.4331	63.4112	77.6703	35.1443	67.9169	48.6156	70.5922	59.9604	71.5362	43.7414	48.8422	30.7341	50.6346	50.0456	50.8782	94.0701
CA2	ENSG00000113141	ENST00000285379;ENST00000520127;ENST00000520996;ENST00000518231;ENST00000522742	CA-II;CAII;Car2	carbonic anhydrase 2 [Source:HGNC Symbol;Acc:HGNC:1373]	Osteopetrosis with renal tubular acidosis;OSTEOPETROSIS AUTOSOMAL RECESSIVE 3;OSTEOPETROSIS AUTOSOMAL RECESSIVE TYPE 3	NM_000067;NM_001293675	CA2			42.5604	68.6397	47.3148	78.4561	12.6831	25.2374	69.4773	27.4059	12.4603	37.1734	58.3517	13.7524	17.3427	32.8788	27.1962	29.8047	33.2952	22.5472	145.915	26.5909	27.6493	23.1556	19.936	34.5024	6.0721	48.0751	153.587	13.7041	45.5292	22.3898	70.3604	26.8203	26.7394	42.5046	46.4598	18.728	24.7907	19.9651	30.9306	39.0417
METTL7B	ENSG00000100124	ENST00000614691;ENST00000394252	ALDI;MGC17301	methyltransferase like 7B [Source:HGNC Symbol;Acc:HGNC:28276]		NM_152637	METTL7B			6.51	10.1582	4.33792	0.476637	2.08236	1.65718	3.21991	5.78416	1.33196	5.53668	5.63618	0.52207	1.94417	2.95118	2.10754	1.45358	2.24086	1.09472	29.5861	4.89782	7.29077	1.74257	7.03074	1.84145	0.83847	9.0241	18.2591	1.34203	2.81656	2.10437	1.85528	9.36181	4.22808	1.3234	6.00836	0.905533	1.53736	3.49428	3.46944	3.89545
SLC41A1	ENSG00000067704	ENST00000367137;ENST00000468057;ENST00000484228;ENST00000484000	MgtE	solute carrier family 41 member 1 [Source:HGNC Symbol;Acc:HGNC:19429]		NM_173854	SLC41A1			15.9511	16.2327	21.9405	8.30807	58.8758	27.0956	21.5294	27.5225	78.1558	18.4659	27.0955	45.1896	20.8102	26.2911	18.8044	21.9246	24.3231	31.5936	10.4441	20.585	7.70888	29.8835	24.0416	3.16247	52.755	16.11	4.22042	29.7175	16.3993	37.2474	20.676	38.7946	48.3897	15.3661	13.1099	40.7098	21.6976	18.0673	30.3135	32.9667
AC002996.1	ENSG00000131781	ENST00000546840		novel protein						5.0392	3.40916	5.70182	2.13572	1.21264	9.57074	7.39509	1.73572	9.04824	0	4.09628	1.79407	0.829746	9.72101	3.34914	10.0883	6.12778	13.3243	12.8584	4.56699	7.35506	3.89562	0.958329	14.1071	0	6.50997	2.11635	9.5104	12.0954	9.85252	8.97275	4.0979	4.26239	5.44497	9.04312	0.653543	5.42932	7.74756	2.38161	0.960349
INHBA	ENSG00000005801	ENST00000416150;ENST00000242208;ENST00000464515;ENST00000442711;ENST00000638023		inhibin subunit beta A [Source:HGNC Symbol;Acc:HGNC:6066]	Adenocarcinoma of ovary	NM_002192	INHBA			22.7967	11.1439	1.19186	7.15707	2.72604	4.28182	4.20814	1.5213	1.34145	1.81418	4.48594	6.55666	7.02897	6.60988	7.66985	9.04892	2.44285	5.98082	0.792643	9.28075	5.37188	0.638106	0.757277	12.2982	5.98857	9.58088	0.0546912	0.872914	4.1307	10.8677	6.15335	1.817	1.74127	3.67685	14.8662	17.4695	4.0492	7.30281	8.11103	3.77725
IFI27L2	ENSG00000099290	ENST00000555558;ENST00000554909;ENST00000238609;ENST00000556727;ENST00000553601;ENST00000556552	FAM14A;TLH29	interferon alpha inducible protein 27 like 2 [Source:HGNC Symbol;Acc:HGNC:19753]		NM_032036	IFI27L2			1.27747	2.17753	15.2354	11.2295	14.3957	15.0432	21.911	23.0083	44.0817	22.4756	14.1295	15.4127	7.69341	19.9916	11.7914	1.04346	20.6945	15.2583	21.0602	27.5193	15.3539	24.7483	7.51461	21.9834	31.3718	17.1624	20.4814	19.8129	14.301	15.8911	23.6711	25.8779	9.65418	12.3962	13.3435	4.50272	12.1971	6.07414	12.3428	2.88777
GRAMD1A	ENSG00000168439	ENST00000599564;ENST00000594597;ENST00000317991;ENST00000600231;ENST00000680623;ENST00000603669;ENST00000411896;ENST00000424536;ENST00000598073;ENST00000599476;ENST00000598580;ENST00000595596;ENST00000598362;ENST00000598118;ENST00000603907	FLJ90346;KIAA1533	GRAM domain containing 1A [Source:HGNC Symbol;Acc:HGNC:29305]		NM_001320036;NM_020895;NM_001320034;NM_001320035;NM_001136199	GRAMD1A			339.552	337.96	432.387	266.078	513.841	557.14	318.317	324.182	528.541	399.281	321.583	572.719	524.644	316.28	359.372	476.543	435.644	543.246	230.897	359.842	298.695	401.761	463.411	321.519	616.241	208.271	31.1411	693.343	359.193	425.004	420.58	467.437	430.023	433.298	263.156	498.689	548.699	419.117	524.215	386.299
SNX7	ENSG00000147535	ENST00000529992;ENST00000306121;ENST00000473868;ENST00000528824;ENST00000454199		sorting nexin 7 [Source:HGNC Symbol;Acc:HGNC:14971]		NM_152238;NM_001364903;NM_015976	SNX7	NR_033716		1.5626	0.843629	1.50315	2.2614	1.14825	1.54021	3.39678	0.984047	24.6752	2.05004	0.932438	3.55705	0.258484	0.660363	0.448122	0.440682	1.50655	1.07678	0.210284	2.43784	12.4071	3.64989	0.986694	0.327713	0.711329	0.144536	0.525904	1.45662	5.19724	1.4668	1.19408	1.85221	20.6227	1.8524	0.302125	0.595859	1.04562	0.465784	0.176768	1.10869
ENO2	ENSG00000082898	ENST00000537688;ENST00000541477;ENST00000537838;ENST00000536199;ENST00000229277;ENST00000538763;ENST00000539713;ENST00000542509;ENST00000545045;ENST00000535366;ENST00000441285;ENST00000535275;ENST00000543975;ENST00000534977		enolase 2 [Source:HGNC Symbol;Acc:HGNC:3353]		NM_001975	ENO2			47.3235	22.8933	25.7212	135.892	12.2868	15.4544	11.7588	12.5089	6.32318	12.4874	20.9483	30.5118	63.659	31.8678	46.3643	51.545	8.77255	11.5785	19.6005	20.8188	22.9193	5.65611	19.0405	17.2272	5.30475	114.546	76.5116	12.1275	50.6568	6.59301	8.46254	20.7075	12.6961	12.7262	44.6204	55.9638	37.6465	15.5643	33.8039	17.9929
GLIPR1	ENSG00000091140	ENST00000266659;ENST00000536703;ENST00000456650;ENST00000550491	GliPR;RTVP1	GLI pathogenesis related 1 [Source:HGNC Symbol;Acc:HGNC:17001]		NM_006851	GLIPR1			149.157	122.152	87.6062	79.211	67.2142	43.3741	74.2341	65.6157	17.7896	74.5968	101.187	66.3353	42.4151	77.4199	16.8178	59.7798	59.3399	76.5802	134.271	123.842	106.731	54.4719	69.498	71.3163	6.02418	100.888	127.038	17.3907	80.0224	60.0139	101.71	38.3208	98.1151	92.2685	151.239	60.2408	54.7714	84.0058	67.8541	87.7806
DHX58	ENSG00000129116	ENST00000589979;ENST00000251642;ENST00000592024;ENST00000586522;ENST00000590637;ENST00000413196;ENST00000591220;ENST00000430773	D11LGP2;LGP2	DExH-box helicase 58 [Source:HGNC Symbol;Acc:HGNC:29517]		NM_024119	DHX58			116.559	113.042	146.372	75.4203	155.617	144.903	139.386	133.515	110.391	135.044	129.85	153.321	117.746	84.365	79.8957	118.776	134.666	168.6	102.04	108.961	75.9375	127.262	114.923	65.3824	128.42	65.5	6.84689	142.966	107.166	142.73	155.625	134.681	131.288	150.926	98.5867	147.379	126.712	131.583	123.524	133.344
LDLRAD4	ENSG00000196502	ENST00000590371;ENST00000679177;ENST00000587905;ENST00000679167;ENST00000590115;ENST00000677055;ENST00000399848;ENST00000676891;ENST00000679303;ENST00000679091;ENST00000677304;ENST00000678459;ENST00000359446;ENST00000676672;ENST00000676815;ENST00000586222;ENST00000677867;ENST00000678309;ENST00000610087;ENST00000678223;ENST00000677744;ENST00000587344;ENST00000593236;ENST00000678400;ENST00000587600…	C18orf1	low density lipoprotein receptor class A domain containing 4 [Source:HGNC Symbol;Acc:HGNC:1224]		NM_001378101;NM_181482;NM_001378099;NM_181481;NM_001378100;NM_001378098;NM_001003674;NM_001276249;NM_001003675;NM_001276251	LDLRAD4			8.16874	11.7537	5.22511	16.2063	4.58772	6.59169	8.17753	6.00303	2.47652	4.36201	8.85614	6.86037	12.7407	12.1909	9.3096	4.99173	3.86319	1.94171	24.5853	8.74228	7.84779	9.13755	9.77432	7.61047	0.226437	10.8085	23.3489	4.08273	5.65567	3.25581	3.91961	4.56702	2.75429	4.7797	21.7972	8.02581	10.9836	8.87108	11.3965	5.53138
ATP6V0D2	ENSG00000170310	ENST00000521564;ENST00000523635;ENST00000285393	ATP6D2;FLJ38708;VMA6	ATPase H+ transporting V0 subunit d2 [Source:HGNC Symbol;Acc:HGNC:18266]		NM_152565	ATP6V0D2			31.3367	46.1649	40.4189	42.0527	7.89526	12.4179	42.7756	39.4427	11.226	46.0945	35.2063	5.55997	11.2337	18.9089	16.7289	14.0603	27.83	13.4026	87.3539	26.8931	60.9121	25.4804	22.7869	20.0978	3.07587	34.5042	65.1309	5.81713	26.2616	13.117	36.642	33.2315	25.1821	36.2291	41.4271	8.0298	14.3045	13.778	22.0997	27.5899
TNFSF13B	ENSG00000160209	ENST00000486502;ENST00000430559;ENST00000375887;ENST00000542136;ENST00000479435;ENST00000493765	BAFF;BLYS;CD257;TALL-1;TALL1;THANK;TNFSF20	TNF superfamily member 13b [Source:HGNC Symbol;Acc:HGNC:11929]		NM_001145645;NM_006573	TNFSF13B			477.539	374.91	317.756	178.087	458.719	458.557	374.618	273.956	253.167	250.154	268.099	622.426	368.497	290.705	257.697	333.568	319.514	302.705	326.691	396.818	249.165	495.801	464.422	205.155	182.273	234.24	28.084	266.975	219.268	371.191	384.85	215.633	375.437	347.072	386.648	555.341	347.24	487.179	375.651	319.304
TNFSF8	ENSG00000182534	ENST00000474301;ENST00000223795;ENST00000618336	CD153;CD30LG	TNF superfamily member 8 [Source:HGNC Symbol;Acc:HGNC:11938]		NM_001244;NM_001252290	TNFSF8			7.71356	2.428	3.668	2.31683	14.9657	37.2501	7.64087	6.34708	12.1244	6.74877	3.75913	22.8327	21.3472	13.102	8.65333	8.21524	5.12259	2.53424	4.69489	5.04721	5.63188	17.4228	8.69175	1.23278	10.7053	1.71578	2.66761	14.2676	3.73247	8.55192	11.526	12.3857	12.3228	12.412	5.21141	11.9261	16.858	14.957	7.65295	5.30366
FBXO6	ENSG00000077254	ENST00000376753;ENST00000474239;ENST00000449067	FBG2;FBS2;FBX6;Fbx6b	F-box protein 6 [Source:HGNC Symbol;Acc:HGNC:13585]		NM_018438	FBXO6			29.2204	40.0509	52.8862	14.0744	53.014	44.2773	44.6801	41.8097	44.3572	53.597	45.4312	38.1322	25.4885	37.8475	36.1708	29.9746	52.6041	71.2219	16.891	57.9061	37.3847	47.5316	37.8124	29.4087	35.2348	10.6586	2.33138	54.2128	33.8275	54.7587	48.8728	51.8107	56.015	59.3862	34.0591	38.7589	32.6061	37.3342	44.3567	47.8909
ZNF702P	ENSG00000145293	ENST00000652240;ENST00000651287;ENST00000270443;ENST00000434269;ENST00000598752;ENST00000600425;ENST00000599665;ENST00000595402;ENST00000599093;ENST00000602242;ENST00000594516;ENST00000597880;ENST00000600949;ENST00000595137	FLJ12985;ZNF702	zinc finger protein 702, pseudogene [Source:HGNC Symbol;Acc:HGNC:25775]			ZNF702P	NR_003578		23.8279	9.12634	2.36492	1.29094	24.6237	0.759932	0.996819	18.9929	4.20043	18.2173	7.36135	2.70018	7.35645	12.2534	2.64423	3.04203	10.2303	0.948325	12.3433	25.208	4.94703	5.15783	6.51775	8.33765	0.265228	2.71138	3.87643	2.82894	8.0878	10.2572	1.78556	4.95405	6.58743	27.0274	8.78359	5.94841	3.0438	4.90294	6.79966	6.77768
KHDRBS3	ENSG00000198863	ENST00000355849;ENST00000524199;ENST00000520981;ENST00000517394;ENST00000519600;ENST00000517859;ENST00000524282;ENST00000522079;ENST00000522433;ENST00000518728;ENST00000521461;ENST00000522578	Etle;etoile;SALP;SLM-2;SLM2;T-STAR	KH RNA binding domain containing, signal transduction associated 3 [Source:HGNC Symbol;Acc:HGNC:18117]		NM_006558	KHDRBS3			8.13963	6.62705	6.85178	22.0904	2.61615	13.8054	5.39814	2.18455	1.93687	4.80058	7.68469	13.5907	2.73658	0.268863	0.750047	6.6381	2.33963	4.62733	11.2159	2.87481	7.63825	8.99732	2.03649	3.65472	2.72223	15.8143	4.28877	3.2954	6.30663	5.35006	6.6463	1.78284	1.78826	4.0946	7.16928	7.19143	3.92517	2.08441	5.85791	4.88407
VASH1	ENSG00000164096	ENST00000167106;ENST00000554237;ENST00000556038;ENST00000553518;ENST00000554743	KIAA1036	vasohibin 1 [Source:HGNC Symbol;Acc:HGNC:19964]		NM_014909	VASH1			2.62622	4.12585	3.63673	3.09556	4.37808	3.17935	6.15484	3.28823	4.38348	4.19642	3.07031	1.21693	3.59689	7.99631	5.13778	2.10655	3.60169	4.30524	12.6828	4.35644	6.8929	4.86113	2.89595	20.4723	7.3512	3.71028	40.9418	2.64103	3.34103	2.55858	3.59048	4.18591	4.08468	4.43381	5.32768	1.27169	4.03933	3.99186	3.5206	3.6623
AC093512.2	ENSG00000275023	ENST00000338110;ENST00000395248;ENST00000575627;ENST00000566897;ENST00000568435;ENST00000562240;ENST00000566280;ENST00000567249		uncharaterized LOC112694756 [Source:NCBI gene (formerly Entrezgene);Acc:112694756]		NM_001365304;NM_001365307;NM_001365305				17.2396	9.80611	8.11908	75.1086	9.52803	9.1405	6.51958	7.45138	2.5258	2.85855	8.15399	12.6499	18.5923	6.93341	4.93809	15.0801	7.34122	7.42101	11.8329	5.98054	9.88328	5.29864	8.85902	7.07008	4.33493	22.916	28.0441	7.7407	15.138	9.2107	4.67567	6.67625	7.22208	7.46712	11.7434	12.7955	9.44533	7.26347	12.1339	3.20059
SLAMF9	ENSG00000014216	ENST00000466773;ENST00000489098;ENST00000368092;ENST00000368093	CD2F-10;CD84-H1;SF2001	SLAM family member 9 [Source:HGNC Symbol;Acc:HGNC:18430]		NM_001146173;NM_001146172;NM_033438	SLAMF9			69.8413	13.3304	16.2461	82.3912	14.9115	21.9847	20.4358	22.9906	13.7693	18.8668	24.6087	41.4425	25.3138	26.424	29.0564	4.35395	13.1662	6.36646	26.8351	14.0832	36.4412	31.6178	58.6972	14.922	5.02157	80.0821	68.2829	7.61011	23.7461	11.3768	11.7598	16.8276	9.64741	25.0113	66.9827	74.8014	17.5196	23.2717	7.97495	8.94607
SOCS2	ENSG00000113810	ENST00000340600;ENST00000549206;ENST00000536696;ENST00000548091;ENST00000549122;ENST00000548537;ENST00000549887;ENST00000551556;ENST00000547229;ENST00000551883;ENST00000549510;ENST00000622746	CIS2;Cish2;SOCS-2;SSI-2;SSI2;STATI2	suppressor of cytokine signaling 2 [Source:HGNC Symbol;Acc:HGNC:19382]		NM_003877;NM_001270467;NM_001270468;NM_001270471;NM_001270470;NM_001270469	SOCS2			1.3731	6.16434	5.55255	1.70721	6.36148	15.211	13.9171	6.64341	18.8923	7.47609	4.39101	2.633	1.80468	6.60389	2.16729	2.72275	11.549	11.3932	1.21778	15.5132	3.10963	5.39722	5.67517	0.370673	8.86447	0.938694	0.135004	2.21591	1.94735	7.34876	22.9434	7.52384	20.682	6.08832	1.44942	2.60613	5.16258	6.28101	4.21877	24.1196
CTSV	ENSG00000101079	ENST00000680490;ENST00000538255;ENST00000259470;ENST00000681927;ENST00000680385;ENST00000680221;ENST00000681737;ENST00000680159;ENST00000679661;ENST00000681517;ENST00000680435;ENST00000680787;ENST00000681330;ENST00000679917;ENST00000479932;ENST00000679551	CTSL2;CTSU	cathepsin V [Source:HGNC Symbol;Acc:HGNC:2538]		NM_001201575;NM_001333	CTSV			5.32587	7.44135	3.85941	10.2863	1.64762	7.05828	6.38124	3.4672	1.7809	1.94827	3.05781	4.83039	3.51212	2.16744	3.8254	0.775257	2.25488	1.25639	8.6537	2.93762	4.99479	3.05108	5.37606	0.429673	3.06101	11.5762	15.1682	3.62176	3.24904	3.17413	2.9202	2.53802	3.02292	3.21161	5.11968	2.17923	3.38924	3.63397	5.19435	3.36379
SLC26A11	ENSG00000139278	ENST00000577155;ENST00000573809;ENST00000361193;ENST00000574967;ENST00000572652;ENST00000576126;ENST00000571888;ENST00000411502;ENST00000546047;ENST00000571602;ENST00000571564;ENST00000572725;ENST00000572226;ENST00000571176;ENST00000571072;ENST00000571215;ENST00000575019		solute carrier family 26 member 11 [Source:HGNC Symbol;Acc:HGNC:14471]		NM_001166347;NM_173626;NM_001166348;NM_001166349	SLC26A11			10.8174	46.8443	63.8471	29.0587	13.1352	15.5187	41.1772	38.5882	8.09332	47.3011	43.349	6.9255	9.23621	12.9745	12.7145	11.8586	25.9509	30.6445	68.4091	21.8327	67.1332	30.5418	23.2492	60.2228	7.52175	18.7886	134.03	11.5894	36.2046	16.7718	39.1073	31.217	22.6561	28.3198	30.913	8.03986	19.2588	21.8897	20.1771	39.1972
HSH2D	ENSG00000155330	ENST00000616645;ENST00000586872;ENST00000613986;ENST00000616070;ENST00000535834;ENST00000613195;ENST00000593031;ENST00000591154	ALX;FLJ14886;HSH2	hematopoietic SH2 domain containing [Source:HGNC Symbol;Acc:HGNC:24920]		NM_032855;NM_001352265;NM_001382417;NM_001352266;NM_001369808;NM_001369809	HSH2D	NR_163150;NR_111903;NR_111904;NR_163153;NR_163156;NR_163155;NR_163151;NR_163152;NR_163154		3.95392	6.2185	9.40369	1.70335	5.6322	6.81432	6.47939	7.11951	12.8368	16.9052	6.92289	3.3828	1.53477	8.82174	11.8936	2.82729	18.9212	14.1143	5.71716	21.1784	5.88304	6.35232	6.36094	1.60796	6.77272	0.675644	0.0525874	15.0746	3.01175	11.1548	7.33975	7.11302	8.85024	10.7185	11.3215	5.31059	2.42453	15.6067	2.90015	8.50346
NR4A2	ENSG00000241553	ENST00000339562;ENST00000426264;ENST00000409572;ENST00000417764;ENST00000675870;ENST00000417972;ENST00000409108;ENST00000429376;ENST00000406048;ENST00000424077;ENST00000421709	HZF-3;NOT;NURR1;RNR1;TINUR	nuclear receptor subfamily 4 group A member 2 [Source:HGNC Symbol;Acc:HGNC:7981]	Parkinson disease late-onset;NR4A2-related developmental disorder monoallelic	NM_006186;NM_173173	NR4A2			4.12607	2.37706	2.65859	4.71262	3.98655	4.08832	1.54455	2.85831	1.37623	5.97279	1.51866	5.25045	3.07378	1.0249	1.90014	4.01331	1.44142	2.11471	41.8395	1.22039	1.59199	12.6537	8.19966	4.31843	1.15743	1.71809	3.65844	3.39574	2.67183	3.44503	1.88495	2.19946	2.94873	3.82077	3.90659	7.09911	2.50649	2.55994	3.84694	2.81478
TRIM22	ENSG00000169136	ENST00000425490;ENST00000379965;ENST00000460454;ENST00000454828;ENST00000414641;ENST00000480395;ENST00000414897;ENST00000493494;ENST00000450670;ENST00000429063;ENST00000444844	GPSTAF50;RNF94;STAF50	tripartite motif containing 22 [Source:HGNC Symbol;Acc:HGNC:16379]		NM_006074;NM_001199573	TRIM22			977.674	939.441	1143.14	421.059	1358.32	1280.58	1032.47	1164.4	1571.71	1247.13	1145.17	1386.13	1154.58	834.752	1248.3	933.343	1132.4	1361.93	235.522	915.289	742.729	1296.15	1203.25	516.322	1628.58	364.154	76.1117	1201.94	859.182	1259.93	1201.05	1213.85	1150.18	1254.4	945.298	1200.8	1099.3	1167.79	984.833	1155.6
CDK11A	ENSG00000136634	ENST00000404249;ENST00000356200;ENST00000463652;ENST00000356937;ENST00000378638;ENST00000509982;ENST00000357760;ENST00000358779;ENST00000378633;ENST00000460465;ENST00000478901;ENST00000468397;ENST00000491311;ENST00000495016;ENST00000468800;ENST00000464748;ENST00000489300;ENST00000492390;ENST00000474916;ENST00000479362;ENST00000498810;ENST00000487462;ENST00000401096	CDC2L2;CDC2L3;CDK11-p110;CDK11-p46;CDK11-p58;p58GTA;PITSLRE	cyclin dependent kinase 11A [Source:HGNC Symbol;Acc:HGNC:1730]		NM_024011;NM_001313982;NM_033529;NM_001313896	CDK11A	NR_132739;NR_132740		39.3879	32.8602	41.0784	50.2742	40.9332	49.1899	32.8936	43.685	59.4411	46.6642	42.1109	55.249	66.7776	34.5411	55.328	53.6408	36.1623	44.9791	27.3629	21.1777	25.8184	54.3981	51.3172	52.5458	110.049	38.7285	62.2886	36.4755	46.2823	47.3985	47.6742	56.0725	26.262	40.3097	45.9338	43.1854	94.8753	83.7052	42.5147	32.3983
HIP1	ENSG00000171843	ENST00000336926;ENST00000434438;ENST00000404944;ENST00000420909;ENST00000485723;ENST00000479835;ENST00000616821	ILWEQ	huntingtin interacting protein 1 [Source:HGNC Symbol;Acc:HGNC:4913]		NM_005338;NM_001382444;NM_001243198;NM_001382445	HIP1			4.44386	2.93031	3.45852	15.6439	6.4945	5.20655	7.69253	4.34694	1.13139	3.31018	6.99557	7.01544	14.0998	5.43676	14.6402	16.5412	2.53229	5.42937	4.9785	2.98625	8.23294	2.29742	7.21955	17.6262	13.8325	6.59047	3.22138	1.0248	11.6573	3.93152	7.58769	1.74916	2.90387	4.4803	9.46985	9.99157	14.8886	7.58439	7.53446	3.63044
CCL20	ENSG00000142227	ENST00000646475;ENST00000358813;ENST00000409189;ENST00000489160;ENST00000473642	CKb4;exodus-1;LARC;MIP-3a;SCYA20;ST38	C-C motif chemokine ligand 20 [Source:HGNC Symbol;Acc:HGNC:10619]		NM_004591;NM_001130046	CCL20			473.01	261.571	357.181	1264.92	125.475	786.216	468.106	208.737	334.89	213.434	465.709	1259.32	958.262	201.477	334.008	1604.29	118.409	456.782	153.503	75.3933	141.071	248.977	113.216	75.294	778.709	1197.91	99.6772	214.394	562.734	239.708	382.251	202.293	242.769	532.95	239.267	1497.23	876.116	294.558	552.594	174.547
S100B	ENSG00000128739	ENST00000291700;ENST00000367071;ENST00000397648	S100beta	S100 calcium binding protein B [Source:HGNC Symbol;Acc:HGNC:10500]		NM_006272	S100B			0.319823	0	1.05396	0.284306	0.326232	1.97724	0.46626	0.522294	2.12527	1.72748	0.544811	1.85086	0.388253	0.835745	0.139262	0.937538	0.660332	1.50485	0.620223	15.7529	1.08831	1.31693	0.933224	0.775982	1.27903	0.294998	3.8732	0.879385	0.396542	0.832461	0.940927	0.776074	0.875895	0.721535	0.100804	0.601062	0.421111	0.318343	0.321759	0.882871
ZC3HAV1	ENSG00000211450	ENST00000242351;ENST00000464606;ENST00000680309;ENST00000460845;ENST00000471652	ARTD13;FLB6421;FLJ13288;MGC48898;PARP13;ZAP;ZC3H2;ZC3HDC2	zinc finger CCCH-type containing, antiviral 1 [Source:HGNC Symbol;Acc:HGNC:23721]		NM_020119;NM_001363491;NM_024625	ZC3HAV1			94.9714	99.9055	82.6397	143.966	109.854	313.517	157.209	58.5326	114.111	94.7341	83.1486	171.75	182.257	33.2585	54.5151	104.503	72.1432	118.114	406.299	67.6822	82.3801	198.374	115.37	34.3828	102.583	88.8857	18.3769	63.3601	71.9661	89.8996	181.597	61.8933	93.8021	75.6728	92.7129	172.224	116.325	118.775	96.4188	103.881
TPSD1	ENSG00000239642	ENST00000397534;ENST00000211076		tryptase delta 1 [Source:HGNC Symbol;Acc:HGNC:14118]		NM_012217	TPSD1			1.5087	0.630332	2.63038	6.45147	0	0	0	1.63972	0.198479	0	19.9664	4.76001	0	0	2.04168	2.77556	0	0	0.314811	1.48255	0.16722	1.44162	0	0.519883	2.9076	0.427941	1.68603	0	2.60343	3.62745	0	0.484189	0.860829	0.753794	20.5086	3.53821	0	0	5.46145	2.22447
AHR	ENSG00000075240	ENST00000645559;ENST00000642825;ENST00000242057;ENST00000463496;ENST00000475440;ENST00000481944;ENST00000492120	bHLHe76	aryl hydrocarbon receptor [Source:HGNC Symbol;Acc:HGNC:348]	Retinitis pigmentosa;RETINITIS PIGMENTOSA 85	NM_001621	AHR			64.0172	22.014	34.7863	97.5905	24.6476	20.0341	8.08037	34.827	6.45863	13.1804	23.1984	63.3052	32.1489	68.4781	31.305	75.6495	10.7165	31.2004	45.2437	21.8994	23.5155	19.5293	55.8057	35.9924	5.45478	103.186	37.1126	24.6049	33.5581	40.7908	16.6934	6.52264	23.6361	31.264	40.2934	54.2321	34.8768	26.6132	30.8717	12.7763
PDGFB	ENSG00000141759	ENST00000331163;ENST00000381551;ENST00000455790;ENST00000440375	SIS;SSV	platelet derived growth factor subunit B [Source:HGNC Symbol;Acc:HGNC:8800]	Bilateral striopallidodentate calcinosis;DERMATOFIBROSARCOMA PROTUBERANS;Familial multiple meningioma;Meningioma;BASAL GANGLIA CALCIFICATION IDIOPATHIC 1;BASAL GANGLIA CALCIFICATION IDIOPATHIC 5;MENINGIOMA FAMILIAL SUSCEPTIBILITY TO	NM_002608;NM_033016	PDGFB			30.8715	4.41876	3.94363	11.7665	5.577	3.2419	5.47048	10.4728	2.73406	1.57158	5.80845	8.96385	15.5484	3.2251	7.06718	15.7181	3.0605	12.2264	38.0187	21.8928	2.22758	3.87582	7.26647	10.0347	2.19279	43.916	3.42406	2.08641	12.7351	1.7488	6.27993	4.50192	3.28655	2.41904	15.4269	53.8356	7.55976	9.39724	4.41634	4.83175
RNA5SP152	ENSG00000143374	ENST00000365184	RN5S152	RNA, 5S ribosomal pseudogene 152 [Source:HGNC Symbol;Acc:HGNC:43052]			RNA5SP152			0	0	0	0	0	0	0	0	0	0	0	20.916	0	0	0	0	0	0	0	0	0	0	0	0	0	0	0	0	0	0	0	0	0	0	0	0	0	0	0	0
[truncated: 19,313 more rows]
[truncated: 35 more columns]
