# Supplementary material for: The relationship between extreme inter-individual variation in macrophage gene expression and genetic susceptibility to inflammatory bowel disease
Source: Hum Genet. 2024 Feb 29;143(3):233–61. doi: 10.1007/s00439-024-02642-9 (PMC11043138; doi:10.1007/s00439-024-02642-9)
Supplement: Supplementary file 5 — Supplementary file5 (XLSX 21217 kb) [file 439_2024_2642_MOESM5_ESM.xlsx]

## Sheet: F. 21 hr
Gene expression at 21 hrs sorted by variability
Highlighted columns are individuals with positive polygenic risk score (Table S1A) Columns in green show Maximum/Minimum, Average for Affected/Average for unaffected + healthy controls, and Average for positive PRS/Average for negative PRS.
Gene metadata
Gene symbol	Gene stable ID	Transcript stable ID	Gene synonym	Gene description	Phenotype description	RefSeq mRNA ID	HGNC symbol	RefSeq ncRNA ID
Individual ID											Individual ID	MN1AF	MN5AF	MN6AF	MN8AF	MN9AF	MN11AFC	MN11AFU	MN12AF	MN13AF	MN14AF	MN15AF	MN16AF	MN17AF	MN18AFC	MN18AFU	MN19AF	MN20AF	MN21AF	MN22AF	MN23AF	MN24AF	MN25AF1	MN25AF2	MN26AF	MN27AF	MN1UN	MN5UN	MN6UN	MN8UN	MN9UN	MN11UN	MN12UN	MN13UN	MN14UN	MN15UN	MN16UN	MN17UN1	MN17UN2
Family											Family	MN1	MN5	MN6	MN8	MN9	MN11	MN11	MN12	MN13	MN14	MN15	MN16	MN17	MN18	MN18	MN19	MN20	MN21	MN22	MN23	MN24	MN25	MN25	MN26	MN27	MN1	MN5	MN6	MN8	MN9	MN11	MN12	MN13	MN14	MN15	MN16	MN17	MN17
Status											Status	AF	AF	AF	AF	AF	AF	AF	AF	AF	AF	AF	AF	AF	AF	AF	AF	AF	AF	AF	AF	AF	AF	AF	AF	AF	UN	UN	UN	UN	UN	UN	UN	UN	UN	UN	UN	UN	UN
Time point											Time point	21 hr	21 hr	21 hr	21 hr	21 hr	21 hr	21 hr	21 hr	21 hr	21 hr	21 hr	21 hr	21 hr	21 hr	21 hr	21 hr	21 hr	21 hr	21 hr	21 hr	21 hr	21 hr	21 hr	21 hr	21 hr	21 hr	21 hr	21 hr	21 hr	21 hr	21 hr	21 hr	21 hr	21 hr	21 hr	21 hr	21 hr	21 hr
CXCL10	ENSG00000187193	ENST00000306602		1	C7;crg-2;gIP-10;IFI10;INP10;IP-10;mob-1;SCYB10	C-X-C motif chemokine ligand 10 [Source:HGNC Symbol;Acc:HGNC:10637]		NM_001565	CXCL10	NR_168520		129.194	47.8971	473.287	8.91904	652.535	7293.64	1161.1	46.8034	66.8112	480.869	182.038	1732.44	31.9651	5.94131	0.352067	234.491	116.454	1376.7	1184.98	125.234	5.33565	6.49238	1.18086	7.31104	77.5137	2.684	90.2142	2494.97	24.7196	1220.05	971.186	48.3244	15.5206	80.5649	11.7013	953.908	13.5454	110.193
HLA-C	ENSG00000065978	ENST00000466892;ENST00000470363;ENST00000487245;ENST00000376228;ENST00000383329;ENST00000376237;ENST00000415537;ENST00000495835;ENST00000484378		9	D6S204;HLA-JY3;PSORS1	major histocompatibility complex, class I, C [Source:HGNC Symbol;Acc:HGNC:4933]	Precursor B-cell acute lymphoblastic leukemia;HUMAN IMMUNODEFICIENCY VIRUS TYPE 1 SUSCEPTIBILITY TO;PSORIASIS 1 SUSCEPTIBILITY TO	NM_002117	HLA-C			5.25675	13.8611	1.48369	12.5045	1.24994	3132.37	1966.56	10.1997	2176.36	11.5358	3.88591	1.48326	1.13624	0	1.47165	6.94688	9.46265	1.2364	1976.62	7.18781	1589.24	1635.69	3.02133	0.800488	6.31141	269.551	1623.29	1.85325	1.15992	0.713679	2381.73	6.87691	0.94346	3.33063	0.265004	0.738092	27.6151	49.4241
CCL8	ENSG00000067225	ENST00000394620		1	HC14;MCP-2;SCYA8	C-C motif chemokine ligand 8 [Source:HGNC Symbol;Acc:HGNC:10635]		NM_005623	CCL8			617.135	262.957	957.946	10.5683	3380.42	363.26	746.128	255.543	1169.68	877.92	561.433	308.638	7.31625	204.846	96.0615	176.746	1155.71	976.451	778.215	1030.86	80.3416	153.88	0.152239	873.332	33.7964	0.995919	9.39357	1623.51	75.8754	2004.24	2170.54	461.511	657.581	1412.44	335.941	475.01	21.4005	385.146
HLA-A	ENSG00000117984	ENST00000396634;ENST00000376806;ENST00000496081;ENST00000376802;ENST00000495183;ENST00000479320;ENST00000461903;ENST00000376809;ENST00000638375		9		major histocompatibility complex, class I, A [Source:HGNC Symbol;Acc:HGNC:4931]	Birdshot chorioretinopathy;SEVERE CUTANEOUS ADVERSE REACTION SUSCEPTIBILITY TO TOXIC EPIDERMAL NECROLYSIS SUSCEPTIBILITY TO INCLUDED	NM_002116	HLA-A			9.55843	2.51562	4.65691	764.548	4765.83	95.2596	51.4907	27.1215	4525.03	17.3057	3623.64	8226.71	3.87865	5.25626	37.3074	129.02	5263.05	20.3319	4436.2	167.066	6021.48	7675.8	4001.98	9.45749	3256.81	22.9574	3.48706	127.853	2.72464	6164.19	61.6492	20.6015	2747.05	3721.86	3.49019	6714.82	15.2068	21.3081
CCL2	ENSG00000122862	ENST00000624362;ENST00000580907;ENST00000225831;ENST00000582017		4	GDCF-2;HC11;MCAF;MCP-1;MCP1;MGC9434;SCYA2;SMC-CF	C-C motif chemokine ligand 2 [Source:HGNC Symbol;Acc:HGNC:10618]	CHEMOKINE CC MOTIF LIGAND 2;HUMAN IMMUNODEFICIENCY VIRUS TYPE 1 SUSCEPTIBILITY TO;MYCOBACTERIUM TUBERCULOSIS SUSCEPTIBILITY TO MYCOBACTERIUM TUBERCULOSIS PROTECTION AGAINST INCLUDED;Neural tube defects susceptibility to	NM_002982	CCL2			894.157	373.939	1317.37	290.307	1274.5	320.491	319.801	238.275	129.798	597.144	1099.52	489.357	92.6712	487.478	352.652	629.096	780.946	2583.89	166.098	609.509	239.523	95.0397	2.4323	2850.25	2298.15	52.9783	253.836	823.918	1590.51	1028.42	486.658	318.492	174.799	3141.34	880.952	1092.1	486.437	512.891
MT1G	ENSG00000100097	ENST00000444837;ENST00000569500;ENST00000379811;ENST00000568675		4	MT1;MT1K	metallothionein 1G [Source:HGNC Symbol;Acc:HGNC:7399]		NM_005950;NM_001301267	MT1G			29.7727	23.9332	275.839	189.557	28.3049	6.69196	2.64538	3.63318	45.2195	20.0625	56.0769	6.70462	56.2736	249.523	605.386	30.8655	82.6971	225.067	16.3448	25.8755	316.426	342.55	2415	83.6521	22.6502	37.1939	12.6514	24.6847	31.2432	23.5034	111.254	4.65197	138.548	135.568	258.761	56.716	40.8371	89.5793
CXCL5	ENSG00000105372	ENST00000296027		1	ENA-78;SCYB5	C-X-C motif chemokine ligand 5 [Source:HGNC Symbol;Acc:HGNC:10642]		NM_002994	CXCL5			909.055	112.748	157.952	185.021	84.8927	60.6113	16.6865	20.0897	130.141	22.2166	78.3894	119.284	142.377	222.953	179.708	139.73	22.2669	97.4424	15.5749	412.366	87.7554	57.1017	21.5153	445.776	47.9511	342.602	35.3014	39.5288	130.656	38.7582	20.6591	36.2604	143.082	137.217	138.641	188.926	172.189	107.168
CFB	ENSG00000138495	ENST00000475617;ENST00000472581;ENST00000425368;ENST00000460718;ENST00000452035;ENST00000461483;ENST00000497841;ENST00000465750;ENST00000482886;ENST00000483004;ENST00000467150;ENST00000467360;ENST00000482312;ENST00000498317		14	BF;BFD;H2-Bf	complement factor B [Source:HGNC Symbol;Acc:HGNC:1037]	Atypical hemolytic uremic syndrome with complement gene abnormality;NON RARE IN EUROPE: Age-related macular degeneration;COMPLEMENT FACTOR B DEFICIENCY;HEMOLYTIC UREMIC SYNDROME ATYPICAL SUSCEPTIBILITY TO 4;MACULAR DEGENERATION AGE-RELATED 14	NM_001710	CFB			26.6376	25.4481	64.0262	51.5658	1118.71	1136.47	777.987	20.7542	1247.33	24.1652	19.8925	43.2404	8.18777	411.304	287.146	14.2156	48.6974	38.9733	980.815	52.1972	136.139	390.984	32.9529	8.09777	31.2347	4.25665	12.9604	76.4362	5.84636	381.045	1728.97	23.0353	83.6646	442.776	16.477	33.8844	6.14632	30.8345
IER3	ENSG00000101608	ENST00000259874;ENST00000376377		2	DIF-2;IEX-1;IEX-1L;PRG1	immediate early response 3 [Source:HGNC Symbol;Acc:HGNC:5392]		NM_003897	IER3			4.0778	676.935	1.80304	1.94651	473.272	9.41049	1.96372	5.00966	338.405	1.49396	1.23961	8.49633	7.51367	3.18791	3.21059	7.79969	2.56578	9.75439	535.83	2.30815	2.26274	307.603	1.20347	2.10778	11.4824	2.00382	3.65767	5.16309	6.72421	752.326	2.72005	1.29722	0.796431	479.436	1.2384	5.58145	4.68152	3.06916
CHIT1	ENSG00000179218	ENST00000484834;ENST00000479483;ENST00000367229;ENST00000491855;ENST00000255427;ENST00000503786;ENST00000506427;ENST00000513472;ENST00000460619		9	CHI3;CHIT	chitinase 1 [Source:HGNC Symbol;Acc:HGNC:1936]	CHITOTRIOSIDASE DEFICIENCY	NM_003465;NM_001256125	CHIT1	NR_045785;NR_045784		272.622	271.115	65.0849	32.8934	137.539	22.2892	300.594	526.619	345.243	2380.34	1022.41	8.82766	75.8635	265.965	295.874	41.3278	726.533	40.2085	640.037	604.824	346.006	488.409	435.85	10.7911	1.59433	24.5134	39.9534	11.0251	78.3005	1029.24	358.613	892.982	344.149	273.702	312.077	43.2461	69.6535	70.2196
IFITM1	ENSG00000085514	ENST00000680299;ENST00000679353;ENST00000679982;ENST00000681350;ENST00000680855;ENST00000680588;ENST00000680310;ENST00000681702;ENST00000681111;ENST00000680342;ENST00000680870;ENST00000681293;ENST00000680802;ENST00000528780;ENST00000681761;ENST00000681821;ENST00000328221;ENST00000680699;ENST00000681938;ENST00000679380;ENST00000680938;ENST00000408968;ENST00000679765;ENST00000681180;ENST00000681426…		29	9-27;CD225;DSPA2a;IFI17	interferon induced transmembrane protein 1 [Source:HGNC Symbol;Acc:HGNC:5412]		NM_003641	IFITM1			373.427	223.05	396.323	11.4392	1207.61	534.818	685.846	427.912	834.142	787.041	528.355	535.368	54.0594	97.409	62.0289	284.468	744.725	556.078	590.52	638.365	51.9092	329.091	12.1366	190.9	75.6993	8.62429	58.0148	1028.23	66.3497	826.725	1126.52	366.243	690.514	375.623	222.271	610.32	30.4215	498.138
HLA-B	ENSG00000156508	ENST00000481849;ENST00000497377;ENST00000412585;ENST00000640094;ENST00000463574;ENST00000498007;ENST00000434333;ENST00000474381		8	AS	major histocompatibility complex, class I, B [Source:HGNC Symbol;Acc:HGNC:4932]	Behcet disease;NON RARE IN EUROPE: Ankylosing spondylitis;Pulmonary arterial hypertension associated with connective tissue disease;Stevens-Johnson syndrome;Takayasu arteritis;MAJOR HISTOCOMPATIBILITY COMPLEX CLASS I B;SEVERE CUTANEOUS ADVERSE REACTION SUSCEPTIBILITY TO TOXIC EPIDERMAL NECROLYSIS SUSCEPTIBILITY TO INCLUDED;SPONDYLOARTHROPATHY SUSCEPTIBILITY TO 1	NM_005514	HLA-B			1986.6	25.1488	765.151	199.584	17.3077	6947.63	4231.41	15.874	4213.5	15.5423	57.7417	35.8872	16.1913	36.9667	2036.26	275.078	25.4634	2470.76	3576.58	11.1537	5006.89	3776.48	16.765	22.3918	15.8911	13.9392	206.529	11.2543	16.9166	26.7687	5266.45	16.0341	14.6825	16.9763	12.3583	41.4471	21.6629	36.1018
HLA-DRB1	ENSG00000115677	ENST00000360004		1	HLA-DR1B	major histocompatibility complex, class II, DR beta 1 [Source:HGNC Symbol;Acc:HGNC:4948]	Bullous pemphigoid;Diffuse cutaneous systemic sclerosis;Follicular lymphoma;Limbic encephalitis with LGI1 antibodies;Limited cutaneous systemic sclerosis;Limited systemic sclerosis;NON RARE IN EUROPE: Celiac disease;NON RARE IN EUROPE: Diabetes mellitus type 1;NON RARE IN EUROPE: Multiple sclerosis;NON RARE IN EUROPE: Rheumatoid arthritis;Narcolepsy type 1;Narcolepsy type 2;Pediatric multiple scl…	NM_002124	HLA-DRB1			306.652	213.839	0.412026	27.0299	451.225	81.224	54.632	0	52.7724	0.376803	0.66676	2.47783	41.5308	0.316416	0.440841	55.9181	75.869	0.759338	253.888	1.96629	654.652	343.229	227.125	0.178622	0.402171	196.388	185.524	2.79564	0.0876321	82.2484	52.3	0.286884	0.209354	0	0.799988	3.07925	210.222	179.334
CXCL11	ENSG00000103187	ENST00000306621;ENST00000503860		2	b-R1;H174;I-TAC;IP-9;SCYB11;SCYB9B	C-X-C motif chemokine ligand 11 [Source:HGNC Symbol;Acc:HGNC:10638]		NM_001302123;NM_005409	CXCL11			24.0387	10.6776	40.5025	1.23473	114.823	631.709	179.47	14.1743	23.4364	76.7292	42.9851	215.795	7.30163	2.84425	1.91649	32.7819	21.8572	148.855	209.168	14.3345	0.522968	3.64034	0.0390025	5.16424	4.91774	0.509484	13.42	309.233	7.12262	112.993	161.916	9.19383	14.8345	18.8352	8.30213	106.443	6.18588	35.218
TNFSF10	ENSG00000002586	ENST00000241261;ENST00000420541;ENST00000430881;ENST00000494851;ENST00000472804;ENST00000466777		6	Apo-2L;CD253;TL2;TRAIL	TNF superfamily member 10 [Source:HGNC Symbol;Acc:HGNC:11925]		NM_003810;NM_001190942;NM_001190943	TNFSF10	NR_033994		215.739	167.149	232.088	14.2684	579.556	902.873	610.082	260.953	373.674	386.942	265.161	749.244	50.2863	40.4286	27.1684	241.452	286.36	356.144	632.383	282.11	17.1966	113.134	5.74457	83.9476	158.324	17.6425	155.815	854.769	92.1547	532.144	478.568	163.406	221.508	220.069	88.424	522.867	62.1028	255.002
S100A8	ENSG00000182853	ENST00000368732;ENST00000368733;ENST00000477801		3	60B8AG;CAGA;CFAG;CGLA;MRP8;P8	S100 calcium binding protein A8 [Source:HGNC Symbol;Acc:HGNC:10498]		NM_001319198;NM_001319201;NM_001319197;NM_001319196;NM_002964	S100A8			5.83279	134.966	107.992	6.05087	128.721	2.95048	30.5505	52.935	181.562	67.6642	132.165	2.59468	1.66202	579.495	414.318	19.2803	274.377	258.21	11.729	474.622	408.579	245.59	64.6676	316.605	61.822	2.38912	7.56977	52.2901	73.1581	180.702	132.772	162.733	328.09	195.735	222.636	29.7463	30.5675	49.0272
ORM1	ENSG00000122643	ENST00000259396;ENST00000477456		2		orosomucoid 1 [Source:HGNC Symbol;Acc:HGNC:8498]		NM_000607	ORM1			3.37314	39.6012	16.4107	0.098769	64.7989	3.95819	6.28147	54.6093	224.72	3.5341	2.76964	0.692582	0	366.343	403.367	0.65182	347.493	16.2699	21.4065	115.898	78.8754	248.211	52.3131	3.85178	1.309	0.274469	0.393739	45.8078	6.37776	72.5681	575.179	366.376	262.168	12.8046	2.93156	0.233162	0.369261	1.25669
IL6	ENSG00000197746	ENST00000404625;ENST00000426291;ENST00000401651;ENST00000485300;ENST00000258743;ENST00000407492;ENST00000401630;ENST00000406575;ENST00000464710		9	BSF2;HGF;HSF;IFNB2;IL-6	interleukin 6 [Source:HGNC Symbol;Acc:HGNC:6018]	NON RARE IN EUROPE: Crohn disease;Systemic-onset juvenile idiopathic arthritis;ARTERIOVENOUS MALFORMATIONS OF THE BRAIN;INFLAMMATORY BOWEL DISEASE CROHN DISEASE 1;KAPOSI SARCOMA SUSCEPTIBILITY TO;RHEUMATOID ARTHRITIS SYSTEMIC JUVENILE;TYPE 1 DIABETES MELLITUS	NM_000600;NM_001318095;NM_001371096	IL6			71.7977	25.5108	60.9239	315.458	11.5864	89.6238	76.5142	33.3715	18.2242	49.0988	128.289	246.412	990.837	33.0155	36.5336	1765.17	6.04742	271.435	30.1614	23.2039	20.8071	3.10804	3.57049	121.098	496.114	84.2011	299.036	29.6254	302.747	26.2523	35.1645	5.5816	13.6285	116.083	108.951	427.628	986.929	119.512
HLA-E	ENSG00000071127	ENST00000376630;ENST00000484194;ENST00000493699		3		major histocompatibility complex, class I, E [Source:HGNC Symbol;Acc:HGNC:4962]		NM_005516	HLA-E			89.7643	668.897	590.294	3.55898	1056.94	871.044	740.591	5.15663	639.71	227.263	487.009	1242.25	7.9331	514.382	521.159	753.612	760.778	581.35	847.186	864.706	442.789	636.567	2.90972	2.96666	367.458	2.12361	360.034	1095.04	856.266	1078.68	611.696	4.04823	1.48588	720.58	554.759	914.743	4.05431	2.44189
IFI27	ENSG00000138385	ENST00000614204;ENST00000618863;ENST00000555081;ENST00000557700;ENST00000611954;ENST00000618200;ENST00000621160;ENST00000555819;ENST00000620396;ENST00000612813;ENST00000612499;ENST00000614288;ENST00000614648;ENST00000616764;ENST00000620066		15	FAM14D;ISG12;P27	interferon alpha inducible protein 27 [Source:HGNC Symbol;Acc:HGNC:5397]		NM_001288960;NM_005532;NM_001288995;NM_001366994;NM_001288958;NM_001366993;NM_001288957;NM_001288954	IFI27			195.778	105.788	241.212	7.56023	456.944	305.867	230.179	79.1291	267.883	227.134	121.581	226.885	49.2781	57.7796	55.8448	117.14	212.489	159.947	214.189	430.792	60.4138	77.793	2.17316	107.243	18.7209	7.6681	31.2878	301.224	24.6841	355.285	527.001	71.5941	193.975	130.006	77.3286	221.562	22.1189	163.213
SERPINB2	ENSG00000019582	ENST00000404622;ENST00000299502;ENST00000413956;ENST00000443281;ENST00000482254;ENST00000457692		6	HsT1201;PAI2;PLANH2	serpin family B member 2 [Source:HGNC Symbol;Acc:HGNC:8584]		NM_002575;NM_001143818	SERPINB2			56.4921	7.08771	24.6323	746.243	25.8807	25.5924	5.44657	3.93291	5.95557	5.45283	19.9257	108.689	1032.18	6.94013	8.29604	428.492	4.2284	23.124	5.26636	7.16221	2.26529	3.50299	3.12002	50.1242	7.11147	257.334	17.5635	10.1353	82.9154	8.89461	3.89998	5.53916	1.6235	29.4786	14.843	143.61	125.182	20.7666
HSPA1A	ENSG00000108953	ENST00000375651;ENST00000608703		2	HSP70-1;HSPA1	heat shock protein family A (Hsp70) member 1A [Source:HGNC Symbol;Acc:HGNC:5232]		NM_005345	HSPA1A			0	0.220266	0.240978	37.9018	63.2777	0.819442	0.012523	0.176713	34.6439	0.176858	18.9959	26.2758	0.609891	13.9142	12.4709	0	0.0652194	0	76.4901	26.5873	37.2268	35.5867	0.0559053	21.2239	0.0274003	22.2089	0	0	1.1354	0	0	0.308016	0.261792	0	0	34.8531	0.0605124	0.355822
RSAD2	ENSG00000100219	ENST00000680607;ENST00000680320;ENST00000442639;ENST00000679863;ENST00000474872;ENST00000679373;ENST00000382040;ENST00000489749;ENST00000477834		9	cig5;vig1;Viperin	radical S-adenosyl methionine domain containing 2 [Source:HGNC Symbol;Acc:HGNC:30908]		NM_080657	RSAD2			930.152	748.98	700.115	544.261	1117.17	1988.75	1831.24	866.504	717.544	1295.44	584.674	1535.13	751.852	71.8048	68.1538	813.925	494.34	368.072	1868.77	773.315	159.079	336.593	26.1137	305.154	59.2149	299.081	397.156	1396.07	187.559	1123.69	828.335	534.471	321.322	588.745	316.433	1006.01	134.64	714.729
IL23A	ENSG00000198938	ENST00000622119;ENST00000619177;ENST00000228534		3	IL-23;IL-23A;IL23P19;P19;SGRF	interleukin 23 subunit alpha [Source:HGNC Symbol;Acc:HGNC:15488]		NM_016584	IL23A			298.392	80.2481	93.4513	2296.45	28.2085	1902.41	368.654	660.541	71.1912	90.4813	151.295	2646.53	6424.46	109.606	102.92	5132.77	18.2933	162.073	233.109	36.1653	19.7224	22.3451	120.298	42.493	901.751	2040.53	3420.28	150.072	740.441	83.6583	110.219	159.521	25.5323	96.9361	149.849	724.866	4597.53	285.035
CCL22	ENSG00000124762	ENST00000219235		1	A-152E5.1;ABCD-1;DC/B-CK;MDC;MGC34554;SCYA22;STCP-1	C-C motif chemokine ligand 22 [Source:HGNC Symbol;Acc:HGNC:10621]		NM_002990	CCL22			10.5716	17.7367	28.6417	7.04818	3.10772	7.77298	19.0485	76.7674	10.0289	83.6833	14.841	2.26779	9.07605	15.1417	26.8328	13.5955	23.3909	23.0498	8.08783	33.3799	570.78	41.2844	188.158	16.7856	3.3285	4.77862	57.8745	3.07256	44.3903	4.44192	12.356	27.4379	7.44768	21.1655	73.0751	4.37851	14.7093	19.4073
AC114801.3	ENSG00000141543	ENST00000510231		1		novel pseudogene						0	0	0	0	43.1233	5.23244	13.1377	0	12.0354	17.4544	6.73633	7.862	6.60315	0	32.2835	0	14.9945	18.5112	192.505	8.75586	0	0	16.4066	7.88949	0	43.2824	5.02341	6.18056	0	0	0	0	0	0	12.6893	14.0537	18.0806	15.2165
H3P6	ENSG00000035862	ENST00000369387		1	H3F3AP4;p13	H3 histone pseudogene 6 [Source:HGNC Symbol;Acc:HGNC:42980]			H3P6			226.593	208.044	141.87	107.166	191.954	139.031	143.576	268.846	177.829	158.127	224.077	152.367	113.897	253.116	271.219	130.275	204.184	219.949	160.925	215.187	0	250.389	334.819	148.304	155.297	105.289	150.797	186.916	278.964	65.551	157.392	268.238	244.643	193.13	248.767	255.812	139.646	150.8
HLA-DRB5	ENSG00000196235	ENST00000374975		1		major histocompatibility complex, class II, DR beta 5 [Source:HGNC Symbol;Acc:HGNC:4953]		NM_002125	HLA-DRB5			189.429	130.637	0.147445	0	321.086	0.844486	0.103061	0.255671	0.415913	0.115299	0.0484546	0.389516	0.656712	0.136534	0.108987	0.635205	0.178957	5.78797	120.919	0.358321	329.949	150.043	55.313	0.160234	0	96.1383	136.062	0.090707	0.0856439	0.363232	0	0.132786	0	1.56924	0.102546	0.10007	157.83	103.18
LGALS2	ENSG00000134575	ENST00000215886;ENST00000416480		2	HL14	galectin 2 [Source:HGNC Symbol;Acc:HGNC:6562]	MYOCARDIAL INFARCTION SUSCEPTIBILITY TO MYOCARDIAL INFARCTION SUSCEPTIBILITY TO 1 INCLUDED	NM_006498	LGALS2			0	145.281	176.559	0	246.506	3.79406	106.79	118.09	325.807	140.191	129.962	34.965	11.3792	41.8646	48.7601	38.4834	317.897	4.90261	3.82401	183.611	223.553	99.916	32.5184	106.332	21.9097	9.68435	54.8779	165.314	0.941411	207.871	136.692	278.241	113.767	210.294	85.3494	46.8582	16.8896	74.6105
RPS4Y1	ENSG00000153113	ENST00000250784;ENST00000430575;ENST00000477725;ENST00000515575		4	MGC119100;MGC5070;RPS4Y;S4	ribosomal protein S4 Y-linked 1 [Source:HGNC Symbol;Acc:HGNC:10425]		NM_001008	RPS4Y1			0	0	0.194985	169.859	171.891	0.143337	0.357773	0	0.353241	0.356548	0.167221	0	122.632	179.53	0.188821	106.819	169.908	0.31432	144.113	0	324.495	0.171085	0.16519	0.497774	157.439	0	0.0597241	163.059	0.149708	0.856127	0.26796	141.983	0.118947	146.883	0	0	0.181799	0.309529
CCL7	ENSG00000117090	ENST00000378569;ENST00000394627;ENST00000394630		3	FIC;MARC;MCP-3;MCP3;NC28;SCYA6;SCYA7	C-C motif chemokine ligand 7 [Source:HGNC Symbol;Acc:HGNC:10634]		NM_006273	CCL7			30.1337	14.063	26.5694	8.96389	29.8837	4.88164	24.8375	16.8201	16.8991	32.4309	28.1148	6.83046	2.74616	17.8136	18.2518	13.5066	23.9996	15.2067	8.27896	55.8368	5.20946	7.19757	0.413668	98.8213	4.08842	6.22777	4.46806	5.08815	31.7823	24.42	33.2823	10.5519	15.3094	61.6772	33.8606	21.4535	4.18855	23.569
HLA-DRA	ENSG00000184979	ENST00000374982;ENST00000395388		2	HLA-DRA1	major histocompatibility complex, class II, DR alpha [Source:HGNC Symbol;Acc:HGNC:4947]	Graham Little-Piccardi-Lassueur syndrome	NM_019111	HLA-DRA			165.266	26.0068	0.557419	0.440501	305.467	2.80277	1.41107	8.50532	0.547454	3.8478	0.553894	1.52509	1.16182	0	0.000463759	2.22396	67.266	198.099	86.165	1.12281	284.33	25.9005	22.4906	1.78756	11.4243	9.57074	1.0309	1.83966	0	0.538788	1.47973	6.41182	0	2.61369	29.4858	0.0141876	29.8931	42.0648
IL12B	ENSG00000167851	ENST00000231228		1	CLMF;CLMF2;IL-12B;NKSF;NKSF2	interleukin 12B [Source:HGNC Symbol;Acc:HGNC:5970]	Mendelian susceptibility to mycobacterial diseases due to complete IL12B deficiency;Takayasu arteritis;Immunodeficiency 29	NM_002187	IL12B			1.7944	8.82833	48.8518	104.865	1.86998	4.60202	13.2401	29.4655	3.24392	4.83139	15.3104	3.34645	97.1734	8.96794	4.36681	189.355	1.4161	26.0997	2.27755	1.14488	1.02002	2.80444	2.31766	14.3762	17.1642	29.569	87.6177	3.77773	39.1436	5.27698	6.71105	4.38119	4.50509	17.5774	13.3008	12.5857	51.859	8.69529
CXCL1	ENSG00000198712	ENST00000509101;ENST00000395761		2	FSP;GRO1;GROa;MGSA;MGSA-a;NAP-3;SCYB1	C-X-C motif chemokine ligand 1 [Source:HGNC Symbol;Acc:HGNC:4602]		NM_001511	CXCL1	NR_046035		497.349	93.8721	220.64	460.5	139.753	242.773	72.8945	61.6047	43.3758	63.8472	167.972	748.229	1632.71	124.307	81.5024	1326.53	30.8185	647.725	68.5764	139.346	105.431	25.0335	5.73547	492.709	1422.92	137.383	181.868	158.785	359.273	90.0742	30.8918	104.421	59.9093	252.593	194.424	962.389	1533.47	230.976
CCL20	ENSG00000142227	ENST00000646475;ENST00000358813;ENST00000409189;ENST00000489160;ENST00000473642		5	CKb4;exodus-1;LARC;MIP-3a;SCYA20;ST38	C-C motif chemokine ligand 20 [Source:HGNC Symbol;Acc:HGNC:10619]		NM_004591;NM_001130046	CCL20			164.261	37.3061	113.973	568.129	14.0514	253.26	163.029	48.6289	24.9933	68.3167	76.6278	791.582	1752.05	130.582	34.8329	747.244	21.1026	252.778	46.4231	34.2408	37.8719	5.25187	4.92294	69.3569	598.798	400.674	373.408	113.248	176.075	42.0745	70.5497	57.1738	34.7428	68.8735	63.5914	343.417	931.207	30.2338
TMEM176B	ENSG00000163931	ENST00000492607;ENST00000447204;ENST00000434545;ENST00000429904;ENST00000326442;ENST00000450753		6	LR8;MS4B2	transmembrane protein 176B [Source:HGNC Symbol;Acc:HGNC:29596]		NM_014020;NM_001101312;NM_001362692;NM_001101311;NM_001362691;NM_001101314	TMEM176B			51.5931	36.5705	389.934	9.33625	418.12	14.5614	33.3021	161.48	232.512	36.6306	54.7522	8.55802	98.222	114.985	92.4113	70.826	216.292	137.6	162.544	464.641	35.6544	10.8763	5.14274	4.73928	188.306	21.9152	5.75794	332.432	173.418	38.6238	113.695	170.337	288.452	47.8786	33.707	12.7025	111.405	266.712
APOBEC3A	ENSG00000156411	ENST00000495988;ENST00000402255;ENST00000488758;ENST00000618553;ENST00000249116		5	ARP3;PHRBN	apolipoprotein B mRNA editing enzyme catalytic subunit 3A [Source:HGNC Symbol;Acc:HGNC:17343]		NM_145699;NM_001270406	APOBEC3A			14.4743	46.9697	64.8103	0.956735	205.047	96.4073	164.126	108.026	294.435	250.961	98.4382	41.9093	2.85415	20.3138	35.458	15.6666	147.197	186.777	206.459	83.6068	26.512	68.2948	6.67367	24.4231	0.893733	0.144439	4.7623	164.059	26.541	250.157	272.271	77.0743	93.2322	55.9956	53.7574	85.4905	8.1971	132.405
HLA-DQB1	ENSG00000085063	ENST00000487676;ENST00000399082;ENST00000399079;ENST00000374943;ENST00000434651;ENST00000399084;ENST00000460185;ENST00000443574;ENST00000484729		9	CELIAC1;HLA-DQB;IDDM1	major histocompatibility complex, class II, DQ beta 1 [Source:HGNC Symbol;Acc:HGNC:4944]	Bullous pemphigoid;Idiopathic achalasia;Limbic encephalitis with LGI1 antibodies;NON RARE IN EUROPE: Celiac disease;NON RARE IN EUROPE: Diabetes mellitus type 1;NON RARE IN EUROPE: Multiple sclerosis;Narcolepsy type 1;Narcolepsy type 2;Pediatric multiple sclerosis;CREUTZFELDT-JAKOB DISEASE;MULTIPLE SCLEROSIS SUSCEPTIBILITY TO	NM_001243961;NM_002123	HLA-DQB1			115.391	15.4936	130.744	14.8786	118.712	15.9419	6.28127	0.0805222	2.42076	0.46937	0.105323	0.233176	26.9082	0.123533	0.301795	29.5445	45.1757	0	106.487	59.4177	210.165	100.891	82.3988	0.486634	0.126633	42.9124	21.5982	266.314	0.189487	5.22403	3.03552	0	0	8.39593	0.476471	0	54.2892	8.73582
ISG15	ENSG00000125538	ENST00000624697;ENST00000624652;ENST00000649529		3	G1P2;IFI15;UCRP	ISG15 ubiquitin like modifier [Source:HGNC Symbol;Acc:HGNC:4053]	Mendelian susceptibility to mycobacterial diseases due to complete ISG15 deficiency;IMMUNODEFICIENCY 38 WITH BASAL GANGLIA CALCIFICATION	NM_005101	ISG15			1593.93	1970.38	3487.44	507.175	4284.4	9870.68	4216.42	2782.51	3194.95	3184.41	1633.42	3973.01	581.88	317.246	282.368	1770.17	2128.43	2384.9	4406.9	2340.69	2450.7	886.25	151.083	885.988	381.194	282.25	674.705	4523.53	560.12	7792.87	5635.07	1530.82	1853.94	1451.27	988.855	3063.12	316.961	2431.09
NKG7	ENSG00000154277	ENST00000595217;ENST00000221978;ENST00000593572;ENST00000600427;ENST00000595157		5	GIG1;GMP-17	natural killer cell granule protein 7 [Source:HGNC Symbol;Acc:HGNC:7830]		NM_001363693;NM_005601	NKG7			61.8935	48.7389	97.5166	9.11551	258.424	17.4153	24.5407	55.8161	142.174	48.1001	46.719	43.2943	23.5208	113.168	41.8693	20.324	232.27	91.2005	56.0365	181.03	26.2996	64.0352	8.92489	39.0782	38.7521	6.44454	7.32959	82.5585	19.3569	221.29	235.788	88.3032	188.975	80.6279	26.5046	68.8933	37.4283	34.6761
AC136475.9	ENSG00000138069	ENST00000399815		1		novel protein						19.8412	38.0539	65.3782	3.10449	63.5403	150.705	24.3063	0	15.3111	33.6667	0.256606	13.8985	6.3693	0	17.9309	13.8755	10.64	52.7127	0	8.53176	49.8635	14.5048	2.53971	7.95865	0	0	0	22.7533	0	254.013	152.98	30.9076	12.535	0	0	8.4817	16.324	6.1213
RPL21P16	ENSG00000107372	ENST00000495531		1	Em:AC073587.1	ribosomal protein L21 pseudogene 16 [Source:HGNC Symbol;Acc:HGNC:31396]			RPL21P16			41.781	62.4731	100.928	38.956	38.5216	34.5005	113.748	51.9125	46.2822	32.8952	62.3704	0.016038	36.685	18.0703	40.7247	15.5334	5.65531	68.2267	34.3152	36.6469	251.164	80.0894	82.035	34.0031	25.0901	53.4168	87.2825	99.7847	51.1793	48.245	58.4786	46.1927	41.1741	75.8931	29.8402	0.139521	0	65.2258
IFITM3	ENSG00000044574	ENST00000679793;ENST00000680920;ENST00000680932;ENST00000679382;ENST00000681198;ENST00000399808;ENST00000680209;ENST00000681304;ENST00000681840;ENST00000531688;ENST00000526811;ENST00000602735;ENST00000680023;ENST00000679433;ENST00000679441;ENST00000679792;ENST00000681184;ENST00000680720;ENST00000680622;ENST00000681748;ENST00000602809;ENST00000602949;ENST00000679746;ENST00000681048;ENST00000679830…		27	1-8U;DSPA2b	interferon induced transmembrane protein 3 [Source:HGNC Symbol;Acc:HGNC:5414]	INFLUENZA SEVERE SUSCEPTIBILITY TO	NM_021034	IFITM3	NR_049759		805.744	470.951	927.335	82.9053	1435.36	902.52	937.971	647.619	1121.69	989.009	865.761	896.215	249.998	311.09	379.018	479.573	952.345	1000.2	1059.35	709.769	346.557	515.817	163.783	619.527	296.919	75.3688	191.339	1361	195.323	1364.81	1157.51	708.645	1294.14	750.983	596.197	1081.64	204.805	802.077
THBS1	ENSG00000241837	ENST00000397591;ENST00000260356;ENST00000497720;ENST00000466755;ENST00000490247;ENST00000560894;ENST00000484734;ENST00000559746		8	THBS;THBS-1;TSP;TSP-1;TSP1	thrombospondin 1 [Source:HGNC Symbol;Acc:HGNC:11785]		NM_003246	THBS1			21.6533	2.52295	7.95287	7.01749	27.7795	12.7535	1.67126	18.6315	21.0931	0.739031	2.93832	14.4598	10.6979	40.2875	37.7989	8.97218	5.93065	8.34796	1.14178	2.7344	10.5873	15.0979	32.8747	18.0376	13.2474	2.97245	2.31725	17.9865	9.63078	9.10172	3.34407	19.1586	9.26692	1.92274	6.69147	10.7459	7.27986	20.6156
AKR1C1	ENSG00000169554	ENST00000477661;ENST00000380872;ENST00000442997;ENST00000380859;ENST00000476100		5	DD1;DDH;DDH1;HAKRC;MBAB	aldo-keto reductase family 1 member C1 [Source:HGNC Symbol;Acc:HGNC:384]		NM_001353	AKR1C1			9.46996	9.34573	26.5496	92.2226	1.86591	0.855213	2.99366	10.2539	3.12931	5.25492	10.8085	18.1553	86.0672	26.3936	17.9265	8.3113	1.00788	2.25785	21.3252	26.8331	3.51166	9.40654	25.9953	10.7357	1.56208	51.7309	28.7754	0.799841	12.5446	2.32884	0	2.14192	17.4709	3.8912	13.4826	5.86772	12.3699	23.3007
MT1X	ENSG00000177600	ENST00000562939;ENST00000394485;ENST00000568370;ENST00000564974		4	MT-1l;MT1	metallothionein 1X [Source:HGNC Symbol;Acc:HGNC:7405]		NM_005952	MT1X			247.809	227.114	826.936	836.704	199.541	106.018	54.6264	112.515	295.154	103.016	315.188	142.453	433.526	831.287	1565.97	348.123	293.882	737.493	106.986	143.867	1428.75	1253.18	9195.17	410.054	292.459	405.81	130.811	217.127	325.979	236.193	332.931	71.8338	401.383	524.009	847.462	410.684	392.074	512.883
MT1H	ENSG00000130706	ENST00000332374;ENST00000569155		2	MT1	metallothionein 1H [Source:HGNC Symbol;Acc:HGNC:7400]		NM_005951	MT1H			0.765552	3.50359	73.4023	23.1985	2.54185	0	0	0	5.82913	3.54834	7.80892	0	4.36088	47.071	131.631	4.82008	12.6764	81.1852	1.17166	2.85559	64.8626	53.5408	220.648	16.72	5.02664	5.00474	0.289651	0.697324	5.69875	5.01953	17.4475	0.693519	36.18	25.2626	45.9004	3.88086	1.73994	9.69642
SLC2A1	ENSG00000164104	ENST00000426263;ENST00000630287;ENST00000675112;ENST00000676254;ENST00000674765;ENST00000674545;ENST00000475162;ENST00000669445;ENST00000625233;ENST00000372500;ENST00000415851;ENST00000630821;ENST00000629908;ENST00000460369;ENST00000676097		15	CSE;DYT18;DYT9;GLUT;GLUT1;HTLVR	solute carrier family 2 member 1 [Source:HGNC Symbol;Acc:HGNC:11005]	Childhood absence epilepsy;Classic glucose transporter type 1 deficiency syndrome;Hereditary cryohydrocytosis with reduced stomatin;Paroxysmal dystonic choreathetosis with episodic ataxia and spasticity;Paroxysmal exertion-induced dyskinesia;DYSTONIA 9;EPILEPSY IDIOPATHIC GENERALIZED SUSCEPTIBILITY TO 12;GLUT1 DEFICIENCY SYNDROME 1;GLUT1 DEFICIENCY SYNDROME 2;STOMATIN-DEFICIENT CRYOHYDROCYTOSIS W…	NM_006516	SLC2A1			91.4371	14.526	10.1227	188.869	2.36888	25.4931	11.6904	8.77511	5.71566	7.05345	33.019	152.578	231.234	8.93726	9.04298	190.972	3.86371	17.4974	5.40297	11.1822	3.80055	2.13017	13.0189	7.69053	96.3069	273.854	156.682	6.53098	84.858	3.97427	8.83149	5.73335	6.8301	4.45915	3.99953	118.433	129.222	11.1972
CHI3L2	ENSG00000170027	ENST00000445067;ENST00000528451;ENST00000486561;ENST00000369744;ENST00000474304;ENST00000369748;ENST00000466741;ENST00000477185;ENST00000467038;ENST00000497587;ENST00000526684;ENST00000530597;ENST00000524472;ENST00000533831;ENST00000497220;ENST00000472825;ENST00000529459		17	YKL-39;YKL39	chitinase 3 like 2 [Source:HGNC Symbol;Acc:HGNC:1933]		NM_001025197;NM_004000;NM_001025199	CHI3L2			33.988	25.8309	36.0807	2.26229	95.1103	43.822	32.3034	11.6457	27.8409	20.2705	19.0029	26.4397	22.0394	30.9954	9.97141	24.3843	60.3337	195.024	28.1319	63.8646	7.28697	25.0312	4.01243	14.746	312.001	5.41557	19.7627	43.4672	57.049	105.98	150.282	53.2091	58.5109	40.5761	21.2288	48.1385	55.3745	30.1977
TM4SF1	ENSG00000145685	ENST00000305366;ENST00000472441;ENST00000493348;ENST00000493298		4	L6;M3S1	transmembrane 4 L six family member 1 [Source:HGNC Symbol;Acc:HGNC:11853]		NM_014220	TM4SF1			13.7476	12.789	1.60689	161.886	0.260972	1.14946	6.47252	1.39065	1.09734	6.3721	1.75152	2.47214	38.1862	2.43581	5.15532	13.1572	0.58446	0.246133	2.45056	9.24932	1.67923	5.38543	18.7559	3.9227	0	209.682	11.7023	0.349321	2.78975	1.28235	1.97201	1.5415	2.29074	1.70234	4.28409	1.23229	2.74165	0.704617
DNAJB1	ENSG00000162772	ENST00000676577;ENST00000254322;ENST00000596853;ENST00000677848;ENST00000678009;ENST00000596075;ENST00000594099;ENST00000676515;ENST00000598692;ENST00000598235;ENST00000595139;ENST00000678338;ENST00000677762;ENST00000677204;ENST00000601533;ENST00000679223;ENST00000676982;ENST00000678098;ENST00000396969;ENST00000595992;ENST00000676971;ENST00000677790;ENST00000678628;ENST00000601087;ENST00000677113		25	Hsp40;HSPF1;RSPH16B;Sis1	DnaJ heat shock protein family (Hsp40) member B1 [Source:HGNC Symbol;Acc:HGNC:5270]	Fibrolamellar hepatocellular carcinoma	NM_006145;NM_001313964;NM_001300914	DNAJB1			31.5235	42.4472	32.1192	69.3521	23.965	30.8764	29.2924	33.9	20.558	39.8523	29.7416	37.3178	75.0065	38.1353	37.0781	46.6715	28.628	33.3686	38.6518	35.2647	16.679	20.2068	40.1471	37.0576	75.3001	60.1235	65.6758	31.9855	37.5964	33.064	21.6108	34.2981	23.5546	33.1398	27.5016	30.5659	48.0274	23.477
CCL4L2	ENSG00000160014	ENST00000615418;ENST00000617416;ENST00000613173;ENST00000620732;ENST00000620098;ENST00000620576;ENST00000620055;ENST00000617405;ENST00000610565;ENST00000620250		10		C-C motif chemokine ligand 4 like 2 [Source:HGNC Symbol;Acc:HGNC:24066]		NM_001291472;NM_001291470;NM_001291474;NM_001291469;NM_001291471;NM_001291468;NM_001291475;NM_001291473	CCL4L2	NR_111970		1.09923	58.6429	53.4026	223.998	42.8563	74.8347	89.8958	47.5455	3.22202	56.5975	25.6841	45.5436	168.159	17.228	17.3793	230.082	17.3918	141.539	68.7777	31.8583	15.5676	2.76848	2.44335	80.9743	1.29021	61.9521	103.723	0.15858	110.128	46.5545	55.1291	20.1023	4.96063	89.2873	36.0063	72.5626	73.071	18.141
HLA-F	ENSG00000125995	ENST00000376861;ENST00000334668;ENST00000462777;ENST00000489502;ENST00000482257;ENST00000259951;ENST00000434407;ENST00000486194;ENST00000485513;ENST00000429294;ENST00000484704;ENST00000606273;ENST00000465459;ENST00000475996;ENST00000444621		15		major histocompatibility complex, class I, F [Source:HGNC Symbol;Acc:HGNC:4963]		NM_018950;NM_001098479;NM_001098478	HLA-F			26.6411	14.1551	14.2521	3.38373	625.843	36.4641	23.6492	21.8565	461.372	26.5349	429.776	25.9277	13.9906	9.09433	9.75225	10.9945	881.583	33.4952	483.726	13.2456	863.791	643.765	182.095	17.6078	400.4	6.53996	9.5377	40.2786	16.5033	848.368	33.3888	26.1973	13.7196	486.849	12.3692	20.8604	13.527	22.9465
RGCC	ENSG00000233276	ENST00000379359;ENST00000487837		2	bA157L14.2;C13orf15;RGC-32;RGC32	regulator of cell cycle [Source:HGNC Symbol;Acc:HGNC:20369]		NM_014059	RGCC			51.6257	91.6106	19.9414	269.373	9.89952	4.25732	13.4622	32.7975	29.8877	69.8729	15.6241	5.31002	77.2282	45.4117	54.9746	31.1879	41.134	12.6054	45.5924	61.2678	85.7567	62.776	296.637	25.0365	6.52714	180.946	22.8516	7.10458	31.7051	15.273	8.61792	71.0585	12.7626	39.4849	34.6524	9.15928	36.1448	27.1632
IL1B	ENSG00000034510	ENST00000263341;ENST00000491056;ENST00000487639;ENST00000418817;ENST00000432018;ENST00000416750;ENST00000496280;ENST00000477398		8	IL-1B;IL1-BETA;IL1F2	interleukin 1 beta [Source:HGNC Symbol;Acc:HGNC:5992]	GASTRIC CANCER HEREDITARY DIFFUSE	NM_000576	IL1B			3898.67	1108.93	574.953	5086.61	277.135	644.947	230.909	385.905	218.455	392.063	1028.29	3135.28	10121.2	1315.37	736.389	11052	303.55	3276.18	134.966	1254.97	334.261	136.551	54.4576	2895.52	5501.69	3846.45	4192.18	192.382	3165.05	223.41	257.276	542.172	393.416	1670.03	1215.71	4079.3	10746.9	885.323
HILPDA	ENSG00000134046	ENST00000435296;ENST00000257696;ENST00000481454;ENST00000466473		4	C7orf68;FLJ21076;HIG-2;HIG2	hypoxia inducible lipid droplet associated [Source:HGNC Symbol;Acc:HGNC:28859]		NM_013332;NM_001098786	HILPDA			99.1962	9.72884	3.8427	109.31	2.95483	25.5949	4.90506	3.33621	2.39717	1.87029	10.0394	290.636	231.711	6.44927	5.82523	189.782	3.57065	10.516	5.54605	2.44807	6.78449	4.84332	22.9709	3.72611	149.687	562.422	161.23	6.24976	53.2701	3.19695	3.44375	4.64499	3.02838	2.15239	6.55432	155.286	198.374	16.7773
MT1E	ENSG00000135929	ENST00000306061;ENST00000330439;ENST00000568293		3	MT1;MTD	metallothionein 1E [Source:HGNC Symbol;Acc:HGNC:7397]		NM_175617;NM_001363555	MT1E			34.6306	15.7866	158.949	120.74	105.761	16.7191	7.38915	22.0732	132.226	37.2742	42.94	18.528	23.7207	143.778	152.226	26.3125	127.117	187.253	9.16819	34.4633	216.108	223.386	1041.82	99.2349	62.4004	25.5664	10.8715	48.2541	37.422	111.195	106.789	30.959	182.955	129.354	66.4755	52.6582	41.663	22.0015
DDX3Y	ENSG00000086062	ENST00000360160;ENST00000454054;ENST00000336079;ENST00000493363;ENST00000440554;ENST00000469101;ENST00000472510;ENST00000463199;ENST00000495478		9	DBY	DEAD-box helicase 3 Y-linked [Source:HGNC Symbol;Acc:HGNC:2699]	Partial chromosome Y deletion;SPERMATOGENIC FAILURE Y-LINKED 2	NM_001122665;NM_004660;NM_001324195;NM_001302552	DDX3Y	NR_136718;NR_136717;NR_136716;NR_136720;NR_136721;NR_136719;NR_136723;NR_136722;NR_136724		0.0679571	0	1.06285	156.823	56.0939	0	0	0	0	0.359229	0.0359247	0.0474917	148.805	84.4565	0.537725	118.928	54.0831	0.0445958	65.2874	0.0598356	46.9359	0	0.372055	0.158715	160.917	0	0.0279478	99.1438	0	0.438998	0	63.3675	0.0847639	66.3336	0.0425262	0.073399	0.187904	1.04674
SIK1B	ENSG00000157191	ENST00000613488;ENST00000624077		2		salt inducible kinase 1B (putative) [Source:HGNC Symbol;Acc:HGNC:52389]		NM_001320643	SIK1B			0.749282	1.25615	1.05237	1.89453	1.77333	1.88641	2.15326	1.57162	3.07634	2.02347	0.894752	2.09551	5.9403	1.10194	2.56918	0.419951	0.80706	0.842737	0.385387	0	0.484974	2.4489	10.9999	0.482907	3.72028	6.30942	2.54801	1.88185	0	0.79335	1.11067	1.52674	1.23839	0.333726	1.5858	2.1717	2.62703	1.72587
FFAR2	ENSG00000051108	ENST00000601590;ENST00000599180;ENST00000246549		3	FFA2R;GPR43	free fatty acid receptor 2 [Source:HGNC Symbol;Acc:HGNC:4501]		NM_005306;NM_001370087	FFAR2			10.468	20.6905	55.7448	2.34156	178.228	9.4723	22.7399	16.4463	41.3174	53.9375	12.133	7.47681	7.34697	18.8556	16.2738	9.00807	72.1022	87.9521	9.79108	81.5895	25.0336	8.58843	0.38139	13.1368	11.4423	0.263515	5.64198	55.877	15.2018	230.485	105.374	32.0994	50.7462	25.1809	11.5644	10.9979	1.75201	2.75216
GPSM3	ENSG00000132589	ENST00000375040;ENST00000487761;ENST00000472768;ENST00000375043;ENST00000619085		5	AGS4;C6orf9;G18;G18.1a;G18.1b;G18.2;NG1	G protein signaling modulator 3 [Source:HGNC Symbol;Acc:HGNC:13945]		NM_001276501;NM_022107	GPSM3			141.581	116.854	130.106	103.833	119.566	154.548	112.023	7.1654	123.617	4.79301	88.1851	120.004	131.418	98.6668	94.5074	121.12	113.664	159.292	116.999	118.111	95.4789	121.865	128.783	92.8473	98.6906	142.672	0.176745	150.489	139.348	133.078	110.792	4.96e-06	117.165	90.1439	126.275	130.431	96.2949	103.198
HK3	ENSG00000162711	ENST00000506834;ENST00000292432;ENST00000514666;ENST00000514058;ENST00000509717;ENST00000504910		6		hexokinase 3 [Source:HGNC Symbol;Acc:HGNC:4925]		NM_002115	HK3			47.9089	159.361	96.6882	26.0529	66.1016	14.7012	89.678	53.2196	94.9721	143.286	92.9981	3.51827	12.9055	103.458	86.1094	23.0479	156.078	33.1898	77.4565	178.75	470.814	108.31	108.476	97.0807	1.74354	26.2121	17.4279	20.7172	57.0354	79.2739	133.062	74.8284	91.0235	90.1667	126.769	13.611	10.1693	41.8004
DLL4	ENSG00000177706	ENST00000557876;ENST00000249749;ENST00000559440		3		delta like canonical Notch ligand 4 [Source:HGNC Symbol;Acc:HGNC:2910]	Adams-Oliver syndrome;Aplasia cutis congenita;ADAMS-OLIVER SYNDROME 6	NM_019074	DLL4			9.0586	2.44604	2.32875	49.8523	4.91969	80.4015	36.9377	17.1876	3.69026	4.13861	5.95359	97.4163	170.233	1.29799	0.772094	109.89	1.93888	11.5317	24.5178	3.43741	0	2.74264	0.168957	1.19669	99.3135	89.7437	57.5165	10.0167	13.8359	9.6832	13.659	6.29831	4.31938	5.84927	0.924735	35.7573	75.3643	6.54878
IFI44L	ENSG00000196405	ENST00000679998;ENST00000452835;ENST00000681613;ENST00000681501;ENST00000476521;ENST00000370751;ENST00000459784;ENST00000680110;ENST00000680295;ENST00000476876;ENST00000679848;ENST00000486882;ENST00000462041;ENST00000450498;ENST00000474002;ENST00000680621;ENST00000494910;ENST00000679651		18	C1orf29;GS3686	interferon induced protein 44 like [Source:HGNC Symbol;Acc:HGNC:17817]		NM_001375649;NM_001375646;NM_006820;NM_001375650;NM_001375647;NM_001375648	IFI44L			293.353	182.503	203.479	45.5171	382.366	336.555	287.152	285.253	377.787	292.655	286.64	397.75	162.134	156.802	106.541	283.289	275.88	334.449	304.646	278.081	67.7526	239.828	47.2734	208.104	203.893	37.2222	148.669	390.436	143.006	357.065	294.723	242.582	292.067	256.507	201.796	320.525	144.89	331.979
FABP5P7	ENSG00000135677	ENST00000524732		1	FABP5L7	fatty acid binding protein 5 pseudogene 7 [Source:HGNC Symbol;Acc:HGNC:31070]			FABP5P7			0	0.000291663	0	0	2.51e-08	0	0	0	0	0	0	0	0	0	0	0	0	0	0	0	169.036	0	11.2305	0	0	0	18.4128	0	0	12.3176	0	7.98e-08	0	0.0339788	50.1696	0	0	0
RNA5SP39	ENSG00000180879	ENST00000411245		1	RN5S39	RNA, 5S ribosomal pseudogene 39 [Source:HGNC Symbol;Acc:HGNC:42615]			RNA5SP39			17.5013	27.5567	24.9685	10.7826	71.3499	62.5437	13.016	40.4068	49.6239	19.9931	57.8178	168.117	68.5989	29.7409	11.1672	87.6559	66.8523	79.3137	43.54	53.7445	4.7131	73.7699	16.66	23.9006	59.651	21.4113	18.6517	28.6138	54.8373	37.2502	41.4713	16.871	41.307	27.487	42.6061	121.87	45.5486	62.9648
PTGES	ENSG00000169032	ENST00000481476;ENST00000340607		2	MGST-IV;MGST1-L1;MGST1L1;PIG12;TP53I12	prostaglandin E synthase [Source:HGNC Symbol;Acc:HGNC:9599]		NM_004878	PTGES			36.0692	107.013	142.359	13.6061	133.846	47.0136	90.7856	132.86	254.296	179.086	92.5488	20.5858	8.56795	281.83	240.86	15.8478	177.067	119.436	85.2294	208.118	89.7677	73.1482	17.5528	127.182	19.7541	4.31511	14.7757	129.757	65.1794	204.049	179.923	186.565	174.901	121.807	139.372	58.01	46.8379	97.561
CCL19	ENSG00000110944	ENST00000311925;ENST00000485502;ENST00000378800		3	CKb11;ELC;exodus-3;MIP-3b;SCYA19	C-C motif chemokine ligand 19 [Source:HGNC Symbol;Acc:HGNC:10617]		NM_006274	CCL19			1351.96	695.318	1055.46	229.544	2869.05	3810.54	3146.22	1218.26	1875.77	1104.25	873.212	1543.97	970.275	530.137	143.548	1840.04	3626.11	2804.94	2459	2086.02	235.031	673.719	177.38	556.807	4101.24	478.305	1350.37	2179.95	642.723	3366.25	6612.56	2213.13	3142.33	1304.39	157.339	1406.62	1355.99	694.672
ACOD1	ENSG00000089157	ENST00000377462;ENST00000449753		2	CAD;IRG1	aconitate decarboxylase 1 [Source:HGNC Symbol;Acc:HGNC:33904]		NM_001258406	ACOD1			58.7677	21.2076	28.0553	24.1314	72.5474	107.502	123.507	27.6238	34.9687	46.9648	54.7591	191.23	83.7644	18.5993	7.62818	71.2325	67.6417	67.1902	79.7025	89.4145	1.7274	5.24404	1.09751	6.54455	19.9958	26.0177	25.3602	110.656	10.4797	76.3768	270.594	25.769	74.6475	46.8847	15.4481	148.518	33.7306	31.921
IFIT1	ENSG00000162616	ENST00000546318;ENST00000371804		2	G10P1;GARG-16;IFI56;IFNAI1	interferon induced protein with tetratricopeptide repeats 1 [Source:HGNC Symbol;Acc:HGNC:5407]		NM_001270930;NM_001270927;NM_001270928;NM_001270929;NM_001548	IFIT1			188.18	130.479	154.688	38.203	248.119	268.76	248.831	139.066	182.699	240.578	160.344	225.393	83.2322	30.1457	22.214	179.789	186.245	156.352	284.043	196.61	27.6331	64.0486	9.70593	75.7993	54.5378	18.3941	79.4851	220.762	68.0618	279.035	317.96	129.484	107.242	144.797	96.1165	174.048	49.6474	153.403
AC004057.1	ENSG00000115419	ENST00000485827;ENST00000356247		2		ribosomal protein S26 (RPS26) pseudogene						13.9655	39.624	105.598	24.0703	77.6757	28.2811	52.6244	23.9651	113.413	77.4118	12.4791	1.1907	25.7099	0	1.23593	6.60496	68.5813	50.3937	0	61.4284	158.835	29.7788	52.0118	32.7133	0	38.6801	40.5573	23.8825	36.4261	57.4566	17.6338	25.6948	43.8552	19.3995	76.162	3.65241	1.07e-07	62.0832
TFPI2	ENSG00000107551	ENST00000222543;ENST00000451238;ENST00000650573;ENST00000649913;ENST00000647793;ENST00000461482		6	PP5;REF1;TFPI-2	tissue factor pathway inhibitor 2 [Source:HGNC Symbol;Acc:HGNC:11761]		NM_001271003;NM_001271004;NM_006528	TFPI2			99.6176	18.7632	16.6489	34.1297	6.69037	35.3099	19.1734	3.43801	20.2056	5.67488	21.5951	88.374	60.9652	0.743797	1.17663	40.8193	5.70925	9.99813	26.2641	3.22148	1.13837	6.48158	0.424427	25.398	5.57407	225.805	18.8802	10.5234	40.1395	1.96382	14.2619	2.0143	7.80538	15.353	16.4146	55.8298	18.4517	26.4003
LILRB4	ENSG00000116260	ENST00000461839;ENST00000270452;ENST00000391736;ENST00000494796;ENST00000430952;ENST00000391734;ENST00000391733;ENST00000434286;ENST00000470943;ENST00000461262		10	CD85k;HM18;ILT3;LIR-5;LIR5	leukocyte immunoglobulin like receptor B4 [Source:HGNC Symbol;Acc:HGNC:6608]		NM_001278426;NM_001278427;NM_001278428;NM_001278429	LILRB4			76.3968	76.2288	222.967	22.4714	87.3026	27.3897	15.3203	218.084	224.065	246.64	47.2003	0.925508	29.2812	161.621	158.377	15.7242	141.108	36.32	58.2034	202.163	105.336	150.369	140.126	50.2536	44.6306	46.1177	33.5095	77.8754	103.417	22.0016	24.7215	66.5859	152.767	139.338	36.3468	10.7524	14.3576	153.126
UBD	ENSG00000124126	ENST00000377050		1	FAT10	ubiquitin D [Source:HGNC Symbol;Acc:HGNC:18795]		NM_006398	UBD			36.002	29.1452	92.7004	1.25111	109.972	157.998	89.6377	32.2468	70.4177	41.4106	60.89	83.738	6.36914	14.6914	2.6531	23.6215	50.9936	31.2167	77.0712	66.102	12.0905	13.4624	0	27.8394	16.6595	0	56.1296	69.2315	11.9978	102.034	144.629	52.6423	111.922	70.0541	7.35025	68.4359	2.41591	7.18698
HSPA4L	ENSG00000250479	ENST00000508776;ENST00000296464;ENST00000508549;ENST00000505726;ENST00000515262		5	APG-1;HSPH3;Osp94	heat shock protein family A (Hsp70) member 4 like [Source:HGNC Symbol;Acc:HGNC:17041]		NM_001317381;NM_014278;NM_001317383;NM_001317382	HSPA4L			8.2951	3.77175	0.878994	1.35554	0.781337	12.2858	8.16827	4.82426	1.66902	0.888801	3.88478	21.8162	15.2461	1.71864	3.41686	5.36091	1.08685	2.77784	15.3685	2.22493	0.440723	4.23234	15.2123	2.57216	45.3247	3.25306	8.97515	2.57712	2.75407	1.8858	1.6311	2.76	0.953187	0.621084	3.10587	10.6259	16.1196	10.7529
SLC2A3	ENSG00000130429	ENST00000075120;ENST00000543435;ENST00000486749;ENST00000469295;ENST00000479059;ENST00000490763;ENST00000495813;ENST00000544291;ENST00000544936;ENST00000476634;ENST00000541671		11	GLUT3	solute carrier family 2 member 3 [Source:HGNC Symbol;Acc:HGNC:11007]	HUNTINGTON DISEASE	NM_006931	SLC2A3			131.807	61.2071	33.8315	215.507	29.0931	8.92244	19.4954	39.9492	54.4854	26.8825	61.9535	92.7724	294.981	99.3044	87.7535	191.487	36.8043	68.5511	11.1038	66.5635	66.7421	44.0252	114.222	90.9703	167.318	260.318	173.07	13.4769	143.33	30.9198	17.2792	40.3223	64.8928	58.2548	68.7583	145.623	296.235	30.4637
IL1A	ENSG00000198502	ENST00000263339		1	IL-1A;IL1;IL1-ALPHA;IL1F1	interleukin 1 alpha [Source:HGNC Symbol;Acc:HGNC:5991]		NM_000575;NM_001371554	IL1A			92.5824	21.6393	10.2411	101.892	3.07138	12.3027	6.63688	4.58914	2.44626	12.7306	21.005	55.0011	189.38	11.9437	9.94244	265.162	3.35661	53.6748	4.94093	18.887	8.19469	1.8739	1.2861	57.3055	156.729	70.7424	76.9874	3.42127	106.068	2.68309	4.37487	8.06682	3.28054	31.6384	31.595	107.412	342.183	15.2702
IFIT3	ENSG00000155368	ENST00000679781;ENST00000681376;ENST00000679438;ENST00000681277;ENST00000679923;ENST00000680085;ENST00000371818;ENST00000680779;ENST00000679536;ENST00000371811;ENST00000680037;ENST00000679583;ENST00000679897;ENST00000681178;ENST00000681207		15	CIG-49;GARG-49;IFI60;IFIT4;IRG2;ISG60;RIG-G	interferon induced protein with tetratricopeptide repeats 3 [Source:HGNC Symbol;Acc:HGNC:5411]		NM_001289758;NM_001549;NM_001031683;NM_001289759	IFIT3			852.738	716.134	888.858	285.29	1011.59	1649.46	1326.44	779.776	886.453	1130	736.095	1239.44	366.69	184.389	150.108	841.409	873.719	915.273	1458.12	850.805	187.789	417.489	42.8402	412.407	238.059	142.074	433.688	1444.03	395.365	1332.16	1236.4	708.198	610.037	753.659	451.886	1112.63	275.29	790.494
CD38	ENSG00000123342	ENST00000502843;ENST00000506191;ENST00000511430;ENST00000226279;ENST00000510674		5		CD38 molecule [Source:HGNC Symbol;Acc:HGNC:1667]		NM_001775	CD38	NR_132660		287.792	207.614	338.384	38.6043	595.244	871.423	688.316	578.981	466.693	321.89	456.139	977.766	253.082	201.683	167.048	538.975	336.808	569.846	584.187	320.553	65.4362	251.232	88.7972	182.642	384.238	33.5954	246.182	811.764	166.037	595.618	607.972	341.447	310.485	241.037	195.428	703.821	220.18	541.561
GSTM1	ENSG00000277117	ENST00000490021;ENST00000309851;ENST00000369823;ENST00000349334;ENST00000476065;ENST00000483399;ENST00000490171;ENST00000369819		8	GST1;H-B;MU	glutathione S-transferase mu 1 [Source:HGNC Symbol;Acc:HGNC:4632]		NM_000561;NM_146421	GSTM1			28.5624	1.34393	0.67458	0.375601	0.210241	6.42055	28.9995	0.0526596	0.376878	0	0	0	0.306985	25.946	0.11783	0.223642	0.257732	1.46455	45.4978	14.8287	0	35.1625	113.178	0.0798842	0.423894	34.0073	0.431081	0	0	0	0.562686	47.6712	0.279713	23.1931	0.112044	0.267417	0	0
VCAN	ENSG00000138279	ENST00000265077;ENST00000503923;ENST00000512590;ENST00000513960;ENST00000513984;ENST00000502527;ENST00000515397;ENST00000513016;ENST00000507162;ENST00000505615;ENST00000342785;ENST00000343200		12	CSPG2;PG-M	versican [Source:HGNC Symbol;Acc:HGNC:2464]	Wagner disease;WAGNER VITREORETINOPATHY	NM_004385;NM_001126336;NM_001164098;NM_001164097	VCAN			23.219	9.30514	1.79494	4.64428	7.94609	10.7553	2.12217	2.72849	27.0656	2.33753	3.35228	23.5017	6.60379	41.0266	21.7824	17.4384	11.5276	2.26608	2.00598	19.504	3.72156	13.372	8.5983	14.7874	23.9585	5.79955	8.0935	5.76902	2.29326	7.17716	14.2564	3.15448	43.8908	2.48902	0.937698	20.7975	16.2834	4.53844
HSPA6	ENSG00000115935	ENST00000309758		1	HSP70B'	heat shock protein family A (Hsp70) member 6 [Source:HGNC Symbol;Acc:HGNC:5239]		NM_002155	HSPA6			4.46876	4.29102	2.5358	6.19222	2.98154	2.04755	1.92675	2.64096	2.57208	2.2316	3.24783	3.6941	9.17648	7.34935	5.95297	6.35539	2.73615	3.65416	1.0916	3.00677	2.75543	2.12499	3.67509	4.03278	7.24922	2.65242	4.63521	1.9489	4.34698	4.8835	1.76213	3.30013	3.25846	2.17263	2.49565	7.43497	8.71561	3.70399
GPR84	ENSG00000117118	ENST00000267015;ENST00000551809		2	EX33	G protein-coupled receptor 84 [Source:HGNC Symbol;Acc:HGNC:4535]		NM_020370	GPR84			19.1054	82.8201	53.9611	38.2321	13.452	8.77473	33.0825	24.1181	18.8452	45.5774	102.84	20.8974	52.8002	72.3046	41.8421	73.2109	120.143	169.519	23.7244	142.516	45.7402	17.3824	4.86429	130.538	284.594	31.1938	46.5811	94.616	131.102	50.3932	36.5984	46.1956	39.7898	47.1035	80.4404	46.4618	93.9559	58.6213
CXCL9	ENSG00000151366	ENST00000264888		1	CMK;crg-10;Humig;MIG;SCYB9	C-X-C motif chemokine ligand 9 [Source:HGNC Symbol;Acc:HGNC:7098]		NM_002416	CXCL9			45.9629	15.8519	25.9625	1.08829	111.273	86.7277	111.743	39.779	65.9602	70.3634	50.6068	87.1583	11.2934	18.6387	6.70548	32.8295	61.8513	89.5508	79.0919	32.4752	0.997084	22.3573	1.12347	15.3854	14.6853	0.0632086	25.4573	154.649	14.4524	42.976	65.7884	44.6515	50.3059	24.6823	6.62223	60.977	12.1357	47.7012
S100A9	ENSG00000185885	ENST00000368738		1	60B8AG;CAGB;CFAG;CGLB;LIAG;MAC387;MIF;MRP14;NIF;P14	S100 calcium binding protein A9 [Source:HGNC Symbol;Acc:HGNC:10499]		NM_002965	S100A9			21.4759	177.641	169.508	49.23	254.382	15.1688	71.2907	127.411	320.299	155.947	232.094	14.0306	27.559	1200.62	659.723	91.8729	556.354	389.371	42.255	744.482	967.786	277.212	124.998	466.332	319.136	25.9428	27.9454	86.9325	159.054	302.933	318.805	402.175	615.142	389.471	335.008	94.1082	97.7934	84.6389
GEM	ENSG00000172922	ENST00000396194;ENST00000297596;ENST00000523660;ENST00000521817;ENST00000523433		5	KIR	GTP binding protein overexpressed in skeletal muscle [Source:HGNC Symbol;Acc:HGNC:4234]		NM_181702;NM_005261	GEM			12.5224	13.0583	3.89126	37.9216	4.83367	5.10616	6.01607	8.82988	10.9309	8.9409	4.10262	9.78409	26.6166	8.88338	12.9927	9.55883	5.67587	3.50992	10.1048	9.95423	4.86342	13.2943	50.2147	5.26462	3.91209	66.8745	13.6243	4.31691	6.04801	6.3406	5.49749	9.12806	11.019	7.13314	6.71837	4.74811	9.03876	9.93917
AC092865.4	ENSG00000213145	ENST00000641832		1		RNA binding protein, fox-1 homolog (C. elegans) 1 (RBFOX1) pseudogene						13.855	85.1403	54.166	19.2068	39.3159	34.4341	30.6938	39.1084	1.86932	53.2668	6.45614	54.9224	65.4803	1.36056	20.0045	36.5296	8.73633	85.7242	34.762	43.0796	0	33.4924	10.2154	42.9798	52.8594	6.10463	76.9714	76.8095	136.888	5.01245	41.2809	36.4467	10.4828	47.2643	14.0362	57.6291	95.9841	70.5945
H1-0	ENSG00000132965	ENST00000340857		1	H1.0;H1F0;H1FV	H1.0 linker histone [Source:HGNC Symbol;Acc:HGNC:4714]		NM_005318	H1-0			118.073	182.797	171.193	28.9377	215.899	112.147	184.873	82.7768	312.405	115.673	182.408	93.93	43.2247	90.6859	106.677	71.514	157.733	163.599	104.396	207.722	178.178	136.631	58.81	161.612	44.1187	20.7887	39.5663	130.927	48.2667	136.891	314.088	88.5306	197.918	107.159	105.832	115.839	61.0156	215.375
AC010655.3	ENSG00000143387	ENST00000478818		1		EF-hand calcium binding domain 3 (EFCAB3) pseudogene						12.1813	2.4021	1.26992	12.5685	0	3.16561	0.446102	0.437806	0	0.954397	0.812683	34.5821	27.3416	1.13854	1.15302	20.1321	0.900631	0	0.93593	0.882112	0	0	0.202913	0.447796	37.2496	43.2997	22.2417	0.797252	7.15864	0	3.92708	0	0.885333	0	0.436834	15.891	25.3235	0.740135
NR4A2	ENSG00000241553	ENST00000339562;ENST00000426264;ENST00000409572;ENST00000417764;ENST00000675870;ENST00000417972;ENST00000409108;ENST00000429376;ENST00000406048;ENST00000424077;ENST00000421709		11	HZF-3;NOT;NURR1;RNR1;TINUR	nuclear receptor subfamily 4 group A member 2 [Source:HGNC Symbol;Acc:HGNC:7981]	Parkinson disease late-onset;NR4A2-related developmental disorder monoallelic	NM_006186;NM_173173	NR4A2			7.95358	5.49372	3.00386	5.02591	4.95379	4.63983	5.56121	13.3838	7.29122	9.81737	7.0858	6.59565	10.3318	10.468	16.9507	10.3056	4.86446	4.6674	7.45538	6.8358	3.23506	10.0023	41.4063	3.6537	15.1663	9.60198	9.30802	17.4305	10.4444	5.63666	5.23243	13.4079	7.43377	6.18939	5.72192	8.82661	12.2752	8.29793
RNASE1	ENSG00000169245	ENST00000397967;ENST00000340900;ENST00000412779;ENST00000555698;ENST00000397970		5	RAC1;RNS1	ribonuclease A family member 1, pancreatic [Source:HGNC Symbol;Acc:HGNC:10044]		NM_002933;NM_198234;NM_198232;NM_198235	RNASE1			1236.89	104.382	134.397	996.48	587.369	192.541	62.8703	219.167	332.236	55.8795	183.138	700.923	1490.84	105.851	113.371	1600.59	130.202	235.411	39.7545	206.542	76.7754	298.847	383.616	689.776	442.163	5351.61	1208.69	330.609	708.21	328.516	74.6898	211.895	88.6763	216.549	124.352	1448.99	736.899	1024.91
AL035078.4	ENSG00000145216	ENST00000530348;ENST00000532942		2		novel protein						25.1837	2.92819	47.0821	0	39.4791	88.5541	95.4028	1.783	37.5101	19.194	8.17513	81.3439	27.6774	17.6208	12.8939	36.5457	16.0631	20.9471	89.4033	18.5607	0.000175334	28.6742	10.455	19.1702	1.9507	44.8461	8.45748	85.9503	0.599066	7.72421	55.3651	16.8372	32.9577	31.292	22.8694	82.2412	0.210241	28.5234
TREM1	ENSG00000133872	ENST00000589614;ENST00000244709;ENST00000334475;ENST00000589695;ENST00000591620;ENST00000589882;ENST00000586287		7	CD354;TREM-1	triggering receptor expressed on myeloid cells 1 [Source:HGNC Symbol;Acc:HGNC:17760]		NM_018643;NM_001242590;NM_001242589	TREM1			210.223	46.5895	11.4291	175.562	4.86156	137.614	5.92656	9.75475	42.7489	11.0024	14.9434	425.553	385.756	122.075	83.6092	304.325	14.0029	4.03139	3.60208	82.8024	101.437	89.8522	9.71078	75.1718	51.5426	265.947	36.2555	4.78877	31.2111	8.76372	15.5555	32.7341	23.6743	18.841	23.2108	292.598	244.88	40.8841
CCL4	ENSG00000166710	ENST00000615863;ENST00000621626;ENST00000613947		3	Act-2;AT744.1;LAG1;MIP-1-beta;SCYA4	C-C motif chemokine ligand 4 [Source:HGNC Symbol;Acc:HGNC:10630]		NM_002984	CCL4			1307.88	678.817	1514.54	1548.61	1141.89	1563.56	1411.55	788.06	182.572	691.24	974.917	2066.48	2086.92	375.838	367.27	3090.79	655.288	2508.51	815.998	607.146	217.384	94.2313	28.3823	1147.32	1720.25	624.821	1341.22	1475.26	1114.66	1558.55	1657.96	670.116	267.478	1276.47	712.196	2825.8	2038.89	582.634
TAP2	ENSG00000102390	ENST00000652259;ENST00000620123;ENST00000374897;ENST00000464100;ENST00000485701		5	ABCB3;D6S217E;PSF2;RING11	transporter 2, ATP binding cassette subfamily B member [Source:HGNC Symbol;Acc:HGNC:44]	Immunodeficiency by defective expression of MHC class I;BARE LYMPHOCYTE SYNDROME TYPE I	NM_018833;NM_001290043	TAP2			100.392	140.785	27.3864	0.127937	127.771	61.5786	56.2908	131.513	5.89924	85.6819	70.5736	104.475	16.6028	28.9707	33.6394	21.5048	27.7066	67.6893	120.686	44.5033	53.6915	58.113	28.2085	28.2355	46.7538	76.4996	46.335	13.4482	110.83	80.0269	41.7966	100.389	40.1552	71.3313	12.609	36.75	64.6242	106.642
CES1	ENSG00000105355	ENST00000565568;ENST00000360526;ENST00000422046;ENST00000563241;ENST00000361503;ENST00000569260;ENST00000563005;ENST00000565403;ENST00000566555		9	CEH;CES1A1;CES1A2;CES2;HMSE;HMSE1;SES1	carboxylesterase 1 [Source:HGNC Symbol;Acc:HGNC:1863]	DRUG METABOLISM ALTERED CES1-RELATEDCARBOXYLESTERASE 1 DEFICIENCY INCLUDED	NM_001025195;NM_001266;NM_001025194	CES1			42.3326	59.1024	82.847	3.7412	205.473	56.9376	74.0589	8.26531	117.057	144.163	186.973	36.8394	6.33172	164.692	143.705	11.2913	110.192	28.6591	47.7018	157.473	127.969	121.882	68.7073	49.0375	11.6935	3.4283	9.81261	54.5114	44.3126	122.496	140.407	43.8648	100.723	164.295	164.064	97.9773	94.1943	88.4824
EGLN3	ENSG00000166295	ENST00000250457;ENST00000553215;ENST00000556785;ENST00000487915;ENST00000547327;ENST00000550114;ENST00000551935;ENST00000548285;ENST00000546681;ENST00000464521;ENST00000557521		11	HIFPH3;PHD3	egl-9 family hypoxia inducible factor 3 [Source:HGNC Symbol;Acc:HGNC:14661]		NM_022073;NM_001308103	EGLN3			28.064	1.46034	0.793067	56.4143	0.890437	7.27724	0.404378	2.45723	1.24663	0.230039	2.7355	73.9083	86.3453	1.57256	1.98576	92.2295	0.5942	0.943283	0.172437	0.900259	0.39952	0.647432	0.704884	0.68881	36.7974	96.2501	63.8834	0.730075	19.0973	0.338158	0.193954	1.70973	0.268924	0.0954333	0.698505	50.5952	75.2665	4.70438
HLA-DQA1	ENSG00000099940	ENST00000422863;ENST00000343139;ENST00000395363;ENST00000496318;ENST00000374949;ENST00000482745;ENST00000460633		7	CELIAC1;HLA-DQA	major histocompatibility complex, class II, DQ alpha 1 [Source:HGNC Symbol;Acc:HGNC:4942]	Adult-onset myasthenia gravis;Idiopathic achalasia;NON RARE IN EUROPE: Celiac disease;NON RARE IN EUROPE: Diabetes mellitus type 1	NM_002122	HLA-DQA1			78.8261	7.97365	17.1727	14.516	83.1421	77.6559	58.9399	0.397176	31.7002	0.272248	0.407963	0.415836	28.105	0.433754	0.257516	43.3941	134.051	0.215489	70.5805	9.75746	22.3792	56.888	24.5264	0.161631	0.216715	18.8829	68.7533	53.9657	0.21575	29.9177	22.0906	0.316836	0.477124	33.1475	0.296978	0.305681	10.3044	4.9467
SERPINB7	ENSG00000151239	ENST00000425392;ENST00000398019;ENST00000447428;ENST00000431370;ENST00000546027;ENST00000540675;ENST00000336429		7	MEGSIN	serpin family B member 7 [Source:HGNC Symbol;Acc:HGNC:13902]	PALMOPLANTAR KERATODERMA NAGASHIMA TYPE	NM_003784;NM_001261830;NM_001261831;NM_001040147	SERPINB7			10.8255	4.47701	18.0781	65.3744	11.41	46.7196	9.36793	4.82944	3.33845	3.69353	15.8997	34.3648	163.691	0.681178	0.804351	102.444	0.80643	28.752	1.61901	2.02201	0.362185	1.46272	0.394652	16.9021	12.6847	43.0122	18.4142	12.8414	20.6428	3.96289	2.73731	0.595173	3.02387	9.74878	2.54401	42.1864	68.6075	10.9703
SIK1	ENSG00000136040	ENST00000270162;ENST00000644871;ENST00000644689;ENST00000478426;ENST00000644750;ENST00000644276		6	msk;SNF1LK	salt inducible kinase 1 [Source:HGNC Symbol;Acc:HGNC:11142]	Early infantile epileptic encephalopathy;Early myoclonic encephalopathy;West syndrome;EPILEPTIC ENCEPHALOPATHY EARLY INFANTILE 30;Neonatal epilepsy spectrum	NM_173354	SIK1			1.18019	0.357451	0.175394	8.91707	0.342847	2.14783	3.00983	2.48752	0	0.323755	5.15775	1.16984	4.52312	2.28876	1.45762	4.56319	0.996192	4.5961	1.34243	3.552	1.98432	2.67258	12.7686	0.893121	3.19132	7.14325	2.21803	1.44654	3.70483	0.558238	0.390749	0.816813	0.16975	2.12759	0.41126	0	0	1.9828
MS4A6E	ENSG00000142178	ENST00000300182;ENST00000532756;ENST00000530509		3		membrane spanning 4-domains A6E [Source:HGNC Symbol;Acc:HGNC:14285]		NM_001376909;NM_139249	MS4A6E			1.23949	3.67184	0.153944	7.57024	2.22812	0	1.50691	3.86499	4.24326	5.22662	1.90345	0	0.24214	116.928	49.9367	0	21.9116	0.531462	0	3.73358	119.718	4.44429	4.52328	0.443094	0	5.84164	1.02062	0.574128	1.44337	4.54631	1.61084	0.959631	2.28983	1.26603	1.06558	0.633285	1.55375	0.514711
FPR1	ENSG00000123213	ENST00000595042;ENST00000304748;ENST00000600815;ENST00000594900		4	FMLP;FPR	formyl peptide receptor 1 [Source:HGNC Symbol;Acc:HGNC:3826]	Susceptibility to localized juvenile periodontitis	NM_001193306;NM_002029	FPR1			1.3253	27.2616	26.2531	1.82926	44.6427	2.51915	9.76186	34.6039	52.604	19.3594	51.957	2.40763	4.21616	98.3389	57.0732	11.1811	82.0559	58.7824	1.95665	43.8757	29.1416	25.2446	4.12193	57.133	15.0451	0.57972	5.1148	19.7129	38.8829	57.7543	80.3374	49.2355	154.119	70.0739	47.541	26.1369	10.8908	10.7753
MX2	ENSG00000116251	ENST00000436410;ENST00000435611;ENST00000494252;ENST00000330714;ENST00000495892;ENST00000418103;ENST00000416447;ENST00000680862;ENST00000493753;ENST00000680539;ENST00000482953;ENST00000496774;ENST00000481838;ENST00000474368;ENST00000681171;ENST00000681460;ENST00000398632;ENST00000680215		18	MXB	MX dynamin like GTPase 2 [Source:HGNC Symbol;Acc:HGNC:7533]		NM_002463	MX2			676.702	557.001	562.592	176.817	938.311	915.261	874.476	618.014	734.917	827.396	724.55	861.014	372.891	300.047	227.33	655.536	737.654	774.026	831.858	639.325	153.901	411.158	67.9309	407.761	412.634	83.7504	408.636	1177.48	315.657	936.164	886.829	687.82	640.053	690.855	472.181	814.602	355.692	648.958
NUPR1	ENSG00000100055	ENST00000324873;ENST00000567646;ENST00000395641		3	COM1;p8	nuclear protein 1, transcriptional regulator [Source:HGNC Symbol;Acc:HGNC:29990]		NM_012385;NM_001042483	NUPR1			72.0961	95.9152	68.4642	25.2089	149.94	73.5106	262.483	42.1489	117.631	161.279	33.828	26.5722	11.5044	7.80054	25.6109	14.6975	61.614	16.4898	216.94	86.119	17.5459	42.7543	22.4416	32.7567	1.26602	44.7413	23.2129	91.6806	14.7806	99.2233	265.901	46.1975	50.3648	47.1496	24.7438	36.4138	17.7255	37.8258
AC092865.3	ENSG00000054219	ENST00000642101		1		RNA binding protein, fox-1 homolog (C. elegans) 1 (RBFOX1) pseudogene						108.069	14.5301	13.6065	13.3156	11.864	116.751	15.6931	48.7867	48.6024	14.2204	71.9398	66.4062	31.3303	91.1572	60.3826	40.2751	66.6145	103.583	10.8631	44.5558	23.2934	9.8507	14.8588	52.1245	108.426	61.0463	53.5753	28.2982	22.626	20.0498	9.52636	102.939	46.9189	46.0524	56.1449	86.0435	17.6611	96.6838
HES1	ENSG00000166855	ENST00000232424;ENST00000476918		2	bHLHb39;FLJ20408;HES-1;HRY	hes family bHLH transcription factor 1 [Source:HGNC Symbol;Acc:HGNC:5192]		NM_005524	HES1			0.42129	0.887522	0.0560866	0.7649	0.565749	1.07686	0.467503	0.130914	0.308901	1.27489	0.699789	1.2726	1.302	0.777686	0.289969	2.01532	0.287952	1.2384	0.140735	1.14741	0.328953	0.257198	0.957659	0.895056	3.16952	0.202868	0.385944	0.593058	0.129708	0.675524	0.354491	0.455254	0.414494	0.993955	0.467667	1.13813	2.12485	0.233733
GAL	ENSG00000132341	ENST00000538401;ENST00000265643		2	GAL-GMAP;GALN;GLNN;GMAP	galanin and GMAP prepropeptide [Source:HGNC Symbol;Acc:HGNC:4114]	EPILEPSY FAMILIAL TEMPORAL LOBE 8	NM_015973	GAL			176.625	238.264	74.4327	43.6616	48.7238	10.0744	123.006	76.279	95.4984	223.977	157.226	3.6243	36.2741	22.7635	25.9144	35.1522	181.344	8.41813	395.029	169.274	188.639	72.5842	132.233	55.2201	2.40202	133.722	33.9448	81.2149	54.2709	36.2416	107.301	106.38	84.7829	66.7485	374.003	9.98545	11.5883	24.6324
GJB2	ENSG00000243716	ENST00000382844;ENST00000382848		2	CX26;DFNA3;DFNB1;NSRD1	gap junction protein beta 2 [Source:HGNC Symbol;Acc:HGNC:4284]	Autosomal dominant non-syndromic sensorineural deafness type DFNA;Autosomal recessive non-syndromic sensorineural deafness type DFNB;KID syndrome;Keratoderma hereditarium mutilans;Knuckle pads-leukonychia-sensorineural deafness-palmoplantar hyperkeratosis syndrome;Palmoplantar keratoderma-deafness syndrome;Porokeratotic eccrine ostial and dermal duct nevus;BART-PUMPHREY SYNDROME;DEAFNESS AUTOSOMA…	NM_004004	GJB2			31.8691	81.9379	105.302	7.12386	97.0075	74.7114	85.2179	93.2459	137.024	95.7963	107.093	22.822	23.9598	109.964	151.917	13.097	131.968	126.285	57.3508	61.9943	52.4551	86.3517	48.7103	62.3111	42.4699	10.7762	29.7668	157.316	55.1913	105.886	69.464	144.336	129.715	74.4776	88.4163	47.582	76.7908	91.8657
APOBEC3B	ENSG00000100401	ENST00000407298;ENST00000333467;ENST00000402182;ENST00000335760		4	FLJ21201;PHRBNL	apolipoprotein B mRNA editing enzyme catalytic subunit 3B [Source:HGNC Symbol;Acc:HGNC:17352]		NM_001270411;NM_004900	APOBEC3B			0.281155	4.07195	1.55783	0.231651	3.43349	10.5541	22.1657	9.03848	21.6624	114.21	13.3942	0.665852	0.363317	4.05426	3.88009	0.946685	2.92664	17.3308	11.8937	7.19907	0.801784	2.97674	1.25825	0.716775	0.23816	0.301822	0.566059	2.30135	0.198219	1.92662	35.523	11.0458	7.32853	25.0257	6.26377	1.51976	0	0.497676
MMP1	ENSG00000163904	ENST00000681643;ENST00000681445;ENST00000680179;ENST00000315274		4	CLG	matrix metallopeptidase 1 [Source:HGNC Symbol;Acc:HGNC:7155]	Severe generalized recessive dystrophic epidermolysis bullosa;EPIDERMOLYSIS BULLOSA DYSTROPHICA AUTOSOMAL RECESSIVE;PULMONARY DISEASE CHRONIC OBSTRUCTIVE	NM_001145938;NM_002421	MMP1			2.19847	0.161518	0.110535	61.3402	0.0398915	0.584928	0	0.353242	0.119547	0.102315	0.456769	7.25783	93.5916	2.93337	0.673772	52.8632	0.0956732	0.319626	0	2.15605	0.0757308	0.0741057	0.140401	2.23863	2.73865	78.319	5.02235	0.0532043	3.75921	0.122368	0	0.47074	0.320649	0.676352	0.422636	1.08306	14.231	0
RGS2	ENSG00000131171	ENST00000483295;ENST00000235382;ENST00000464302;ENST00000487236		4	G0S8	regulator of G protein signaling 2 [Source:HGNC Symbol;Acc:HGNC:9998]		NM_002923	RGS2			19.7614	13.866	7.74384	8.8015	6.35059	5.78636	3.55763	28.4572	32.7568	5.85718	22.612	13.8485	14.0986	42.8371	44.6288	7.66544	27.675	12.5558	9.74298	30.1488	11.621	42.0526	89.9469	9.89888	31.7893	10.185	24.2515	17.3238	11.4989	10.1394	11.338	38.7845	90.1008	4.88461	11.5292	12.4421	19.3358	15.8037
CCL3L3	ENSG00000124614	ENST00000612839;ENST00000619989;ENST00000616702		3	D17S1718;G0S19-2;LD78BETA;SCYA3L;SCYA3L1;MGC12815	C-C motif chemokine ligand 3 like 3 [Source:HGNC Symbol;Acc:HGNC:30554]	HUMAN IMMUNODEFICIENCY VIRUS TYPE 1 SUSCEPTIBILITY TO	NM_001001437	CCL3L1;CCL3L3			1.01808	26.7244	0.271192	0	0	15.251	8.71834	7.23421	0	0.61431	0.604784	2.44719	50.4899	0	0	113.023	4.93526	29.3235	7.16436	14.6337	0.725344	0	0.697877	1.69676	0.522053	0	52.4252	0.262576	1.38406	4.44754	0	4.58483	0.858429	0.719855	8.16387	6.66634	0	0
IFIT2	ENSG00000204525	ENST00000681850;ENST00000638108;ENST00000680381;ENST00000679734;ENST00000680954;ENST00000681150;ENST00000680558;ENST00000679608;ENST00000680809;ENST00000371826;ENST00000679755;ENST00000679606;ENST00000679619;ENST00000611722;ENST00000681843		15	cig42;G10P2;GARG-39;IFI-54;IFI54;ISG-54K	interferon induced protein with tetratricopeptide repeats 2 [Source:HGNC Symbol;Acc:HGNC:5409]		NM_001547	IFIT2			245.901	121.053	166.575	28.0514	430.901	867.937	523.538	209.5	380.065	339.826	198.838	650.981	75.8142	23.4942	17.563	190.352	284.76	196.462	842.133	308.806	14.4514	107.291	6.7401	65.5822	67.2295	26.9197	95.97	585.77	58.8243	416.842	374.398	154.594	167.147	168.293	91.2623	460.977	39.1252	240.614
MX1	ENSG00000164924	ENST00000679911;ENST00000680347;ENST00000681867;ENST00000681415;ENST00000680182;ENST00000679464;ENST00000486275;ENST00000681191;ENST00000679445;ENST00000681857;ENST00000468506;ENST00000398600;ENST00000679626;ENST00000413778;ENST00000419044;ENST00000455164;ENST00000681849;ENST00000679705;ENST00000424365;ENST00000681266;ENST00000417963;ENST00000484465;ENST00000680942;ENST00000288383;ENST00000681944…		48	IFI-78K;lncMX1-215;MxA	MX dynamin like GTPase 1 [Source:HGNC Symbol;Acc:HGNC:7532]		NM_001144925;NM_001178046;NM_002462;NM_001282920	MX1			796.619	723.746	1095.03	218.161	1000.99	1051.98	895.763	775.382	925.022	847.623	715.46	932.429	518.865	397.387	291.13	759.015	763.402	950.679	985.057	811.357	518.684	531.248	142.447	637.071	418.551	122.235	447.593	1070.54	419.332	1162.57	959.085	732.048	804.108	736.896	579.176	998.859	420.076	744.91
RPS2P5	ENSG00000255112	ENST00000488803		1	bcm384	ribosomal protein S2 pseudogene 5 [Source:HGNC Symbol;Acc:HGNC:31386]			RPS2P5			44.3751	63.0643	73.1995	38.7833	75.3128	29.8933	26.2136	50.7305	32.3444	0.401516	30.4204	53.399	56.5267	81.3693	29.2345	66.691	39.1567	54.0371	36.8148	32.4326	0.427654	61.5657	71.5832	33.1169	77.0697	111.311	41.2206	58.8877	34.8906	59.7073	33.8615	68.2229	0.347061	32.5859	28.6773	54.297	39.7604	60.0978
AC243919.1	ENSG00000129460	ENST00000418824;ENST00000466501		2		ribosomal protein L9 pseudogene 9						53.9783	58.1174	2.85375	69.5945	34.7535	35.4238	44.8745	74.0448	40.645	42.0049	30.6207	55.5043	51.9214	74.1544	44.8937	2.81688	77.1417	45.1616	62.8678	60.9843	3.88016	1.34572	74.4277	56.4988	41.9429	94.4675	1.38313	50.436	34.3391	33.1385	40.1897	71.2307	89.5902	60.9432	54.8914	53.4569	38.3171	62.9202
SSUH2	ENSG00000099377	ENST00000341795;ENST00000413305;ENST00000420394;ENST00000455157;ENST00000317371;ENST00000495366;ENST00000435138;ENST00000415132;ENST00000544814;ENST00000492435;ENST00000466215;ENST00000484585;ENST00000483845;ENST00000470009;ENST00000464494;ENST00000478513		16	C3orf32;fls485;ssu-2	ssu-2 homolog [Source:HGNC Symbol;Acc:HGNC:24809]	Dentin dysplasia type I	NM_001256749;NM_015931;NM_001256748	SSUH2	NR_046358		31.3309	38.9977	23.2484	3.53904	28.9287	132.842	155.81	61.973	188.198	48.3967	77.4111	35.8495	0.874893	99.9512	124.349	15.4782	18.7775	46.5169	84.1597	22.6617	14.7205	106.275	114.477	5.78196	26.3504	51.2629	111.427	66.0271	25.2478	89.79	94.6912	41.9376	82.9465	40.9659	69.7964	15.9177	50.0271	137.751
GDF15	ENSG00000099194	ENST00000597765;ENST00000604609;ENST00000595973;ENST00000252809;ENST00000594925		5	MIC-1;MIC1;NAG-1;PDF;PLAB;PTGFB	growth differentiation factor 15 [Source:HGNC Symbol;Acc:HGNC:30142]		NM_004864	GDF15			42.9899	93.5318	41.4458	48.5787	24.607	44.6034	98.0607	86.6097	32.5782	93.1147	42.9152	46.3851	34.6267	50.9974	30.3346	23.9529	57.4018	36.3034	114.532	31.8037	64.5808	77.8158	317.21	26.1321	48.8143	33.4516	50.9481	50.6996	46.254	63.668	15.5205	130.295	21.55	44.1328	62.7977	64.5994	31.6292	43.7186
NPIPA8	ENSG00000084754	ENST00000525596;ENST00000545050;ENST00000541810		3	LCR16a9	nuclear pore complex interacting protein family member A8 [Source:HGNC Symbol;Acc:HGNC:41983]		NM_001282511	NPIPA8			0	93.9442	3.68266	0.454909	0	1.79495	0.401064	1.67221	0	2.87945	0.0963335	0.208315	6.14396	0	0.314997	0	7.6824	0.666589	1.27115	0	0.323294	0	0	0	0.144985	0	107.876	0	4.48186	0.140271	1.61269	0	0.530602	1.91415	0	0	10.1214	0.803444
CKB	ENSG00000196743	ENST00000348956;ENST00000554989;ENST00000554282;ENST00000553528;ENST00000553652;ENST00000553610;ENST00000555039;ENST00000555366;ENST00000557569;ENST00000554426;ENST00000553878;ENST00000557287;ENST00000555659;ENST00000554705;ENST00000555770;ENST00000557530;ENST00000553994		17	CKBB	creatine kinase B [Source:HGNC Symbol;Acc:HGNC:1991]		NM_001823;NM_001362531	CKB			117.825	168.132	282.595	466.456	109.893	830.963	583.264	167.494	58.2982	110.741	60.1187	178.861	295.085	13.7468	11.2519	119.829	38.5566	74.361	384.686	57.2398	77.7828	46.4942	17.3511	47.7746	53.8565	312.855	345.487	250.96	81.6356	118.706	173.556	78.0098	31.0255	80.8438	51.6496	81.6994	69.8497	80.0224
USP18	ENSG00000143256	ENST00000215794		1		ubiquitin specific peptidase 18 [Source:HGNC Symbol;Acc:HGNC:12616]	USP18 deficiency;PSEUDO-TORCH SYNDROME 2;Severe pseudo-TORCH syndrome	NM_017414	USP18			136.228	99.5431	143.144	22.5288	238.687	258.765	259.787	142.177	155.341	216.943	137.447	254.698	67.5235	23.7761	16.1509	182.906	131.437	179.788	236.466	129.487	10.1069	47.8234	2.64092	84.4212	40.9701	16.2631	53.4349	277.04	43.6175	201.415	269.564	118.946	120.814	135.148	76.0579	252.399	35.4344	124.378
MTND2P28	ENSG00000123728	ENST00000457540		1		MT-ND2 pseudogene 28 [Source:HGNC Symbol;Acc:HGNC:42129]			MTND2P28			14.3218	8.97464	17.5082	3.10762	18.323	2.54513	16.5561	14.6494	28.5248	127.458	12.275	7.18823	4.26627	20.5613	14.1317	5.29625	20.3647	14.312	24.9395	23.3329	0.823122	10.9107	9.16303	18.2396	5.1382	7.36331	7.87614	48.8347	8.06872	7.71018	14.5257	19.6457	35.0313	108.537	16.3713	7.34267	4.14806	12.2284
ANKRD1	ENSG00000175701	ENST00000371697		1	ALRP;C-193;CARP;CVARP;MCARP	ankyrin repeat domain 1 [Source:HGNC Symbol;Acc:HGNC:15819]	Familial isolated dilated cardiomyopathy	NM_014391	ANKRD1			8.80068	13.1952	22.2748	97.2413	4.00052	4.89062	4.37028	0.591059	1.66647	2.20726	2.18231	7.56525	30.7893	0.102461	0.751185	19.8477	0.955192	3.20755	7.06954	0.697575	3.03435	0.974301	0.594803	5.90426	0	103.634	26.9771	2.73072	6.20818	2.25078	0.83884	0.411037	1.1624	17.0369	4.50983	2.42108	4.07186	1.45796
SPINK1	ENSG00000010256	ENST00000296695;ENST00000505722;ENST00000510027		3	PCTT;PSTI;Spink3;TATI	serine peptidase inhibitor Kazal type 1 [Source:HGNC Symbol;Acc:HGNC:11244]	Hereditary chronic pancreatitis;NON RARE IN EUROPE: Recurrent acute pancreatitis;Tropical pancreatitis;PANCREATITIS HEREDITARY;TROPICAL CALCIFIC PANCREATITIS	NM_003122;NM_001354966;NM_001379610	SPINK1			2.13787	2.81004	3.71634	103.207	0	1.23639	0	0.106635	0	0.0613419	0.0636075	2.53718	10.7855	0	0.267248	8.60708	0	0	1.09241	0	1.18238	0	0.25347	2.84779	0	21.2712	2.71506	0.464554	4.42103	0	0	0	0	0.53801	1.01655	1.59324	0	0
HES4	ENSG00000136026	ENST00000428771;ENST00000304952;ENST00000481869;ENST00000484667		4	bHLHb42	hes family bHLH transcription factor 4 [Source:HGNC Symbol;Acc:HGNC:24149]		NM_001142467;NM_021170	HES4			6.08034	4.99584	14.3723	4.87613	25.1374	140.117	42.9209	40.1694	23.2849	19.4471	6.00239	54.2649	8.42077	1.08909	1.33109	10.6747	6.00558	11.1672	40.9922	4.6129	6.85593	8.32734	8.9548	1.28866	3.80661	1.96501	4.68682	36.9061	2.56898	42.8072	25.6975	12.9489	7.03977	4.21241	1.927	16.0593	4.77061	15.941
HESX1	ENSG00000169599	ENST00000647958;ENST00000295934;ENST00000473921;ENST00000495160		4	ANF;RPX	HESX homeobox 1 [Source:HGNC Symbol;Acc:HGNC:4877]	Combined pituitary hormone deficiencies genetic forms;Hypothyroidism due to deficient transcription factors involved in pituitary development or function;Kallmann Syndrome;Pituitary stalk interruption syndrome;Septo-optic dysplasia spectrum;SEPTOOPTIC DYSPLASIA;HESX1-Related Combined Pituitary Hormone Deficiency	NM_001376059;NM_001376058;NM_001376060;NM_001376061;NM_003865	HESX1			22.0547	27.4097	51.7734	0.627941	90.7275	64.2786	82.6798	35.8119	69.4594	66.2213	39.8258	47.2592	3.60039	10.9372	7.19435	18.594	48.4489	47.5614	67.176	49.8171	6.84592	22.0885	1.78262	22.3555	9.12129	1.15037	9.05943	75.2813	4.68443	71.4043	104.254	34.6706	46.6036	37.9147	15.6843	50.141	5.14478	35.0298
NIPAL4	ENSG00000010270	ENST00000435489;ENST00000311946;ENST00000521390;ENST00000519150;ENST00000519946		5	ICHYN	NIPA like domain containing 4 [Source:HGNC Symbol;Acc:HGNC:28018]	Congenital non-bullous ichthyosiform erythroderma;Lamellar ichthyosis;ICHTHYOSIS CONGENITAL AUTOSOMAL RECESSIVE 6	NM_001172292;NM_001099287	NIPAL4			4.54133	8.10123	6.72912	31.5987	1.36949	18.4032	10.2002	2.91269	2.68738	6.35325	0.472115	5.2115	21.5992	2.83012	3.95935	3.27948	3.05493	1.75981	22.8311	1.27474	2.51688	3.48929	22.4411	1.35157	2.27298	25.5713	7.94961	5.58483	6.14444	4.1596	2.94617	3.39022	1.24335	2.65669	0.443388	2.36145	4.51642	2.92397
PDGFRL	ENSG00000101109	ENST00000541323;ENST00000673645;ENST00000251630;ENST00000523248		4	PRLTS	platelet derived growth factor receptor like [Source:HGNC Symbol;Acc:HGNC:8805]	Adult hepatocellular carcinoma;Colorectal Cancer;Hepatocellular Carcinoma	NM_006207;NM_001372073	PDGFRL			21.6566	10.4472	13.3376	3.95948	53.9077	120.307	45.4478	24.8673	48.6865	29.4696	27.9675	136.01	17.7397	4.555	3.5919	43.133	15.7632	69.5797	78.0227	19.5502	0.346421	15.9925	2.95868	8.03305	36.0948	7.68121	30.5242	79.4505	10.7822	58.8105	42.8789	17.8929	16.8589	17.8898	8.36854	53.4563	14.2084	47.0846
RPS28P7	ENSG00000137267	ENST00000473748		1		ribosomal protein S28 pseudogene 7 [Source:HGNC Symbol;Acc:HGNC:35787]			RPS28P7			30.0857	71.2642	64.0604	52.5447	73.5055	25.805	15.9939	28.3767	33.4034	76.2829	65.0497	5.41145	79.3015	67.3061	38.7519	36.9552	60.963	74.4993	38.5619	85.6387	81.6961	39.954	53.1075	32.1052	35.7253	57.1185	92.3581	32.2927	66.4825	19.3887	35.6788	70.6003	16.6965	81.0935	99.1432	18.4567	19.2436	63.2568
SERPING1	ENSG00000104312	ENST00000405496;ENST00000619430;ENST00000457869;ENST00000340687;ENST00000677275;ENST00000278407;ENST00000677915;ENST00000677856;ENST00000677624;ENST00000378323;ENST00000378324;ENST00000403558;ENST00000677625;ENST00000678592;ENST00000676670;ENST00000678533;ENST00000531605;ENST00000528996;ENST00000531797;ENST00000531133;ENST00000676741;ENST00000530113		22	C1-INH;C1IN;C1INH;C1NH;HAE1;HAE2	serpin family G member 1 [Source:HGNC Symbol;Acc:HGNC:1228]	C1 inhibitor deficiency;Hereditary angioedema type 1;Hereditary angioedema type 2;ANGIOEDEMA HEREDITARY TYPE I;COMPLEMENT COMPONENT 4 PARTIAL DEFICIENCY OF	NM_000062;NM_001032295	SERPING1			104.201	124.609	152.751	5.70817	376.587	180.047	321.733	231.4	347.202	448.226	173.365	147.653	14.2793	101.988	93.4535	34.5986	340.267	175.402	468.826	294.54	67.2043	244.7	78.8003	75.3534	25.9299	11.1889	27.4894	317.527	51.0382	243.858	312.342	197.264	205.368	166.57	106.997	150.316	22.6901	52.8912
TMEM176A	ENSG00000107949	ENST00000484928;ENST00000004103;ENST00000494349;ENST00000475710;ENST00000461345;ENST00000475536;ENST00000468689;ENST00000462826;ENST00000475007;ENST00000481305;ENST00000474166		11	HCA112;MS4B1	transmembrane protein 176A [Source:HGNC Symbol;Acc:HGNC:24930]		NM_018487	TMEM176A			11.3175	8.08052	178.153	2.00074	97.6014	3.16361	10.5204	50.3857	91.9389	13.3516	14.1307	4.81002	22.8777	47.0506	37.5983	20.9919	54.5089	57.1716	129.265	145.744	7.35101	4.09593	3.31426	2.54131	55.3865	7.09912	1.79417	138.4	50.2672	16.9839	51.6219	83.6115	129.283	13.8891	10.2429	4.2464	25.3356	56.9969
SIGLEC1	ENSG00000125651	ENST00000419548;ENST00000344754		2	CD169;dJ1009E24.1;FLJ00051;FLJ00055;FLJ00073;FLJ32150;sialoadhesin;SIGLEC-1;SN	sialic acid binding Ig like lectin 1 [Source:HGNC Symbol;Acc:HGNC:11127]		NM_023068;NM_001367089	SIGLEC1			106.194	84.3603	98.7595	12.2211	186.08	151.004	112.763	78.8017	147.006	108.044	86.7796	121.215	42.965	57.3152	48.3317	60.3013	116.136	116.19	115.812	108.945	55.3413	51.6878	8.56841	83.4403	49.2192	9.35194	36.4788	154.616	41.8412	185.508	144.555	85.2912	107.28	93.2871	80.531	112.488	39.3824	120.328
ANGPTL4	ENSG00000079263	ENST00000601886;ENST00000599192;ENST00000597137;ENST00000601770;ENST00000301455;ENST00000595079;ENST00000598255;ENST00000594348;ENST00000393962;ENST00000593998;ENST00000594875		11	ARP4;FIAF;HFARP;NL2;PGAR;pp1158	angiopoietin like 4 [Source:HGNC Symbol;Acc:HGNC:16039]	PLASMA TRIGLYCERIDE LEVEL QUANTITATIVE TRAIT LOCUS	NM_139314;NM_001039667	ANGPTL4	NR_104213		34.0564	1.33736	0.440036	13.9868	1.39465	7.33481	0.290997	2.90527	0.94399	1.10033	2.30168	60.7825	27.8877	1.63618	0.816022	78.0247	0.83453	1.59751	0.523207	2.20098	2.09679	1.92918	0.946642	2.13274	23.9564	10.2	22.1611	1.04386	8.9276	2.79986	5.17935	1.72689	3.14396	0.424479	0.992404	46.7832	54.5905	2.00389
CXCL8	ENSG00000118785	ENST00000307407;ENST00000401931;ENST00000483500		3	3-10C;AMCF-I;b-ENAP;GCP-1;GCP1;IL-8;IL8;K60;LECT;LUCT;LYNAP;MDNCF;MONAP;NAF;NAP-1;NAP1;SCYB8;TSG-1	C-X-C motif chemokine ligand 8 [Source:HGNC Symbol;Acc:HGNC:6025]		NM_000584;NM_001354840	CXCL8			16518.8	2799.25	3205.26	21028.4	2569.26	6930.53	1626.97	3215.58	1706.15	1344.89	3871.04	25835.3	39958	3514.34	5144.49	39205.6	487.824	9242.77	1185.51	1720.82	1502.96	1545.4	1780.37	11325.6	19626.1	17438.7	10860.6	2675.89	9303.44	2261.69	415.01	2328.41	852.691	5184.21	3574.8	19141.4	35102.1	6086.47
CXCL13	ENSG00000153914	ENST00000286758;ENST00000506590		2	ANGIE;ANGIE2;BCA-1;BLC;BLR1L;SCYB13	C-X-C motif chemokine ligand 13 [Source:HGNC Symbol;Acc:HGNC:10639]		NM_006419;NM_001371558	CXCL13			3.19911	1.80064	5.48365	0.177375	73.8025	4.58846	0.644738	0.105003	36.0733	0.724152	0.603171	3.7704	0	8.1972	0.684187	0	13.6238	2.08441	1.01647	11.5432	0.382676	4.96442	0	2.34957	0.643529	0	0.34792	13.4017	0	87.9955	36.2079	0.972667	91.8951	3.9986	0.107264	2.82989	0.67102	0.847824
CCL3	ENSG00000125148	ENST00000613922;ENST00000614051;ENST00000613928		3	G0S19-1;LD78ALPHA;MIP-1-alpha;SCYA3	C-C motif chemokine ligand 3 [Source:HGNC Symbol;Acc:HGNC:10627]	HUMAN IMMUNODEFICIENCY VIRUS TYPE 1 SUSCEPTIBILITY TO	NM_002983	CCL3	NR_168494;NR_168495		1414.43	991.693	1123.92	2824.64	968.559	1107.41	1043.88	636.818	303.665	737.255	747.804	1764.04	3189.28	424.573	396.025	4040.57	623.431	1674.31	860.854	691.219	528.443	194.234	43.0581	1298.25	1363.58	1386.29	1417	943.331	1072.08	1320.78	963.737	588.433	324.375	1199.8	730.396	2252.59	2197.27	708.131
DUSP2	ENSG00000101017	ENST00000288943;ENST00000488952		2	PAC-1	dual specificity phosphatase 2 [Source:HGNC Symbol;Acc:HGNC:3068]		NM_004418	DUSP2			18.7612	16.0769	20.0844	58.2982	22.5397	59.4211	34.7814	46.6241	21.2678	17.3539	28.0463	61.2974	101.421	20.2039	24.6902	70.8283	13.9101	53.5754	28.2602	11.1285	8.38234	15.9497	25.8456	15.3685	119.457	57.133	102.025	31.1658	39.1441	18.6793	22.7469	29.6746	16.8885	22.072	15.9187	44.6853	73.061	43.1639
APOC2	ENSG00000197629	ENST00000252490;ENST00000592257;ENST00000591597;ENST00000590360;ENST00000585786		5		apolipoprotein C2 [Source:HGNC Symbol;Acc:HGNC:609]	Familial apolipoprotein C-II deficiency;APOLIPOPROTEIN C-II DEFICIENCY	NM_000483	APOC2			109.076	15.8285	66.8667	6.21728	6.95455	1.30867	8.70828	49.91	7.17748	13.8524	26.9331	17.5321	49.1915	107.606	32.993	24.6453	120.276	7.95144	12.0856	50.5565	114.228	24.566	32.7761	86.2325	2.81756	209.763	54.3813	7.11138	24.38	26.7967	7.67724	42.6011	13.6786	6.79467	8.4419	19.4198	37.0335	30.9857
GZMB	ENSG00000145191	ENST00000216341;ENST00000415355;ENST00000616551;ENST00000382540;ENST00000382542;ENST00000532263;ENST00000554242;ENST00000530830;ENST00000526004		9	CCPI;CGL-1;CGL1;CSP-B;CSPB;CTLA1;CTSGL1;HLP;SECT	granzyme B [Source:HGNC Symbol;Acc:HGNC:4709]		NM_004131;NM_001346011	GZMB	NR_144343		5.69827	2.83657	4.21321	9.45164	1.24345	2.14998	1.41797	0.154034	0.778785	0.759747	0.423108	1.69684	2.77935	1.58801	0.463797	2.83534	2.0989	2.11679	4.17481	6.76637	5.77958	0.182978	0.728594	3.09969	0	44.4612	2.82759	1.47265	1.76397	0.350844	3.01014	0.734195	2.67208	1.2769	1.32957	2.48677	0.958502	0.826608
PSMB3	ENSG00000166387	ENST00000619426;ENST00000610434;ENST00000613870;ENST00000620309;ENST00000614132;ENST00000618159		6	HC10-II;MGC4147	proteasome 20S subunit beta 3 [Source:HGNC Symbol;Acc:HGNC:9540]		NM_002795	PSMB3	NR_104195;NR_104194		98.3963	1.30042	78.4294	36.754	1.68754	0.834544	3.15891	0.928993	26.2058	15.6564	0.48577	0.779244	8.26192	1.00413	0.279748	0.161348	1.86748	0.825647	2.01904	0.106392	2.24483	2.261	0.767481	0.40159	1.9718	0.960807	1.24085	60.7156	1.8612	45.3742	1.59167	0.404245	0.885306	2.03403	0.320587	27.2695	2.09164	0.46385
CD300E	ENSG00000214940	ENST00000392619;ENST00000412268		2	CD300LE;CLM2;IREM2	CD300e molecule [Source:HGNC Symbol;Acc:HGNC:28874]		NM_181449	CD300E			25.6231	31.8815	17.5255	19.2199	35.2979	4.82357	5.41176	11.113	142.363	15.873	33.0563	20.1088	68.6781	134.957	111.497	53.2701	36.9998	65.9878	5.67537	66.1084	54.8214	57.5804	40.0424	37.1377	64.8193	14.9504	13.9827	13.0218	44.4317	64.9871	115.965	24.2467	172.838	30.2352	34.9549	79.1562	100.781	40.287
PPBP	ENSG00000153310	ENST00000296028		1	b-TG1;Beta-TG;CTAP3;CTAPIII;CXCL7;LA-PF4;LDGF;MDGF;NAP-2;NAP-2-L1;PBP;SCYB7;TGB;TGB1;THBGB1	pro-platelet basic protein [Source:HGNC Symbol;Acc:HGNC:9240]		NM_002704	PPBP			9.06851	1.3023	4.5415	7.78457	0	9.16592	0.0971587	0.0949307	0.192484	0	0.320811	4.41927	3.9481	0.0645187	0.154762	3.76144	0.0511761	0.514257	0.102128	3.73436	0.120672	0	0.0451407	1.8228	0.697959	86.997	2.45283	0	0.809572	0	0.293988	0	0.387654	0.0723887	0.485285	3.31495	0.491241	0.938645
MT1F	ENSG00000119705	ENST00000564295;ENST00000334350;ENST00000568475;ENST00000567672		4	MT1	metallothionein 1F [Source:HGNC Symbol;Acc:HGNC:7398]		NM_005949;NM_001301272	MT1F			121.663	63.6328	252.205	136.895	83.9385	31.5299	20.2491	30.7728	91.5056	50.572	81.9324	56.9004	101.767	93.1399	142.185	139.904	124.945	382.979	12.4159	88.056	103.01	89.2198	363.424	142.657	79.4305	48.4345	21.4604	85.1026	62.3035	112.717	273.803	26.8682	196.515	155.96	121.018	127.997	137.774	62.9218
GATM	ENSG00000139318	ENST00000396659;ENST00000558362;ENST00000676090;ENST00000675323;ENST00000675158;ENST00000675974;ENST00000674905;ENST00000675701;ENST00000558336;ENST00000561376;ENST00000558916;ENST00000558163;ENST00000558537;ENST00000561148;ENST00000559885;ENST00000558118;ENST00000560538;ENST00000458245;ENST00000527933		19	AGAT	glycine amidinotransferase [Source:HGNC Symbol;Acc:HGNC:4175]	L-Arginine:glycine amidinotransferase deficiency;Primary Fanconi renotubular syndrome;CEREBRAL CREATINE DEFICIENCY SYNDROME 3;Fanconi renotubular syndrome 1;ARGININE:GLYCINE AMIDINOTRANSFERASE DEFICIENCY	NM_001321015;NM_001482	GATM			27.4542	6.04844	3.08439	16.6003	3.13328	9.94613	10.6735	10.2653	6.41398	6.6795	7.87888	117.901	140.132	5.05424	1.11539	59.3566	7.81565	5.74916	13.9201	7.55053	3.96701	7.53445	11.3825	3.52097	183.809	31.7121	111.538	3.50576	9.80748	1.76143	5.04747	8.97835	5.33208	5.17124	5.12168	84.3261	114.408	7.13084
PID1	ENSG00000171148	ENST00000482518;ENST00000392054;ENST00000409462;ENST00000392055;ENST00000354069;ENST00000534952		6	FLJ20701;NYGGF4	phosphotyrosine interaction domain containing 1 [Source:HGNC Symbol;Acc:HGNC:26084]		NM_017933;NM_001330157;NM_001100818;NM_001330158;NM_001330156	PID1			9.26305	2.40557	0.73426	2.94921	2.3354	0.547692	0.0973941	1.35718	5.78032	0.409731	1.35866	3.74117	6.20506	10.4778	6.02401	3.68198	1.79751	3.60257	0.0512129	6.59625	0	4.53456	2.52518	2.35742	1.23017	6.93684	0.370774	4.3929	4.51234	0.68705	1.75289	2.42956	4.24039	1.767	0.905513	3.7745	7.84713	5.62843
LILRB2	ENSG00000187837	ENST00000314446;ENST00000391748;ENST00000434421;ENST00000455108;ENST00000391746;ENST00000493242;ENST00000391749;ENST00000471216		8	CD85d;ILT4;LIR-2;LIR2;MIR-10;MIR10	leukocyte immunoglobulin like receptor B2 [Source:HGNC Symbol;Acc:HGNC:6606]		NM_001080978;NM_001278403;NM_001278404;NM_001278405;NM_001278406;NM_005874	LILRB2	NR_103521		0	14.0829	1.22361	5.62921	54.8112	1.09317	0.526479	0	71.5041	2.63227	1.20909	1.29068	20.7006	85.9506	75.2619	0	2.36862	36.2444	1.00883	1.52196	0.166598	33.1997	0.246115	20.0361	0.961644	1.71253	6.7476	2.87607	14.0207	85.8309	2.86054	21.4109	43.2167	3.66868	1.64155	1.95487	1.16733	42.4224
CRABP2	ENSG00000049860	ENST00000368222;ENST00000621784;ENST00000368221;ENST00000368220		4	CRABP-II	cellular retinoic acid binding protein 2 [Source:HGNC Symbol;Acc:HGNC:2339]		NM_001878;NM_001199723	CRABP2			24.3094	36.3188	11.2945	33.176	7.72121	1.55649	8.23753	5.9858	14.9616	37.9559	8.62108	0.799374	18.1191	13.0753	9.57641	11.8861	39.7507	1.52341	16.0529	38.5575	63.5664	22.3279	57.8431	18.1419	0.676802	78.5676	3.59263	3.00058	10.2603	9.09376	11.8028	30.3673	7.44592	12.3701	19.0676	1.50661	6.11095	8.91834
OLR1	ENSG00000112799	ENST00000309539;ENST00000544577;ENST00000543993;ENST00000545927;ENST00000432556;ENST00000536989;ENST00000539518;ENST00000538745;ENST00000339968;ENST00000538873;ENST00000543414		11	CLEC8A;LOX-1;SCARE1	oxidized low density lipoprotein receptor 1 [Source:HGNC Symbol;Acc:HGNC:8133]	MYOCARDIAL INFARCTION SUSCEPTIBILITY TO MYOCARDIAL INFARCTION SUSCEPTIBILITY TO 1 INCLUDED	NM_002543;NM_001172633;NM_001172632	OLR1			47.2664	17.9991	3.33338	12.58	2.33863	5.36953	3.30327	98.2806	54.714	6.97472	25.7239	5.55448	15.2785	213.175	109.6	6.08162	9.16207	1.48462	8.66802	21.169	16.4524	36.3787	179.832	101.233	8.96833	36.1725	15.0662	6.66572	11.5753	3.40487	2.98771	11.7752	34.5508	7.30462	31.4624	5.83737	36.3013	79.1522
FABP4	ENSG00000225840	ENST00000256104;ENST00000518669;ENST00000522659;ENST00000521734		4	A-FABP;aP2	fatty acid binding protein 4 [Source:HGNC Symbol;Acc:HGNC:3559]		NM_001442	FABP4			166.813	195.173	237.378	646.789	148.313	106.807	251.072	129.162	357.28	175.601	217.347	60.6395	260.269	145.05	122.389	111.142	310.006	37.4149	158.059	128.19	1831.83	308.214	600.379	206.49	20.3623	645.853	116.609	58.8885	106.72	109.276	213.485	142.137	278.965	156.768	221.729	44.8176	77.4967	182.986
CD300LB	ENSG00000089639	ENST00000392621;ENST00000314401		2	CLM7;TREM5	CD300 molecule like family member b [Source:HGNC Symbol;Acc:HGNC:30811]		NM_174892	CD300LB			7.8884	8.07487	5.25986	4.24215	3.00049	0.288098	2.03432	11.8422	13.6418	6.7254	6.61969	1.94891	2.24113	13.0811	17.0215	2.87891	7.79285	1.92595	5.74604	7.85971	32.2205	22.062	109.909	9.04715	1.31145	11.4624	4.61414	2.05828	6.77769	1.96323	3.78132	9.18265	5.64075	5.13624	9.5327	2.13703	11.4591	6.43854
FSTL3	ENSG00000164258	ENST00000166139;ENST00000592058;ENST00000589185;ENST00000592947;ENST00000588773;ENST00000591573;ENST00000605925		7	FLRG;FSRP	follistatin like 3 [Source:HGNC Symbol;Acc:HGNC:3973]		NM_005860	FSTL3			8.71843	14.4134	23.7695	7.78273	102.874	209.072	79.3001	11.7072	50.1463	36.8187	22.4302	20.0784	8.93261	8.50723	3.61886	7.54674	46.9511	57.0234	109.711	16.7508	4.74001	7.11687	2.39995	5.78997	64.4548	15.3282	27.8079	124.097	17.0594	146.347	271.285	21.6396	53.258	25.7666	11.6475	24.7547	13.0479	17.4203
IFITM2	ENSG00000168884	ENST00000681810;ENST00000681914;ENST00000680081;ENST00000679962;ENST00000680869;ENST00000681900;ENST00000681276;ENST00000533141;ENST00000616316;ENST00000399817;ENST00000680197;ENST00000680344;ENST00000680619;ENST00000681833;ENST00000680011;ENST00000680261;ENST00000602569;ENST00000527146;ENST00000680099;ENST00000679636;ENST00000679383;ENST00000680585;ENST00000681211		23	1-8D;DSPA2c	interferon induced transmembrane protein 2 [Source:HGNC Symbol;Acc:HGNC:5413]		NM_006435	IFITM2			71.2844	90.2795	144.232	13.1139	235.966	259.376	183.68	114.222	129.171	172.492	134.325	246.378	18.537	37.8109	60.0261	59.9482	130.431	164.733	195.812	144.154	58.1449	93.1157	28.8887	78.1107	42.5853	13.4118	23.7325	245.347	34.5158	229.883	303.218	86.833	96.6231	102.373	102.333	177.619	20.0251	102.697
GBP1P1	ENSG00000178177	ENST00000513638;ENST00000394662		2		guanylate binding protein 1 pseudogene 1 [Source:HGNC Symbol;Acc:HGNC:39561]			GBP1P1	NR_003133		46.8868	21.6755	33.2659	3.49975	46.5546	67.6203	42.9496	27.0913	41.2157	47.4352	42.0163	72.0135	17.2628	7.4942	8.46552	34.4078	27.0642	68.5366	47.7508	25.7834	4.63109	11.499	0.944776	13.6053	20.8417	2.34793	16.6508	80.5496	22.2659	44.0369	33.6543	17.2694	24.3071	26.0407	14.1247	84.2766	18.0212	36.649
DPYSL3	ENSG00000260314	ENST00000398514;ENST00000343218;ENST00000520473;ENST00000507309;ENST00000523458;ENST00000508042;ENST00000519672;ENST00000512722;ENST00000504965		9	CRMP4;DRP-3;ULIP	dihydropyrimidinase like 3 [Source:HGNC Symbol;Acc:HGNC:3015]		NM_001387;NM_001197294	DPYSL3			27.6045	51.1758	8.78891	250.848	15.5105	1.98138	29.6335	12.6396	11.3374	39.9201	49.6322	4.25014	86.9362	45.0304	92.6968	81.5205	5.57827	5.80533	14.9349	41.0359	71.4128	48.2132	59.6575	151.451	5.18255	192.659	17.866	2.42763	22.466	13.5548	9.81305	11.8896	12.7392	23.1922	60.5871	13.1433	31.2104	43.1962
FCGR2C	ENSG00000106591	ENST00000502411;ENST00000496692;ENST00000543859;ENST00000466542;ENST00000465075;ENST00000473530;ENST00000611236;ENST00000473712;ENST00000482226;ENST00000467903;ENST00000507374;ENST00000508651		12	CD32C;hFcRII-C	Fc fragment of IgG receptor IIc (gene/pseudogene) [Source:HGNC Symbol;Acc:HGNC:15626]	Immune thrombocytopenia		FCGR2C	NR_047648		118.075	10.765	12.0827	21.1795	7.27954	9.81367	6.06971	19.1005	25.7382	3.70107	26.1575	34.373	40.5893	45.6637	65.3905	26.9558	34.3163	7.80801	0.595351	26.789	19.2461	39.2014	20.6358	18.18	59.9933	20.2878	11.9566	9.56893	40.2108	7.53306	16.2764	29.5462	14.5356	3.19333	9.71054	95.6315	95.3722	43.8296
TPSB2	ENSG00000006625	ENST00000611196;ENST00000606293;ENST00000612142		3		tryptase beta 2 [Source:HGNC Symbol;Acc:HGNC:14120]		NM_024164	TPSB2			0.605189	0.512351	9.06262	21.3111	0	0.897886	0	6.76274	0.581598	0.237167	80.3689	5.21863	0.730228	0.190916	2.98314	10.9515	0.183214	0	0.421097	5.24245	1.09124	6.76305	0.185344	2.82656	1.82177	0	1.37546	0.239907	5.29737	11.262	0	5.64449	0.248278	2.05195	67.1798	3.16378	0	0
CP	ENSG00000089289	ENST00000481169;ENST00000479771;ENST00000460674;ENST00000264613;ENST00000494544;ENST00000474204;ENST00000473296;ENST00000463556;ENST00000490639;ENST00000497902;ENST00000462336;ENST00000489736;ENST00000497797;ENST00000471356;ENST00000455472		15		ceruloplasmin [Source:HGNC Symbol;Acc:HGNC:2295]	Aceruloplasminemia;ACERULOPLASMINEMIAHYPOCERULOPLASMINEMIA INCLUDED	NM_000096	CP	NR_046371		79.6444	20.4132	28.4062	101.071	19.3495	1.87017	15.7872	39.4229	38.3012	15.7131	64.3102	13.5775	29.1444	106.274	130.945	28.1997	22.4339	4.21617	9.85296	44.2406	15.1344	60.826	41.2429	31.9627	2.08486	100.6	31.0614	7.85991	31.5893	6.3056	15.0362	9.93283	46.9329	44.0166	60.1465	29.7885	25.8151	32.9992
SLC39A8	ENSG00000136560	ENST00000424970;ENST00000394833;ENST00000356736;ENST00000512337;ENST00000510255;ENST00000514000;ENST00000512657;ENST00000502903		8	BIGM103	solute carrier family 39 member 8 [Source:HGNC Symbol;Acc:HGNC:20862]	SLC39A8-CDG;CONGENITAL DISORDER OF GLYCOSYLATION TYPE IIn;Intellectual Disability with Cerebellar Atrophy	NM_001135147;NM_022154;NM_001135148;NM_001135146	SLC39A8			572.357	723.051	448.744	88.0274	605.316	248.646	211.565	291.105	582.96	343.568	328.643	211.446	172.597	828.137	379.022	164.349	718.318	833.415	193.625	632.921	221.257	292.357	62.4028	551.24	384.271	131.28	117.609	624.323	257.317	533.97	544.53	355.626	1005.23	670.039	330.146	468.048	371.505	462.781
CCL23	ENSG00000141452	ENST00000612516;ENST00000613876;ENST00000615050		3	Ckb-8;CKb8;MIP-3;MPIF-1;SCYA23	C-C motif chemokine ligand 23 [Source:HGNC Symbol;Acc:HGNC:10622]		NM_145898;NM_005064	CCL23			14.2463	12.5832	24.8165	4.74172	44.1726	9.5617	26.2013	11.6135	38.7824	20.5349	10.3015	14.3223	0.295562	41.3573	34.8813	4.68832	79.9674	22.907	12.8227	61.2795	32.3478	40.1842	16.569	26.1735	9.73976	7.00272	4.19547	15.5858	7.79899	29.8513	46.3326	45.2452	71.5864	28.8957	13.4215	17.6757	5.95176	8.70215
PER1	ENSG00000171314	ENST00000317276;ENST00000581082;ENST00000582719;ENST00000583677;ENST00000585284;ENST00000579098;ENST00000578089;ENST00000578950;ENST00000354903;ENST00000583559;ENST00000581395;ENST00000585095;ENST00000577424;ENST00000579203;ENST00000578223;ENST00000579065;ENST00000581703;ENST00000577253;ENST00000584202		19	PER;RIGUI	period circadian regulator 1 [Source:HGNC Symbol;Acc:HGNC:8845]		NM_002616	PER1			14.404	13.5247	9.96083	29.952	15.7476	16.3885	8.56733	13.6657	22.2626	11.5413	12.7104	22.3342	33.4046	10.0507	11.5416	16.3898	8.06828	5.46377	18.4478	7.90943	20.0102	36.3099	90.984	5.65202	18.8983	68.5175	11.0719	13.4745	11.4223	17.8832	6.80953	9.98447	12.069	7.5426	11.4433	19.8428	20.1451	22.8572
CALHM6	ENSG00000111142	ENST00000368606;ENST00000368605;ENST00000368604		3	C6orf187;dJ93H18.5;FAM26F;INAM;OTTHUMP00000017061;OTTHUMP00000017062;RP1-93H18.5	calcium homeostasis modulator family member 6 [Source:HGNC Symbol;Acc:HGNC:33391]		NM_001276460;NM_001010919	CALHM6			38.5503	56.4206	72.3216	15.7916	6.88707	134.646	136.092	53.8319	48.3725	41.3338	66.5985	148.516	23.3364	12.7805	8.29579	57.0811	41.6717	91.1295	105.732	29.3514	11.9853	20.1329	4.76108	23.8704	58.8152	4.41472	46.5296	124.421	33.3347	11.583	189.849	48.8805	51.8303	48.8733	27.5132	113.962	16.7179	28.3252
NGFR	ENSG00000170667	ENST00000172229;ENST00000509200;ENST00000504201		3	CD271;p75NTR;TNFRSF16	nerve growth factor receptor [Source:HGNC Symbol;Acc:HGNC:7809]		NM_002507	NGFR			2.72402	0.398897	0.0238747	1.3013	0	5.3367	0.827314	1.06632	0.22989	0.0376094	0.36155	17.6353	9.60193	0.420351	0.511749	1.00978	0.281051	0.230278	7.6577	0.584841	0	1.0904	8.64358	0.136262	33.2806	1.81427	2.71331	0.408428	0.487756	0.942699	0.0504658	0.540449	0.0660102	0.0744829	0.260964	3.72893	5.04317	3.55932
NDUFA6	ENSG00000134759	ENST00000498737;ENST00000617763;ENST00000470753		3	B14;CI-B14;LYRM6;NADHB14	NADH:ubiquinone oxidoreductase subunit A6 [Source:HGNC Symbol;Acc:HGNC:7690]	Isolated complex I deficiency;MITOCHONDRIAL COMPLEX I DEFICIENCY NUCLEAR TYPE 33;Early Onset Isolated Mitochondrial Complex I Deficiency	NM_002490	NDUFA6			0.211028	2.95803	6.98568	0.482305	0.462875	0.699732	3.25484	0.139064	1.49e-09	0.213175	0.000747353	0.344827	1.25198	0.322955	0.320616	0.0976436	0.393021	3.12316	2.73137	0.416387	9.02153	2.98616	0.407371	1.65405	0.313744	1.37e-08	5.72917	1.09913	1.91913	1.28538	77.9093	1.42953	0.307094	1.64098	63.8112	0.422083	0.267523	0.417799
RRAS2	ENSG00000184922	ENST00000414023;ENST00000529237;ENST00000256196;ENST00000534746;ENST00000526063;ENST00000532814;ENST00000531807;ENST00000532950;ENST00000531421;ENST00000526717;ENST00000537760		11	TC21	RAS related 2 [Source:HGNC Symbol;Acc:HGNC:17271]	Noonan Syndrome;NOONAN SYNDROME 12	NM_012250;NM_001102669;NM_001177315;NM_001177314	RRAS2			18.5711	7.65243	3.92431	92.5397	2.03579	4.83304	11.1932	6.79962	4.45516	2.25335	3.27144	9.78691	25.0339	4.17049	5.57529	18.8692	0.955167	3.94515	7.52875	3.13787	1.11887	2.64314	5.05436	5.4871	4.74329	119.248	28.5243	1.61175	7.20069	1.61024	2.21547	1.40357	2.59473	5.18175	4.04296	3.17724	6.99428	4.3681
GCH1	ENSG00000109046	ENST00000395514;ENST00000543643;ENST00000254299;ENST00000491895;ENST00000536224;ENST00000395521		6	DYT14;DYT5;DYT5a;GCH;GTPCH1	GTP cyclohydrolase 1 [Source:HGNC Symbol;Acc:HGNC:4193]	Autosomal dominant dopa-responsive dystonia;GTP cyclohydrolase I deficiency;DYSTONIA DOPA-RESPONSIVE;HYPERPHENYLALANINEMIA BH4-DEFICIENT B;DYSTONIA TYPE 5;GTP CYCLOHYDROLASE 1 DEFICIENCY	NM_001024024;NM_001024070;NM_000161;NM_001024071	GCH1			80.5371	77.8453	105.759	29.1359	138.126	145.908	125.335	73.9309	106.107	128.424	106.524	141.211	75.7746	43.0682	35.6829	94.8806	100.539	175.761	116.867	98.1723	28.6909	48.5035	8.45014	64.3614	96.5627	15.7562	64.6227	181.394	66.3152	152.479	131.716	71.4992	83.5681	87.5588	66.6045	154.284	82.9426	97.6736
TRGJP1	ENSG00000135272	ENST00000390339		1	JP1;TCRGJP1	T cell receptor gamma joining P1 [Source:HGNC Symbol;Acc:HGNC:12280]			TRGJP1			6.26718	29.8659	11.2582	0	24.6086	30.0509	20.1211	14.43	33.4362	20.7909	26.1694	0	0	15.6226	2.59127	0	16.8285	7.10654	10.1386	10.6189	55.1551	20.556	4.98532	76.08	0	7.06473	18.9951	9.25861	12.224	18.7362	40.4435	8.5017	3.54226	12.7051	38.8224	0	17.3433	36.509
SPARC	ENSG00000188846	ENST00000231061;ENST00000520687;ENST00000538026;ENST00000537849;ENST00000521569;ENST00000524277;ENST00000539687;ENST00000521327;ENST00000522348		9	BM-40;ON;ONT	secreted protein acidic and cysteine rich [Source:HGNC Symbol;Acc:HGNC:11219]	Osteogenesis imperfecta type 4;OSTEOGENESIS IMPERFECTA TYPE XVII	NM_001309443;NM_001309444;NM_003118	SPARC			64.488	186.239	79.7363	9.94448	128.646	20.0102	146.367	258.274	259.045	308.366	238.863	28.7894	37.2985	523.974	469.292	48.8676	404.118	76.477	239.269	411.658	139.223	656.705	804.808	142.226	21.3783	17.9304	87.2246	42.525	154.952	174.436	90.9656	376.362	208.871	410.936	374.904	62.29	58.8224	150.907
AL591806.2	ENSG00000119616	ENST00000289779;ENST00000470694		2		novel transcript, TSTD1 - F11R readthrough						44.0463	20.8664	9.6862	16.7175	35.2381	37.5403	40.1364	48.9467	61.9697	31.4365	34.8551	48.2483	37.9823	44.3048	30.673	31.4978	48.2242	31.7394	34.8824	34.0954	0	58.5724	33.4918	31.3177	48.2969	24.1737	34.5659	31.265	24.3796	11.676	21.8938	46.4097	43.5772	37.2396	57.1562	34.5807	33.2171	27.1999
MMP10	ENSG00000182768	ENST00000279441;ENST00000539681		2	STMY2	matrix metallopeptidase 10 [Source:HGNC Symbol;Acc:HGNC:7156]		NM_002425	MMP10			3.56658	0.391414	0.416239	73.0096	0.747357	3.7123	0.0685909	0.133997	0.340001	0.318155	0.538842	14.8379	26.7549	0.0913695	0	15.6193	0.108758	0.121186	0.14424	0.0481791	0	0.13251	0.127734	1.48727	0.164069	22.7642	6.37466	0.0605642	0.49007	0	0	0.552368	0.0456094	0.638426	0.861431	6.59763	1.1918	0.24752
CD14	ENSG00000161016	ENST00000401743;ENST00000302014;ENST00000498971;ENST00000519715;ENST00000512545		5		CD14 molecule [Source:HGNC Symbol;Acc:HGNC:1628]		NM_001174105;NM_001040021;NM_001174104;NM_000591	CD14			1021.22	566.039	156.94	157.819	346.843	73.1297	77.8603	383.055	580.55	145.23	360.768	362.747	254.036	1569.47	1042.39	504.608	734.488	586.942	108.631	1316.78	951.053	664.887	210.384	799.389	1436.28	138.981	284.026	205.619	617.008	460.384	183.047	666.79	749.798	463.626	400.335	655.935	758.371	482.9
BEX1	ENSG00000235957	ENST00000372728		1		brain expressed X-linked 1 [Source:HGNC Symbol;Acc:HGNC:1036]		NM_018476	BEX1			0.748158	0	1.05346	0.199936	0.238983	1.03096	0.367756	2.33717	2.54099	0.816067	1.54613	0.175269	0.444715	2.29895	8.72653	0.329789	0.957517	0.32301	0.19307	0	71.6206	4.04292	1.6125	0.759478	1.10424	0	0	0.652728	0.615584	0.738888	3.02796	1.52889	3.42312	0.949754	0.729845	0.360091	1.30837	0.31785
EIF1AY	ENSG00000122729	ENST00000361365;ENST00000465253;ENST00000382772;ENST00000464196;ENST00000485584		5		eukaryotic translation initiation factor 1A Y-linked [Source:HGNC Symbol;Acc:HGNC:3252]		NM_004681;NM_001278612	EIF1AY			0.12765	0	0.179029	47.6663	59.4815	0.408711	0.250737	0	0.0358897	0.222386	0	0	44.7672	41.0891	0.116912	49.4988	55.3857	0.404359	61.0661	0.131971	70.7755	0	0.0171821	0.0491969	46.2612	0	0.148521	55.2448	0	0	0.0549296	47.5322	0.0479171	57.068	0.0361914	0	0.109437	0.0326975
NDUFB1	ENSG00000198668	ENST00000553514;ENST00000605997;ENST00000329559;ENST00000553666;ENST00000555441;ENST00000617122;ENST00000556555		7	CI-MNLL;MNLL	NADH:ubiquinone oxidoreductase subunit B1 [Source:HGNC Symbol;Acc:HGNC:7695]		NM_004545	NDUFB1			230.847	401.674	548.261	178.196	328.274	248.878	239.701	248.054	313.329	310.396	262.576	130.331	109.213	257.081	250.91	148.451	398.256	352.307	280.045	366.683	1458.83	303.595	176.891	302.341	147.75	116.017	155.328	312.529	291.358	513.497	537.802	348.939	385.871	363.426	322.425	150.84	186.272	211.173
SLC28A3	ENSG00000115204	ENST00000376238;ENST00000495823		2	CNT3	solute carrier family 28 member 3 [Source:HGNC Symbol;Acc:HGNC:16484]		NM_022127;NM_001199633	SLC28A3	NR_037638		30.0429	21.7194	3.87073	7.541	2.32472	1.13443	4.97019	13.5219	8.82091	14.5697	5.79629	0.811138	7.9987	12.3324	9.91061	1.87302	12.7356	2.07864	26.2957	27.0474	15.0058	12.0014	35.313	10.284	0.239014	36.6411	3.42926	2.91743	5.18724	1.31378	2.10102	11.7911	6.11113	3.67766	19.1745	0.91943	3.17431	9.223
RNA5SP370	ENSG00000156958	ENST00000362545		1	RN5S370	RNA, 5S ribosomal pseudogene 370 [Source:HGNC Symbol;Acc:HGNC:43270]			RNA5SP370			0	0	38.2048	0	45.671	0	0	22.5111	26.6234	33.3492	2.73e-06	0	27.5324	0	38.1693	0	0.118665	69.6163	0	0	0	0	13.783	29.9328	0	44.4823	28.1814	22.1062	9.14662	17.176	62.4755	0	36.6029	0	0	0	0	0
CSF2	ENSG00000125868	ENST00000296871		1	GM-CSF;GMCSF	colony stimulating factor 2 [Source:HGNC Symbol;Acc:HGNC:2434]		NM_000758	CSF2			0	0.249724	0.533178	69.7173	0.120928	0.447222	0	0	0	0.206464	0	5.14645	55.8091	0	0.294431	37.1551	0	0	0	0	0.225019	0	0	0.192171	1.56517	14.6216	9.97932	0	2.49307	0	0	0	0	0	0.553999	2.00522	19.3031	0
CCR7	ENSG00000025434	ENST00000246657;ENST00000579344;ENST00000578085		3	BLR2;CD197;CDw197;CMKBR7;EBI1	C-C motif chemokine receptor 7 [Source:HGNC Symbol;Acc:HGNC:1608]		NM_001838;NM_001301717;NM_001301716;NM_001301718;NM_001301714	CCR7			310.479	178.929	162.452	657.087	349.824	1339.36	885.057	878.369	362.781	304.93	275.893	969.579	1517.33	244.021	286.545	713.629	170.045	329.693	639.978	164.338	26.6573	267.348	226.984	101.852	912.48	1147.48	1737.16	574.589	309.185	309.926	334.96	421.162	226.564	184.499	149.677	490.855	697.925	577.042
GIMAP4	ENSG00000137801	ENST00000255945;ENST00000461940;ENST00000494750;ENST00000478135;ENST00000479232		5	FLJ11110;HIMAP4;IAN1;IMAP4	GTPase, IMAP family member 4 [Source:HGNC Symbol;Acc:HGNC:21872]		NM_018326;NM_001363532	GIMAP4			160.636	156.701	276.257	8.38135	305.516	165.829	221.573	135.224	211.585	183.256	158.403	74.8795	38.6816	98.8505	117.351	80.0018	199.849	297.37	163.236	261.491	134.837	122.47	75.742	119.399	85.9203	21.3496	27.6335	288.707	165.871	145.715	267.488	195.8	193.941	160.738	137.715	133.243	75.2016	189.445
MNDA	ENSG00000170248	ENST00000368141;ENST00000491210;ENST00000438394		3	PYHIN3	myeloid cell nuclear differentiation antigen [Source:HGNC Symbol;Acc:HGNC:7183]		NM_002432	MNDA			38.8419	64.9423	74.5961	4.98446	119.063	37.4598	99.8404	37.1089	79.4304	94.975	67.9135	14.3369	8.04772	34.9094	21.0793	14.8661	116.958	50.1137	91.2534	131.247	41.5741	49.6015	18.4277	103.344	6.90176	2.5739	12.6888	73.0691	22.3363	88.4307	223.112	44.8146	103.359	96.6726	62.3695	22.3408	5.34298	41.9103
AC245407.1	ENSG00000144744	ENST00000614199		1		neuroblastoma breakpoint family, member 6 (NBPF6) pseudogene						1.18331	4.69928	0	4.01206	0.986939	9.38191	0	0	0.911671	0	1.04162	23.9539	21.86	0	2.06364	6.10639	0	0	2.60746	0	0	4.0668	1.09453	4.21188	6.866	8.88767	13.1548	2.66603	0	7.18645	3.07203	5.09981	0	2.08901	0	6.71453	16.5557	3.75492
CCL15	ENSG00000007264	ENST00000614368;ENST00000617897		2	HCC-2;HMRP-2B;Lkn-1;MIP-1d;MIP-5;NCC-3;SCYA15;SCYL3	C-C motif chemokine ligand 15 [Source:HGNC Symbol;Acc:HGNC:10613]		NM_032965	CCL15			63.36	106.892	136.959	55.7817	162.409	149.988	432.634	120.916	157.992	221.218	214.791	60.2878	66.931	141.341	194.613	59.9582	276.897	116.416	139.373	298.588	243.782	236.64	101.919	165.256	54.7323	68.3264	66.1127	85.5663	56.8505	158.305	304.087	226.187	195.572	217.009	137.744	110.436	52.5447	92.218
TREX1	ENSG00000167986	ENST00000433541;ENST00000444177;ENST00000625293;ENST00000492235;ENST00000635452;ENST00000456089		6	AGS1;DRN3	three prime repair exonuclease 1 [Source:HGNC Symbol;Acc:HGNC:12269]	Aicardi-Goutieres syndrome;Familial Chilblain lupus;Retinal vasculopathy with cerebral leukoencephalopathy and systemic manifestations;Systemic lupus erythematosus;AICARDI-GOUTIERES SYNDROME 1;CHILBLAIN LUPUS 1;VASCULOPATHY RETINAL WITH CEREBRAL LEUKODYSTROPHY;Aicardi-Goutieres syndrome 1 dominant and recessive	NM_007248;NM_033629	TREX1			50.8962	67.3122	80.4842	28.9483	74.8377	113.422	97.8046	66.7759	77.7644	47.8575	69.2618	102.167	43.7748	35.3304	34.8353	70.9487	68.5374	65.8905	87.9643	75.9374	149.601	76.8443	22.6034	70.7965	38.5746	23.3289	46.3648	59.0467	54.5703	137.552	93.2645	81.266	59.9616	52.4324	70.5079	107.55	35.2174	96.6016
EIF2AK3	ENSG00000189266	ENST00000303236;ENST00000652736;ENST00000652099;ENST00000652666;ENST00000415570;ENST00000470706;ENST00000478003;ENST00000652423		8	PEK;PERK	eukaryotic translation initiation factor 2 alpha kinase 3 [Source:HGNC Symbol;Acc:HGNC:3255]	WOLCOTT-RALLISON SYNDROME;EPIPHYSEAL DYSPLASIA MULTIPLE WITH EARLY-ONSET DIABETES MELLITUS	NM_004836;NM_001313915	EIF2AK3			16.9337	11.3691	5.62734	33.6533	11.969	13.0956	11.0579	21.486	12.5855	12.6927	14.7009	20.6587	27.8413	15.8527	19.0009	23.1478	10.6877	15.7661	12.5189	12.5628	2.29802	13.6909	28.9106	13.7461	22.0407	26.5254	18.1431	16.5999	16.1554	14.5092	10.9675	13.2404	5.41209	15.9777	13.2054	11.156	19.9068	18.2685
GBP5	ENSG00000137767	ENST00000481145;ENST00000471171;ENST00000370459;ENST00000490568;ENST00000443807		5		guanylate binding protein 5 [Source:HGNC Symbol;Acc:HGNC:19895]		NM_001134486;NM_052942	GBP5			152.299	210.809	235.475	45.72	276.055	341.153	423.058	303.78	265.342	559.367	441.818	332.545	168.647	106.768	138.549	235.967	165.29	391.603	336.633	271.175	58.2625	194.802	109.358	148.939	190.748	32.0909	243.292	433.743	209.994	221.657	244.241	190.318	207.11	265.605	167.252	349.517	182.355	251.261
ATF3	ENSG00000158869	ENST00000366981;ENST00000465155;ENST00000341491;ENST00000366985;ENST00000492118;ENST00000336937;ENST00000464547;ENST00000366983;ENST00000613104;ENST00000366987;ENST00000613954		11		activating transcription factor 3 [Source:HGNC Symbol;Acc:HGNC:785]		NM_001674;NM_001206486;NM_001040619;NM_001030287;NM_001206484;NM_001206488	ATF3			427.08	352.852	222.092	552.151	338.42	466.998	541.378	395.579	606.462	657.234	379.995	798.374	363.68	113.027	145.753	420.579	297.766	196.229	813.327	359.34	52.9452	350.48	864.497	181.972	251.886	519.138	482.84	521.436	243.059	287.532	278.938	337.164	293.617	278.414	271.926	499.684	242.935	570.964
AL021068.1	ENSG00000136143	ENST00000452472		1		ATP synthase 6 (MTATP6) pseudogene						0	0	5.10009	5.63432	0	0	0	0	3.35688	2.33479	0	6.50809	3.17612	2.29682	1.7905	2.4715	6.15997	0	0	0	0	7.35832	10.4287	5.88283	0	15.3172	0	3.06267	0	0	5.31448	2.48609	0	0	33.1467	0	7.29115	0
AL645933.1	ENSG00000142186	ENST00000440087		1		HLA complex group 4 (HCG4) pseudogene						61.8932	9.82401	19.7353	4.99529	43.1646	45.1389	66.9634	66.7747	44.5625	57.1221	53.6991	61.8524	13.2211	49.5445	31.1985	16.798	42.1197	36.0526	36.6997	62.0751	10.892	41.164	24.8863	45.7419	24.1132	0	21.7351	55.0677	29.806	23.0134	29.7666	53.3538	38.0208	45.802	50.2476	33.2963	20.2083	29.549
PSPHP1	ENSG00000145555	ENST00000450062		1	CO9;PSPHL	phosphoserine phosphatase pseudogene 1 [Source:HGNC Symbol;Acc:HGNC:9578]			PSPHP1			0	66.6332	0	0	0	20.8723	14.0324	0	0	0	0.570255	0	0	0	0	0	0	0	36.648	0	0	0	0	0	0	0	30.9527	27.8747	1.24664	17.3649	0	0	0	0	37.0854	0	0	0
KLF4	ENSG00000124788	ENST00000497048;ENST00000493306;ENST00000374672;ENST00000411706;ENST00000420475;ENST00000610832		6	EZF;GKLF	Kruppel like factor 4 [Source:HGNC Symbol;Acc:HGNC:6348]		NM_004235;NM_001314052	KLF4			0.343772	0.130107	0.359968	12.219	0.12895	0.887762	0.631312	0.531076	0.289034	0.922758	0.383245	0.596121	29.5044	0.176493	0.397998	0.798475	0.091567	0.996699	0.970358	0.342339	0.22912	0.328969	3.53976	0.101727	4.2423	12.7487	1.71791	0.485329	0.211548	0.246708	0.461999	0.316555	0.0645806	0.403588	0.485387	1.13312	5.66298	1.49405
TMSB4XP6	ENSG00000023734	ENST00000415187		1	dJ1071L10.1;TMSB4L;TMSL6	TMSB4X pseudogene 6 [Source:HGNC Symbol;Acc:HGNC:11888]			TMSB4XP6			11.2507	18.8656	12.0461	9.64357	7.06768	33.0524	4.21336	43.0079	24.814	13.6586	37.4004	7.48163	35.4229	29.7618	15.3572	20.6381	33.4648	16.0864	23.1202	37.1596	29.8091	45.7443	31.7828	43.9396	16.0426	14.7384	37.5758	10.106	6.76817	7.53212	36.0322	48.9974	30.4898	66.3086	18.9318	12.0336	31.2976	26.6994
ADAM19	ENSG00000077235	ENST00000517951;ENST00000517374;ENST00000257527;ENST00000517905;ENST00000519752		5	MLTNB	ADAM metallopeptidase domain 19 [Source:HGNC Symbol;Acc:HGNC:197]		NM_033274	ADAM19			7.06931	1.37604	3.83521	0.544573	3.30412	65.8237	12.5293	1.41626	3.15787	2.17233	1.9122	39.6902	7.57064	0.0807392	0.0429451	12.0556	2.3915	6.27694	3.85585	4.20294	0	0.468204	0.0629772	2.54591	7.65295	1.28791	6.46563	21.8493	0.56886	3.93238	17.6311	2.9757	3.29484	2.32553	0.135413	11.0832	7.30748	1.64994
ITGA1	ENSG00000130312	ENST00000282588;ENST00000650673;ENST00000504086;ENST00000514262;ENST00000513737;ENST00000509049;ENST00000504669;ENST00000506275		8	CD49a;VLA1	integrin subunit alpha 1 [Source:HGNC Symbol;Acc:HGNC:6134]		NM_181501	ITGA1			22.306	2.72564	4.27973	105.851	2.80608	29.3372	13.6357	4.75253	3.49995	4.34913	10.1776	43.9013	98.9959	5.14385	6.9861	85.3319	2.98393	15.5218	7.28489	0.618496	1.53176	2.87846	2.21642	9.67737	44.5163	97.3635	84.0252	13.3488	41.9032	2.08516	1.13588	2.40328	1.26759	10.9248	2.61268	25.3819	79.152	11.0493
VAMP5	ENSG00000140464	ENST00000306384;ENST00000462451		2		vesicle associated membrane protein 5 [Source:HGNC Symbol;Acc:HGNC:12646]		NM_006634	VAMP5			62.638	117.579	113.998	4.71678	113.537	96.2769	107.961	124.114	145.635	126.195	113.474	46.2933	15.8333	50.5667	52.8688	28.6014	133.732	99.7274	147.929	133.585	205.561	81.4059	32.7333	73.5549	25.1137	11.4351	59.2864	99.6652	59.4331	191.919	184.868	113.209	184.829	87.2085	80.4542	54.2487	33.3489	116.931
RNA5SP149	ENSG00000172890	ENST00000364952		1	RN5S149	RNA, 5S ribosomal pseudogene 149 [Source:HGNC Symbol;Acc:HGNC:43049]			RNA5SP149			0	17.9766	0	7.11732	21.7384	64.5636	35.7485	27.2261	15.7105	9.23163	10.0461	14.7946	14.0313	22.3282	4.89018	24.4473	27.4802	12.7	21.1127	15.0032	25.6499	14.4456	22.0867	11.2689	13.7705	0	41.5711	19.8447	13.0701	9.30019	36.3718	13.6201	11.2616	25.5597	9.74641	6.70394	0	0
AIM2	ENSG00000196588	ENST00000368130;ENST00000481829;ENST00000368129;ENST00000411768		4	PYHIN4	absent in melanoma 2 [Source:HGNC Symbol;Acc:HGNC:357]		NM_001348247;NM_004833	AIM2			28.1572	21.0656	29.3979	2.90096	92.0084	70.6967	64.8597	40.6311	75.8997	60.724	37.6827	85.3301	16.3852	13.4627	11.2859	18.3	58.4525	21.6831	91.9776	52.9773	3.32074	22.719	1.58887	13.9195	9.68975	3.38551	12.5025	100.695	8.69055	83.8679	123.392	38.4069	74.1223	33.8696	15.463	48.6883	10.3573	31.8618
FPR2	ENSG00000110080	ENST00000600258;ENST00000340023;ENST00000599326;ENST00000598953;ENST00000598776;ENST00000600722		6	ALXR;FMLP-R-II;FMLPX;FPR2A;FPRH2;FPRL1;HM63;LXA4R	formyl peptide receptor 2 [Source:HGNC Symbol;Acc:HGNC:3827]		NM_001005738;NM_001462	FPR2			2.60968	17.5645	21.1392	0.737655	30.6566	3.7032	7.7901	15.5361	25.9276	21.9818	30.1502	1.82418	0.694063	24.9107	19.1177	4.49867	38.742	43.5003	3.97291	36.0994	23.7787	12.6628	0.928	42.5091	3.14864	0.242273	1.63012	18.2761	12.0308	23.6875	61.4164	23.269	64.1766	36.8619	27.9749	8.11648	8.12295	8.07749
PTGS2	ENSG00000276085	ENST00000367468;ENST00000681605;ENST00000680451;ENST00000490885;ENST00000559627;ENST00000466691		6	COX2	prostaglandin-endoperoxide synthase 2 [Source:HGNC Symbol;Acc:HGNC:9605]		NM_000963	PTGS2			137.304	26.386	17.8298	165.677	21.0238	44.5254	43.3308	43.891	35.1805	29.5377	49.4368	215.22	362.442	66.2443	49.7168	578.643	14.3107	75.6723	25.6272	52.149	8.02907	13.4056	16.3753	48.1272	165.197	160.032	225.632	19.6611	118.919	18.3644	44.8207	30.6118	32.7051	44.0528	40.6217	170.441	428.473	62.9083
SPP1	ENSG00000087086	ENST00000237623;ENST00000395080;ENST00000504310;ENST00000513981;ENST00000509334;ENST00000508233;ENST00000360804;ENST00000509659;ENST00000508002;ENST00000505146;ENST00000614857		11	BNSP;BSPI;ETA-1;OPN	secreted phosphoprotein 1 [Source:HGNC Symbol;Acc:HGNC:11255]	Pediatric systemic lupus erythematosus;Systemic lupus erythematosus	NM_000582;NM_001040058;NM_001251829;NM_001040060;NM_001251830	SPP1			5943.21	3666.26	1051.89	4419.92	1236.85	1175.74	1968.32	908.067	1112.71	1108.67	3100.33	8602.38	13940.4	812.543	998.452	4166.85	785.492	691.537	940.582	1783.68	1875.65	2833.87	3540.3	3483.1	396.737	25303.7	4700.55	859.398	2364.59	1298.29	790.193	1577.09	870.001	1256.75	1460.19	3277.78	6225.32	6762.43
ORM2	ENSG00000131242	ENST00000431067		1	AGP-B;AGP-B';AGP2	orosomucoid 2 [Source:HGNC Symbol;Acc:HGNC:8499]		NM_000608	ORM2			0.614233	1.18201	3.77169	0	24.8813	1.92244	0.47506	1.06094	63.3334	1.62289	0.674165	0	0	8.27331	22.8576	0	12.8469	0.351577	3.66119	12.0691	15.6733	11.4226	14.3089	0.60133	0.235725	0	0	5.20246	2.63594	29.0244	11.9849	13.0242	59.9003	4.26366	0	0.516598	0	0.845813
MT1M	ENSG00000110108	ENST00000379818;ENST00000570233		2	MT1;MT1K	metallothionein 1M [Source:HGNC Symbol;Acc:HGNC:14296]		NM_176870	MT1M			1.52338	4.12126	90.9912	14.778	29.3258	10.1456	2.78588	1.64259	18.5326	10.8906	13.3441	2.17271	4.77737	5.99036	10.2525	3.84056	19.4317	70.107	5.83118	9.07525	22.6934	7.29199	49.0831	8.83228	4.06246	1.66238	1.44391	12.9424	0.472568	16.0961	71.6462	1.03552	27.5548	31.6121	13.0333	9.93913	3.46239	11.5459
ADGRE1	ENSG00000025796	ENST00000250572;ENST00000381407;ENST00000312053;ENST00000450315;ENST00000381404;ENST00000601198;ENST00000596944;ENST00000595026		8	EMR1;TM7LN3	adhesion G protein-coupled receptor E1 [Source:HGNC Symbol;Acc:HGNC:3336]		NM_001256253;NM_001256254;NM_001974;NM_001256255;NM_001256252	ADGRE1			15.4328	13.9939	32.0456	4.07339	106.326	56.0121	64.9125	47.7063	68.7663	54.5314	53.892	59.8345	8.30961	92.6911	65.9829	18.7384	59.0917	55.3418	52.9394	38.702	13.8037	56.9098	24.0165	25.0792	85.0032	2.72108	5.78507	116.341	19.6366	79.4025	75.6864	37.449	83.3186	56.0727	12.734	79.945	20.8044	38.6826
RNA5SP145	ENSG00000130779	ENST00000363124		1	RN5S145	RNA, 5S ribosomal pseudogene 145 [Source:HGNC Symbol;Acc:HGNC:43045]			RNA5SP145			34.2136	28.1919	0	9.0314	18.1911	14.1169	19.6609	9.21744	8.32569	62.5683	19.1269	0	24.6846	19.7971	9.02474	0	46.6648	0	13.3961	24.9097	0	35.8263	12.7494	7.53468	29.4825	0	0	0.000367137	8.33901	24.7234	0	53.2174	0	49.8265	17.0505	0	35.4912	61.0246
CMPK2	ENSG00000126777	ENST00000458098;ENST00000256722;ENST00000478738;ENST00000491738;ENST00000465619;ENST00000404168;ENST00000470479		7	NDK;TYKi;UMP-CMPK2	cytidine/uridine monophosphate kinase 2 [Source:HGNC Symbol;Acc:HGNC:27015]		NM_001256478;NM_207315;NM_001256477	CMPK2	NR_046236		118.436	110.507	116.51	78.2095	166.187	147.488	176.087	131.034	133.017	123.909	128.527	140.679	144.938	53.2018	50.3315	134.155	128.519	141.791	146.416	109.633	44.3596	86.048	13.7378	104.318	77.1844	50.4666	96.3238	159.066	88.8147	137.371	148.381	101.004	110.089	128.848	112.595	155.795	89.737	128.029
TAPBP	ENSG00000197860	ENST00000434618;ENST00000475304;ENST00000489157;ENST00000426633;ENST00000480730;ENST00000437116;ENST00000467025;ENST00000476333;ENST00000456592		9	TAPA	TAP binding protein [Source:HGNC Symbol;Acc:HGNC:11566]	Immunodeficiency by defective expression of MHC class I;BARE LYMPHOCYTE SYNDROME TYPE I	NM_003190;NM_172209;NM_172208	TAPBP			117.53	72.9755	90.9981	1.23039	115.985	103.247	62.6707	72.6624	77.9745	109.303	2.49386	115.998	71.4287	44.9882	55.0263	106.219	50.6044	109.172	4.7786	67.993	89.0657	106.852	68.2432	44.9636	77.1318	64.8864	70.5634	98.6479	77.2157	139.186	77.0281	76.7139	3.57152	69.3221	1.70731	94.7775	8.18316	4.5679
ZFP91-CNTF	ENSG00000116750	ENST00000389919;ENST00000422974		2		ZFP91-CNTF readthrough (NMD candidate) [Source:HGNC Symbol;Acc:HGNC:33441]			ZFP91-CNTF	NR_024091		16.2785	13.735	8.48222	18.8969	10.4993	13.9626	25.2312	27.4383	19.4513	23.2676	24.5472	23.9254	26.4125	19.2154	22.4577	23.1274	16.1318	18.3926	21.6771	18.5146	0	19.0492	22.4384	18.4781	27.5942	24.3619	19.4685	27.8429	24.7413	2.78887	7.71091	16.1095	19.9686	22.0543	23.3555	22.2957	22.1256	13.5757
IDO1	ENSG00000116701	ENST00000518804;ENST00000519154;ENST00000522495;ENST00000522840;ENST00000518237;ENST00000253513;ENST00000521636;ENST00000521480;ENST00000523779		9	IDO;INDO	indoleamine 2,3-dioxygenase 1 [Source:HGNC Symbol;Acc:HGNC:6059]		NM_002164	IDO1			840.697	975.333	1759.05	402.217	1581.8	1625.99	1982.31	1372.45	1076.15	1469.88	1349.21	676.02	570.67	403.3	351.827	882.389	798.473	1423.75	1418.67	1009.17	446.936	488.23	145.684	1054.29	487.873	366.671	967.99	1768.88	984.25	1266.29	1812.73	1051.96	1163.3	1107.36	1007.17	897.44	761.489	1184.63
LILRB3	ENSG00000221926	ENST00000391750;ENST00000414379;ENST00000346401;ENST00000245620;ENST00000460208;ENST00000469273;ENST00000436504;ENST00000468668;ENST00000445347		9	CD85a;HL9;ILT5;LIR-3;LIR3;PIR-B;PIRB	leukocyte immunoglobulin like receptor B3 [Source:HGNC Symbol;Acc:HGNC:6607]		NM_006864;NM_001320960;NM_001081450	LILRB3	NR_135494;NR_135496;NR_135495;NR_135493		2.01236	5.54883	20.4899	2.45932	6.57259	8.42181	21.8126	21.4111	3.07034	0.789486	19.4861	0.290028	2.23142	4.21825	2.32351	0.135028	34.5308	20.997	38.1881	19.0153	3.91581	19.6507	32.7798	28.8661	10.2574	2.89505	12.2763	27.4154	0.900149	7.3192	22.8735	3.45943	1.95373	28.517	30.8265	1.65757	13.3772	33.948
SIGLEC14	ENSG00000047188	ENST00000360844;ENST00000533866		2		sialic acid binding Ig like lectin 14 [Source:HGNC Symbol;Acc:HGNC:32926]		NM_001098612	SIGLEC14			25.4536	26.2991	18.5511	6.68326	32.9559	37.5337	35.8538	34.4565	24.2804	13.2847	36.0265	31.2914	50.4721	35.1467	35.7059	39.4871	26.5996	58.5274	17.9941	32.6779	6.23615	13.046	10.9699	32.7907	0	11.8749	40.9387	42.4349	29.0948	34.5741	39.5051	31.7861	20.9127	44.5251	31.1202	61.166	16.9405	9.09138
MTND1P23	ENSG00000123146	ENST00000416931		1		MT-ND1 pseudogene 23 [Source:HGNC Symbol;Acc:HGNC:42092]			MTND1P23			176.476	10.2645	17.934	7.39249	15.8459	10.4175	12.2138	13.3065	5.92482	9.33152	12.8349	5.27894	2.63754	10.1325	9.9722	10.0655	14.0491	14.9447	11.2246	11.4658	25.4538	9.6591	3.73971	12.9065	10.1166	101.256	12.9903	10.726	10.8312	17.7891	19.3072	18.7534	7.51088	6.67408	3.94375	4.71382	5.57079	6.11251
EEPD1	ENSG00000158769	ENST00000242108;ENST00000487069;ENST00000468591;ENST00000444777;ENST00000534978		5	KIAA1706	endonuclease/exonuclease/phosphatase family domain containing 1 [Source:HGNC Symbol;Acc:HGNC:22223]		NM_030636	EEPD1			15.0172	18.933	8.58069	39.6415	4.72762	6.87547	8.82399	16.4219	8.08084	12.6016	15.1168	10.3954	20.2875	20.4598	27.3455	7.22257	11.8108	6.37167	21.866	9.84684	20.6764	45.1927	84.5768	22.871	10.2958	43.7251	15.0561	4.91819	23.2385	7.57619	3.96275	14.5319	4.15855	17.3312	20.8093	7.09899	17.4098	24.7835
SLC38A5	ENSG00000273604	ENST00000595796;ENST00000619100;ENST00000622196;ENST00000620913;ENST00000497336;ENST00000615300;ENST00000480105;ENST00000494034;ENST00000440085;ENST00000441948;ENST00000413668;ENST00000416711;ENST00000488083;ENST00000429543		14	JM24;SN2	solute carrier family 38 member 5 [Source:HGNC Symbol;Acc:HGNC:18070]		NM_033518	SLC38A5			15.8133	12.0131	37.634	2.76133	48.8726	126.417	64.3196	26.3707	28.2638	36.3906	22.2108	73.0193	9.37137	1.53931	2.27597	18.8529	24.9046	28.4226	82.9063	19.4725	10.5926	12.7469	2.65916	7.79352	4.41772	1.60743	4.72766	77.1978	3.38761	76.8319	52.9016	15.2961	10.3674	15.0498	10.7382	35.1628	3.48332	24.2397
DUSP15	ENSG00000103222	ENST00000447647;ENST00000278979;ENST00000398083;ENST00000486996;ENST00000398084;ENST00000375966;ENST00000339738;ENST00000459848;ENST00000493115;ENST00000428829		10	bA243J16.5;bA243J16.6;C20orf57;FLJ20645;VHY	dual specificity phosphatase 15 [Source:HGNC Symbol;Acc:HGNC:16236]		NM_001320479;NM_001012644;NM_177991;NM_001320478;NM_080611	DUSP15			8.37155	1.82923	0.35417	0.916178	0.485055	14.4647	3.61692	6.72138	1.05223	0.936281	2.45117	22.3811	12.2229	1.49614	3.5697	3.75212	1.56023	0.434482	15.6796	1.20346	1.07858	4.99258	24.6953	0.187701	38.2825	4.59112	11.9663	1.70592	2.78904	2.30089	0.643643	8.50372	1.49518	0.830815	1.12594	11.3068	8.26993	7.25034
VMO1	ENSG00000078808	ENST00000328739;ENST00000441199;ENST00000416307;ENST00000354194		4		vitelline membrane outer layer 1 homolog [Source:HGNC Symbol;Acc:HGNC:30387]		NM_182566;NM_001144939;NM_001144940;NM_001144941	VMO1			83.0268	10.5366	28.1736	13.5641	62.3313	11.6754	11.5551	17.5197	11.635	14.2045	3.98577	154.739	144.837	16.8754	7.79609	46.5381	7.65013	1.55038	5.67409	13.9718	69.1259	13.2416	11.7064	3.84602	6.59391	11.6327	36.4661	114.437	15.3938	61.1248	18.0507	11.8323	11.0053	2.58449	13.2777	12.7077	3.53808	13.0814
GNG8	ENSG00000069667	ENST00000300873		1		G protein subunit gamma 8 [Source:HGNC Symbol;Acc:HGNC:19664]		NM_033258	GNG8			5.22393	9.08294	4.15114	10.2333	7.06843	0	1.87477	9.06143	3.71569	5.86026	10.1009	7.41254	21.8053	3.52387	0	4.23111	1.8322	16.7918	0	1.19713	21.8349	16.0974	0	2.72664	59.9878	23.2106	31.0655	3.36556	20.9692	0	13.7746	0	17.0448	9.31834	9.24141	22.1355	23.08	24.1854
IRF7	ENSG00000198624	ENST00000528413;ENST00000397566;ENST00000348655;ENST00000525445;ENST00000533182;ENST00000397570;ENST00000469048;ENST00000531912;ENST00000330243;ENST00000532326;ENST00000525750;ENST00000532788;ENST00000527160;ENST00000532096;ENST00000649187;ENST00000647801;ENST00000533190		17		interferon regulatory factor 7 [Source:HGNC Symbol;Acc:HGNC:6122]	Predisposition to severe viral infection due to IRF7 deficiency;IMMUNODEFICIENCY 39	NM_004029;NM_001572;NM_004031	IRF7			54.5593	4.47537	5.92704	3.65456	91.5947	16.029	6.45282	9.1657	15.6066	10.3054	9.12415	9.1473	11.077	1.07696	43.7135	7.40763	8.31889	9.32435	85.9017	6.71435	1.67812	2.9356	0.527066	0.856051	6.86446	2.7281	8.45448	8.26391	2.13734	22.1635	10.6974	3.08111	50.281	8.59483	4.086	9.20495	44.3776	74.4797
IL32	ENSG00000145907	ENST00000325568;ENST00000534507;ENST00000613483;ENST00000531965;ENST00000396887;ENST00000532086;ENST00000529699;ENST00000526464;ENST00000440815;ENST00000529550;ENST00000551122;ENST00000525643;ENST00000548807;ENST00000528163;ENST00000530890;ENST00000444393;ENST00000533097;ENST00000534748;ENST00000008180;ENST00000532247;ENST00000396890;ENST00000525228;ENST00000675975;ENST00000548652;ENST00000525377…		36	NK4;TAIF;TAIFb;TAIFd	interleukin 32 [Source:HGNC Symbol;Acc:HGNC:16830]		NM_001369587;NM_001369588;NM_001369593;NM_001369590;NM_001369596;NM_001012718;NM_004221;NM_001012633;NM_001376923;NM_001012631;NM_001369589;NM_001369591;NM_001369595;NM_001369592;NM_001012635;NM_001012634;NM_001308078;NM_001012632;NM_001012636	IL32			73.0869	186.248	324.04	22.2012	157.558	203.318	148.008	86.03	64.3418	219.688	74.9967	85.0182	50.7076	55.7513	50.0007	39.4935	91.5437	191.82	63.5889	118.047	127.797	51.8372	10.0463	67.8069	83.2339	34.1047	89.1409	254.267	105.713	177.582	193.621	122.059	102.125	152.037	73.2293	93.8023	58.75	84.3865
HAMP	ENSG00000125952	ENST00000598398;ENST00000222304;ENST00000593580		3	HEPC;HFE2B;LEAP-1;LEAP1	hepcidin antimicrobial peptide [Source:HGNC Symbol;Acc:HGNC:15598]	Hemochromatosis type 2;HEMOCHROMATOSIS TYPE 2B	NM_021175	HAMP			9.07714	39.1924	57.6943	53.7723	14.2816	4.73511	23.3562	32.4664	8.54622	44.4792	27.1759	0.784731	15.1476	22.2406	12.7395	12.6604	59.5573	27.4116	40.3124	19.6846	29.0922	22.6306	46.9075	7.78369	9.21004	4.82051	11.4922	11.7282	69.4791	36.1851	31.454	43.2374	29.6864	49.9965	23.5817	10.6874	19.0388	11.5118
MPEG1	ENSG00000093167	ENST00000361050		1	MPG1	macrophage expressed 1 [Source:HGNC Symbol;Acc:HGNC:29619]		NM_001039396	MPEG1			27.5933	10.5307	21.5991	20.8384	25.208	25.4484	21.1923	62.1457	7.39837	20.6222	35.6166	46.7779	35.0063	35.4727	39.7512	67.3428	24.4201	63.9707	2.80009	12.167	5.39479	18.3016	9.04878	24.3181	117.573	20.9105	51.2743	67.5946	56.9383	14.4528	6.95213	47.4581	7.01429	39.4578	13.1913	85.2143	67.4586	38.0889
SLC38A2	ENSG00000113387	ENST00000256689;ENST00000549258;ENST00000551374;ENST00000552703;ENST00000546520;ENST00000548785;ENST00000548111;ENST00000548236;ENST00000552414;ENST00000548870;ENST00000547252;ENST00000551405;ENST00000553252;ENST00000612232		14	ATA2;KIAA1382;SAT2;SNAT2	solute carrier family 38 member 2 [Source:HGNC Symbol;Acc:HGNC:13448]		NM_018976;NM_001307936	SLC38A2			134.033	71.155	36.238	226.527	44.9352	30.0845	103.963	180.657	113.759	124.735	90.0375	102.194	289.837	141.778	152.524	136.694	72.4705	46.6036	163.23	66.5682	19.2573	101.893	190.312	71.5769	215.211	484.807	216.364	89.506	137.622	38.0411	23.1606	105.11	72.9497	92.4227	97.0887	91.4636	175.311	84.1642
RNA5SP283	ENSG00000151348	ENST00000365604		1	RN5S283	RNA, 5S ribosomal pseudogene 283 [Source:HGNC Symbol;Acc:HGNC:43183]			RNA5SP283			1.98e-07	33.6982	12.3884	30.8491	58.6464	52.2563	26.163	18.7296	13.1545	15.4223	11.2575	39.9534	12.5667	27.3375	20.6583	33.3462	42.5179	18.2925	14.6689	43.0476	42.3635	11.031	1.68551	26.0416	21.3331	26.3849	16.8112	22.7888	13.6098	28.3173	46.8869	19.4712	18.452	19.1459	53.4083	28.841	38.191	56.0231
TLR2	ENSG00000155508	ENST00000646900;ENST00000646219;ENST00000642580;ENST00000643501;ENST00000642700;ENST00000645889;ENST00000260010;ENST00000643087		8	CD282;TIL4	toll like receptor 2 [Source:HGNC Symbol;Acc:HGNC:11848]	Colorectal Cancer;LEPROSY SUSCEPTIBILITY TO 3;MYCOBACTERIUM TUBERCULOSIS SUSCEPTIBILITY TO MYCOBACTERIUM TUBERCULOSIS PROTECTION AGAINST INCLUDED	NM_001318787;NM_001318796;NM_001318789;NM_001318795;NM_003264;NM_001318791;NM_001318790;NM_001318793	TLR2			147.513	68.8342	52.2023	23.9079	146.953	73.4278	59.1391	52.5561	128.622	77.1863	80.011	154.015	137.926	121.768	89.4959	96.807	74.865	153.694	88.8787	140.06	40.0491	76.1335	21.5902	136.858	246.209	26.6671	48.2562	83.1257	71.394	124.677	122.222	69.9231	119.679	116.176	52.0831	179.786	160.363	116.475
CTSK	ENSG00000121749	ENST00000678337;ENST00000676716;ENST00000676966;ENST00000443913;ENST00000271651;ENST00000676970;ENST00000679260;ENST00000676680;ENST00000676751;ENST00000677887;ENST00000676824;ENST00000677611;ENST00000678725;ENST00000679148;ENST00000480670;ENST00000679090;ENST00000678275;ENST00000677330;ENST00000679178;ENST00000679171		20	CTSO;CTSO2;PKND;PYCD	cathepsin K [Source:HGNC Symbol;Acc:HGNC:2536]	PYCNODYSOSTOSIS	NM_000396	CTSK			46.1737	64.286	19.0039	7.67702	26.2943	2.63741	18.2969	18.3845	25.3094	75.164	6.98669	3.08743	4.12601	10.6458	11.1256	3.08744	134.445	5.40487	30.2412	39.1679	24.8109	21.8706	13.2347	2.74048	1.33688	10.7529	11.1452	22.8736	16.6729	29.0069	14.1428	46.3945	15.8661	35.3229	15.0505	5.4198	4.02905	4.87799
REV3L	ENSG00000182179	ENST00000462119;ENST00000434009;ENST00000422377;ENST00000368802;ENST00000413831;ENST00000492520;ENST00000467500;ENST00000470871;ENST00000460981;ENST00000494858;ENST00000435970;ENST00000358835;ENST00000619481		13	POLZ;REV3	REV3 like, DNA directed polymerase zeta catalytic subunit [Source:HGNC Symbol;Acc:HGNC:9968]	Moebius syndrome	NM_001372078;NM_001286432;NM_001286431;NM_002912	REV3L			5.3454	4.84481	5.35861	15.6399	3.30239	12.7171	3.75654	6.8197	4.98186	3.87721	5.61642	14.9827	29.2886	6.22429	9.75524	12.052	6.32577	4.63003	4.14758	5.12192	0.886988	5.82764	10.6715	6.78497	11.2845	30.1144	20.4337	5.85947	8.38414	5.75595	3.92343	3.79465	6.05273	4.92857	8.65992	6.96445	24.8098	8.89329
NEBL	ENSG00000155506	ENST00000676125;ENST00000377122;ENST00000675700;ENST00000675702;ENST00000417816;ENST00000675114;ENST00000493005;ENST00000492325;ENST00000473616;ENST00000481592;ENST00000460652;ENST00000675747;ENST00000498424;ENST00000482754;ENST00000674540;ENST00000377119;ENST00000434381;ENST00000674777;ENST00000676018;ENST00000529198;ENST00000649437;ENST00000534331;ENST00000485750;ENST00000464278		24	bA165O3.1;C10orf113;LASP2;LNEBL	nebulette [Source:HGNC Symbol;Acc:HGNC:16932]	Familial isolated dilated cardiomyopathy;NON RARE IN EUROPE: Familial isolated hypertrophic cardiomyopathy	NM_006393;NM_001377326;NM_001377327;NM_001377328;NM_213569;NM_001173484;NM_001377322;NM_001377324;NM_001377325;NM_001377323	NEBL			19.4432	15.9865	16.4131	45.0646	5.49309	23.8945	23.2535	10.7382	3.34325	14.941	20.3974	34.1911	46.9274	7.2802	5.65134	49.5182	3.81325	43.1436	13.1421	4.45611	1.69732	0.315073	1.04728	10.3474	33.4372	32.6296	75.8339	23.3484	29.993	7.73634	25.2405	11.9577	4.07805	11.9301	13.2182	24.909	55.3862	14.3102
PI3	ENSG00000116670	ENST00000243924		1	cementoin;ELAFIN;ESI;SKALP;WAP3;WFDC14	peptidase inhibitor 3 [Source:HGNC Symbol;Acc:HGNC:8947]		NM_002638	PI3			8.1971	1.4905	5.42598	24.3844	0.810486	7.05772	0.952462	1.24116	0.311913	1.72405	3.36142	6.10105	55.7965	0.615731	0.496439	56.9606	1.13559	0.554626	1.3332	0.426052	0.371107	1.80076	0.871654	1.45219	10.6863	15.6851	4.38408	1.98134	14.9462	0.632664	1.87737	1.39892	1.4745	5.31306	1.24761	9.9985	8.76178	3.21619
TIMP3	ENSG00000134028	ENST00000266085		1	SFD	TIMP metallopeptidase inhibitor 3 [Source:HGNC Symbol;Acc:HGNC:11822]	Sorsby pseudoinflammatory fundus dystrophy;SORSBY FUNDUS DYSTROPHY	NM_000362	TIMP3			3.64106	6.21266	22.8738	34.6916	12.5066	3.79145	19.3278	25.7411	4.44965	32.7629	17.8989	2.29429	11.9461	8.35366	8.74394	8.05492	7.38906	8.02226	5.17157	6.72321	22.6317	13.6976	71.3857	19.2182	0.719365	10.3547	6.14962	1.74142	17.679	11.8514	10.6331	28.3102	7.17855	15.1845	25.7999	4.60951	7.22977	10.1864
NAMPTP1	ENSG00000141401	ENST00000440465		1	bA92J19.4;NAMPTL;PBEF2	nicotinamide phosphoribosyltransferase pseudogene 1 [Source:HGNC Symbol;Acc:HGNC:17633]			NAMPTP1			11.4276	9.63761	1.30174	36.7363	17.0473	21.1034	17.8827	1.2088	38.8019	12.3758	14.6757	15.6166	40.4166	34.9552	29.3352	19.0063	15.8731	17.5029	16.6877	30.7539	0.718753	9.53301	1.42745	34.1573	44.9963	8.67037	18.7319	16.4293	30.4513	19.4886	51.449	17.2169	40.3429	21.1959	14.216	2.09706	52.0113	22.3452
TMSB10P1	ENSG00000134590	ENST00000415070		1		thymosin beta 10 pseudogene 1 [Source:HGNC Symbol;Acc:HGNC:41949]			TMSB10P1			8.80075	19.7965	7.2603	1.78236	7.11673	5.47398	12.6759	3.17267	3.24379	15.4359	8.83823	0	6.11643	4.79243	16.9303	18.5441	9.80607	0	11.1594	16.1966	55.9479	3.67143	14.9129	8.22112	4.12688	0	34.4615	14.1222	16.1616	6.10086	30.4368	18.7451	18.9463	13.3014	3.50069	9.28454	3.44546	6.82235
HLA-H	ENSG00000257103	ENST00000383620		1		major histocompatibility complex, class I, H (pseudogene) [Source:HGNC Symbol;Acc:HGNC:4965]			HLA-H	NR_001434		3.72145	0	0	16.7499	4.96665	5.14531	3.77482	3.74217	6.13543	6.36043	5.65645	13.2802	0	0	0.851122	0.214213	8.05002	0	8.82513	0.386864	5.1109	7.80123	20.2692	2.46397	5.61069	3.336	0	0.464027	0	7.70452	1.13781	5.1729	55.8111	8.45089	0	8.95649	2.99067	7.73966
HSPA1B	ENSG00000113273	ENST00000375650		1	HSP70-2	heat shock protein family A (Hsp70) member 1B [Source:HGNC Symbol;Acc:HGNC:5233]		NM_005346	HSPA1B			0	0	0.0779331	0	0.00175189	0.792034	0	0.636562	0	0.663945	0	0	0	0	0	0.523815	0	0	0.918158	0	0	0	5.38139	0	2.19e-09	0	4.06072	1.0486	0	0	0	0.660808	1.38253	1.48456	0.490687	0	4.15208	3.60542
HSPH1	ENSG00000168653	ENST00000320027;ENST00000435381;ENST00000630972;ENST00000380405;ENST00000602786;ENST00000626866;ENST00000469538;ENST00000629751;ENST00000445273		9	HSP105A;HSP105B;KIAA0201;NY-CO-25	heat shock protein family H (Hsp110) member 1 [Source:HGNC Symbol;Acc:HGNC:16969]		NM_001349704;NM_006644;NM_001286504;NM_001286503;NM_001286505	HSPH1			71.3178	91.9761	56.0051	125.148	42.3426	49.274	66.8318	55.8757	26.4487	68.9675	51.7937	48.4259	121.156	52.1935	50.7907	97.4496	42.216	52.2833	64.3778	64.5376	42.5004	30.2056	45.3766	73.0628	107.896	68.0096	131.653	41.3043	71.1436	62.5213	40.6097	55.2574	27.2129	57.4073	52.8202	49.3133	85.4046	32.0239
PPP1R11	ENSG00000172939	ENST00000376773;ENST00000376772;ENST00000376769;ENST00000376765;ENST00000376763;ENST00000376758		6	CFAP255;HCG-V;HCGV;TCTE5;Tctex5	protein phosphatase 1 regulatory inhibitor subunit 11 [Source:HGNC Symbol;Acc:HGNC:9285]		NM_021959	PPP1R11			0	0	0	0	20.1512	0	0	0	21.5474	0	36.1444	38.6411	0	0	0	0	0	0	31.7504	0	12.3401	44.8894	35.7146	0	37.7422	0	0	0	0.906146	19.9585	0	0.709331	0	35.3307	0	39.6977	0	0
IFI27L2	ENSG00000099290	ENST00000555558;ENST00000554909;ENST00000238609;ENST00000556727;ENST00000553601;ENST00000556552		6	FAM14A;TLH29	interferon alpha inducible protein 27 like 2 [Source:HGNC Symbol;Acc:HGNC:19753]		NM_032036	IFI27L2			13.9163	6.74156	19.8476	11.5911	23.2505	15.6998	21.7911	16.7536	6.65791	34.7197	6.04111	11.0156	16.3047	7.50883	20.5477	19.0536	12.8285	16.0134	11.0281	17.4233	64.9172	17.8095	18.0903	16.5061	0.187449	9.00462	17.0968	13.3055	8.10661	20.9181	0.81285	22.4111	20.923	26.4182	24.1922	8.51945	11.0162	20.7518
CCL17	ENSG00000006125	ENST00000219244;ENST00000616880		2	ABCD-2;SCYA17;TARC	C-C motif chemokine ligand 17 [Source:HGNC Symbol;Acc:HGNC:10615]		NM_002987	CCL17			13.4149	26.9462	7.48292	0.172217	1.21924	1.76964	4.77621	0.311229	1.25138	6.74311	2.19862	1.52997	2.53187	0.411599	0	1.30678	1.62696	2.22488	7.68745	40.7998	40.9342	0	0.122309	6.95709	11.4845	0.953432	15.4915	0.56783	4.55068	0.317233	3.29464	0.932637	2.32405	1.62174	1.87674	0.626632	2.60353	0
HVCN1	ENSG00000130725	ENST00000548312;ENST00000620084;ENST00000242607;ENST00000356742;ENST00000439744;ENST00000549442;ENST00000547887;ENST00000546713;ENST00000546425		9	Hv1;MGC15619;VSOP	hydrogen voltage gated channel 1 [Source:HGNC Symbol;Acc:HGNC:28240]		NM_001040107;NM_032369;NM_001256413	HVCN1			20.9016	57.88	25.0368	6.1593	53.9255	9.94479	52.8666	87.3166	58.5383	100.001	100.812	11.8583	7.17757	145.073	164.654	23.0512	60.8131	53.3493	35.7556	67.2198	11.0951	115.193	80.6589	60.0242	23.7279	2.04968	35.1482	44.4029	71.3729	27.8397	27.3042	100.134	58.287	94.491	91.7368	23.9697	33.9441	56.8081
HMGN2P5	ENSG00000134247	ENST00000436882		1	HMGN2L5	high mobility group nucleosomal binding domain 2 pseudogene 5 [Source:HGNC Symbol;Acc:HGNC:33568]			HMGN2P5			15.9057	23.5396	38.3577	4.20343	23.0472	29.2594	0.148332	13.567	30.1442	25.7227	20.6274	18.4543	31.4589	16.706	27.4682	14.4902	32.4643	61.9557	27.9883	25.9663	60.9322	28.9279	18.9391	21.8171	27.4586	22.1745	19.0734	26.4463	22.8501	36.0052	24.9597	32.0151	23.593	30.585	17.7658	26.4388	32.4712	21.5501
SLA	ENSG00000126602	ENST00000338087;ENST00000427060;ENST00000395352;ENST00000517549;ENST00000524345;ENST00000517648;ENST00000522119;ENST00000523224;ENST00000521823;ENST00000519341;ENST00000522002;ENST00000518565;ENST00000520106;ENST00000522432;ENST00000519504;ENST00000518594;ENST00000521302;ENST00000523610;ENST00000519747;ENST00000519558;ENST00000522946;ENST00000517615;ENST00000517932		23	hSLAP;SLA1;SLAP;SLAP-1	Src like adaptor [Source:HGNC Symbol;Acc:HGNC:10902]		NM_001045556;NM_006748;NM_001045557;NM_001282965;NM_001282964	SLA			23.3831	18.0541	10.8646	4.46828	35.938	4.33326	10.9404	31.7245	35.1223	13.9513	22.0404	10.0167	3.90072	120.1	68.8867	7.27066	62.638	32.8949	8.49312	60.617	24.4742	28.6005	8.56429	51.5469	40.5026	2.65412	13.737	13.62	26.2398	26.4332	34.3444	35.1482	74.4956	33.5031	31.8952	12.8874	18.4895	15.5678
VNN1	ENSG00000100731	ENST00000367928		1	Tiff66	vanin 1 [Source:HGNC Symbol;Acc:HGNC:12705]	VANIN 1	NM_004666	VNN1			2.74243	1.6722	4.27446	8.2793	8.20469	9.36839	9.90167	20.8952	5.15882	3.97912	1.11774	14.7029	24.3351	5.20478	70.0531	6.27664	5.0888	1.18225	5.25346	10.7023	1.06841	58.6388	36.483	20.3864	22.8172	8.6691	3.21922	0.639841	3.61546	9.42712	1.01899	3.22651	4.86531	1.39486	10.0862	19.289	48.13	25.5318
MAPK8	ENSG00000106348	ENST00000432379;ENST00000429041;ENST00000374189;ENST00000374179;ENST00000426557;ENST00000476134;ENST00000374182;ENST00000374176;ENST00000374174;ENST00000469879;ENST00000471272;ENST00000469110;ENST00000482840;ENST00000459755;ENST00000395611;ENST00000360332		16	JNK;JNK1;PRKM8;SAPK1	mitogen-activated protein kinase 8 [Source:HGNC Symbol;Acc:HGNC:6881]		NM_139049;NM_001323331;NM_001323328;NM_001323329;NM_139046;NM_001323325;NM_001323321;NM_001323302;NM_001323327;NM_001323326;NM_001323324;NM_001323322;NM_001323330;NM_001323323;NM_001278547;NM_001323320;NM_001278548	MAPK8	NR_136583;NR_136584;NR_136585		24.7568	26.6248	23.273	42.8467	17.7876	38.9467	34.4723	25.147	20.9918	29.0948	32.9223	29.8821	48.4063	22.4859	26.2091	50.0353	18.5412	33.5085	36.7828	28.1048	2.0121	16.9975	19.1538	27.5787	55.7428	34.85	52.2538	31.0727	27.2695	21.3747	24.8459	23.2161	17.732	22.816	25.9617	32.5386	30.7062	20.6909
FCGR2B	ENSG00000149923	ENST00000236937;ENST00000674150;ENST00000367961;ENST00000358671;ENST00000480308;ENST00000485778		6	CD32;CD32B;FCG2;FCGR2	Fc fragment of IgG receptor IIb [Source:HGNC Symbol;Acc:HGNC:3618]	Systemic lupus erythematosus;MALARIA SUSCEPTIBILITY TO MALARIA RESISTANCE TO INCLUDED	NM_001002274;NM_001386005;NM_001002273;NM_001190828;NM_001386001;NM_001386006;NM_001386000;NM_001386004;NM_001386002;NM_004001;NM_001386003;NM_001002275	FCGR2B	NR_169827		41.9561	19.1625	4.13005	24.5432	10.21	5.2232	2.08981	6.1257	9.932	3.47824	4.67279	48.1003	22.6334	4.27346	7.26754	12.909	10.4849	1.78798	2.0573	36.1877	18.6873	8.06945	8.70554	41.0262	18.8557	42.683	6.87226	1.18869	14.7845	11.0955	6.0161	5.55077	10.246	2.97154	5.55008	35.2362	48.746	13.513
RPL38P5	ENSG00000076043	ENST00000424739		1		RPL38 pseudogene 5 [Source:HGNC Symbol;Acc:HGNC:54607]			RPL38P5			18.0824	27.2294	16.3184	9.45513	29.2959	14.2902	6.48553	23.3422	40.8906	8.20774	13.0219	23.9938	20.795	7.01528	23.0559	26.7339	17.3049	0	21.2542	9.97317	5.29566	30.1398	29.3657	17.3937	34.899	9.99178	18.0039	25.2491	26.1232	6.59328	9.63187	18.1207	16.9191	17.3629	15.1611	23.199	33.7081	53.5617
MMP8	ENSG00000148153	ENST00000236826;ENST00000528662;ENST00000438475;ENST00000533258;ENST00000531168;ENST00000532799		6	CLG1	matrix metallopeptidase 8 [Source:HGNC Symbol;Acc:HGNC:7175]		NM_002424;NM_001304442;NM_001304441	MMP8			2.79104	1.4954	0.295281	14.2449	1.27923	0.173478	0.707097	1.90137	2.34359	1.43803	3.29881	0.530013	2.63376	10.7795	2.10381	7.14909	0.691053	1.78334	0.567334	11.0205	2.47728	1.14155	1.52001	2.28034	3.50589	27.2063	0.889505	0.0984429	2.19432	0.52989	1.08965	1.96809	1.78164	2.43499	2.80328	0.253115	1.08736	0.396459
ANO7L1	ENSG00000114126	ENST00000442385;ENST00000475369;ENST00000602586		3	ANO7P1;C1orf224;TMEM16M	anoctamin 7 like 1 (pseudogene) [Source:HGNC Symbol;Acc:HGNC:32248]			ANO7L1			22.0122	9.96565	6.03661	0.490003	15.2717	25.9149	32.2208	16.1697	25.5855	20.7061	7.20238	19.0117	2.14478	6.76514	7.07997	5.6134	18.9243	17.23	53.1649	18.4302	2.70839	20.2815	0.312128	2.82724	0	0	4.25435	25.4087	3.63007	35.4228	35.7083	16.8811	13.5298	7.45063	11.5341	16.0914	0	6.90379
ZNF331	ENSG00000110852	ENST00000647573;ENST00000648236;ENST00000513929;ENST00000253144;ENST00000649326;ENST00000650177;ENST00000649780;ENST00000649816;ENST00000502248;ENST00000511593;ENST00000504033;ENST00000514374;ENST00000511154;ENST00000509069;ENST00000449416;ENST00000509585;ENST00000504940;ENST00000648122;ENST00000513999;ENST00000512387;ENST00000511567;ENST00000505949;ENST00000513265;ENST00000648511;ENST00000502616…		28	RITA;ZNF361;ZNF463	zinc finger protein 331 [Source:HGNC Symbol;Acc:HGNC:15489]		NM_018555;NM_001317120;NM_001317113;NM_001253798;NM_001253799;NM_001317115;NM_001079906;NM_001317114;NM_001253800;NM_001317117;NM_001253801;NM_001317118;NM_001317116;NM_001317121;NM_001079907;NM_001317119	ZNF331			7.08108	6.90746	4.86404	4.10287	9.31883	4.55101	5.85575	22.0523	16.9507	6.00094	15.291	7.21634	7.93689	25.2769	29.9666	5.7152	7.61942	6.96209	7.31212	6.95276	8.33866	27.9509	132.054	9.32173	9.80037	5.80851	6.42184	10.7294	10.9283	7.03433	4.78591	14.1839	11.6481	8.76235	11.1207	4.97213	9.40689	14.0133
ZNF395	ENSG00000076685	ENST00000344423;ENST00000520535;ENST00000523202;ENST00000523095;ENST00000517372;ENST00000521912;ENST00000520290;ENST00000521185;ENST00000522795;ENST00000517459;ENST00000519730		11	DKFZp434K1210;HDBP2;PBF;PRF-1	zinc finger protein 395 [Source:HGNC Symbol;Acc:HGNC:18737]		NM_018660	ZNF395			28.3497	11.6002	1.56343	37.3366	7.50575	4.72003	3.17627	4.23893	11.2318	4.34684	7.33073	47.022	50.9697	12.204	14.9192	47.8387	7.33773	1.36813	7.42815	6.32682	13.4366	14.9971	23.7605	5.59443	24.0638	73.866	36.7425	3.87793	22.1615	2.13547	1.54747	7.0112	7.99003	3.01699	11.3049	42.1346	59.568	12.1745
TM4SF19	ENSG00000156482	ENST00000446879;ENST00000440822;ENST00000454715;ENST00000273695		4		transmembrane 4 L six family member 19 [Source:HGNC Symbol;Acc:HGNC:25167]		NM_001204898;NM_001204897;NM_138461	TM4SF19			76.6479	158.035	57.0453	170.269	24.8833	16.8107	95.7135	52.0444	29.1305	145.397	42.0435	6.5624	91.3243	44.4723	43.1754	56.9767	78.4954	21.2011	124.655	126.251	109.781	49.1218	101.351	55.7472	6.39172	148.353	51.3488	12.4002	68.3432	31.2738	44.6565	83.7291	27.3034	81.862	42.5288	14.1882	44.1452	40.5525
DUSP1	ENSG00000145779	ENST00000239223		1	CL100;HVH1;MKP-1;PTPN10	dual specificity phosphatase 1 [Source:HGNC Symbol;Acc:HGNC:3064]		NM_004417	DUSP1			64.6426	37.7365	28.247	55.1871	68.8499	111.542	85.4126	83.364	130.992	26.1504	54.0093	123.321	79.3957	65.0711	56.1524	61.2469	51.3329	38.4989	64.0659	62.8335	20.6426	86.6187	199.158	41.3885	54.3303	59.4413	65.2024	58.1359	30.0514	61.7885	118.741	55.7116	117.893	41.133	49.1195	57.7772	67.2835	89.5852
UCHL1	ENSG00000178927	ENST00000514924;ENST00000503431;ENST00000284440;ENST00000381760;ENST00000512419;ENST00000505232;ENST00000504818;ENST00000508768;ENST00000512788;ENST00000472501;ENST00000514764;ENST00000510566		12	PARK5;PGP9.5;Uch-L1	ubiquitin C-terminal hydrolase L1 [Source:HGNC Symbol;Acc:HGNC:12513]	Early-onset progressive neurodegeneration-blindness-ataxia-spasticity syndrome;Young-onset Parkinson disease;PARKINSON DISEASE 5 AUTOSOMAL DOMINANT SUSCEPTIBILITY TO;SPASTIC PARAPLEGIA 79 AUTOSOMAL RECESSIVE	NM_004181	UCHL1			34.2829	44.5896	12.9325	125.24	7.07176	7.67954	48.0725	20.0101	6.8788	27.3679	11.5536	1.39647	37.5989	13.9883	17.2289	23.0772	14.1306	3.98029	34.1332	33.6902	34.0122	16.8043	29.9464	21.7689	3.38804	55.6217	33.9303	2.95092	54.1422	14.1462	21.3532	30.7328	10.8453	20.5481	18.7337	3.70472	13.8912	12.0563
RORA	ENSG00000107537	ENST00000335670;ENST00000309157;ENST00000261523;ENST00000449337;ENST00000559587;ENST00000551975;ENST00000560004;ENST00000559343;ENST00000558234;ENST00000557822;ENST00000559145;ENST00000561093;ENST00000560300;ENST00000558904		14	NR1F1;ROR1;ROR2;ROR3;RZRA	RAR related orphan receptor A [Source:HGNC Symbol;Acc:HGNC:10258]	INTELLECTUAL DEVELOPMENTAL DISORDER WITH OR WITHOUT EPILEPSY OR CEREBELLAR ATAXIA;Intellectual disability	NM_134261;NM_002943;NM_134260;NM_134262	RORA			4.22629	0.480208	0.251232	7.02799	0.442538	1.21784	1.12676	0.923746	0.283198	0.412637	0.928242	6.75699	9.6979	0.908056	0.366479	6.1462	0.318483	0.836558	3.84686	0.791135	0.610035	2.54867	1.20768	1.43641	6.27925	15.8218	4.29704	1.83508	1.95879	0.235402	0.925417	0.792145	0.36082	0.377054	0.973273	4.36216	5.31778	0.679996
CSNK2B	ENSG00000181788	ENST00000677388;ENST00000677758;ENST00000677536;ENST00000375885;ENST00000375882;ENST00000468255;ENST00000465481;ENST00000481269;ENST00000475875;ENST00000375865;ENST00000375866		11	Ckb1;Ckb2	casein kinase 2 beta [Source:HGNC Symbol;Acc:HGNC:2460]	Autosomal dominant non-syndromic intellectual disability;POIRIER-BIENVENU NEURODEVELOPMENTAL SYNDROME;CSNK2B-related developmental disorder monoallelic	NM_001320;NM_001282385	CSNK2B			1.41501	1.71934	1.06909	1.88559	77.9547	1.29194	1.56051	49.0434	23.8868	55.2192	25.7827	17.0099	1.13696	17.2965	24.5704	51.9893	65.4772	0.802017	63.8245	52.4742	2.37212	47.7755	41.2022	17.8201	12.9911	24.6399	3.202	1.99489	54.5819	48.726	1.82289	51.483	2.26513	21.3624	2.42883	19.1502	12.9894	23.5948
TRGV5P	ENSG00000020633	ENST00000419915		1	TCRGV5P;V1S5P	T cell receptor gamma variable 5P (pseudogene) [Source:HGNC Symbol;Acc:HGNC:12291]			TRGV5P			47.1561	4.21756	2.48959	6.40965	49.533	33.247	13.1901	7.50966	6.12235	3.10265	8.10933	11.0899	7.55115	5.67478	35.6321	33.6377	33.6983	36.4635	5.11536	5.81725	0	9.7591	4.70869	51.204	13.5752	16.505	7.48314	7.44853	10.6675	7.75886	6.22446	27.8348	7.80666	5.93864	31.7446	50.416	9.38832	5.62236
MMP7	ENSG00000168003	ENST00000260227;ENST00000533366;ENST00000531200		3	MPSL1;PUMP-1	matrix metallopeptidase 7 [Source:HGNC Symbol;Acc:HGNC:7174]		NM_002423	MMP7			558.521	517.564	447.024	289.957	173.877	102.408	238.506	343.321	433.426	386.495	347.333	56.6397	100.798	499.325	429.768	103.432	582.953	110.714	471.263	664.282	813.103	563.636	460.279	369.782	30.313	1603	395.487	96.2461	313.54	168.222	298.864	396.946	614.424	324.691	680.901	63.0644	95.7036	286.478
PELI1	ENSG00000138433	ENST00000358912;ENST00000466177;ENST00000494203;ENST00000468869		4		pellino E3 ubiquitin protein ligase 1 [Source:HGNC Symbol;Acc:HGNC:8827]		NM_020651	PELI1			45.3106	28.869	20.1102	95.1498	51.6911	50.1882	47.9682	56.1129	44.2007	31.3964	53.2303	99.3526	144.047	34.0014	47.2872	69.4849	32.3422	83.8941	56.1027	28.0291	3.75069	40.0106	48.5033	25.1942	117.386	114.063	82.2039	103.128	49.8769	37.8509	31.6466	39.7683	44.9121	42.8729	38.2028	98.0126	78.1468	68.8451
CLEC5A	ENSG00000186591	ENST00000546910;ENST00000418498;ENST00000551012;ENST00000439991;ENST00000438351;ENST00000470595;ENST00000481301		7	CLECSF5;MDL-1	C-type lectin domain containing 5A [Source:HGNC Symbol;Acc:HGNC:2054]		NM_013252;NM_001301167	CLEC5A			4.22011	5.54028	1.71161	15.8537	0.5747	0.626787	0.205002	0.824016	0.319012	1.433	1.60847	1.53767	4.46107	10.7345	6.3375	10.6332	2.36178	2.37313	0.24944	22.3794	11.9758	0.654243	1.26795	27.7119	0.740319	3.66329	1.49179	0.510052	5.30744	0.457879	0.546423	1.16285	0.820648	2.65602	6.01835	1.53258	2.21062	1.61848
MTCO1P12	ENSG00000166548	ENST00000414273		1		MT-CO1 pseudogene 12 [Source:HGNC Symbol;Acc:HGNC:52014]			MTCO1P12			5.11579	26.0349	1.86321	1.80097	7.94732	2.6607	5.46765	4.38271	10.2822	5.45877	5.78351	1.40161	1.94219	11.3979	8.34472	4.34017	3.6432	5.07366	4.7137	9.21108	1.83973	78.478	68.0938	3.05721	2.30415	3.05554	24.0544	4.87119	3.19582	2.49073	3.69893	6.69864	7.47022	4.76054	4.6988	2.13837	3.43592	6.5659
TTC39B	ENSG00000126351	ENST00000512701;ENST00000380853;ENST00000507285;ENST00000507993;ENST00000505732;ENST00000582994;ENST00000506891;ENST00000380850;ENST00000297615		9	C9orf52;FLJ33868	tetratricopeptide repeat domain 39B [Source:HGNC Symbol;Acc:HGNC:23704]		NM_001168339;NM_152574;NM_001168342;NM_001168340;NM_001168341	TTC39B			5.99864	6.25743	39.9454	4.22755	18.842	6.84726	11.5689	5.34662	5.83285	4.41941	4.26471	11.3617	33.3489	4.36166	3.08833	2.0275	6.3316	11.3588	8.00375	7.01149	3.49705	2.34226	0.2808	36.9679	1.70821	5.4636	2.42415	23.5449	1.34098	4.62547	6.15708	3.11501	5.08623	2.01177	2.63238	15.424	3.6791	3.07318
ZCCHC14	ENSG00000126945	ENST00000671377;ENST00000568020;ENST00000561928;ENST00000565193;ENST00000268616		5	BDG29;MGC14139	zinc finger CCHC-type containing 14 [Source:HGNC Symbol;Acc:HGNC:24134]		NM_015144	ZCCHC14			6.11107	4.86865	2.67983	17.1809	3.59824	2.31189	3.79661	4.72872	6.4451	4.29573	4.91611	2.3164	14.2312	5.53965	7.1083	7.14294	2.90359	2.65256	4.46395	2.12803	2.68535	6.9505	7.9099	3.53172	7.0668	11.2231	8.41887	3.68174	7.55059	3.71216	0.828212	4.55596	3.38872	3.33699	4.95407	4.29048	7.06445	5.22582
CD163	ENSG00000084733	ENST00000359156;ENST00000537044;ENST00000542705;ENST00000534848;ENST00000542280;ENST00000537626;ENST00000541972;ENST00000396620;ENST00000432237;ENST00000538840;ENST00000539632		11	M130;MM130;SCARI1	CD163 molecule [Source:HGNC Symbol;Acc:HGNC:1631]		NM_001370146;NM_004244;NM_001370145;NM_203416	CD163	NR_163255		45.8963	31.5089	36.6279	21.331	134.864	57.6219	24.7335	14.6643	180.113	19.4673	21.3418	55.1723	18.0811	121.55	33.65	37.3277	132.072	31.5401	16.6946	190.216	54.1296	77.3153	10.5247	47.5463	35.6429	24.0424	15.433	38.7134	22.8967	168.363	204.266	31.8654	415.668	40.426	15.8221	44.9585	15.8434	25.473
MTRNR2L10	ENSG00000087502	ENST00000545075		1		MT-RNR2 like 10 [Source:HGNC Symbol;Acc:HGNC:37167]		NM_001190708	MTRNR2L10			51.079	69.1543	49.4103	37.9622	57.6773	2.66076	3.17955	56.4494	1.51077	48.1557	66.0856	73.208	33.5093	70.3135	69.6443	1.68586	57.4396	67.9713	1.4701	1.41473	0.625997	81.1712	71.5829	52.8057	66.491	32.9517	38.8447	53.9284	58.7052	71.4963	2.1083	52.9984	2.79168	42.4032	54.294	56.0804	59.9295	69.2194
HLA-DMB	ENSG00000103342	ENST00000487996;ENST00000477537;ENST00000438510;ENST00000414017;ENST00000498020;ENST00000418107		6	D6S221E;RING7	major histocompatibility complex, class II, DM beta [Source:HGNC Symbol;Acc:HGNC:4935]		NM_002118	HLA-DMB			5.30276	0	30.2206	4.75044	9.08536	1.56981	3.52691	0	9.49011	0.23712	31.0409	0	6.23699	0	0	9.85e-06	1.21228	5.64e-09	1.44995	0	6.74223	43.272	3.94271	1.8721	3.7702	5.06754	0	0.182556	49.6476	4.55945	0.564362	0	13.942	44.0029	40.4104	0	0.204326	0.00536068
NBL1	ENSG00000214113	ENST00000602662;ENST00000428975;ENST00000289749;ENST00000451758;ENST00000439664;ENST00000375136;ENST00000425400;ENST00000439278;ENST00000427894;ENST00000622566;ENST00000621723;ENST00000618761;ENST00000548815;ENST00000615215		14	D1S1733E;DAN;DAND1;NB;NO3	NBL1, DAN family BMP antagonist [Source:HGNC Symbol;Acc:HGNC:7650]		NM_001204088;NM_001204089;NM_182744;NM_001278164;NM_005380;NM_001278165;NM_001204084;NM_001204085;NM_001278166;NM_001204086	NBL1			5.19353	3.57925	1.18033	23.6771	0.387285	3.6933	1.94175	3.14021	1.16653	1.17431	1.56974	6.20524	7.83521	0.805841	0.706008	4.96311	1.83514	1.11434	4.69499	9.44162	1.05004	2.25835	4.07717	3.18782	10.0402	24.6084	7.30111	1.5951	2.31811	2.67556	1.92053	1.18517	0.593958	0.637031	2.64016	2.34537	5.17909	2.1999
BAG3	ENSG00000161203	ENST00000369085;ENST00000450186		2		BAG cochaperone 3 [Source:HGNC Symbol;Acc:HGNC:939]	Familial isolated dilated cardiomyopathy;Muscular dystrophy Selcen type;CARDIOMYOPATHY DILATED 1HH;Myopathy myofibrillar 6	NM_004281	BAG3			23.276	20.8619	12.4549	43.0956	15.5814	11.8118	17.6781	21.3924	14.34	25.2219	17.7025	18.2565	24.8789	21.037	20.7896	23.7523	13.4646	13.7294	17.4916	22.7351	9.05282	15.6488	19.1042	19.5061	23.8241	18.4226	26.6267	16.5501	19.3641	14.4472	15.649	20.7176	18.2963	22.104	15.7018	20.4019	19.5883	14.9097
ZNF702P	ENSG00000145293	ENST00000652240;ENST00000651287;ENST00000270443;ENST00000434269;ENST00000598752;ENST00000600425;ENST00000599665;ENST00000595402;ENST00000599093;ENST00000602242;ENST00000594516;ENST00000597880;ENST00000600949;ENST00000595137		14	FLJ12985;ZNF702	zinc finger protein 702, pseudogene [Source:HGNC Symbol;Acc:HGNC:25775]			ZNF702P	NR_003578		32.5373	18.7388	6.14944	1.61486	49.2973	1.5962	4.42315	35.6773	30.1666	52.0841	14.2996	11.2554	8.29726	10.4737	4.68676	6.24656	13.3034	1.53716	62.0727	22.5656	2.26811	19.2995	8.10203	18.6423	3.74899	5.40167	3.41536	10.7146	9.56614	12.6341	3.59527	9.40194	19.6282	56.1853	7.85007	20.5678	4.18463	19.6203
OAS3	ENSG00000130726	ENST00000680090;ENST00000679812;ENST00000681346;ENST00000681002;ENST00000681572;ENST00000680230;ENST00000679505;ENST00000680044;ENST00000680966;ENST00000548514;ENST00000681497;ENST00000551007;ENST00000681665;ENST00000681594;ENST00000228928;ENST00000679547;ENST00000681134;ENST00000679517;ENST00000681764;ENST00000679912;ENST00000680438;ENST00000681147;ENST00000681527;ENST00000681007;ENST00000679354…		37		2'-5'-oligoadenylate synthetase 3 [Source:HGNC Symbol;Acc:HGNC:8088]		NM_006187	OAS3			182.422	180.119	145.919	82.0632	242.132	206.632	238.029	176.231	219.61	201.058	228.116	250.077	148.847	88.6446	77.2064	226.891	230.487	200.968	118.487	215.02	54.5072	140.818	34.3842	154.412	83.8028	58.8817	126.684	232.284	125.825	143.535	220.604	173.433	172.654	222.582	191.687	244.926	101.249	203.519
CSF2RB	ENSG00000198715	ENST00000403662;ENST00000406230;ENST00000421539;ENST00000262825		4	betaGMR;CD131;IL3RB;IL5RB	colony stimulating factor 2 receptor subunit beta [Source:HGNC Symbol;Acc:HGNC:2436]	Hereditary pulmonary alveolar proteinosis;SURFACTANT METABOLISM DYSFUNCTION PULMONARY 5	NM_000395	CSF2RB			66.9503	58.0473	76.3912	19.6787	149.878	121.246	108.636	80.7761	94.8952	106.531	96.6702	90.6042	29.0127	71.3672	64.2414	53.4172	107.295	100.651	96.7729	105.733	22.9887	67.8367	26.6152	68.6948	59.6568	18.8728	43.0203	140.149	51.9924	125.467	151.068	76.7319	113.076	94.1939	55.0073	74.4343	42.731	82.0928
P2RY8	ENSG00000149187	ENST00000381297;ENST00000460672		2	P2Y8	P2Y receptor family member 8 [Source:HGNC Symbol;Acc:HGNC:15524]		NM_178129	P2RY8			3.60965	2.43775	5.67479	4.35681	6.80539	20.3467	11.0701	18.1997	2.1601	2.70207	9.14839	7.70742	6.29879	5.39576	3.77881	11.9306	3.14308	18.9343	6.3448	3.53906	5.42627	4.13123	3.81988	1.12767	66.2332	8.69158	35.6751	12.7466	17.3498	3.48172	3.24941	9.19863	2.40496	6.61761	2.5892	7.05726	17.3707	6.74166
FAM20A	ENSG00000282458	ENST00000226094;ENST00000592554;ENST00000619787;ENST00000590873;ENST00000375556;ENST00000590074;ENST00000592847		7	DKFZp434F2322	FAM20A golgi associated secretory pathway pseudokinase [Source:HGNC Symbol;Acc:HGNC:23015]	Enamel-renal syndrome;AMELOGENESIS IMPERFECTA TYPE IG;Amelogenesis imperfecta and gingival fibromatosis syndrome	NM_017565;NM_001243746	FAM20A	NR_027751		17.748	14.3792	21.3947	4.78468	30.7251	4.81166	24.1319	17.8201	44.9751	36.7131	23.3161	8.93296	1.8616	66.059	21.625	6.69458	30.0768	36.0864	24.4103	44.1437	10.2697	19.5079	7.95535	28.8767	6.15115	3.24416	5.8907	13.0744	10.8322	70.1963	76.343	20.7681	51.7875	32.5556	13.1795	11.2395	3.90707	11.5857
LILRA5	ENSG00000112081	ENST00000432233;ENST00000486742;ENST00000477720;ENST00000489504;ENST00000446712		5	CD85;CD85f;ILT11;LILRB7;LIR9	leukocyte immunoglobulin like receptor A5 [Source:HGNC Symbol;Acc:HGNC:16309]		NM_021250;NM_181879;NM_181985;NM_181986	LILRA5			1.84865	10.5292	21.8732	1.21503	14.862	14.0575	17.753	9.77501	31.4916	12.9285	23.9199	2.32792	1.487	21.8577	20.3952	10.5536	27.7441	24.6409	1.74905	21.7858	21.7398	9.01785	7.27	15.4302	7.49138	1.90506	2.01926	14.3898	8.65685	23.6895	47.9131	14.2624	18.3551	18.8896	24.4886	8.34684	6.36867	12.975
TRGJP2	ENSG00000120159	ENST00000390334		1	JP2;TCRGJP2	T cell receptor gamma joining P2 [Source:HGNC Symbol;Acc:HGNC:12281]			TRGJP2			12.5344	9.9553	0	2.81388	0	4.29298	10.0605	9.61998	4.77659	2.97013	6.54234	0	0	3.12452	0	0	11.219	0	5.06931	0	13.7888	15.417	4.98532	25.36	5.69517	0	0	9.25861	0	4.68405	6.74058	0	28.3381	16.9401	4.8528	0	47.6941	36.509
ETV3L	ENSG00000023697	ENST00000454449;ENST00000671886;ENST00000671942;ENST00000672100		4	FLJ16478	ETS variant transcription factor 3 like [Source:HGNC Symbol;Acc:HGNC:33834]		NM_001004341	ETV3L			20.6795	3.2875	7.27104	15.6678	8.52462	45.29	9.40641	13.3806	2.95125	3.48816	6.79294	67.8092	42.9217	8.11279	8.54123	48.7212	3.90552	17.9006	7.64521	2.1194	0.426692	14.3235	3.17719	3.49739	36.538	25.4999	25.4931	11.2386	10.2999	10.1541	6.66885	10.4819	3.36622	7.03585	1.77793	51.9704	48.2507	15.1943
DAXX	ENSG00000101928	ENST00000374542;ENST00000266000;ENST00000468536;ENST00000477162;ENST00000490173;ENST00000477370;ENST00000446403;ENST00000498030;ENST00000446511;ENST00000414083;ENST00000620164		11	DAP6	death domain associated protein [Source:HGNC Symbol;Acc:HGNC:2681]	Neuroendocrine tumor of stomach	NM_001141970;NM_001350;NM_001141969;NM_001254717	DAXX			29.5061	55.4042	46.5112	21.5453	47.5825	25.5196	22.6982	25.6732	37.0556	42.93	23.4226	37.265	34.3268	23.6258	21.7787	34.4269	24.358	25.4133	22.6853	51.6898	39.4148	33.3221	16.3968	28.903	30.3388	27.6289	24.832	45.0504	21.6452	43.709	27.4607	25.1423	37.6013	24.3208	26.1263	20.4043	20.8416	23.316
CCL5	ENSG00000084234	ENST00000605140;ENST00000651122;ENST00000603197;ENST00000605509		4	D17S136E;MGC17164;RANTES;SCYA5;SISd;TCP228	C-C motif chemokine ligand 5 [Source:HGNC Symbol;Acc:HGNC:10632]		NM_002985;NM_001278736	CCL5			3969.12	2776.44	1916.74	1279.31	3785.64	3886.86	3536.49	3073.62	3996.24	2678.23	2015.22	5071.51	2452.01	1706.91	1354.49	2749.62	2938.23	2122.05	4828.36	4087.96	729.952	2506.55	831.666	2107.73	2254.46	1827.12	3242.25	4261.72	1681.08	2634.49	3813.54	2990.51	2558.69	2121.42	1458.2	3741.6	1994.26	3691.97
ABCF1	ENSG00000147592	ENST00000376545;ENST00000441867;ENST00000468958;ENST00000326195;ENST00000542772;ENST00000475993;ENST00000479542		7	ABC50;EST123147	ATP binding cassette subfamily F member 1 [Source:HGNC Symbol;Acc:HGNC:70]		NM_001090;NM_001025091	ABCF1			10.6965	13.0397	28.6335	7.81501	17.1762	16.6714	22.0865	1.36949	5.97592	26.3684	5.64778	3.39073	5.14234	9.82524	9.02817	25.9238	3.92556	21.4305	11.0446	14.4659	36.9009	10.3307	2.23509	4.49975	12.6414	2.88722	15.9968	4.77572	19.2858	34.5744	10.0605	2.16705	1.3985	14.2397	18.049	5.90065	10.1918	1.75871
GSTM3	ENSG00000070214	ENST00000361066;ENST00000486823;ENST00000476321;ENST00000488824;ENST00000256594;ENST00000540225		6	GST5	glutathione S-transferase mu 3 [Source:HGNC Symbol;Acc:HGNC:4635]		NM_000849	GSTM3	NR_024537		21.6559	35.206	5.15243	24.7037	9.67749	4.23652	2.53825	3.60738	14.4865	1.6507	13.8377	6.41613	21.2244	32.5564	8.69328	26.8549	8.05802	4.09849	4.35942	3.3047	6.7336	44.246	71.7134	19.4472	24.1294	25.0349	40.0177	8.61531	14.4313	11.0698	11.0221	60.4607	13.6994	5.6646	25.1763	12.3364	15.8555	12.8949
TMEM120A	ENSG00000151726	ENST00000493111;ENST00000417509;ENST00000484946;ENST00000490656;ENST00000439537;ENST00000493251;ENST00000460127;ENST00000440632;ENST00000480899;ENST00000465989;ENST00000431867;ENST00000465494;ENST00000480538;ENST00000485200;ENST00000486865		15	NET29;TMPIT	transmembrane protein 120A [Source:HGNC Symbol;Acc:HGNC:21697]		NM_031925;NM_001363462;NM_001317803	TMEM120A	NR_156695		158.244	84.455	216.96	231.912	252.047	527.553	294.882	435.192	108.212	140.827	378.74	1326	1108.27	145.78	206.959	476.583	163.367	629.529	283.387	75.2604	42.0903	141.681	157.978	139.486	2030.06	290.679	340.873	649.194	532.595	270.239	145.527	112.292	79.0471	109.532	100.74	1402.31	1000.47	378.052
AC004556.3	ENSG00000104517	ENST00000612848		1		39S ribosomal protein L23, mitochondrial [Source:NCBI gene (formerly Entrezgene);Acc:107987373]						0	0	0.693816	1.50914	11.4267	0	1.27462	0	0	0.880497	14.7185	0	0.921961	0	1.09932	15.9426	47.0979	0	1.06065	0	0	0	0	0	4.61024	0	35.2755	18.6382	0	12.2021	3.02513	0	0	0	4.11665	12.1678	0.946115	0
SIGLEC17P	ENSG00000138430	ENST00000618545;ENST00000611992;ENST00000593736;ENST00000619985;ENST00000614626		5	SIGLECP3	sialic acid binding Ig like lectin 17, pseudogene [Source:HGNC Symbol;Acc:HGNC:15604]			SIGLEC17P	NR_047530;NR_047531;NR_047529		11.1375	14.658	20.7412	38.1667	5.32567	20.35	18.5863	29.7083	2.92055	7.76683	27.0006	33.3926	44.5214	11.1815	11.9916	44.2619	5.90822	31.2714	2.85128	6.95929	2.27299	7.90499	36.6692	16.2907	152.734	26.637	122.516	6.86336	116.211	2.91876	3.1773	10.6705	3.13254	15.2517	13.9263	31.3609	52.8539	18.1356
H2AC7	ENSG00000162384	ENST00000341023		1	H2A.3;H2A/g;H2AFG;HIST1H2AD	H2A clustered histone 7 [Source:HGNC Symbol;Acc:HGNC:4729]		NM_021065	H2AC7			3.96172	3.16331	7.72624	18.1871	1.8622	3.30907	2.15873	8.29315	12.74	4.51458	4.87404	11.3656	23.783	1.20439	0.532746	5.40882	3.23157	4.3743	10.9399	5.29965	0	9.75648	6.29794	2.88201	9.35341	14.8253	16.1913	2.72e-06	10.0787	3.19186	0.494009	4.33077	13.2749	4.27322	6.8585	10.4721	3.79346	10.8866
SLAMF9	ENSG00000014216	ENST00000466773;ENST00000489098;ENST00000368092;ENST00000368093		4	CD2F-10;CD84-H1;SF2001	SLAM family member 9 [Source:HGNC Symbol;Acc:HGNC:18430]		NM_001146173;NM_001146172;NM_033438	SLAMF9			34.9737	8.64706	6.85662	88.5982	5.58475	19.9646	13.704	23.2974	9.12728	10.1495	16.2724	43.9616	35.2563	24.5804	26.9527	6.58397	7.54791	1.62063	5.81456	8.05525	35.4492	30.9648	66.1523	12.7089	1.58328	77.229	23.0571	4.63438	11.8714	3.66671	9.38794	18.3762	5.91124	15.0505	14.4318	40.9377	20.7712	20.9955
C3AR1	ENSG00000105499	ENST00000307637;ENST00000546241		2	AZ3B;C3AR	complement C3a receptor 1 [Source:HGNC Symbol;Acc:HGNC:1319]		NM_001326475;NM_004054;NM_001326477	C3AR1			71.8322	69.5205	62.2623	51.0573	147.897	134.065	138.816	43.7675	111.722	85.5064	85.4485	50.0298	61.7964	105.637	89.6653	108.717	101.105	131.614	104.739	105.55	32.4197	63.1576	13.1613	107.517	87.8563	22.4451	53.9019	108.022	50.1996	85.3246	174.811	50.0375	139.352	84.2257	73.0597	72.3049	70.2912	97.9889
HSH2D	ENSG00000155330	ENST00000616645;ENST00000586872;ENST00000613986;ENST00000616070;ENST00000535834;ENST00000613195;ENST00000593031;ENST00000591154		8	ALX;FLJ14886;HSH2	hematopoietic SH2 domain containing [Source:HGNC Symbol;Acc:HGNC:24920]		NM_032855;NM_001352265;NM_001382417;NM_001352266;NM_001369808;NM_001369809	HSH2D	NR_163150;NR_111903;NR_111904;NR_163153;NR_163156;NR_163155;NR_163151;NR_163152;NR_163154		14.3822	19.239	27.5097	1.20854	52.5203	49.2002	42.3051	41.2094	49.5513	49.5684	25.0602	33.3964	3.04666	9.71792	9.86552	17.8073	20.3646	33.48	44.8592	29.8011	10.1589	19.2785	6.19845	7.89529	7.75691	0.498048	4.93521	48.9378	7.25555	38.4762	42.5477	27.7835	16.3299	21.5135	19.2383	37.2002	6.81201	43.6698
AL117328.1	ENSG00000186187	ENST00000422315		1		chromosome 6 open reading frame 49 (C6orf49) pseudogene						46.205	15.5681	4.13608	14.992	7.41	4.57159	24.2185	24.3152	2.74645	18.2166	28.9281	13.7346	26.3437	28.6329	20.0546	12.3764	9.11541	10.5436	25.0303	8.15589	25.6687	20.561	5.16832	12.5916	3.41089	9.22572	4.67267	7.41628	14.472	14.0366	4.28221	13.3158	19.7477	12.8088	22.9533	21.2913	8.87786	17.8075
KLF10	ENSG00000083444	ENST00000285407;ENST00000395884		2	EGRA;TIEG;TIEG1	Kruppel like factor 10 [Source:HGNC Symbol;Acc:HGNC:11810]		NM_005655;NM_001032282	KLF10			20.9048	11.9482	9.37448	42.34	17.1337	8.72066	16.0629	15.8027	19.9925	19.5139	15.8861	27.3375	25.6283	22.3379	22.1555	21.3286	12.2809	8.38166	12.6413	20.4477	2.42621	15.0163	19.1608	21.1451	11.7525	18.1435	17.0718	10.1498	18.1123	8.83786	10.6192	11.6013	17.3021	13.9133	14.5048	20.6443	24.8918	13.0046
MAP3K7CL	ENSG00000130640	ENST00000496779;ENST00000419845;ENST00000492930;ENST00000341618;ENST00000399935;ENST00000399934;ENST00000399947;ENST00000339024;ENST00000460883;ENST00000399926;ENST00000399928;ENST00000399925;ENST00000451489;ENST00000470800;ENST00000286791;ENST00000545939		16	C21orf7;TAK1L;TAKL;TAKL-1;TAKL-2;TAKL-4	MAP3K7 C-terminal like [Source:HGNC Symbol;Acc:HGNC:16457]		NM_001286623;NM_001371369;NM_001286634;NM_001371374;NM_001286617;NM_001286618;NM_020152;NM_001286619;NM_001371376;NM_001371370;NM_001286620;NM_001371373;NM_001371371;NM_001371372;NM_001286624;NM_001286622	MAP3K7CL			53.1264	21.3673	3.96834	31.6246	9.92348	4.67371	9.95029	9.79231	42.7588	6.16799	15.1657	35.1848	116.945	33.4011	21.9348	59.355	18.5186	36.1599	10.3053	32.3768	11.4252	28.7019	18.6962	34.6601	34.1391	104.462	12.1203	12.1838	22.9639	12.9236	5.35027	7.10188	40.3311	7.7946	8.77859	61.9436	68.8088	31.7309
DDX39B	ENSG00000123700	ENST00000474961;ENST00000484566;ENST00000376177;ENST00000462256;ENST00000458640;ENST00000396172;ENST00000462421;ENST00000417023;ENST00000478365;ENST00000482195;ENST00000431908;ENST00000481456;ENST00000427214;ENST00000428098;ENST00000419338;ENST00000456662;ENST00000428450;ENST00000449757;ENST00000456976;ENST00000418897;ENST00000419020		21	BAT1;D6S81E;UAP56	DExD-box helicase 39B [Source:HGNC Symbol;Acc:HGNC:13917]		NM_080598;NM_004640	DDX39B	NR_037852		1.30368	2.03059	1.8996	2.28623	1.08245	4.27286	1.3904	0.476446	33.0276	0.170256	3.24966	0.315101	0.674078	1.3994	32.8208	1.91557	2.69604	3.43926	36.6155	1.12011	21.3675	31.9374	0.996472	0.822656	2.02722	1.69386	1.4966	1.7858	35.7238	0.952399	0.219104	0.477832	2.38109	0.716683	1.17341	0.215256	0.963407	1.38083
JUP	ENSG00000104497	ENST00000393930;ENST00000310706;ENST00000393931;ENST00000585793;ENST00000449889;ENST00000437187;ENST00000420370;ENST00000424457;ENST00000591690;ENST00000437369;ENST00000589036;ENST00000465293		12	CTNNG;DP3;DPIII;PDGB;PKGB	junction plakoglobin [Source:HGNC Symbol;Acc:HGNC:6207]	Familial isolated arrhythmogenic ventricular dysplasia biventricular form;Familial isolated arrhythmogenic ventricular dysplasia left dominant form;Familial isolated arrhythmogenic ventricular dysplasia right dominant form;Lethal acantholytic epidermolysis bullosa;NAXOS DISEASE;ARRHYTHMOGENIC RIGHT VENTRICULAR DYSPLASIA FAMILIAL 12	NM_001352774;NM_021991;NM_001352776;NM_001352775;NM_001352777;NM_002230;NM_001352773	JUP			30.177	31.1991	24.0419	0.995658	90.7886	34.2634	50.9045	43.042	69.2118	65.5634	29.5943	27.6122	3.80883	20.1207	13.6812	6.17953	52.4634	16.4225	55.0468	60.4302	14.246	47.038	7.20804	16.9876	14.9276	17.9658	27.4403	65.6214	9.39094	74.9204	52.6331	25.072	47.9696	27.8755	21.4132	37.7861	7.34318	53.6306
CNKSR3	ENSG00000015568	ENST00000607772;ENST00000433165;ENST00000479339;ENST00000424998;ENST00000454664		5	FLJ31349;MAGI1	CNKSR family member 3 [Source:HGNC Symbol;Acc:HGNC:23034]		NM_173515;NM_001368117;NM_001368116;NM_001368118;NM_001368119	CNKSR3			0.468943	0.39213	0.350836	7.67248	0.211698	7.00002	0.651532	0.759387	0.77004	0.135046	0.357186	2.40593	10.4379	0.0952331	0.186971	3.11021	0.0805666	0.580042	0.738672	0.174842	0.187624	0.181681	0.910441	0.336902	0.769829	15.3568	5.81891	0.506465	1.0802	0.237706	0.0755049	0.214358	0.660264	0.241049	0.476835	2.6143	2.36189	0.559286
RNA5SP219	ENSG00000138399	ENST00000390940		1	RN5S219	RNA, 5S ribosomal pseudogene 219 [Source:HGNC Symbol;Acc:HGNC:43119]			RNA5SP219			13.7061	2.10288	9.98768	16.2674	0	0	0	9.3361	0	11.2197	13.1628	6.3129	19.768	4.77954	7.23971	14.6461	2.0253	6.13368	3.5988	14.4093	0	0	16.5181	6.11252	21.3459	10.2662	21.9887	2.91153	13.8952	6.24525	0	0	6.30533	18.9846	0	16.6489	14.0589	6.95386
SECTM1	ENSG00000285437	ENST00000269389;ENST00000580437;ENST00000581864;ENST00000581691;ENST00000582563;ENST00000583093;ENST00000582290;ENST00000581954		8	K12	secreted and transmembrane 1 [Source:HGNC Symbol;Acc:HGNC:10707]		NM_003004	SECTM1			23.2586	21.9801	26.3817	1.82455	58.6572	57.3839	65.0542	23.7665	39.2671	70.7719	24.5508	39.911	5.74405	7.07451	7.73329	11.814	38.5338	18.3839	90.632	38.1779	5.91721	23.6709	8.62926	8.60426	5.64499	3.94349	3.78952	53.182	5.46334	64.6035	55.813	28.3767	32.8765	23.1161	16.3828	31.4219	3.73818	25.5312
DCSTAMP	ENSG00000137959	ENST00000519562;ENST00000517364;ENST00000518023;ENST00000297581;ENST00000517991;ENST00000518051;ENST00000520080;ENST00000622554		8	DC-STAMP;FIND;TM7SF4	dendrocyte expressed seven transmembrane protein [Source:HGNC Symbol;Acc:HGNC:18549]		NM_030788;NM_001257317	DCSTAMP			13.6509	27.3085	13.5529	84.8789	9.43208	0.887152	24.7437	6.40214	11.0677	37.2663	18.2252	1.9302	9.41302	26.4812	41.792	6.83272	34.2756	4.90002	18.3179	20.3293	40.087	31.3679	54.532	39.0637	1.74109	20.5743	14.0217	2.49354	33.0395	8.06982	5.03713	17.7536	12.364	16.797	35.5954	1.90564	10.371	10.2843
JUN	ENSG00000074800	ENST00000678696;ENST00000371222		2	AP-1;c-Jun	Jun proto-oncogene, AP-1 transcription factor subunit [Source:HGNC Symbol;Acc:HGNC:6204]		NM_002228	JUN			119.381	92.9204	85.7712	186.423	93.3977	261.432	148.948	111.255	106.364	138.729	108.922	298.47	230.952	110.478	130.917	164.906	78.8625	78.24	130.745	99.7097	68.1013	102.476	108.252	108.774	137.588	169.121	138.865	94.4849	105.329	107.892	89.5258	101.211	79.016	88.985	94.4764	169.096	177.493	124.661
RNA5SP389	ENSG00000148288	ENST00000362610		1	RN5S389	RNA, 5S ribosomal pseudogene 389 [Source:HGNC Symbol;Acc:HGNC:43289]			RNA5SP389			0	0	0	0	20.973	0	0	0	0	0	8.14713	24.1377	0	21.544	0	21.0242	19.2553	0	0	30.9668	0	0	0	0	44.6151	0	0	1.66061	0	0	0.0128528	0	0	21.8769	0	19.2912	33.5346	38.202
DDAH2	ENSG00000171206	ENST00000437288;ENST00000436437;ENST00000469963;ENST00000416410;ENST00000480913;ENST00000483792;ENST00000375787;ENST00000375792;ENST00000375789;ENST00000488119		10	G6A	dimethylarginine dimethylaminohydrolase 2 [Source:HGNC Symbol;Acc:HGNC:2716]		NM_001303008;NM_013974;NM_001303007	DDAH2			6.88408	8.26756	0.881997	11.3493	15.1287	1.03367	4.71192	1.95817	18.9795	0.0208683	6.35916	4.90669	5.90726	2.6723	8.80568	12.553	5.189	7.15763	17.4758	5.44737	41.6993	19.892	17.4335	7.85534	5.41712	4.29507	2.61e-08	2.4099	5.46211	4.0981	6.79854	2.42833	7.06156	0.0835678	5.06648	8.91135	6.90442	1.41988
CDC42EP1	ENSG00000105705	ENST00000249014;ENST00000430687;ENST00000415670;ENST00000434728		4	Borg5;CEP1;MSE55	CDC42 effector protein 1 [Source:HGNC Symbol;Acc:HGNC:17014]		NM_152243	CDC42EP1			7.54057	19.0242	17.9732	0.806637	19.8527	20.4994	22.0622	15.3028	27.6877	16.3409	9.31264	79.4929	26.8187	13.1064	13.3283	33.5951	22.5632	4.5846	14.909	20.4226	12.0726	21.4947	20.8421	18	28.423	18.81	21.7349	31.7439	1.10497	32.5575	15.4849	27.2375	15.9389	23.4572	9.43433	46.3005	21.1767	25.4368
CFD	ENSG00000148484	ENST00000327726;ENST00000592860		2	ADN;DF;PFD	complement factor D [Source:HGNC Symbol;Acc:HGNC:2771]	Recurrent Neisseria infections due to factor D deficiency;COMPLEMENT FACTOR D DEFICIENCY	NM_001928;NM_001317335	CFD			2.11096	5.52942	6.19202	0.645169	0.836294	20.8428	11.9644	5.87e-09	2.71e-08	5.24342	0.807103	43.9846	0.268923	2.19951	3.24684	0.513086	0.770132	4.62064	1.66e-06	5.85491	25.9335	4.10429	0.828852	0.366361	0	0.908871	0.0364143	5.71e-06	0.0199765	0.938031	3.87e-05	3.02e-05	4.00625	0.811229	0.618627	0.113713	1.23476	0.0103291
CMKLR1	ENSG00000170266	ENST00000312143;ENST00000552995;ENST00000550402;ENST00000550573;ENST00000549466;ENST00000412676		6	RVER1	chemerin chemokine-like receptor 1 [Source:HGNC Symbol;Acc:HGNC:2121]		NM_001142344;NM_004072;NM_001142343;NM_001142345	CMKLR1			39.9245	34.8431	54.1686	10.0848	108.683	67.1532	70.1149	63.0433	60.8781	50.0593	53.5574	56.383	26.9828	46.3863	32.4003	31.3117	90.8926	60.7373	60.4964	78.5335	25.3586	49.1589	5.11922	42.7031	76.0231	3.76096	22.712	130.55	26.9662	87.8429	61.1249	53.4219	33.3043	57.6245	26.9046	34.575	32.6011	55.821
HSPA7	ENSG00000151552	ENST00000445535		1	HSP70B	heat shock protein family A (Hsp70) member 7 (pseudogene) [Source:HGNC Symbol;Acc:HGNC:5240]			HSPA7	NR_024151		29.4063	3.74405	6.09512	5.48261	2.12726	3.74049	0.990482	5.15089	6.6549	0.641449	6.57103	9.45932	9.20098	12.7022	18.7545	4.09054	11.1372	3.19053	0	7.46613	10.077	14.4972	6.2936	5.08326	20.3526	6.27407	2.50094	1.54499	10.2929	3.87521	5.50363	6.49989	2.2965	1.21661	2.20654	29.4353	27.5841	13.3566
KBTBD8	ENSG00000130703	ENST00000484414;ENST00000469661;ENST00000460576;ENST00000417314;ENST00000460784		5	KIAA1842;TA-KRP	kelch repeat and BTB domain containing 8 [Source:HGNC Symbol;Acc:HGNC:30691]		NM_032505	KBTBD8			7.42534	5.46405	3.487	24.3391	2.70784	5.0828	4.50901	5.06012	1.78322	4.24265	4.01474	9.98139	25.3394	4.2669	5.20887	9.74482	1.74699	7.11076	5.17632	4.80894	3.54694	3.64699	7.78681	5.38562	7.86064	37.6836	9.47313	2.45747	5.1631	2.71251	1.87402	3.85532	0.864888	2.49943	1.78407	5.35004	13.3765	3.85682
NCF1B	ENSG00000008294	ENST00000432102;ENST00000423083;ENST00000435988		3	SH3PXD1B	neutrophil cytosolic factor 1B pseudogene [Source:HGNC Symbol;Acc:HGNC:32522]			NCF1B	NR_003186		316.918	354.838	292.131	193.375	510.514	450.882	559.399	304.651	433.829	533.731	322.005	434.008	297.153	183.711	220.855	413.688	303.972	711.35	629.606	432.124	91.6321	200.449	48.4332	364.296	440.18	81.6818	428.507	396.843	566.742	458.844	270.108	282.347	220.662	382.976	196.474	778.068	454.803	469.085
IGFBP6	ENSG00000248333	ENST00000548547;ENST00000301464;ENST00000548176;ENST00000650247;ENST00000549628		5		insulin like growth factor binding protein 6 [Source:HGNC Symbol;Acc:HGNC:5475]		NM_002178	IGFBP6			10.6326	42.1025	21.072	6.26556	7.89077	12.6895	17.3331	9.4673	14.614	15.3476	7.33008	4.02272	4.34291	2.5427	2.19274	3.19799	9.99688	7.33467	48.9438	35.9489	78.7678	14.8457	11.6537	6.7805	0.821683	31.7859	13.2993	4.89456	6.61336	10.7823	12.8502	6.89231	14.8621	3.18719	41.3047	4.39767	2.50671	8.08502
PCOLCE2	ENSG00000141551	ENST00000470310;ENST00000295992;ENST00000470795;ENST00000648195;ENST00000485766;ENST00000480473;ENST00000483986;ENST00000495732;ENST00000461818;ENST00000493733;ENST00000483454		11	PCPE2	procollagen C-endopeptidase enhancer 2 [Source:HGNC Symbol;Acc:HGNC:8739]		NM_013363	PCOLCE2			5.76009	3.50233	2.92157	11.8191	2.26685	4.20412	1.67039	1.71	13.8087	1.01493	3.50821	9.87871	8.73608	23.8375	14.8143	9.88138	2.20232	4.79795	0.320158	3.78878	12.7406	6.79582	5.56932	18.1654	10.8291	17.2125	1.64166	0.877534	5.08745	4.06407	4.21922	4.04461	18.939	3.04085	6.95258	13.0333	7.76676	10.6695
COL6A2	ENSG00000235750	ENST00000300527;ENST00000436769;ENST00000397763;ENST00000409416;ENST00000460886;ENST00000485591;ENST00000413758;ENST00000310645		8		collagen type VI alpha 2 chain [Source:HGNC Symbol;Acc:HGNC:2212]	BETHLEM MYOPATHY;Congenital muscular dystrophy Ullrich type;Myosclerosis;Bethlem myopathy 1;MYOSCLEROSIS AUTOSOMAL RECESSIVE;ULLRICH CONGENITAL MUSCULAR DYSTROPHY 1	NM_001849;NM_058174;NM_058175	COL6A2			26.1878	48.6069	45.68	17.6716	13.6945	3.20317	20.8843	18.2403	40.7841	22.0731	19.8883	7.61202	17.2397	18.8954	18.2908	12.3565	28.1592	23.5661	44.9544	70.343	95.5114	115.706	90.668	12.6914	1.67822	29.3881	30.7046	16.2035	18.9037	16.6548	12.999	25.6	23.2151	24.9835	50.5286	3.97077	5.80555	13.4973
IRF4	ENSG00000116918	ENST00000380956;ENST00000468485;ENST00000495137;ENST00000493114;ENST00000469834		5	LSIRF;MUM1	interferon regulatory factor 4 [Source:HGNC Symbol;Acc:HGNC:6119]	Skin/hair/eye pigmentation variation in 8	NM_002460;NM_001195286	IRF4	NR_046000		11.8536	2.28895	9.00439	2.91028	12.3983	59.6842	33.6774	9.6103	5.09683	11.4949	9.56106	39.3364	6.78022	2.24291	1.1549	9.3159	3.05392	13.6081	18.0241	4.77017	0.790231	1.36041	0.387069	3.37019	15.4262	4.09358	7.8797	24.2407	2.9983	13.6398	23.832	3.57367	5.02107	3.9759	2.42028	18.098	3.78145	6.1895
LAMP3	ENSG00000204642	ENST00000265598;ENST00000466939;ENST00000476015;ENST00000470251;ENST00000486686		5	CD208;DC-LAMP;DCLAMP;LAMP;TSC403	lysosomal associated membrane protein 3 [Source:HGNC Symbol;Acc:HGNC:14582]		NM_014398	LAMP3			259.191	136.994	244.227	241.415	248.673	956.215	775.395	474.179	284.817	218.711	304.994	778.555	577.289	82.8238	61.1225	459.477	178.677	476.944	447.46	186.115	23.8468	117.22	63.7276	159.362	849.867	211.714	791.673	527.153	194.39	177.788	353.289	270.468	292.979	205.612	139.318	450.154	663.92	301.201
GBP1	ENSG00000137818	ENST00000459831;ENST00000370473;ENST00000495131;ENST00000484970;ENST00000468959;ENST00000479889;ENST00000681280;ENST00000493139;ENST00000469194		9		guanylate binding protein 1 [Source:HGNC Symbol;Acc:HGNC:4182]		NM_002053	GBP1			509.751	859.767	1323.82	219.97	1053.96	1119.13	1428.71	692.107	723.489	1132.01	1140.79	1062.28	441.668	190.645	199.835	637.804	754.43	1283.9	1084.13	877.913	217.384	263.875	52.7683	341.793	807.446	190	825.813	1315.37	775.172	1116.85	1092.56	530.171	614.187	701.393	536.872	1100.43	581.163	690.117
MMP9	ENSG00000130203	ENST00000372330		1	CLG4B	matrix metallopeptidase 9 [Source:HGNC Symbol;Acc:HGNC:7176]	Metaphyseal anadysplasia;Metaphyseal anadysplasia 2	NM_004994	MMP9			6296.26	7451.51	4475.19	4146.59	1739.24	1004.77	3004.62	3357.07	2009.29	2712.16	2020.28	832.756	2599.06	1708.85	1886.39	2111.46	3395.58	855.39	5592.13	5105.01	6783.91	2946.02	3578.08	3630.97	268.458	10551.9	4440.68	1039.69	3848.14	1415.41	1469.94	3183.21	2070.64	3472.02	3401.79	1164.14	1450.17	2808.43
FBP1	ENSG00000125356	ENST00000648117;ENST00000375326;ENST00000414122;ENST00000415431		4	FBP	fructose-bisphosphatase 1 [Source:HGNC Symbol;Acc:HGNC:3606]	FRUCTOSE-16-BISPHOSPHATASE DEFICIENCY	NM_000507;NM_001127628	FBP1			39.9914	93.3109	44.2564	38.808	14.8379	6.59759	46.384	76.5629	38.2394	58.5522	47.4755	5.43603	28.1752	147.18	107.959	16.8516	101.775	19.9748	41.9511	126.803	206.395	99.9717	96.404	62.6591	9.95409	42.2331	44.3929	13.5543	64.1945	18.0801	32.9218	92.4671	37.7598	55.4575	96.7058	11.7387	43.6154	32.6285
ADAM28	ENSG00000169504	ENST00000265769;ENST00000523379;ENST00000520448;ENST00000437154;ENST00000523440;ENST00000518516;ENST00000521110;ENST00000521629;ENST00000523236;ENST00000518326;ENST00000520665;ENST00000518737		12	ADAM23;eMDCII;MDC-Lm;MDC-Ls	ADAM metallopeptidase domain 28 [Source:HGNC Symbol;Acc:HGNC:206]		NM_014265;NM_001304351;NM_021777	ADAM28	NR_130710;NR_130709		199.543	68.791	54.2731	73.3726	85.7343	101.046	44.256	85.2715	146.555	34.8153	70.821	263.132	101.798	96.3052	108.25	150.753	69.8072	166.412	41.9457	124.789	27.8164	114.822	54.886	86.8997	177.447	101.014	83.1512	68.3826	112.61	61.734	33.2852	84.5762	71.1846	82.8862	51.7329	190.276	196.362	162.173
RGS1	ENSG00000143119	ENST00000367459;ENST00000474373;ENST00000462589;ENST00000583155;ENST00000469578;ENST00000498352		6	1R20;BL34;IER1;IR20	regulator of G protein signaling 1 [Source:HGNC Symbol;Acc:HGNC:9991]		NM_002922	RGS1			59.7847	36.0158	25.1399	44.1754	16.3259	26.0979	41.5775	51.9483	46.8777	25.8359	27.3401	69.9563	37.9131	26.3645	24.3182	19.6662	53.8297	9.39711	42.6479	57.0998	46.1581	41.8902	199.495	20.5783	22.6605	171.696	78.028	23.7991	10.6857	12.5891	74.0955	29.3115	41.6049	27.495	26.1818	15.1933	20.9297	23.2049
HAPLN3	ENSG00000206560	ENST00000359595;ENST00000558770;ENST00000562889;ENST00000562281;ENST00000563808		5	EXLD1;HsT19883	hyaluronan and proteoglycan link protein 3 [Source:HGNC Symbol;Acc:HGNC:21446]		NM_178232;NM_001307952	HAPLN3			10.9814	23.0631	31.2768	2.63203	29.4241	55.3061	43.2234	15.2142	23.3043	46.9071	25.5494	16.1617	5.57568	3.56641	1.58916	9.22435	20.2686	29.3456	48.2535	15.3536	9.92976	7.57006	1.26002	5.30258	12.2292	2.26368	10.108	46.113	15.5435	40.4142	43.6859	12.6821	17.3353	15.0552	9.18934	14.5648	5.85259	13.6712
FCMR	ENSG00000172115	ENST00000367091;ENST00000474041;ENST00000442471;ENST00000528654;ENST00000463473;ENST00000628511;ENST00000525793;ENST00000529560;ENST00000533312;ENST00000530505		10	FAIM3;TOSO	Fc fragment of IgM receptor [Source:HGNC Symbol;Acc:HGNC:14315]		NM_005449;NM_001142473;NM_001193338	FCMR			7.83045	26.5538	10.5179	41.1905	4.85134	2.76177	15.8645	20.7872	15.5426	43.3209	12.5188	1.32448	18.8159	20.0892	19.0024	6.89091	47.6664	7.67107	29.2531	27.5392	16.0553	21.4697	98.728	6.30665	1.66851	9.29331	12.4229	5.47228	12.8491	5.40967	14.7211	43.8202	11.3284	27.6689	16.6867	3.9032	9.59301	11.9354
TNS1	ENSG00000182899	ENST00000646520;ENST00000171887;ENST00000651849;ENST00000446688;ENST00000490566;ENST00000419504;ENST00000430930;ENST00000480416;ENST00000495556;ENST00000446903;ENST00000479185;ENST00000480665;ENST00000413554;ENST00000310858;ENST00000453356;ENST00000492338;ENST00000413280;ENST00000439083;ENST00000423413;ENST00000449814;ENST00000465306;ENST00000649572;ENST00000611415;ENST00000615025		24	DKFZp586K0617;MXRA6;PPP1R155;TNS	tensin 1 [Source:HGNC Symbol;Acc:HGNC:11973]		NM_022648;NM_001308022;NM_001308023	TNS1			85.3732	25.5981	20.9187	258.227	28.5646	50.8929	31.6142	28.518	15.4534	26.1108	36.1363	152.46	271.378	22.8561	34.7642	196.928	16.8744	22.4107	33.6938	21.1262	7.82938	21.3488	40.1248	26.7333	59.4362	374.17	117.12	30.1131	74.2821	28.4704	16.262	25.2038	15.7436	21.3799	30.8293	122.091	150.444	45.0544
GFPT2	ENSG00000181817	ENST00000253778;ENST00000520165;ENST00000510122;ENST00000518906;ENST00000518185;ENST00000518158;ENST00000503546;ENST00000503228		8	GFAT2	glutamine-fructose-6-phosphate transaminase 2 [Source:HGNC Symbol;Acc:HGNC:4242]		NM_005110	GFPT2			31.1972	5.96152	9.67629	13.6241	2.9136	9.56044	15.117	10.1648	6.91396	2.89552	7.92114	21.7984	58.8731	4.97124	4.30387	24.3303	2.83757	5.91977	21.9185	5.05673	0.979362	9.00638	2.84512	9.29539	5.98707	83.7972	20.2106	7.05881	6.73521	2.42597	1.65124	2.79048	6.80298	4.65192	5.18058	17.2291	29.3606	14.7115
KDM5D	ENSG00000176148	ENST00000469599;ENST00000317961;ENST00000541639;ENST00000382806;ENST00000492117;ENST00000440077;ENST00000415360;ENST00000485154;ENST00000478891;ENST00000447300		10	HY;HYA;JARID1D;KIAA0234;SMCY	lysine demethylase 5D [Source:HGNC Symbol;Acc:HGNC:11115]	SPERMATOGENIC FAILURE Y-LINKED 2	NM_004653;NM_001146705;NM_001146706	KDM5D			0	0	0.23394	24.1602	27.7179	0.0324121	0	0	0.156322	0	0.0282719	0.0741837	23.8843	42.3292	0.0251213	20.3854	34.817	0.209144	29.7104	0.0281086	24.6604	0.0588988	0.0208208	0.0862773	34.4803	0.191139	0.032776	36.2029	0	0.0400939	0.45439	31.7461	0.0629271	34.4048	0	0.0705894	0.039617	0.214721
PMEPA1	ENSG00000204977	ENST00000341744;ENST00000395816;ENST00000347215;ENST00000395814;ENST00000414037;ENST00000395819;ENST00000472841;ENST00000265626		8	STAG1;TMEPAI	prostate transmembrane protein, androgen induced 1 [Source:HGNC Symbol;Acc:HGNC:14107]		NM_020182;NM_199170;NM_199169;NM_001255976;NM_199171	PMEPA1			1.23608	4.70008	0.783323	6.04563	1.89578	1.46025	5.46865	4.95258	4.85839	2.00963	2.17454	5.9339	5.43818	22.1947	9.18223	4.36012	1.84932	1.60121	2.87107	4.05378	0.238646	4.53139	21.8858	1.69433	7.88131	3.92174	6.37681	1.77954	4.34451	2.94197	3.04878	4.15457	5.97094	0.807177	0.380455	4.33916	6.39686	3.15224
P2RX7	ENSG00000158457	ENST00000537312;ENST00000328963;ENST00000535928;ENST00000539695;ENST00000545434;ENST00000261826;ENST00000535250;ENST00000539606;ENST00000541716;ENST00000541022;ENST00000541564;ENST00000538011;ENST00000535600		13	MGC20089;P2X7	purinergic receptor P2X 7 [Source:HGNC Symbol;Acc:HGNC:8537]	B-cell chronic lymphocytic leukemia	NM_002562	P2RX7	NR_033953;NR_033948;NR_033949;NR_033951;NR_033955;NR_033952;NR_033950;NR_033954;NR_033956		25.8759	34.1274	25.6995	74.456	20.8095	40.136	78.6162	60.8517	18.884	70.3012	64.1214	34.5315	144.134	29.8228	44.9797	96.5083	22.9844	44.4806	88.9681	17.8853	5.95394	25.9701	65.4828	29.1526	66.16	97.1812	165.879	54.8033	74.3068	15.3414	15.5842	41.8872	14.4286	43.484	42.4223	35.3948	66.167	44.3525
SIGLEC10	ENSG00000173933	ENST00000441969;ENST00000353836;ENST00000442846;ENST00000357375;ENST00000525998;ENST00000436984;ENST00000439889;ENST00000339313;ENST00000529627;ENST00000530476;ENST00000524527		11	MGC126774;PRO940;SIGLEC-10;SLG2	sialic acid binding Ig like lectin 10 [Source:HGNC Symbol;Acc:HGNC:15620]		NM_001171159;NM_001171157;NM_001171161;NM_001322105;NM_001171158;NM_001171156;NM_033130	SIGLEC10			30.8515	27.95	25.5032	8.7863	35.3707	3.4436	19.0941	35.2064	41.8242	29.6197	51.8317	19.598	12.573	59.9365	44.1003	28.8868	89.144	79.7348	12.1412	63.3187	7.0384	39.3295	6.50184	53.8493	66.6536	9.40548	28.9564	35.2592	42.1894	32.453	38.8021	44.2463	95.5772	53.3544	50.7224	51.7593	39.4469	43.6763
TNF	ENSG00000198888	ENST00000449264		1	DIF;TNF-alpha;TNFA;TNFSF2	tumor necrosis factor [Source:HGNC Symbol;Acc:HGNC:11892]	NON RARE IN EUROPE: Psoriatic arthritis;ASTHMA SUSCEPTIBILITY TO;MALARIA SUSCEPTIBILITY TO MALARIA RESISTANCE TO INCLUDED;MIGRAINE WITH OR WITHOUT AURA SUSCEPTIBILITY TO 1	NM_000594	TNF			22.3104	29.7859	33.5222	83.7703	16.6936	100.086	88.263	29.4935	4.66535	33.5282	39.2123	75.6116	113.171	9.30386	9.01099	178.871	8.7979	94.6478	39.054	16.5178	7.06864	4.54451	3.26895	13.2397	75.0041	22.6669	177.274	55.5673	52.5367	30.322	17.5809	14.0655	4.3332	23.097	18.9847	61.3238	81.0757	26.827
INPP4B	ENSG00000225808	ENST00000513000;ENST00000508116;ENST00000509777;ENST00000511838;ENST00000512630;ENST00000510812;ENST00000514525;ENST00000506297;ENST00000507462;ENST00000506217;ENST00000506788;ENST00000506517;ENST00000506000;ENST00000504632;ENST00000506243;ENST00000507861;ENST00000503927;ENST00000514964;ENST00000505483;ENST00000512489;ENST00000508084;ENST00000262992;ENST00000630044		23		inositol polyphosphate-4-phosphatase type II B [Source:HGNC Symbol;Acc:HGNC:6075]		NM_003866;NM_001101669;NM_001385336;NM_001331040;NM_001385335;NM_001385337;NM_001385350;NM_001385357;NM_001385362;NM_001385454;NM_001385381;NM_001385383;NM_001385382;NM_001385380;NM_001385450;NM_001385455;NM_001385351;NM_001385452;NM_001385379;NM_001385461;NM_001385458;NM_001385457;NM_001385459;NM_001385460;NM_001385338;NM_001385339;NM_001385334;NM_001385342;NM_001385340;NM_001385341;NM_001385347…	INPP4B	NR_169624;NR_169617;NR_169615;NR_169599;NR_169623;NR_169616;NR_169618;NR_169619;NR_169614		0	0	0.0866354	1.99405	0.108375	1.69468	0.214949	0.213069	0.0540933	0.435637	0.490386	1.21383	2.24565	0	0.0479403	1.47149	0.0288757	0	0.0842293	0.113084	0.101257	0	0.0747231	0.218086	9.01944	4.86821	3.39057	0.569818	2.26943	0.694917	0.0785157	0.0261326	0	0.342373	0.0123105	0.208831	1.7618	0.254676
OSM	ENSG00000035141	ENST00000215781;ENST00000403389;ENST00000403463		3	MGC20461	oncostatin M [Source:HGNC Symbol;Acc:HGNC:8506]		NM_020530;NM_001319108	OSM			12.0924	29.5895	19.689	1.68049	44.5355	17.9088	26.9176	23.3184	28.9537	37.6132	13.452	4.24609	2.9282	49.7474	29.6696	3.72481	26.3588	12.8674	21.3268	37.8682	28.3757	25.4123	9.14659	37.434	1.3198	1.26186	1.55698	30.5462	11.2859	26.3336	35.8543	41.9356	21.9116	21.8615	19.5922	7.57988	7.51156	23.9155
TLR8	ENSG00000155229	ENST00000218032;ENST00000311912		2	CD288	toll like receptor 8 [Source:HGNC Symbol;Acc:HGNC:15632]		NM_138636;NM_016610	TLR8			27.5792	42.6369	33.4069	8.64275	63.2657	18.7181	42.7616	80.0267	52.0544	54.5015	64.781	29.3876	12.7478	66.4282	86.6959	44.3238	71.8415	87.9613	58.7566	72.0317	16.8859	64.9392	46.7102	37.614	81.8688	5.86398	26.3033	59.7828	45.4426	36.5264	36.008	73.4797	68.3024	60.9732	47.7169	49.2308	35.0715	50.1068
MYL9	ENSG00000173992	ENST00000346786;ENST00000279022		2	LC20;MLC2;MRLC1;MYRL2	myosin light chain 9 [Source:HGNC Symbol;Acc:HGNC:15754]		NM_181526;NM_006097	MYL9			16.5403	27.1292	15.5624	4.19373	13.4385	3.31521	22.8779	20.4781	30.3016	36.1352	10.3728	2.19625	5.29165	12.1343	10.4638	4.51984	20.4472	2.90067	15.085	27.5714	24.0106	25.5121	41.6425	13.4361	0	6.97402	6.85631	6.5188	10.3246	7.13676	19.6979	18.1553	30.7414	27.7165	25.0668	1.80117	1.62862	8.02689
CLIC1	ENSG00000107937	ENST00000375784;ENST00000375779;ENST00000375780;ENST00000395892;ENST00000616760		5	CLCNL1;G6;NCC27;p64CLCP	chloride intracellular channel 1 [Source:HGNC Symbol;Acc:HGNC:2062]		NM_001288;NM_001287593;NM_001287594	CLIC1			69.1457	86.0205	95.6918	49.3789	97.4892	81.5964	90.2407	1.70573	83.3564	2.17666	90.2853	57.5968	45.2413	69.3228	68.5496	70.9032	100.986	88.7959	87.3581	98.4828	68.3101	67.3368	47.1112	92.8534	12.1388	42.204	50.8933	88.647	66.6778	90.9372	112.534	3.28675	96.1974	39.1338	93.7224	82.0602	22.8025	31.4035
MCEMP1	ENSG00000215305	ENST00000333598;ENST00000597445;ENST00000598851		3	C19orf59;MGC132456	mast cell expressed membrane protein 1 [Source:HGNC Symbol;Acc:HGNC:27291]		NM_174918	MCEMP1			0.894833	10.0275	4.50714	2.88789	1.76618	0.779193	0.419458	4.18046	2.31764	8.88062	8.35041	0.0661154	0.345231	32.5412	29.2367	0.636718	7.42331	19.5434	3.66257	41.4285	24.6618	3.10644	1.02459	27.8201	0.519954	1.04741	1.57013	0.432127	9.99262	4.91653	5.24076	6.06697	8.72947	10.2714	28.3983	1.45249	7.47469	1.91623
CBWD6	ENSG00000163636	ENST00000377391;ENST00000456520;ENST00000382436;ENST00000611553;ENST00000494538;ENST00000617917;ENST00000613125;ENST00000610358;ENST00000622791;ENST00000486387;ENST00000617722;ENST00000457288;ENST00000467791;ENST00000490294;ENST00000610377;ENST00000620776;ENST00000613716;ENST00000617933		18	CBWD7;OTTHUMG00000066820;OTTHUMG00000067194	COBW domain containing 6 [Source:HGNC Symbol;Acc:HGNC:31978]		NM_001085457	CBWD6			14.3215	19.2924	15.8414	7.89647	19.1921	18.9287	43.5801	17.1396	99.9262	5.86904	16.3845	10.5337	8.65039	48.9348	15.3607	13.5439	1.41263	70.2007	13.6764	7.85163	21.9899	18.484	21.0073	4.96129	44.3265	6.9106	13.2947	22.1655	23.7667	16.7355	59.903	8.34778	13.6454	47.2732	18.2385	15.2071	13.486	16.5282
LMNB1	ENSG00000163154	ENST00000460265;ENST00000261366;ENST00000504788;ENST00000492190;ENST00000472034;ENST00000395354;ENST00000463908;ENST00000494185		8		lamin B1 [Source:HGNC Symbol;Acc:HGNC:6637]	Adult-onset autosomal dominant leukodystrophy;LEUKODYSTROPHY DEMYELINATING ADULT-ONSET AUTOSOMAL DOMINANT;LMNB1-associated developmental disorder	NM_005573;NM_001198557	LMNB1	NR_134488		16.5935	21.0123	27.9425	3.64966	41.2333	69.5015	61.8433	33.3304	59.6216	33.5644	39.1832	56.4815	7.6894	14.7381	11.1904	10.5026	37.6439	32.6843	44.0216	53.1804	15.2563	16.4646	3.53736	23.2017	21.4295	1.56309	12.2502	28.9655	9.80728	45.6179	92.9765	17.7661	74.1132	22.4593	24.3308	25.9406	13.712	36.3465
TRGV7	ENSG00000079999	ENST00000427089		1	TCRGV7;V1S7P	T cell receptor gamma variable 7 (pseudogene) [Source:HGNC Symbol;Acc:HGNC:12293]			TRGV7			35.4916	41.9399	24.0418	17.4429	51.6416	22.2923	48.1234	50.8291	38.3187	37.3354	57.7102	32.2876	12.4793	35.0969	42.1918	24.6684	32.4974	45.2124	41.9025	41.8343	3.13188	32.6856	13.2488	58.1197	24.7478	7.25889	32.9623	50.5713	51.2474	27.2032	40.9299	35.7262	32.3358	38.9206	39.404	55.5709	45.0226	61.5791
CD109	ENSG00000196628	ENST00000287097;ENST00000649530;ENST00000474094;ENST00000422508;ENST00000437994		5	CPAMD7;DKFZp762L1111;FLJ38569	CD109 molecule [Source:HGNC Symbol;Acc:HGNC:21685]	Fetal and neonatal alloimmune thrombocytopenia	NM_133493;NM_001159588;NM_001159587	CD109			15.9377	15.3683	6.189	26.9554	5.29004	5.235	10.1464	10.501	12.1981	8.3579	5.89549	8.69398	15.6299	5.69263	8.23544	6.27118	7.42551	2.62336	17.6361	14.4613	6.61331	8.18992	12.18	13.2451	0.68811	46.2877	9.89539	4.8813	5.65223	4.33142	5.68922	7.04748	8.42767	4.73126	10.9229	3.88913	7.57586	9.98297
ENO2	ENSG00000082898	ENST00000537688;ENST00000541477;ENST00000537838;ENST00000536199;ENST00000229277;ENST00000538763;ENST00000539713;ENST00000542509;ENST00000545045;ENST00000535366;ENST00000441285;ENST00000535275;ENST00000543975;ENST00000534977		14		enolase 2 [Source:HGNC Symbol;Acc:HGNC:3353]		NM_001975	ENO2			103.803	22.6383	13.3036	123.192	7.97039	17.2181	10.6284	14.4918	10.3966	14.9964	18.5754	92.9095	124.247	21.634	32.1913	125.89	9.35038	13.1813	8.59789	13.6569	8.35023	9.25292	14.0788	27.9122	52.6547	154.276	88.3376	5.73877	67.595	10.2438	11.2799	14.741	12.3797	17.7795	13.6867	103.097	141.862	23.5014
AP000781.2	ENSG00000064393	ENST00000534081;ENST00000529411;ENST00000528835		3		novel protein						15.2864	12.3496	10.3225	10.2342	1.82451	5.63973	8.35037	35.0651	4.72407	20.6909	6.37468	9.08791	8.37045	4.95265	7.37279	2.75879	12.3863	20.0976	9.06099	24.0057	7.07916	0.631999	8.18111	1.20309	0.737702	32.8664	7.14205	3.45978	13.4188	4.44577	7.8457	33.8486	1.06892	12.4488	14.0293	5.43587	1.19433	6.26947
GAS2L3	ENSG00000244242	ENST00000266754;ENST00000547754;ENST00000547739;ENST00000550295;ENST00000537247;ENST00000548113;ENST00000548067;ENST00000552854;ENST00000539410		9		growth arrest specific 2 like 3 [Source:HGNC Symbol;Acc:HGNC:27475]		NM_001363672;NM_001303130;NM_174942;NM_001303131	GAS2L3			1.1665	1.84454	1.49532	8.62777	1.44047	1.54699	1.84295	2.7491	1.63697	2.70671	3.55435	2.13766	6.29033	5.99491	4.9626	3.1026	2.55772	1.41209	2.14651	2.55093	0.179554	2.04068	5.17985	2.70443	2.12737	8.0246	2.4215	3.59658	2.69414	0.87555	0.259069	1.98042	0.837127	2.51681	3.16879	2.86347	5.1351	3.91162
SCD	ENSG00000183696	ENST00000370355		1	FADS5;SCDOS	stearoyl-CoA desaturase [Source:HGNC Symbol;Acc:HGNC:10571]		NM_005063	SCD			126.754	146.111	125.118	257.57	46.7086	40.5574	77.4764	93.6549	69.1635	186.637	95.7483	47.9292	90.6658	110.624	107.789	72.4983	89.2881	27.7308	116.324	114.433	144.449	107.386	167.156	113.22	14.1588	342.488	84.7037	36.1941	122.521	55.6671	62.6428	112.219	68.5401	117.857	147.765	37.8394	82.502	76.5691
AC135721.2	ENSG00000242294	ENST00000587322		1		neighbor of BRCA1 gene 1 (NBR1) pseudogene						0	6.12322	14.4562	7.78088	0	16.761	4.63229	4.43627	13.5265	13.9697	4.16063	13.2059	25.361	11.7329	2.47566	19.0668	5.33886	0	14.6884	14.0451	6.66028	4.98429	2.3258	12.1203	15.9663	0	6.00131	12.8816	23.2798	0	19.6164	10.5555	16.742	3.91169	14.0205	8.1814	40.356	8.72192
H1-2	ENSG00000126756	ENST00000343677		1	H1.2;H1c;H1F2;H1s-1;HIST1H1C	H1.2 linker histone, cluster member [Source:HGNC Symbol;Acc:HGNC:4716]		NM_005319	H1-2			54.4448	46.3418	36.8505	54.1772	59.891	14.5614	23.1647	26.0883	195.135	23.8962	46.9229	18.5679	17.3015	66.5066	30.4898	16.0159	44.5726	61.3499	26.2813	49.1966	36.542	116.632	48.8086	59.5627	8.95053	83.6188	10.6118	44.1155	29.1144	41.9118	103.509	42.0816	156.644	42.4765	60.0426	29.6034	13.474	91.373
FOSB	ENSG00000103485	ENST00000585836;ENST00000417353;ENST00000353609;ENST00000591858;ENST00000443841;ENST00000590335;ENST00000592436;ENST00000592811;ENST00000586113;ENST00000586615;ENST00000589593;ENST00000587358;ENST00000615753		13	AP-1;DKFZp686C0818;G0S3;GOS3;GOSB;MGC42291	FosB proto-oncogene, AP-1 transcription factor subunit [Source:HGNC Symbol;Acc:HGNC:3797]		NM_001114171;NM_006732	FOSB			0	0.136363	0	0.410249	0.683192	0	0.12624	0.190919	0.0334925	0.0336999	0	0	0.466511	0.0835754	0.137235	0.211213	0.150115	0	0.154454	0	0.136542	0	0.563273	0.112689	0.351774	0.920062	0	0	0.153975	0.0552301	0.11211	0.288282	0.310808	0.0880193	0.0677397	0.118264	0	0.398361
AK4P1	ENSG00000103051	ENST00000581275		1	AK3P1	adenylate kinase 4 pseudogene 1 [Source:HGNC Symbol;Acc:HGNC:364]			AK4P1			0	0	0	16.5678	0.522483	0	0	1.00592	0.804129	1.56961	1.46259	20.1972	34.7733	7.70054	11.2242	2.31164	5.56378	1.68811	3.17496	0	3.03317	0.335823	0	0.589234	0.626208	0.908702	0.68609	6.08635	0.349251	1.54831	3.72524	0.326521	2.22555	3.64161	0.36567	25.2662	0	5.43164
BCAR1	ENSG00000168824	ENST00000393422;ENST00000162330;ENST00000562556;ENST00000563038;ENST00000566982;ENST00000535626;ENST00000538440;ENST00000418647;ENST00000542031;ENST00000420641;ENST00000393420;ENST00000569340;ENST00000564170;ENST00000568864;ENST00000564028;ENST00000566465;ENST00000569006;ENST00000561970;ENST00000563323;ENST00000567215;ENST00000563700;ENST00000546196		22	CAS;CASS1;Crkas;P130Cas	BCAR1 scaffold protein, Cas family member [Source:HGNC Symbol;Acc:HGNC:971]		NM_001170715;NM_014567;NM_001170721;NM_001170720;NM_001170718;NM_001170714;NM_001170719;NM_001170716;NM_001170717	BCAR1			9.00912	14.8208	11.0316	39.6301	5.26259	2.91008	17.8798	27.7747	5.48002	12.6942	11.6746	2.49599	18.9123	12.0151	14.499	17.9634	11.7719	9.42019	7.04987	10.3052	7.97405	7.91357	37.684	9.03294	4.33021	44.9687	19.8499	0.334335	21.7517	7.92367	2.948	17.2699	3.5393	10.1186	16.0647	3.83526	16.6026	7.09668
GBP4	ENSG00000136938	ENST00000355754;ENST00000471938;ENST00000481397		3	Mpa2	guanylate binding protein 4 [Source:HGNC Symbol;Acc:HGNC:20480]		NM_052941	GBP4			99.0656	129.232	188.549	33.3182	159.153	234.68	231.963	122.652	114.526	194.945	166.968	214.554	78.2861	37.6672	37.1461	117.37	134.834	187.505	190.383	138.669	44.3163	55.7749	15.3997	64.51	113.301	25.6597	125.833	231.55	92.9838	170.21	146.099	89.0878	82.7674	110.777	82.7322	208.89	91.7587	109.995
USP2	ENSG00000035403	ENST00000455332;ENST00000260187;ENST00000525735;ENST00000525189;ENST00000532613;ENST00000531070;ENST00000527843		7	UBP41	ubiquitin specific peptidase 2 [Source:HGNC Symbol;Acc:HGNC:12618]		NM_001243759;NM_004205;NM_171997	USP2			3.09519	3.24817	1.46962	4.0399	1.07778	0.114951	2.24515	2.01674	4.24795	3.03124	1.27177	0.841913	1.93897	2.7253	2.09905	0.702819	4.26568	0.377	2.76372	3.94059	2.15154	5.28732	15.0036	0.577945	0	10.856	0.998198	0.439731	1.40745	0.968984	0.376168	2.78434	2.78197	2.91908	2.47178	0.39466	0.237755	1.59599
HS3ST3A1	ENSG00000196507	ENST00000284110;ENST00000578576		2	30ST3A1;3OST3A1	heparan sulfate-glucosamine 3-sulfotransferase 3A1 [Source:HGNC Symbol;Acc:HGNC:5196]		NM_006042	HS3ST3A1			19.2868	8.80468	4.64977	7.61916	7.06226	12.3205	11.9014	11.0269	4.28932	7.14212	10.3662	34.4145	24.0257	6.54718	4.93034	19.9384	8.18098	18.3899	4.07106	5.39602	0	6.92345	0.717428	11.3221	39.4377	3.09871	9.97793	27.2897	7.87147	4.50053	9.60211	12.8093	6.10173	16.0453	8.00554	27.4007	29.8386	12.541
COCH	ENSG00000083223	ENST00000216361;ENST00000553772;ENST00000396618;ENST00000644874;ENST00000555117;ENST00000475087;ENST00000556908;ENST00000555881;ENST00000460581;ENST00000643575;ENST00000643697;ENST00000553833;ENST00000557065;ENST00000468826		14	COCH-5B2;DFNA31;DFNA9	cochlin [Source:HGNC Symbol;Acc:HGNC:2180]	Autosomal dominant non-syndromic sensorineural deafness type DFNA;DEAFNESS AUTOSOMAL DOMINANT 9;DEAFNESS AUTOSOMAL RECESSIVE 110	NM_001347720;NM_004086;NM_001135058	COCH			5.60206	9.93177	11.3251	10.2034	4.48369	18.2859	21.9157	27.669	4.90853	2.90239	14.0787	16.4871	33.6977	6.60135	3.1536	28.1463	8.47054	16.4142	16.1725	4.66016	1.20639	9.89524	8.43115	6.63817	54.1796	32.8574	65.964	11.697	27.3227	4.69777	11.6564	11.4179	5.8644	7.75419	6.04937	15.8417	25.3822	14.1296
IL10	ENSG00000167674	ENST00000640756;ENST00000423557;ENST00000659642;ENST00000659065;ENST00000664374;ENST00000471071;ENST00000367099		7	CSIF;IL-10;IL10A;TGIF	interleukin 10 [Source:HGNC Symbol;Acc:HGNC:5962]	Behcet disease;Immune dysregulation-inflammatory bowel disease-arthritis-recurrent infections syndrome;Systemic lupus erythematosus;GRAFT-VERSUS-HOST DISEASE SUSCEPTIBILITY TO;HUMAN IMMUNODEFICIENCY VIRUS TYPE 1 SUSCEPTIBILITY TO;Rheumatoid arthritis	NM_000572;NM_001382624	IL10	NR_168467;NR_168466		6.23941	8.34405	11.7502	4.72658	22.318	1.44635	29.563	15.7205	14.7601	8.57276	8.93484	0.785056	1.88187	20.3128	11.6774	2.7502	26.3944	12.6702	17.0279	31.4386	0.720215	11.5155	9.75364	17.9418	0.358281	0.457669	1.59889	11.6092	3.68074	15.8028	53.3239	27.3787	20.6369	23.2872	13.3576	2.44035	2.97199	4.69459
OASL	ENSG00000197958	ENST00000680620;ENST00000257570;ENST00000620239;ENST00000681005;ENST00000681590;ENST00000339275;ENST00000680485;ENST00000679655;ENST00000680750;ENST00000679358;ENST00000543677		11	OASL1;p59OASL;TRIP14	2'-5'-oligoadenylate synthetase like [Source:HGNC Symbol;Acc:HGNC:8090]		NM_003733;NM_001261825;NM_198213	OASL			100.942	69.1098	90.3521	30.7097	167.736	239.78	175.679	107.579	173.402	163.095	110.528	216.54	45.0764	25.6623	23.1806	114.468	119.129	116.753	198.412	123.59	18.3448	65.5835	5.91276	55.746	27.4093	25.6512	40.6608	199.761	31.2014	158.469	195.853	76.0961	98.0472	93.6298	56.274	187.511	25.3655	134.041
MXI1	ENSG00000163565	ENST00000453116;ENST00000332674;ENST00000361248;ENST00000239007;ENST00000460667;ENST00000393134;ENST00000651225;ENST00000652649;ENST00000651613;ENST00000652243;ENST00000651495;ENST00000650900;ENST00000652506;ENST00000651811;ENST00000651167;ENST00000651516;ENST00000651467;ENST00000651004;ENST00000650843;ENST00000651318;ENST00000650644;ENST00000650696;ENST00000652604;ENST00000651109;ENST00000652463…		38	bHLHc11;MAD2;MXD2;MXI	MAX interactor 1, dimerization protein [Source:HGNC Symbol;Acc:HGNC:7534]	Prostate Cancer	NM_130439;NM_001008541;NM_005962	MXI1			71.7033	22.5112	14.1283	45.1774	16.8077	17.8602	20.1145	30.493	28.3025	15.3898	27.4467	77.6177	99.5278	33.4689	38.3691	66.152	21.3921	10.6133	32.0326	21.1528	7.81532	44.5445	93.3388	20.6161	102.404	138.247	83.4088	27.2132	57.21	11.2764	13.3188	27.7276	18.5477	17.2866	30.1964	59.4012	111.916	41.6305
ADAMDEC1	ENSG00000175606	ENST00000256412;ENST00000522298;ENST00000520193;ENST00000519953		4	M12.219	ADAM like decysin 1 [Source:HGNC Symbol;Acc:HGNC:16299]		NM_014479;NM_001145271;NM_001145272	ADAMDEC1	NR_156422		245.689	72.8875	137.692	70.2786	254.642	157.95	142.202	75.2356	286.929	77.3125	64.2022	141.133	94.3819	140.983	152.025	119.747	309.973	124.688	219.773	301.891	44.9034	182.398	47.1552	109.297	64.523	134.761	37.9087	216.083	47.7683	114.956	258.186	97.2625	235.123	69.6142	65.8569	141.26	117.475	186.329
C1QB	ENSG00000087460	ENST00000510260;ENST00000432749;ENST00000509305		3		complement C1q B chain [Source:HGNC Symbol;Acc:HGNC:1242]	Immunodeficiency due to a classical component pathway complement deficiency;C1q DEFICIENCY	NM_001371184;NM_000491;NM_001378156	C1QB			324.267	169.304	435.526	182.348	1310.79	647.566	531.953	388.357	1333	426.948	682.376	727.362	188.418	519.374	199.68	370.766	917.172	952.021	488.592	679.582	214.581	617.423	260.776	659.202	428.524	104.37	111.688	879.031	321.118	829.914	569.31	259.007	1195.79	418.412	527.504	606.926	374.116	502.003
HLA-DMA	ENSG00000198818	ENST00000480785;ENST00000395305;ENST00000395303;ENST00000477541;ENST00000374843;ENST00000464392;ENST00000456800;ENST00000422832;ENST00000475627		9	D6S222E;RING6	major histocompatibility complex, class II, DM alpha [Source:HGNC Symbol;Acc:HGNC:4934]		NM_006120	HLA-DMA			18.8047	0.646803	0.373305	0.543841	0.991893	0.642586	0.780085	1.33284	0.426139	0.544624	1.90023	1.34893	0.199206	0.563761	0.80987	0.156318	0.461585	1.16693	0.888455	0.826603	0.438492	33.9471	0.477066	0.526376	1.51517	19.8024	0.434993	2.43046	0.427884	0.390044	0.665703	0.943807	0.696863	44.8494	0.977069	0.648461	0.545407	2.48798
AL049569.3	ENSG00000133858	ENST00000617114		1		novel protein						14.5085	20.7738	25.8659	34.6313	32.0596	0	28.392	13.7208	36.7568	38.658	24.7972	7.45329	8.64041	28.7341	15.7143	22.1265	25.457	3.47102	23.1251	21.1524	20.4404	8.83065	15.6071	12.61	17.9148	13.8624	20.866	5.85936	7.59697	5.75974	12.2351	24.8783	12.0353	37.9741	35.4142	3.68566	11.1609	7.27061
AC025048.6	ENSG00000141655	ENST00000634326;ENST00000627667		2		adaptor-related protein complex 1, sigma 2 subunit (AP1S2) pseudogene				NR_027408		9.45206	8.286	14.2412	8.01717	1.409	10.6925	2.39969	0.277376	7.83106	2.95345	2.31845	1.89085	4.50111	8.55741	5.71266	6.13288	4.96254	13.4271	0.977233	1.21951	41.0301	1.70124	0.0625113	1.44449	12.5323	11.0297	7.35337	5.51453	3.22308	4.93705	4.08222	3.38636	1.98651	9.91918	1.28414	9.21675	7.20815	4.83884
CCDC85B	ENSG00000154305	ENST00000312579		1	DIPA	coiled-coil domain containing 85B [Source:HGNC Symbol;Acc:HGNC:24926]		NM_006848	CCDC85B			23.1301	32.9051	50.8272	19.1214	26.4174	69.6057	27.3117	21.6918	35.8768	24.4703	23.9709	36.5112	9.78763	16.8273	15.3613	18.7267	34.0571	26.7949	37.5136	28.3021	166.399	26.2033	22.3933	21.1801	14.5012	13.1357	14.1141	24.1932	17.1113	47.3182	51.7929	22.7914	24.5962	19.8283	20.1124	25.3004	10.8182	29.2461
DNAJC19P5	ENSG00000065559	ENST00000443295		1		DnaJ heat shock protein family (Hsp40) member C19 pseudogene 5 [Source:HGNC Symbol;Acc:HGNC:45068]			DNAJC19P5			2.3852	14.0878	3.12345	22.7117	9.20633	4.1647	6.05169	2.53405	5.9337	3.14394	8.9125	8.50562	11.3483	8.10629	10.0887	10.2668	2.54412	10.7067	6.39189	2.21352	0.970785	9.7061	27.6331	12.1966	11.7345	38.5042	7.05495	5.45003	11.8185	8.68835	5.1023	9.55611	1.71425	4.30548	2.52543	16.2929	7.18301	4.86775
DHRS9	ENSG00000146112	ENST00000602501;ENST00000357546;ENST00000432060;ENST00000428522;ENST00000450153;ENST00000674881;ENST00000421653;ENST00000436483;ENST00000412271		9	3alpha-HSD;RDH15;RDHL;RETSDR8;SDR9C4	dehydrogenase/reductase 9 [Source:HGNC Symbol;Acc:HGNC:16888]		NM_199204;NM_001289763;NM_001376924;NM_001142270;NM_001142271	DHRS9			19.607	19.4945	9.59093	28.76	4.91838	4.9273	15.5751	17.0695	7.26697	9.79755	11.0308	3.65581	15.1829	10.3153	29.946	4.40397	8.65508	4.78329	12.9542	11.3883	5.76242	23.3612	98.8405	7.24833	3.62849	40.1915	10.6672	5.88016	20.3778	4.32656	3.98377	13.7696	5.47335	9.85387	14.0765	5.91413	9.83115	21.6817
PHACTR1	ENSG00000183943	ENST00000676159;ENST00000332995;ENST00000674595;ENST00000379350;ENST00000674637;ENST00000379348;ENST00000406205;ENST00000676234;ENST00000482982;ENST00000675203;ENST00000434977;ENST00000674953;ENST00000489548;ENST00000379335;ENST00000379329;ENST00000481706		16	dJ257A7.2;KIAA1733;RPEL1	phosphatase and actin regulator 1 [Source:HGNC Symbol;Acc:HGNC:20990]	West syndrome;EPILEPTIC ENCEPHALOPATHY EARLY INFANTILE 70;PHACTR1-associated neurodevelopment disorder	NM_030948;NM_001242648;NM_001322308;NM_001374581;NM_001322309;NM_001322310;NM_001322313;NM_001322312;NM_001322311;NM_001374583;NM_001322314	PHACTR1			9.01646	5.94606	8.68034	89.3109	8.38606	6.00151	7.85025	5.79934	2.33399	16.5134	10.5227	6.7073	40.8231	8.17252	21.5069	15.3091	5.95203	13.9797	5.92174	1.75709	4.31103	3.48997	4.09651	15.0546	27.7962	8.61392	16.1726	14.1157	25.0477	11.594	6.53536	12.8011	2.78292	12.7372	9.48494	10.9133	27.4101	7.25434
FOS	ENSG00000021355	ENST00000303562;ENST00000554617;ENST00000556324;ENST00000554212;ENST00000535987;ENST00000555242;ENST00000555686;ENST00000555672;ENST00000557139;ENST00000555347		10	AP-1;c-fos	Fos proto-oncogene, AP-1 transcription factor subunit [Source:HGNC Symbol;Acc:HGNC:3796]	Berardinelli-Seip congenital lipodystrophy	NM_005252	FOS			20	8.79394	4.66077	5.88462	10.2194	3.28672	1.81916	12.4175	24.1801	3.39457	6.50378	16.8725	7.43064	41.8231	25.5082	9.4062	13.0295	9.74823	2.22872	17.1884	5.22112	18.432	16.0371	15.7185	24.2158	2.38574	15.0581	6.68157	22.0189	4.37987	3.14246	14.908	22.4496	10.1581	6.39283	22.6639	17.0051	8.76568
BATF	ENSG00000178860	ENST00000555795;ENST00000286639;ENST00000555504		3	B-ATF;BATF1;SFA-2	basic leucine zipper ATF-like transcription factor [Source:HGNC Symbol;Acc:HGNC:958]		NM_006399	BATF			13.4376	48.7329	109.384	15.5494	71.2374	106.704	110.557	66.5835	31.2449	60.9613	65.0733	29.7025	16.5326	39.3215	32.2018	31.4569	75.8675	125.098	72.0954	48.6606	32.9453	22.1223	9.31571	35.6326	170.241	11.7701	69.6012	110.045	74.1042	120.635	199.951	76.0101	100.085	77.5498	33.805	37.0797	28.7634	31.8317
MATR3	ENSG00000101220	ENST00000509990;ENST00000506147;ENST00000512107;ENST00000361059;ENST00000514694;ENST00000504203;ENST00000502929;ENST00000394800;ENST00000509644;ENST00000505016;ENST00000502394		11	ALS21;MPD2;VCPDM	matrin 3 [Source:NCBI gene (formerly Entrezgene);Acc:9782]	AMYOTROPHIC LATERAL SCLEROSIS 21	NM_199189;NM_001194954;NM_001282278				8.01549	10.7561	2.72434	10.2949	2.41373	7.72911	3.7453	9.13734	3.22137	7.9348	9.10182	4.59087	4.39764	12.1019	7.77852	5.43063	6.79348	9.3084	10.5557	7.39325	1.70659	13.2465	2.91862	4.42812	19.1949	7.49457	5.03101	13.3288	7.02126	3.38498	8.67674	7.83695	3.39369	7.2968	9.92207	2.89075	0.610542	0.612858
MATK	ENSG00000175505	ENST00000395040;ENST00000310132;ENST00000585778;ENST00000395045;ENST00000590493;ENST00000588983;ENST00000587180;ENST00000590028;ENST00000590849;ENST00000591059;ENST00000590980;ENST00000590821;ENST00000592612;ENST00000592300;ENST00000619596		15	CHK;CTK;DKFZp434N1212;HHYLTK;HYL;HYLTK;Lsk;MGC1708;MGC2101	megakaryocyte-associated tyrosine kinase [Source:HGNC Symbol;Acc:HGNC:6906]		NM_139354;NM_139355;NM_002378	MATK			10.8816	43.9894	15.6498	33.0297	6.00756	3.79207	11.8744	11.6747	5.29977	37.5416	8.33893	1.09477	10.3173	11.0123	9.04677	11.8582	19.3368	11.2453	22.6277	27.1126	47.0209	13.9315	31.2958	15.0953	3.68944	34.5488	10.5889	4.22445	16.6574	6.56323	7.66283	16.1736	5.23579	16.3852	17.5881	3.87873	10.5701	7.88562
IBSP	ENSG00000103196	ENST00000226284		1	BSP;BSP-II;SP-II	integrin binding sialoprotein [Source:HGNC Symbol;Acc:HGNC:5341]		NM_004967	IBSP			7.91091	0	0.168508	1.06393	0.103014	5.86026	0.858357	0	0.386697	0.0880522	0.184425	6.05496	16.5165	0.155765	0.248911	2.03506	0.0411963	1.65364	0	0.109437	0	1.20495	0.108914	0.162976	0.466798	37.8167	0.386509	1.79219	0.714457	0	1.06503	0	2.90576	0.407813	0.234178	3.26748	12.4528	2.81948
SLC2A14	ENSG00000106069	ENST00000340749;ENST00000543909;ENST00000431042;ENST00000542505;ENST00000396589;ENST00000535295;ENST00000539924;ENST00000546234;ENST00000542782;ENST00000535344;ENST00000537557;ENST00000535266;ENST00000539738;ENST00000542916;ENST00000536594;ENST00000535383;ENST00000535587;ENST00000539234;ENST00000544749;ENST00000542546;ENST00000616981		21	GLUT14;SLC2A3P3	solute carrier family 2 member 14 [Source:HGNC Symbol;Acc:HGNC:18301]		NM_001286235;NM_001286233;NM_001286234;NM_153449;NM_001286236;NM_001286237	SLC2A14			4.09209	0.0937836	0.993541	0.616789	0.862882	0	0.311962	0.0361977	0.331921	0.189942	3.28674	0.275144	1.09736	6.34746	1.83532	0.404336	0.0587592	0.130919	0.156348	0.44268	0	1.30655	3.53801	0.0370157	0.356012	7.79408	0.472174	0.0653383	3.9365	0.467212	0.480176	0.343695	0.0735609	0.111871	2.67974	0.406922	7.17024	0
AKR1C3	ENSG00000110074	ENST00000605781;ENST00000470862;ENST00000480822;ENST00000602997;ENST00000439082;ENST00000605149;ENST00000380554;ENST00000480697;ENST00000605322;ENST00000603312;ENST00000603484		11	DDX;HAKRB;HSD17B5;KIAA0119;PGFS	aldo-keto reductase family 1 member C3 [Source:HGNC Symbol;Acc:HGNC:386]		NM_001253908;NM_003739;NM_001253909	AKR1C3			1.92385	1.39265	2.17283	29.6106	1.32152	0.132708	3.38717	0.686899	1.1041	4.06815	2.30474	0	2.29659	37.7012	35.6443	1.84007	0.230056	0.989745	1.1493	2.22719	2.97668	6.14372	1.97945	13.2681	0.523937	1.36405	5.99093	0.451685	1.52227	3.63129	0.634491	7.62707	1.38165	6.26513	2.26632	0.961327	2.9908	1.34164
FCGR1A	ENSG00000099949	ENST00000444948;ENST00000369168;ENST00000489479;ENST00000489704		4	CD64;CD64A	Fc fragment of IgG receptor Ia [Source:HGNC Symbol;Acc:HGNC:3613]		NM_001378810;NM_001378811;NM_001378804;NM_000566;NM_001378806;NM_001378808;NM_001378807;NM_001378809;NM_001378805	FCGR1A	NR_166123;NR_166122;NR_166121		7.59515	13.7551	18.5468	3.90711	32.7509	8.20442	29.1588	29.4725	15.9648	52.1545	27.0541	5.39799	2.5917	44.9402	23.6781	5.12701	78.3045	49.4032	43.5162	55.0996	20.4591	37.678	19.2879	20.951	6.36909	1.8901	3.2804	21.0085	19.8775	33.7076	40.1185	52.2089	33.1099	44.5516	18.8531	9.55538	6.80901	8.53949
TNFAIP8L2	ENSG00000183484	ENST00000368910		1	FLJ23467	TNF alpha induced protein 8 like 2 [Source:HGNC Symbol;Acc:HGNC:26277]		NM_024575	TNFAIP8L2			30.7915	46.4724	51.3878	13.0343	35.8721	25.2144	27.4155	27.5816	19.9375	34.3781	35.268	25.4281	21.9369	36.68	25.1238	29.2321	41.3636	39.5114	31.3629	40.499	87.0059	14.9516	9.09438	45.357	47.6261	9.39275	29.6012	36.2687	42.8287	39.9467	32.1419	41.08	32.2413	45.2354	34.4497	35.3812	34.9956	32.9672
TREM2	ENSG00000122884	ENST00000373122;ENST00000373113;ENST00000338469		3	TREM-2;Trem2a;Trem2b;Trem2c	triggering receptor expressed on myeloid cells 2 [Source:HGNC Symbol;Acc:HGNC:17761]	Amyotrophic lateral sclerosis;Behavioral variant of frontotemporal dementia;Early-onset autosomal dominant Alzheimer disease;NON RARE IN EUROPE: Alzheimer disease;Nasu-Hakola disease;Progressive non-fluent aphasia;Semantic dementia;POLYCYSTIC LIPOMEMBRANOUS OSTEODYSPLASIA WITH SCLEROSING LEUKOENCEPHALOPATHY 2	NM_018965;NM_001271821	TREM2			55.5315	41.7787	28.3407	88.4646	24.5236	14.4201	46.8555	51.762	34.7859	38.6665	37.1615	14.804	43.7769	40.254	28.0501	19.2595	62.5219	7.35972	62.7216	31.56	51.9017	42.2889	59.529	21.0796	2.21743	93.4838	33.7726	12.157	31.0755	25.9359	43.1054	48.4297	25.084	36.4646	44.7338	21.1863	20.1154	34.4332
TDRD3	ENSG00000142634	ENST00000196169;ENST00000484389;ENST00000377894;ENST00000377881;ENST00000648252;ENST00000621840;ENST00000377882;ENST00000463109;ENST00000471710		9	FLJ21007	tudor domain containing 3 [Source:HGNC Symbol;Acc:HGNC:20612]		NM_001146071;NM_030794;NM_001146070	TDRD3			23.0959	35.035	14.4503	158.197	60.8348	9.3395	90.8233	36.0683	128.606	37.4839	20.8181	28.2399	21.9904	233.701	307.048	12.9429	78.5878	40.5482	87.9355	125.509	10.742	102.078	196.1	80.2988	9.91299	44.1953	26.3341	12.7214	106.727	41.9323	43.9659	36.178	122.231	29.1176	26.9426	7.20521	15.9631	14.7025
SLC6A12	ENSG00000107341	ENST00000359674;ENST00000545058;ENST00000424061;ENST00000536824;ENST00000542825;ENST00000535498;ENST00000544782;ENST00000538272;ENST00000540094;ENST00000538580;ENST00000536116;ENST00000537793;ENST00000535347;ENST00000537826;ENST00000538424;ENST00000397296		16	BGT-1	solute carrier family 6 member 12 [Source:HGNC Symbol;Acc:HGNC:11045]		NM_001122848;NM_001122847;NM_003044;NM_001206931	SLC6A12			10.5961	31.96	25.0324	20.0414	19.584	78.6928	61.9414	49.2456	15.9012	41.0691	22.3209	16.1161	28.5439	12.5665	15.1926	15.1786	16.7448	25.7562	36.5676	27.2651	13.3178	23.7813	23.5325	10.1498	26.8218	14.0722	62.2693	40.4908	19.7605	18.7787	31.7992	33.6519	15.0047	18.8966	16.9283	13.756	22.961	22.9748
SAMD9	ENSG00000096968	ENST00000379958;ENST00000446617;ENST00000620985		3	C7orf5;FLJ20073;KIAA2004	sterile alpha motif domain containing 9 [Source:HGNC Symbol;Acc:HGNC:1348]	Familial normophosphatemic tumoral calcinosis;MIRAGE SYNDROME;TUMORAL CALCINOSIS NORMOPHOSPHATEMIC FAMILIAL;MIRAGE - myelodysplasia infection restriction of growth adrenal hypoplasia genital phenotypes enteropathy	NM_017654;NM_001193307	SAMD9			114.913	63.9817	65.0648	23.4216	107.039	77.4058	113.903	76.7424	80.3385	121.267	92.3564	131.521	50.9856	38.8524	33.914	104.455	70.3696	81.7096	121.657	76.861	10.5889	32.0423	5.18877	57.231	51.8224	15.4621	64.1659	129.838	48.6425	83.8458	75.9413	58.7313	56.007	82.0358	57.6746	111.733	57.4898	82.7808
GPAT3	ENSG00000198839	ENST00000514309;ENST00000506766;ENST00000395226;ENST00000509412;ENST00000264409;ENST00000513683;ENST00000509044;ENST00000611707		8	AGPAT10;AGPAT9;HMFN0839;LPAAT-theta;MAG1;MGC11324	glycerol-3-phosphate acyltransferase 3 [Source:HGNC Symbol;Acc:HGNC:28157]		NM_001256421;NM_032717;NM_001256422	GPAT3			9.67697	12.9086	7.48706	28.8863	6.28691	3.19615	6.9128	18.7743	6.52038	21.5137	15.9141	3.01682	10.2385	23.2512	33.1641	5.80677	11.0033	10.4461	4.55824	11.7935	10.0018	22.3885	88.4612	11.3671	3.39837	5.4098	8.0307	1.62089	19.6601	1.37878	2.43301	22.0658	7.87493	13.5706	23.5998	3.60055	9.34887	11.0893
GBP3	ENSG00000115091	ENST00000370482;ENST00000489444;ENST00000370481;ENST00000493594;ENST00000235878;ENST00000461384;ENST00000445969;ENST00000564665;ENST00000475853;ENST00000568006;ENST00000564037		11	FLJ10961	guanylate binding protein 3 [Source:HGNC Symbol;Acc:HGNC:4184]		NM_018284;NM_001319180;NM_001319179;NM_001319181	GBP3	NR_135007		300.487	220.613	224.541	23.7756	548.612	652.532	421.809	302.5	55.9092	607.702	709.453	480.086	685.366	275.313	163.317	281.62	51.1892	726.79	752.231	291.907	80.4313	327.355	173.243	341.741	314.683	148.545	412.93	862.918	50.1328	249.029	436.593	253.652	31.1756	454.372	441.484	918.069	618.151	673.644
SIGLEC15	ENSG00000101307	ENST00000389474;ENST00000602118;ENST00000546268;ENST00000587418;ENST00000593178		5	CD33L3;HsT1361	sialic acid binding Ig like lectin 15 [Source:HGNC Symbol;Acc:HGNC:27596]		NM_213602	SIGLEC15			39.933	76.1727	32.2937	38.3466	9.11615	12.1131	35.0517	46.0833	16.69	63.6534	14.3053	4.37868	16.7704	30.9009	37.7116	12.6767	34.3864	9.59323	52.2912	44.4113	33.1835	30.0509	68.3668	11.7619	2.52901	41.1343	21.7612	16.3463	36.6222	17.1359	22.8632	70.5062	17.7384	49.4725	37.0617	7.59662	13.286	13.4888
STAP1	ENSG00000196968	ENST00000265404;ENST00000396225		2	BRDG1;STAP-1	signal transducing adaptor family member 1 [Source:HGNC Symbol;Acc:HGNC:24133]	NON RARE IN EUROPE: Heterozygous familial hypercholesterolemia	NM_012108;NM_001317769	STAP1			4.12803	6.65321	2.787	0	7.8565	0.640966	24.2153	6.5764	25.0753	9.13413	1.71887	0.865917	0.277736	2.26871	2.11767	0.413103	5.78377	9.45232	36.9561	14.5457	0.84572	1.20711	0.264698	5.40112	0.683388	0.0927191	0.187369	9.6463	0.0951499	5.36996	14.9849	8.58137	15.4046	2.37562	1.02442	0.333946	0.923861	3.5962
POU2F2	ENSG00000165264	ENST00000389341;ENST00000342301;ENST00000560558;ENST00000526816;ENST00000529067;ENST00000560804;ENST00000534559;ENST00000533548;ENST00000560398;ENST00000529952;ENST00000598842;ENST00000528894;ENST00000526831;ENST00000530982;ENST00000531773;ENST00000625670;ENST00000524801;ENST00000636631;ENST00000532176;ENST00000558596		20	OCT2;OTF2	POU class 2 homeobox 2 [Source:HGNC Symbol;Acc:HGNC:9213]		NM_002698;NM_001207025;NM_001247994;NM_001207026	POU2F2			17.0037	11.4438	8.08455	32.6328	7.46879	8.75819	14.1735	16.273	9.56797	7.88554	14.4327	17.5656	40.4646	12.9502	15.3714	37.0555	5.58764	15.585	7.10976	5.6575	3.3788	6.38788	13.0831	14.0621	58.7245	21.8595	37.1911	8.47125	35.2992	7.99978	1.22164	13.6805	4.84746	12.9553	11.3691	26.6192	46.8257	12.6472
BIRC3	ENSG00000105401	ENST00000527309;ENST00000526421;ENST00000263464;ENST00000673846;ENST00000528940;ENST00000532808;ENST00000527336;ENST00000615299		8	API2;c-IAP2;cIAP2;hiap-1;MALT2;MIHC;RNF49	baculoviral IAP repeat containing 3 [Source:HGNC Symbol;Acc:HGNC:591]	MALT lymphoma	NM_001165;NM_182962	BIRC3			218.75	85.8248	120.255	281.312	168.002	185.645	235.265	176.747	118.135	154.864	173.888	376.977	619.421	98.2952	104.776	418.62	152.662	192.343	148.641	127.943	15.8111	75.9006	65.6983	95.7316	533.123	579.016	594.316	230.919	160.284	119.154	212.118	147.122	131.769	126.875	98.4338	247.49	467.155	140.182
ATP6V0D2	ENSG00000170310	ENST00000521564;ENST00000523635;ENST00000285393		3	ATP6D2;FLJ38708;VMA6	ATPase H+ transporting V0 subunit d2 [Source:HGNC Symbol;Acc:HGNC:18266]		NM_152565	ATP6V0D2			24.4126	41.9966	13.9614	56.7575	12.9475	14.5088	39.6138	59.8726	13.8108	42.3734	28.6704	6.7798	32.1782	37.4267	65.1709	15.2853	27.2357	9.04035	45.467	20.1537	22.9692	46.6124	111.381	14.1542	9.48242	37.0031	38.1794	8.68291	36.6322	12.0768	6.87254	51.9872	7.98918	38.2046	36.0705	12.4132	34.123	28.2684
SERPINA1	ENSG00000038945	ENST00000393087;ENST00000440909;ENST00000355814;ENST00000437397;ENST00000448921;ENST00000489769;ENST00000636712;ENST00000393088;ENST00000404814;ENST00000449399;ENST00000402629;ENST00000554720;ENST00000556091;ENST00000557492;ENST00000556955;ENST00000553327;ENST00000557118;ENST00000555289;ENST00000557361;ENST00000557093		20	A1A;A1AT;AAT;alpha-1-antitrypsin;alpha1AT;PI;PI1	serpin family A member 1 [Source:HGNC Symbol;Acc:HGNC:8941]	ALPHA-1-ANTITRYPSIN DEFICIENCY;Hemorrhagic disease due to alpha-1-antitrypsin Pittsburgh mutation	NM_000295;NM_001002235;NM_001127700;NM_001127707;NM_001127706;NM_001127702;NM_001127704;NM_001127703;NM_001127705;NM_001002236;NM_001127701	SERPINA1			259.521	365.46	496.067	181.14	725.331	371.735	256.285	465.289	624.858	382.816	392.418	478.758	495.384	927.511	680.311	528.841	553.218	574.115	282.063	584.516	859.941	417.446	339.545	546.729	648.16	121.207	243.451	490.6	420.386	786.254	558.752	443.868	706.907	492.547	449.107	819.014	528.456	503.144
GGT5	ENSG00000168159	ENST00000263112;ENST00000327365;ENST00000425408;ENST00000398292;ENST00000424217;ENST00000623756		6	GGT-REL;GGTLA1	gamma-glutamyltransferase 5 [Source:HGNC Symbol;Acc:HGNC:4260]		NM_001302465;NM_001099782;NM_001302464;NM_004121;NM_001099781	GGT5			6.22618	11.6834	2.62817	3.10386	4.96736	6.09865	4.60701	3.47946	4.77992	4.94786	5.0328	6.61314	13.4334	4.79334	5.9452	14.742	7.20207	8.18534	9.69789	12.6913	6.89682	6.75643	1.61727	5.8402	42.6398	2.70445	9.47379	2.64142	9.44804	7.1441	5.54387	7.39566	4.26429	5.9208	5.24396	16.2973	28.6118	7.04031
ALOX5AP	ENSG00000103490	ENST00000380490;ENST00000479597;ENST00000617770		3	FLAP	arachidonate 5-lipoxygenase activating protein [Source:HGNC Symbol;Acc:HGNC:436]	STROKE ISCHEMIC	NM_001629;NM_001204406	ALOX5AP			10.159	20.5377	3.8528	9.56864	1.27438	3.92052	2.76915	0.637113	0.482977	3.35429	5.26454	4.03129	13.2921	18.1511	7.23087	9.37368	1.78749	2.8647	0.342215	8.10081	16.8549	3.27566	12.1243	34.8147	6.64664	4.67991	10.0911	1.15527	16.2081	1.47535	1.71119	1.14968	3.57495	8.20204	8.26018	2.39001	17.5288	3.3926
CSF1	ENSG00000089351	ENST00000527192;ENST00000525659;ENST00000357302;ENST00000329608;ENST00000488198;ENST00000369802;ENST00000420111;ENST00000369801;ENST00000526001		9	M-CSF;MCSF;MGC31930	colony stimulating factor 1 [Source:HGNC Symbol;Acc:HGNC:2432]		NM_000757;NM_172212;NM_172211;NM_172210	CSF1			46.1654	129.214	41.9643	57.5165	23.858	26.4893	64.0126	20.0405	21.7112	117.463	24.3989	9.94	15.7059	15.6255	20.7117	28.4691	35.1663	28.3647	68.5078	51.5923	38.6391	25.5671	32.6565	59.8947	2.57558	51.3252	22.6719	28.492	35.7623	16.4307	21.5089	26.4302	20.126	40.8162	56.5101	13.5054	5.91013	12.9481
MAP1LC3A	ENSG00000162783	ENST00000374837;ENST00000360668;ENST00000397709;ENST00000476428		4	ATG8E;LC3;LC3A;MAP1ALC3;MAP1BLC3	microtubule associated protein 1 light chain 3 alpha [Source:HGNC Symbol;Acc:HGNC:6838]		NM_181509;NM_032514	MAP1LC3A			167.908	83.1493	164.942	26.0495	233.261	173.806	141.572	158.796	247.14	70.9482	117.59	247.441	59.4938	196.684	178.936	109.238	172.009	196.757	152.747	250.197	118.86	186.095	89.03	127.527	162.692	30.3189	85.1824	250.737	114.058	240.02	204.557	171.382	262.022	193.659	116.844	224.559	134.562	124.209
PNPT1	ENSG00000175582	ENST00000447944;ENST00000415374;ENST00000260604;ENST00000481066;ENST00000415489;ENST00000429805;ENST00000625249		7	DFNB70;old-35;OLD35;PNPase	polyribonucleotide nucleotidyltransferase 1 [Source:HGNC Symbol;Acc:HGNC:23166]	Autosomal recessive non-syndromic sensorineural deafness type DFNB;Combined oxidative phosphorylation defect type 13;COMBINED OXIDATIVE PHOSPHORYLATION DEFICIENCY 13;DEAFNESS AUTOSOMAL RECESSIVE 70;Hearing loss;Respiratory chain disorder	NM_033109	PNPT1			52.4106	53.3261	52.8558	13.7214	100.608	83.1051	97.8705	58.7759	76.775	96.0397	74.776	83.4412	22.0125	20.9522	13.8713	65.0706	61.5459	74.1812	106.158	58.4569	11.9168	36.7252	7.13638	54.6616	27.4875	9.81781	32.6738	78.4575	34.748	79.1404	90.1415	47.4509	46.214	83.9496	42.7144	100.507	24.0053	62.187
FABP5	ENSG00000108691	ENST00000297258;ENST00000396359;ENST00000486269;ENST00000481695		4	E-FABP;KFABP;PA-FABP	fatty acid binding protein 5 [Source:HGNC Symbol;Acc:HGNC:3560]		NM_001444	FABP5			483.081	307.136	476.893	1064.33	255.514	350.633	430.049	344.97	511.452	341.339	328.482	327.783	400.547	303.9	237.005	257.641	406.889	115.03	362.173	255.604	698.643	496.944	1303.11	427.202	54.0561	1006.11	323.752	198.784	246.078	182.84	292.206	307.334	500.573	284.784	394.452	151.733	200.797	394.057
ETV7	ENSG00000272419	ENST00000339796;ENST00000627426;ENST00000340181;ENST00000373737;ENST00000373738;ENST00000538992;ENST00000615781;ENST00000620358		8	TEL-2;TEL2	ETS variant transcription factor 7 [Source:HGNC Symbol;Acc:HGNC:18160]		NM_001207035;NM_001207039;NM_016135;NM_001207038;NM_001207036;NM_001207041;NM_001207037;NM_001207040	ETV7			21.1763	26.3792	32.1392	5.59811	43.3964	46.3895	44.4189	26.5352	25.9159	41.4072	33.7777	33.1023	10.088	5.4152	4.6057	18.3833	24.9803	35.5351	42.1499	19.7277	5.73684	16.1917	2.06456	8.9249	8.16623	3.12404	16.1222	42.5748	13.0286	42.0207	39.6742	21.4413	19.0403	26.0217	17.9315	27.0961	11.9143	30.6965
AL031777.2	ENSG00000183963	ENST00000635641;ENST00000650491;ENST00000635200		3		novel protein						3.65836	1.99852	4.12717	17.7155	2.99126	3.46432	4.97275	5.0135	6.81449	5.86301	3.55124	13.1883	13.7079	4.35099	4.03931	8.07662	0.702622	9.80802	3.8998	0.74686	0	1.86782	1.6844	2.02969	6.67709	35.7987	8.51991	10.0268	7.86497	5.29795	10.5993	5.57772	4.3087	1.40115	2.21777	7.17464	10.4907	7.57818
PADI2	ENSG00000118046	ENST00000375486;ENST00000479534;ENST00000466151;ENST00000375481		4	KIAA0994;PDI2	peptidyl arginine deiminase 2 [Source:HGNC Symbol;Acc:HGNC:18341]		NM_007365	PADI2			0.617295	10.7881	10.3105	0.705757	9.25331	5.31743	9.60194	25.4263	12.2123	10.5975	14.9007	4.86611	0.714717	8.11463	9.7024	0.446672	26.2718	7.04899	10.8127	10.1891	13.7192	23.9727	19.7189	4.02315	5.06813	0.0481583	4.04425	12.1673	10.7368	10.7722	10.836	37.4669	12.9434	27.8817	23.1881	8.56127	3.35001	8.34883
RNA5SP284	ENSG00000249138	ENST00000384547		1	RN5S284	RNA, 5S ribosomal pseudogene 284 [Source:HGNC Symbol;Acc:HGNC:43184]			RNA5SP284			35.6706	0	0	0	0	0	0	0	0	0	0	0	0	0	0	0	0	0	0	0	0	0	4.26e-06	0	0	0	0	0	0	0	0	0	0	0	0	0	0	0
APOD	ENSG00000119929	ENST00000343267;ENST00000458447;ENST00000421243;ENST00000453131;ENST00000463719		5		apolipoprotein D [Source:HGNC Symbol;Acc:HGNC:612]		NM_001647	APOD			0	0.930748	1.53422	8.67081	0.443988	0	0.997938	0	0.10566	1.06193	0.616874	0	2.18935	1.19535	0.840003	0.535135	1.23853	0.289576	0.197539	1.09468	0	0.282469	0.254696	0	0	2.73878	3.66639	0.333998	0.963934	0.918124	0.247074	0.693692	1.83704	0.121762	0.906765	0	0.700731	2.2112
SAMSN1	ENSG00000182985	ENST00000400564;ENST00000400566;ENST00000644288;ENST00000647101;ENST00000463807;ENST00000493640;ENST00000435732;ENST00000400562;ENST00000469393;ENST00000467280;ENST00000285670;ENST00000619120		12	HACS1;NASH1;SASH2;SH3D6B;SLy2	SAM domain, SH3 domain and nuclear localization signals 1 [Source:HGNC Symbol;Acc:HGNC:10528]		NM_022136;NM_001256579;NM_001256370;NM_001286523	SAMSN1			180.076	72.6861	128.661	38.8618	244.972	274.224	76.9726	89.6021	198.033	61.343	161.916	292.596	76.2685	148.537	132.186	96.4663	191.912	226.87	45.7127	167.622	161.762	116.441	95.5967	130.949	215.593	32.7513	85.6896	290.141	90.7457	283.572	337.147	113.649	182.205	101.11	92.6648	208.653	193.946	158.761
FN1	ENSG00000135678	ENST00000421182;ENST00000354785;ENST00000323926;ENST00000336916;ENST00000357867;ENST00000359671;ENST00000492816;ENST00000446046;ENST00000443816;ENST00000432072;ENST00000498719;ENST00000356005;ENST00000456923;ENST00000494446;ENST00000469569;ENST00000473614;ENST00000480024;ENST00000461974;ENST00000485567;ENST00000460217;ENST00000438981;ENST00000474036;ENST00000490833;ENST00000480737;ENST00000471193…		27	CIG;FINC;GFND2;LETS;MSF	fibronectin 1 [Source:HGNC Symbol;Acc:HGNC:3778]	Fibronectin glomerulopathy;Spondylometaphyseal dysplasia 'corner fracture' type;GLOMERULOPATHY WITH FIBRONECTIN DEPOSITS 2;Spondylometaphyseal Dysplasia with Corner Fractures	NM_001306132;NM_212482;NM_001365521;NM_001306129;NM_002026;NM_212474;NM_001365524;NM_001365520;NM_001365518;NM_212478;NM_001306131;NM_001306130;NM_001365522;NM_001365519;NM_001365517;NM_001365523;NM_212476;NM_054034	FN1			209.211	71.1034	18.287	18.2677	37.9318	13.4775	12.047	16.883	73.1062	22.6695	22.4143	40.275	16.6531	103.237	49.5078	10.9993	84.5478	27.6995	19.6635	128.65	29.6104	64.9137	20.1903	13.4915	7.6895	255.56	46.225	6.39053	12.7108	17.6026	10.4346	14.82	57.5521	16.2311	48.0289	34.2964	11.5486	53.0021
MARCKSL1	ENSG00000181045	ENST00000329421		1	F52;MacMARCKS;MLP;MLP1	MARCKS like 1 [Source:HGNC Symbol;Acc:HGNC:7142]		NM_023009	MARCKSL1			43.7002	23.368	32.1508	36.4316	33.5237	224.823	67.8392	32.5136	38.5882	33.0555	28.4863	174.071	49.7102	20.447	14.4757	41.2805	17.7779	49.2107	49.1384	34.2165	9.14783	21.4366	7.18586	16.1285	68.5936	27.3357	46.4833	60.2116	14.6481	54.0609	62.4153	22.9973	23.8789	26.7465	19.5918	72.9689	43.1908	53.2438
AC090527.2	ENSG00000181555	ENST00000564080		1		novel protein						0.000119139	17.4343	2.65808	9.65251	14.4536	3.73773	11.3596	27.0538	24.0801	34.1871	10.4568	14.4105	19.8512	10.7646	11.8946	10.1977	11.3112	8.60393	6.67817	12.3795	2.22781	29.4229	10.3129	10.3054	9.68293	29.0799	6.40227	17.9903	4.37034	1.86941	1.03064	2.69022	17.6719	26.1221	15.0975	22.2279	21.7895	10.7504
AL592429.1	ENSG00000250317	ENST00000403909		1		DnaJ (Hsp40) homolog, subfamily C, member 7 (DNAJC7) pseudogene						5.35498	2.54103	7.45863	0.918986	5.44612	0.816196	2.35953	2.96372	12.6928	2.56488	1.79126	1.59557	1.16559	7.62073	4.88123	0.970245	4.66781	4.31436	0.620135	19.483	4.93885	4.7956	1.09728	8.5747	3.52957	0.255958	1.66807	3.87192	3.01714	4.86562	15.8343	5.90319	15.8582	3.77236	3.45464	1.80596	3.23557	3.26397
AC239804.2	ENSG00000140750	ENST00000622818		1		Neuroblastoma breakpoint family (NBPF) pseudogene						3.79607	3.32192	3.45405	18.4068	11.5819	36.9262	7.27187	7.11499	5.75333	5.24891	2.83959	32.844	25.6671	3.57354	4.14513	16.6658	1.4124	6.05764	3.4217	6.93653	2.01541	4.33074	2.62353	3.7097	20.5261	10.1652	19.5672	8.13125	6.70163	10.6112	3.72648	2.30906	1.37765	6.15645	3.40006	28.5774	14.5237	12.176
GMPR	ENSG00000086504	ENST00000259727;ENST00000543191;ENST00000544145;ENST00000540478		4		guanosine monophosphate reductase [Source:HGNC Symbol;Acc:HGNC:4376]		NM_006877	GMPR			56.2021	92.8553	98.4005	7.3992	106.749	123.518	122.026	91.5805	83.5389	122.55	75.0312	71.9061	9.00614	39.0789	27.0727	33.9831	96.7175	79.6835	152.008	95.1754	77.4116	73.0186	26.218	53.61	13.6137	5.60304	19.4348	130.293	22.4985	162.42	113.902	85.3679	66.24	73.7867	54.0725	73.2676	10.7663	80.7776
PIM2	ENSG00000135094	ENST00000376509;ENST00000485431;ENST00000442430		3		Pim-2 proto-oncogene, serine/threonine kinase [Source:HGNC Symbol;Acc:HGNC:8987]		NM_006875	PIM2			61.7634	23.9361	32.3035	78.9059	28.4302	100.058	57.1185	78.6098	20.0871	27.2874	57.0359	149.435	162.312	35.5562	44.717	134.039	20.6353	68.0145	49.2955	15.9475	7.58502	27.0588	43.1061	21.2764	299.609	107.109	121.746	88.9613	84.2426	32.993	16.4373	51.7499	23.2665	38.6649	29.5172	94.7341	164.83	73.8721
CSF3	ENSG00000172301	ENST00000583218;ENST00000394149;ENST00000582798;ENST00000225474;ENST00000579852;ENST00000479880;ENST00000331769;ENST00000394148;ENST00000577675		9	C17orf33;G-CSF;GCSF;MGC45931	colony stimulating factor 3 [Source:HGNC Symbol;Acc:HGNC:2438]		NM_172219;NM_000759;NM_172220;NM_001178147	CSF3	NR_168491;NR_033662;NR_168490;NR_168489		8.43395	1.81833	2.92421	20.3624	8.82987	24.775	12.6193	8.72717	8.64632	6.74505	5.29789	25.472	49.386	7.66592	2.31052	24.0924	1.5228	5.53429	4.46037	4.23217	3.10891	4.07953	1.2054	1.41686	17.7998	5.18988	4.26792	16.3063	7.64627	17.337	20.6247	4.29903	4.57011	5.29627	3.61774	23.4239	51.5339	13.4746
AL034430.2	ENSG00000094916	ENST00000649912		1		novel protein						0	0	10.6321	13.9697	0	0	29.9139	0	5.53445	1.18841	0	0	2.79761	4.83292	13.71	3.6173	7.64098	0	1.15725	8.64461	0	12.5353	11.5861	19.2578	0	13.3545	11.7698	0	0	0	2.80163	3.36146	0	3.18178	8.25267	0	0.441192	21.7637
AC018755.2	ENSG00000160214	ENST00000599649;ENST00000429354		2		novel transcript, sense intronic to AC018755.18						17.9799	21.089	11.3513	11.3982	7.23665	29.3869	21.4359	10.8053	12.6521	14.6337	23.0964	15.2787	32.5722	20.5251	7.31257	30.5249	16.5828	14.4063	4.3806	20.193	11.7822	14.5149	3.72864	6.1375	38.4072	18.7511	26.8691	21.4395	25.8553	7.38706	10.6716	21.4953	15.8424	18.7023	22.6031	49.8059	28.613	14.0778
PPM1D	ENSG00000161813	ENST00000305921;ENST00000392995;ENST00000590418;ENST00000629650		4	PP2C-DELTA;Wip1	protein phosphatase, Mg2+/Mn2+ dependent 1D [Source:HGNC Symbol;Acc:HGNC:9277]	Hereditary breast cancer;Breast Cancer;JANSEN-DE VRIES SYNDROME;PPM1D syndrome	NM_003620	PPM1D			5.79597	3.7844	2.66255	8.23338	4.884	3.81776	8.01459	6.20055	7.15912	6.3381	6.6545	9.04084	8.82912	7.95739	7.49443	6.94419	7.80283	5.31862	8.33681	4.85373	0.892863	4.36343	4.44006	5.73836	12.2782	5.99622	7.09733	9.59361	6.96359	3.23588	5.14969	8.15946	6.95374	5.73901	5.85071	10.1617	6.38525	6.59194
CXCR4	ENSG00000175445	ENST00000409817;ENST00000241393;ENST00000466288		3	CD184;D2S201E;fusin;HM89;HSY3RR;LESTR;NPY3R;NPYR;NPYY3R	C-X-C motif chemokine receptor 4 [Source:HGNC Symbol;Acc:HGNC:2561]	WHIM SYNDROME	NM_001348060;NM_001008540;NM_003467;NM_001348059;NM_001348056	CXCR4			134.425	79.1374	35.6505	216.5	35.4456	59.2534	60.4164	147.246	87.2927	41.1874	53.7165	139.432	239.883	126.921	184.131	114.49	38.2217	32.711	60.2244	48.1456	46.9736	154.03	334.089	34.9	185.736	472.549	140.477	64.9086	85.8741	48.804	24.8926	121.19	36.0185	30.7055	63.4035	107.927	189.219	109.836
GADD45B	ENSG00000122406	ENST00000586759;ENST00000215631;ENST00000592937;ENST00000585359;ENST00000587345;ENST00000587887;ENST00000593043		7	DKFZP566B133;GADD45BETA;MYD118	growth arrest and DNA damage inducible beta [Source:HGNC Symbol;Acc:HGNC:4096]		NM_015675	GADD45B			50.6478	72.885	172.139	84.7845	182.145	271.789	165.338	144.894	141.599	97.9606	114.558	112.148	84.7137	84.241	101.616	128.496	122.278	123.971	127.813	73.3436	195.132	141.326	187.847	65.8995	104.085	64.2741	81.9209	176.722	82.9989	260.356	204.042	92.6689	149.02	94.952	86.6362	104.606	73.027	123.911
PHGDH	ENSG00000089063	ENST00000493622;ENST00000641597;ENST00000641720;ENST00000642041;ENST00000641947;ENST00000641213;ENST00000641074;ENST00000496756;ENST00000641115;ENST00000642021;ENST00000641491;ENST00000369409;ENST00000641023;ENST00000641513;ENST00000641573;ENST00000641587;ENST00000641570;ENST00000641891;ENST00000641375;ENST00000462324;ENST00000641371;ENST00000641272;ENST00000641247;ENST00000641756;ENST00000641711…		34	PDG;PGDH;SERA	phosphoglycerate dehydrogenase [Source:HGNC Symbol;Acc:HGNC:8923]	3-phosphoglycerate dehydrogenase deficiency infantile/juvenile form;Neu-Laxova syndrome;NEU-LAXOVA SYNDROME 1;PHOSPHOGLYCERATE DEHYDROGENASE DEFICIENCY	NM_006623	PHGDH			15.2553	34.8828	6.0811	26.9395	7.0052	4.33239	23.3424	11.4915	6.40013	26.2223	7.3373	5.97378	26.3669	4.98776	15.0351	23.9204	6.99221	6.16811	18.2091	36.7557	7.12966	5.3349	32.6461	18.2434	3.20429	24.0057	22.793	1.3406	19.9386	4.46757	10.1501	13.163	8.83617	18.0728	25.0097	9.10384	17.5188	13.6019
CAPN5	ENSG00000164828	ENST00000531028;ENST00000527066;ENST00000648180;ENST00000529629;ENST00000456580;ENST00000533889;ENST00000648752;ENST00000527129		8	ADNIV;HTRA3;nCL-3;VRNI	calpain 5 [Source:HGNC Symbol;Acc:HGNC:1482]	Autosomal dominant neovascular inflammatory vitreoretinopathy;VITREORETINOPATHY NEOVASCULAR INFLAMMATORY	NM_004055	CAPN5			4.84185	3.80781	0.389679	1.87901	1.15857	4.93076	3.765	9.2313	3.99845	1.88436	3.78208	6.96436	8.0701	5.44407	8.16786	3.27414	2.62059	0.606444	10.1416	4.06289	1.59947	9.70698	32.5531	1.95924	15.5019	2.91485	4.39904	0.755912	3.62342	2.09913	3.13148	5.87017	3.32818	2.26025	4.58732	9.55199	8.56328	9.79411
AC006978.2	ENSG00000108622	ENST00000442800		1		novel protein, ZNRF2-LINC01176 readthrough						19.4414	3.16158	8.69815	6.76743	30.236	13.7388	9.32273	6.77101	8.61745	8.92236	13.9453	34.0769	13.646	7.21655	7.63598	17.18	10.5423	11.7784	8.58531	13.6269	0.72096	1.30364	0.439831	7.64778	10.1978	2.27351	12.5992	32.5743	5.48499	22.7788	17.5867	12.6797	11.2894	8.27819	5.57075	20.8946	5.6875	8.68225
GNG2	ENSG00000166734	ENST00000553432;ENST00000556522;ENST00000557376;ENST00000553560;ENST00000554832;ENST00000553299;ENST00000335281;ENST00000557208;ENST00000555472;ENST00000556766;ENST00000554840;ENST00000554736;ENST00000556752;ENST00000556471;ENST00000554875;ENST00000615906		16		G protein subunit gamma 2 [Source:HGNC Symbol;Acc:HGNC:4404]		NM_001243774;NM_053064;NM_001243773	GNG2			15.1184	9.21456	3.22528	49.8983	3.79121	25.7528	10.2516	43.4725	15.7348	4.71627	15.6576	41.8193	88.4627	28.2488	20.8707	50.0136	12.0679	9.48541	16.2514	13.9136	24.8109	16.3802	42.1402	9.15308	64.4468	34.9753	23.6286	2.41914	33.3296	4.46471	19.9125	15.4088	16.2409	15.5002	23.617	31.678	115.833	12.6261
PLOD2	ENSG00000090615	ENST00000461497;ENST00000282903;ENST00000360060;ENST00000494950;ENST00000495700;ENST00000475505;ENST00000478436;ENST00000460520;ENST00000469350;ENST00000480704		10	LH2	procollagen-lysine,2-oxoglutarate 5-dioxygenase 2 [Source:HGNC Symbol;Acc:HGNC:9082]	Bruck syndrome;BRUCK SYNDROME 2;Bruck syndrome type 2	NM_182943;NM_000935	PLOD2			21.4002	1.31181	2.12068	23.6924	0.707037	4.22776	1.31516	2.4229	0.819731	0.156672	1.1882	29.3925	32.72	3.61778	1.61988	35.67	1.05131	1.57193	0.668474	3.26187	1.73919	0.492472	0.720705	1.50376	21.4627	39.04	15.8505	1.36715	4.8295	1.81896	3.08065	1.52903	1.10636	0.788843	0.624945	19.9078	22.2977	1.78853
BNIP3	ENSG00000010810	ENST00000368636;ENST00000540159;ENST00000633835;ENST00000631806		4	Nip3	BCL2 interacting protein 3 [Source:HGNC Symbol;Acc:HGNC:1084]		NM_004052	BNIP3			276.621	63.2403	48.8436	310.988	59.0589	104.725	43.7583	56.8871	40.6745	46.8582	106.104	371.997	481.601	82.4173	111.026	467.906	59.5543	82.8489	36.4781	71.6393	16.6729	26.3529	40.3242	66.4946	340.991	393.939	395.517	79.4711	254.077	49.4424	59.4492	54.4912	81.3248	47.4036	59.9822	415.87	465.065	112.043
TNIP3	ENSG00000130592	ENST00000057513;ENST00000507879;ENST00000509841;ENST00000511909;ENST00000515605;ENST00000515036;ENST00000506753		7	ABIN-3;FLJ21162;LIND	TNFAIP3 interacting protein 3 [Source:HGNC Symbol;Acc:HGNC:19315]		NM_024873;NM_001128843;NM_001244764	TNIP3			30.5619	26.5786	33.0099	22.552	48.5009	22.6259	27.5811	9.29391	38.7994	31.1845	34.2534	30.4065	26.8127	42.6621	28.3262	43.521	49.3065	58.7266	11.8812	56.2204	12.3544	11.7246	1.93451	59.8054	52.1835	7.87469	13.6648	33.3672	20.3847	52.1321	89.8023	19.2186	92.2203	53.4219	28.2649	45.0451	41.0872	21.7562
CCL1	ENSG00000198692	ENST00000225842		1	I-309;P500;SCYA1;SISe;TCA3	C-C motif chemokine ligand 1 [Source:HGNC Symbol;Acc:HGNC:10609]		NM_002981	CCL1			6.50572	12.4734	7.23754	2.44291	1.80662	0.448698	3.09989	4.95867	9.14813	14.464	7.16387	0.540749	0.675287	1.46381	0.294658	1.32784	3.62007	3.94237	5.32301	12.0017	8.63393	1.87004	0.129204	12.5185	0	2.53914	1.20279	1.00473	2.83924	2.24957	8.35478	3.02723	5.42904	4.52909	33.5932	0.277005	0.575406	4.31252
IL36G	ENSG00000184293	ENST00000447128;ENST00000376489;ENST00000259205		3	IL-1F9;IL-1H1;IL-1RP2;IL1E;IL1F9;IL1H1	interleukin 36 gamma [Source:HGNC Symbol;Acc:HGNC:15741]		NM_001278568;NM_019618	IL36G			0.880359	0	0.197256	21.8092	0.0899297	1.87153	0.319762	0	0	0	0.678203	2.83002	33.5017	0.877626	0.382416	15.9302	0	0.75187	0	1.315	0	0.600799	0	0.370974	0.781979	27.7862	2.7838	0	3.43	0.107766	0	0	0	0.396664	0.319209	3.97371	14.2606	0
FADS2	ENSG00000185339	ENST00000574708;ENST00000257261;ENST00000522639;ENST00000522056;ENST00000517839;ENST00000518606;ENST00000517312;ENST00000521849;ENST00000278840;ENST00000521571;ENST00000520145;ENST00000355484;ENST00000543584;ENST00000523235;ENST00000522359		15	D6D;DES6;FADSD6;LLCDL2;SLL0262;TU13	fatty acid desaturase 2 [Source:HGNC Symbol;Acc:HGNC:3575]		NM_001281501;NM_001281502;NM_004265	FADS2			41.5699	14.6344	31.8441	62.2562	16.4003	7.83391	13.7897	18.2956	27.5796	35.5543	21.5552	1.09869	4.94674	46.1905	39.845	11.8839	35.1971	21.3573	15.9386	51.5862	32.0776	37.7292	25.6785	28.6427	0.860033	40.1938	8.51756	12.0242	39.9848	22.3161	26.7704	10.363	28.2519	27.1422	23.2364	12.168	5.90812	18.1096
TXLNGY	ENSG00000203950	ENST00000407724;ENST00000459719;ENST00000447520;ENST00000445715;ENST00000538014;ENST00000447202;ENST00000588613;ENST00000589075;ENST00000585549;ENST00000587095;ENST00000488280;ENST00000253320;ENST00000593000;ENST00000592697		14	CYorf15A;CYorf15B;TXLNG2P	taxilin gamma pseudogene, Y-linked [Source:HGNC Symbol;Acc:HGNC:18473]			TXLNGY	NR_045129;NR_045128		0	0	0.0323152	19.999	21.198	0.0474745	0	0.0436344	0.164434	0	0.193476	0	25.7827	29.0987	0	21.6879	23.8161	0.0263921	27.9372	0.0110119	10.8806	0	0.0353619	0.0307098	33.4677	0	0.102139	24.9785	0.103244	0	0.0455435	22.2179	0.0099058	25.2372	0.186582	0.014458	0	0.013284
CYP7B1	ENSG00000132356	ENST00000523954;ENST00000310193		2	SPG5A	cytochrome P450 family 7 subfamily B member 1 [Source:HGNC Symbol;Acc:HGNC:2652]	Autosomal recessive spastic paraplegia type 5A;Congenital bile acid synthesis defect type 3;BILE ACID SYNTHESIS DEFECT CONGENITAL 3;SPASTIC PARAPLEGIA 5A AUTOSOMAL RECESSIVE	NM_001324112;NM_004820	CYP7B1			2.33882	1.15525	1.63828	4.703	3.31072	12.5346	4.59303	2.52617	2.82249	5.01208	1.59174	4.68147	10.9009	1.86275	0.536667	4.22458	2.80067	10.0372	5.72442	3.10103	0.0928143	0.298114	0.920855	0.841836	36.5445	4.74145	22.7771	13.5628	5.74144	2.23397	3.20544	7.52264	3.89049	2.37622	0.565335	3.10439	8.52408	0.622338
AC006486.1	ENSG00000101577	ENST00000594664;ENST00000676949		2		novel protein						3.33472	5.33309	2.19138	5.04404	4.91761	0	4.06969	4.77171	0	4.45415	2.47891	4.28486	8.47725	6.03518	4.87078	3.13064	12.9246	0	3.54264	4.63354	12.2199	7.50256	2.45355	7.98942	4.68141	12.7263	5.51605	7.87796	2.38813	3.36758	2.63192	2.23293	1.12171	8.06875	13.2499	1.40408	4.2938	2.93753
AL669918.1	ENSG00000186111	ENST00000452392		1		novel protein, TAP2-HLA-DOB readthrough						13.7174	14.2888	17.5212	1.56133	11.7996	21.5592	9.77246	21.6254	0	14.2215	8.15557	11.3171	2.76135	2.83649	4.07921	1.49093	11.9605	33.3321	24.1647	6.16518	1.31426	2.67706	1.35789	11.1028	10.8338	4.91182	17.6373	22.5633	4.23472	15.1084	8.45e-08	12.9367	3.36711	10.7074	9.15822	5.89579	7.61799	12.6477
DTX4	ENSG00000168288	ENST00000532982;ENST00000227451;ENST00000531902;ENST00000527475		4	KIAA0937;RNF155	deltex E3 ubiquitin ligase 4 [Source:HGNC Symbol;Acc:HGNC:29151]		NM_001300727;NM_015177	DTX4			10.6597	21.1227	14.7429	41.8411	4.44205	26.4802	21.9193	26.041	2.76086	14.0478	22.8381	28.2502	56.9742	19.5984	23.2419	47.8963	6.10933	22.7368	7.4593	8.63373	10.7044	8.1262	3.89681	13.0642	53.8651	37.3849	105.775	11.8431	59.3781	4.29616	4.6052	13.1851	2.2664	20.0246	14.1806	31.2461	69.7774	10.8825
DDX58	ENSG00000125844	ENST00000679665;ENST00000379883;ENST00000379868;ENST00000679771;ENST00000681352;ENST00000680733;ENST00000679859;ENST00000681448;ENST00000680883;ENST00000679662		10	DKFZp434J1111;FLJ13599;RIG-1;RIG-I;RIG1	DExD/H-box helicase 58 [Source:HGNC Symbol;Acc:HGNC:19102]	Singleton-Merten dysplasia;SINGLETON-MERTEN SYNDROME 2;Singleton-Merten syndrome	NM_001385913;NM_001385907;NM_001385909;NM_014314;NM_001385912;NM_001385914;NM_001385910	DDX58			97.0979	64.9518	84.1204	24.0016	131.11	158.538	120.179	72.556	124.097	112.864	84.0036	154.584	46.035	30.5849	22.3456	101.743	91.5833	97.2855	130.275	101.311	19.9169	50.9093	7.13315	57.5981	36.677	14.3778	43.8949	129.9	43.2858	124.178	145.852	67.6051	84.7414	85.0131	57.1949	146.016	35.7652	100.245
FCGR1B	ENSG00000175470	ENST00000453173;ENST00000616817;ENST00000369384;ENST00000472543;ENST00000615565;ENST00000471609;ENST00000369383;ENST00000369178;ENST00000466915;ENST00000623603		10	CD64b	Fc fragment of IgG receptor Ib [Source:HGNC Symbol;Acc:HGNC:3614]			FCGR1B	NR_045213;NR_164759;NR_164760		0.613815	16.1307	11.5621	3.39224	5.7635	6.00848	26.2246	10.9355	12.9511	11.6199	3.52373	5.95918	0.746057	10.4805	20.2365	0.805716	12.0078	8.40836	10.8374	12.0678	2.95744	5.95729	2.26781	9.63175	4.348	1.81678	5.54812	13.6496	11.4886	3.32147	28.8683	11.143	37.9919	5.65512	2.07808	7.18375	0.153979	0.412814
SEMA7A	ENSG00000111196	ENST00000261918;ENST00000542748;ENST00000543145;ENST00000569617		4	CD108;H-Sema-L;SEMAL	semaphorin 7A (John Milton Hagen blood group) [Source:HGNC Symbol;Acc:HGNC:10741]	BLOOD GROUP JOHN MILTON HAGEN SYSTEM	NM_003612;NM_001146030;NM_001146029	SEMA7A			2.73726	3.64686	4.25407	7.64239	1.93394	11.4077	9.59837	8.91481	2.54423	4.85832	4.76112	4.35277	8.37711	2.56108	5.30914	5.56357	3.25785	5.32252	4.95547	2.1562	1.82835	5.00213	9.73765	2.73872	9.53631	5.64678	17.4943	4.43859	6.60505	1.55207	3.55109	5.24143	1.8552	4.42601	3.99372	3.67183	6.28574	3.43249
TRGV5	ENSG00000124766	ENST00000390344		1	TCRGV5;V1S5	T cell receptor gamma variable 5 [Source:HGNC Symbol;Acc:HGNC:12290]			TRGV5			28.507	4.03387	0.341068	3.24943	25.065	17.2061	4.85084	8.29389	4.97777	1.81108	3.75704	11.7488	4.08218	2.29913	14.7266	14.9075	18.3328	19.8703	6.41929	5.69128	2.35151	6.88278	0.845363	19.6949	6.849	6.93329	2.39079	2.64795	5.94925	2.52627	8.84086	14.9239	6.26189	6.0816	14.0441	32.8458	4.20576	5.85445
TBC1D3L	ENSG00000170265	ENST00000617678;ENST00000612727		2		TBC1 domain family member 3L [Source:HGNC Symbol;Acc:HGNC:51246]		NM_001291459;NM_001369501;NM_001369500;NM_001369499;NM_001369503	TBC1D3L			4.40542	4.86223	7.96503	15.7441	1.51171	13.6537	11.6859	10.4808	2.08775	3.07506	0.17031	13.4476	13.2201	9.45229	9.97104	13.3321	6.54768	3.65127	6.48439	0	4.21184	10.4626	12.0643	8.24745	11.1495	11.4597	5.82084	12.1465	10.2002	6.26121	10.3134	4.26702	5.55463	2.57129	5.72885	9.68369	9.63494	4.03735
NCOA5	ENSG00000269335	ENST00000290231;ENST00000372291		2	bA465L10.6;CIA	nuclear receptor coactivator 5 [Source:HGNC Symbol;Acc:HGNC:15909]		NM_001348148;NM_001348151;NM_001348150;NM_020967;NM_001348149	NCOA5			14.3325	17.0002	20.3378	31.6733	14.8498	19.5653	21.3542	9.16754	8.38167	17.6776	14.8424	20.7479	18.7562	14.6809	8.25298	25.5423	13.0131	21.1975	15.177	13.0194	2.50429	7.09885	1.15286	13.769	35.4817	7.18069	28.4891	22.1036	22.1954	21.4808	9.58459	13.7902	12.0525	16.0851	14.5614	18.7808	27.5982	13.1141
PCBP3	ENSG00000197712	ENST00000465077;ENST00000400314;ENST00000472191;ENST00000681687;ENST00000594149;ENST00000628776;ENST00000593338;ENST00000609985;ENST00000594320;ENST00000610200;ENST00000423045;ENST00000400310;ENST00000400308;ENST00000400309;ENST00000449640;ENST00000481302;ENST00000498121;ENST00000549265;ENST00000400305;ENST00000400304;ENST00000468429;ENST00000475402		22	FLJ44028;PCBP3-OT1;PCBP3OT	poly(rC) binding protein 3 [Source:HGNC Symbol;Acc:HGNC:8651]		NM_001382286;NM_001382287;NM_001382281;NM_001382277;NM_001382279;NM_020528;NM_001382284;NM_001384156;NM_001382285;NM_001382283;NM_001382282;NM_001348240;NM_001382288;NM_001348243;NM_001348245;NM_001348244;NM_001348241;NM_001130141;NM_001348239;NM_001348238;NM_001382278;NM_001348242;NM_001382276	PCBP3	NR_145492;NR_145493		3.93023	3.9829	2.04235	32.737	3.24186	3.19797	3.43831	2.6138	1.02577	0.901138	0.586217	3.7828	4.89966	1.26682	1.87808	3.69914	0.639297	3.97769	1.7947	0.614041	0	0.671603	3.16277	1.48751	2.47266	15.6922	2.73824	1.80202	3.07428	0.460391	0.349718	0.947117	1.11098	1.69845	4.45121	5.38709	0.929279	2.51678
AC020765.6	ENSG00000158805	ENST00000679262;ENST00000395607;ENST00000677940		3		novel protein						5.80124	16.32	10.2224	2.33231	12.1035	10.2044	26.5134	3.42292	7.7199	17.5868	3.71554	1.77906	1.42299	1.51204	4.56452	1.75685	4.79655	0	14.0906	5.03554	6.78969	4.37836	1.80168	2.12745	0.131427	7.60699	3.36936	6.37454	0.960178	15.8973	32.5877	4.99289	3.25204	5.74362	2.92387	2.8154	0	2.12556
TRIM26	ENSG00000106733	ENST00000480999;ENST00000437089;ENST00000454678;ENST00000453195;ENST00000416596;ENST00000418026;ENST00000434785;ENST00000487829		8	RNF95;ZNF173	tripartite motif containing 26 [Source:HGNC Symbol;Acc:HGNC:12962]		NM_003449;NM_001242783	TRIM26			2.73634	12.4378	8.3084	12.714	3.77122	0	0	0	3.77127	9.3156	6.96815	16.6283	0	3.49596	2.48529	10.786	11.0747	3.29427	15.4821	13.3359	11.2292	7.02767	3.12755	6.04806	9.19687	2.60305	10.5512	8.4941	0.178985	11.0496	0	0	8.65559	13.4843	7.97104	15.5442	3.36636	5.12556
CHI3L1	ENSG00000228253	ENST00000473185;ENST00000255409;ENST00000404436;ENST00000478742;ENST00000472064		5	GP39;YK-40;YKL40	chitinase 3 like 1 [Source:HGNC Symbol;Acc:HGNC:1932]	ASTHMA-RELATED TRAITS SUSCEPTIBILITY TO 7;Schizophrenia	NM_001276	CHI3L1			3230.24	5182.16	3998.9	763.73	4041.09	1139.32	7107.63	11684.4	5084.68	9987.08	6587.92	588.035	2160.22	4813.95	7554.92	3219.66	7744.04	2684.63	6523.98	10902.3	1502.16	9801.01	14513.6	446.571	1088.92	860.475	4267.1	2808.9	12746.9	3264.22	3733.54	11020.9	6074.86	4406.61	7036.22	2622.54	3197	3103.22
RARRES1	ENSG00000134809	ENST00000237696;ENST00000462663;ENST00000479756;ENST00000471444;ENST00000498640		5	LXNL;TIG1	retinoic acid receptor responder 1 [Source:HGNC Symbol;Acc:HGNC:9867]		NM_206963;NM_002888	RARRES1			7.55403	10.7503	15.9402	6.1492	19.5122	4.53745	48.9325	55.6409	29.3455	49.4809	30.5817	9.73347	3.65413	39.6124	35.3814	4.39792	52.4935	22.2749	34.8953	13.5557	13.193	57.8762	110.076	9.21242	10.2823	8.55836	18.8764	28.9329	20.402	12.6006	26.5372	76.3846	54.7091	40.6804	24.6199	25.8588	16.6363	15.4319
WFDC21P	ENSG00000145782	ENST00000588180;ENST00000589987;ENST00000566140;ENST00000590346;ENST00000592556;ENST00000590012;ENST00000587298;ENST00000589777;ENST00000645235		9	lnc-DC;LNCDC;LOC645638	WAP four-disulfide core domain 21, pseudogene [Source:HGNC Symbol;Acc:HGNC:50357]			WFDC21P	NR_030732		57.0544	60.7792	72.2411	19.7466	40.9813	16.1175	12.5059	22.3729	45.0857	10.0976	17.5575	14.2715	21.8577	29.8486	35.4341	31.4198	50.3299	24.3897	11.5483	70.7991	94.0323	11.8655	12.45	73.1454	25.1072	17.2655	12.5343	13.1889	24.4285	41.9864	74.5265	21.8908	61.9338	29.5716	47.1494	13.4726	22.5144	36.3471
JMJD7	ENSG00000270672	ENST00000397299;ENST00000408047;ENST00000431823;ENST00000405106;ENST00000562035;ENST00000478178		6		jumonji domain containing 7 [Source:HGNC Symbol;Acc:HGNC:34397]		NM_001114632	JMJD7			25.125	34.9529	29.0155	11.0358	28.1561	33.0515	27.6979	13.0719	26.0332	16.9345	27.1517	19.3062	10.685	29.0721	26.5556	11.0268	25.3406	31.9379	15.9871	22.0589	31.4024	16.789	6.40255	25.6426	17.9539	7.65212	15.1403	30.4169	29.4886	59.1432	45.3233	22.2542	42.0631	23.499	20.5488	22.867	16.2327	31.4128
MID1IP1	ENSG00000133065	ENST00000614558;ENST00000457894;ENST00000378474;ENST00000336949		4	FLJ10386;G12-like;MIG12;STRAIT11499;THRSPL	MID1 interacting protein 1 [Source:HGNC Symbol;Acc:HGNC:20715]		NM_001098791;NM_001098790;NM_021242	MID1IP1			10.3381	16.6926	11.0269	18.0818	8.99458	4.80617	7.85317	13.5852	13.2861	12.0529	7.9048	1.43475	10.9242	14.3719	13.2661	5.19077	13.1756	9.21995	16.6251	18.6065	16.1151	18.947	46.31	8.23463	5.82295	30.0426	7.56923	7.20187	12.5706	10.0968	6.5825	12.8771	13.1926	10.7354	15.1997	3.95608	9.61808	10.6175
CD83	ENSG00000198840	ENST00000379153;ENST00000612003		2	BL11;HB15	CD83 molecule [Source:HGNC Symbol;Acc:HGNC:1703]		NM_004233;NM_001040280;NM_001251901	CD83			476.088	456.698	662.897	929.973	274.879	1916.08	1157.93	777.626	192.081	572.341	466.161	1520.97	1962.54	263.024	289.049	1005.38	304.801	769.838	599.541	195.285	351.196	294.393	505.076	214.894	1582.96	1021.96	1894.54	740.146	551.336	456.856	412.982	608.307	181.751	342.771	318.198	1021.54	1188.79	503.077
RUVBL2	ENSG00000143870	ENST00000601968;ENST00000596837;ENST00000595090;ENST00000595811;ENST00000594017;ENST00000598768;ENST00000596247;ENST00000221413;ENST00000593570;ENST00000639391;ENST00000640699;ENST00000594338;ENST00000627972;ENST00000595002		14	ECP51;INO80J;Reptin52;RVB2;TIH2;TIP48;TIP49b	RuvB like AAA ATPase 2 [Source:HGNC Symbol;Acc:HGNC:10475]		NM_001321191;NM_001321190;NM_006666	RUVBL2	NR_135578		25.0085	28.198	22.4129	35.2403	14.5889	18.8528	17.3232	23.5351	14.7521	17.6844	17.962	20.0712	30.8908	15.151	15.9019	31.4565	16.7547	20.0566	19.7645	21.5402	30.9585	12.7938	9.45213	22.0325	36.3949	24.1157	34.8518	19.283	33.0007	21.9576	21.0578	16.0896	18.4153	18.4937	21.8478	21.4698	33.6205	15.9763
DDIT3	ENSG00000135486	ENST00000547303;ENST00000623876;ENST00000551116;ENST00000346473;ENST00000552740;ENST00000547526		6	CHOP;CHOP10;GADD153	DNA damage inducible transcript 3 [Source:HGNC Symbol;Acc:HGNC:2726]	Myxoid/round cell liposarcoma	NM_001195055;NM_001195054;NM_001195053;NM_001195056;NM_001195057;NM_004083	DDIT3			54.8386	67.4513	49.2394	172.205	41.9546	54.6583	67.4842	80.6476	69.8266	61.1254	49.1052	50.9573	124.628	39.0653	58.6267	69.0899	48.0629	33.6022	145.195	46.4028	31.3069	55.9498	189.793	30.4869	62.2664	204	65.3779	65.6565	59.5071	57.6806	46.3396	58.7326	52.7858	44.9674	62.793	50.57	54.3452	87.3661
ANAPC1P4	ENSG00000146083	ENST00000427434		1		ANAPC1 pseudogene 4 [Source:HGNC Symbol;Acc:HGNC:54710]			ANAPC1P4	NR_160651		1.35293	1.71706	1.4303	2.86221	0.43044	1.43676	1.61164	2.33925	0	0.550454	4.66956	3.63674	4.6332	2.96054	1.48367	2.9299	1.11988	2.2871	4.49624	0.995727	0.766108	5.31527	6.4557	0.625663	17.5258	2.58144	3.16063	1.4402	2.27087	0.568614	0.271279	0.358153	0.47976	0.440848	2.82947	2.36793	4.64098	0.835641
SLC2A5	ENSG00000131966	ENST00000377424;ENST00000487492;ENST00000377414;ENST00000484798;ENST00000474145;ENST00000479813;ENST00000486632;ENST00000487835;ENST00000464985;ENST00000473209		10	GLUT5	solute carrier family 2 member 5 [Source:HGNC Symbol;Acc:HGNC:11010]		NM_001328619;NM_001328621;NM_001328620;NM_003039;NM_001135585	SLC2A5			91.3358	13.433	6.77029	25.2202	7.57409	11.7194	39.153	24.4654	12.7916	26.4693	14.9612	68.5702	52.622	24.3223	23.9137	48.1802	19.0835	5.58741	16.256	28.1028	6.06628	16.1006	23.4147	11.6271	26.802	126.766	40.8857	5.26527	35.544	6.15792	20.2614	39.7364	18.6223	21.2274	4.73114	67.6983	59.1898	30.6682
TRAF4	ENSG00000162444	ENST00000618771;ENST00000262395;ENST00000478021;ENST00000461195;ENST00000498540;ENST00000422344;ENST00000586813;ENST00000444415;ENST00000394925;ENST00000262396;ENST00000475329;ENST00000584944;ENST00000473421;ENST00000454852;ENST00000578917;ENST00000469529;ENST00000580073		17	CART1;MLN62;RNF83	TNF receptor associated factor 4 [Source:HGNC Symbol;Acc:HGNC:12034]		NM_004295	TRAF4			13.0241	6.38427	6.57975	15.9393	4.38644	8.46547	7.6765	8.69991	6.93335	8.98939	7.14764	14.8528	19.5659	8.68372	9.03227	9.49009	5.11801	7.18439	18.2586	8.75474	5.88031	7.5689	24.8275	5.47647	17.8967	16.032	12.3449	3.77672	6.48897	5.38265	5.31949	7.81356	3.7392	7.3847	5.75625	10.7735	12.842	8.14467
FBXO32	ENSG00000174437	ENST00000517956;ENST00000524000;ENST00000287396;ENST00000443022;ENST00000521719;ENST00000520511		6	ATROGIN1;Fbx32;MAFbx	F-box protein 32 [Source:HGNC Symbol;Acc:HGNC:16731]		NM_058229;NM_148177;NM_001242463	FBXO32			8.78476	10.4449	5.2762	18.4753	5.40744	15.4468	9.81854	9.17086	15.5591	9.90686	8.48986	5.92939	9.18681	9.92519	7.23533	5.17293	4.91817	3.0802	27.4879	7.44165	9.50129	16.1731	41.7726	5.48433	6.79731	35.6603	5.46863	7.83839	5.13013	8.52006	4.70016	8.22257	6.50801	3.88201	11.1956	4.46911	5.99462	15.9544
PRLR	ENSG00000180229	ENST00000231423;ENST00000513753;ENST00000397391;ENST00000348262;ENST00000618625;ENST00000618457;ENST00000508107;ENST00000511486;ENST00000310101;ENST00000509934;ENST00000514206;ENST00000509839;ENST00000503330;ENST00000504500;ENST00000515839;ENST00000514088;ENST00000542609;ENST00000509140;ENST00000620785;ENST00000619676		20		prolactin receptor [Source:HGNC Symbol;Acc:HGNC:9446]	Familial hyperprolactinemia;HYPERPROLACTINEMIA;MULTIPLE FIBROADENOMAS OF THE BREAST	NM_000949;NM_001204318;NM_001204316;NM_001204317;NM_001204314;NM_001204315	PRLR	NR_037910		5.00038	1.62494	3.36634	9.52619	7.78141	21.3237	8.46762	11.3067	8.52293	6.18343	3.60404	36.9935	28.8805	4.17959	3.60098	20.3318	4.16364	4.63592	9.85125	3.9673	0.177771	5.47425	6.4241	4.14065	19.445	12.4409	8.15145	13.8597	3.2868	3.60524	2.21483	1.8551	3.32558	4.07889	1.14107	19.0954	10.2799	8.80833
PNLDC1	ENSG00000160007	ENST00000610273;ENST00000610041;ENST00000275275;ENST00000610048;ENST00000392167;ENST00000609334;ENST00000609658		7	dJ195P10.2;FLJ40240	PARN like, ribonuclease domain containing 1 [Source:HGNC Symbol;Acc:HGNC:21185]		NM_173516;NM_001271862	PNLDC1			0	0.166274	0	0.361066	0	0	0.13236	0	0.196844	0.633921	0.0939692	0.475657	1.73082	0.827155	0.0352119	0.173002	0.0349887	0	0	0	0	0	0	0.0345966	1.11413	0	0.475982	0	0.0550487	0.335706	0.10051	0.254106	0.0440061	0	0.0662598	0	0	0.677368
CCR1	ENSG00000074416	ENST00000296140		1	CD191;CKR-1;CMKBR1;MIP1aR;SCYAR1	C-C motif chemokine receptor 1 [Source:HGNC Symbol;Acc:HGNC:1602]	Behcet disease	NM_001295	CCR1			130.877	120.221	97.9456	36.6174	232.43	95.6527	167.105	147.342	145.204	237.443	182.927	125.094	48.0185	152.026	134.821	78.4029	224.654	167.729	206.168	178.734	22.7424	99.8025	37.915	154.603	140.683	22.508	67.5333	219.503	144.459	145.765	188.328	165.153	138.325	216.136	157.725	146.776	88.0263	143.205
CARS1	ENSG00000161013	ENST00000531387;ENST00000397111;ENST00000484484;ENST00000278224;ENST00000380525;ENST00000466442;ENST00000470221;ENST00000526890;ENST00000529772;ENST00000465240;ENST00000439280;ENST00000465207;ENST00000524825;ENST00000527330;ENST00000465331		15	CARS	cysteinyl-tRNA synthetase 1 [Source:HGNC Symbol;Acc:HGNC:1493]	Inflammatory myofibroblastic tumor;MICROCEPHALY DEVELOPMENTAL DELAY AND BRITTLE HAIR SYNDROME;Microcephaly Developmental Delay and Brittle Hair and Nails	NM_001751;NM_001378137;NM_001378140;NM_139273;NM_001378138;NM_001378139;NM_001014437;NM_001194997;NM_001378136	CARS1	NR_036542;NR_165428;NR_165430;NR_165429		25.3157	37.3896	31.5397	25.3657	12.295	1.29577	2.51366	16.6732	14.1849	20.764	15.7788	9.04702	12.0023	9.53405	12.3902	30.1424	2.61679	13.0925	32.9797	1.86926	14.2111	8.80749	25.456	26.0457	26.748	30.4883	46.2356	22.0772	36.7024	16.4062	16.4343	25.4147	26.8137	17.3503	26.9746	3.44122	15.6506	12.714
PALLD	ENSG00000250151	ENST00000261509;ENST00000505667;ENST00000511948;ENST00000508898;ENST00000504519;ENST00000512127;ENST00000513245;ENST00000503457;ENST00000649826;ENST00000510998;ENST00000393726;ENST00000507735;ENST00000511611;ENST00000507325;ENST00000513187;ENST00000507699;ENST00000511682;ENST00000503290		18	CGI-151;KIAA0992;SIH002	palladin, cytoskeletal associated protein [Source:HGNC Symbol;Acc:HGNC:17068]	Familial pancreatic carcinoma;PANCREATIC CANCER SUSCEPTIBILITY TO 1	NM_016081;NM_001166108;NM_001166109;NM_001166110;NM_001367570;NM_001367568;NM_001367567;NM_001367569	PALLD			51.0627	46.9072	13.8627	48.6717	12.6078	17.6967	45.5228	23.4718	28.8162	40.3924	21.816	18.2182	60.5779	36.8151	9.27889	16.685	26.4012	19.8723	66.3433	31.3984	19.4694	57.6723	62.8631	14.6961	12.9132	103.327	24.2388	12.0924	16.7683	28.0243	17.5139	14.7161	18.1292	15.9206	21.0485	16.9545	39.0521	32.0443
GP1BA	ENSG00000249590	ENST00000329125;ENST00000611961		2	CD42b;GP1B;GPIbalpha	glycoprotein Ib platelet subunit alpha [Source:HGNC Symbol;Acc:HGNC:4439]	BERNARD-SOULIER SYNDROME;Fetal and neonatal alloimmune thrombocytopenia;Pseudo von Willebrand disease;BERNARD-SOULIER SYNDROME TYPE A2 AUTOSOMAL DOMINANT;NONARTERITIC ANTERIOR ISCHEMIC OPTIC NEUROPATHY SUSCEPTIBILITY TO	NM_000173	GP1BA			5.65135	3.5122	4.47724	6.30316	3.6912	3.27703	18.2609	25.5125	4.79145	33.1019	4.58209	3.3873	1.68991	5.70852	6.83761	10.7319	1.60898	23.3505	21.6244	24.4276	13.7	8.50435	6.43516	13.9749	13.0823	1.05004	50.2775	4.21979	27.2489	1.66963	4.69238	41.6622	7.95228	4.23886	4.84282	9.03241	9.59845	7.95038
GADD45A	ENSG00000118242	ENST00000370986;ENST00000370985;ENST00000650283;ENST00000648742;ENST00000460575;ENST00000617962;ENST00000484245		7	DDIT1;GADD45	growth arrest and DNA damage inducible alpha [Source:HGNC Symbol;Acc:HGNC:4095]		NM_001924;NM_001199741;NM_001199742	GADD45A			49.7494	34.6133	18.8969	155.863	30.5843	133.599	106.087	41.1502	65.9024	17.4611	28.1151	181.449	242.741	54.9287	25.0493	164.365	21.6221	42.2204	100.762	51.7067	19.0016	39.153	29.1768	16.7533	239.065	140.732	116.368	30.2845	30.6339	100.963	129.534	28.6552	93.7983	35.0015	20.973	111.887	115.828	47.2949
IFI44	ENSG00000118363	ENST00000470323;ENST00000370747;ENST00000438486;ENST00000495254;ENST00000467790;ENST00000472152;ENST00000485662;ENST00000476911;ENST00000446486		9	MTAP44;p44;TLDC5	interferon induced protein 44 [Source:HGNC Symbol;Acc:HGNC:16938]		NM_006417	IFI44	NR_135641;NR_135640		594.712	459.097	479.296	168.882	640.646	599.241	537.58	430.688	459.809	555.682	479.719	663.073	326.642	247.315	206.795	512.623	419.628	565.705	478.514	503.298	229.514	388.196	90.0005	383.749	320.481	140.55	343.532	596.467	331.625	629.993	594.227	433.264	417.722	492.084	368.677	638.127	302.21	492.818
AC025165.3	ENSG00000111684	ENST00000651284;ENST00000471530;ENST00000553083;ENST00000546504		4		novel protein						5.73313	8.81334	11.2517	6.57002	7.65316	4.61185	9.45459	5.70448	3.50137	5.04439	10.0678	0.298816	10.9369	4.71528	0.722686	4.57121	6.94561	5.62004	12.1537	5.95953	1.68356	2.76248	0.918227	8.22984	1.66486	4.51173	7.33005	1.48999	2.29203	6.68649	5.3439	0.857796	11.0663	5.8473	4.66353	0	0.447233	5.04714
U2AF1	ENSG00000164609	ENST00000471250;ENST00000478282;ENST00000459639;ENST00000464750;ENST00000475639;ENST00000380276;ENST00000291552;ENST00000486519;ENST00000463599;ENST00000496462;ENST00000468039		11	RN;RNU2AF1;U2AF35;U2AFBP	U2 small nuclear RNA auxiliary factor 1 [Source:HGNC Symbol;Acc:HGNC:12453]		NM_001025204;NM_001025203;NM_006758	U2AF1			11.9084	92.8613	145.279	5.00283	75.7688	103.618	89.6505	73.1858	44.9067	130.738	7.34509	96.4036	49.9595	70.3664	48.5539	38.7646	109.684	3.94293	85.7266	105.771	40.9905	44.1363	40.1902	113.714	81.7801	13.1273	84.6918	61.5829	89.9686	72.8351	81.6928	87.603	77.1749	111.046	13.0993	102.676	46.0864	35.7588
NFIX	ENSG00000182400	ENST00000592199;ENST00000397661;ENST00000590027;ENST00000585382;ENST00000587760;ENST00000585575;ENST00000358552;ENST00000360105;ENST00000588228;ENST00000676441;ENST00000586797;ENST00000591028;ENST00000586873;ENST00000587260;ENST00000588680		15	NF1A	nuclear factor I X [Source:HGNC Symbol;Acc:HGNC:7788]	19p13.3 microduplication syndrome;Malan overgrowth syndrome;MARSHALL-SMITH SYNDROME;SOTOS SYNDROME 2;Sotos-Like syndrome	NM_001365902;NM_002501;NM_001365982;NM_001271044;NM_001378404;NM_001378405;NM_001271043;NM_001365984;NM_001365983;NM_001365985	NFIX			2.11126	4.72316	5.55942	4.0359	3.03123	11.1892	9.35103	4.67161	3.14044	4.19492	6.10451	9.35734	8.70387	0.503298	0.861508	5.58254	2.0455	2.83209	11.9966	2.48067	0.789644	2.67014	1.69603	0.948654	17.3243	3.77774	12.6576	9.26133	6.16307	5.16321	1.79596	2.90962	1.97357	1.13696	1.72628	7.56461	3.99699	5.86444
TMEM114	ENSG00000167642	ENST00000623677;ENST00000620492;ENST00000568335;ENST00000444171;ENST00000624696		5		transmembrane protein 114 [Source:HGNC Symbol;Acc:HGNC:33227]	CONGENITAL AND JUVENILE CATARACT	NM_001290098;NM_001146336;NM_001290097;NM_001290095	TMEM114			1.4425	11.145	6.03669	0.382401	2.0979	1.12043	8.24319	8.29187	0.615703	24.3125	2.91688	0	3.08061	0.910173	1.46797	1.99398	7.48504	0	9.89599	4.7096	30.6892	4.37676	14.2599	1.66914	0	10.0031	3.88912	1.05601	7.42703	1.52913	3.12477	19.074	3.27493	4.52737	2.47793	0	4.8673	1.1864
FGD2	ENSG00000124422	ENST00000489356;ENST00000274963;ENST00000497659;ENST00000373535;ENST00000459781;ENST00000487975;ENST00000464083;ENST00000494343;ENST00000470273;ENST00000493635;ENST00000487920		11	ZFYVE4	FYVE, RhoGEF and PH domain containing 2 [Source:HGNC Symbol;Acc:HGNC:3664]		NM_173558	FGD2			21.2928	26.3674	58.3874	13.4463	47.8681	137.887	78.2356	41.8154	26.9679	47.8958	44.3564	60.4479	24.0191	10.1474	8.74096	34.7839	32.0193	66.1918	76.4824	32.7091	12.1995	16.7068	5.97173	18.4642	38.0518	8.30612	45.3789	68.7948	29.6643	66.4208	54.9129	36.2723	21.4432	33.8375	21.2638	60.0081	24.7316	46.1043
RNA5SP237	ENSG00000011295	ENST00000410414		1	RN5S237	RNA, 5S ribosomal pseudogene 237 [Source:HGNC Symbol;Acc:HGNC:43137]			RNA5SP237			0	0	0	5.42246	12.503	2.76026	0	0	0	0	0	3.15645	16.4733	4.77954	0	2.44102	0	30.6684	0	0	4.71837	0	4.95544	0	17.0767	0	4.39773	0	0	3.12263	0	0	0	2.71209	0	19.9786	7.02946	3.47693
NTN1	ENSG00000140396	ENST00000173229;ENST00000436734		2	NTN1L	netrin 1 [Source:HGNC Symbol;Acc:HGNC:8029]	Familial congenital mirror movements;MIRROR MOVEMENTS 4	NM_004822	NTN1			10.1148	4.97246	13.7616	7.51625	4.86014	49.8689	14.4875	9.05424	2.05222	5.73482	10.0472	29.2002	9.41648	0.930865	1.13262	17.6619	1.63414	12.279	9.4869	1.49387	0.628776	1.91719	0.982936	1.94098	8.47481	6.83044	16.8488	22.8836	8.05677	7.62119	2.59907	3.78387	1.04595	4.27496	3.90093	22.088	6.46132	10.51
SERPINE1	ENSG00000150977	ENST00000223095		1	PAI;PAI1;PLANH1	serpin family E member 1 [Source:HGNC Symbol;Acc:HGNC:8583]	Congenital plasminogen activator inhibitor type 1 deficiency;PLASMINOGEN ACTIVATOR INHIBITOR-1 DEFICIENCY	NM_000602	SERPINE1			6.06206	21.8751	2.28109	10.5983	0.821205	0.56229	1.00617	0.807042	1.10543	4.16482	1.33101	2.00013	6.01945	4.68323	1.53267	5.45843	9.1525	2.20587	2.64175	36.2565	9.23524	1.94969	1.87818	15.6394	2.18241	10.6694	4.7422	1.42628	4.39055	1.52393	1.04215	2.46385	2.86719	3.3959	6.41731	3.14209	3.98218	1.50003
LILRB1	ENSG00000130803	ENST00000396331;ENST00000396327;ENST00000396332;ENST00000427581;ENST00000396317;ENST00000396315;ENST00000421584;ENST00000480257;ENST00000473412;ENST00000462628;ENST00000487425;ENST00000480375;ENST00000324602		13	CD85;CD85j;ILT2;LIR-1;LIR1;MIR-7;PIR-B;PIRB	leukocyte immunoglobulin like receptor B1 [Source:HGNC Symbol;Acc:HGNC:6605]		NM_006669;NM_001081638;NM_001081639;NM_001278398;NM_001081637	LILRB1	NR_103518		0.212138	11.2476	1.36095	0.163968	1.48128	18.7663	16.694	0.740266	0.613081	0.78692	15.5926	2.53504	0.690508	3.80258	3.57079	0.84215	13.2393	32.5334	0.4956	12.0582	2.90617	0.474802	0.215666	0.651082	1.17786	0.750907	0.392689	1.10068	2.06349	1.93553	13.6874	1.12874	1.24547	0.79494	18.0247	16.9988	22.1923	22.0941
PRX	ENSG00000167550	ENST00000676316;ENST00000676076;ENST00000673881;ENST00000674773;ENST00000291825;ENST00000324001;ENST00000674005;ENST00000676260;ENST00000675517;ENST00000674642;ENST00000674978;ENST00000675300;ENST00000676330;ENST00000674912;ENST00000676344;ENST00000675541;ENST00000599513;ENST00000674781;ENST00000675484;ENST00000675369;ENST00000675339;ENST00000676078;ENST00000675511;ENST00000674899;ENST00000675099…		30	KIAA1620	periaxin [Source:HGNC Symbol;Acc:HGNC:13797]	Charcot-Marie-Tooth disease type 4F;Dejerine-Sottas syndrome;CHARCOT-MARIE-TOOTH DISEASE DEMYELINATING TYPE 4F;HYPERTROPHIC NEUROPATHY OF DEJERINE-SOTTAS	NM_020956;NM_181882	PRX			0.946481	1.82783	0.684119	1.5804	0.565048	0.87688	0.971617	1.39528	1.39499	0.341726	0.721525	1.10652	0.639931	2.6307	1.26985	0.297659	0.688211	0.2773	0.789441	1.65275	4.63469	1.99337	2.69357	0.734287	8.79448	0.780517	0.33165	0.345082	1.69192	1.51053	1.54864	0.863409	1.63253	0.685752	0.419392	0.487874	1.44506	1.47606
SP140	ENSG00000130309	ENST00000456542;ENST00000441657;ENST00000420434;ENST00000392045;ENST00000417495;ENST00000343805;ENST00000543928;ENST00000373645;ENST00000473711;ENST00000544128;ENST00000538494;ENST00000476126;ENST00000486750;ENST00000479539		14	LYSP100-A;LYSP100-B	SP140 nuclear body protein [Source:HGNC Symbol;Acc:HGNC:17133]		NM_001278451;NM_007237;NM_001278453;NM_001278452;NM_001005176	SP140			70.9956	68.9014	91.2184	22.6282	111.815	156.228	101.279	100.604	85.5051	83.3785	65.9495	141.011	35.0142	33.9325	40.3728	92.9895	65.7372	96.2054	99.559	69.9719	52.5131	58.3076	25.0665	47.3232	38.2598	27.4939	66.825	120.186	47.7464	154.034	84.643	66.7651	61.7159	66.3754	59.0956	128.609	41.4159	110.071
EPHB1	ENSG00000121104	ENST00000467013;ENST00000472904;ENST00000467708;ENST00000460895;ENST00000482618;ENST00000398015;ENST00000647596;ENST00000488154;ENST00000497173;ENST00000473867;ENST00000474732;ENST00000493838;ENST00000488992		13	EPHT2;Hek6	EPH receptor B1 [Source:HGNC Symbol;Acc:HGNC:3392]		NM_004441	EPHB1			1.69255	5.90033	6.68434	30.2853	2.98635	2.97028	1.09528	1.84775	3.71058	6.69117	3.15642	1.48664	8.4455	4.23217	4.93409	1.8068	1.24095	2.70956	3.45545	1.48008	8.5947	1.35301	4.41338	5.6063	0.196513	19.6584	3.32383	2.78574	5.4989	2.54716	0	3.61951	1.08865	6.17707	5.16994	1.92584	3.28279	2.00539
PIM1	ENSG00000145592	ENST00000373509;ENST00000468243;ENST00000479509		3	PIM	Pim-1 proto-oncogene, serine/threonine kinase [Source:HGNC Symbol;Acc:HGNC:8986]		NM_002648;NM_001243186	PIM1			100.337	157.591	108.815	279.843	50.2941	130.734	134.193	121.198	65.7769	127.684	112.351	159.964	328.501	62.7262	98.6167	165.442	70.6734	122.47	128.122	94.3352	145.896	101.531	325.335	80.7571	242.027	289.73	223.84	92.8859	178.135	95.6017	45.0087	114.944	60.5804	97.3441	121.252	138.144	137.047	138.059
PTGDS	ENSG00000174485	ENST00000640716;ENST00000413913;ENST00000371625;ENST00000457950;ENST00000371623;ENST00000492068;ENST00000460340;ENST00000446677;ENST00000462514;ENST00000444903		10	L-PGDS;PGDS	prostaglandin D2 synthase [Source:HGNC Symbol;Acc:HGNC:9592]		NM_000954	PTGDS			18.0863	76.4935	90.019	27.0009	13.4878	6.12012	45.3907	71.262	28.7074	51.4189	25.0437	2.51572	17.5975	22.903	20.0283	8.81096	35.1212	5.95435	55.0258	17.3658	31.3391	60.9184	34.9682	7.90628	1.97305	15.1474	34.4151	35.0339	27.4044	6.94514	53.8899	80.3418	31.1369	42.5593	33.4756	13.0477	7.70347	11.0031
SERF1B	ENSG00000152240	ENST00000380751;ENST00000380750;ENST00000503931;ENST00000506542;ENST00000515588;ENST00000507177;ENST00000514285;ENST00000513144		8	FAM2B;H4F5C	small EDRK-rich factor 1B [Source:HGNC Symbol;Acc:HGNC:10756]		NM_001178087;NM_022978	SERF1B			6.45406	12.4613	19.5597	15.548	10.1173	26.8553	21.6622	16.8003	8.95247	10.7482	15.3424	11.0416	12.598	9.29731	5.71847	10.3197	9.06938	28.061	35.3463	4.10017	7.84092	4.78758	2.05882	5.6185	12.5771	4.93269	24.7911	18.8592	8.51595	23.1399	20.7558	16.5695	13.0267	8.62948	8.96112	13.2013	5.92057	17.0967
SULT1C2	ENSG00000084676	ENST00000326853;ENST00000251481;ENST00000438339;ENST00000409880;ENST00000437390;ENST00000442801;ENST00000409067;ENST00000492554;ENST00000495441		9	ST1C1;SULT1C1	sulfotransferase family 1C member 2 [Source:HGNC Symbol;Acc:HGNC:11456]		NM_176825;NM_001056	SULT1C2			25.5292	36.5818	30.2376	46.1615	29.9803	35.1291	48.0743	37.2984	33.2552	57.4981	17.4469	14.9675	15.458	55.7673	76.2763	10.0047	42.9109	6.92536	98.6559	29.6033	23.4973	66.9596	34.008	17.3899	4.77698	25.7492	61.5935	16.764	36.605	16.5471	23.2009	68.6161	23.33	50.4448	28.0056	18.0017	9.23687	29.1591
AL137161.1	ENSG00000141873	ENST00000532231		1		novel pseudogene						20.5871	1.55421	2.88806	4.69387	13.7937	0.916921	7.51604	2.84009	9.06208	5.19416	7.82266	9.04474	4.95355	9.11834	14.7679	6.30086	8.35102	10.0982	9.69257	6.7673	0	8.65457	10.2028	9.43285	30.2614	1.72186	5.08029	9.82864	14.7401	5.18631	4.22749	5.0163	6.49163	5.79344	10.7163	12.6018	10.1798	15.1001
NCF1C	ENSG00000110321	ENST00000438382		1	SH3PXD1C	neutrophil cytosolic factor 1C pseudogene [Source:HGNC Symbol;Acc:HGNC:32523]			NCF1C	NR_003187		460.805	273.421	272.064	264.301	565.315	382.697	366.347	386.135	236.766	321.472	285.036	407.075	302.603	256.627	294.936	427.994	208.317	422.102	367.814	474.8	303.027	227.739	36.6045	231.028	693.182	135.13	318.158	510.641	671.22	551.643	227.367	371.465	123.132	296.872	214.185	819.607	540.247	428.372
OAS1	ENSG00000177885	ENST00000680189;ENST00000452357;ENST00000445409;ENST00000679971;ENST00000681831;ENST00000675868;ENST00000550883;ENST00000553152;ENST00000202917;ENST00000679467;ENST00000680659;ENST00000540589;ENST00000552526;ENST00000681228;ENST00000549820;ENST00000679767;ENST00000681505;ENST00000680934;ENST00000680522;ENST00000681934;ENST00000681700;ENST00000679987;ENST00000680455;ENST00000551241;ENST00000550689…		33	IFI-4;OIAS;OIASI	2'-5'-oligoadenylate synthetase 1 [Source:HGNC Symbol;Acc:HGNC:8086]	Infantile-onset pulmonary alveolar proteinosis-hypogammaglobulinemia	NM_002534;NM_001032409;NM_016816;NM_001320151	OAS1			400.109	326.839	357.337	173.551	517.369	460.937	502.892	415.333	423.133	539.96	377.236	576.787	300.706	207.571	198.692	400.912	391.726	421.866	512.378	431.593	115.128	269.242	89.999	279.464	278.241	152.318	317.374	584.372	258.789	440.856	469.85	349.923	366.169	384.397	300.558	544.088	232.567	403.248
ANKRD37	ENSG00000163162	ENST00000507479;ENST00000507753;ENST00000335174;ENST00000511393;ENST00000511311;ENST00000506424		6	Lrp2bp	ankyrin repeat domain 37 [Source:HGNC Symbol;Acc:HGNC:29593]		NM_181726	ANKRD37			50.0962	17.6665	10.0297	68.2434	7.25081	25.2752	8.01263	7.54807	6.22231	6.28092	11.8541	61.4679	89.7557	6.28008	6.82792	52.0863	6.18591	15.8025	8.71373	6.47777	8.80255	6.26017	15.436	7.05689	59.0155	105.137	72.5235	13.2648	32.467	10.3716	9.44161	10.6591	7.37866	5.34466	7.20223	49.8829	64.617	18.4489
ENPP2	ENSG00000109381	ENST00000259486;ENST00000427067;ENST00000523861;ENST00000522167;ENST00000522826;ENST00000075322;ENST00000518109;ENST00000520066;ENST00000518958		9	ATX;PD-IALPHA;PDNP2	ectonucleotide pyrophosphatase/phosphodiesterase 2 [Source:HGNC Symbol;Acc:HGNC:3357]		NM_006209;NM_001330600;NM_001130863;NM_001040092	ENPP2	NR_045555		8.9799	4.72448	12.0265	0.694735	35.3023	8.73016	9.02633	20.8754	26.6455	8.90876	14.5987	10.2394	1.1422	26.5602	9.71698	3.31414	36.5759	42.2915	21.0665	19.6522	0.605705	7.96302	3.45302	4.7562	47.299	2.28855	9.63676	32.1761	4.44091	42.1944	38.2831	17.6502	41.2037	12.7276	3.89902	23.4299	2.29351	5.26544
MRPL45	ENSG00000135378	ENST00000613675;ENST00000619548		2	MGC11321	mitochondrial ribosomal protein L45 [Source:HGNC Symbol;Acc:HGNC:16651]		NM_032351;NM_001278279	MRPL45			0	0	0	0	9.48103	0	0	0.463569	11.9734	13.9846	30.0001	0	0	0.272072	0.169027	0	0	3.34705	4.30361	13.8581	0.98109	0	0	0	0.52421	0	0	0	0	0	0	0	0	15.7988	12.7226	0	0	0
CYFIP2	ENSG00000139168	ENST00000616178;ENST00000620254;ENST00000522463;ENST00000435847;ENST00000522637;ENST00000521420;ENST00000622696;ENST00000617629;ENST00000611075;ENST00000611925;ENST00000618329;ENST00000518456;ENST00000621516;ENST00000518511;ENST00000520942;ENST00000520960;ENST00000518555;ENST00000520424;ENST00000522892;ENST00000523383;ENST00000524058;ENST00000519663;ENST00000522884;ENST00000522775		24	PIR121	cytoplasmic FMR1 interacting protein 2 [Source:HGNC Symbol;Acc:HGNC:13760]	Undetermined early-onset epileptic encephalopathy;EPILEPTIC ENCEPHALOPATHY EARLY INFANTILE 65;Epileptic encephalopathy early infantile	NM_001291722;NM_001037333;NM_001291721;NM_014376	CYFIP2			7.20977	6.83569	2.78278	22.0132	3.70946	7.10152	9.65477	5.44764	7.87012	4.45235	6.13345	14.3494	16.6286	5.9114	5.99534	10.4029	4.36428	6.2211	5.45574	5.48445	2.50032	6.75535	8.42791	5.02556	15.283	26.7794	20.7341	6.32252	7.08793	7.09955	3.93672	5.6306	5.066	5.52171	8.10853	8.65151	9.99134	3.43538
MT-CO3	ENSG00000026025	ENST00000362079		1	CO3;COIII;COX3;MTCO3	mitochondrially encoded cytochrome c oxidase III [Source:HGNC Symbol;Acc:HGNC:7422]	Genetic recurrent myoglobinuria;Isolated cytochrome C oxidase deficiency;Leber hereditary optic neuropathy;MELAS;LEBER OPTIC ATROPHY;MITOCHONDRIAL MYOPATHY ENCEPHALOPATHY LACTIC ACIDOSIS AND STROKE-LIKE EPISODES		MT-CO3			2179.81	1595.66	930.542	410.763	2506.88	741.574	2181.62	2304.48	3237.15	1820.11	1479.85	559.64	443.992	4154.31	2611.91	828.229	2666.55	1346.11	2352.99	3431.82	798.515	2405.19	1367.12	2543.05	588.664	970.4	810.249	1319.38	897.111	1477.42	2271.15	3033.97	3865.1	1510.67	1976.94	523.266	770.624	1633.37
OR6R2P	ENSG00000147679	ENST00000609216		1		olfactory receptor family 6 subfamily R member 2 pseudogene [Source:HGNC Symbol;Acc:HGNC:31307]			OR6R2P			15.9405	8.08653	4.15735	7.34819	10.8051	4.63979	3.82978	4.70507	19.4898	3.97829	8.60264	16.0714	10.3209	12.5593	12.0448	8.08228	7.34453	10.2044	17.8274	9.16026	0	25.0693	17.2468	7.33927	12.9769	29.9447	9.72487	9.54619	14.8001	11.5803	2.83435	8.21906	12.6715	16.3543	9.35507	15.024	16.0079	17.6695
HIVEP2	ENSG00000171720	ENST00000367603;ENST00000012134;ENST00000367604;ENST00000474532;ENST00000421237		5	HIV-EP2;MBP-2;MIBP1;Schnurri-2;ZAS2;ZNF40B	HIVEP zinc finger 2 [Source:HGNC Symbol;Acc:HGNC:4921]	Autosomal dominant non-syndromic intellectual disability;MENTAL RETARDATION AUTOSOMAL DOMINANT 43;HIVEP2 associated syndromic developmental delay with intellectual disability	NM_006734	HIVEP2			15.7636	8.03643	12.711	48.4442	16.5036	34.1693	21.591	28.2375	11.2399	22.7232	16.9869	39.7553	74.7488	13.5222	11.8914	42.1686	9.62641	11.7207	20.2881	9.95831	1.49992	6.84424	7.98472	7.87249	44.3054	22.8355	32.6026	27.497	16.4087	17.1199	14.8721	16.0485	8.54119	11.8659	10.5827	27.8134	47.6919	17.3924
TRGV3	ENSG00000235162	ENST00000390346		1	TCRGV3;V1S3	T cell receptor gamma variable 3 [Source:HGNC Symbol;Acc:HGNC:12288]			TRGV3			24.8161	6.88264	3.64862	1.681	17.3817	4.87063	10.2245	12.1856	19.8329	1.39526	8.91325	22.8746	5.98891	7.50761	10.5382	6.33498	16.6651	11.0299	13.7884	8.67587	1.12379	8.21846	2.18765	10.7331	13.6036	4.14874	4.07657	22.4282	10.7468	12.4991	11.691	11.9662	7.56996	6.73772	11.9653	29.8307	7.78913	13.5352
EXTL2	ENSG00000150433	ENST00000370113;ENST00000370114;ENST00000450240;ENST00000416479;ENST00000494907;ENST00000480774;ENST00000535414		7		exostosin like glycosyltransferase 2 [Source:HGNC Symbol;Acc:HGNC:3516]		NM_001439;NM_001261440;NM_001033025;NM_001261441;NM_001261442	EXTL2	NR_048570		13.2549	11.9393	20.4672	3.69904	14.6225	41.2502	35.3278	14.3364	9.11206	20.8665	14.353	14.6386	9.94118	6.38275	4.19996	8.75539	9.62622	10.2171	33.594	10.0693	2.59654	5.90092	2.62574	8.93115	13.4235	5.9567	15.9947	25.2609	10.7987	16.3659	31.6719	9.45389	11.2029	13.3808	7.9934	13.7324	13.0768	15.7404
EPSTI1	ENSG00000163682	ENST00000313640;ENST00000313624;ENST00000540470;ENST00000398762;ENST00000535677;ENST00000476830;ENST00000537828;ENST00000538562;ENST00000542706;ENST00000536042		10	BRESI1;MGC29634	epithelial stromal interaction 1 [Source:HGNC Symbol;Acc:HGNC:16465]		NM_001002264;NM_001331228;NM_033255;NM_001330543	EPSTI1			408.604	438.793	466.833	165.633	560.147	542.837	432.457	231.816	461.659	517.244	506.032	425.078	264.249	183.778	207.014	402.139	422.579	697.471	488.951	468.682	118.644	262.356	78.5303	300.238	335.22	96.1059	343.32	659.631	312.235	532.246	516.344	283.931	489.721	476.635	352.261	458.383	249.754	420.508
CCNA1	ENSG00000165169	ENST00000630422;ENST00000440264;ENST00000255465;ENST00000625767		4	CT146	cyclin A1 [Source:HGNC Symbol;Acc:HGNC:1577]		NM_001111046;NM_001111047;NM_003914;NM_001111045	CCNA1			5.33021	6.89067	2.7637	5.02824	2.68998	1.95456	14.2831	4.4075	8.68256	14.6589	2.11955	0.595039	2.22118	1.25392	0.669367	2.24958	6.05187	0.756543	34.5703	7.7456	0.44682	1.35791	3.4998	1.24211	0.164176	6.71086	1.43292	3.66358	1.3274	1.41805	5.97698	4.58604	2.05494	2.94019	3.36266	0.671096	0.556865	2.54198
HSPD1	ENSG00000250722	ENST00000388968;ENST00000677454;ENST00000677913;ENST00000678761;ENST00000677792;ENST00000461097;ENST00000440114;ENST00000439605;ENST00000418022;ENST00000428204;ENST00000678969;ENST00000476746;ENST00000678170;ENST00000676933;ENST00000678621;ENST00000678545;ENST00000677403;ENST00000679291;ENST00000452200;ENST00000345042;ENST00000426480;ENST00000491249;ENST00000486181;ENST00000430176		24	GroEL;HSP60;SPG13	heat shock protein family D (Hsp60) member 1 [Source:HGNC Symbol;Acc:HGNC:5261]	Autosomal dominant spastic paraplegia type 13;Pelizaeus-Merzbacher-like disease due to HSPD1 mutation;LEUKODYSTROPHY HYPOMYELINATING 4;SPASTIC PARAPLEGIA 13 AUTOSOMAL DOMINANT;LEUKODYSTROPHY HYPOMYELINATING TYPE 4	NM_002156;NM_199440	HSPD1			117.357	133.562	136.593	150.556	74.577	134.446	119.759	98.7764	65.5416	125.591	91.5393	97.0553	135.02	79.4092	62.287	137.208	103.066	84.9501	123.263	108.935	164.441	74.0971	62.8946	94.7855	141.396	133.514	149.598	90.8012	122.893	97.3649	105.004	91.5849	89.7217	93.6833	99.6538	125.035	90.9094	52.6607
AC010980.1	ENSG00000113441	ENST00000678139		1		novel protein, ortholog of Gm2102 (M. musculus)						10.2216	11.3851	13.5782	1.36327	14.7616	22.9284	13.9807	11.1363	8.75055	11.0354	8.46138	23.8551	9.86981	9.77332	9.77061	12.6077	10.1	25.0386	14.5489	9.79116	4.96284	4.95157	0.475774	13.4286	21.1548	2.04449	10.5812	31.0698	9.23755	16.1692	25.8176	14.2199	8.63938	13.7067	6.64743	20.8158	10.8628	9.98908
RETN	ENSG00000188428	ENST00000221515;ENST00000629642;ENST00000381324		3	ADSF;FIZZ3;RETN1	resistin [Source:HGNC Symbol;Acc:HGNC:20389]	TYPE 2 DIABETES MELLITUS	NM_001385726;NM_020415;NM_001193374;NM_001385727	RETN			0.754399	0.74284	0	0	0.224661	0	0	0	0.693743	0	0	0	0	4.55086	2.93594	0.619257	2.33758	0.964566	0	4.94508	12.7235	0.333085	0.161166	1.07359	0.850291	0	0.285809	0	0	4.22305	1.61463	1.77364	7.01771	0.512256	0.346461	1.09438	1.08621	0.451529
GPR146	ENSG00000124164	ENST00000444847;ENST00000481403;ENST00000474396;ENST00000397095;ENST00000427680		5	PGR8	G protein-coupled receptor 146 [Source:HGNC Symbol;Acc:HGNC:21718]		NM_001303473;NM_001303474;NM_138445	GPR146			3.50687	0.552763	0.804689	4.84485	0.702593	1.29127	1.30194	2.278	0.125868	1.29692	0.814543	9.6341	5.90539	0.896431	1.98266	8.25735	0.665357	1.00951	1.63575	1.67925	0.398314	0.797401	2.50564	1.10938	9.76597	6.55169	10.1223	0.504276	7.25495	0.525995	1.79287	1.84277	0.727776	0.769718	1.78968	9.61719	18.7782	2.02209
NCF1	ENSG00000184009	ENST00000289473;ENST00000449343;ENST00000398421;ENST00000443956;ENST00000438106;ENST00000442021;ENST00000433458;ENST00000464878;ENST00000455062;ENST00000488197;ENST00000486097		11	NCF1A;NOXO2;p47phox;SH3PXD1A	neutrophil cytosolic factor 1 [Source:HGNC Symbol;Acc:HGNC:7660]	Chronic granulomatous disease;GRANULOMATOUS DISEASE CHRONIC AUTOSOMAL RECESSIVE 1	NM_000265	NCF1			1449	1169.72	873.699	619.461	1477.67	1332.09	1193.98	1695.47	507.332	1771.72	1194.14	1576.31	992.953	736.544	907.202	1408.82	750.628	1303.88	1164.73	1032.68	569.895	696.366	250.479	672.769	1705.47	461.131	1207.88	1306.36	1147.63	1548.72	615.967	1006.88	332.899	1113.95	1094.78	2322.3	1269.13	1313.44
ABTB2	ENSG00000137449	ENST00000435224;ENST00000530814		2	ABTB2A;BTBD22;DKFZP586C1619	ankyrin repeat and BTB domain containing 2 [Source:HGNC Symbol;Acc:HGNC:23842]		NM_145804	ABTB2			26.0875	14.1707	18.4459	59.6572	26.6099	60.4241	42.7186	27.433	23.7139	24.0545	24.8194	66.9046	82.5732	14.5714	12.1232	59.927	15.942	25.755	36.2832	20.9056	1.80338	15.5724	4.39609	7.88507	40.966	56.1258	40.1508	44.3991	14.7774	26.205	28.6039	19.9143	21.6462	16.2706	14.45	44.3931	39.8193	26.8541
FAM13A	ENSG00000088827	ENST00000395002;ENST00000264344;ENST00000509478;ENST00000511573;ENST00000503556;ENST00000511976;ENST00000508369;ENST00000513837;ENST00000506433;ENST00000504229;ENST00000504836;ENST00000508360;ENST00000511623;ENST00000507352;ENST00000515155;ENST00000502914;ENST00000502459;ENST00000512339;ENST00000511145;ENST00000509094;ENST00000515600;ENST00000506913		22	ARHGAP48;FAM13A1;KIAA0914	family with sequence similarity 13 member A [Source:HGNC Symbol;Acc:HGNC:19367]	Idiopathic pulmonary fibrosis	NM_001265579;NM_014883;NM_001265578;NM_001015045;NM_001265580	FAM13A			26.0643	12.1333	9.75324	18.574	8.12808	8.8502	8.56269	12.3799	20.1735	6.27215	14.614	30.986	32.9199	19.0967	24.0861	23.021	13.646	9.72933	8.88723	13.5639	6.42532	23.6945	33.7815	11.9692	25.9377	35.6451	21.1333	5.72944	15.8913	5.31704	13.3312	8.0603	30.2677	8.86094	15.8369	24.6767	34.3988	14.789
POLR2L	ENSG00000139289	ENST00000534030;ENST00000322028		2	hRPB7.6;hsRPB10b;RBP10;RPABC5;RPB10beta;RPB7.6	RNA polymerase II, I and III subunit L [Source:HGNC Symbol;Acc:HGNC:9199]		NM_021128	POLR2L			46.1762	72.187	110.837	63.8861	59.9537	55.7644	66.3179	46.7601	51.961	71.3693	59.4237	26.7542	43.7045	54.2532	43.0872	48.3351	79.4495	59.4977	46.0083	63.7437	233.478	48.0345	34.0121	65.9157	31.3382	63.776	45.6924	56.0903	56.2528	64.228	93.5766	81.2298	69.0056	81.3282	68.4437	33.8809	28.2966	47.1011
PARP9	ENSG00000082212	ENST00000477522;ENST00000492382;ENST00000360356;ENST00000489652;ENST00000471785;ENST00000462315;ENST00000466126		7	ARTD9;BAL;BAL1	poly(ADP-ribose) polymerase family member 9 [Source:HGNC Symbol;Acc:HGNC:24118]		NM_001146103;NM_001146105;NM_031458;NM_001146102;NM_001146104;NM_001146106	PARP9			185.447	150.176	162.861	58.1963	190.337	259.504	211.532	135.653	150.071	178.031	167.593	239.083	108.473	71.8303	62.4686	185.915	154.737	191.983	185.6	167.276	49.3612	91.2485	19.4939	123.364	109.002	37.4448	129.224	230.211	118.454	186.135	189.437	141.05	121.315	160.858	120.172	206.036	87.8145	163.178
SIRPB2	ENSG00000140905	ENST00000481731;ENST00000486775;ENST00000359801;ENST00000444444;ENST00000381630;ENST00000608747;ENST00000608073;ENST00000609796		8	dJ776F14.2;PTPN1L;PTPNS1L3	signal regulatory protein beta 2 [Source:HGNC Symbol;Acc:HGNC:16247]		NM_001122962;NM_001134836	SIRPB2			17.7385	8.48246	17.0929	1.61817	11.6724	2.59819	7.65963	15.6133	18.2616	5.47364	14.8919	6.7842	6.82603	33.8575	43.9569	5.57562	20.7571	10.8561	4.16324	18.6752	12.2606	21.8104	3.91746	9.75751	17.468	3.55591	7.09459	29.5834	9.52554	8.90995	6.87128	19.2427	24.0664	5.84215	10.7813	14.6776	16.382	25.9426
HSP90AA1	ENSG00000129538	ENST00000216281;ENST00000334701;ENST00000554401;ENST00000557089;ENST00000560130;ENST00000553585;ENST00000555662;ENST00000556554;ENST00000557234;ENST00000558600		10	FLJ31884;Hsp89;Hsp90;HSP90N;HSPC1;HSPCA	heat shock protein 90 alpha family class A member 1 [Source:HGNC Symbol;Acc:HGNC:5253]		NM_005348;NM_001017963	HSP90AA1			660.035	758.142	671.655	1015.96	448.673	675.567	780.298	492.446	305.675	743.922	541.149	641.903	923.846	431.114	372.647	878.748	480.594	497.29	592.41	589.72	576.501	291.967	366.362	568.62	680.931	563.635	863.776	467.148	522.539	570.725	595.201	481.525	348.016	627.907	514.561	578.115	614.323	375.794
FABP3	ENSG00000102007	ENST00000373713;ENST00000497275;ENST00000498148;ENST00000482018		4	FABP11;H-FABP;MDGI;O-FABP	fatty acid binding protein 3 [Source:HGNC Symbol;Acc:HGNC:3557]		NM_004102;NM_001320996	FABP3			11.8295	26.3443	7.66141	28.8933	7.03346	0.872649	9.49267	10.9518	11.8043	40.5096	7.0853	1.60094	12.5064	17.3311	15.0541	8.6194	33.8764	4.03382	16.6799	26.0427	33.9572	23.0467	54.5319	6.26357	1.87673	15.156	4.65252	1.59932	13.5281	4.01476	7.0011	20.0597	5.65159	22.651	15.9788	4.34966	5.00182	11.4949
GZF1	ENSG00000143149	ENST00000338121;ENST00000424216;ENST00000461789;ENST00000477239;ENST00000377051		5	dJ322G13.2;ZBTB23;ZNF336	GDNF inducible zinc finger protein 1 [Source:HGNC Symbol;Acc:HGNC:15808]	Severe myopia-generalized joint laxity-short stature syndrome;JOINT LAXITY SHORT STATURE AND MYOPIA;LARSEN SYNDROME	NM_001317012;NM_022482;NM_001317019	GZF1			5.33757	4.04718	3.08583	8.29209	3.52276	6.25439	3.65976	3.92954	3.60841	3.94377	4.99327	7.92948	8.02967	4.78892	5.51638	4.18957	3.53593	3.56236	6.10287	4.97097	1.98741	4.97952	11.8761	4.11602	13.2753	7.65964	7.1023	4.64779	6.38476	3.25292	3.06855	3.85445	3.79806	3.34827	3.53599	5.68183	6.09833	9.95088
OAS2	ENSG00000260916	ENST00000342315;ENST00000680685;ENST00000620097;ENST00000449768;ENST00000681673;ENST00000680138;ENST00000392583;ENST00000680514;ENST00000552756;ENST00000551603;ENST00000680122;ENST00000680898;ENST00000679877;ENST00000680666;ENST00000681023		15		2'-5'-oligoadenylate synthetase 2 [Source:HGNC Symbol;Acc:HGNC:8087]		NM_016817;NM_001032731;NM_002535	OAS2			173.963	170.738	185.552	80.4471	201.294	221.757	237.77	178.08	222.466	219.104	195.534	231.996	134.975	80.2339	71.4326	197.178	186.711	194.802	252.553	180.685	59.8793	126.55	26.4726	143.717	126.825	51.067	142.823	253.103	117.247	188.182	163.932	150.108	176.536	188.058	146.587	230.176	109.27	181.889
PTGIR	ENSG00000140497	ENST00000291294;ENST00000594275;ENST00000597185;ENST00000598865;ENST00000595460;ENST00000596260		6	IP	prostaglandin I2 receptor [Source:HGNC Symbol;Acc:HGNC:9602]		NM_000960	PTGIR			60.0331	61.7914	80.6766	49.1739	85.1607	83.6544	57.0586	65.1411	60.1944	44.1816	60.8859	92.4947	114.38	41.8328	46.6699	91.7133	52.372	78.4179	56.5092	49.3921	53.6791	52.1928	22.484	50.9421	165.652	67.2538	102.176	108.138	66.9119	97.5064	66.4462	58.5901	70.5953	43.6025	45.0503	94.8063	116.839	83.2861
IL27	ENSG00000083544	ENST00000356897;ENST00000568075		2	IL-27;IL-27A;IL27A;IL27p28;IL30;MGC71873;p28	interleukin 27 [Source:HGNC Symbol;Acc:HGNC:19157]		NM_145659	IL27			19.5698	24.4148	45.9486	22.0108	33.971	80.8707	75.0567	19.412	14.6629	36.4943	30.7948	40.4151	14.8303	3.08598	2.78777	43.4278	15.2848	32.5489	78.3359	20.1766	2.99726	1.98675	1.86963	8.59059	7.29779	11.066	34.9923	54.4467	15.3241	51.0527	63.4708	10.0126	7.28584	20.2529	18.4182	41.7921	14.0292	24.2805
DDIT4	ENSG00000111011	ENST00000491934;ENST00000471240;ENST00000473155;ENST00000681898;ENST00000307365		5	Dig2;FLJ20500;REDD-1;REDD1;RTP801	DNA damage inducible transcript 4 [Source:HGNC Symbol;Acc:HGNC:24944]		NM_019058	DDIT4			134.472	37.5465	26.1178	102.961	28.2064	71.4999	21.3489	36.8373	71.0753	14.9197	43.4442	219.883	147.415	50.0561	42.117	170.435	25.1355	41.983	27.6708	43.999	24.5335	36.0997	72.8198	42.3229	170.832	166.253	170.255	27.5701	98.3251	25.7387	35.2871	31.8766	64.264	30.4012	39.4626	175.086	195.3	72.8255
NR4A1	ENSG00000113460	ENST00000548977;ENST00000360284;ENST00000546842;ENST00000553200;ENST00000545748;ENST00000550082;ENST00000549102;ENST00000478250;ENST00000547206;ENST00000243050;ENST00000550763;ENST00000394825;ENST00000394824;ENST00000548232;ENST00000562373;ENST00000548733;ENST00000550557;ENST00000564201;ENST00000550339;ENST00000567890;ENST00000550582;ENST00000565848		22	GFRP1;HMR;N10;NAK-1;NGFIB;NUR77;TR3	nuclear receptor subfamily 4 group A member 1 [Source:HGNC Symbol;Acc:HGNC:7980]		NM_001202233;NM_001202234;NM_173157;NM_002135	NR4A1			0.751862	0.592872	0.740308	0.740272	0.867336	1.42824	0.892339	0.376113	2.07755	0.502238	0.74311	0.731198	0.812823	0.553185	1.20987	0.457767	0.45754	0.601395	0.624238	0.942481	1.24651	0.77876	2.26805	0.773894	2.42307	0	1.42669	0.849385	0.715516	1.47393	1.05766	0.425279	0.421544	0.859313	0.292602	1.00443	1.89426	0.952651
RPL32P29	ENSG00000180509	ENST00000497398		1		ribosomal protein L32 pseudogene 29 [Source:HGNC Symbol;Acc:HGNC:35771]			RPL32P29			15.9139	13.1834	12.4859	5.34789	13.6675	5.11916	5.02876	14.7818	18.254	9.47931	8.18176	27.0717	15.3272	12.9917	10.8226	22.8557	9.37454	21.8103	14.003	12.034	8.04123	11.1695	13.3471	11.6491	27.8816	13.7189	15.8826	14.778	10.116	10.3038	9.44656	9.59289	18.3889	8.20794	8.00005	19.6263	16.7826	15.5092
HLA-DPB1	ENSG00000160058	ENST00000418931;ENST00000469120;ENST00000471184;ENST00000488575;ENST00000498038;ENST00000428835;ENST00000416804;ENST00000478189		8	HLA-DP1B	major histocompatibility complex, class II, DP beta 1 [Source:HGNC Symbol;Acc:HGNC:4940]	Chronic beryllium disease;Granulomatosis with polyangiitis	NM_002121	HLA-DPB1			7.27056	14.5718	0.234423	3.1076	0.100448	10.7399	6.94218	13.924	0.109856	1.9972	0.286553	16.3043	6.70079	14.3283	11.9356	0.0425772	28.8828	10.6819	8.79769	12.9119	12.8504	6.14658	4.62516	6.58919	2.29491	4.40894	5.80239	0.258545	9.42723	0.0330624	4.1483	12.8021	5.78902	11.3493	10.3291	9.33091	0.026468	0.217231
BATF3	ENSG00000107175	ENST00000471382;ENST00000478275;ENST00000243440		3	JDP1;JUNDM1;SNFT	basic leucine zipper ATF-like transcription factor 3 [Source:HGNC Symbol;Acc:HGNC:28915]		NM_018664	BATF3			12.7931	24.8848	32.0595	3.8847	17.3359	73.3713	50.9467	13.3207	10.5678	33.6969	21.9748	24.1394	6.8436	2.92268	1.54076	15.6679	23.0439	41.4833	51.8203	28.5438	10.306	1.55817	2.46342	13.2599	23.6276	3.56908	17.1428	49.017	15.1911	26.2968	57.7371	12.4857	12.9363	23.6239	26.0706	14.2928	7.76661	12.0714
RPP21	ENSG00000170471	ENST00000433076;ENST00000466327;ENST00000498414;ENST00000489124;ENST00000491477;ENST00000473266;ENST00000442966;ENST00000428040;ENST00000436442		9	C6orf135;Em:AB014085.3;FLJ22638	ribonuclease P/MRP subunit p21 [Source:HGNC Symbol;Acc:HGNC:21300]		NM_001199120;NM_024839;NM_001199121	RPP21			7.74236	7.9425	3.28875	11.891	13.0509	0	0.984423	13.1631	9.29473	10.8636	8.47401	3.26334	0	0.461929	1.78395	4.58055	12.8595	8.48577	7.08333	10.4763	5.97577	10.4897	11.1099	1.27658	2.63792	10.3415	7.72101	15.3552	8.33263	9.10643	0	19.8086	10.2995	8.90316	10.6925	7.39414	8.97259	5.82526
PI4KAP1	ENSG00000128829	ENST00000610959;ENST00000652586;ENST00000619742;ENST00000617243;ENST00000618794;ENST00000612579;ENST00000612500;ENST00000611748;ENST00000616531		9		phosphatidylinositol 4-kinase alpha pseudogene 1 [Source:HGNC Symbol;Acc:HGNC:33576]			PI4KAP1	NR_003563		15.0314	12.5222	8.62478	6.78311	14.238	20.2066	15.0673	14.5583	4.54806	5.71696	6.43391	5.17206	11.963	5.66092	7.36029	5.55433	3.19863	17.5215	5.8037	28.7797	12.2409	21.7299	9.66928	4.30332	5.18527	16.0507	13.3227	3.52404	19.8855	20.1512	14.197	4.99939	15.4303	2.77903	7.979	6.00396	26.2438	46.6989
JAML	ENSG00000221978	ENST00000356289;ENST00000292067;ENST00000534294;ENST00000533261;ENST00000526595;ENST00000531530;ENST00000526620;ENST00000529164;ENST00000640745;ENST00000531536;ENST00000524477;ENST00000527877;ENST00000525565		13	AMICA;AMICA1;Gm638	junction adhesion molecule like [Source:HGNC Symbol;Acc:HGNC:19084]		NM_001098526;NM_153206;NM_001286570;NM_001286571	JAML	NR_104479		7.03902	13.0558	6.04082	6.69409	0.995094	1.39441	5.17602	20.5851	5.49467	4.65963	8.99209	1.46638	3.17239	14.1641	36.3877	0.995087	4.94522	1.39	2.48485	27.8253	48.819	18.3241	57.2789	13.2539	4.13793	12.9389	10.0528	1.21889	37.1334	1.47083	1.29891	18.1833	3.40547	7.05651	7.77317	2.55513	7.79705	8.04858
SLC16A6	ENSG00000163874	ENST00000327268;ENST00000580666;ENST00000620436;ENST00000583477;ENST00000582867		5	MCT6;MCT7	solute carrier family 16 member 6 [Source:HGNC Symbol;Acc:HGNC:10927]		NM_001174166;NM_004694	SLC16A6			53.279	36.0497	10.0392	54.2842	18.7014	22.4935	22.5703	38.0548	22.2765	15.0623	29.4303	38.5105	83.7626	48.2978	69.4028	34.6313	19.7897	18.7932	21.4747	19.6364	8.51857	45.2266	142.355	34.107	69.9989	72.1523	65.8901	23.3208	45.7057	10.188	8.235	34.4472	10.9709	27.654	41.327	37.939	103.639	84.4506
METRNL	ENSG00000107771	ENST00000320095;ENST00000570778;ENST00000571814;ENST00000571940;ENST00000574053		5		meteorin like, glial cell differentiation regulator [Source:HGNC Symbol;Acc:HGNC:27584]		NM_001004431;NM_001363853	METRNL			34.1171	27.7858	20.4617	46.6209	23.9476	4.12831	15.8992	10.6554	25.4117	9.30225	15.7981	33.855	33.6761	25.0913	16.813	46.1297	33.6465	9.44311	26.8226	23.6846	39.6998	17.7945	23.68	32.0074	38.3484	23.1767	30.9443	14.1564	19.6467	23.9897	27.0058	11.7842	25.8336	18.3627	12.5996	29.5764	25.7893	7.28406
TRGJ1	ENSG00000178996	ENST00000390337		1	J1;TCRGJ1	T cell receptor gamma joining 1 [Source:HGNC Symbol;Acc:HGNC:12277]			TRGJ1			4.14443	2.22889	0	0	4.06634	0	5.48164	0	0	5.58937	4.12792	0	0	1.90363	0	0	0	0	3.02572	2.16883	13.1486	0	0	1.59971	7.84386	0	0	0	0	8.69673	16.4757	5.10564	4.09028	0	6.16526	0	0	28.574
TRGJ2	ENSG00000211690	ENST00000390333		1	J2;TCRGJ2	T cell receptor gamma joining 2 [Source:HGNC Symbol;Acc:HGNC:12278]			TRGJ2			4.14443	2.22889	0	0	4.06634	0	5.48164	0	0	5.58937	4.12792	0	0	1.90363	0	0	0	0	3.02572	2.16883	13.1486	0	0	1.59971	7.84386	0	0	0	0	8.69673	16.4757	5.10564	4.09028	0	6.16526	0	0	28.574
CYP3A5	ENSG00000167778	ENST00000222982;ENST00000469887;ENST00000461920;ENST00000646887;ENST00000339843;ENST00000488187;ENST00000473347;ENST00000463364;ENST00000481825;ENST00000466061;ENST00000480723;ENST00000439761;ENST00000463907;ENST00000469622;ENST00000456417;ENST00000489231		16	CP35;P450PCN3;PCN3	cytochrome P450 family 3 subfamily A member 5 [Source:HGNC Symbol;Acc:HGNC:2638]	HYPERTENSION ESSENTIAL	NM_000777;NM_001291830;NM_001291829;NM_001190484	CYP3A5	NR_033807		7.55774	10.5762	3.25329	14.3481	2.56182	3.10221	3.48163	2.79733	1.15226	3.49833	4.60427	4.22976	39.1326	2.04929	2.79217	37.492	1.28857	8.07903	3.49673	2.13461	3.12668	1.52734	1.18016	6.53554	14.2031	21.1753	20.2075	2.93788	20.8271	2.83207	2.09614	2.93517	1.72258	4.75704	5.92835	7.46969	38.2319	2.89902
NR1D1	ENSG00000077232	ENST00000246672		1	ear-1;hRev;Rev-ErbAalpha;REVERBA;REVERBalpha;THRA1;THRAL	nuclear receptor subfamily 1 group D member 1 [Source:HGNC Symbol;Acc:HGNC:7962]		NM_021724	NR1D1			5.22751	2.93903	1.19259	10.966	2.70469	5.65629	3.65423	3.12066	3.64089	1.69696	2.0194	8.53711	12.4895	1.236	1.24592	5.06587	1.40312	1.23068	5.52394	1.95823	0.49764	3.47377	22.7009	1.07532	4.85256	20.0079	2.32368	5.58652	2.97813	3.49033	1.60033	2.38453	1.69798	2.1054	1.76273	3.72837	5.56009	3.4997
FPR3	ENSG00000116044	ENST00000339223;ENST00000595991		2	FMLPY;FPRH1;FPRL2;RMLP-R-I	formyl peptide receptor 3 [Source:HGNC Symbol;Acc:HGNC:3828]		NM_002030	FPR3			106.169	135.998	162.759	70.8203	246.071	205.945	161.937	146.323	189.972	149.503	161.795	102.747	76.9258	134.928	99.72	125.446	272.364	246.753	123.193	235.561	78.4471	73.2487	56.9826	190.93	192.291	39.0322	136.005	274.823	130.453	197.175	177.924	106.883	183.636	111.328	95.398	166.815	187.256	203.178
HMGB1P3	ENSG00000066084	ENST00000502802		1	HMG1L3;HMGB1L3	high mobility group box 1 pseudogene 3 [Source:HGNC Symbol;Acc:HGNC:4995]			HMGB1P3			8.63136	10.3291	16.0398	7.28931	9.01575	10.8143	6.48435	3.94135	0	8.06109	5.94069	11.2174	9.88836	5.11469	3.50859	10.191	4.99106	10.0805	3.49117	3.51821	6.74781	0	0	3.88359	7.5411	9.8121	5.8031	9.28658	6.22197	18.3049	4.95534	5.4655	5.45032	3.4612	2.94887	12.256	8.85862	1.87405
PPP1R17	ENSG00000083750	ENST00000342032;ENST00000409146;ENST00000498609		3	C7orf16;GSBS	protein phosphatase 1 regulatory subunit 17 [Source:HGNC Symbol;Acc:HGNC:16973]	HYPERCHOLESTEROLEMIA FAMILIAL 1	NM_006658;NM_001145123	PPP1R17			1.2289	0.86802	4.2899	0.334816	1.30721	0.812821	0.40915	6.14195	1.96055	3.90828	4.93701	0.322413	0.960777	28.4632	13.698	2.65053	2.47129	0	0.317461	2.84258	21.7172	4.05288	2.06832	2.33307	3.34937	0.725566	1.12351	2.10737	3.4037	0.484192	0.724775	2.229	16.668	9.10081	9.19967	6.62524	3.71297	0
AC134878.2	ENSG00000079616	ENST00000620700;ENST00000652671;ENST00000651211		3		MAFF interacting protein (pseudogene)						3.30125	10.684	4.00222	9.40676	28.4106	8.02551	8.38325	14.9999	9.43493	12.1739	6.83038	11.4453	5.48329	8.42144	10.7415	19.6138	8.04841	22.8475	3.7047	4.24085	3.54014	1.33091	4.11387	2.96658	8.88914	4.69851	6.02429	3.79988	7.3457	15.0136	7.55762	23.2451	6.98872	8.73534	3.8	10.0455	12.0077	9.62768
ST8SIA4	ENSG00000187840	ENST00000231461;ENST00000451528;ENST00000507360;ENST00000523381		4	PST;PST1;SIAT8D	ST8 alpha-N-acetyl-neuraminide alpha-2,8-sialyltransferase 4 [Source:HGNC Symbol;Acc:HGNC:10871]		NM_005668;NM_175052	ST8SIA4			99.1987	20.6319	19.2397	54.9223	48.0221	121.869	40.8696	50.3346	76.0348	23.2933	46.4262	241.254	223.553	39.6715	27.8819	141.016	32.7176	58.5119	41.8596	33.9089	7.49659	38.6778	32.7716	31.1615	180.412	97.3818	108.749	77.1973	51.4675	29.8258	35.1004	26.9767	59.1203	30.1749	23.8664	135.287	144.779	87.9051
AGPAT1	ENSG00000111145	ENST00000395496;ENST00000375107;ENST00000395499;ENST00000375104;ENST00000490711;ENST00000395497;ENST00000336984;ENST00000476663		8	LPAAT-alpha	1-acylglycerol-3-phosphate O-acyltransferase 1 [Source:HGNC Symbol;Acc:HGNC:324]		NM_001371439;NM_006411;NM_001371437;NM_001371438;NM_032741	AGPAT1			21.3742	16.2652	0	14.4119	14.3773	23.4799	19.5652	0	10.4096	0.0969849	0	0.0544338	0	0	0.0977381	0.0610125	17.0312	14.9839	24.9548	0	21.2721	28.3646	15.888	0	12.6125	10.3242	13.429	13.9359	0	0	23.7812	0.04051	12.1852	0	10.991	0.091254	6.3169	17.5813
HLA-DPA3	ENSG00000152464	ENST00000454398		1		major histocompatibility complex, class II, DP alpha 3 (pseudogene) [Source:HGNC Symbol;Acc:HGNC:19393]			HLA-DPA3			1.57532	10.0565	0	0.934535	0	0	2.5509	4.86272	0	12.8219	1.91434	0	0.320495	5.31653	8.52985	0	12.929	4.68936	1.7071	10.1097	0	0	2.3421	13.1779	7.17919	0	1.05985	0	5.66508	0	3.45195	6.35513	0	14.1466	8.03393	0	0	0
FAM27B	ENSG00000185187	ENST00000610601		1	bA12A20.3;FAM27A2	family with sequence similarity 27 member B [Source:HGNC Symbol;Acc:HGNC:23667]			FAM27B			2.68634	2.67264	2.85639	3.14674	3.63463	12.4517	3.8546	5.58661	5.68615	7.03197	2.60065	7.63241	10.4391	1.20992	0.998761	8.72295	0	3.46251	4.09533	2.46147	6.76773	5.52014	0.8537	5.60395	9.49487	0	7.76596	10.303	1.65307	7.77732	0	4.81139	3.73923	1.3723	0	0	7.90293	10.8971
VSIG4	ENSG00000161091	ENST00000427538;ENST00000374737;ENST00000412866;ENST00000651578;ENST00000455586		5	CRIg;Z39IG	V-set and immunoglobulin domain containing 4 [Source:HGNC Symbol;Acc:HGNC:17032]		NM_007268;NM_001100431;NM_001184831;NM_001257403;NM_001184830	VSIG4			36.1716	9.47758	8.1164	4.2968	17.0842	47.7234	7.3739	5.39919	16.6463	3.49299	7.39914	117.928	32.4002	16.5611	4.88248	22.5551	30.6938	10.4334	5.4267	32.3517	5.25022	6.19631	3.49826	12.0739	5.89489	22.9795	7.69995	12.7018	6.98584	19.0443	8.89602	6.77403	11.8501	8.72012	5.52097	62.7894	14.4173	15.2092
C4orf47	ENSG00000243742	ENST00000511138;ENST00000511581;ENST00000508698;ENST00000378850		4	LOC441054	chromosome 4 open reading frame 47 [Source:HGNC Symbol;Acc:HGNC:34346]		NM_001114357;NM_001346007	C4orf47			0.290392	0.143472	0	1.19389	0	0.138472	0	0.209203	0	0	0.199172	1.85877	2.80234	0.14029	0	1.86454	0	0	0.392979	0	0.22615	0	0	0	1.07822	1.41825	1.40639	0	0.578035	0.214474	0.258936	0	0.153728	0	0.343219	0.563944	1.91625	0
ENTHD1	ENSG00000134291	ENST00000325157;ENST00000490326		2	FLJ25421	ENTH domain containing 1 [Source:HGNC Symbol;Acc:HGNC:26352]		NM_152512	ENTHD1			2.4898	14.0764	10.2378	50.4205	6.34632	14.9351	10.4658	5.98971	4.38319	5.20782	8.8332	4.85822	18.3893	6.18753	12.7316	10.0643	3.11548	7.28429	4.96226	2.14903	3.46777	3.94541	5.98195	8.90029	5.74	39.0414	22.0198	12.1812	11.0815	6.5839	6.07582	8.56243	6.18887	5.81842	4.81794	4.21051	10.8075	6.80902
RRAD	ENSG00000214114	ENST00000299759;ENST00000567791;ENST00000568915;ENST00000566577;ENST00000420652		5	RAD;REM3	RRAD, Ras related glycolysis inhibitor and calcium channel regulator [Source:HGNC Symbol;Acc:HGNC:10446]		NM_004165;NM_001128850	RRAD			12.1872	1.32175	2.19333	6.72824	4.04272	4.19606	1.96702	2.31687	5.65344	1.63165	1.48814	29.3609	7.63947	2.15148	1.08864	6.58875	5.11712	2.78063	4.46719	7.3102	0.849248	0.570071	0.118792	0.266583	8.24096	5.43129	1.45153	13.2904	1.48903	14.6628	11.5841	3.92107	11.2587	3.23986	0.510832	9.87164	4.21621	2.04927
TCTEX1D1	ENSG00000125912	ENST00000525663;ENST00000282670;ENST00000528352;ENST00000491611;ENST00000448074;ENST00000489510		6	FLJ40873	Tctex1 domain containing 1 [Source:HGNC Symbol;Acc:HGNC:26882]		NM_152665	TCTEX1D1			4.16816	2.86722	1.74612	4.2932	5.26467	3.99764	0.373029	3.3767	5.39523	0.417813	0.669057	4.30616	0.300655	23.8266	2.02976	10.1276	28.1811	2.18353	3.83302	19.3352	0	2.77745	0.271886	18.8854	0.297937	0.999767	2.45678	0.292996	1.46164	9.52254	10.3444	6.30595	4.32307	0.34335	0.915533	0.783561	3.62759	0.0457603
SDC2	ENSG00000196531	ENST00000302190;ENST00000520233;ENST00000519587;ENST00000518385;ENST00000522911;ENST00000519914;ENST00000521590;ENST00000523877		8	CD362;fibroglycan;HSPG;HSPG1;SYND2	syndecan 2 [Source:HGNC Symbol;Acc:HGNC:10659]		NM_002998	SDC2			802.898	633.496	434.603	526.345	515.892	77.4092	183.877	475.362	820.113	426.663	585.165	309.096	440.233	952.382	940.953	137.637	442.422	96.8979	235.429	440.003	624.365	857.214	1738.47	1378.79	60.9419	1127.23	304.847	195.531	268.383	190.777	253.809	301.137	718.825	832.046	1111.13	221.965	479.272	868.701
FCRLA	ENSG00000196976	ENST00000350710;ENST00000367949;ENST00000367959;ENST00000540521;ENST00000546024;ENST00000674251;ENST00000674323;ENST00000367957;ENST00000236938;ENST00000465403;ENST00000349527;ENST00000294796;ENST00000309691;ENST00000367953;ENST00000367950;ENST00000470841		16	FCRL;FCRLb;FCRLc1;FCRLc2;FCRLd;FCRLe;FCRLM1;FCRLX;FREB;MGC4595	Fc receptor like A [Source:HGNC Symbol;Acc:HGNC:18504]		NM_001184871;NM_001184872;NM_032738;NM_001366196;NM_001184870;NM_001184867;NM_001184866;NM_001366195;NM_001184873	FCRLA			4.27651	1.03474	1.09173	3.05466	0.598582	0.184978	0.870371	0.189258	0.764173	0.3896	0.880847	2.40153	1.59974	0	0.277677	0.809259	0.337774	0.339912	1.42332	3.2306	1.17338	2.72842	0.376996	5.02491	0.232672	27.9679	1.31299	0.343898	0.375764	1.16842	0.86876	0.479854	0.315758	0.570959	0.768069	1.70316	1.42506	1.6281
ASDURF	ENSG00000166575	ENST00000605941;ENST00000607535;ENST00000607829;ENST00000607690		4		ASNSD1 upstream reading frame [Source:HGNC Symbol;Acc:HGNC:53619]		NM_001353493;NM_001353494	ASDURF			19.6291	9.64364	9.82752	31.0387	25.6397	18.4739	30.8938	27.2999	25.7525	24.2707	23.5161	23.1232	29.5375	25.5249	24.2412	24.6138	31.9542	19.1831	26.9284	23.0183	0.819644	13.0561	25.4757	23.062	39.0736	8.99805	29.832	27.5885	25.2589	15.4174	12.9896	11.0472	22.026	20.071	23.3974	26.413	28.4355	27.3818
F3	ENSG00000111802	ENST00000334047;ENST00000370207;ENST00000478217;ENST00000480356		4	CD142;TF	coagulation factor III, tissue factor [Source:HGNC Symbol;Acc:HGNC:3541]		NM_001993;NM_001178096	F3			17.3293	16.6784	6.95298	19.5919	1.11502	3.69658	5.59911	2.4133	1.21134	9.52266	7.73546	8.98197	10.4006	1.66734	1.89968	48.6357	2.37124	7.48754	3.87329	4.86309	1.89649	1.15746	0.99598	9.70993	10.0836	27.6951	25.688	1.97723	16.0742	1.22338	3.01628	3.64781	1.3628	4.8461	7.50247	10.0251	22.8581	3.25783
SYNM	ENSG00000122042	ENST00000560674;ENST00000336292;ENST00000328642;ENST00000594047		4	DMN;KIAA0353;SYN	synemin [Source:HGNC Symbol;Acc:HGNC:24466]		NM_145728;NM_015286	SYNM			0.897479	0.842615	0.882774	21.3106	0.456856	20.0384	4.12719	0.831298	0.304663	0.663466	0.581221	8.75258	24.4803	0.245265	0.0989777	16.1431	0.271302	1.64212	1.66389	0.283148	0.0715932	0.513144	0.11748	0.139853	2.36513	18.8407	28.5841	1.56208	2.52409	0.427037	0.468878	0.193673	0.10201	1.05055	0.228697	2.71758	5.82083	0.793456
RNA5SP494	ENSG00000114988	ENST00000410653		1	RN5S494	RNA, 5S ribosomal pseudogene 494 [Source:HGNC Symbol;Acc:HGNC:43394]			RNA5SP494			0	0	0	8.82621	0	0	0	0	0	6.68796	1.79791	3.01584	0	0	3.77162	0	3.9855	0	0	0	0	7.27534	27.7751	10.2125	4.11924	0	9.968	0	5.37424	0	0	2.38466	4.09453	0	0	9.33894	0	23.6838
CD36	ENSG00000108298	ENST00000435819;ENST00000648416;ENST00000480599;ENST00000309881;ENST00000534394;ENST00000526804;ENST00000478292;ENST00000438020;ENST00000436384;ENST00000428497;ENST00000441109;ENST00000482059;ENST00000394788;ENST00000447544;ENST00000426978;ENST00000413265;ENST00000419819;ENST00000441034;ENST00000464213;ENST00000488048;ENST00000433696;ENST00000432207;ENST00000538969;ENST00000544133		24	FAT;GP3B;GP4;GPIV;SCARB3	CD36 molecule [Source:HGNC Symbol;Acc:HGNC:1663]	CORONARY HEART DISEASE SUSCEPTIBILITY TO 7;MALARIA SUSCEPTIBILITY TO MALARIA RESISTANCE TO INCLUDED;PLATELET GLYCOPROTEIN IV DEFICIENCY	NM_001371075;NM_001001547;NM_001371074;NM_001371081;NM_001289911;NM_001371080;NM_001371078;NM_000072;NM_001371079;NM_001371077;NM_001001548;NM_001289908;NM_001127443;NM_001127444;NM_001289909	CD36	NR_110501		223.955	206.455	67.7922	354.035	164.713	40.7993	172.573	114.631	144.432	105.553	157.291	48.3051	255.139	185.571	135.151	129.948	204.21	52.739	186.891	162.537	72.9799	163.426	257.445	220.189	44.3953	500.1	214.138	51.5784	171.047	38.7303	86.2522	107.409	127.034	173.267	175.729	40.2476	104.656	167.026
ABRACL	ENSG00000087365	ENST00000367660;ENST00000461027		2	C6orf115;Costars;HSPC280;PRO2013	ABRA C-terminal like [Source:HGNC Symbol;Acc:HGNC:21230]		NM_021243	ABRACL			218.969	296.195	291.333	204.34	213.249	310.163	279.957	198.349	204.931	231.406	205.989	180.645	132.238	231.571	199.947	201.455	225.783	181.041	222.626	301.475	226.61	176.893	89.2908	249.071	113.229	90.3647	203.879	272.598	227.989	237.686	412.573	198.636	184.26	259.04	288.881	203.427	173.833	147.001
WHRN	ENSG00000170852	ENST00000265134;ENST00000362057;ENST00000674048;ENST00000674036;ENST00000673811;ENST00000374057;ENST00000480518;ENST00000673697		8	CIP98;DFNB31;PDZD7B;USH2D	whirlin [Source:HGNC Symbol;Acc:HGNC:16361]	Autosomal recessive non-syndromic sensorineural deafness type DFNB;Usher syndrome type 2;DEAFNESS AUTOSOMAL RECESSIVE 31;USHER SYNDROME TYPE IID	NM_001083885;NM_001173425;NM_015404;NM_001346890	WHRN			4.99638	4.70872	3.12459	12.8952	9.31209	37.5026	22.256	16.9477	6.38354	6.52367	9.26438	14.123	8.18332	3.9141	11.5845	7.72823	3.75845	7.10145	25.8136	2.28681	4.69216	7.27419	28.6324	2.11439	13.9731	13.7182	19.2846	14.5073	7.76146	11.8506	5.14047	9.31657	2.94968	4.5393	2.41492	8.7594	7.02971	16.3123
SP110	ENSG00000215861	ENST00000258381;ENST00000477068;ENST00000480916;ENST00000483067;ENST00000358662;ENST00000463022;ENST00000392048;ENST00000258382;ENST00000540870;ENST00000489597;ENST00000490880;ENST00000486146;ENST00000409815;ENST00000455674;ENST00000462232		15	IFI41;IFI75	SP110 nuclear body protein [Source:HGNC Symbol;Acc:HGNC:5401]	Hepatic veno-occlusive disease-immunodeficiency syndrome;HEPATIC VENOOCCLUSIVE DISEASE WITH IMMUNODEFICIENCY;MYCOBACTERIUM TUBERCULOSIS SUSCEPTIBILITY TO MYCOBACTERIUM TUBERCULOSIS PROTECTION AGAINST INCLUDED	NM_001378444;NM_080424;NM_001378446;NM_001378445;NM_001378442;NM_004509;NM_001378443;NM_001378447;NM_004510;NM_001185015	SP110			221.885	226.9	282.098	84.2675	290.059	293.555	240.846	178.967	195.24	255.576	220.135	257.052	146.355	85.2508	76.1372	249.382	204.436	261.81	248.08	224.966	133.265	130.071	43.2334	133.428	132.762	57.3906	154.753	278.209	147.853	355.213	285.497	160.361	154.982	222.156	184.367	301.83	119.643	203.841
NPM1P7	ENSG00000138434	ENST00000396690		1	NG7-6;NPM1P16;NPMP7	nucleophosmin 1 pseudogene 7 [Source:HGNC Symbol;Acc:HGNC:7927]			NPM1P7			13.9909	27.1826	19.5614	15.7474	6.55608	20.2578	11.0866	5.28446	4.78961	10.5404	17.631	12.6895	19.5272	5.03749	6.98224	20.7442	5.17471	11.4955	3.95356	5.56314	4.58964	4.98811	1.5484	14.8523	13.6101	70.1284	8.65531	9.4682	13.1998	3.65715	15.9961	6.92423	4.56023	17.6783	15.0596	13.995	6.61517	11.6111
TRDJ4	ENSG00000143409	ENST00000390474		1		T cell receptor delta joining 4 [Source:HGNC Symbol;Acc:HGNC:12260]			TRDJ4			0	0	0	0	0	0	0	0	0	0	0	0	0	0	0	0	0	27.5032	0	0	0	0	0	0	0	0	0	0	0	0	0	0	0	0	0	0	0	0
CPEB2	ENSG00000111361	ENST00000507071;ENST00000345451;ENST00000538197;ENST00000382395;ENST00000382401;ENST00000503926;ENST00000509684;ENST00000442003		8		cytoplasmic polyadenylation element binding protein 2 [Source:HGNC Symbol;Acc:HGNC:21745]		NM_182485;NM_182646;NM_001177382;NM_001177383;NM_001177384;NM_001177381	CPEB2			13.0637	13.7109	13.9805	25.7359	12.6426	19.267	23.0731	13.5519	12.8921	18.1442	14.3727	17.848	43.3832	9.52014	8.71324	19.017	10.2409	14.6444	16.8778	8.16079	2.39938	11.4115	13.6352	10.9829	16.0695	37.7022	20.1776	17.2718	12.9614	9.71359	10.9503	11.8773	8.50979	11.8511	9.1232	16.4431	14.1588	10.9279
TUBA1A	ENSG00000104951	ENST00000679733;ENST00000547939;ENST00000550811;ENST00000550767;ENST00000552924;ENST00000301071;ENST00000295766;ENST00000546918;ENST00000548363;ENST00000550254		10	B-ALPHA-1;FLJ25113;TUBA3	tubulin alpha 1a [Source:HGNC Symbol;Acc:HGNC:20766]	Lissencephaly due to TUBA1A mutation;Tubulinopathy-associated dysgyria;LISSENCEPHALY 3;Intellectual disability;LISSENCEPHALY TYPE 3	NM_001270400;NM_006009;NM_001270399	TUBA1A			103.495	149.779	381.061	164.216	122.224	60.1843	105.244	78.753	127.157	151.318	168.653	20.4353	33.8138	94.5249	65.7716	84.0579	99.405	156.256	67.4766	154.038	313.801	65.1987	19.253	185.802	24.1894	64.8586	59.6868	75.6911	104.922	103.401	204.417	51.1624	215.213	154.691	144.038	34.2637	39.5437	72.8783
GPC4	ENSG00000130985	ENST00000370828		1	K-glypican	glypican 4 [Source:HGNC Symbol;Acc:HGNC:4452]	Keipert syndrome;Simpson-Golabi-Behmel syndrome;SIMPSON-GOLABI-BEHMEL SYNDROME TYPE 1;WILMS TUMOR 1	NM_001448	GPC4			21.6467	53.4433	27.2654	21.5846	8.57663	4.89229	23.2817	29.2281	19.7096	40.3027	21.5309	3.08363	19.5572	22.1523	27.8055	13.3045	33.763	10.9966	39.5463	37.8682	34.3008	36.275	71.0965	18.349	2.57767	52.1291	19.5385	9.62967	21.4976	10.2449	15.9068	32.4444	17.7737	26.2483	39.3691	5.87746	10.9782	22.2102
OPN3	ENSG00000128271	ENST00000462265;ENST00000366554;ENST00000469376;ENST00000490673;ENST00000463155;ENST00000478849;ENST00000635737		7	ECPN;encephalopsin;ERO;NMO-1;PPP1R116	opsin 3 [Source:HGNC Symbol;Acc:HGNC:14007]		NM_014322	OPN3			22.9639	23.2014	39.8334	106.222	11.543	33.4737	27.482	23.606	29.1317	11.7405	27.6704	32.3856	62.7346	28.3661	36.2077	41.7237	25.5493	49.1331	19.4325	21.5772	32.9526	19.6383	57.1189	28.0573	24.0939	64.953	30.1699	26.779	45.5608	22.0068	17.4289	24.908	24.5955	28.1704	21.9944	27.2237	43.4956	32.7195
TPSAB1	ENSG00000049089	ENST00000677899;ENST00000561736;ENST00000338844;ENST00000461509;ENST00000562432		5	TPS1;TPS2;TPSB1	tryptase alpha/beta 1 [Source:HGNC Symbol;Acc:HGNC:12019]		NM_003294	TPSAB1			0	2.55711	4.77652	17.2181	6.34331	14.5967	2.54456	2.52697	1.30134	0.828453	23.9293	0.715206	17.8238	1.71473	2.0232	4.83317	1.89916	0	2.09758	3.08057	0	3.14646	1.98762	2.21095	0	2.19816	2.21143	4.09649	3.01836	5.18172	2.69827	2.3895	0.792282	3.85762	23.8183	0.841939	7.56434	5.56441
SGK1	ENSG00000158050	ENST00000367858;ENST00000474427;ENST00000413996;ENST00000477460;ENST00000237305;ENST00000367855;ENST00000367857;ENST00000528577;ENST00000475719;ENST00000531782;ENST00000473704;ENST00000525877;ENST00000489458;ENST00000524764;ENST00000475882;ENST00000534658;ENST00000490149;ENST00000524387;ENST00000531575;ENST00000532021;ENST00000532856;ENST00000461976;ENST00000530421;ENST00000525700;ENST00000472859…		30	SGK	serum/glucocorticoid regulated kinase 1 [Source:HGNC Symbol;Acc:HGNC:10810]		NM_001143676;NM_001143678;NM_005627;NM_001143677;NM_001291995	SGK1			98.8532	143.817	83.6024	112.168	55.3854	33.8938	119.829	165.425	84.3711	159.888	99.2516	11.4382	94.2449	145.229	186.686	57.0671	119.384	52.3875	100.124	141.978	93.1389	168.222	340.295	112.505	46.9069	164.27	92.3646	49.368	148.05	46.3225	46.7059	138.43	59.4004	150.964	124.933	26.469	89.6717	104.87
GLRX	ENSG00000143774	ENST00000508780;ENST00000507605;ENST00000237858;ENST00000379979;ENST00000507412;ENST00000505427;ENST00000512469		7	GRX;GRX1	glutaredoxin [Source:HGNC Symbol;Acc:HGNC:4330]		NM_001118890;NM_001243659;NM_001243658;NM_002064	GLRX			354.664	431.874	408.916	191.46	419.694	97.4884	413.783	381.318	395.917	470.188	453.181	85.3996	136.667	695.046	549.954	224.199	517.708	478.719	302.198	583.047	586.324	358.957	162.1	544.568	317.761	92.9985	244.963	256.518	387.688	395.77	515.978	420.036	622.937	599.87	656.84	220.522	211.973	289.736
ANAPC1P2	ENSG00000156928	ENST00000452554		1		ANAPC1 pseudogene 2 [Source:HGNC Symbol;Acc:HGNC:54708]			ANAPC1P2			7.44046	5.34708	3.17686	10.3254	7.6009	4.71072	4.07285	7.53257	11.8154	4.94811	5.57728	6.80845	12.843	7.82728	11.5683	9.6744	6.40713	5.33167	11.2589	5.74594	0.319037	13.2879	19.5474	7.08519	6.04688	13.0525	7.80628	5.76545	5.75011	4.93606	2.72646	5.70796	10.1628	4.27285	5.66724	3.71894	8.14736	7.75434
NEURL3	ENSG00000133606	ENST00000451794;ENST00000310865;ENST00000435380;ENST00000444588		4	Lincr;LOC93082;RNF132	neuralized E3 ubiquitin protein ligase 3 [Source:HGNC Symbol;Acc:HGNC:25162]		NM_001285485;NM_001285486	NEURL3	NR_104346		86.531	63.9976	118.256	104.116	123.318	417.171	219.512	196.459	84.0854	93.1946	72.248	380.051	287.455	20.1504	37.6035	169.623	48.1378	110.652	202.999	41.9351	21.3242	77.2948	46.0926	21.5131	97.8184	147.998	169.541	245.467	61.4667	178.302	89.8392	105.897	24.0593	52.5098	35.0198	210.927	119.334	149.547
SELL	ENSG00000189221	ENST00000236147;ENST00000497295;ENST00000463108;ENST00000460650;ENST00000479657;ENST00000466340;ENST00000650983		7	CD62L;hLHRc;LAM-1;LAM1;Leu-8;LNHR;LSEL;Lyam-1;LYAM1;PLNHR	selectin L [Source:HGNC Symbol;Acc:HGNC:10720]		NM_000655	SELL	NR_029467		7.90415	8.21484	6.22807	4.73021	13.4249	23.3925	6.34534	5.17011	13.2711	3.62113	3.26116	35.7154	11.4187	1.37786	0.996179	9.36797	3.40465	9.25544	5.82693	5.2002	0.313021	6.4152	0.53146	2.3008	6.99124	6.75741	14.5739	18.6076	3.5512	10.3019	4.20677	4.68735	4.39456	6.38497	2.78174	17.3971	5.39828	9.46766
LPL	ENSG00000090013	ENST00000520959;ENST00000524029;ENST00000522701;ENST00000650287;ENST00000519773;ENST00000521994;ENST00000523696;ENST00000650478		8	LIPD	lipoprotein lipase [Source:HGNC Symbol;Acc:HGNC:6677]	Familial lipoprotein lipase deficiency;HYPERLIPIDEMIA FAMILIAL COMBINED 3;Hyperlipoproteinemia type I	NM_000237	LPL			136.91	143.405	58.628	47.3491	33.0566	21.339	62.8973	92.5431	104.312	120.116	69.144	14.9186	27.6872	98.9819	92.0657	52.8298	107.863	25.5981	127.537	135.484	150.805	173.105	249.512	79.347	8.18107	118.203	47.7308	19.4117	54.2346	22.4036	56.101	141.404	101.372	106.251	164.698	25.4742	28.5402	75.6539
LY6E	ENSG00000197081	ENST00000517503;ENST00000292494;ENST00000429120;ENST00000521699;ENST00000520531;ENST00000520466;ENST00000521003;ENST00000522528;ENST00000522971;ENST00000519611;ENST00000521182;ENST00000519546;ENST00000523847;ENST00000522024;ENST00000519615		15	RIG-E;SCA-2;TSA-1	lymphocyte antigen 6 family member E [Source:HGNC Symbol;Acc:HGNC:6727]		NM_002346;NM_001127213	LY6E			143.969	126.84	171.383	37.3921	241.903	246.056	139.55	111.65	206.61	167.405	118.552	223.473	77.6466	79.9681	68.0059	106.468	172.067	179.259	172.927	154.775	131.607	124.905	44.2283	106.701	70.6384	24.4925	66.7778	223.221	67.0146	297.785	203.843	106.416	147.918	132.369	109.096	196.657	57.7631	158.007
TCP11L2	ENSG00000065413	ENST00000553143;ENST00000547153;ENST00000299045;ENST00000546625;ENST00000553098;ENST00000549906;ENST00000551802;ENST00000548428;ENST00000551228;ENST00000552690		10	MGC40368	t-complex 11 like 2 [Source:HGNC Symbol;Acc:HGNC:28627]		NM_001286262;NM_152772	TCP11L2			10.0888	7.02845	2.11462	13.8565	3.99125	5.08515	7.74125	10.0118	10.3537	5.38159	7.95265	11.156	18.8836	12.0341	12.5826	8.29387	6.02213	6.22477	9.11528	6.27084	1.47923	15.332	25.8701	5.03309	16.3607	26.2531	10.2719	6.48812	8.35052	2.73544	2.81233	9.20397	7.93769	5.44735	8.58949	8.67641	9.88377	12.3737
XAF1	ENSG00000079332	ENST00000573760;ENST00000575369;ENST00000576341;ENST00000574394;ENST00000346752;ENST00000361842;ENST00000576459;ENST00000572546;ENST00000575267;ENST00000572107;ENST00000576724;ENST00000571217;ENST00000575147;ENST00000574907;ENST00000571135;ENST00000574962;ENST00000571673;ENST00000572495;ENST00000573518		19	BIRC4BP;HSXIAPAF1;XIAPAF1	XIAP associated factor 1 [Source:HGNC Symbol;Acc:HGNC:30932]		NM_001353137;NM_199139;NM_001353140;NM_001353135;NM_001353136;NM_001353134;NM_001353138;NM_017523;NM_001353139	XAF1	NR_046398		201.214	128.601	127.128	73.8134	190.685	152.839	184.862	126.904	131.457	175.063	172.779	205.359	180.674	103.579	99.6648	185.933	126.07	161.853	146.152	146.372	56.7596	99.4467	34.8249	129.434	189.507	68.1307	202.396	211.831	143.462	190.393	141.356	123.746	108.012	148.617	128.309	210.787	188.878	188.529
SLCO4A1	ENSG00000204577	ENST00000217159;ENST00000497209;ENST00000370507;ENST00000470412;ENST00000495889;ENST00000466961;ENST00000451793;ENST00000497919;ENST00000466818		9	OATP-E;OATP4A1;SLC21A12	solute carrier organic anion transporter family member 4A1 [Source:HGNC Symbol;Acc:HGNC:10953]		NM_016354	SLCO4A1			11.2128	12.9068	10.8284	79.9477	5.74665	7.08047	10.4949	10.8542	4.77905	16.645	10.1053	18.1889	70.0218	8.68588	12.645	35.934	5.07298	3.72177	10.0446	7.85649	8.81291	8.93507	27.0998	6.16708	16.7728	63.8715	39.3513	5.26287	22.7568	9.29581	9.26384	9.82397	2.43555	12.7814	9.85071	14.3052	44.1038	4.54225
P2RY6	ENSG00000244018	ENST00000393592;ENST00000540342;ENST00000679753;ENST00000542092;ENST00000349767;ENST00000618468;ENST00000393591;ENST00000393590;ENST00000540124;ENST00000680915;ENST00000536225;ENST00000535931;ENST00000544437;ENST00000680955;ENST00000538328;ENST00000680825		16	P2Y6	pyrimidinergic receptor P2Y6 [Source:HGNC Symbol;Acc:HGNC:8543]		NM_176797;NM_001277207;NM_001277205;NM_176796;NM_001277206;NM_176798;NM_001277208;NM_001277204	P2RY6			8.49322	4.16314	5.44768	2.32108	16.6702	4.75321	3.71564	5.40148	6.59527	4.19985	6.11901	9.40643	2.89349	7.57543	5.38346	8.0121	11.1587	12.6412	3.61996	14.3825	4.72832	3.17865	0.967286	21.8401	30.8859	1.44611	2.51918	12.7957	3.62113	14.266	5.48813	7.67416	5.19814	6.1049	3.77896	12.3894	9.66859	4.99792
GIMAP8	ENSG00000136932	ENST00000307271		1	DKFZp667I133;hIAN6;IAN9	GTPase, IMAP family member 8 [Source:HGNC Symbol;Acc:HGNC:21792]		NM_175571	GIMAP8			20.3151	14.1628	33.6198	9.91163	17.7651	8.58524	15.0583	10.6502	8.7938	18.5841	21.158	12.6663	8.92056	5.71332	4.15857	18.4934	17.638	35.7031	10.9423	21.5219	3.88487	3.74082	0.571499	9.71864	16.6151	7.86287	9.38294	30.5047	24.9515	8.50379	16.2825	15.6907	14.9652	17.2378	11.3533	17.0507	13.5007	10.2227
LSM2	ENSG00000174130	ENST00000491421;ENST00000493387;ENST00000470083;ENST00000470086;ENST00000375661;ENST00000477182;ENST00000475835		7	C6orf28;G7b;YBL026W	LSM2 homolog, U6 small nuclear RNA and mRNA degradation associated [Source:HGNC Symbol;Acc:HGNC:13940]		NM_021177	LSM2			1.2403	11.9335	26.9254	10.7981	9.95798	18.0022	20.1249	15.7668	6.89549	19.3204	0.980278	5.78286	15.2585	13.9835	1.05375	0.0212018	1.18075	24.3395	15.0011	17.4486	0.286383	27.4397	17.5853	4.8866	17.6889	7.76645	6.65287	0.687947	3.70292	0.41217	12.7106	7.10544	4.84751	3.18791	0.280643	15.0824	13.2846	0.238166
CSRNP1	ENSG00000143155	ENST00000273153;ENST00000514182		2	AXUD1;DKFZp566F164;FAM130B;TAIP-3;URAX1	cysteine and serine rich nuclear protein 1 [Source:HGNC Symbol;Acc:HGNC:14300]		NM_033027;NM_001320559;NM_001320560	CSRNP1			17.9907	11.3926	17.9755	24.0097	28.2076	44.6334	29.2694	13.2671	21.1308	25.2109	16.7124	36.7705	27.9916	3.80058	2.96727	25.4778	18.0551	20.5292	25.6439	17.4878	2.8584	6.45721	3.13147	12.6434	12.8583	21.927	14.6642	32.9109	9.27255	27.888	34.7651	10.9628	14.6355	16.6791	8.02629	31.6491	16.0008	14.2045
TMCC3	ENSG00000211687	ENST00000261226;ENST00000551457;ENST00000548918;ENST00000552239		4	KIAA1145	transmembrane and coiled-coil domain family 3 [Source:HGNC Symbol;Acc:HGNC:29199]		NM_020698;NM_001301036	TMCC3			1.55964	6.36695	4.08195	8.92661	0.982798	1.25115	10.1557	3.09251	1.07311	3.18326	5.46249	8.77106	11.7533	6.88547	12.0713	6.93132	2.40146	0.997341	7.56825	5.7585	2.27619	8.35171	17.7222	7.76938	3.81209	8.84386	7.28341	1.52653	8.64158	1.08736	0.427492	2.57423	1.04623	5.70468	6.57544	3.89354	11.9875	5.27592
RPL3P4	ENSG00000000938	ENST00000417615		1		ribosomal protein L3 pseudogene 4 [Source:HGNC Symbol;Acc:HGNC:19805]			RPL3P4			0	5.73955	6.19127	5.09537	4.95453	10.7706	1.37163	3.65275	4.68494	0	0.708964	1.48644	1.33179	3.1941	0.707693	2.21858	3.76392	13.0766	4.22617	5.02503	26.7548	2.90087	0	3.38467	2.1783	6.95248	5.86705	2.32775	2.33004	6.68621	8.64542	2.03944	2.02543	3.06629	2.62758	2.48861	1.52473	0
PPA1	ENSG00000137710	ENST00000373232;ENST00000610026;ENST00000373230;ENST00000625364;ENST00000460755;ENST00000495346		6	IOPPP;PP;PP1;Ppase;SID6-8061	inorganic pyrophosphatase 1 [Source:HGNC Symbol;Acc:HGNC:9226]		NM_021129	PPA1			68.9033	127.05	208.712	33.5212	208.674	221.758	237.187	123.612	210.392	208.174	191.814	156.517	37.8731	172.103	63.4847	119.475	256.802	344.974	234.381	274.437	56.1376	73.9264	32.2922	102.479	348.017	39.2069	104.033	274.074	105.78	224.566	709.946	147.949	493.309	199.27	75.7993	121.308	77.2314	78.9675
AL049629.2	ENSG00000185122	ENST00000534312;ENST00000527926;ENST00000525763;ENST00000533181		4		novel protein						12.3165	0.272572	0.797174	5.45344	0	2.91e-08	0.520999	10.4344	5.43044	0	1.50299	0	0.444823	1.10032	0.278929	1.57066	2.65586	0	0	1.52956	0	21.5117	8.91917	16.1519	0.646151	4.17086	0.599337	0	13.505	0.422696	0.000154932	8.47065	0.354912	14.2396	8.5492	1.64223	1.04624	1.09285
AL592183.1	ENSG00000037897	ENST00000612919		1								50.0661	47.5084	22.6465	38.7854	56.2621	48.3448	64.5409	21.6499	9.40316	55.3147	28.4447	48.3391	27.762	24.0534	21.7819	27.3023	36.1258	33.4638	25.6162	35.318	10.7922	27.5429	25.3533	29.127	32.0044	45.3989	26.8172	49.6513	55.396	19.128	31.1984	4.29161	8.99999	20.8229	25.1564	49.2963	19.6093	18.8908
GIMAP5	ENSG00000185515	ENST00000498181;ENST00000358647;ENST00000479556;ENST00000476324;ENST00000466347;ENST00000469272;ENST00000493304		7	HIMAP3;IAN4L1;IAN5	GTPase, IMAP family member 5 [Source:HGNC Symbol;Acc:HGNC:18005]		NM_018384	GIMAP5			14.4823	19.0217	31.5452	7.46798	29.3961	14.8443	26.9789	13.8431	12.9199	24.5902	18.685	12.964	10.5702	8.55849	6.6823	9.79297	21.5979	36.1573	8.19478	21.2708	9.39955	6.3143	0.998655	9.28918	13.96	4.31823	11.4335	32.7176	20.2207	16.1408	36.9795	19.6099	20.3585	25.8577	11.8246	17.6094	11.233	11.1022
MTCO2P12	ENSG00000185864	ENST00000427426		1		MT-CO2 pseudogene 12 [Source:HGNC Symbol;Acc:HGNC:52028]			MTCO2P12			1.56044	0.617126	0.329191	0.249765	1.18868	0.184299	0.459694	0.67373	0.452879	0.884519	0.658022	26.6277	0.184517	3.52109	1.10551	0	0.713808	0	0.482216	0.941214	1.11228	0.655999	0.741503	0.590474	0	0	0.247482	0.2043	0.577236	0.230783	0.342538	0.676535	0.917194	0.168875	0.227154	23.2215	0.468479	0.986843
ZFY	ENSG00000230124	ENST00000383052;ENST00000625061;ENST00000469869;ENST00000443793;ENST00000449237;ENST00000478783;ENST00000155093		7	ZNF911	zinc finger protein Y-linked [Source:HGNC Symbol;Acc:HGNC:12870]		NM_001369702;NM_001369707;NM_001369704;NM_001369709;NM_001145276;NM_001145275;NM_001369710;NM_001369708;NM_001369706;NM_001369703;NM_001369705;NM_003411	ZFY			0	0.121634	0.259773	13.0799	7.68741	0	0	0	0	0.0291247	0	0.0203532	17.6373	9.19768	0.191309	7.77753	5.62528	0	8.70685	0	1.78204	0	0.187652	0	18.3322	0.274001	0.0990494	9.51489	0	0	0.0495977	7.90819	0	7.05522	0	0	0	0.156825
RNA5SP202	ENSG00000054277	ENST00000364315		1	RN5S202	RNA, 5S ribosomal pseudogene 202 [Source:HGNC Symbol;Acc:HGNC:43102]			RNA5SP202			44.1131	39.8622	57.8265	27.6495	186.948	150.907	58.8667	45.8665	76.5875	144.407	83.2628	13.7107	90.6577	125.45	76.4229	84.5423	202.741	52.3384	64.7347	151.709	37.0065	74.4239	45.0648	67.2269	74.4383	60.5402	59.6435	95.1708	32.7582	103.54	83.1869	138.396	77.8577	91.6308	44.9575	19.2273	63.2577	90.6621
FXYD6	ENSG00000116016	ENST00000260282;ENST00000527717;ENST00000526014;ENST00000524656;ENST00000584394;ENST00000529335;ENST00000583233;ENST00000583660;ENST00000530956;ENST00000524841;ENST00000527429;ENST00000540359;ENST00000579486;ENST00000584230;ENST00000534125;ENST00000527053;ENST00000539526		17		FXYD domain containing ion transport regulator 6 [Source:HGNC Symbol;Acc:HGNC:4030]		NM_001164836;NM_001164831;NM_022003;NM_001164832;NM_001164837	FXYD6			6.34672	10.2865	14.2292	1.18307	25.2309	24.0563	24.9928	33.5398	20.5717	22.8514	15.6517	13.6114	2.21224	28.0301	15.4354	4.94949	36.1099	20.9918	34.4216	20.0585	7.33675	17.4864	4.26211	12.8521	5.72001	1.37194	7.89922	32.4064	8.71685	22.6113	25.5173	26.9798	11.5637	12.3766	10.2475	19.3859	3.93781	10.4776
AC092651.1	ENSG00000117425	ENST00000592457		1		required for meiotic nuclear division 5 homolog A (S. cerevisiae) (RMND5A) pseudogene						0	0.804489	0.770628	14.3322	1.33122	2.58078	1.06687	7.28918	10.7468	4.07542	2.79849	9.47676	11.0245	9.61911	3.56941	4.63615	9.3381	7.58791	9.90544	0.748936	0	8.53326	11.7081	4.0935	2.62523	5.97749	5.99901	11.1366	5.49548	0	0	6.11195	7.50585	5.27802	8.30852	3.16789	4.44131	4.25726
IFI35	ENSG00000117091	ENST00000415816;ENST00000438323;ENST00000246911;ENST00000536969;ENST00000396722;ENST00000538473;ENST00000546325;ENST00000534876		8	IFP35	interferon induced protein 35 [Source:HGNC Symbol;Acc:HGNC:5399]		NM_001330230;NM_005533	IFI35			318.792	369.349	470.555	155.752	415.634	585.418	505.458	338.614	307.971	454.562	331.595	438.544	196.369	135.517	123.457	389.795	327.632	413.501	445.322	355.679	343.294	141.479	35.7828	252.411	190.806	102.026	250.019	456.443	219.205	554.397	587.586	296.577	283.63	372.728	225.858	453.086	164.277	298.445
ISG20	ENSG00000198763	ENST00000379224;ENST00000560741;ENST00000558992;ENST00000559876;ENST00000558942;ENST00000306072;ENST00000560573;ENST00000557824;ENST00000558236;ENST00000560746;ENST00000546338		11	CD25;HEM45	interferon stimulated exonuclease gene 20 [Source:HGNC Symbol;Acc:HGNC:6130]		NM_001303234;NM_001303237;NM_001303233;NM_001303236;NM_002201	ISG20			314.753	373.967	697.817	187.261	795.439	1319.47	770.689	526.842	484.462	659.367	461.092	761.553	394.322	75.9798	75.8753	548.098	406.846	666.3	751.427	403.05	325.738	234.262	49.005	198.79	257.414	90.6595	309.343	873.258	187.932	1147.82	1015.86	409.001	344.619	386.135	239.042	655.393	293.092	527.908
NCKAP1	ENSG00000105963	ENST00000361354;ENST00000360982;ENST00000477988;ENST00000478449;ENST00000471640;ENST00000492058;ENST00000493359;ENST00000495619		8	HEM2;Nap1;NAP125	NCK associated protein 1 [Source:HGNC Symbol;Acc:HGNC:7666]		NM_013436;NM_205842	NCKAP1			14.8051	12.9982	3.57851	11.6271	4.36146	3.3854	7.15499	8.46021	6.79716	7.76895	7.63693	2.60094	6.41762	5.81545	5.67722	6.6326	7.13826	3.00841	10.0381	11.8338	0.731229	10.4759	7.61624	6.38832	3.14871	20.2023	8.71858	6.86125	10.3175	2.66354	2.87093	6.96461	5.89679	6.34678	8.98516	4.15697	4.85776	6.08481
ST6GALNAC2	ENSG00000049759	ENST00000225276;ENST00000585390;ENST00000588920;ENST00000592979;ENST00000588120;ENST00000586520;ENST00000588005;ENST00000585736;ENST00000592508		9	SIAT7;SIAT7B;SIATL1;ST6GalNAII;STHM	ST6 N-acetylgalactosaminide alpha-2,6-sialyltransferase 2 [Source:HGNC Symbol;Acc:HGNC:10867]		NM_006456	ST6GALNAC2			2.61096	8.5809	3.63371	3.03279	10.389	7.54043	6.88632	13.8169	24.036	13.1973	12.5225	1.99072	2.18843	26.3767	31.5587	2.41369	10.7818	8.15258	5.39342	5.05976	5.46927	28.4846	40.2715	5.81063	2.84894	1.5167	2.70211	9.22807	6.33632	5.51023	9.74689	17.7132	12.2556	7.2089	21.8215	4.72031	6.55137	22.4295
ACHE	ENSG00000131652	ENST00000419336;ENST00000241069;ENST00000428317;ENST00000302913;ENST00000412389;ENST00000426415;ENST00000430554;ENST00000440755;ENST00000442452;ENST00000454485;ENST00000411582;ENST00000651875;ENST00000441605;ENST00000445236		14	YT	acetylcholinesterase (Cartwright blood group) [Source:HGNC Symbol;Acc:HGNC:108]	YT BLOOD GROUP ANTIGEN	NM_001282449;NM_000665;NM_001367915;NM_001302622;NM_001367919;NM_001367918;NM_001367917;NM_001302621	ACHE	NR_160408		17.1022	7.15272	11.973	1.34464	24.1205	39.5529	17.1325	7.84896	12.3258	8.78763	5.6841	34.6089	10.8787	4.10258	2.10166	4.55418	13.8043	20.3668	10.6176	11.0465	6.99082	12.3193	2.90058	7.04845	29.6409	2.29533	4.1284	47.1088	4.28482	31.4344	33.613	8.69433	11.7071	8.4587	2.05057	30.8835	14.9579	14.5998
PDPN	ENSG00000159593	ENST00000294489;ENST00000376057;ENST00000621990;ENST00000506205;ENST00000510906;ENST00000509009;ENST00000376061;ENST00000513143;ENST00000487038;ENST00000475043;ENST00000488631		11	aggrus;Gp38;GP40;PA2.26;T1A-2	podoplanin [Source:HGNC Symbol;Acc:HGNC:29602]		NM_198389;NM_006474;NM_001006624;NM_001385053;NM_001006625	PDPN			33.4983	14.5738	3.27618	0.897232	6.39726	41.5495	6.77964	7.02144	35.423	1.79732	4.62458	34.4357	5.1099	19.9842	13.664	3.035	15.5146	1.3357	12.9872	26.0331	10.8252	38.8525	13.4639	20.0359	1.92603	23.153	5.83243	11.4619	3.03796	2.57806	24.4035	15.1418	34.2983	8.16878	4.46966	12.46	5.68647	13.2732
SAMD9L	ENSG00000138670	ENST00000318238;ENST00000411955;ENST00000437805;ENST00000446959;ENST00000439952;ENST00000414791;ENST00000446033;ENST00000477816;ENST00000610760		9	C7orf6;FLJ39885;KIAA2005	sterile alpha motif domain containing 9 like [Source:HGNC Symbol;Acc:HGNC:1349]	Ataxia-Pancytopenia Syndrome	NM_001303500;NM_001350083;NM_001350085;NM_001350082;NM_152703;NM_001303498;NM_001350084;NM_001303496;NM_001303497	SAMD9L			233.726	117.859	116.312	65.4004	196.429	182.549	346.105	193.083	164.756	261.203	209.042	204.09	123.287	84.9019	74.8095	189.393	144.917	176.036	183.203	145.676	22.8209	76.1904	21.6904	185.897	117.758	48.6083	146.068	254.814	128.794	88.1039	144.838	147.247	113.138	189.426	121.764	197.862	123.959	193.411
CAB39L	ENSG00000135842	ENST00000355854;ENST00000409308;ENST00000409130;ENST00000425242;ENST00000410043;ENST00000457041;ENST00000413278;ENST00000409082;ENST00000476943;ENST00000470410;ENST00000610540;ENST00000347776		12	bA103J18.3;FLJ12577;MO2L	calcium binding protein 39 like [Source:HGNC Symbol;Acc:HGNC:20290]		NM_030925;NM_001079670;NM_001287337;NM_001287338;NM_001287339	CAB39L			25.5505	26.6495	20.6765	47.0957	11.0577	18.1066	16.0558	29.5624	12.8358	15.5869	20.3871	19.3429	45.7159	21.126	28.4808	24.9756	15.9876	19.4422	18.268	13.2301	9.26589	23.8257	35.2498	11.8632	19.2056	102.017	40.3079	11.9655	30.5154	15.6014	7.59891	22.3499	7.40239	13.6107	21.6498	17.6089	15.7474	25.7676
FAM210A	ENSG00000160410	ENST00000651643;ENST00000322247;ENST00000402563;ENST00000585785;ENST00000588475;ENST00000589346;ENST00000592976;ENST00000591269		8	C18orf19;HsT2329;MGC24180	family with sequence similarity 210 member A [Source:HGNC Symbol;Acc:HGNC:28346]		NM_152352;NM_001098801	FAM210A			18.8044	8.58044	7.85928	31.3784	4.35744	6.66511	8.04946	8.59527	7.35083	7.82129	10.8311	17.0232	22.0159	3.7198	6.41257	24.0937	9.49939	9.48764	6.62082	7.15421	4.65962	5.0689	5.05501	7.33747	19.5513	27.806	30.4861	7.45049	20.4533	7.22675	6.70592	6.57478	6.15914	8.20282	7.82864	14.1263	24.3025	4.71603
CD52	ENSG00000160213	ENST00000492808;ENST00000470468;ENST00000374213		3	CDW52;EDDM5;HE5	CD52 molecule [Source:HGNC Symbol;Acc:HGNC:1804]		NM_001803	CD52			2808.26	2269.63	1580.75	2685.58	1381.86	457.563	3434.15	2477.56	3013.31	2531.11	3244.18	210.34	1750.39	2980.82	2606.83	1354.89	2466.44	708.773	2700.99	3199.88	1589.15	2679.58	4616.4	2627.71	198.512	5205.7	1774.2	770.726	1813.11	713.687	2542.12	3058.76	2621.75	2334.21	3957.56	658.137	1142.03	1724.88
C1S	ENSG00000089234	ENST00000406697;ENST00000328916;ENST00000617865;ENST00000402681;ENST00000489541;ENST00000360817;ENST00000541647;ENST00000543187;ENST00000488701;ENST00000423384;ENST00000413211;ENST00000403949;ENST00000443875;ENST00000542978;ENST00000495053;ENST00000463798;ENST00000473545;ENST00000470326;ENST00000461983;ENST00000495061;ENST00000497061		21		complement C1s [Source:HGNC Symbol;Acc:HGNC:1247]	Immunodeficiency due to a classical component pathway complement deficiency;Periodontal Ehlers-Danlos syndrome;COMPLEMENT COMPONENT C1s DEFICIENCY;EHLERS-DANLOS SYNDROME PERIODONTAL TYPE 2	NM_001346850;NM_201442;NM_001734	C1S			6.62925	20.6214	15.7781	1.62318	39.8207	23.2358	24.9978	9.95558	24.8275	42.9051	13.5274	4.42818	3.26407	7.56877	4.63004	3.78532	25.1264	12.0798	19.6976	33.2816	3.87123	10.1305	1.95487	6.67817	7.52796	5.24179	4.60707	15.2866	3.32143	25.2727	38.5294	19.1135	29.8708	13.5309	10.5946	4.152	2.53695	9.3995
RNA5SP82	ENSG00000111752	ENST00000516707		1	RN5S82	RNA, 5S ribosomal pseudogene 82 [Source:HGNC Symbol;Acc:HGNC:42859]			RNA5SP82			4.81118	0	2.6578	19.55	12.7186	15.525	14.678	3.20852	25.1812	9.3926	7.61649	26.083	15.1859	8.94561	5.63771	2.52487	8.41701	18.5459	7.46038	5.96008	0	19.3451	5.42714	14.1462	4.68634	5.06964	6.97368	3.12455	5.74309	10.1272	5.52968	2.32226	4.52537	8.5117	18.8105	13.4064	3.78771	3.64282
CKS1BP3	ENSG00000172322	ENST00000600888		1		CDC28 protein kinase regulatory subunit 1B pseudogene 3 [Source:HGNC Symbol;Acc:HGNC:24233]			CKS1BP3			0	0	6.22893	0	0	13.1366	6.81e-06	0	1.46988	4.6163	0	4.41837	1.92871	4.21537	2.16033	8.73798	0	0.0375621	2.13694	16.8096	0	1.14427	0.197862	2.9527	3.0188	10.2381	6.31612	0	3.10285	14.8018	10.0954	25.9689	0	0	0	2.14663	0	0
CD300H	ENSG00000172057	ENST00000641710;ENST00000641031		2		CD300H molecule (gene/pseudogene) [Source:HGNC Symbol;Acc:HGNC:52292]		NM_001324073;NM_001324076	CD300H			0	0.916719	0.389938	0.461617	0	0	0	1.25325	7.52158	0	0.971659	0	0.21836	8.52602	5.8324	0.322323	0.861461	0.744726	0	1.29483	3.22651	2.40051	2.51855	0.97751	0.515566	1.27131	0	0	1.6049	0.545503	4.86336	3.19516	25.9518	1.84525	0.417179	0.42132	0.439501	0.709012
ABLIM3	ENSG00000114405	ENST00000326685;ENST00000309868;ENST00000506113;ENST00000515171;ENST00000504238;ENST00000508983;ENST00000515796;ENST00000514212;ENST00000519549;ENST00000517451;ENST00000502855;ENST00000356541		12	KIAA0843	actin binding LIM protein family member 3 [Source:HGNC Symbol;Acc:HGNC:29132]		NM_001345859;NM_001345860;NM_001345861;NM_001370418;NM_014945;NM_001301015;NM_001301028;NM_001301018;NM_001345858;NM_001370417	ABLIM3			2.00885	2.88572	0.907217	11.9834	0.832061	0.686146	3.37857	1.11876	2.29212	2.09905	0.873587	0.277371	2.63247	2.60167	2.61878	1.04779	1.4038	0.697529	2.7526	1.93568	1.42666	2.14137	4.11953	1.3788	0.227642	15.7385	1.76632	0.546507	1.31458	1.74199	1.02983	1.25244	2.64023	1.58004	2.96867	0.665745	0.884724	1.26152
CXCL3	ENSG00000185215	ENST00000296026;ENST00000511669;ENST00000502974;ENST00000510390		4	CINC-2b;GRO3;GROg;MIP-2b;SCYB3	C-X-C motif chemokine ligand 3 [Source:HGNC Symbol;Acc:HGNC:4604]		NM_002090	CXCL3			808.282	209.395	201.355	940.352	294.503	368.952	300.534	250.329	188.65	129.225	295.215	1295.28	1611.06	302.183	496.005	1307.02	101.754	533.585	313.118	260.098	98.5377	206.54	198.736	367.468	1555.74	510.112	428.546	306.119	596.018	327.102	156.678	271.513	196.156	285.79	316.255	1206.43	1742.89	515.883
HSD3B7	ENSG00000091039	ENST00000262520;ENST00000297679;ENST00000562932;ENST00000574447		4	C(27)-3BETA-HSD;SDR11E3	hydroxy-delta-5-steroid dehydrogenase, 3 beta- and steroid delta-isomerase 7 [Source:HGNC Symbol;Acc:HGNC:18324]	Congenital bile acid synthesis defect type 1;BILE ACID SYNTHESIS DEFECT CONGENITAL 1	NM_001142777;NM_001142778;NM_025193	HSD3B7			12.486	41.0377	37.5827	24.6841	11.6393	4.04748	24.1181	18.5498	15.0847	37.9526	20.4147	3.28255	8.12602	9.64928	14.8072	6.28796	18.6106	9.08192	25.4209	23.5467	64.8897	17.3018	24.875	17.1366	1.50667	9.94024	10.5478	9.54982	20.0811	14.6027	24.1435	22.9422	12.4703	20.9398	20.6595	4.92333	5.69943	12.2222
AC060766.1	ENSG00000115137	ENST00000590824		1		RAB32, member RAS oncogene family (RAB32) pseudogene						7.04453	7.13245	9.80831	2.10858	22.1755	13.0222	10.631	5.06877	10.2156	16.0634	5.16506	9.43556	4.35581	9.29639	4.34344	11.1828	12.1585	25.8683	10.3398	13.1989	2.15146	3.69412	0.357256	10.4915	13.0942	2.72988	2.08226	24.2419	11.0984	11.9181	20.0213	12.1552	11.7216	14.4279	10.489	14.5144	7.41037	5.30903
RNF5	ENSG00000114098	ENST00000375094;ENST00000487940		2	G16;NG2;RING5;RMA1	ring finger protein 5 [Source:HGNC Symbol;Acc:HGNC:10068]		NM_006913	RNF5			24.7141	14.8294	22.6755	9.37733	25.2771	20.0059	17.6668	0.145049	28.1002	0.296875	12.6837	22.074	26.9691	12.857	11.5119	26.2866	25.4358	23.2501	27.1073	19.8629	10.8082	20.1591	14.9335	9.56812	12.4916	21.5915	8.7255	27.1345	20.6236	24.1495	24.7478	0.470641	23.1839	8.9527	17.2943	18.4717	10.3537	13.3297
FYN	ENSG00000128340	ENST00000368682;ENST00000354650;ENST00000229471;ENST00000368667;ENST00000368678;ENST00000491885;ENST00000467921;ENST00000471959;ENST00000496864;ENST00000476769;ENST00000495935;ENST00000467899;ENST00000495927;ENST00000523322;ENST00000462856;ENST00000520518;ENST00000517419;ENST00000518295;ENST00000523238;ENST00000524310;ENST00000523574;ENST00000518630;ENST00000523570;ENST00000484067;ENST00000521062…		29	MGC45350;SLK;SYN	FYN proto-oncogene, Src family tyrosine kinase [Source:HGNC Symbol;Acc:HGNC:4037]		NM_153047;NM_002037;NM_153048;NM_001370529	FYN			112.96	68.0558	43.5646	174.005	57.128	89.695	56.4984	109.433	86.1459	54.4905	58.3918	239.247	304.526	93.1906	111.573	156.428	57.7366	62.483	83.8847	82.6488	22.5968	118.595	194.267	55.176	179.863	226.654	155.124	74.3565	108.543	50.7689	36.1498	83.8543	79.9946	83.8049	85.5868	179.678	230.061	136.209
AC005363.1	ENSG00000158987	ENST00000530779		1		ribosomal protein L26 (RPL26) pseudogene						2.10143	0	3.88	1.5735	1.53779	2.01112	2.45435	3.35153	25.781	1.08428	1.17805	14.3762	3.86485	2.8339	0.382257	2.37834	3.11907	0	1.51838	0	0	3.01202	0	0.17855	11.3706	5.35471	7.77099	0	0	10.7352	1.93081	1.61794	0	0.497339	0	7.94826	1.92556	3.27237
RAB37	ENSG00000268043	ENST00000340415;ENST00000402449;ENST00000392617;ENST00000528438;ENST00000392615;ENST00000392614;ENST00000392613;ENST00000533530;ENST00000527040;ENST00000577548;ENST00000392612;ENST00000392610;ENST00000481224;ENST00000488977;ENST00000531420;ENST00000613645		16		RAB37, member RAS oncogene family [Source:HGNC Symbol;Acc:HGNC:30268]		NM_175738;NM_001330471;NM_001163989;NM_001006638;NM_001163990	RAB37			1.78162	2.37985	0.391663	0.262485	0.912523	0.389105	2.45035	5.49578	4.95732	3.00389	1.25711	0.344927	0.269764	11.7702	4.97453	0.450594	2.82315	0.146325	6.1565	4.25893	5.68633	17.1917	25.7171	1.30746	0.3967	0	0.400808	0.53712	1.04432	0.586641	1.6082	8.86236	2.61849	3.6534	1.44747	0.358546	2.20709	1.46864
CBARP	ENSG00000104880	ENST00000590083;ENST00000650044;ENST00000648750;ENST00000591127;ENST00000589260;ENST00000215376;ENST00000382477		7	BARP;C19orf26;DOS;MGC40084	CACN subunit beta associated regulatory protein [Source:HGNC Symbol;Acc:HGNC:28617]		NM_152769	CBARP			0.401813	0.57744	0.0681381	0.598952	0.159136	0.11906	0.148249	1.23794	0.146601	0.257272	0.203999	0.312327	0.307633	0	0.309576	0.309277	0.099798	0	0.251954	0.0333212	0.209038	0.142154	0.756342	0.0890308	0.712711	0.530337	0.0811967	0.548642	0.569164	0.106295	0	0.667128	0.343507	0.205174	0.0473787	0.505345	0.174899	0.209951
CLMN	ENSG00000100938	ENST00000298912;ENST00000557215;ENST00000557696;ENST00000556454;ENST00000556441;ENST00000556416;ENST00000555336;ENST00000555615;ENST00000553733		9	FLJ12383;KIAA0500;KIAA1188	calmin [Source:HGNC Symbol;Acc:HGNC:19972]		NM_024734	CLMN			31.7855	21.5868	18.0856	3.45673	38.2685	20.3899	16.5856	28.7367	66.707	18.3871	29.2334	13.4452	5.38659	86.3626	67.3151	11.2057	57.0311	13.8736	28.1701	50.1386	47.5178	88.7397	68.6398	44.5453	17.6786	12.1099	9.26688	23.8239	14.6244	23.9007	20.7377	35.4203	64.6386	26.8536	38.9183	22.2708	12.1521	45.0398
RPS27P16	ENSG00000249230	ENST00000425758		1		ribosomal protein S27 pseudogene 16 [Source:HGNC Symbol;Acc:HGNC:36560]			RPS27P16			2.91341	4.36587	12.6007	5.71955	17.4814	13.7296	2.09586	8.23681	10.409	6.73888	4.80956	12.6775	9.98226	8.11596	11.1242	4.91355	6.26007	0	4.54798	4.11076	22.6046	8.27832	0.946767	7.31376	0	0	4.32376	20.7086	1.79933	25.6573	12.3979	2.67567	4.09182	15.1919	6.29834	4.06855	0	1.71981
SOX13	ENSG00000171469	ENST00000367203;ENST00000534185;ENST00000530882;ENST00000367204;ENST00000525442;ENST00000528591;ENST00000272193;ENST00000480326;ENST00000525258;ENST00000618875		10	ICA12;MGC117216;Sox-13	SRY-box transcription factor 13 [Source:HGNC Symbol;Acc:HGNC:11192]		NM_005686	SOX13			3.86756	6.19441	5.86278	38.0057	2.65371	21.2928	7.93675	5.71507	2.75712	8.31589	5.02454	15.9809	50.5538	6.12351	6.25723	11.4422	2.83188	1.27645	4.39903	3.29583	6.65224	5.72482	7.30422	3.3503	4.44073	30.2568	11.2699	5.84492	6.56647	3.84762	2.30232	3.86962	0.972005	5.71053	3.98131	8.41771	12.4563	3.84977
ARL4D	ENSG00000101665	ENST00000320033		1	ARF4L	ADP ribosylation factor like GTPase 4D [Source:HGNC Symbol;Acc:HGNC:656]		NM_001661	ARL4D			8.51219	3.02131	2.12659	1.27202	1.0777	2.57409	12.9834	5.46819	1.84932	8.72929	2.82977	3.31053	1.7089	1.65542	2.10798	1.36748	1.27242	0.686486	17.0014	7.41463	3.20574	2.62618	7.596	3.04463	0.186029	13.8192	2.56733	0.755427	2.26486	1.02436	9.7861	7.01576	3.05013	4.70173	2.25542	1.43842	2.90535	3.35737
CLU	ENSG00000142192	ENST00000316403;ENST00000405140;ENST00000523500;ENST00000522299;ENST00000521770;ENST00000522098;ENST00000522502;ENST00000523589;ENST00000560566;ENST00000520796;ENST00000519742;ENST00000520491;ENST00000522413;ENST00000518050;ENST00000519472;ENST00000523396;ENST00000522238		17	APOJ;CLI;CLU1;CLU2;KUB1;SGP-2;SP-40;TRPM-2	clusterin [Source:HGNC Symbol;Acc:HGNC:2095]		NM_001831	CLU	NR_045494;NR_038335		128.907	303.667	256.044	73.3298	243.098	61.9226	187.317	193.222	396.039	236.243	121.318	28.1303	80.0354	304.203	113.609	55.9093	289.759	122.103	206.229	351.029	163.888	292.934	189.165	224.148	87.2972	56.6343	123.8	88.6973	80.9423	319.3	417.874	300.727	646.601	200.663	127.996	85.1281	76.3851	58.015
ISCA1P1	ENSG00000105048	ENST00000426679		1	ISCA1L	iron-sulfur cluster assembly 1 pseudogene 1 [Source:HGNC Symbol;Acc:HGNC:33263]			ISCA1P1			12.2933	10.0234	1.45554	21.2152	12.055	15.2087	19.6019	11.7921	8.85485	11.9715	10.8135	8.29811	21.5779	15.6935	1.97244	19.7715	4.11527	13.1044	29.299	12.2992	7.46842	5.85943	5.70611	3.38123	12.1219	26.2277	17.3182	10.8391	19.6143	0.539097	20.2437	12.6718	2.05324	11.704	12.5003	8.4883	7.69312	8.53631
LSAMP	ENSG00000088451	ENST00000490035;ENST00000333617;ENST00000475403;ENST00000473171;ENST00000498645;ENST00000474851;ENST00000539563		7	IGLON3;LAMP	limbic system associated membrane protein [Source:HGNC Symbol;Acc:HGNC:6705]		NM_002338;NM_001318915	LSAMP			0.52437	11.4065	13.6264	19.1874	1.25772	0.28989	0.0125456	1.02881	0.0243582	1.2874	0.189518	0.0747643	1.35785	0.677084	0.965761	1.11069	0.34503	0	3.22669	0.0553832	0.505693	0.0892059	1.27901	5.56747	0.298846	25.5629	2.75923	0.394465	4.70804	1.24142	0	0.0321542	0.630661	1.06767	3.61052	0.598475	1.03569	0.795332
ZMIZ1	ENSG00000165312	ENST00000334512;ENST00000611351;ENST00000472035;ENST00000478357		4	FLJ13541;hZIMP10;KIAA1224;MIZ;RAI17;RP11-519K18.1;Zimp10	zinc finger MIZ-type containing 1 [Source:HGNC Symbol;Acc:HGNC:16493]	Non-specific syndromic intellectual disability;NEURODEVELOPMENTAL DISORDER WITH DYSMORPHIC FACIES AND DISTAL SKELETAL ANOMALIES;Syndromic Neurodevelopmental Disorder	NM_020338	ZMIZ1			36.7173	19.66	12.6248	87.2665	26.0465	14.991	23.367	41.6809	22.3566	31.6073	39.2254	41.0632	84.4955	45.6431	45.8645	69.1047	27.061	18.761	24.007	20.3394	6.47316	33.4265	64.9937	48.1377	50.9563	86.0165	63.9585	19.3871	74.7801	12.3282	7.99075	32.9766	23.1508	32.4161	34.1338	30.7146	68.6029	28.5603
AC138904.2	ENSG00000257767	ENST00000614412		1		phospholipase A2, group X (PLA2G10) pseudogene						0	0	0	0	0	0	0	0	0	0	0	0	0	0	0	0	0	0	0	0	0	0	1.63965	0	0	0	0	0	0	0	0	0	0	0	0	6.35e-05	0	0
CDA	ENSG00000145416	ENST00000461985;ENST00000375071		2	CDD	cytidine deaminase [Source:HGNC Symbol;Acc:HGNC:1712]		NM_001785	CDA			9.25035	6.79171	3.21428	4.1318	1.69005	0.287637	2.87193	9.79217	8.07333	11.0647	7.21449	0.855279	1.01344	20.7606	32.1891	2.70482	8.09573	4.41532	2.67395	32.7827	5.56583	16.7235	24.0279	19.0359	2.80214	4.88213	4.41803	2.12523	15.6787	0.954206	3.61348	10.0698	9.50391	15.6157	24.583	4.33914	6.89134	7.14517
TXNIP	ENSG00000130513	ENST00000582401;ENST00000488537;ENST00000486597;ENST00000425134		4	ARRDC6;EST01027;HHCPA78;THIF;VDUP1	thioredoxin interacting protein [Source:HGNC Symbol;Acc:HGNC:16952]		NM_006472;NM_001313972	TXNIP			233.668	86.745	40.4768	226.953	66.9483	61.4934	40.4994	111.19	156.965	52.109	85.1885	291.141	223.049	174.405	194.14	200.055	59.8901	56.7662	83.6269	134.031	50.3705	188.201	285.661	103.271	158.047	223.47	205.817	39.5076	108.825	45.2913	23.0251	73.3439	101.131	85.8461	83.9403	239.514	234.093	85.8221
PLAAT4	ENSG00000167815	ENST00000255688;ENST00000537871;ENST00000439013;ENST00000544107;ENST00000354445		5	HRASLS4;PLAAT-4;RARRES3;RIG1;TIG3	phospholipase A and acyltransferase 4 [Source:HGNC Symbol;Acc:HGNC:9869]		NM_004585	PLAAT4			11.197	37.7561	44.2439	6.14807	26.0963	28.4371	49.6921	44.4874	30.5254	61.379	40.7454	10.7599	8.54546	14.8442	18.8973	7.39518	36.2784	41.5303	47.9962	38.5415	31.7542	19.4843	6.66275	26.8196	20.7459	6.23039	21.4543	34.766	24.1339	37.7307	49.9464	35.3233	32.6258	35.3273	29.8709	16.92	10.4531	16.9467
H3C4	ENSG00000197635	ENST00000356476		1	H3/b;H3FB;HIST1H3D	H3 clustered histone 4 [Source:HGNC Symbol;Acc:HGNC:4767]		NM_003530;NM_001376937	H3C4			1.86157	5.67069	1.73832	4.73496	2.39459	4.13395	0	0	1.14042	1.2943	2.74663	1.98334	14.8439	0	1.69937	4.1811	1.80529	0	4.99406	3.42065	8.53944	3.69053	4.42447	2.89282	0	3.47519	4.32901	0	0	0	5.14043	1.58506	4.45957	1.53411	1.3971	0	3.72922	3.82936
SULT1A1	ENSG00000097021	ENST00000395609;ENST00000569554;ENST00000350842;ENST00000564818;ENST00000567998;ENST00000562058;ENST00000314752;ENST00000563493;ENST00000566189;ENST00000567512		10	P-PST;STP;STP1	sulfotransferase family 1A member 1 [Source:HGNC Symbol;Acc:HGNC:11453]		NM_177530;NM_177534;NM_177536;NM_001055;NM_177529	SULT1A1			19.5844	15.6274	9.1013	9.76039	23.4452	13.76	26.6119	56.9078	22.6468	18.4338	18.5986	7.24777	6.78435	42.4221	27.6659	9.42976	30.0644	8.23742	13.7397	55.496	56.284	21.8194	12.5876	21.1411	3.89464	7.01306	11.6036	5.89488	23.4737	16.1722	31.1201	18.2891	13.4129	26.7153	13.5062	11.4016	11.4543	23.454
SPATC1	ENSG00000169957	ENST00000377470;ENST00000447830		2	MGC61633;SPATA15;SPERIOLIN	spermatogenesis and centriole associated 1 [Source:HGNC Symbol;Acc:HGNC:30510]		NM_198572;NM_001134374	SPATC1			14.6698	6.31	6.23155	2.92803	8.23725	7.73616	5.28897	7.12278	7.52139	4.77087	8.02505	13.8592	5.77786	11.3657	10.0947	11.8009	10.3356	14.6893	2.4756	8.86776	2.14699	3.47503	1.34285	5.7434	29.8147	3.76917	11.8768	8.52827	10.8745	15.4998	10.6314	10.107	10.6044	6.78478	5.08088	17.6198	14.1409	9.98851
ENTPD1	ENSG00000121851	ENST00000453258;ENST00000371207;ENST00000635677;ENST00000543964;ENST00000483213;ENST00000639992;ENST00000371205;ENST00000635076;ENST00000371206;ENST00000490659;ENST00000494070;ENST00000461927;ENST00000422161		13	ATPDase;CD39;NTPDase-1;SPG64	ectonucleoside triphosphate diphosphohydrolase 1 [Source:HGNC Symbol;Acc:HGNC:3363]	Autosomal recessive spastic paraplegia type 64;Spastic paraplegia 64 autosomal recessive;Autosomal Recessive Mental Retardation	NM_001098175;NM_001164178;NM_001320916;NM_001312654;NM_001164181;NM_001164182;NM_001164183;NM_001776;NM_001164179	ENTPD1			14.7102	16.8365	27.1645	8.32644	48.021	5.26566	13.3974	43.1676	61.7028	30.9405	51.5298	14.9968	4.06027	105.339	52.0418	4.5863	71.8842	34.8039	14.589	56.1625	38.0481	46.1589	23.4124	32.9172	90.9015	4.52321	10.4772	35.7473	13.4263	81.6949	48.5834	67.4428	112.246	37.1452	30.09	29.1647	16.0675	25.6842
NCCRP1	ENSG00000139323	ENST00000339852		1	FBXO50;LOC342897;NCCRP-1	NCCRP1, F-box associated domain containing [Source:HGNC Symbol;Acc:HGNC:33739]		NM_001001414	NCCRP1			3.00583	1.19107	0.0433293	0.59072	0.875629	3.45297	1.08253	1.29226	0.611179	2.14375	2.2217	3.6375	0.295585	2.44561	0.128046	1.37576	1.05002	1.48819	3.47821	0.88871	0.377806	0.75579	0.980576	0.817919	0.435893	3.20089	1.42697	0.318495	2.40039	0.122091	2.19374	0.508815	0.159959	0.179952	1.92766	5.7922	0.242708	0.0531702
SIGLEC5	ENSG00000127220	ENST00000534261		1	CD170;CD33L2;OB-BP2;SIGLEC-5	sialic acid binding Ig like lectin 5 [Source:HGNC Symbol;Acc:HGNC:10874]		NM_001384709;NM_001384708;NM_003830	SIGLEC5			11.4602	4.8789	1.229	5.31309	3.40662	5.48022	3.91112	3.32005	2.65474	7.35578	4.29794	4.80065	22.3057	3.58582	0.259684	7.02312	4.53171	6.89105	2.30066	6.91115	3.1111	6.21675	0.568363	1.79669	25.2143	9.63691	9.46779	3.63565	6.88415	0	3.34828	8.45062	4.19977	4.93918	5.62168	14.8411	6.90918	1.51995
PRG2	ENSG00000169682	ENST00000311862;ENST00000533605;ENST00000525955;ENST00000530105		4	BMPG;MBP;proMBP	proteoglycan 2, pro eosinophil major basic protein [Source:HGNC Symbol;Acc:HGNC:9362]		NM_001302926;NM_002728;NM_001243245;NM_001302927	PRG2			7.83272	12.7541	10.8713	0.664743	0.508702	0.504407	0.224572	10.1389	3.61885	8.53905	4.16539	0.12954	0.127661	2.11806	2.58446	0.287086	4.43905	0.491121	25.2032	15.6504	3.95134	1.48038	10.1111	2.14049	0.488517	19.9838	0.978317	0.916608	0.892647	1.91618	1.17194	10.9653	4.16034	5.44383	13.6047	0.474845	0	0.745855
CHST2	ENSG00000158604	ENST00000309575		1	C6ST	carbohydrate sulfotransferase 2 [Source:HGNC Symbol;Acc:HGNC:1970]		NM_004267	CHST2			33.8553	31.518	34.5898	24.5364	41.07	41.5643	35.7993	41.7287	13.5088	40.9552	44.6326	63.6977	61.1916	41.1864	40.0609	66.075	29.0893	88.6642	31.7157	36.8515	7.95669	14.162	6.17947	35.9401	136.211	20.61	66.3683	62.9121	61.6575	40.575	21.5916	52.6863	17.0608	49.6135	30.2198	65.7657	62.6935	32.0314
NDUFAF8	ENSG00000137947	ENST00000577158;ENST00000573090;ENST00000431388;ENST00000576002;ENST00000575067;ENST00000573173		6	C17orf89	NADH:ubiquinone oxidoreductase complex assembly factor 8 [Source:HGNC Symbol;Acc:HGNC:33551]	Isolated complex I deficiency;MITOCHONDRIAL COMPLEX I DEFICIENCY NUCLEAR TYPE 34;NDUFAF8-related Leigh Syndrome	NM_001353403;NM_001353402;NM_001086521	NDUFAF8	NR_148426		33.3057	54.6016	50.8376	39.041	30.9074	32.0913	27.6632	24.7041	22.7308	19.9551	19.3256	20.7384	10.5518	26.3236	14.7027	17.194	26.9249	32.9976	35.6249	28.4889	120.922	15.9765	14.3364	18.0413	33.3335	14.54	29.9266	30.8836	43.1922	47.0772	22.0582	29.8039	33.8004	23.5864	21.1024	23.7487	24.1609	17.3943
JAG1	ENSG00000185619	ENST00000254958;ENST00000423891;ENST00000617357;ENST00000617965;ENST00000488480;ENST00000612857;ENST00000613518;ENST00000622545;ENST00000620743		9	AGS;AHD;AWS;CD339;HJ1;JAGL1	jagged canonical Notch ligand 1 [Source:HGNC Symbol;Acc:HGNC:6188]	Alagille syndrome due to 20p12 microdeletion;Alagille syndrome due to a JAG1 point mutation;Tetralogy of Fallot;Alagille syndrome 1;DEAFNESS CONGENITAL HEART DEFECTS AND POSTERIOR EMBRYOTOXON;Alagille Syndrome	NM_000214	JAG1			7.2269	11.0059	6.25966	24.4501	4.5205	9.37421	12.0167	4.39013	4.72021	8.52398	7.02517	4.19777	18.1024	15.4503	17.0312	6.88962	4.78052	8.0801	5.82367	7.35861	6.98816	8.40054	12.47	11.7378	16.0355	35.1214	18.2763	6.54516	9.55607	7.92308	2.38066	6.15459	4.54641	11.1596	11.1979	4.3325	13.1457	4.6991
RDM1P4	ENSG00000029559	ENST00000606708		1		RDM1 pseudogene 4 [Source:HGNC Symbol;Acc:HGNC:53920]			RDM1P4			8.58324	0	0	5.82368	4.60227	13.221	6.08121	9.47519	5.43317	2.10951	2.78509	8.85559	11.7623	9.33745	20.1084	5.79448	3.29907	0	7.28674	0	0	17.6176	0	9.56385	0	0	15.4143	10.7868	0	3.00764	14.9757	3.75325	2.01111	5.10562	10.2734	3.02519	20.1414	0
CRISPLD2	ENSG00000125149	ENST00000262424;ENST00000566151;ENST00000567845;ENST00000566431;ENST00000565561;ENST00000564567;ENST00000569090;ENST00000569262;ENST00000563066;ENST00000566789;ENST00000566165		11	DKFZP434B044;LCRISP2;LGL1	cysteine rich secretory protein LCCL domain containing 2 [Source:HGNC Symbol;Acc:HGNC:25248]		NM_031476	CRISPLD2			3.3955	18.5945	3.86654	0.95598	5.63922	3.01406	4.05105	20.4976	10.1833	10.6774	8.16059	2.58391	2.7499	37.8263	28.4814	1.70818	17.8388	17.9282	6.96865	16.0914	7.63682	31.2715	30.6105	16.4002	16.6129	0.507049	6.55002	9.05112	11.6111	4.64465	8.33021	13.7539	20.5868	19.2807	12.7973	7.51748	8.12157	4.32323
RASGEF1B	ENSG00000105701	ENST00000509081;ENST00000264400;ENST00000638048;ENST00000335927;ENST00000504863;ENST00000436139;ENST00000514889;ENST00000507538;ENST00000512716;ENST00000514050;ENST00000512343;ENST00000510780;ENST00000508294;ENST00000613784		14	FLJ31695;GPIG4	RasGEF domain family member 1B [Source:HGNC Symbol;Acc:HGNC:24881]		NM_001300735;NM_152545;NM_001300736	RASGEF1B			21.5103	29.2382	19.9058	94.2103	23.1277	30.7235	30.2576	22.8329	19.2036	38.7922	19.1101	40.5085	77.8729	14.5073	19.293	45.0903	21.2151	20.4136	34.4754	19.5559	8.38458	17.7711	47.2109	15.048	29.6851	76.2876	46.2802	25.0999	22.1015	21.2239	14.5993	19.4552	14.9137	25.542	14.7881	31.4576	25.5494	17.608
CFP	ENSG00000178397	ENST00000640573;ENST00000478222;ENST00000396992;ENST00000247153;ENST00000485991;ENST00000377005;ENST00000469388;ENST00000480317		8	PFC	complement factor properdin [Source:HGNC Symbol;Acc:HGNC:8864]	Properdin deficiency;PROPERDIN DEFICIENCY X-LINKED	NM_001145252;NM_002621	CFP			4.04402	4.60137	4.25471	1.50521	10.3722	1.34644	2.88103	4.57483	14.5858	3.87001	2.95053	2.25771	4.9424	12.944	10.2878	7.41022	8.6726	5.98548	3.46127	16.0255	19.3198	6.95568	4.4161	11.7608	8.28729	1.52535	1.90078	6.74534	5.15894	9.56479	7.14487	3.47952	11.807	4.86711	7.57909	9.18563	6.86428	3.39955
DYNLT2B	ENSG00000178802	ENST00000491186;ENST00000465757;ENST00000426563;ENST00000325318;ENST00000446494		5	MGC33212;TCTEX1D2	dynein light chain Tctex-type 2B [Source:HGNC Symbol;Acc:HGNC:28482]	SHORT-RIB THORACIC DYSPLASIA 17 WITH OR WITHOUT POLYDACTYLY	NM_001351628;NM_152773	DYNLT2B			2.08111	3.67956	1.52981	6.57789	0.502579	1.66163	1.6272	2.35055	1.5397	2.08327	1.86382	0.694938	3.49875	0.589897	1.25305	3.76119	1.80944	2.16571	1.65395	2.81228	1.99606	0.261078	0.565606	0.800572	3.78262	2.28847	1.25529	0.92812	5.01881	1.89654	0.81671	2.59395	0.990531	1.10215	0.180905	0.35718	3.81276	1.03324
NHS	ENSG00000165046	ENST00000676302;ENST00000380060;ENST00000398097;ENST00000617601;ENST00000648929;ENST00000615422;ENST00000485305		7		NHS actin remodeling regulator [Source:HGNC Symbol;Acc:HGNC:7820]	Early-onset nuclear cataract;NANCE-HORAN SYNDROME;Total early-onset cataract;CATARACT 40;CATARACT CONGENITAL X-LINKED	NM_001291867;NM_198270;NM_001136024;NM_001291868	NHS			12.8275	9.9355	8.46371	2.39395	9.35061	5.97308	10.2414	8.76071	9.68004	9.49055	9.40564	16.299	16.2235	10.5407	11.087	13.3771	9.22399	11.1172	14.9876	2.29799	2.4411	8.61889	1.81145	5.52775	15.6966	4.10717	12.7188	13.6413	11.9798	4.72355	1.78525	7.90329	3.60586	14.1177	9.7458	26.4328	15.3241	7.14193
MEF2C	ENSG00000122417	ENST00000504921;ENST00000340208;ENST00000424173;ENST00000637481;ENST00000636998;ENST00000625674;ENST00000437473;ENST00000625585;ENST00000514028;ENST00000510942;ENST00000506554;ENST00000637732;ENST00000514015;ENST00000629612;ENST00000636143;ENST00000636294;ENST00000627659;ENST00000508569;ENST00000627170;ENST00000627717;ENST00000503554;ENST00000626391;ENST00000628656;ENST00000510980;ENST00000515715…		56		myocyte enhancer factor 2C [Source:HGNC Symbol;Acc:HGNC:6996]	5q14.3 microdeletion syndrome;MENTAL RETARDATION AUTOSOMAL DOMINANT 20;MENTAL RETARDATION-STEREOTYPIC MOVEMENTS-EPILEPSY AND/OR CEREBRAL MALFORMATIONS	NM_001364329;NM_001364330;NM_001193350;NM_002397;NM_001364331;NM_001193347;NM_001364338;NM_001131005;NM_001364335;NM_001364349;NM_001364339;NM_001364348;NM_001364340;NM_001364342;NM_001364341;NM_001364350;NM_001364345;NM_001364347;NM_001364346;NM_001364334;NM_001363581;NM_001364337;NM_001364336;NM_001364352;NM_001364343;NM_001364333;NM_001308002;NM_001364357;NM_001364353;NM_001364356;NM_001364344…	MEF2C			31.5939	11.8499	4.50001	9.27226	30.1918	28.717	13.9392	19.1336	21.1219	8.2463	13.7417	73.9867	18.3432	11.5552	11.6326	32.7654	19.0998	13.6515	21.2404	23.1555	1.95848	16.3127	5.21597	15.8004	24.3373	14.0276	23.2798	19.405	12.3681	12.7646	22.8744	11.5115	18.3287	11.9482	14.1947	31.0014	22.8882	15.2123
IKZF1	ENSG00000106400	ENST00000642219;ENST00000645066;ENST00000484847;ENST00000646110;ENST00000331340;ENST00000413698;ENST00000359197;ENST00000439701;ENST00000438033;ENST00000492782;ENST00000462201;ENST00000641948;ENST00000471793;ENST00000426121;ENST00000492119;ENST00000349824;ENST00000343574;ENST00000357364;ENST00000440768;ENST00000346667;ENST00000612658;ENST00000615491		22	hIk-1;Hs.54452;IKAROS;LyF-1;PPP1R92;ZNFN1A1	IKAROS family zinc finger 1 [Source:HGNC Symbol;Acc:HGNC:13176]	Pancytopenia due to IKZF1 mutations;Precursor B-cell acute lymphoblastic leukemia;Stevens-Johnson syndrome;IMMUNODEFICIENCY COMMON VARIABLE 13	NM_001291846;NM_006060;NM_001291845;NM_001220765;NM_001291837;NM_001291838;NM_001291847;NM_001220771;NM_001291840;NM_001291839;NM_001220767;NM_001220770;NM_001291841;NM_001291842;NM_001220768;NM_001291843;NM_001291844	IKZF1			28.2933	26.1132	21.3648	28.6271	17.8798	24.9677	27.0393	31.2763	22.2429	23.9812	39.0589	50.035	39.1621	25.5559	28.5739	40.0264	21.8818	28.3556	27.153	21.1631	8.10936	16.1936	19.0888	24.1221	65.7339	23.2861	44.5358	32.4774	38.0362	15.621	13.7665	21.7541	18.5907	28.0093	33.4188	44.0723	57.9403	22.5286
TMSB4XP8	ENSG00000203880	ENST00000402089		1	TMSL3	TMSB4X pseudogene 8 [Source:HGNC Symbol;Acc:HGNC:11885]			TMSB4XP8			0	8.97798	24.8174	5.50996	9.95851	5.65377	9.69344	9.93021	13.2053	24.9682	10.7724	3.14156	3.12991	2.45896	3.85731	9.4602	19.9782	0	3.79784	8.34983	18.8723	14.8771	6.85373	10.5817	16.7812	0	8.26482	17.4109	10.9194	12.5578	15.9583	11.9366	6.37154	2.73921	3.63706	9.61027	7.06187	7.04132
SEMA6B	ENSG00000101290	ENST00000677828;ENST00000586582;ENST00000676793;ENST00000586965;ENST00000589889		5	SEM-SEMA-Y;SEMA-VIB;SEMAN;semaZ	semaphorin 6B [Source:HGNC Symbol;Acc:HGNC:10739]	EPILEPSY PROGRESSIVE MYOCLONIC 11	NM_032108	SEMA6B			15.246	11.8786	3.98267	5.94745	24.3825	5.55276	6.65134	11.2636	48.6371	6.50624	7.4454	2.34777	5.55153	73.401	42.4853	3.48557	24.3984	3.5997	9.29975	46.8857	38.5642	40.0367	24.6905	62.2891	4.47283	1.94669	3.08297	2.25939	9.93617	9.5786	6.28006	17.1979	21.3881	13.3295	25.979	3.41798	5.28252	12.2175
LGALS3BP	ENSG00000132471	ENST00000591778;ENST00000262776;ENST00000587311;ENST00000586720;ENST00000587251;ENST00000588508;ENST00000588198;ENST00000589527;ENST00000588587;ENST00000592255;ENST00000585407;ENST00000589775;ENST00000589906;ENST00000587310;ENST00000588205;ENST00000588990;ENST00000588899;ENST00000591274;ENST00000586300		19	90K;BTBD17B;CyCAP;gp90;M2BP;MAC-2-BP;TANGO10B	galectin 3 binding protein [Source:HGNC Symbol;Acc:HGNC:6564]		NM_005567	LGALS3BP			318.485	173.076	147.017	21.4183	338.791	273.009	248.756	214.255	298.447	249.051	191.948	368.178	75.5697	139.899	144.93	114.415	249.876	114.092	298.274	313.848	83.1916	216.022	44.7987	209.272	87.283	51.0338	96.0335	311.531	69.3052	214.005	235.125	181.754	258.202	151.632	136.182	274.781	79.8926	150.073
MAML2	ENSG00000100030	ENST00000524717;ENST00000618849		2	KIAA1819;MAM3	mastermind like transcriptional coactivator 2 [Source:HGNC Symbol;Acc:HGNC:16259]		NM_032427	MAML2			22.9545	11.7758	10.7564	19.009	17.9775	19.4788	25.4202	19.2274	16.1608	25.8825	18.1554	35.994	42.288	15.9302	17.5035	31.9831	14.3468	16.5495	29.1634	15.4153	1.09063	12.6895	12.7702	12.8029	40.9783	22.4489	24.2856	27.0805	16.0947	14.3841	13.171	15.0749	13.5806	17.9047	13.3503	26.8658	33.3282	18.9025
LDLRAD4	ENSG00000196502	ENST00000590371;ENST00000679177;ENST00000587905;ENST00000679167;ENST00000590115;ENST00000677055;ENST00000399848;ENST00000676891;ENST00000679303;ENST00000679091;ENST00000677304;ENST00000678459;ENST00000359446;ENST00000676672;ENST00000676815;ENST00000586222;ENST00000677867;ENST00000678309;ENST00000610087;ENST00000678223;ENST00000677744;ENST00000587344;ENST00000593236;ENST00000678400;ENST00000587600…		40	C18orf1	low density lipoprotein receptor class A domain containing 4 [Source:HGNC Symbol;Acc:HGNC:1224]		NM_001378101;NM_181482;NM_001378099;NM_181481;NM_001378100;NM_001378098;NM_001003674;NM_001276249;NM_001003675;NM_001276251	LDLRAD4			4.58716	4.89557	3.56001	8.34591	2.55968	1.59204	3.56964	6.11648	2.32982	5.46318	3.20678	3.56513	9.19715	11.5964	6.37988	5.76954	6.93015	2.71848	4.79882	7.36782	5.33276	5.57403	10.146	6.66529	6.50175	4.97485	6.84391	1.71406	9.3058	1.23939	2.42292	6.39274	4.35978	8.07217	5.74094	4.61344	6.33955	4.98896
FXYD2	ENSG00000091127	ENST00000514385;ENST00000532119;ENST00000528014;ENST00000292079;ENST00000260287;ENST00000534383;ENST00000533281;ENST00000317594		8	ATP1G1;HOMG2;MGC12372	FXYD domain containing ion transport regulator 2 [Source:HGNC Symbol;Acc:HGNC:4026]	Autosomal dominant primary hypomagnesemia with hypocalciuria;HYPOMAGNESEMIA 2 RENAL	NM_001680;NM_021603	FXYD2			5.85706	8.62998	6.07175	0	4.51203	7.86503	12.6482	21.3333	12.489	16.2054	11.0378	3.44059	0.84781	12.9867	11.525	0.164928	19.0709	6.52657	14.8877	20.264	7.4409	9.08765	9.00784	2.80534	7.87008	0	4.49702	4.84518	5.06657	14.9569	11.0882	24.6648	5.04592	4.03724	20.8315	8.59827	6.22205	5.9723
KCNJ5	ENSG00000115808	ENST00000529694;ENST00000338350;ENST00000533599		3	CIR;GIRK4;KATP1;Kir3.4;LQT13	potassium inwardly rectifying channel subfamily J member 5 [Source:HGNC Symbol;Acc:HGNC:6266]	Andersen-Tawil Syndrome;Familial hyperaldosteronism type III;NON RARE IN EUROPE: Aldosterone-producing adenoma;Romano-Ward syndrome;HYPERALDOSTERONISM FAMILIAL TYPE III;Long QT syndrome 13	NM_001354169;NM_000890	KCNJ5			3.28643	9.83299	12.906	3.56607	6.19147	2.71358	17.2893	14.7008	11.2027	16.1481	6.26238	0.178143	2.96312	6.82922	15.3368	1.18779	17.9754	1.97899	15.0306	9.44051	8.48303	20.1748	28.9967	7.69805	0.44751	1.27675	4.87519	3.46969	10.5041	8.32428	3.81932	14.7115	7.83041	8.91618	19.7038	1.54844	2.07861	7.06347
PTGES3P1	ENSG00000186818	ENST00000439531		1		prostaglandin E synthase 3 pseudogene 1 [Source:HGNC Symbol;Acc:HGNC:43824]			PTGES3P1			19.9739	31.1305	33.2898	10.0673	16.4028	30.8779	35.0326	21.4294	6.4948	26.0966	37.0406	40.0622	23.0685	3.67934	5.50691	30.2898	11.5812	81.1302	24.2472	17.3881	4.16399	2.29989	3.5016	5.86001	44.2709	10.8312	35.6895	49.1343	27.6001	34.8754	25.3092	18.9667	10.4116	19.6213	7.52505	26.1232	16.8202	13.5296
PIK3IP1	ENSG00000269378	ENST00000215912;ENST00000480654;ENST00000493034;ENST00000402249;ENST00000443175;ENST00000441972		6	HGFL;MGC17330;TrIP	phosphoinositide-3-kinase interacting protein 1 [Source:HGNC Symbol;Acc:HGNC:24942]		NM_052880;NM_001135911	PIK3IP1			20.415	21.6564	11.6006	32.2588	7.76255	12.4298	11.7809	26.2495	23.402	14.7417	16.7019	22.1176	43.4591	25.1885	32.0593	18.8635	20.8222	9.43666	28.2876	15.7461	19.1269	67.4777	194.325	8.07896	41.4526	39.2683	26.1063	11.466	22.0332	9.23734	6.92701	23.9521	14.8756	14.6332	22.8165	21.485	30.3512	33.9162
TNFRSF21	ENSG00000115464	ENST00000296861		1	CD358;DR6	TNF receptor superfamily member 21 [Source:HGNC Symbol;Acc:HGNC:13469]		NM_014452	TNFRSF21			3.34344	4.82445	0.766925	2.41953	0.584871	1.9872	1.62965	3.2788	3.33263	1.35796	2.5081	2.46712	2.2405	11.8206	10.4673	2.28665	3.0692	0.66393	2.69066	3.53534	4.64925	11.8201	37.3491	2.64318	0.524689	2.80827	1.79871	0.974886	2.12742	0.739281	0.858305	3.17722	3.03915	1.78852	5.21148	1.6966	2.14357	5.39953
TRGV8	ENSG00000151131	ENST00000390343		1	TCRGV8;V1S8	T cell receptor gamma variable 8 [Source:HGNC Symbol;Acc:HGNC:12294]			TRGV8			16.556	7.84317	8.00051	4.28807	16.166	8.91318	20.4127	10.6171	15.1194	9.74839	13.1154	8.46086	2.62229	14.4012	8.19323	7.49638	11.3809	7.27922	8.72954	16.2542	2.16043	5.16422	2.27426	22.5803	8.0624	1.24374	11.8449	24.4594	14.0547	12.1168	9.90521	17.6056	9.38064	15.1044	20.3925	12.769	9.01998	21.5116
SPON2	ENSG00000154845	ENST00000290902;ENST00000509697;ENST00000507466;ENST00000503765;ENST00000504909;ENST00000512888;ENST00000512150;ENST00000515004;ENST00000502483;ENST00000514490;ENST00000509233;ENST00000511679;ENST00000511672;ENST00000506266;ENST00000504871;ENST00000502657;ENST00000400762;ENST00000505653;ENST00000515553;ENST00000510542;ENST00000617421;ENST00000431380		22	DIL1	spondin 2 [Source:HGNC Symbol;Acc:HGNC:11253]		NM_012445;NM_001199021;NM_001128325	SPON2	NR_024569		14.0212	31.1038	9.7226	12.3821	8.27392	2.38492	18.2532	7.42185	11.7282	13.6212	7.62255	0.353163	11.9683	2.84022	5.90379	4.40127	15.5511	0.274393	24.2404	11.1304	12.4796	12.9549	6.78095	5.0796	0.336171	19.0973	8.59861	4.25468	9.62631	3.43607	7.75732	21.1532	8.40262	10.221	3.60733	1.38371	2.98976	4.18381
C1RL	ENSG00000147133	ENST00000539803;ENST00000545280;ENST00000266542;ENST00000504702;ENST00000544702;ENST00000534950;ENST00000543933;ENST00000537833;ENST00000534969;ENST00000545337;ENST00000543941;ENST00000539927		12	C1r-LP;C1RL1	complement C1r subcomponent like [Source:HGNC Symbol;Acc:HGNC:21265]		NM_001297640;NM_016546;NM_001297642;NM_001297643	C1RL			17.2028	19.7207	15.4938	4.15346	29.7519	13.523	28.6213	17.8597	22.1041	33.0554	23.2202	12.0214	7.54709	15.4785	11.4571	7.18189	26.8651	21.9825	29.1532	29.1408	7.51793	11.3951	2.58885	20.43	19.6091	5.64905	4.65307	21.5198	12.0065	25.4291	40.2214	23.1349	30.9328	26.4297	19.0765	16.5521	10.7339	14.4894
CEP70	ENSG00000177614	ENST00000264982;ENST00000489254;ENST00000484888;ENST00000474781;ENST00000459695;ENST00000481834;ENST00000468900;ENST00000462419;ENST00000478673;ENST00000464035;ENST00000470159;ENST00000485115;ENST00000460967		13	BITE;FLJ13036	centrosomal protein 70 [Source:HGNC Symbol;Acc:HGNC:29972]		NM_001288965;NM_024491;NM_001320598;NM_001320599;NM_001288967;NM_001288964;NM_001288966;NM_001320600	CEP70			7.51877	10.0437	4.86217	28.9431	4.03283	4.15123	15.1111	13.5189	5.04991	15.1742	9.3662	2.09759	9.02462	11.2558	15.3152	3.40586	7.65801	1.6122	4.63481	8.76042	9.68294	11.5441	41.0781	7.45364	0.685371	15.423	5.33697	2.44544	11.7351	3.31289	4.82507	11.0343	3.98475	9.63266	10.8437	3.65039	7.59351	5.86681
MOAP1	ENSG00000021762	ENST00000298894;ENST00000556883		2	MAP-1;PNMA4	modulator of apoptosis 1 [Source:HGNC Symbol;Acc:HGNC:16658]		NM_022151	MOAP1			21.1822	0.278138	1.22956	18.5336	1.1355	11.3001	11.2653	9.14703	0.450666	14.9793	1.01235	3.33565	18.0052	14.4275	5.40966	9.86977	1.31052	5.22232	0.379044	0.359078	4.32037	3.30553	19.7218	8.3748	2.96764	24.3401	9.84561	9.66651	21.1258	0.0586559	10.6123	9.83895	8.76579	7.01225	2.56e-05	0.383136	0.180825	16.6883
JAK3	ENSG00000183808	ENST00000527031;ENST00000527670;ENST00000458235;ENST00000534444;ENST00000526008;ENST00000528705;ENST00000528293		7	JAK-3;JAK3_HUMAN;JAKL;L-JAK;LJAK	Janus kinase 3 [Source:HGNC Symbol;Acc:HGNC:6193]	T-B+ severe combined immunodeficiency due to JAK3 deficiency;Severe combined immunodeficiency autosomal recessive T cell-negative B cell-positive NK cell-negative;Severe Combined Immune Deficiency Autosomal Recessive T Cell-Negative B Cell -Positive NK Cell-Negative JAK3-Related	NM_000215	JAK3			22.8608	16.8527	21.2527	5.13151	35.6105	35.6243	27.1337	20.3497	27.1399	23.0845	24.4729	35.0585	15.0993	21.4954	16.4889	21.4509	26.1553	35.7501	20.4851	25.7485	11.9975	17.8975	5.79454	24.4537	42.2678	5.99791	19.2555	31.1352	15.3406	44.5627	27.1555	21.3595	31.9997	22.4634	12.2095	31.8244	26.4683	22.2291
RNASE4	ENSG00000196866	ENST00000555835;ENST00000397995;ENST00000555597		3	RAB1	ribonuclease A family member 4 [Source:HGNC Symbol;Acc:HGNC:10047]		NM_001282192;NM_002937;NM_001282193;NM_194431	RNASE4			14.3334	5.21049	2.337	3.96743	3.41176	3.18765	9.48764	13.0341	20.6323	4.64468	6.91732	7.00483	4.26821	21.5926	25.3824	8.26458	5.29628	6.71507	7.50481	9.37324	6.90967	24.7953	46.4825	6.76047	9.17508	16.7511	7.54384	5.91445	3.84523	1.13134	6.5143	13.5955	4.97898	6.37608	9.91106	2.9601	12.7015	13.7392
BRCA1P1	ENSG00000272047	ENST00000589464		1	LBRCA1;pseudo-BRCA1;PsiBRCA1	BRCA1 pseudogene 1 [Source:HGNC Symbol;Acc:HGNC:28470]			BRCA1P1			15.3465	0	0	4.55129	2.71197	6.85362	0	3.55422	0	0	0	3.49331	12.8694	0	2.01422	0	2.22652	11.5401	0	0	0	16.6378	0	2.07052	24.1977	10.2281	0	3.43868	9.12551	3.56575	0	0	0	6.05069	11.4514	0	7.7847	0
RNA5SP296	ENSG00000142751	ENST00000410523		1	RN5S296	RNA, 5S ribosomal pseudogene 296 [Source:HGNC Symbol;Acc:HGNC:43196]			RNA5SP296			0	4.16485	7.56537	10.7534	7.42668	0	0	0	10.1184	0	1.90278	3.14779	19.9344	4.71589	0	9.83845	0	6.19246	3.56098	0	0	3.71554	13.4267	6.13493	8.45249	0	2.173	0	2.83579	21.8231	0	0	6.42513	2.72646	3.53648	6.74581	3.56852	24.1688
INSIG1	ENSG00000173559	ENST00000340368;ENST00000425172;ENST00000342407;ENST00000476756;ENST00000468307;ENST00000344756		6	CL-6;MGC1405	insulin induced gene 1 [Source:HGNC Symbol;Acc:HGNC:6083]		NM_001346592;NM_001346594;NM_005542;NM_001346593;NM_198337;NM_001346591;NM_001346590;NM_198336	INSIG1			17.48	14.4639	30.978	81.494	14.96	15.1666	26.7455	11.9388	19.3821	46.4316	18.1984	9.28829	27.2557	20.3771	14.7022	22.7777	19.4057	13.3316	13.3231	17.8266	21.7222	12.7354	41.5285	23.0469	9.402	34.2547	15.4453	14.1642	25.388	11.7273	23.6208	7.3348	14.3331	17.9397	21.7589	9.56229	17.8856	18.8061
PTAFR	ENSG00000068400	ENST00000373857;ENST00000305392;ENST00000539896		3		platelet activating factor receptor [Source:HGNC Symbol;Acc:HGNC:9582]		NM_000952;NM_001164723;NM_001164722;NM_001164721	PTAFR			134.737	139.201	87.3917	66.6169	94.8932	121.021	106.624	116.456	90.8788	90.0804	109.56	148.036	109.279	104.929	110.399	142.113	93.8254	138.057	108.817	114.752	78.1426	97.0112	72.207	150.745	181.045	48.595	146.449	114.873	143.57	101.54	73.0119	114.494	90.196	129.331	116.347	147.866	153.99	126.217
BCL2L14	ENSG00000139970	ENST00000589718;ENST00000591235;ENST00000586576;ENST00000545463;ENST00000484949;ENST00000464885;ENST00000461264;ENST00000479717;ENST00000466531;ENST00000308721;ENST00000396367;ENST00000266434;ENST00000588270;ENST00000298566		14	BCL-G;BCLG	BCL2 like 14 [Source:HGNC Symbol;Acc:HGNC:16657]		NM_001370269;NM_001370268;NM_138723;NM_138722;NM_030766	BCL2L14			2.73541	4.16352	10.9682	1.28381	14.4886	16.1782	20.4369	8.55299	12.1531	11.1671	11.9388	10.8083	1.83715	2.29099	1.15478	4.59138	9.60374	16.5322	11.5542	13.0882	1.16943	3.0748	0.862456	1.45147	4.03625	0.073033	3.33866	25.8464	2.44707	13.9149	19.6844	5.05121	13.9803	7.61707	5.85919	12.5088	2.25248	7.28116
OLFML2B	ENSG00000133195	ENST00000533556;ENST00000294794;ENST00000525589;ENST00000367940;ENST00000367938		5	DKFZP586L151	olfactomedin like 2B [Source:HGNC Symbol;Acc:HGNC:24558]		NM_015441;NM_001297713;NM_001347700	OLFML2B			59.4881	47.7056	45.3629	37.3351	109.597	17.6458	45.9864	53.6006	88.6799	46.2756	47.2406	37.8147	66.4874	100.555	103.862	47.9208	69.5044	42.618	34.9502	50.7275	38.0366	115.412	66.4407	67.5149	38.3582	32.9268	25.4316	51.8609	52.5485	77.7615	46.6318	53.0847	90.0034	65.5358	48.0315	52.6808	51.0465	103.821
PET117	ENSG00000108578	ENST00000432901		1	CSRP2BP	PET117 cytochrome c oxidase chaperone [Source:HGNC Symbol;Acc:HGNC:40045]	Isolated cytochrome C oxidase deficiency	NM_001164811	PET117			14.3912	18.5978	16.1578	17.745	13.2236	14.8334	13.4559	13.6412	10.2319	16.0382	15.9321	9.84026	9.69639	13.139	13.5814	10.8075	14.9835	14.0155	13.6384	15.8569	35.5755	9.90145	9.27029	13.8072	9.98147	12.0259	17.6596	13.4836	16.4239	15.2329	15.1843	17.4305	12.3522	16.2554	13.7571	13.7633	10.132	10.145
SYT6	ENSG00000135336	ENST00000610121;ENST00000607941;ENST00000609117;ENST00000369547;ENST00000610222;ENST00000641643;ENST00000610096;ENST00000608203;ENST00000609577;ENST00000608879		10		synaptotagmin 6 [Source:HGNC Symbol;Acc:HGNC:18638]		NM_001270805;NM_205848;NM_001366223;NM_001366226;NM_001366224;NM_001366225;NM_001253772	SYT6			0.34012	0.552082	0	1.03614	0	0.0619328	0.251763	0.352582	0.587736	0.0868194	0.0611565	0	0.685079	0	0.381228	0.755764	0	0	0.178238	0.234109	1.23699	0.32482	0.940924	0.182297	0	0.861279	0.829004	0	0.412726	0	0	0.168245	0.0342132	0.0193181	0.337285	0.0612406	0.127026	0.294131
TMSB4XP2	ENSG00000134207	ENST00000335179		1	TMSL2	TMSB4X pseudogene 2 [Source:HGNC Symbol;Acc:HGNC:11884]			TMSB4XP2			5.67461	0	4.54223	3.34635	14.1555	3.3151	2.05793	3.96433	6.01705	3.18767	11.8984	6.03546	1.57939	6.39356	9.53137	10.4462	9.99994	7.30984	2.17007	5.20405	7.16049	9.7135	6.36948	10.8626	10.0609	0	8.32831	3.61746	1.75374	0	2.99721	6.37796	23.9718	8.77608	0	1.9852	16.6843	8.25929
MEFV	ENSG00000100058	ENST00000219596;ENST00000339854;ENST00000536980;ENST00000537682;ENST00000538326;ENST00000542898;ENST00000536379;ENST00000539145;ENST00000541159;ENST00000570511;ENST00000572244;ENST00000574583;ENST00000576315;ENST00000539154		14	FMF;MEF;TRIM20	MEFV innate immuity regulator, pyrin [Source:HGNC Symbol;Acc:HGNC:6998]	Behcet disease;FAMILIAL MEDITERRANEAN FEVER;Intermittent hydrarthrosis;Sweet syndrome;FAMILIAL MEDITERRANEAN FEVER AUTOSOMAL DOMINANT;NEUTROPHILIC DERMATOSIS ACUTE FEBRILE	NM_000243;NM_001198536	MEFV			1.65315	4.68039	7.73983	0.362966	14.2834	17.4709	16.7979	17.7622	9.6173	11.7422	10.9224	7.06631	1.75802	5.1595	7.8696	3.26084	7.505	17.7076	7.5851	8.68844	3.18346	7.10218	2.40182	1.86227	12.4751	0	2.88514	20.0143	3.23809	17.9938	23.9644	13.0928	7.41669	5.78525	5.58601	9.69619	4.57247	5.47991
WNT5A	ENSG00000254986	ENST00000264634;ENST00000474267;ENST00000493406;ENST00000497027;ENST00000482079;ENST00000497817;ENST00000624674		7	hWNT5A	Wnt family member 5A [Source:HGNC Symbol;Acc:HGNC:12784]	Autosomal dominant Robinow syndrome;ROBINOW SYNDROME AUTOSOMAL DOMINANT 1;WNT5A-Related Robinow Syndrome Autosomal Dominant	NM_003392;NM_001377271;NM_001377272;NM_001256105	WNT5A			30.8398	9.09464	6.13732	32.42	7.88241	30.8402	11.1863	14.4472	3.02218	5.13857	12.0848	59.1024	62.5397	10.7943	13.527	45.9166	3.92424	11.542	9.16852	9.10497	1.61716	5.83418	5.85996	24.0564	40.9632	28.3446	39.1233	18.2373	23.2064	3.9101	7.02403	8.48378	4.36096	8.34373	7.66516	45.2387	50.4921	19.5355
ALDOC	ENSG00000157827	ENST00000395319;ENST00000395321;ENST00000226253;ENST00000460201;ENST00000584086;ENST00000581807;ENST00000435638;ENST00000578590;ENST00000582381		9		aldolase, fructose-bisphosphate C [Source:HGNC Symbol;Acc:HGNC:418]		NM_005165	ALDOC			46.1534	9.56636	9.54269	47.8215	7.99461	9.00097	2.48905	8.61742	8.8732	4.85718	18.7023	36.6686	39.0476	18.8313	20.9412	45.0173	9.57456	11.9879	6.32545	8.82723	9.99843	6.21823	8.13076	18.0343	65.549	51.5981	51.6661	5.03593	31.9811	12.7894	13.6431	7.35569	13.6634	10.4731	11.659	39.858	60.3541	16.9819
DPM3	ENSG00000166900	ENST00000368399;ENST00000368400;ENST00000341298		3	MGC125904;MGC125905;MGC34275	dolichyl-phosphate mannosyltransferase subunit 3, regulatory [Source:HGNC Symbol;Acc:HGNC:3007]	DPM3-CDG;MUSCULAR DYSTROPHY-DYSTROGLYCANOPATHY CONGENITAL WITH IMPAIRED INTELLECTUAL DEVELOPMENT TYPE B 15;MUSCULAR DYSTROPHY-DYSTROGLYCANOPATHY LIMB-GIRDLE TYPE C 15;Congenital disorder of glycosylation type 1O	NM_018973;NM_153741	DPM3			14.8161	11.853	24.8761	13.2179	12.6311	4.00716	13.7662	9.74839	18.2765	8.92914	12.5188	4.38608	8.36504	7.26686	5.80452	6.13274	12.9026	11.7915	6.80916	10.7729	44.0268	5.78221	5.44095	11.7168	0.847427	9.2144	4.65512	9.05054	13.8265	20.7931	13.1492	13.7646	17.9185	11.0485	10.9597	7.79827	5.24133	9.82066
S100B	ENSG00000128739	ENST00000291700;ENST00000367071;ENST00000397648		3	S100beta	S100 calcium binding protein B [Source:HGNC Symbol;Acc:HGNC:10500]		NM_006272	S100B			0	0	0.426841	0.229775	0.408053	0.684615	0.341614	0	0.168723	0.27848	0.335554	0.514097	0.227869	2.511	0.636028	0.501725	0.507476	0	0	21.2347	0.207433	0.490338	0.293702	0.308993	0.561009	0	0.230216	0.124653	0	0.68705	0	0.109477	0.113575	0.972703	0	0.115988	0	0.147989
ITPKB	ENSG00000116711	ENST00000272117;ENST00000429204;ENST00000366784		3	IP3-3KB;IP3KB	inositol-trisphosphate 3-kinase B [Source:HGNC Symbol;Acc:HGNC:6179]		NM_002221	ITPKB			6.95234	11.3517	9.01354	17.8533	6.90046	5.56814	11.2861	16.2806	8.76731	16.0584	9.04093	2.63722	10.5093	9.9734	13.321	4.819	11.0173	6.24942	15.8519	8.29083	11.6453	17.3965	62.3614	5.04056	9.2602	14.542	7.82317	3.89707	12.5249	11.4581	4.90043	16.949	6.81316	10.6947	13.4258	4.1113	6.35465	7.52756
OR7E104P	ENSG00000136451	ENST00000450029;ENST00000607822;ENST00000606050;ENST00000400311;ENST00000606894;ENST00000641745		6		olfactory receptor family 7 subfamily E member 104 pseudogene [Source:HGNC Symbol;Acc:HGNC:15343]			OR7E104P	NR_130763		2.99432	4.70757	6.07561	3.7135	4.44029	34.3531	31.1272	9.83353	16.8235	7.2507	9.40293	16.8411	5.33278	14.5721	13.1086	3.08051	1.72696	6.79219	7.29094	3.36482	7.62194	14.8692	11.9413	3.19362	7.68822	7.3929	10.8045	15.2468	2.90128	14.4751	7.8864	10.7372	8.75905	5.45737	11.7946	5.91501	10.255	23.6256
CADM1	ENSG00000135148	ENST00000545960;ENST00000452722;ENST00000537140;ENST00000542447;ENST00000537058;ENST00000536727;ENST00000545380;ENST00000331581;ENST00000546000;ENST00000543375;ENST00000540852;ENST00000441886;ENST00000541434;ENST00000540373;ENST00000542450;ENST00000543540;ENST00000545094;ENST00000543249;ENST00000540951;ENST00000536781;ENST00000616271;ENST00000612235		22	BL2;IGSF4;IGSF4A;Necl-2;NECL2;RA175;ST17;SYNCAM;SYNCAM1;TSLC1	cell adhesion molecule 1 [Source:HGNC Symbol;Acc:HGNC:5951]		NM_014333;NM_001098517;NM_001301044;NM_001301045;NM_001301043	CADM1			126.597	31.3258	100.859	120.012	99.6992	258.387	169.257	218.479	71.6293	85.9468	166.755	403.678	156.615	69.2009	87.2155	263.715	83.5531	172.584	259.906	23.5839	15.9935	91.0352	69.1401	119.924	209.373	147.335	84.3928	147.955	111.127	104.707	74.4031	98.2753	63.9133	58.4371	68.0501	221.39	200.954	155.204
SLAMF8	ENSG00000147010	ENST00000368104;ENST00000289707;ENST00000471286;ENST00000497141		4	BLAME;CD353;SBBI42	SLAM family member 8 [Source:HGNC Symbol;Acc:HGNC:21391]		NM_001330741;NM_020125	SLAMF8			23.6078	50.0431	38.8773	11.1163	52.7607	8.55105	29.4502	36.2706	14.6387	56.1311	55.6477	5.40512	15.4172	69.7014	45.6432	28.2601	62.8052	120.971	15.2798	81.7011	30.5667	36.8089	14.1029	81.909	71.8205	5.08846	32.4372	39.8775	72.8714	42.8563	27.9084	59.1874	40.6552	89.3242	53.2946	28.9756	24.463	29.646
JAKMIP2	ENSG00000175203	ENST00000507386;ENST00000265272;ENST00000333010;ENST00000504845;ENST00000507343;ENST00000616793		6	JAMIP2;KIAA0555	janus kinase and microtubule interacting protein 2 [Source:HGNC Symbol;Acc:HGNC:29067]		NM_001270934;NM_014790;NM_001282282;NM_001270941	JAKMIP2			40.2282	28.5729	16.7184	48.9862	23.1895	7.35332	12.582	21.9002	18.512	15.5719	18.3546	7.75709	25.6863	25.2756	47.6657	17.5955	12.7791	7.47565	34.3	20.544	20.1336	36.6329	61.1428	69.0995	3.38663	54.429	17.7995	14.9257	42.8245	14.8215	6.70227	7.86249	18.9132	23.5244	26.1783	13.2286	14.8117	30.944
HDGFP1	ENSG00000149716	ENST00000405943		1	HDGFP	heparin binding growth factor pseudogene 1 [Source:HGNC Symbol;Acc:HGNC:31836]			HDGFP1			0	0	10.0835	7.50518	4.31466	4.46669	16.6918	0	5.40687	7.05475	12.9533	0	0	6.02449	0	12.2661	19.8768	0	0	0.864787	0	3.9255	6.77285	0	0	0	0	23.6937	0	0	12.4727	0	16.3473	11.6317	0	4.07618	0	0
GIMAP6	ENSG00000155542	ENST00000328902;ENST00000493969;ENST00000618759		3	FLJ22690;IAN6	GTPase, IMAP family member 6 [Source:HGNC Symbol;Acc:HGNC:21918]		NM_024711;NM_001244071;NM_001244072	GIMAP6			12.8147	8.70914	12.2556	1.25258	20.3054	6.22262	17.2038	10.0696	19.1839	20.9689	14.2744	6.13487	4.16694	6.58254	1.70342	6.68017	20.3666	23.67	13.4305	22.6044	2.86493	5.29271	0.19881	10.1173	2.12724	2.21345	2.97818	19.1145	9.5549	4.93282	17.032	11.7019	21.3175	16.4574	11.543	7.5402	4.86076	7.03952
PHC3	ENSG00000112941	ENST00000484068;ENST00000495893;ENST00000494943;ENST00000467570;ENST00000486042;ENST00000484931;ENST00000497171;ENST00000479467;ENST00000466189;ENST00000475729;ENST00000474275;ENST00000472330;ENST00000465896;ENST00000497658;ENST00000481639;ENST00000491258;ENST00000490723		17	EDR3;FLJ12729;FLJ12967;HPH3	polyhomeotic homolog 3 [Source:HGNC Symbol;Acc:HGNC:15682]		NM_024947;NM_001308116	PHC3			34.3084	17.0145	16.0119	24.6744	22.4942	21.6594	28.9274	29.9398	35.2533	30.9521	26.8026	37.384	43.1675	28.8847	23.2064	42.1018	21.8423	16.8255	40.1032	27.3042	2.46348	31.4234	35.6034	18.7585	51.5914	23.8604	34.091	28.5791	21.5603	17.3038	17.4966	16.8601	28.1618	19.0076	26.092	34.7192	32.9499	40.0089
DPYSL4	ENSG00000129315	ENST00000338492;ENST00000493927;ENST00000493882;ENST00000368627;ENST00000471544		5	CRMP3;DRP-4;ULIP4	dihydropyrimidinase like 4 [Source:HGNC Symbol;Acc:HGNC:3016]		NM_006426	DPYSL4			2.8081	0.202409	0.336895	1.34562	0.0286441	0.37659	0.0431738	0.590249	0.571279	0.0734818	0.0409714	2.28967	3.58257	0.601517	0.322094	1.30457	0.160223	0.0763741	0.86273	0.304648	0	0.37168	0.259478	0.121111	1.72332	3.27601	1.53298	0.497422	0.789049	0.161497	0.526057	0.362025	0.47022	0.3293	0.239104	1.95448	2.33804	0.606057
IGFBP4	ENSG00000204256	ENST00000269593		1	BP-4;HT29-IGFBP;IBP4;IGFBP-4	insulin like growth factor binding protein 4 [Source:HGNC Symbol;Acc:HGNC:5473]		NM_001552	IGFBP4			24.7704	20.014	26.9758	4.06255	48.324	119.716	88.9465	57.0639	49.9896	32.9457	46.0895	79.1454	11.4082	26.424	20.1867	25.2053	32.0937	34.9695	93.929	24.5659	26.3092	61.3543	64.4275	9.01682	78.6104	5.82324	52.508	90.0237	30.3152	84.4525	61.9506	50.5657	29.0236	20.8556	27.8124	43.7916	18.2835	71.065
AP000769.1	ENSG00000167323	ENST00000619960;ENST00000637877;ENST00000637245;ENST00000309775		4		Finkel-Biskis-Reilly murine sarcoma virus (FBR-MuSV) ubiquitously expressed (FAU) pseudogene				NR_160549		28.3205	9.99113	3.1201	30.5628	3.31966	8.09227	4.45961	10.0743	6.54725	3.1589	3.52244	24.5079	24.9614	7.66542	6.99763	18.7108	5.98616	3.67507	10.8095	13.1283	0.795071	4.98753	7.69776	2.40862	11.571	31.0346	20.7952	9.39198	6.71496	8.08073	4.97712	5.37251	5.93428	1.57895	5.92752	16.5373	17.9801	13.0916
AGO2	ENSG00000100412	ENST00000220592;ENST00000519980;ENST00000523609;ENST00000520628;ENST00000520412;ENST00000519347;ENST00000521325;ENST00000517293;ENST00000524328;ENST00000518019		10	CASC7;EIF2C2;hAGO2;LINC00980;Q10	argonaute RISC catalytic component 2 [Source:HGNC Symbol;Acc:HGNC:3263]		NM_012154;NM_001164623	AGO2			27.8595	18.9311	6.89635	40.0797	11.7219	15.2409	18.9085	22.2605	18.2816	18.6904	15.3575	30.6628	54.0225	26.4708	30.8036	22.2721	12.16	10.5237	20.4147	16.3864	4.17792	23.9073	36.3812	14.3312	38.6277	27.8032	19.7823	24.3805	14.5872	20.6122	6.92894	21.2474	13.7607	21.0128	16.9683	21.7647	29.3465	28.5268
TNFRSF11A	ENSG00000141027	ENST00000269485;ENST00000586569;ENST00000592013;ENST00000587697;ENST00000616710;ENST00000617039;ENST00000639222		7	CD265;FEO;LOH18CR1;PDB2;RANK	TNF receptor superfamily member 11a [Source:HGNC Symbol;Acc:HGNC:11908]	Adult-onset myasthenia gravis;Dysosteosclerosis;FAMILIAL EXPANSILE OSTEOLYSIS;Juvenile Paget disease;NON RARE IN EUROPE: Paget disease of bone;Osteopetrosis-hypogammaglobulinemia syndrome;OSTEOPETROSIS AUTOSOMAL RECESSIVE 7;PAGET DISEASE OF BONE 2 EARLY-ONSET	NM_001270951;NM_003839;NM_001278268;NM_001270949;NM_001270950	TNFRSF11A			1.8059	1.81882	1.76126	5.09698	1.05776	2.82319	3.51964	3.33514	3.17922	1.60518	2.16496	6.1226	2.75102	1.94269	1.89228	2.11344	1.62478	2.62168	2.44689	3.11848	1.15067	0.87727	1.27903	1.66744	1.65033	3.04259	1.38533	1.36495	2.11336	1.63574	0.954709	1.69335	1.9035	0.281805	2.17031	3.2934	3.7642	2.09932
CRABP1	ENSG00000136811	ENST00000299529;ENST00000406419;ENST00000560753		3	CRABP;CRABP-I;CRABPI;RBP5	cellular retinoic acid binding protein 1 [Source:HGNC Symbol;Acc:HGNC:2338]		NM_004378	CRABP1			14.1176	8.10121	8.14345	3.54875	7.47619	32.1041	11.6318	6.28704	6.63898	3.23943	5.62388	22.7672	11.1091	7.36683	4.59492	7.74396	5.60888	5.37222	10.499	7.55671	7.11724	12.5146	1.78726	2.41867	11.1873	16.5853	12.3463	10.6509	2.56391	12.5917	14.6045	5.59775	8.95651	6.96348	2.42651	13.5753	5.60222	7.73473
SOCS2	ENSG00000113810	ENST00000340600;ENST00000549206;ENST00000536696;ENST00000548091;ENST00000549122;ENST00000548537;ENST00000549887;ENST00000551556;ENST00000547229;ENST00000551883;ENST00000549510;ENST00000622746		12	CIS2;Cish2;SOCS-2;SSI-2;SSI2;STATI2	suppressor of cytokine signaling 2 [Source:HGNC Symbol;Acc:HGNC:19382]		NM_003877;NM_001270467;NM_001270468;NM_001270471;NM_001270470;NM_001270469	SOCS2			6.6306	11.5465	6.22771	1.15603	8.09501	29.3825	20.1314	5.60054	15.586	6.50115	7.88963	14.338	6.61884	4.13944	2.79709	5.54188	10.0306	9.09186	21.2672	12.8015	5.18749	5.80107	2.16595	10.0834	17.4391	3.52231	7.5795	7.6375	1.56635	6.43639	21.4711	4.75987	12.8664	3.40997	5.81563	12.1053	9.47827	12.6518
EVI2B	ENSG00000132792	ENST00000330927;ENST00000577894		2	CD361;D17S376;EVDB	ecotropic viral integration site 2B [Source:HGNC Symbol;Acc:HGNC:3500]		NM_006495	EVI2B			85.3544	77.1464	35.7871	140.163	34.4145	7.81301	36.2644	52.8802	54.3892	61.9269	71.4895	56.8085	69.1647	117.495	111.021	87.9822	63.8133	76.8231	38.0012	99.689	20.1438	82.9165	94.0745	85.1992	64.0919	134.91	75.4351	24.085	119.839	23.0417	15.9752	59.0322	42.3498	66.2026	77.2738	80.6147	110.212	85.3175
RNA5SP324	ENSG00000156017	ENST00000365177		1	RN5S324	RNA, 5S ribosomal pseudogene 324 [Source:HGNC Symbol;Acc:HGNC:43224]			RNA5SP324			4.59498	0	0	0	0	8.48509	0	0	3.37184	0	0	0	23.3143	0	0	4.92194	0	0	0	0	0	3.61771	0	3.92922	4.14334	0	0	0	0	0	0	0	0	0	3.59291	0	3.5184	0
IL7R	ENSG00000140988	ENST00000508941;ENST00000511031;ENST00000515665;ENST00000303115;ENST00000514217;ENST00000506850;ENST00000511982;ENST00000509668;ENST00000505093;ENST00000505875		10	CD127;IL7RA	interleukin 7 receptor [Source:HGNC Symbol;Acc:HGNC:6024]	OMENN SYNDROME;T-B+ severe combined immunodeficiency due to IL-7Ralpha deficiency;Severe combined immunodeficiency autosomal recessive T cell-negative B cell-positive NK cell-positive	NM_002185	IL7R	NR_120485		236.196	159.81	94.5309	169.521	112.537	106.362	97.7441	125.396	203.956	113.122	205.841	155.786	205.693	89.1248	81.8703	333.86	74.1105	174.717	101.095	227.315	37.2432	35.7469	16.2559	402.213	219.113	109.265	265.894	125.14	156.153	72.6211	112.229	98.1543	306.581	179.958	151.976	231.467	252.073	123.576
PLEKHA8P1	ENSG00000143751	ENST00000256692;ENST00000336399;ENST00000550498;ENST00000545609		4	FLJ14156;PLEKHA9	pleckstrin homology domain containing A8 pseudogene 1 [Source:HGNC Symbol;Acc:HGNC:30222]			PLEKHA8P1	NR_037144		9.90143	11.5425	5.63274	14.4455	7.3637	10.8611	8.06022	8.98688	9.00892	9.18777	7.18401	38.592	30.2329	2.76621	3.98389	32.2824	8.33267	13.9639	15.4785	3.93875	0.656094	2.62111	3.09106	8.79741	4.80414	13.6963	14.221	16.4543	13.2305	5.47605	5.07609	5.94987	2.97445	9.37895	9.39757	22.8347	18.8102	9.49124
DYRK2	ENSG00000168675	ENST00000543747;ENST00000344096;ENST00000393555;ENST00000537632;ENST00000319833;ENST00000542503		6		dual specificity tyrosine phosphorylation regulated kinase 2 [Source:HGNC Symbol;Acc:HGNC:3093]		NM_006482;NM_003583	DYRK2			7.60568	10.3727	4.49303	13.7278	3.57332	1.44202	9.99535	10.9596	6.11374	14.1857	8.25875	1.65388	10.342	7.77861	14.8705	6.23472	11.3393	4.19497	15.8242	13.889	4.59832	10.3457	15.2434	7.76043	4.11363	24.1604	9.34333	3.43408	11.8363	3.12503	2.53543	10.075	4.72875	12.7788	8.02829	5.05282	5.22407	6.09313
FSCN1	ENSG00000028137	ENST00000382361;ENST00000444748;ENST00000447103;ENST00000405801;ENST00000473330		5	FLJ38511;p55;SNL	fascin actin-bundling protein 1 [Source:HGNC Symbol;Acc:HGNC:11148]		NM_003088	FSCN1			83.6333	50.311	136.028	55.5444	76.7153	456.912	243.037	94.2012	32.8599	105.155	98.0475	262.297	118.238	26.9572	20.1567	222.77	54.1231	210.434	135.842	65.3744	18.6154	24.8335	26.2996	26.7132	129.147	85.3588	289.112	217.387	99.6179	114.563	259.949	73.6224	57.0726	65.7246	37.3584	158.095	119.909	66.473
CCR5	ENSG00000148572	ENST00000292303;ENST00000445772		2	CC-CKR-5;CD195;CKR-5;CKR5;CMKBR5;IDDM22	C-C motif chemokine receptor 5 [Source:HGNC Symbol;Acc:HGNC:1606]	HEPATITIS C VIRUS SUSCEPTIBILITY TO;TYPE 1 DIABETES MELLITUS 22;WEST NILE VIRUS SUSCEPTIBILITY TO	NM_000579;NM_001100168	CCR5			17.3212	23.5567	43.6417	18.909	34.921	18.3964	25.803	18.0509	22.2688	35.9904	28.7874	16.5427	10.0914	16.5523	17.0517	13.5352	27.8969	37.8646	21.0596	27.5246	19.3307	12.8403	3.30835	24.2422	6.90491	5.72031	12.1966	38.2663	24.8125	27.05	29.7377	20.3351	22.7378	31.3184	22.8813	23.5097	10.4616	16.338
HIP1	ENSG00000171843	ENST00000336926;ENST00000434438;ENST00000404944;ENST00000420909;ENST00000485723;ENST00000479835;ENST00000616821		7	ILWEQ	huntingtin interacting protein 1 [Source:HGNC Symbol;Acc:HGNC:4913]		NM_005338;NM_001382444;NM_001243198;NM_001382445	HIP1			18.2249	4.04258	5.77002	8.005	3.67881	2.66296	2.64865	3.31113	2.5271	5.288	9.83665	5.56409	4.51722	13.2692	12.9958	16.7326	5.72741	5.60098	1.67484	15.3367	16.9977	3.9377	2.93514	38.1996	6.75294	4.07987	2.50192	0.641543	14.5943	1.25203	0.740012	3.44957	9.86472	7.96258	20.7357	9.00699	6.73175	7.32917
SRP9P1	ENSG00000164190	ENST00000445874		1	SRP9L1	signal recognition particle 9 pseudogene 1 [Source:HGNC Symbol;Acc:HGNC:23402]			SRP9P1			0	0	0	0	0	0	0.0189616	1.03e-05	1.80633	8.83281	0.299459	8.29897	17.3749	6.66e-07	9.8823	8.017	0	0	0	8.20873	0	2.51076	2.94216	0	0	2.43197	0.0468785	0	0	0	0	6.855	0.0057793	7.84001	23.2027	0	0	11.7669
TANK	ENSG00000115414	ENST00000259075;ENST00000432002;ENST00000463502;ENST00000392749;ENST00000440506;ENST00000461338;ENST00000429217;ENST00000406287;ENST00000402568;ENST00000457887;ENST00000477952;ENST00000441987;ENST00000432692;ENST00000494976;ENST00000405852;ENST00000483622;ENST00000456358;ENST00000468831;ENST00000403609;ENST00000489393;ENST00000470324;ENST00000437623;ENST00000439442		23	I-TRAF;TRAF2	TRAF family member associated NFKB activator [Source:HGNC Symbol;Acc:HGNC:11562]		NM_004180;NM_001199135;NM_133484	TANK			350.092	199.224	157.034	352.59	284.253	251.252	399.599	322.734	240.137	381.267	321.601	399.702	522.773	254.99	268.079	430.088	275.061	321.15	386.016	305.576	42.4499	189.699	203.697	282.639	414.662	401.494	472.081	384.51	335.611	191.22	288.42	262.035	235.509	301.836	244.55	384.364	470.453	280.782
SMTNL2	ENSG00000125875	ENST00000338859;ENST00000389313;ENST00000572951;ENST00000570526		4	FLJ42461	smoothelin like 2 [Source:HGNC Symbol;Acc:HGNC:24764]		NM_198501;NM_001114974;NM_001375361	SMTNL2			0	0.832353	0.716072	5.4624	0.123308	3.16908	3.58689	1.34221	0.616014	0.562231	0.323585	2.01319	1.67132	0.858451	0.694329	2.71747	0.328608	0.988165	0.58793	1.34058	0.767399	1.50112	6.64295	0.508354	0.243141	2.456	5.57006	0.0548389	0.41331	0.693537	0.471993	2.58159	0.0826186	0.325236	1.02972	0.483553	1.85482	0.43924
SMN2	ENSG00000154001	ENST00000511812;ENST00000626847;ENST00000506734;ENST00000380742;ENST00000380743;ENST00000503678;ENST00000511873;ENST00000509805;ENST00000505346;ENST00000514914;ENST00000508258;ENST00000507458;ENST00000614240;ENST00000380741;ENST00000628696;ENST00000638794		16	BCD541;GEMIN1;SMNC;TDRD16B	survival of motor neuron 2, centromeric [Source:HGNC Symbol;Acc:HGNC:11118]	Proximal spinal muscular atrophy type 1;Proximal spinal muscular atrophy type 2;Proximal spinal muscular atrophy type 3;Proximal spinal muscular atrophy type 4;SPINAL MUSCULAR ATROPHY TYPE I;SPINAL MUSCULAR ATROPHY TYPE II;SPINAL MUSCULAR ATROPHY TYPE III;SPINAL MUSCULAR ATROPHY TYPE IV	NM_022877;NM_022875;NM_022876;NM_017411	SMN2			0	15.3528	15.1555	15.3424	9.29377	9.12047	7.02677	18.7768	9.60452	6.46006	11.2024	9.51142	0.276954	13.8461	5.11623	1.52149	0	9.51195	10.3318	0	1.33167	0.29797	0.635497	0	0	0	23.0635	0	14.7366	11.9642	10.1892	11.5161	13.5602	0	0	1.07196	0	0
AHI1	ENSG00000168994	ENST00000679711;ENST00000527681;ENST00000681331;ENST00000680826;ENST00000681332;ENST00000681365;ENST00000681522;ENST00000680965;ENST00000681841;ENST00000681022;ENST00000498558;ENST00000265602;ENST00000367800;ENST00000679502;ENST00000681196;ENST00000681556;ENST00000681828;ENST00000679668;ENST00000679672;ENST00000681718;ENST00000680840;ENST00000681754;ENST00000680071;ENST00000680561;ENST00000679925…		66	FLJ20069;JBTS3;ORF1	Abelson helper integration site 1 [Source:HGNC Symbol;Acc:HGNC:21575]	Joubert Syndrome;Joubert syndrome with ocular defect;Retinitis pigmentosa;JOUBERT SYNDROME 3	NM_001350503;NM_001134831;NM_001134830;NM_001350504;NM_017651;NM_001134832	AHI1			8.53521	11.5331	5.61161	20.4386	5.56722	5.20514	9.5031	12.8917	9.91837	8.84333	10.0537	5.38198	17.8849	16.0494	24.0734	10.5391	7.30528	6.67952	11.3738	6.12885	2.90275	13.5389	20.136	7.39409	12.4539	13.3005	14.5783	8.6203	17.5674	8.70735	3.27414	10.0274	5.30229	6.22075	14.2474	7.02961	16.7666	11.6828
ABHD16A	ENSG00000085998	ENST00000468205;ENST00000475742;ENST00000395952;ENST00000492084;ENST00000495769;ENST00000440843;ENST00000490209;ENST00000474007;ENST00000471644;ENST00000477016;ENST00000498420;ENST00000496579;ENST00000492899;ENST00000477462;ENST00000482224;ENST00000468037		16	BAT5;D6S82E;NG26	abhydrolase domain containing 16A, phospholipase [Source:HGNC Symbol;Acc:HGNC:13921]		NM_021160;NM_001177515	ABHD16A	NR_033488;NR_033489		2.11764	1.05341	1.7549	1.53125	27.0689	2.29992	5.32867	0.176109	17.8947	2.54362	4.80053	13.5537	1.41681	0.742446	1.73729	11.2577	12.9563	2.4451	15.1959	24.3352	10.8377	13.1806	0.537239	0.855241	2.65828	4.87174	1.84487	3.59352	19.4378	19.9827	4.78611	2.39889	1.79715	17.0737	4.2991	18.8232	0.878168	3.75472
ZBP1	ENSG00000267680	ENST00000371173;ENST00000395822;ENST00000461547;ENST00000453793;ENST00000541799;ENST00000480037;ENST00000546110;ENST00000538947;ENST00000432548		9	C20orf183;DAI;dJ718J7.3;DLM-1;DLM1	Z-DNA binding protein 1 [Source:HGNC Symbol;Acc:HGNC:16176]		NM_001160417;NM_030776;NM_001160418;NM_001323966;NM_001160419	ZBP1	NR_136660		8.35038	7.27934	12.8383	1.71169	19.1512	28.5361	35.1803	14.3877	14.9747	26.5655	11.5432	16.6706	2.3221	1.41827	3.07727	7.18528	11.7838	4.68671	26.722	14.2408	1.40063	4.67188	2.46634	4.63585	3.26584	4.14244	1.35955	20.0507	2.59611	18.7257	21.955	7.29404	6.4161	14.9705	11.9434	20.9252	3.45803	12.3328
SLC25A27	ENSG00000172046	ENST00000411689;ENST00000371347;ENST00000603486;ENST00000604908;ENST00000604217;ENST00000604127;ENST00000604616;ENST00000603501		8	FLJ33552;UCP4	solute carrier family 25 member 27 [Source:HGNC Symbol;Acc:HGNC:21065]		NM_001204052;NM_004277;NM_001204051	SLC25A27			9.54662	6.50124	3.91267	12.1011	3.69541	33.6754	17.6454	10.7693	5.33568	3.11704	11.5251	18.9484	14.5008	5.96797	8.83294	20.3518	1.7721	8.20245	12.2505	3.85079	8.13009	8.94464	20.4977	5.90657	21.6044	25.5888	22.8212	9.08291	10.2302	5.78025	2.689	4.74155	1.16193	5.76691	5.30708	7.05372	23.4886	16.7577
WLS	ENSG00000119403	ENST00000354777;ENST00000262348;ENST00000370976;ENST00000498615;ENST00000491811;ENST00000497187;ENST00000534713;ENST00000533537;ENST00000530486;ENST00000370973;ENST00000471243;ENST00000491076;ENST00000527864;ENST00000370971		14	C1orf139;EVI;FLJ23091;GPR177;mig-14;MRP	Wnt ligand secretion mediator [Source:HGNC Symbol;Acc:HGNC:30238]		NM_001002292;NM_024911;NM_001193334	WLS			9.66967	19.1344	16.6815	1.26599	26.7186	51.8737	20.0905	38.6326	15.6994	14.1315	17.0683	27.8446	7.04452	11.9249	13.4031	12.3998	20.1678	15.9404	28.1066	26.4032	19.7554	20.1978	3.68562	16.2487	51.8257	6.24151	21.9299	37.7642	6.45699	12.4118	13.4916	31.952	12.7022	10.8212	8.80793	36.7693	22.7681	17.0431
LZTFL1	ENSG00000155393	ENST00000296135;ENST00000539217;ENST00000418700;ENST00000411866;ENST00000469874;ENST00000440576;ENST00000478551;ENST00000490463;ENST00000495864;ENST00000480156;ENST00000445698;ENST00000492333;ENST00000472635;ENST00000483279		14	BBS17	leucine zipper transcription factor like 1 [Source:HGNC Symbol;Acc:HGNC:6741]	Bardet-Biedl syndrome;BARDET-BIEDL SYNDROME 17	NM_001276378;NM_020347;NM_001276379	LZTFL1	NR_075080		6.92059	5.56511	2.46104	14.2386	1.39104	2.46021	5.56546	5.47731	5.07938	3.97333	3.81221	3.63094	14.6351	6.42565	5.73273	11.5758	4.24374	2.03023	5.82865	4.6348	3.16973	6.86599	7.50665	5.10623	14.8223	14.2436	12.7548	3.3372	10.6367	0.623593	5.02202	7.18301	3.79223	2.63484	5.37596	6.49855	10.6197	5.43209
HSPA8	ENSG00000169442	ENST00000532636;ENST00000533540;ENST00000534624;ENST00000453788;ENST00000532091;ENST00000227378;ENST00000534319;ENST00000526110;ENST00000524552;ENST00000526686;ENST00000533238;ENST00000526862;ENST00000527983;ENST00000528292;ENST00000532780;ENST00000525463;ENST00000532167;ENST00000525624;ENST00000534567;ENST00000527387;ENST00000532182;ENST00000524590;ENST00000530391;ENST00000531063		24	HSC70;HSC71;HSP73;HSPA10	heat shock protein family A (Hsp70) member 8 [Source:HGNC Symbol;Acc:HGNC:5241]		NM_006597;NM_153201	HSPA8			1611.13	1461.42	1894.01	1458.53	1104.7	1796.04	1970.72	993.67	516.821	1227.67	901.8	1526.5	1666.72	1131.85	1090.89	1973.29	1167.31	1692.4	2130.23	1440.48	834.853	440.768	765.728	922.8	2593.06	1032.02	2161.06	1852.75	1155.35	1523.6	1094.56	974.951	621.912	880.392	1011.9	1834.26	1169.45	813.186
POLR2J2	ENSG00000183506	ENST00000358438;ENST00000333432		2	RPB11b1	RNA polymerase II subunit J2 [Source:HGNC Symbol;Acc:HGNC:23208]		NM_032959	POLR2J2			0.764329	1.37735	3.01262	1.5222	13.1232	0.380095	0.866739	0	1.21608	18.9181	2.36487	1.44135	1.64369	20.4178	22.8803	2.0634	1.97763	2.44621	0.418001	0.672175	3.69079	2.02646	0.741756	1.72985	2.01176	0.64977	1.47208	1.02798	1.76223	3.36527	0.954051	4.17814	1.09772	8.85198	2.13268	1.66581	2.05139	5.64758
DHFRP1	ENSG00000211826	ENST00000579682		1		dihydrofolate reductase pseudogene 1 [Source:HGNC Symbol;Acc:HGNC:2862]			DHFRP1			5.92625	13.4231	1.96241	5.29322	0.458036	8.48797	14.0077	4.85652	4.08586	8.6301	8.25704	11.4997	7.83866	19.8287	12.7575	6.27324	2.14367	4.02732	4.63336	6.84311	0	2.24774	10.299	3.34653	3.47656	0	5.23217	3.30317	22.8328	5.08604	12.1419	2.26164	4.89868	1.56919	7.57716	13.0971	4.46061	2.56328
GSTM4	ENSG00000174446	ENST00000369836;ENST00000464733;ENST00000461767;ENST00000479578;ENST00000326729;ENST00000495742;ENST00000369833;ENST00000485640;ENST00000336075;ENST00000638994;ENST00000478397;ENST00000493171;ENST00000493395		13		glutathione S-transferase mu 4 [Source:HGNC Symbol;Acc:HGNC:4636]		NM_000850;NM_147148	GSTM4	NR_024538		26.5983	31.6254	20.1568	18.3226	10.7169	8.48398	49.2148	30.9168	29.8791	34.7294	26.5325	3.12038	25.0792	30.9676	29.1966	17.5525	26.4266	15.7012	40.1634	27.2698	30.2545	42.026	89.0425	15.8616	8.57798	30.0016	36.5119	10.5145	24.0518	6.39201	20.9026	47.3188	30.7596	25.2222	34.6375	6.79626	13.4537	19.1354
CLDN23	ENSG00000134138	ENST00000519106		1	CLDNL	claudin 23 [Source:HGNC Symbol;Acc:HGNC:17591]		NM_194284	CLDN23			6.3161	1.40846	1.99088	1.65061	2.9698	0	7.16105	4.26779	22.4942	5.41007	6.14844	2.53142	4.62623	19.7911	22.5911	5.11329	10.1168	1.38775	22.5246	0	4.03987	10.7348	11.6375	19.5097	1.78826	4.28798	3.24467	3.61947	6.70407	0	0	0	18.2941	3.56668	2.54467	2.12641	7.27504	15.5186
MSR1	ENSG00000115541	ENST00000262101;ENST00000445506;ENST00000355282;ENST00000522672;ENST00000381998;ENST00000519060;ENST00000518960;ENST00000518026;ENST00000521876;ENST00000518343;ENST00000517522;ENST00000520846;ENST00000522130;ENST00000350896		14	CD204;SCARA1;SR-A;SR-AI;SR-AII;SR-AIII	macrophage scavenger receptor 1 [Source:HGNC Symbol;Acc:HGNC:7376]	Familial prostate cancer;NON RARE IN EUROPE: Barrett esophagus;BARRETT ESOPHAGUS	NM_138715;NM_001363744;NM_002445;NM_138716	MSR1			232.365	122.373	99.7959	70.5094	309.495	117.455	180.178	91.9173	341.75	222.098	192.436	153.096	102.862	202.97	221.808	53.7291	256.48	24.5023	331.66	75.132	164.985	273.706	231.106	324.38	15.3927	152.394	45.3895	112.395	75.408	125.252	145.343	48.1795	200.13	203.229	163.415	108.288	96.0948	163.6
RASL11A	ENSG00000120306	ENST00000241463;ENST00000475647;ENST00000480803		3		RAS like family 11 member A [Source:HGNC Symbol;Acc:HGNC:23802]		NM_206827;NM_001331126	RASL11A			1.98088	0.488338	3.10438	22.2545	0.693418	10.0978	8.36241	1.77965	5.66742	2.55269	3.16768	6.66671	17.5586	1.17031	2.64297	10.1908	2.40442	1.80737	2.2887	0.726241	1.26529	3.02301	1.49124	1.3802	2.18994	28.2696	24.8943	2.92077	5.50887	1.81114	3.21457	1.82556	0.963771	3.68733	1.84153	2.86793	7.8374	1.82979
FAM217A	ENSG00000162390	ENST00000463904;ENST00000469157;ENST00000274673;ENST00000380188;ENST00000639338;ENST00000498677;ENST00000492651;ENST00000478714		8	C6orf146;MGC43581	family with sequence similarity 217 member A [Source:HGNC Symbol;Acc:HGNC:21362]		NM_173563	FAM217A			6.60523	5.67048	6.79622	7.74762	6.5984	9.74807	5.09634	8.00992	11.5415	5.49607	8.90528	1.15524	2.99903	2.19122	10.7288	3.34756	2.27547	2.08592	3.73453	5.91315	0	2.19589	10.1936	5.6205	2.89187	22.6885	4.88049	2.115	7.12762	3.56106	1.74052	9.9999	6.92541	5.79828	2.28213	2.33217	1.21998	7.49139
EXOC3L4	ENSG00000135070	ENST00000380069;ENST00000559116;ENST00000560925;ENST00000560102;ENST00000559661;ENST00000560304;ENST00000559693		7	C14orf73	exocyst complex component 3 like 4 [Source:HGNC Symbol;Acc:HGNC:20120]		NM_001077594	EXOC3L4			8.62017	8.61518	11.0741	1.57046	3.25473	15.739	22.0448	11.0143	3.23176	5.35723	6.33656	18.1331	5.61463	1.40143	1.94571	14.4699	4.81778	32.7544	15.8316	6.37265	4.86472	1.70489	1.66893	2.31431	7.99662	2.65495	20.6449	10.8905	7.01627	7.53188	18.7219	2.09298	3.63603	7.66681	9.37502	13.6519	7.01986	9.68568
[truncated: 19,287 more rows]
[truncated: 36 more columns]
