# Supplementary material for: The relationship between extreme inter-individual variation in macrophage gene expression and genetic susceptibility to inflammatory bowel disease
Source: Hum Genet. 2024 Feb 29;143(3):233–61. doi: 10.1007/s00439-024-02642-9 (PMC11043138; doi:10.1007/s00439-024-02642-9)
Supplement: Supplementary file 6 — Supplementary file6 (XLSX 21339 kb) [file 439_2024_2642_MOESM6_ESM.xlsx]

## Sheet: D. 2 hr
Gene expression at 2 hrs sorted by variability
Highlighted columns are individuals with positive polygenic risk score (Table S1A) Columns in green show Maximum/Minimum, Average for Affected/Average for unaffected + healthy controls, and Average for positive PRS/Average for negative PRS.
Gene metadata
Gene symbol	Gene stable ID	Transcript stable ID	Gene synonym	Gene description	Phenotype description	RefSeq mRNA ID	HGNC symbol	RefSeq ncRNA ID
									Individual ID	MN1AF	MN5AF	MN6AF	MN8AF	MN9AF	MN11AFC	MN11AFU	MN12AF	MN13AF	MN14AF	MN15AF	MN16AF	MN17AF	MN18AFC	MN18AFU	MN19AF	MN20AF	MN22AF	MN23AF	MN24AF	MN25AF1	MN25AF2	MN26AF	MN27AF	MN1UN	MN5UN	MN6UN	MN8UN	MN9UN	MN11UN	MN12UN	MN13UN	MN14UN	MN15UN	MN16UN	MN17UN1	MN17UN2	MN19UN	MN20UN	MN21UNa
									Family	MN1	MN5	MN6	MN8	MN9	MN11	MN11	MN12	MN13	MN14	MN15	MN16	MN17	MN18	MN18	MN19	MN20	MN22	MN23	MN24	MN25	MN25	MN26	MN27	MN1	MN5	MN6	MN8	MN9	MN11	MN12	MN13	MN14	MN15	MN16	MN17	MN17	MN19	MN20	MN21
									Status	AF	AF	AF	AF	AF	AF	AF	AF	AF	AF	AF	AF	AF	AF	AF	AF	AF	AF	AF	AF	AF	AF	AF	AF	UN	UN	UN	UN	UN	UN	UN	UN	UN	UN	UN	UN	UN	UN	UN	UN
									Time point	2 hr	2 hr	2 hr	2 hr	2 hr	2 hr	2 hr	2 hr	2 hr	2 hr	2 hr	2 hr	2 hr	2 hr	2 hr	2 hr	2 hr	2 hr	2 hr	2 hr	2 hr	2 hr	2 hr	2 hr	2 hr	2 hr	2 hr	2 hr	2 hr	2 hr	2 hr	2 hr	2 hr	2 hr	2 hr	2 hr	2 hr	2 hr	2 hr	2 hr
CCL19	ENSG00000110944	ENST00000311925;ENST00000485502;ENST00000378800	CKb11;ELC;exodus-3;MIP-3b;SCYA19	C-C motif chemokine ligand 19 [Source:HGNC Symbol;Acc:HGNC:10617]		NM_006274	CCL19			31.6218	36.298	8.97865	12.8495	8.56325	0.131884	0	7.19316	63.2063	53.0668	26.2997	7.90789	48.8154	53.9834	50.2166	28.527	4.13479	33.6748	12.1221	8.73898	4.12832	22.0217	15.7491	13.4898	4.24459	4.61738	2.76782	30.4217	6.8239	1.53524	8.91865	66.3163	60.8916	23.4817	1.85244	38.955	107.043	39.7687	5165.13	9.19308
CCL3L3	ENSG00000124614	ENST00000612839;ENST00000619989;ENST00000616702	D17S1718;G0S19-2;LD78BETA;SCYA3L;SCYA3L1;MGC12815	C-C motif chemokine ligand 3 like 3 [Source:HGNC Symbol;Acc:HGNC:30554]	HUMAN IMMUNODEFICIENCY VIRUS TYPE 1 SUSCEPTIBILITY TO	NM_001001437	CCL3L1;CCL3L3			3.14873	400.372	1.35431	6.99062	3.16576	415.677	174.395	211.133	176.853	5.56272	8.41833	536.959	410.931	1.54764	6.40588	1340.54	312.386	184.916	916.751	10.0943	5.04902	3.58092	3.14316	0	8.00082	592.184	0	7.29688	649.082	214.243	198.323	236.08	9.11075	463.156	178.415	2.74298	1.04287	403.746	7.93815	330.826
CCL4L2	ENSG00000160014	ENST00000615418;ENST00000617416;ENST00000613173;ENST00000620732;ENST00000620098;ENST00000620576;ENST00000620055;ENST00000617405;ENST00000610565;ENST00000620250		C-C motif chemokine ligand 4 like 2 [Source:HGNC Symbol;Acc:HGNC:24066]		NM_001291472;NM_001291470;NM_001291474;NM_001291469;NM_001291471;NM_001291468;NM_001291475;NM_001291473	CCL4L2	NR_111970		1.93777	1163.68	647.953	2322.92	1196.04	968.797	788.779	1271.39	1354.39	1498.01	504.819	2191.3	2676.54	1368.92	1527.14	2840.41	730.069	1932.77	1737.65	560.103	897.255	1014.8	1327.7	2.65231	1598.74	1233.34	1.63349	1884.86	1184.73	1282.93	588.446	1726.7	2245.02	953.762	611.902	1507.76	992.083	2762.09	19.2709	3624.44
IDO1	ENSG00000116701	ENST00000518804;ENST00000519154;ENST00000522495;ENST00000522840;ENST00000518237;ENST00000253513;ENST00000521636;ENST00000521480;ENST00000523779	IDO;INDO	indoleamine 2,3-dioxygenase 1 [Source:HGNC Symbol;Acc:HGNC:6059]		NM_002164	IDO1			15.5529	9.52056	5.3478	1.59765	1.90543	0.552988	0.262858	8.08664	13.0263	26.5246	10.9497	8.93032	6.87837	21.5833	15.0676	9.15254	5.21234	11.3974	10.7674	1.9039	3.44428	5.21079	98.654	4.94645	3.93578	5.05961	3.09416	6.83922	8.7929	1.42899	6.99828	15.0032	33.6148	10.2726	1.01754	11.0168	14.0994	9.21522	1253.79	5.51223
HLA-A	ENSG00000117984	ENST00000396634;ENST00000376806;ENST00000496081;ENST00000376802;ENST00000495183;ENST00000479320;ENST00000461903;ENST00000376809;ENST00000638375		major histocompatibility complex, class I, A [Source:HGNC Symbol;Acc:HGNC:4931]	Birdshot chorioretinopathy;SEVERE CUTANEOUS ADVERSE REACTION SUSCEPTIBILITY TO TOXIC EPIDERMAL NECROLYSIS SUSCEPTIBILITY TO INCLUDED	NM_002116	HLA-A			4.66329	1.40072	2.74815	324.282	1276.79	8.45893	12.8394	12.9829	1825.07	8.95515	1098.93	1319.31	2.43338	3.25951	13.941	26.7182	1531.02	1801.68	52.773	1261.49	1737.66	1525.77	7.40061	862.981	7.60556	3.27334	27.5632	3.95275	847.281	13.3556	6.73308	801.298	1300.77	2.16638	1043.64	9.28157	8.6592	2.21527	41.4549	10.4147
IER3	ENSG00000101608	ENST00000259874;ENST00000376377	DIF-2;IEX-1;IEX-1L;PRG1	immediate early response 3 [Source:HGNC Symbol;Acc:HGNC:5392]		NM_003897	IER3			3.84712	1489.82	7.69188	8.00333	1662.76	5.93844	4.26802	4.10187	1341.67	5.18659	3.85504	3.43951	2.11563	1.29592	4.91103	8.09928	2.69453	1883.25	3.38628	3.33071	950.917	3.68193	4.76639	4.89651	12.7711	5.56571	7.20946	6.17999	1328.42	9.3622	5.04245	5.13659	874.04	6.15884	4.82565	8.36096	6.10097	8.35521	2.55496	3.89832
FABP5P7	ENSG00000135677	ENST00000524732	FABP5L7	fatty acid binding protein 5 pseudogene 7 [Source:HGNC Symbol;Acc:HGNC:31070]			FABP5P7			0	0.000228616	0	0.409753	32.4009	0	0	0	99.9475	0	0	0	0	0	0	0	0	786.865	0	0	0	0	0	0	0	0	0	0	0	1.36e-06	5e-07	0	0	0	0.000736664	1.76e-08	0	0	0	0
HLA-DRB1	ENSG00000115677	ENST00000360004	HLA-DR1B	major histocompatibility complex, class II, DR beta 1 [Source:HGNC Symbol;Acc:HGNC:4948]	Bullous pemphigoid;Diffuse cutaneous systemic sclerosis;Follicular lymphoma;Limbic encephalitis with LGI1 antibodies;Limited cutaneous systemic sclerosis;Limited systemic sclerosis;NON RARE IN EUROPE: Celiac disease;NON RARE IN EUROPE: Diabetes mellitus type 1;NON RARE IN EUROPE: Multiple sclerosis;NON RARE IN EUROPE: Rheumatoid arthritis;Narcolepsy type 1;Narcolepsy type 2;Pediatric multiple scl…	NM_002124	HLA-DRB1			320.768	162.642	1.04377	41.8232	703.589	92.995	52.7734	0.28969	94.1347	0.152314	0.843117	2.6943	59.4136	0.436258	0.273675	90.4704	101.17	289.19	0.997325	212.5	326.841	290.444	0.136403	0.16347	202.322	144.349	4.05727	0.380339	69.637	77.1989	1.26127	0.151903	0.31546	0.629886	1.77903	341.477	216.189	66.15	0.150198	0.804571
IFITM1	ENSG00000085514	ENST00000680299;ENST00000679353;ENST00000679982;ENST00000681350;ENST00000680855;ENST00000680588;ENST00000680310;ENST00000681702;ENST00000681111;ENST00000680342;ENST00000680870;ENST00000681293;ENST00000680802;ENST00000528780;ENST00000681761;ENST00000681821;ENST00000328221;ENST00000680699;ENST00000681938;ENST00000679380;ENST00000680938;ENST00000408968;ENST00000679765;ENST00000681180;ENST00000681426…	9-27;CD225;DSPA2a;IFI17	interferon induced transmembrane protein 1 [Source:HGNC Symbol;Acc:HGNC:5412]		NM_003641	IFITM1			4.05574	1.30759	4.09384	0.485048	1.70419	0.956461	0.763079	0.895787	8.43184	8.12179	6.65629	7.53667	3.02517	8.37773	6.64921	3.68607	3.39327	1.71618	5.18015	1.29296	1.98464	6.15391	3.99506	2.99645	0	1.84393	2.04637	2.19886	3.91651	0.445194	3.20846	9.85483	4.59358	1.93971	2.55935	3.13291	4.24479	2.45088	669.639	5.19452
HLA-C	ENSG00000065978	ENST00000466892;ENST00000470363;ENST00000487245;ENST00000376228;ENST00000383329;ENST00000376237;ENST00000415537;ENST00000495835;ENST00000484378	D6S204;HLA-JY3;PSORS1	major histocompatibility complex, class I, C [Source:HGNC Symbol;Acc:HGNC:4933]	Precursor B-cell acute lymphoblastic leukemia;HUMAN IMMUNODEFICIENCY VIRUS TYPE 1 SUSCEPTIBILITY TO;PSORIASIS 1 SUSCEPTIBILITY TO	NM_002117	HLA-C			3.67782	4.95931	0	9.18046	0.218525	402.031	455.147	4.03646	650.391	2.5456	4.78572	0.308853	0	0	0.565762	1.98185	3.17147	540.899	0.864192	572.239	452.237	1.09704	0.482866	0.854415	123.516	532.713	0.940801	0	0	490.455	3.069	0.442339	1.94988	0	0.971244	10.6356	12.7952	4.71877	2.59149	0.167731
EBI3	ENSG00000148834	ENST00000221847;ENST00000599339	IL27B;IL35B	Epstein-Barr virus induced 3 [Source:HGNC Symbol;Acc:HGNC:3129]		NM_005755	EBI3			22.8918	16.087	10.119	10.6129	5.55745	4.00565	0.423018	6.94944	20.3599	14.0226	8.62704	11.3597	21.651	16.9288	12.4661	41.3192	8.54517	12.2413	8.65971	9.33846	2.10342	7.12094	77.4113	26.2549	5.5678	6.96503	20.9083	20.8771	3.03779	1.7545	7.55436	25.1044	29.1311	8.81327	1.41646	20.0939	18.7173	43.6828	860.65	11.2289
HLA-E	ENSG00000071127	ENST00000376630;ENST00000484194;ENST00000493699		major histocompatibility complex, class I, E [Source:HGNC Symbol;Acc:HGNC:4962]		NM_005516	HLA-E			32.3271	159.647	159.951	0.591317	272.871	178.662	157.803	0.785314	207.982	61.9611	147.621	301.711	1.57906	237.574	240.052	271.024	229.35	157.124	262.528	139.019	155.137	2.56113	1.65552	210.215	1.3292	109.362	277.761	305.341	248.283	165.748	3.32789	2.52751	289.954	145.442	227.023	3.10343	0.221188	166.636	689.629	142.727
HLA-DRB5	ENSG00000196235	ENST00000374975		major histocompatibility complex, class II, DR beta 5 [Source:HGNC Symbol;Acc:HGNC:4953]		NM_002125	HLA-DRB5			213.453	128.892	0	0.262014	481.821	0.417474	0.0781764	0.270065	0.550157	0.0937485	0.071591	0.0587627	0.106113	0	0.161976	0.273707	0.284196	168.026	0	129.5	207.157	170.599	0.082395	0.0761161	103.44	119.571	0.124913	0	0.180653	0.241218	0.408958	0.101301	2.27724	0.222905	0.193824	232.809	147.734	0.238125	0.195989	4.84297
SERPINB2	ENSG00000019582	ENST00000404622;ENST00000299502;ENST00000413956;ENST00000443281;ENST00000482254;ENST00000457692	HsT1201;PAI2;PLANH2	serpin family B member 2 [Source:HGNC Symbol;Acc:HGNC:8584]		NM_002575;NM_001143818	SERPINB2			995.082	228.058	514.176	1061.19	437.631	451.503	173.873	284.322	572.03	181.835	362.831	2556.88	1856.79	406.611	445.888	1858.57	224.496	353.398	711.119	209.588	734.66	968.346	513.554	1210.71	1174.23	640.534	573.898	638.968	563.893	124.259	189.183	425.452	412.167	632.56	644.463	1844.89	490.263	895.59	4.39171	1006.32
HLA-DQB1	ENSG00000085063	ENST00000487676;ENST00000399082;ENST00000399079;ENST00000374943;ENST00000434651;ENST00000399084;ENST00000460185;ENST00000443574;ENST00000484729	CELIAC1;HLA-DQB;IDDM1	major histocompatibility complex, class II, DQ beta 1 [Source:HGNC Symbol;Acc:HGNC:4944]	Bullous pemphigoid;Idiopathic achalasia;Limbic encephalitis with LGI1 antibodies;NON RARE IN EUROPE: Celiac disease;NON RARE IN EUROPE: Diabetes mellitus type 1;NON RARE IN EUROPE: Multiple sclerosis;Narcolepsy type 1;Narcolepsy type 2;Pediatric multiple sclerosis;CREUTZFELDT-JAKOB DISEASE;MULTIPLE SCLEROSIS SUSCEPTIBILITY TO	NM_001243961;NM_002123	HLA-DQB1			152.506	8.69257	99.0605	18.4761	282.945	22.2883	9.48443	0	13.0393	0.0754349	0.128897	0.0472463	22.6121	0.198703	0.0187489	20.1322	111.801	91.0351	87.2545	106.118	139.55	108.62	0.392885	0.110579	39.8399	10.7877	464.372	0.382269	12.7178	11.1908	1.19547	0	16.2877	0.204143	0.0666518	26.755	12.3417	12.9047	0.253453	0.607199
CXCL1	ENSG00000198712	ENST00000509101;ENST00000395761	FSP;GRO1;GROa;MGSA;MGSA-a;NAP-3;SCYB1	C-X-C motif chemokine ligand 1 [Source:HGNC Symbol;Acc:HGNC:4602]		NM_001511	CXCL1	NR_046035		2447.22	820.267	2008.49	1953.69	2880.81	4824.51	769.176	1263.21	3291.76	1093.86	1102.62	9656.85	6213.36	609.345	766.462	8686.52	1789.09	1602.12	2319.02	732.007	2434.15	2081.73	6602.8	6900.67	1449.78	1095.18	5191.74	1324.46	3154.73	1718.86	1432.51	1821.69	1564.79	882.288	1896.82	4904.14	3069.45	4740.62	19.9289	2236.31
HLA-DRA	ENSG00000184979	ENST00000374982;ENST00000395388	HLA-DRA1	major histocompatibility complex, class II, DR alpha [Source:HGNC Symbol;Acc:HGNC:4947]	Graham Little-Piccardi-Lassueur syndrome	NM_019111	HLA-DRA			115.171	29.1941	9.58e-09	0	437.313	0.741412	0.976497	6.94172	3.42484	2.26512	0.775094	1.15572	2.3984	0.505428	0	2.01501	80.2813	76.0222	0.538845	87.0922	45.1274	84.1498	1.04e-07	8.86359	40.4551	0.730479	1.56646	1.15453	0.599013	0.994586	5.08379	0.431412	10.0561	11.166	0.382044	58.3957	32.8411	0.477604	0.282925	128.773
FOS	ENSG00000021355	ENST00000303562;ENST00000554617;ENST00000556324;ENST00000554212;ENST00000535987;ENST00000555242;ENST00000555686;ENST00000555672;ENST00000557139;ENST00000555347	AP-1;c-fos	Fos proto-oncogene, AP-1 transcription factor subunit [Source:HGNC Symbol;Acc:HGNC:3796]	Berardinelli-Seip congenital lipodystrophy	NM_005252	FOS			4.08498	1.32851	10.7733	12.328	28.3463	557.224	322.109	3.59887	0.842351	1.65022	0.929695	17.3838	1.70113	1.15957	1.07854	5.11523	28.5953	0.318178	4.88468	1.28193	33.5659	4.38734	5.32511	5.03395	19.3477	4.24281	23.752	1.63081	32.5957	172.479	6.41507	2.33	1.28694	0.987318	223.924	0.96998	1.4976	1.32357	11.0404	2.19622
SELENOP	ENSG00000174748	ENST00000514985;ENST00000512980;ENST00000511224;ENST00000506577;ENST00000507920;ENST00000509276;ENST00000514218;ENST00000513303;ENST00000514403;ENST00000510965;ENST00000505309;ENST00000510650;ENST00000506078;ENST00000515626;ENST00000508937	SELP;SeP;SEPP;SEPP1	selenoprotein P [Source:HGNC Symbol;Acc:HGNC:10751]		NM_005410;NM_001093726;NM_001085486	SELENOP			192.147	31.8885	106.923	69.3524	292.539	981.8	311.811	238.947	194.821	138.885	38.8172	1035.8	411.906	150.229	97.5091	465.344	547.089	23.6411	593.838	9.81122	407.286	304.804	2.12221	490.307	38.8629	102.333	1273.11	138.545	307.336	304.914	244.045	261.015	209.219	13.1137	979.363	213.31	167.307	300.302	18.5021	45.7385
IFNB1	ENSG00000169919	ENST00000380232	IFB;IFF;IFNB	interferon beta 1 [Source:HGNC Symbol;Acc:HGNC:5434]		NM_002176	IFNB1			110.388	48.512	73.7887	20.3402	278.245	281.548	94.8606	95.5248	109.405	63.8208	48.3438	315.926	37.6038	21.4649	32.6693	70.3985	281.776	111.151	140.32	14.302	212.454	55.0846	2.20231	112.198	28.6187	66.7727	179.21	14.4762	387.758	186.012	114.714	62.6718	64.8677	18.564	131.877	75.9085	133.567	62.4238	0	43.2754
CHIT1	ENSG00000179218	ENST00000484834;ENST00000479483;ENST00000367229;ENST00000491855;ENST00000255427;ENST00000503786;ENST00000506427;ENST00000513472;ENST00000460619	CHI3;CHIT	chitinase 1 [Source:HGNC Symbol;Acc:HGNC:1936]	CHITOTRIOSIDASE DEFICIENCY	NM_003465;NM_001256125	CHIT1	NR_045785;NR_045784		140.251	117.725	42.6239	17.0048	92.5793	10.4389	140.344	283.206	163.243	1613.57	1114.49	7.43752	35.9005	149.768	111.558	6.2347	372.931	301.453	177.588	235.988	174.535	117.776	9.64814	4.68283	14.0616	24.4458	16.9778	29.9815	685.009	195.945	571.484	197.6	80.1775	108.475	30.1773	35.2405	30.0119	33.6613	814.963	18.2992
MT1G	ENSG00000100097	ENST00000444837;ENST00000569500;ENST00000379811;ENST00000568675	MT1;MT1K	metallothionein 1G [Source:HGNC Symbol;Acc:HGNC:7399]		NM_005950;NM_001301267	MT1G			40.6912	8.93776	130.381	111.664	11.4887	7.40187	6.15641	1.39297	1.94222	7.29419	32.7605	10.2578	15.3171	17.9411	41.0398	26.9128	4.68609	45.421	9.9262	40.2829	11.9235	30.3553	478.888	14.1575	62.7843	20.9985	45.4709	28.5047	7.54447	8.4245	2.75815	0.396738	17.1879	149.265	7.79701	6.93051	19.1286	16.4007	109.953	26.2425
EGR1	ENSG00000072778	ENST00000239938	AT225;G0S30;KROX-24;NGFI-A;TIS8;ZIF-268;ZNF225	early growth response 1 [Source:HGNC Symbol;Acc:HGNC:3238]		NM_001964	EGR1			3.72966	3.4565	28.4823	20.7078	40.6022	521.415	280.513	10.2508	3.07669	2.87336	4.16463	24.4537	1.64418	0.953372	1.96335	11.2086	56.7996	1.96167	12.1099	3.22459	51.9253	5.87599	2.69114	14.1343	32.566	12.1454	46.2304	2.3718	67.5958	218.267	15.6047	2.72071	3.56905	3.459	229.756	3.20773	2.52762	2.94038	0.483181	7.01404
TNF	ENSG00000198888	ENST00000449264	DIF;TNF-alpha;TNFA;TNFSF2	tumor necrosis factor [Source:HGNC Symbol;Acc:HGNC:11892]	NON RARE IN EUROPE: Psoriatic arthritis;ASTHMA SUSCEPTIBILITY TO;MALARIA SUSCEPTIBILITY TO MALARIA RESISTANCE TO INCLUDED;MIGRAINE WITH OR WITHOUT AURA SUSCEPTIBILITY TO 1	NM_000594	TNF			1987.56	2474.35	2012.47	1418.02	2227.66	3190.36	1349.56	1830.58	1680.48	1763.45	1895.05	2743.81	1553.01	1283.21	1372.64	3018.79	2284.97	2619.71	2050.47	1629.07	2015.89	1178.81	567.895	2402.11	2284.52	1975.71	2510.57	1761.12	3117.02	2313.14	1844.53	1707.77	1864.37	2709.69	2133.57	2068.63	1770.8	2898.8	8.5353	2181.77
HSPA1A	ENSG00000108953	ENST00000375651;ENST00000608703	HSP70-1;HSPA1	heat shock protein family A (Hsp70) member 1A [Source:HGNC Symbol;Acc:HGNC:5232]		NM_005345	HSPA1A			0.98229	0.980716	0.441185	60.1267	94.2497	0	0.0219466	0	214.443	1.4467	77.5959	33.0164	0.829535	109.091	87.1121	1.06157	0.557802	213.631	49.1943	299.354	104.168	0.668995	50.5351	0.00844134	45.3054	0	0.399871	1.54422	0	0.018712	1.09e-07	1.75826	0.0449331	1.60909	255.041	0.944064	0.315208	1.92748	1.17367	0.0271824
IL2RA	ENSG00000168615	ENST00000379959;ENST00000649218;ENST00000379954;ENST00000256876;ENST00000447847;ENST00000644262	CD25;IDDM10;IL2R	interleukin 2 receptor subunit alpha [Source:HGNC Symbol;Acc:HGNC:6008]	Immunodeficiency due to CD25 deficiency;Oligoarticular juvenile idiopathic arthritis;Rheumatoid factor-negative polyarticular juvenile idiopathic arthritis;IMMUNODEFICIENCY 41 WITH LYMPHOPROLIFERATION AND AUTOIMMUNITY;TYPE 1 DIABETES MELLITUS 10	NM_000417;NM_001308243;NM_001308242	IL2RA			1.18022	0.729396	0.760931	1.59882	0.916678	0.196985	0.302459	0.935944	6.00563	4.32887	1.23577	3.38543	2.32802	3.30059	1.71863	1.59981	1.5879	1.14712	1.18363	1.73598	1.34399	1.74586	15.7668	1.12735	0.452931	0.57686	1.04653	2.02337	0.426461	0.828923	1.48045	4.00475	3.89633	0.584543	2.64114	3.83549	1.16067	1.23829	310.766	3.41707
PTX3	ENSG00000179163	ENST00000295927	TNFAIP5;TSG-14	pentraxin 3 [Source:HGNC Symbol;Acc:HGNC:9692]		NM_002852	PTX3			1159.5	798.157	1013.68	1494.69	523.835	1226.57	388.128	1027.02	833.596	1411.69	1839.84	1938.16	2072.51	2020.73	1982.42	2796.15	537.567	325.438	800.397	612.486	700.153	1008.3	328.038	1263.66	979.179	1298.96	1316.79	1635.75	720.466	480.657	637.289	1508.65	2479.54	829.063	1181.76	2073.87	1301.77	1962.14	9.23271	1774.34
CXCL5	ENSG00000105372	ENST00000296027	ENA-78;SCYB5	C-X-C motif chemokine ligand 5 [Source:HGNC Symbol;Acc:HGNC:10642]		NM_002994	CXCL5			37.3549	9.34524	86.4784	16.6918	5.7812	35.6919	8.1203	3.72847	37.0095	2.32039	4.63215	32.7962	11.9952	6.90147	7.57074	20.7151	2.2151	8.58719	10.3064	4.77631	6.80403	8.73556	877.578	10.9984	90.3087	18.9788	19.1537	11.761	7.18757	7.23911	3.11385	9.02196	3.4212	8.12503	4.50985	22.7467	6.58046	2.61596	10.5883	20.4381
FAM83A	ENSG00000148908	ENST00000523819;ENST00000518448;ENST00000520541;ENST00000523412;ENST00000522648;ENST00000276699;ENST00000521468;ENST00000536633	BJ-TSA-9;MGC14128	family with sequence similarity 83 member A [Source:HGNC Symbol;Acc:HGNC:28210]		NM_032899;NM_001288587;NM_207006	FAM83A			6.60743	2.23542	4.09688	7.54283	61.1364	275.44	125.471	9.68833	3.28383	9.70363	3.50385	30.7885	7.63539	0.751817	2.14006	10.8381	51.2082	4.84273	14.5028	3.04031	13.4172	6.79009	0.774208	18.7312	7.84918	4.61255	97.9582	3.6178	11.8217	222.946	16.6117	2.84206	2.18579	2.83207	45.1229	15.5078	5.06963	4.35723	1.48507	2.81787
RPS4Y1	ENSG00000153113	ENST00000250784;ENST00000430575;ENST00000477725;ENST00000515575	MGC119100;MGC5070;RPS4Y;S4	ribosomal protein S4 Y-linked 1 [Source:HGNC Symbol;Acc:HGNC:10425]		NM_001008	RPS4Y1			0.448035	0	0.150436	209.669	253.216	0.206879	0.267296	0.469622	0.223131	0.16256	0.227895	0.102426	165.394	215.181	0.282818	142.133	208.525	270.32	0.303612	232.708	0.127196	0.164337	0.288436	269.538	0	0	208.993	0.145633	0.283396	0	231.749	0	173.784	0	0	0.170859	0.184782	0.280667	185.953	0.289384
IFI27	ENSG00000138385	ENST00000614204;ENST00000618863;ENST00000555081;ENST00000557700;ENST00000611954;ENST00000618200;ENST00000621160;ENST00000555819;ENST00000620396;ENST00000612813;ENST00000612499;ENST00000614288;ENST00000614648;ENST00000616764;ENST00000620066	FAM14D;ISG12;P27	interferon alpha inducible protein 27 [Source:HGNC Symbol;Acc:HGNC:5397]		NM_001288960;NM_005532;NM_001288995;NM_001366994;NM_001288958;NM_001366993;NM_001288957;NM_001288954	IFI27			2.74783	1.02462	0.329416	0.312355	0.061492	0.329975	0.36922	0.134416	0.648739	0.613623	0.465958	0.774766	0.0490945	0.943775	0.499509	0.333103	0.421382	1.93994	3.00437	0.0568417	0.185398	0.0919116	5.67152	0.26216	0.0268361	0.329107	0.620275	0	1.08011	0.705649	0.275604	0.341488	0.726231	2.5394	0.331815	0.378504	0.427133	0.19261	268.894	0.145927
CCR7	ENSG00000025434	ENST00000246657;ENST00000579344;ENST00000578085	BLR2;CD197;CDw197;CMKBR7;EBI1	C-C motif chemokine receptor 7 [Source:HGNC Symbol;Acc:HGNC:1608]		NM_001838;NM_001301717;NM_001301716;NM_001301718;NM_001301714	CCR7			51.4912	30.19	16.8068	48.5746	15.7115	0.323471	0.491841	24.0644	38.926	64.4082	33.4779	11.0464	56.2659	102.841	88.4434	26.1928	49.5109	24.8244	87.6026	25.6337	18.9032	46.8417	48.4049	35.0941	28.2472	40.4861	12.4436	34.0773	17.3252	1.07972	15.5051	88.3054	93.336	35.4888	4.44245	28.2462	43.6942	27.1227	354.365	30.1546
RSAD2	ENSG00000100219	ENST00000680607;ENST00000680320;ENST00000442639;ENST00000679863;ENST00000474872;ENST00000679373;ENST00000382040;ENST00000489749;ENST00000477834	cig5;vig1;Viperin	radical S-adenosyl methionine domain containing 2 [Source:HGNC Symbol;Acc:HGNC:30908]		NM_080657	RSAD2			158.771	40.4802	6.95991	16.5469	4.1054	1.45301	2.89245	9.83421	77.9173	122.438	52.3242	91.6728	43.6094	147.532	113.976	48.1943	4.29043	63.7164	29.328	4.01289	4.43668	20.5668	111.683	18.9039	6.68475	10.7003	5.81224	31.5965	5.49848	5.13905	10.201	67.0337	180.376	34.1065	2.72756	87.852	71.1851	29.8837	637.07	41.5323
RPL21P16	ENSG00000107372	ENST00000495531	Em:AC073587.1	ribosomal protein L21 pseudogene 16 [Source:HGNC Symbol;Acc:HGNC:31396]			RPL21P16			73.1344	98.2371	93.2241	29.2198	153.564	101.152	71.588	77.1157	256.581	99.4832	83.3887	12.7378	101.525	46.1928	79.0056	73.1119	102.845	218.447	38.8948	93.5757	41.916	121.879	0.000980309	25.5218	37.6917	97.0553	76.5591	65.6556	3.3e-06	167.013	87.3697	15.0944	63.7701	97.1344	97.0881	76.8087	67.42	37.895	34.9989	69.8174
IFI44L	ENSG00000196405	ENST00000679998;ENST00000452835;ENST00000681613;ENST00000681501;ENST00000476521;ENST00000370751;ENST00000459784;ENST00000680110;ENST00000680295;ENST00000476876;ENST00000679848;ENST00000486882;ENST00000462041;ENST00000450498;ENST00000474002;ENST00000680621;ENST00000494910;ENST00000679651	C1orf29;GS3686	interferon induced protein 44 like [Source:HGNC Symbol;Acc:HGNC:17817]		NM_001375649;NM_001375646;NM_006820;NM_001375650;NM_001375647;NM_001375648	IFI44L			12.8834	4.85503	4.62249	3.05068	2.60454	1.3233	0.625021	4.18658	10.9168	10.4875	7.7723	16.9202	6.78985	30.1311	11.7486	9.52948	4.23343	5.66866	8.13986	0.433844	2.08426	4.7815	12.0681	5.91737	0.233379	3.24144	7.47018	5.46396	2.76912	1.34076	2.80609	13.3287	15.3936	2.2908	2.49641	13.8555	9.4352	6.9452	287.526	8.32858
CCL8	ENSG00000067225	ENST00000394620	HC14;MCP-2;SCYA8	C-C motif chemokine ligand 8 [Source:HGNC Symbol;Acc:HGNC:10635]		NM_005623	CCL8			140.493	18.5898	16.4625	6.64001	14.5408	35.0386	12.4381	18.3081	39.7194	69.4948	29.8612	92.108	39.814	32.7483	25.6387	67.868	18.3321	16.0242	20.5243	1.63978	16.3115	12.1118	59.8338	26.2775	5.96523	11.6201	39.4026	34.6542	13.0467	14.1672	13.845	47.1373	130.308	13.7808	44.3917	24.6013	84.2107	41.4882	646.94	34.2765
MT1H	ENSG00000130706	ENST00000332374;ENST00000569155	MT1	metallothionein 1H [Source:HGNC Symbol;Acc:HGNC:7400]		NM_005951	MT1H			7.61348	0	20.8551	15.5163	1.39566	1.29217	0.815229	0	0	1.82044	6.52294	0.317995	5.02997	10.4443	6.37113	7.01336	4.05458	15.3826	5.23959	22.6394	8.90852	5.48404	243.683	4.31901	6.65574	1.73386	6.53417	5.6524	0	0	0	0	5.32275	47.1732	2.07433	1.28402	2.01628	1.7757	32.0811	8.83497
HLA-B	ENSG00000156508	ENST00000481849;ENST00000497377;ENST00000412585;ENST00000640094;ENST00000463574;ENST00000498007;ENST00000434333;ENST00000474381	AS	major histocompatibility complex, class I, B [Source:HGNC Symbol;Acc:HGNC:4932]	Behcet disease;NON RARE IN EUROPE: Ankylosing spondylitis;Pulmonary arterial hypertension associated with connective tissue disease;Stevens-Johnson syndrome;Takayasu arteritis;MAJOR HISTOCOMPATIBILITY COMPLEX CLASS I B;SEVERE CUTANEOUS ADVERSE REACTION SUSCEPTIBILITY TO TOXIC EPIDERMAL NECROLYSIS SUSCEPTIBILITY TO INCLUDED;SPONDYLOARTHROPATHY SUSCEPTIBILITY TO 1	NM_005514	HLA-B			661.745	14.7119	155.943	80.4215	11.6909	837.89	1171.39	11.362	1617.32	12.2326	33.9121	20.5626	6.91047	29.3122	1008.44	110.954	17.1062	1546.91	6.70384	1491.92	1103.14	14.3143	15.3121	15.9785	6.77268	52.1943	7.58396	9.96724	16.0016	1362.99	14.5552	16.7784	14.58	8.43835	19.3628	13.6144	10.8635	5.91908	26.0672	661.218
PPBP	ENSG00000153310	ENST00000296028	b-TG1;Beta-TG;CTAP3;CTAPIII;CXCL7;LA-PF4;LDGF;MDGF;NAP-2;NAP-2-L1;PBP;SCYB7;TGB;TGB1;THBGB1	pro-platelet basic protein [Source:HGNC Symbol;Acc:HGNC:9240]		NM_002704	PPBP			17.6855	3.87953	12.3483	12.0765	0.998012	55.6035	4.31178	1.79124	10.8976	0.133231	1.28924	16.2444	8.1982	0.365264	0.229841	13.3002	0.10052	2.97091	0.720693	0.28576	1.74882	1.07813	70.705	3.39011	196.976	9.09791	2.80527	3.6794	2.15893	3.48625	0.155073	0.632288	1.39541	1.26718	10.7637	8.8027	2.11025	2.83021	0	4.74734
SPINK1	ENSG00000010256	ENST00000296695;ENST00000505722;ENST00000510027	PCTT;PSTI;Spink3;TATI	serine peptidase inhibitor Kazal type 1 [Source:HGNC Symbol;Acc:HGNC:11244]	Hereditary chronic pancreatitis;NON RARE IN EUROPE: Recurrent acute pancreatitis;Tropical pancreatitis;PANCREATITIS HEREDITARY;TROPICAL CALCIFIC PANCREATITIS	NM_003122;NM_001354966;NM_001379610	SPINK1			3.23244	16.9148	32.4708	125.217	0.863795	10.8309	12.2589	3.82113	2.54593	1.38915	3.78866	12.1208	11.9729	4.86436	20.8192	18.9349	1.89097	34.394	6.30038	3.01485	0.709751	1.28108	13.0217	9.53132	42.1064	23.1695	6.39595	28.905	6.83619	6.33726	2.40915	0	0.496331	3.39033	3.52215	10.3587	2.41791	5.56363	0.0520954	9.89404
DDX3Y	ENSG00000086062	ENST00000360160;ENST00000454054;ENST00000336079;ENST00000493363;ENST00000440554;ENST00000469101;ENST00000472510;ENST00000463199;ENST00000495478	DBY	DEAD-box helicase 3 Y-linked [Source:HGNC Symbol;Acc:HGNC:2699]	Partial chromosome Y deletion;SPERMATOGENIC FAILURE Y-LINKED 2	NM_001122665;NM_004660;NM_001324195;NM_001302552	DDX3Y	NR_136718;NR_136717;NR_136716;NR_136720;NR_136721;NR_136719;NR_136723;NR_136722;NR_136724		0.0533103	0.055997	0.155498	216.682	167.819	0	0.19593	0.044359	0.479033	0.134652	0.0897343	0.097084	166.65	77.3531	0.236966	178.639	112.628	72.8668	0.211645	83.0176	0.0916563	0.340379	0.0745274	226.391	0.0284154	0.23431	215.917	0.105492	0	0	80.6755	0.194844	114.965	0	0.0318534	0.160852	0.0219459	0.0659095	58.4387	0.14944
TNFSF10	ENSG00000002586	ENST00000241261;ENST00000420541;ENST00000430881;ENST00000494851;ENST00000472804;ENST00000466777	Apo-2L;CD253;TL2;TRAIL	TNF superfamily member 10 [Source:HGNC Symbol;Acc:HGNC:11925]		NM_003810;NM_001190942;NM_001190943	TNFSF10	NR_033994		16.1787	4.77279	3.23557	6.27424	2.95488	3.4067	1.8675	3.17299	14.7819	28.0317	13.6578	15.7322	12.7431	58.3131	37.0205	17.2207	4.11585	5.92757	9.83308	0.400039	5.23695	7.13894	22.2572	3.02674	0.636103	2.91826	4.56068	11.3735	5.50488	1.86542	4.66695	22.9654	40.2126	4.4622	4.56958	12.4268	16.8427	11.3902	293.735	10.1964
CXCL10	ENSG00000187193	ENST00000306602	C7;crg-2;gIP-10;IFI10;INP10;IP-10;mob-1;SCYB10	C-X-C motif chemokine ligand 10 [Source:HGNC Symbol;Acc:HGNC:10637]		NM_001565	CXCL10	NR_168520		1901.36	378.458	107.947	196.42	82.6231	61.1984	12.8818	329.983	1306.15	1623.45	761.484	1332.18	742.379	1526.22	1020.25	914.048	209.016	706.789	762.223	23.1445	118.189	423.057	98.8183	330.902	76.3397	337.857	191.472	377.593	213.425	32.8332	195.094	1265.13	2832.82	122.387	69.7771	1290.3	1718.12	749.783	139.779	703.138
MX1	ENSG00000164924	ENST00000679911;ENST00000680347;ENST00000681867;ENST00000681415;ENST00000680182;ENST00000679464;ENST00000486275;ENST00000681191;ENST00000679445;ENST00000681857;ENST00000468506;ENST00000398600;ENST00000679626;ENST00000413778;ENST00000419044;ENST00000455164;ENST00000681849;ENST00000679705;ENST00000424365;ENST00000681266;ENST00000417963;ENST00000484465;ENST00000680942;ENST00000288383;ENST00000681944…	IFI-78K;lncMX1-215;MxA	MX dynamin like GTPase 1 [Source:HGNC Symbol;Acc:HGNC:7532]		NM_001144925;NM_001178046;NM_002462;NM_001282920	MX1			251.416	52.6835	42.5543	30.9932	28.8179	12.1097	16.2188	22.4702	217.142	181.476	102.35	181.351	180.49	356.198	255.412	148.525	24.3929	165.362	90.5817	17.0187	18.1759	73.3097	176.198	56.9657	5.86709	27.2518	36.9924	80.1857	27.3042	19.2893	64.151	204.099	238.437	61.3055	24.4881	277.031	227.237	139.055	854.372	121.658
CD38	ENSG00000123342	ENST00000502843;ENST00000506191;ENST00000511430;ENST00000226279;ENST00000510674		CD38 molecule [Source:HGNC Symbol;Acc:HGNC:1667]		NM_001775	CD38	NR_132660		9.18201	3.9397	4.95145	3.94098	2.12714	3.28729	2.18816	3.9257	10.7028	4.37706	3.30165	6.67471	5.85825	18.8689	7.86089	6.45587	4.93607	6.16538	6.11765	1.26179	4.14484	3.95879	19.7951	5.09679	1.54157	1.63352	9.22389	2.43499	4.00889	1.4156	2.32939	13.1652	8.82375	3.39158	2.03548	4.70812	15.8598	6.98053	287.421	6.99565
AC004057.1	ENSG00000115419	ENST00000485827;ENST00000356247		ribosomal protein S26 (RPS26) pseudogene						21.3247	39.8031	59.2911	89.4173	127.011	3.73214	40.7369	0	198.514	53.733	58.1686	35.268	38.9518	26.3618	2.23434	53.027	61.8103	183.673	73.7834	84.8391	29.9289	66.308	0	53.4081	0	25.1271	13.6903	105.467	95.0199	39.3041	60.1718	26.3625	59.1813	17.6449	63.4258	36.6214	79.9476	8.84704	0	110.906
LAMP3	ENSG00000204642	ENST00000265598;ENST00000466939;ENST00000476015;ENST00000470251;ENST00000486686	CD208;DC-LAMP;DCLAMP;LAMP;TSC403	lysosomal associated membrane protein 3 [Source:HGNC Symbol;Acc:HGNC:14582]		NM_014398	LAMP3			58.7074	26.4342	17.7419	30.7822	3.37914	3.81139	1.38009	37.5627	25.1184	60.7257	49.9533	29.369	73.4368	51.648	47.5812	49.7496	17.3426	17.1497	43.4421	12.5131	10.9458	26.8587	34.8298	31.0618	14.8995	27.8562	17.1405	36.037	14.3378	4.00883	15.2833	82.3032	89.3226	55.8174	2.40249	48.9524	53.1429	64.7577	472.077	56.0985
AC114801.3	ENSG00000141543	ENST00000510231		novel pseudogene						0	0	0	6.23043	0	4.70854	9.76079	0	0	21.9035	0	14.4683	0	0	0	7.32857	0	0	6.54483	0	0	0	3.70471	0	10.5747	0	0	0	0	0	10.225	0	0	0	0	3.06867	0	4.3558	0	0
S100A8	ENSG00000182853	ENST00000368732;ENST00000368733;ENST00000477801	60B8AG;CAGA;CFAG;CGLA;MRP8;P8	S100 calcium binding protein A8 [Source:HGNC Symbol;Acc:HGNC:10498]		NM_001319198;NM_001319201;NM_001319197;NM_001319196;NM_002964	S100A8			10.5675	13.3353	44.706	2.4823	16.7818	13.231	9.32144	14.7297	13.6675	17.0198	15.9279	2.72653	2.12972	9.94677	15.2525	11.3361	2.48412	6.38511	18.8264	22.184	9.42856	11.0134	282.222	3.74397	41.9506	22.1527	48.4705	4.15105	32.9124	9.06513	15.2446	1.60201	14.7219	12.1289	5.88776	7.327	6.32028	12.0873	87.8412	41.2957
MS4A6A	ENSG00000129824	ENST00000528851;ENST00000420732;ENST00000530839;ENST00000533989;ENST00000531914;ENST00000529054;ENST00000412309;ENST00000426738;ENST00000533023;ENST00000527254;ENST00000529906;ENST00000525549;ENST00000530179;ENST00000526677;ENST00000532169;ENST00000534596;ENST00000533660;ENST00000531531;ENST00000533409;ENST00000526697;ENST00000528925	CD20L3;MS4A6	membrane spanning 4-domains A6A [Source:HGNC Symbol;Acc:HGNC:13375]		NM_022349;NM_152851;NM_152852;NM_001330275;NM_001247999	MS4A6A			26.7417	9.9743	30.6344	15.3115	108.178	273.586	58.4402	44.2372	51.9668	33.4173	13.6	223.299	85.8185	34.9265	23.2045	129.661	120.532	3.20369	72.3023	8.92407	100.108	73.8024	0.77468	201.719	13.2433	13.9883	339.556	18.9972	112.626	105.953	79.5333	68.9767	29.9084	6.26369	138.023	72.8818	51.5762	77.9234	5.62365	42.3757
RNA5SP39	ENSG00000180879	ENST00000411245	RN5S39	RNA, 5S ribosomal pseudogene 39 [Source:HGNC Symbol;Acc:HGNC:42615]			RNA5SP39			18.1706	33.4518	13.3857	17.6641	2.77683	3.91775	0	9.37611	51.7122	29.3066	51.9419	29.1409	44.453	58.237	67.9252	32.2868	45.2865	47.7145	44.6933	11.3749	29.9815	85.9966	15.6164	31.8643	17.0543	14.4665	9.20421	18.945	0	0	9.47212	60.3623	46.7995	17.0239	24.6377	54.5917	56.0556	50.7282	42.479	18.3796
CLU	ENSG00000142192	ENST00000316403;ENST00000405140;ENST00000523500;ENST00000522299;ENST00000521770;ENST00000522098;ENST00000522502;ENST00000523589;ENST00000560566;ENST00000520796;ENST00000519742;ENST00000520491;ENST00000522413;ENST00000518050;ENST00000519472;ENST00000523396;ENST00000522238	APOJ;CLI;CLU1;CLU2;KUB1;SGP-2;SP-40;TRPM-2	clusterin [Source:HGNC Symbol;Acc:HGNC:2095]		NM_001831	CLU	NR_045494;NR_038335		18.7494	114.281	79.8528	93.7771	11.5764	7.4554	55.7934	75.9926	78.3137	60.916	16.8389	3.70846	15.2329	15.0048	28.9724	8.71086	33.1371	117.274	32.753	48.2766	23.8634	29.2841	366.2	1.33321	50.677	88.3005	20.9071	49.6956	40.8284	34.4817	82.3262	56.5095	29.2789	91.2533	13.1109	15.967	14.4719	36.7866	414.621	6.16739
CCL15	ENSG00000007264	ENST00000614368;ENST00000617897	HCC-2;HMRP-2B;Lkn-1;MIP-1d;MIP-5;NCC-3;SCYA15;SCYL3	C-C motif chemokine ligand 15 [Source:HGNC Symbol;Acc:HGNC:10613]		NM_032965	CCL15			8.38438	14.6822	6.32674	7.79723	8.70152	3.68519	6.10342	13.5877	28.5735	39.5496	35.1793	13.6902	20.7936	38.3332	34.1134	25.1022	6.60371	13.9634	6.76351	36.7731	5.10813	12.12	213.478	22.2774	1.41756	4.47194	6.61649	21.2011	5.41724	2.65468	9.29482	25.2923	33.5642	41.0635	3.20126	18.1751	25.2153	58.0082	287.298	10.4104
APOBEC3A	ENSG00000156411	ENST00000495988;ENST00000402255;ENST00000488758;ENST00000618553;ENST00000249116	ARP3;PHRBN	apolipoprotein B mRNA editing enzyme catalytic subunit 3A [Source:HGNC Symbol;Acc:HGNC:17343]		NM_145699;NM_001270406	APOBEC3A			2.01783	2.09724	1.74254	0.990681	0.489037	0.580378	0.908045	1.92645	1.71608	12.9955	2.64078	2.58722	2.93933	10.443	20.3462	5.57761	1.97206	0.377958	2.88997	1.54707	0.838761	2.32182	1.2736	0.309943	1.10999	0.321615	0.809235	5.65107	4.32582	3.70988	3.31296	5.12838	8.73441	0.599919	0.704343	1.61039	6.44688	2.80203	201.681	12.1754
CLEC5A	ENSG00000186591	ENST00000546910;ENST00000418498;ENST00000551012;ENST00000439991;ENST00000438351;ENST00000470595;ENST00000481301	CLECSF5;MDL-1	C-type lectin domain containing 5A [Source:HGNC Symbol;Acc:HGNC:2054]		NM_013252;NM_001301167	CLEC5A			143.912	66.2814	97.1792	100.828	81.8296	114.55	38.5478	86.2715	83.6312	63.7406	80.8406	219.755	160.197	58.2437	97.2948	202.422	36.7203	38.3802	116.085	28.6775	93.0197	107.739	124.766	148.063	57.2511	87.9943	78.0412	68.4237	106.87	50.9665	59.2981	73.8803	77.1849	38.0982	89.1353	170.736	104.782	173.118	0.260709	105.405
AKR1C1	ENSG00000169554	ENST00000477661;ENST00000380872;ENST00000442997;ENST00000380859;ENST00000476100	DD1;DDH;DDH1;HAKRC;MBAB	aldo-keto reductase family 1 member C1 [Source:HGNC Symbol;Acc:HGNC:384]		NM_001353	AKR1C1			4.22294	4.24813	55.9021	14.9503	5.8153	0.746694	2.23428	5.95388	2.64365	3.60984	15.4493	74.1136	14.0973	12.0645	7.1037	12.2676	2.80214	29.9702	13.0985	6.83059	6.45235	50.4413	15.7322	12.2986	33.0702	47.9872	1.76275	21.7085	8.52722	1.30475	1.87551	58.9571	4.29858	10.2408	3.53263	18.4179	14.3673	7.62876	0.416234	1.4121
TNFAIP6	ENSG00000130208	ENST00000243347;ENST00000460812	TSG-6;TSG6	TNF alpha induced protein 6 [Source:HGNC Symbol;Acc:HGNC:11898]		NM_007115	TNFAIP6			223.358	232.585	202.065	346.556	60.5846	39.8283	11.96	61.7293	109.821	239.369	195.161	318.456	395.943	387.086	378.03	329.704	68.4598	80.9432	168.689	123.32	94.1829	283.887	1141.34	264.249	135.57	225.724	170.022	285.342	110.904	30.057	46.4944	188.858	280.084	272.051	74.8179	276.959	272.061	259.119	2120.19	329.145
CXCL3	ENSG00000185215	ENST00000296026;ENST00000511669;ENST00000502974;ENST00000510390	CINC-2b;GRO3;GROg;MIP-2b;SCYB3	C-X-C motif chemokine ligand 3 [Source:HGNC Symbol;Acc:HGNC:4604]		NM_002090	CXCL3			3644.87	1602.27	3710.03	7004.66	5044.56	9698.01	2569.05	2419.34	2399.09	1295.91	2277.06	11778	6375.02	1156.4	1850.83	12629.6	3822.25	2125.8	2742.79	1220.02	4390.9	2503.17	4206.7	7688.69	4949.16	3902.52	8073.15	3256.17	6030.35	4225.29	1787.15	2092.07	2589.9	2144.12	6217.9	7054.62	3250.73	5671.88	76.565	5184.67
IFITM3	ENSG00000044574	ENST00000679793;ENST00000680920;ENST00000680932;ENST00000679382;ENST00000681198;ENST00000399808;ENST00000680209;ENST00000681304;ENST00000681840;ENST00000531688;ENST00000526811;ENST00000602735;ENST00000680023;ENST00000679433;ENST00000679441;ENST00000679792;ENST00000681184;ENST00000680720;ENST00000680622;ENST00000681748;ENST00000602809;ENST00000602949;ENST00000679746;ENST00000681048;ENST00000679830…	1-8U;DSPA2b	interferon induced transmembrane protein 3 [Source:HGNC Symbol;Acc:HGNC:5414]	INFLUENZA SEVERE SUSCEPTIBILITY TO	NM_021034	IFITM3	NR_049759		108.8	22.8867	32.8242	14.173	38.6916	44.4902	37.0945	27.425	116.879	95.5528	99.7037	119.167	45.2158	136.28	124.935	58.4297	35.4408	65.6291	50.4571	5.64084	24.3644	44.2397	68.186	105.769	14.7657	22.0256	63.7826	21.9384	48.3233	14.1941	38.9275	140.524	109.122	23.7896	49.6395	89.1337	95.3443	54.3171	1066.22	78.8994
HLA-F	ENSG00000125995	ENST00000376861;ENST00000334668;ENST00000462777;ENST00000489502;ENST00000482257;ENST00000259951;ENST00000434407;ENST00000486194;ENST00000485513;ENST00000429294;ENST00000484704;ENST00000606273;ENST00000465459;ENST00000475996;ENST00000444621		major histocompatibility complex, class I, F [Source:HGNC Symbol;Acc:HGNC:4963]		NM_018950;NM_001098479;NM_001098478	HLA-F			11.024	1.39553	3.05828	0.658241	113.489	2.87365	3.99873	18.393	203.515	13.31	124.429	8.98855	1.05207	3.96271	9.79986	2.67751	203.765	142.861	7.25239	241.384	188.061	135.862	9.39283	157.655	2.0564	1.10578	6.46942	3.02266	94.3698	3.65721	12.9413	6.08093	188.32	2.69704	0.512547	13.4448	6.56685	3.20356	17.3641	9.39059
CYP27B1	ENSG00000113302	ENST00000228606;ENST00000547344;ENST00000546567;ENST00000547451;ENST00000546609;ENST00000552186;ENST00000546496	CYP1;P450c1;PDDR;VDD1	cytochrome P450 family 27 subfamily B member 1 [Source:HGNC Symbol;Acc:HGNC:2606]	Hypocalcemic vitamin D dependent rickets;VITAMIN D HYDROXYLATION-DEFICIENT RICKETS TYPE 1A	NM_000785	CYP27B1			22.657	37.8891	13.74	12.7904	5.83615	0.893923	8.70835	15.1843	23.8117	14.4679	10.7491	4.25312	7.61973	31.1134	27.7682	8.86952	14.8166	70.4775	17.3361	30.0368	7.3682	7.80049	54.961	3.32257	26.7079	21.1881	5.52197	29.1132	5.87905	5.29626	22.3826	20.655	7.73881	44.9114	5.43159	8.74706	20.5998	16.6523	296.231	4.17883
HLA-DQA1	ENSG00000099940	ENST00000422863;ENST00000343139;ENST00000395363;ENST00000496318;ENST00000374949;ENST00000482745;ENST00000460633	CELIAC1;HLA-DQA	major histocompatibility complex, class II, DQ alpha 1 [Source:HGNC Symbol;Acc:HGNC:4942]	Adult-onset myasthenia gravis;Idiopathic achalasia;NON RARE IN EUROPE: Celiac disease;NON RARE IN EUROPE: Diabetes mellitus type 1	NM_002122	HLA-DQA1			62.7431	3.9911	14.9581	24.2991	43.5835	38.5639	33.6442	0.20633	18.8776	0.341713	0.204073	0.211748	28.2031	0.494399	0.245304	40.753	163.311	13.3853	10.4165	17.1616	39.9383	25.7723	0.145087	0.416568	10.271	29.4637	72.6392	0.299644	31.9696	23.1036	0.475468	0.163417	34.3348	0.263001	0.128492	5.51085	4.39654	30.9721	0.145107	0.272051
NPIPA8	ENSG00000084754	ENST00000525596;ENST00000545050;ENST00000541810	LCR16a9	nuclear pore complex interacting protein family member A8 [Source:HGNC Symbol;Acc:HGNC:41983]		NM_001282511	NPIPA8			0	137.116	2.24314	0.237464	0.951386	0.595022	1.75194	9.15527	0	1.66082	6.51e-07	0.0764129	2.60132	0	0	0.262402	13.9246	0	0.51501	10.458	0.385099	0	0	0	0	144.596	0	0.293678	0.777049	0.42596	0	0	0.736896	0	0.56812	1.1821	0.204532	0	6.8126	2.47183
RNASE1	ENSG00000169245	ENST00000397967;ENST00000340900;ENST00000412779;ENST00000555698;ENST00000397970	RAC1;RNS1	ribonuclease A family member 1, pancreatic [Source:HGNC Symbol;Acc:HGNC:10044]		NM_002933;NM_198234;NM_198232;NM_198235	RNASE1			2614.37	263.935	445.79	2587.97	2268.81	1031.97	408.193	1346.91	2372.56	426.406	349.846	1910.18	3874.58	502.399	561.002	6382.89	516.601	212.658	1319.32	105.461	1898.82	3268.53	544.54	4086.45	7106.79	2680.7	2057.5	2455.02	1485.44	553.143	1342.18	631.081	1202.26	512.391	3479.97	4440.97	1984.09	4281.7	51.4721	1621.95
IL6	ENSG00000197746	ENST00000404625;ENST00000426291;ENST00000401651;ENST00000485300;ENST00000258743;ENST00000407492;ENST00000401630;ENST00000406575;ENST00000464710	BSF2;HGF;HSF;IFNB2;IL-6	interleukin 6 [Source:HGNC Symbol;Acc:HGNC:6018]	NON RARE IN EUROPE: Crohn disease;Systemic-onset juvenile idiopathic arthritis;ARTERIOVENOUS MALFORMATIONS OF THE BRAIN;INFLAMMATORY BOWEL DISEASE CROHN DISEASE 1;KAPOSI SARCOMA SUSCEPTIBILITY TO;RHEUMATOID ARTHRITIS SYSTEMIC JUVENILE;TYPE 1 DIABETES MELLITUS	NM_000600;NM_001318095;NM_001371096	IL6			427.324	179.796	151.189	243.026	105.759	90.4269	34.1518	204.023	720.135	1036.36	728.836	689.996	1166.36	1228.26	776.488	1800.85	229.565	199.993	211.445	152.634	181.855	439.004	893.014	459.466	46.6628	68.7145	284.665	627.767	183.48	49.5905	86.5556	1096.23	1374.92	304.651	128.249	735.134	1090.99	899.683	12.6129	291.197
IL32	ENSG00000145907	ENST00000325568;ENST00000534507;ENST00000613483;ENST00000531965;ENST00000396887;ENST00000532086;ENST00000529699;ENST00000526464;ENST00000440815;ENST00000529550;ENST00000551122;ENST00000525643;ENST00000548807;ENST00000528163;ENST00000530890;ENST00000444393;ENST00000533097;ENST00000534748;ENST00000008180;ENST00000532247;ENST00000396890;ENST00000525228;ENST00000675975;ENST00000548652;ENST00000525377…	NK4;TAIF;TAIFb;TAIFd	interleukin 32 [Source:HGNC Symbol;Acc:HGNC:16830]		NM_001369587;NM_001369588;NM_001369593;NM_001369590;NM_001369596;NM_001012718;NM_004221;NM_001012633;NM_001376923;NM_001012631;NM_001369589;NM_001369591;NM_001369595;NM_001369592;NM_001012635;NM_001012634;NM_001308078;NM_001012632;NM_001012636	IL32			1.78561	1.37091	5.81636	1.80785	1.35424	1.12199	0.772967	0.844464	2.16494	2.65007	1.18592	1.84768	1.52122	1.6983	0.82176	3.6802	0.391098	1.4313	1.77899	2.55244	1.38657	0.663898	35.8843	2.64692	0.91072	2.93574	7.4742	1.50602	1.09972	3.02892	2.25927	1.37314	2.45455	1.32266	0.706349	2.04487	1.57288	1.72087	147.366	2.4536
F3	ENSG00000111802	ENST00000334047;ENST00000370207;ENST00000478217;ENST00000480356	CD142;TF	coagulation factor III, tissue factor [Source:HGNC Symbol;Acc:HGNC:3541]		NM_001993;NM_001178096	F3			338.456	308.034	255.685	297.505	234.663	293.356	141.488	231.621	163.975	195.983	188.881	593.516	278.196	205.396	218.207	530.828	168.884	247.814	238.829	249.803	198.399	184.372	84.8635	370.783	518.178	245.599	384.973	370.065	208.232	193.94	253.022	171.374	173.085	379.609	320.904	292.728	163.226	352.243	3.57752	177.048
TPSB2	ENSG00000006625	ENST00000611196;ENST00000606293;ENST00000612142		tryptase beta 2 [Source:HGNC Symbol;Acc:HGNC:14120]		NM_024164	TPSB2			2.10409	1.37259	10.3308	25.668	1.03381	0.14181	0	4.23918	0.985439	0	87.8018	3.36006	0.673527	0	3.72607	12.7228	0	0.792559	6.50492	0.394184	5.19804	0.14584	3.23602	1.1861	0.483123	0.408406	0.15684	6.26583	6.77096	1.01369	6.35509	0.64856	5.62627	80.0457	3.8692	0.729423	0	8.2667	5.30329	0
SERPING1	ENSG00000104312	ENST00000405496;ENST00000619430;ENST00000457869;ENST00000340687;ENST00000677275;ENST00000278407;ENST00000677915;ENST00000677856;ENST00000677624;ENST00000378323;ENST00000378324;ENST00000403558;ENST00000677625;ENST00000678592;ENST00000676670;ENST00000678533;ENST00000531605;ENST00000528996;ENST00000531797;ENST00000531133;ENST00000676741;ENST00000530113	C1-INH;C1IN;C1INH;C1NH;HAE1;HAE2	serpin family G member 1 [Source:HGNC Symbol;Acc:HGNC:1228]	C1 inhibitor deficiency;Hereditary angioedema type 1;Hereditary angioedema type 2;ANGIOEDEMA HEREDITARY TYPE I;COMPLEMENT COMPONENT 4 PARTIAL DEFICIENCY OF	NM_000062;NM_001032295	SERPING1			10.5319	1.73307	3.48997	4.69873	7.2508	2.50722	3.09177	3.03502	3.52428	8.71571	2.93871	8.11779	1.75112	11.0287	5.88357	4.60647	6.16853	9.709	3.8956	4.81371	5.58901	7.7192	20.1691	3.31266	8.11287	1.85609	4.54552	3.77169	11.2578	3.47973	3.49361	2.4717	9.60069	5.38814	8.1353	5.82752	3.1826	2.3467	290.627	2.4011
PMAIP1	ENSG00000131446	ENST00000316660;ENST00000269518;ENST00000590596	APR;NOXA	phorbol-12-myristate-13-acetate-induced protein 1 [Source:HGNC Symbol;Acc:HGNC:9108]		NM_001382617;NM_001382615;NM_021127;NM_001382623;NM_001382616;NM_001382618	PMAIP1			598.363	551.536	658.428	534.899	904.758	924.126	424.177	749.911	739.431	398.684	528.699	1322.79	658.889	527.859	704.976	733.352	898.532	440.239	889.92	227.03	963.531	550.635	272.329	864.972	612.619	869.529	1123.97	500.236	1257.83	614.035	544.242	702.349	614.09	518.887	491.258	822.569	895.486	589.471	9.5773	626.144
VMO1	ENSG00000078808	ENST00000328739;ENST00000441199;ENST00000416307;ENST00000354194		vitelline membrane outer layer 1 homolog [Source:HGNC Symbol;Acc:HGNC:30387]		NM_182566;NM_001144939;NM_001144940;NM_001144941	VMO1			120.691	16.3836	25.0382	31.7185	143.985	19.0223	25.8135	29.9675	60.3263	18.6746	1.48091	180.117	132.57	15.7681	8.1309	103.451	7.64045	15.0709	14.0441	14.1454	16.9776	21.266	2.85464	18.2844	25.4497	66.2325	211.487	17.4851	77.0907	99.0695	36.3363	8.80253	5.67446	22.242	17.157	19.356	13.6507	78.6349	4.85943	18.6613
CXCL9	ENSG00000151366	ENST00000264888	CMK;crg-10;Humig;MIG;SCYB9	C-X-C motif chemokine ligand 9 [Source:HGNC Symbol;Acc:HGNC:7098]		NM_002416	CXCL9			95.6501	13.3486	2.48976	1.03856	0.322015	0.215961	0.0941341	15.2008	21.9174	105.062	33.3183	41.1736	16.897	52.0615	34.0467	18.4195	11.9316	12.747	59.1318	1.24996	4.00929	12.8358	3.2401	6.30595	0.515447	12.7803	2.81154	11.4697	6.79629	0.195344	6.94904	92.5928	134.337	3.51995	0.314728	18.4873	61.2139	24.2207	64.6287	17.9665
RASL11A	ENSG00000120306	ENST00000241463;ENST00000475647;ENST00000480803		RAS like family 11 member A [Source:HGNC Symbol;Acc:HGNC:23802]		NM_206827;NM_001331126	RASL11A			377.974	187.953	132.64	228.259	74.7462	44.6187	43.1724	114.233	186.127	113.987	194.084	285.737	311.039	152.333	147.613	440.649	91.9637	176.225	155.671	101.084	98.5591	123.78	91.2396	143.949	319.405	316.453	127.85	274.732	108.114	36.3975	77.4739	224.814	226.165	240.173	44.0918	311.34	321.418	299.157	2.58957	125.274
NKG7	ENSG00000154277	ENST00000595217;ENST00000221978;ENST00000593572;ENST00000600427;ENST00000595157	GIG1;GMP-17	natural killer cell granule protein 7 [Source:HGNC Symbol;Acc:HGNC:7830]		NM_001363693;NM_005601	NKG7			1.53148	2.12335	1.22352	2.30526	6.16318	4.18279	0	0	0.885249	0	0.459855	2.89025	8.6512	0.715524	0.58965	4.01236	0.374083	0	0.646618	2.62758	0.92771	0.879284	12.4548	1.00119	5.03639	0.586136	2.66543	0.554278	1.18127	3.29754	3.11342	1.09588	1.37772	4.69048	2.4249	2.76588	0.637296	0.382838	121.481	1.12927
CXCL11	ENSG00000103187	ENST00000306621;ENST00000503860	b-R1;H174;I-TAC;IP-9;SCYB11;SCYB9B	C-X-C motif chemokine ligand 11 [Source:HGNC Symbol;Acc:HGNC:10638]		NM_001302123;NM_005409	CXCL11			177.679	24.3816	11.4893	11.5597	11.5044	5.33249	2.27348	66.1548	112.216	184.473	76.7623	144.681	55.194	170.506	119.441	58.6257	41.2922	42.1694	110.101	3.45611	33.5785	46.405	5.4158	27.0709	5.2109	27.9592	20.1099	29.7456	39.8115	3.53699	38.836	166.006	301.455	9.66186	6.70985	84.5293	159.638	61.6248	35.8662	57.7715
CCL22	ENSG00000124762	ENST00000219235	A-152E5.1;ABCD-1;DC/B-CK;MDC;MGC34554;SCYA22;STCP-1	C-C motif chemokine ligand 22 [Source:HGNC Symbol;Acc:HGNC:10621]		NM_002990	CCL22			6.69555	25.4891	14.6415	3.38435	8.92674	2.22233	10.0772	94.8402	28.897	139.69	22.9412	1.16513	5.04655	41.8029	21.5462	2.31788	50.6043	78.3632	23.6843	243.565	37.6615	91.0839	19.4121	3.02764	2.73722	9.6218	1.75674	45.6828	9.56828	17.9374	64.0811	71.5271	24.0835	64.5757	1.23609	5.38075	11.4669	13.3468	21.1205	14.6437
MT1E	ENSG00000135929	ENST00000306061;ENST00000330439;ENST00000568293	MT1;MTD	metallothionein 1E [Source:HGNC Symbol;Acc:HGNC:7397]		NM_175617;NM_001363555	MT1E			3.82326	9.95512	7.88706	50.1904	4.42265	0.504793	1.68207	4.34416	1.89871	3.4747	2.5332	2.3502	1.55975	7.36285	6.22169	2.38414	4.75232	4.33959	2.00243	6.24855	6.17305	5.39719	47.7789	10.5842	3.26782	2.93152	5.08557	5.40826	4.89901	2.41151	3.39012	7.00121	3.96567	5.69447	4.36724	1.47617	1.35313	1.66911	167.959	5.25378
ORM1	ENSG00000122643	ENST00000259396;ENST00000477456		orosomucoid 1 [Source:HGNC Symbol;Acc:HGNC:8498]		NM_000607	ORM1			0	0.401856	1.68079	0.436551	0.923579	0.105045	0.365747	2.54294	1.5856	0.0825235	0	0	0	15.6608	8.45723	0.0906975	4.55731	2.10425	0.3082	4.33558	1.7975	1.445	1.46462	0.666376	0	0	0.549132	0.739179	1.36834	4.07674	4.12347	1.0633	0.818362	0.394957	0	0	0	0.380062	107.188	2.48803
HLA-DMB	ENSG00000103342	ENST00000487996;ENST00000477537;ENST00000438510;ENST00000414017;ENST00000498020;ENST00000418107	D6S221E;RING7	major histocompatibility complex, class II, DM beta [Source:HGNC Symbol;Acc:HGNC:4935]		NM_002118	HLA-DMB			29.8642	1.02e-08	106.918	21.0179	78.3593	2.50394	5.8132	2.70217	57.9183	1.18269	62.9222	0	34.2413	0	0	0.333934	2.11296	2.44297	1.86008	0.646038	52.9673	0.91473	0.254413	0.586878	13.3961	0.916878	1.98425	40.2458	102.312	3.23085	3.04e-09	77.5568	84.8575	13.0297	0	0	0	30.6438	0	0
PTGES	ENSG00000169032	ENST00000481476;ENST00000340607	MGST-IV;MGST1-L1;MGST1L1;PIG12;TP53I12	prostaglandin E synthase [Source:HGNC Symbol;Acc:HGNC:9599]		NM_004878	PTGES			0.185994	0.834317	2.22607	0.67819	0.305797	0.127591	0.158994	0.532421	0.871919	1.80221	0.484852	0.514633	0.363095	2.22304	1.6016	0.475915	0.540418	0.486588	0.792139	1.50241	0.254426	0.476755	22.6009	0.549845	0.339163	0.295443	0.290519	0.740756	0.486042	0.431388	0.27693	0.744638	0.858484	0.474188	0.897785	0.537327	0.737949	0.114792	104.376	0.783013
TMEM176B	ENSG00000163931	ENST00000492607;ENST00000447204;ENST00000434545;ENST00000429904;ENST00000326442;ENST00000450753	LR8;MS4B2	transmembrane protein 176B [Source:HGNC Symbol;Acc:HGNC:29596]		NM_014020;NM_001101312;NM_001362692;NM_001101311;NM_001362691;NM_001101314	TMEM176B			18.0088	8.18765	192.201	26.5207	197.019	7.86528	9.04376	49.9106	60.4918	5.54873	4.34101	5.35015	150.61	42.6652	29.2432	65.3058	32.3399	131.458	206.022	4.94792	1.92541	4.31614	3.51185	50.4632	31.5946	7.38707	245.808	68.3402	4.55727	9.57355	57.3625	48.9861	5.76304	6.51795	5.30289	86.9045	126.529	1.41447	247.2	7.11923
IL27	ENSG00000083544	ENST00000356897;ENST00000568075	IL-27;IL-27A;IL27A;IL27p28;IL30;MGC71873;p28	interleukin 27 [Source:HGNC Symbol;Acc:HGNC:19157]		NM_145659	IL27			62.9487	51.1453	13.6961	19.6424	11.8836	0.753296	0.468341	21.638	97.9624	89.1615	81.3358	24.0858	45.2605	121.592	102.55	43.5967	14.7009	60.6263	32.201	13.5178	7.48284	25.7802	31.3954	20.8204	19.2488	23.1175	9.83993	42.1802	14.2599	0.498724	17.5116	84.6123	148.532	62.992	1.91183	58.9229	108.345	46.1593	22.1034	44.3828
PTGS2	ENSG00000276085	ENST00000367468;ENST00000681605;ENST00000680451;ENST00000490885;ENST00000559627;ENST00000466691	COX2	prostaglandin-endoperoxide synthase 2 [Source:HGNC Symbol;Acc:HGNC:9605]		NM_000963	PTGS2			1178.05	599.998	725.152	850.874	443.541	693.189	206.293	744.958	792.287	746.533	930.327	1714.2	1070.14	814.18	1032.71	1455.65	654.754	465.635	1118.64	360.541	698.012	648.25	578.243	727.573	699.894	589.309	846.946	874.145	777.921	266.477	419.906	969.625	1072.51	762.388	1485.33	901.118	976.477	898.464	16.084	1339.09
MAP1LC3A	ENSG00000162783	ENST00000374837;ENST00000360668;ENST00000397709;ENST00000476428	ATG8E;LC3;LC3A;MAP1ALC3;MAP1BLC3	microtubule associated protein 1 light chain 3 alpha [Source:HGNC Symbol;Acc:HGNC:6838]		NM_181509;NM_032514	MAP1LC3A			18.2519	4.88641	6.3369	1.98355	5.2689	2.68393	0.426972	2.51166	15.7927	10.6452	8.29453	16.424	6.76681	20.0701	16.6198	8.46792	2.40616	8.99131	4.46697	7.36129	6.77471	9.00085	44.914	6.77683	2.12793	2.95425	7.37206	6.80473	10.3421	1.02329	6.86062	12.64	10.7772	3.60237	3.05938	9.52974	9.82333	11.1504	141.521	9.45015
RNA5SP145	ENSG00000130779	ENST00000363124	RN5S145	RNA, 5S ribosomal pseudogene 145 [Source:HGNC Symbol;Acc:HGNC:43045]			RNA5SP145			0.0002382	0.00580566	28.1199	5.79184	0	8.65079	0	0.0010115	0	66.2262	38.6574	14.5788	18.1399	14.6343	6.70912	27.0179	8.31995	0	22.3153	6.88466	0	46.6539	2.89831	62.6655	0	7.23762	0.429077	0	35.6108	26.9343	97.7975	0	18.6777	24.3468	0	6.91711	0	0	19.7585	0
UBD	ENSG00000124126	ENST00000377050	FAT10	ubiquitin D [Source:HGNC Symbol;Acc:HGNC:18795]		NM_006398	UBD			0.396199	0	0	0	0	0	0	0	6.05e-06	0.784251	0	0	0	0.588608	0.313552	0.480539	0	0.641706	0	0	0	0	0.554773	0	0	0.0962146	0	0.590101	0	0	0	0.773843	0	0	0	0	0.584327	0	97.3918	0
CCL20	ENSG00000142227	ENST00000646475;ENST00000358813;ENST00000409189;ENST00000489160;ENST00000473642	CKb4;exodus-1;LARC;MIP-3a;SCYA20;ST38	C-C motif chemokine ligand 20 [Source:HGNC Symbol;Acc:HGNC:10619]		NM_004591;NM_001130046	CCL20			1301.98	857.859	927.845	996.646	1025.31	1256.06	587.06	888.209	1505.88	893.105	1137.69	2340.42	1395.22	1010.25	720.194	2067.33	922.707	866.472	915.385	1024.71	859.248	831.443	996.03	1145.87	1172.23	940.206	1224.11	727.199	1005.06	851.063	940.975	918.48	1100.93	970.152	816.879	1909.68	991.653	1437.03	23.3674	857.979
RNA5SP149	ENSG00000172890	ENST00000364952	RN5S149	RNA, 5S ribosomal pseudogene 149 [Source:HGNC Symbol;Acc:HGNC:43049]			RNA5SP149			6.43501	0	0	0	24.0095	0	0	0.000636449	17.9703	14.4233	8.97542	33.6917	0	16.1147	0	0.49923	0	0	14.1451	20.7331	24.906	5.34501	6.03649	23.677	0	0	5.75396	35.9476	0	0	94.0389	27.9863	0	13.4526	0	0	8.06912	7.27395	35.6842	24.6274
LGALS2	ENSG00000134575	ENST00000215886;ENST00000416480	HL14	galectin 2 [Source:HGNC Symbol;Acc:HGNC:6562]	MYOCARDIAL INFARCTION SUSCEPTIBILITY TO MYOCARDIAL INFARCTION SUSCEPTIBILITY TO 1 INCLUDED	NM_006498	LGALS2			0	47.6325	41.3936	0	33.3985	0	23.6899	21.2424	53.9999	20.2294	23.634	2.24206	5.4079	15.1821	19.3141	7.56417	60.7429	0.51653	40.9056	19.8953	5.69111	4.71563	93.6934	6.08648	7.94105	18.303	11.2381	0	9.74968	25.4106	49.3743	20.5523	24.6046	18.2668	3.83705	4.65831	15.6172	11.7628	87.267	0.449721
GAL	ENSG00000132341	ENST00000538401;ENST00000265643	GAL-GMAP;GALN;GLNN;GMAP	galanin and GMAP prepropeptide [Source:HGNC Symbol;Acc:HGNC:4114]	EPILEPSY FAMILIAL TEMPORAL LOBE 8	NM_015973	GAL			156.96	319.949	92.5473	32.4072	58.2545	11.0271	154.703	98.4595	127.829	231.752	182.609	8.35013	17.3635	44.9502	49.3266	32.1346	221.632	515.139	141.691	262.954	79.73	69.547	61.4346	4.53442	131.803	84.4707	91.5556	67.6617	74.7547	109.514	234.136	149.947	35.3499	476.424	19.2856	15.2307	32.7057	236.801	286.199	14.3642
HLA-DMA	ENSG00000198818	ENST00000480785;ENST00000395305;ENST00000395303;ENST00000477541;ENST00000374843;ENST00000464392;ENST00000456800;ENST00000422832;ENST00000475627	D6S222E;RING6	major histocompatibility complex, class II, DM alpha [Source:HGNC Symbol;Acc:HGNC:4934]		NM_006120	HLA-DMA			52.4291	0.0587145	1.10174	0.137876	0.441341	1.15262	0.825871	0.824452	0.600461	0.262291	0.204173	0.610933	0.0543523	0.0177491	0.161616	1.2886	0.395015	1.67689	0.379151	0.654996	79.6084	0.836575	1.12986	2.10573	47.5526	0.228503	2.18093	0.101522	1.69335	0.653957	1.77281	0.100329	92.7677	0.266332	5.03787	0.44533	0.832994	0.151647	0.25725	0.478783
MT1X	ENSG00000177600	ENST00000562939;ENST00000394485;ENST00000568370;ENST00000564974	MT-1l;MT1	metallothionein 1X [Source:HGNC Symbol;Acc:HGNC:7405]		NM_005952	MT1X			105.754	51.5293	238.441	589.189	90.4124	38.1402	35.618	28.0995	31.91	26.0378	48.2142	42.597	49.0252	69.8009	132.377	145.111	25.0752	88.8041	26.4599	54.0521	76.4222	69.312	256.014	71.0017	73.319	97.7294	147.11	50.2716	75.1782	43.4548	29.4897	16.7635	55.112	186.203	49.1146	48.304	65.907	69.5748	255.576	81.5897
TAP2	ENSG00000102390	ENST00000652259;ENST00000620123;ENST00000374897;ENST00000464100;ENST00000485701	ABCB3;D6S217E;PSF2;RING11	transporter 2, ATP binding cassette subfamily B member [Source:HGNC Symbol;Acc:HGNC:44]	Immunodeficiency by defective expression of MHC class I;BARE LYMPHOCYTE SYNDROME TYPE I	NM_018833;NM_001290043	TAP2			15.4067	22.6838	2.17499	0.188311	10.4343	1.05927	2.22093	10.3014	2.20177	9.63944	6.29317	4.35669	3.76084	21.0616	15.6542	2.75607	6.33515	14.7935	5.93717	10.0943	7.94413	14.7361	7.98955	4.5875	10.4312	1.79576	1.26466	14.1198	1.59587	3.85136	7.91287	4.55723	7.55357	5.1172	6.16866	11.1059	11.5069	4.07338	107.433	7.9577
MRC1	ENSG00000142507	ENST00000569591	bA541I19.1;CD206;CLEC13D;CLEC13DL;MRC1L1	mannose receptor C-type 1 [Source:HGNC Symbol;Acc:HGNC:7228]		NM_002438	MRC1			101.207	80.9456	179.354	54.4529	122.206	288.811	115.837	112.026	88.0098	76.1828	93.9422	324.514	182.44	50.5476	63.4186	197.064	102.172	44.839	122.224	48.1932	137.872	142.054	120.885	190.54	63.949	92.5247	251.989	106.787	172.471	119.33	92.9069	95.2601	94.4544	59.2747	251.955	165.527	131.91	124.916	2.5929	182.261
RPS2P5	ENSG00000255112	ENST00000488803	bcm384	ribosomal protein S2 pseudogene 5 [Source:HGNC Symbol;Acc:HGNC:31386]			RPS2P5			86.9865	95.0621	112.091	57.5176	81.719	44.9566	55.1281	80.1998	29.4876	0.806037	49.1842	82.0075	73.6716	109.026	47.9471	60.8093	48.1861	59.8508	42.5409	0.614347	103.883	96.0334	34.6803	86.0815	87.414	47.7283	77.6398	48.6403	82.2269	49.2567	89.8927	0.24953	44.1234	42.9789	112.777	57.4996	90.481	77.3618	79.2862	107.442
TMSB4XP1	ENSG00000187147	ENST00000424567	TMSL1	TMSB4X pseudogene 1 [Source:HGNC Symbol;Acc:HGNC:11883]			TMSB4XP1			0	10.2662	23.2545	7.20159	53.9859	25.4106	48.1165	33.7638	66.8676	36.9852	39.6925	32.0096	16.397	20.8615	20.6333	20.9706	24.3599	25.5014	64.895	16.8601	52.891	68.8613	16.1123	31.3795	10.7663	20.9103	35.2782	60.5929	23.1362	35.9636	38.5654	23.4995	24.1074	18.6758	36.9338	23.5103	20.7308	10.26	37.9308	20.4476
SERPINE1	ENSG00000150977	ENST00000223095	PAI;PAI1;PLANH1	serpin family E member 1 [Source:HGNC Symbol;Acc:HGNC:8583]	Congenital plasminogen activator inhibitor type 1 deficiency;PLASMINOGEN ACTIVATOR INHIBITOR-1 DEFICIENCY	NM_000602	SERPINE1			166.659	228.81	69.577	78.2171	36.6534	21.242	28.1404	66.0411	200.475	212.675	212.249	69.1417	174.594	192.147	165.293	149.211	62.708	271.687	141.368	121.808	38.3537	84.5194	136.597	61.0424	121.473	156.91	36.7694	216.561	48.7698	20.2679	35.8961	305.362	236.924	348.776	44.3419	155.68	260.204	187.051	2.94889	78.2826
RNA5SP370	ENSG00000156958	ENST00000362545	RN5S370	RNA, 5S ribosomal pseudogene 370 [Source:HGNC Symbol;Acc:HGNC:43270]			RNA5SP370			18.2694	0.00579662	0	5.87548	5.92935	8.6747	20.37	29.788	47.5897	0	25.6572	0	19.699	0.0165428	0	0	0	0.0972253	0	13.9173	1.74e-06	0	16.0761	0	18.2978	0	12.4312	0	0	1.26e-05	87.8866	14.0776	23.6602	0	0	14.2068	12.6659	15.3462	21.2643	0
MS4A6E	ENSG00000142178	ENST00000300182;ENST00000532756;ENST00000530509		membrane spanning 4-domains A6E [Source:HGNC Symbol;Acc:HGNC:14285]		NM_001376909;NM_139249	MS4A6E			4.57799	10.3091	2.72066	8.5031	2.93024	0.124394	1.92403	6.96116	3.37364	5.36307	3.52933	0.969508	0.308253	98.7931	22.1482	1.3988	29.116	1.0702	5.46458	40.357	1.69917	3.55763	0.260627	1.75591	12.1885	2.62371	0.554747	3.48943	4.08841	1.99391	6.85525	2.93095	1.85189	4.2907	0.647849	2.6964	2.44539	2.48062	3.35391	2.08386
MTND1P23	ENSG00000123146	ENST00000416931		MT-ND1 pseudogene 23 [Source:HGNC Symbol;Acc:HGNC:42092]			MTND1P23			272.873	13.9163	8.56259	4.70287	19.5441	27.6753	23.7729	9.87682	18.1222	17.3274	14.994	12.9751	8.21466	16.4019	12.8211	11.5158	21.9096	12.2596	21.3468	15.6146	11.8664	15.8236	10.1889	19.6294	147.595	9.60635	11.0782	19.5709	19.2577	28.4683	23.7659	17.6486	12.7184	10.1265	4.97935	12.6767	13.2478	17.4538	18.4069	15.7692
LILRB4	ENSG00000116260	ENST00000461839;ENST00000270452;ENST00000391736;ENST00000494796;ENST00000430952;ENST00000391734;ENST00000391733;ENST00000434286;ENST00000470943;ENST00000461262	CD85k;HM18;ILT3;LIR-5;LIR5	leukocyte immunoglobulin like receptor B4 [Source:HGNC Symbol;Acc:HGNC:6608]		NM_001278426;NM_001278427;NM_001278428;NM_001278429	LILRB4			5.70208	47.6677	99.2515	16.0248	3.82385	6.6242	6.56295	88.1458	61.0383	111.428	28.9844	0.821015	20.0634	61.2179	70.4629	7.35274	45.4166	8.35344	70.3077	51.2416	58.8984	47.5388	31.6544	28.7197	49.9555	18.567	25.9817	29.9903	10.8896	10.5133	15.874	60.2894	63.1343	12.735	2.36651	15.4198	47.4985	7.10291	131.006	24.9273
ALOX5AP	ENSG00000103490	ENST00000380490;ENST00000479597;ENST00000617770	FLAP	arachidonate 5-lipoxygenase activating protein [Source:HGNC Symbol;Acc:HGNC:436]	STROKE ISCHEMIC	NM_001629;NM_001204406	ALOX5AP			59.7964	15.0259	65.2727	46.9668	30.7027	150.606	45.2056	20.2506	31.7645	24.9672	21.7959	101.108	104.979	23.2271	17.7665	57.959	16.1092	8.28658	32.3297	3.05359	46.3329	90.2013	126.138	56.2005	74.3175	36.6797	62.2957	43.0745	31.7404	50.5325	14.7252	29.4911	57.5423	10.4451	61.1766	89.557	35.5088	55.7693	1.16336	41.2934
PRG2	ENSG00000169682	ENST00000311862;ENST00000533605;ENST00000525955;ENST00000530105	BMPG;MBP;proMBP	proteoglycan 2, pro eosinophil major basic protein [Source:HGNC Symbol;Acc:HGNC:9362]		NM_001302926;NM_002728;NM_001243245;NM_001302927	PRG2			4.11831	8.53059	2.90484	0.496263	2.24612	0.38645	0.575697	6.35703	6.3608	1.4915	1.75404	0.556231	0	2.24408	1.62919	0	1.75203	85.7388	5.09031	0.328199	0.454632	1.69488	0.469072	0.294501	19.5999	3.52626	0.695716	0.44302	1.30937	1.77876	5.6375	1.97046	0.937181	12.6211	0.934168	0.74567	0.676895	0.111803	4.0144	0.212502
IL1B	ENSG00000034510	ENST00000263341;ENST00000491056;ENST00000487639;ENST00000418817;ENST00000432018;ENST00000416750;ENST00000496280;ENST00000477398	IL-1B;IL1-BETA;IL1F2	interleukin 1 beta [Source:HGNC Symbol;Acc:HGNC:5992]	GASTRIC CANCER HEREDITARY DIFFUSE	NM_000576	IL1B			7971.99	2884.77	3733.17	7496.83	3607.66	7044.78	2264.77	3829.81	3049.31	3302.71	4196.17	14261.2	11932.6	3750.12	3067.53	16687.2	3549.71	2272.38	4881.77	2384.64	5340.46	4491.45	5556.03	11033.3	5488.63	4563	8790.69	6394.08	5724.22	2965.69	2802.51	4264.4	6464.04	4996.13	7334.23	9967.95	5361.64	11132	198.46	6469.93
CLIC1	ENSG00000107937	ENST00000375784;ENST00000375779;ENST00000375780;ENST00000395892;ENST00000616760	CLCNL1;G6;NCC27;p64CLCP	chloride intracellular channel 1 [Source:HGNC Symbol;Acc:HGNC:2062]		NM_001288;NM_001287593;NM_001287594	CLIC1			113.319	105.621	89.449	80.0361	95.6145	117.376	116.012	3.92904	120.632	2.73617	118.263	110.595	109.953	121.515	115.21	107.463	93.278	93.3277	102.869	106.62	112.95	111.659	107.907	60.4422	105.266	112.796	95.1471	113.586	93.3639	114.967	0.631999	115.159	54.7954	118.089	96.0021	53.498	47.2071	111.125	99.704	128.254
CES1	ENSG00000105355	ENST00000565568;ENST00000360526;ENST00000422046;ENST00000563241;ENST00000361503;ENST00000569260;ENST00000563005;ENST00000565403;ENST00000566555	CEH;CES1A1;CES1A2;CES2;HMSE;HMSE1;SES1	carboxylesterase 1 [Source:HGNC Symbol;Acc:HGNC:1863]	DRUG METABOLISM ALTERED CES1-RELATEDCARBOXYLESTERASE 1 DEFICIENCY INCLUDED	NM_001025195;NM_001266;NM_001025194	CES1			5.28465	11.3081	21.7537	0.478031	77.3906	27.6651	14.8454	4.95384	6.26118	64.6906	117.317	11.029	5.35055	56.3615	48.15	10.4073	17.179	11.439	16.4226	53.6993	27.2433	50.3602	58.6771	11.359	2.327	7.49813	5.20313	38.4605	14.5694	20.0713	11.4089	6.41129	118.852	41.2822	53.2624	35.6465	15.9837	5.24613	102.436	21.6549
PHLDA1	ENSG00000128595	ENST00000602540;ENST00000619060;ENST00000266671	DT1P1B11;PHRIP;TDAG51	pleckstrin homology like domain family A member 1 [Source:HGNC Symbol;Acc:HGNC:8933]		NM_007350	PHLDA1			79.9089	39.9024	100.558	114.645	141.416	340.078	184.256	87.9648	35.5969	23.7055	34.4985	236.066	69.7314	15.1189	32.1011	92.34	91.4055	45.7451	84.9206	48.9868	228.946	95.4656	18.216	131.86	271.891	119.207	145.143	41.3759	139.37	133.844	75.0053	31.5283	28.0806	39.2419	200.043	89.8694	39.4135	44.4188	3.28557	55.3594
VCAN	ENSG00000138279	ENST00000265077;ENST00000503923;ENST00000512590;ENST00000513960;ENST00000513984;ENST00000502527;ENST00000515397;ENST00000513016;ENST00000507162;ENST00000505615;ENST00000342785;ENST00000343200	CSPG2;PG-M	versican [Source:HGNC Symbol;Acc:HGNC:2464]	Wagner disease;WAGNER VITREORETINOPATHY	NM_004385;NM_001126336;NM_001164098;NM_001164097	VCAN			31.108	3.60207	16.78	63.4038	9.46142	82.7621	9.94561	7.28868	12.7381	1.75475	4.06205	80.5364	79.4844	9.83473	6.51886	114.519	2.54452	3.52187	3.73141	0.674648	7.53845	36.9946	13.1945	22.3534	41.3992	23.8822	25.3357	34.8223	3.12262	11.6035	1.71544	2.96584	16.5138	1.7988	116.541	81.3823	18.91	26.9843	6.78076	28.0187
CXCL2	ENSG00000026751	ENST00000508487;ENST00000296031;ENST00000510048	CINC-2a;GRO2;GROb;MGSA-b;MIP-2a;SCYB2	C-X-C motif chemokine ligand 2 [Source:HGNC Symbol;Acc:HGNC:4603]		NM_002089	CXCL2			863.847	499.687	1453	2270.9	2333.83	6042.63	1921.1	729.548	387.745	244.834	550.32	3282.34	2103.88	174.911	297.534	3878.32	1316.57	752.875	666.445	393.274	1886.84	540.456	1031.87	1437.94	1977.42	1203.29	2593.09	989.23	2368.45	3052.8	623.543	357.128	397.033	774.612	3007.82	2171.44	721.412	1472.11	76.7578	1651.48
SPARC	ENSG00000188846	ENST00000231061;ENST00000520687;ENST00000538026;ENST00000537849;ENST00000521569;ENST00000524277;ENST00000539687;ENST00000521327;ENST00000522348	BM-40;ON;ONT	secreted protein acidic and cysteine rich [Source:HGNC Symbol;Acc:HGNC:11219]	Osteogenesis imperfecta type 4;OSTEOGENESIS IMPERFECTA TYPE XVII	NM_001309443;NM_001309444;NM_003118	SPARC			44.2278	137.583	192.215	8.38984	174.534	19.8918	162.226	263.558	184.412	442.402	381.241	30.2843	56.1365	343.751	221.347	51.1396	402.551	153.643	284.247	276.558	383.582	249.034	187.069	19.41	7.7363	69.1916	82.1415	90.8135	236.922	128.331	254.061	341.085	304.633	227.055	89.5514	39.9346	129.505	120.358	212.004	151.504
MTCO2P12	ENSG00000185864	ENST00000427426		MT-CO2 pseudogene 12 [Source:HGNC Symbol;Acc:HGNC:52028]			MTCO2P12			1.14904	0.783374	0.193832	0	0.194818	0.265782	0.855941	0.601982	0	1.24983	0.156771	75.0788	0.936377	1.50972	1.65834	0.662145	0.357144	0.430564	0.258675	0.62143	0	0.948579	0.648727	0.503396	0.390362	0.812291	0.557131	0.216839	0	0.356057	0.53487	0.388681	0.658857	0.499176	72.5159	0.357032	1.30857	0.240886	0.218706	0.741747
AC008626.1	ENSG00000151532	ENST00000604384		zinc finger protein 99 (ZNF99) pseudogene						18.1431	5.95293	11.5292	5.08642	9.90099	16.5208	1.0169	10.8991	15.0363	1.76339	5.89644	74.7833	18.5279	15.7143	7.46047	32.8486	0.744207	9.93471	6.54974	1.6801	22.3265	11.9893	1.06255	35.2186	26.7418	6.72895	19.9353	7.11281	8.45018	4.93905	1.96657	11.1888	14.3793	6.93167	22.8155	35.4702	18.5915	13.3914	0	12.3513
HTRA1	ENSG00000198830	ENST00000648167;ENST00000368984;ENST00000420892	ARMD7;HtrA;IGFBP5-protease;PRSS11	HtrA serine peptidase 1 [Source:HGNC Symbol;Acc:HGNC:9476]	Cerebral autosomal recessive arteriopathy-subcortical infarcts-leukoencephalopathy;HTRA1-related autosomal dominant cerebral small vessel disease;Malignant peripheral nerve sheath tumor;NON RARE IN EUROPE: Age-related macular degeneration;Cerebral arteriopathy autosomal dominant with subcortical infarcts and leukoencephalopathy type 2;CEREBRAL ARTERIOPATHY AUTOSOMAL RECESSIVE WITH SUBCORTICAL INF…	NM_002775	HTRA1			93.1256	68.1857	71.6631	82.0747	84.7773	133.986	58.9445	37.7688	75.9838	33.7449	48.3055	132.101	117.808	26.1608	15.8548	42.7624	31.7233	101.681	102.433	30.4872	96.9599	62.2799	44.2669	60.065	89.91	95.2581	66.8399	80.3868	82.8165	55.8222	33.6809	45.8599	58.4992	34.1871	44.3227	112.171	97.2525	56.8789	2.18136	44.4491
LILRB2	ENSG00000187837	ENST00000314446;ENST00000391748;ENST00000434421;ENST00000455108;ENST00000391746;ENST00000493242;ENST00000391749;ENST00000471216	CD85d;ILT4;LIR-2;LIR2;MIR-10;MIR10	leukocyte immunoglobulin like receptor B2 [Source:HGNC Symbol;Acc:HGNC:6606]		NM_001080978;NM_001278403;NM_001278404;NM_001278405;NM_001278406;NM_005874	LILRB2	NR_103521		0.93488	9.62076	1.60692	8.73067	25.1439	0.527975	0.834778	0.49678	40.3162	0.76057	0.354203	1.15926	73.5587	36.2449	39.9006	1.23071	1.68469	0.272569	1.29336	0.137463	19.6857	3.18984	18.1974	3.1236	9.65067	10.0456	1.56788	13.6239	60.7195	0.487704	12.4024	36.568	3.51317	0	0.695797	3.57677	31.4147	1.33769	0.313807	19.4266
INSIG1	ENSG00000173559	ENST00000340368;ENST00000425172;ENST00000342407;ENST00000476756;ENST00000468307;ENST00000344756	CL-6;MGC1405	insulin induced gene 1 [Source:HGNC Symbol;Acc:HGNC:6083]		NM_001346592;NM_001346594;NM_005542;NM_001346593;NM_198337;NM_001346591;NM_001346590;NM_198336	INSIG1			794.707	271.31	378.969	746.15	310.137	214.833	166.615	244.342	511.831	458.761	433.74	1162.13	1121.76	578.888	514.221	1408.57	258.724	297.523	439.684	304.263	285.914	431.512	214.335	927.792	391.221	349.8	470.176	676.599	408.651	184.536	189.184	416.896	746.377	366.317	261.983	1127.67	588.833	1029.86	18.1759	499.376
VAMP5	ENSG00000140464	ENST00000306384;ENST00000462451		vesicle associated membrane protein 5 [Source:HGNC Symbol;Acc:HGNC:12646]		NM_006634	VAMP5			6.00044	3.87532	5.53187	1.43252	4.90592	7.09257	5.61464	5.86832	13.9873	3.49176	1.40397	8.00596	4.4013	4.94135	9.04262	1.199	2.77091	4.95072	4.04147	2.46786	4.05936	8.04331	4.96864	3.49627	7.67546	6.07762	4.58801	2.37971	3.80002	5.65144	6.35077	3.06486	4.02271	3.12965	5.58534	3.21938	4.94123	4.09485	160.274	1.98293
SLAMF1	ENSG00000198223	ENST00000302035;ENST00000494463;ENST00000538290;ENST00000235739	CD150;SLAM	signaling lymphocytic activation molecule family member 1 [Source:HGNC Symbol;Acc:HGNC:10903]		NM_003037;NM_001330754	SLAMF1	NR_104401;NR_104399		4.13208	5.10768	2.01975	0.76708	0.679285	0	0.402871	2.54611	5.69465	8.31327	3.35453	0.99453	1.22855	5.61022	5.21025	0.94231	2.55246	3.8479	2.94884	5.61247	0.341166	2.97665	4.6146	0.758482	2.30201	2.28063	1.19702	1.59398	1.94256	0.361097	1.63222	7.29763	6.50922	5.62489	1.47631	0.908815	1.63915	2.66942	72.6948	0.623307
AIM2	ENSG00000196588	ENST00000368130;ENST00000481829;ENST00000368129;ENST00000411768	PYHIN4	absent in melanoma 2 [Source:HGNC Symbol;Acc:HGNC:357]		NM_001348247;NM_004833	AIM2			7.45405	3.7313	1.42692	4.25267	0.907087	0.779915	0	3.18962	12.1781	5.3911	5.79803	14.6264	8.51937	19.6168	17.018	7.44929	5.3968	3.38607	10.8889	1.16454	5.1216	5.89078	3.02361	5.4811	5.48799	3.57724	1.83866	0.963594	1.44652	0.28084	2.26946	9.94019	7.57936	3.67252	1.57778	12.4607	9.93396	5.05044	72.4531	1.6857
TMEM176A	ENSG00000107949	ENST00000484928;ENST00000004103;ENST00000494349;ENST00000475710;ENST00000461345;ENST00000475536;ENST00000468689;ENST00000462826;ENST00000475007;ENST00000481305;ENST00000474166	HCA112;MS4B1	transmembrane protein 176A [Source:HGNC Symbol;Acc:HGNC:24930]		NM_018487	TMEM176A			3.85332	1.68498	75.9828	9.46634	48.7513	3.81376	2.98236	18.1024	23.1162	3.77955	1.98807	2.96234	28.4447	19.0292	13.9	28.4734	10.3569	81.0979	64.2541	2.81458	0.745023	1.95339	3.52237	15.4064	14.0663	1.12303	100.59	21.2675	2.13668	2.54951	24.2231	14.9018	0.641108	0.930459	4.13736	26.2346	33.466	0.455487	105.362	2.8452
GSTM1	ENSG00000277117	ENST00000490021;ENST00000309851;ENST00000369823;ENST00000349334;ENST00000476065;ENST00000483399;ENST00000490171;ENST00000369819	GST1;H-B;MU	glutathione S-transferase mu 1 [Source:HGNC Symbol;Acc:HGNC:4632]		NM_000561;NM_146421	GSTM1			27.8782	0.053225	0.728925	0.105049	0.490889	16.2237	13.7932	0.602231	0.755934	0	0.610717	0	0	28.5447	0.749455	0.269671	0	33.8697	16.3822	0	32.5157	72.0099	0.0195367	0	25.0298	0.241219	0.235028	6.82e-06	0.381105	0.418185	38.1984	0.286835	18.3598	0	0	0	0.0140843	0	0.697754	19.9874
FN1	ENSG00000135678	ENST00000421182;ENST00000354785;ENST00000323926;ENST00000336916;ENST00000357867;ENST00000359671;ENST00000492816;ENST00000446046;ENST00000443816;ENST00000432072;ENST00000498719;ENST00000356005;ENST00000456923;ENST00000494446;ENST00000469569;ENST00000473614;ENST00000480024;ENST00000461974;ENST00000485567;ENST00000460217;ENST00000438981;ENST00000474036;ENST00000490833;ENST00000480737;ENST00000471193…	CIG;FINC;GFND2;LETS;MSF	fibronectin 1 [Source:HGNC Symbol;Acc:HGNC:3778]	Fibronectin glomerulopathy;Spondylometaphyseal dysplasia 'corner fracture' type;GLOMERULOPATHY WITH FIBRONECTIN DEPOSITS 2;Spondylometaphyseal Dysplasia with Corner Fractures	NM_001306132;NM_212482;NM_001365521;NM_001306129;NM_002026;NM_212474;NM_001365524;NM_001365520;NM_001365518;NM_212478;NM_001306131;NM_001306130;NM_001365522;NM_001365519;NM_001365517;NM_001365523;NM_212476;NM_054034	FN1			670.832	185.995	59.3167	67.9552	71.4939	70.7323	60.5686	83.9292	209.1	72.0434	77.48	170.419	47.1817	215.999	114.828	33.3941	217.293	128.234	313.258	54.2235	134.299	47.188	8.84322	63.9176	541.329	192.98	38.0846	54.3646	159.105	81.9218	72.5341	153.795	54.6368	165.736	167.037	54.9813	135.09	75.5142	20.9847	80.5704
THBD	ENSG00000108950	ENST00000377103	CD141	thrombomodulin [Source:HGNC Symbol;Acc:HGNC:11784]	Atypical hemolytic uremic syndrome with complement gene abnormality;Thrombomodulin-related bleeding disorder;HEMOLYTIC UREMIC SYNDROME ATYPICAL SUSCEPTIBILITY TO 6;Thrombophilia due to thrombomodulin defect	NM_000361	THBD			2.57042	0.409263	4.61766	0.573625	9.08064	76.3354	14.1226	2.33421	2.07074	0.17765	0.508011	15.698	0.599476	0.10401	0.195461	1.71375	1.31265	0.643113	2.73028	0.0652524	11.9128	4.93694	0.253955	6.168	7.14924	2.76411	11.0258	0.229491	4.69661	11.3166	1.2767	0.434676	0.687915	0.0900316	33.5347	0.860511	0.486105	0.900284	0.210791	0.859222
AC004556.3	ENSG00000104517	ENST00000612848		39S ribosomal protein L23, mitochondrial [Source:NCBI gene (formerly Entrezgene);Acc:107987373]						2.41551	0.749499	0	2.26017	31.9662	0.887609	4.2651	1.83395	2.53164	0.570295	16.0433	0.481111	0.98202	0	0	20.9563	55.8449	0	0	2.5464	4.17983	0	1.1992	31.9971	1.31233	71.4627	20.145	1.74133	28.8789	0	0	0.724967	0	0	27.5603	0.891925	0.601896	20.1981	44.9172	1.72343
LILRB3	ENSG00000221926	ENST00000391750;ENST00000414379;ENST00000346401;ENST00000245620;ENST00000460208;ENST00000469273;ENST00000436504;ENST00000468668;ENST00000445347	CD85a;HL9;ILT5;LIR-3;LIR3;PIR-B;PIRB	leukocyte immunoglobulin like receptor B3 [Source:HGNC Symbol;Acc:HGNC:6607]		NM_006864;NM_001320960;NM_001081450	LILRB3	NR_135494;NR_135496;NR_135495;NR_135493		1.56319	4.66749	33.7019	3.71789	0.553997	8.1016	11.3805	16.6479	0.328807	1.09537	24.9151	1.19847	2.40997	5.54897	4.06504	0.474943	24.4165	12.5877	13.9943	2.74091	10.525	20.1023	34.1576	25.7892	1.10372	24.5071	23.2683	2.80534	0.473478	8.9636	2.73253	1.29282	34.0177	22.2279	0.149361	32.4354	24.3535	1.43366	31.9909	50.0687
APOL3	ENSG00000143933	ENST00000349314;ENST00000432700;ENST00000422426;ENST00000397289;ENST00000361710;ENST00000397287;ENST00000487355;ENST00000487423;ENST00000426939;ENST00000534251;ENST00000531195;ENST00000487783;ENST00000525184;ENST00000485453;ENST00000530895;ENST00000472303;ENST00000531095;ENST00000528740;ENST00000533061;ENST00000397293;ENST00000424878	APOLIII;CG12-1	apolipoprotein L3 [Source:HGNC Symbol;Acc:HGNC:14868]		NM_145640;NM_145642;NM_145641;NM_145639;NM_030644;NM_014349	APOL3			106.709	86.9983	35.7677	30.793	20.5519	14.1228	13.3314	46.1967	125.065	77.9023	55.0651	31.355	117.462	165.733	160.395	67.2007	58.3292	56.8832	41.9882	49.151	26.0889	67.027	150.853	52.692	20.8038	25.628	74.616	89.2527	19.1791	23.3201	21.4211	134.269	87.4722	37.5005	21.1206	57.7183	102.363	125.996	836.028	23.2816
SLC2A1	ENSG00000164104	ENST00000426263;ENST00000630287;ENST00000675112;ENST00000676254;ENST00000674765;ENST00000674545;ENST00000475162;ENST00000669445;ENST00000625233;ENST00000372500;ENST00000415851;ENST00000630821;ENST00000629908;ENST00000460369;ENST00000676097	CSE;DYT18;DYT9;GLUT;GLUT1;HTLVR	solute carrier family 2 member 1 [Source:HGNC Symbol;Acc:HGNC:11005]	Childhood absence epilepsy;Classic glucose transporter type 1 deficiency syndrome;Hereditary cryohydrocytosis with reduced stomatin;Paroxysmal dystonic choreathetosis with episodic ataxia and spasticity;Paroxysmal exertion-induced dyskinesia;DYSTONIA 9;EPILEPSY IDIOPATHIC GENERALIZED SUSCEPTIBILITY TO 12;GLUT1 DEFICIENCY SYNDROME 1;GLUT1 DEFICIENCY SYNDROME 2;STOMATIN-DEFICIENT CRYOHYDROCYTOSIS W…	NM_006516	SLC2A1			64.5622	17.1649	36.7043	384.762	26.2315	48.2742	14.0548	10.9674	10.1171	9.19331	18.5951	86.8588	77.8433	21.7808	12.6939	154.157	6.77358	24.0121	14.8242	22.0203	17.4457	32.9055	14.37	31.4238	168.377	60.0809	24.1601	92.0909	26.7316	18.5621	14.2798	7.74645	25.8244	33.0853	85.6259	102.024	23.0947	55.6503	4.4523	37.819
CXCL8	ENSG00000118785	ENST00000307407;ENST00000401931;ENST00000483500	3-10C;AMCF-I;b-ENAP;GCP-1;GCP1;IL-8;IL8;K60;LECT;LUCT;LYNAP;MDNCF;MONAP;NAF;NAP-1;NAP1;SCYB8;TSG-1	C-X-C motif chemokine ligand 8 [Source:HGNC Symbol;Acc:HGNC:6025]		NM_000584;NM_001354840	CXCL8			5660.65	2982.57	4689.16	14147.7	6009.04	9206.57	3323.34	2799.33	3030.27	2117.45	3068.01	15747.4	14336.7	1331.8	1892.3	22714.6	3514.63	2560	4151.73	2367.06	5187.4	3237.18	10751.6	14773.9	6372.44	5580.08	8861.33	6514.13	7704.19	4511.33	2288.26	2083.24	4136.13	3308	6568.39	13698.3	4231.36	9968.71	322.423	8150.97
PSMB3	ENSG00000166387	ENST00000619426;ENST00000610434;ENST00000613870;ENST00000620309;ENST00000614132;ENST00000618159	HC10-II;MGC4147	proteasome 20S subunit beta 3 [Source:HGNC Symbol;Acc:HGNC:9540]		NM_002795	PSMB3	NR_104195;NR_104194		52.7043	26.3411	65.1567	1.28306	1.95542	0.750954	0.856361	64.7134	30.3031	3.45081	0.695887	1.19489	1.47196	0.291488	1.00959	1.35674	0.607168	1.21265	0.995767	0.648871	4.25469	0.462859	1.41778	1.01764	0.414534	1.40745	6.04955	0.947768	5.73e-06	1.35571	24.431	0.40624	0.57477	0.642672	1.30474	1.15148	0.371481	6.61555	40.6552	39.1452
SIGLEC1	ENSG00000125651	ENST00000419548;ENST00000344754	CD169;dJ1009E24.1;FLJ00051;FLJ00055;FLJ00073;FLJ32150;sialoadhesin;SIGLEC-1;SN	sialic acid binding Ig like lectin 1 [Source:HGNC Symbol;Acc:HGNC:11127]		NM_023068;NM_001367089	SIGLEC1			12.7756	4.74676	5.75043	1.61071	20.4217	46.485	9.48563	7.90467	17.9602	10.0428	5.34862	47.6581	9.57831	16.7351	11.8098	15.8781	17.8557	6.49565	16.5296	0.695547	15.0509	11.3647	16.7186	33.6269	1.63365	4.55929	38.9675	3.93425	19.8811	23.7355	14.1041	12.3146	13.269	1.80256	43.4691	15.7211	10.7238	12.0141	116.954	9.44721
SCG5	ENSG00000162735	ENST00000300175;ENST00000413748;ENST00000494364;ENST00000497208;ENST00000471027;ENST00000470349;ENST00000498069;ENST00000498607;ENST00000475752	7B2;P7B2;SGNE1;SgV	secretogranin V [Source:HGNC Symbol;Acc:HGNC:10816]		NM_001144757;NM_003020	SCG5			31.4935	28.2297	15.7035	16.3929	2.00626	2.71548	10.5161	16.3931	16.6496	5.9609	8.08107	4.43379	5.65925	1.84678	4.67842	8.3163	6.9015	100.689	20.3475	11.0134	10.0435	9.39926	6.96914	0.48071	77.1091	45.2579	3.81201	20.3004	4.42132	15.0104	7.80579	8.27595	2.43101	48.7626	3.09354	7.77669	7.06977	5.85272	1.84143	3.52511
MCOLN2	ENSG00000088832	ENST00000370608;ENST00000463065;ENST00000530971;ENST00000284027;ENST00000531325;ENST00000531874	FLJ36691;TRP-ML2;TRPML2	mucolipin 2 [Source:HGNC Symbol;Acc:HGNC:13357]		NM_153259;NM_001330647	MCOLN2			13.5742	15.8362	12.6084	13.5269	4.15351	1.97548	2.01112	9.88501	16.4692	24.6155	23.787	8.39597	14.7516	36.0904	16.9227	17.1586	16.1165	8.81118	7.60723	17.0468	7.40261	16.4071	32.0665	17.3261	3.55247	11.1258	11.1999	19.0241	9.96821	1.55895	6.46298	35.2257	31.8467	17.313	4.29875	7.76846	28.5456	13.8681	170.816	16.3738
IL15RA	ENSG00000102524	ENST00000435171;ENST00000379977;ENST00000534292;ENST00000532948;ENST00000379972;ENST00000528354;ENST00000447291;ENST00000379974;ENST00000532039;ENST00000397250;ENST00000379971;ENST00000397246;ENST00000530685;ENST00000397255;ENST00000429135;ENST00000453922;ENST00000525219;ENST00000397248;ENST00000622442;ENST00000620345;ENST00000620865;ENST00000397251	CD215;IL-15RA	interleukin 15 receptor subunit alpha [Source:HGNC Symbol;Acc:HGNC:5978]		NM_002189;NM_172200;NM_001351097;NM_001351095;NM_001351096;NM_001243539;NM_001256765	IL15RA	NR_046362		65.0041	28.4024	15.3607	16.1199	7.44069	3.9798	5.84617	20.3418	58.3188	80.24	49.2566	29.932	55.5265	78.071	66.1693	33.7853	14.1565	45.7851	28.5793	15.8246	14.2181	39.1178	75.351	21.4139	9.71501	15.3061	9.94565	45.6851	9.48487	6.79365	13.8462	69.3405	97.7536	44.7787	4.43586	44.6126	60.5428	48.1843	240.917	28.9438
FCGR2C	ENSG00000106591	ENST00000502411;ENST00000496692;ENST00000543859;ENST00000466542;ENST00000465075;ENST00000473530;ENST00000611236;ENST00000473712;ENST00000482226;ENST00000467903;ENST00000507374;ENST00000508651	CD32C;hFcRII-C	Fc fragment of IgG receptor IIc (gene/pseudogene) [Source:HGNC Symbol;Acc:HGNC:15626]	Immune thrombocytopenia		FCGR2C	NR_047648		67.0067	4.52384	50.5626	44.4438	15.4349	98.3686	22.3496	28.4793	15.5793	2.76965	11.9462	62.5091	57.2932	35.0301	40.4883	70.6434	36.0834	1.18189	10.5859	7.22217	54.1173	69.6906	4.74302	66.6808	44.998	17.426	93.9134	34.3935	24.2488	29.4565	18.7243	8.59018	9.01339	1.71814	143.507	83.0994	27.2276	24.6154	12.3247	25.7748
RGS2	ENSG00000131171	ENST00000483295;ENST00000235382;ENST00000464302;ENST00000487236	G0S8	regulator of G protein signaling 2 [Source:HGNC Symbol;Acc:HGNC:9998]		NM_002923	RGS2			8.57606	7.54091	19.5132	36.4153	60.6796	158.769	68.1199	10.7057	10.8581	1.62605	2.94423	27.205	8.66832	4.65156	2.87877	13.6625	24.0777	9.46444	14.7173	3.91091	46.6093	16.986	2.94171	5.98025	43.9733	31.9033	34.591	3.70137	30.0184	70.8098	20.8599	6.26125	1.4343	2.34033	80.4674	8.42187	2.22722	9.30324	29.7121	4.88587
CSF2	ENSG00000125868	ENST00000296871	GM-CSF;GMCSF	colony stimulating factor 2 [Source:HGNC Symbol;Acc:HGNC:2434]		NM_000758	CSF2			36.3507	47.4766	7.98552	32.2981	3.78323	0.430532	0.138992	4.07038	9.74339	50.4623	19.0458	6.92667	10.6646	7.329	9.12473	23.6033	9.44709	55.8427	28.9275	73.7216	3.43733	7.06038	16.7365	8.3256	21.0799	18.9772	1.68861	20.2833	6.48685	0.575968	5.8216	14.9901	13.3518	68.7957	2.79721	10.3621	4.61384	17.8178	0.266462	9.48022
KITLG	ENSG00000077721	ENST00000378535;ENST00000644744;ENST00000347404;ENST00000646633;ENST00000357116;ENST00000552044	DFNA69;FPH2;Kitl;KL-1;MGF;SCF;SF;SLF	KIT ligand [Source:HGNC Symbol;Acc:HGNC:6343]	Autosomal dominant non-syndromic sensorineural deafness type DFNA;Familial progressive hyper- and hypopigmentation;Familial progressive hyperpigmentation;Non-seminomatous germ cell tumor of testis;Waardenburg syndrome type 2;DEAFNESS AUTOSOMAL DOMINANT 69;HYPERPIGMENTATION WITH OR WITHOUT HYPOPIGMENTATION FAMILIAL PROGRESSIVE;SKIN/HAIR/EYE PIGMENTATION VARIATION IN 7	NM_000899;NM_003994	KITLG			58.0981	19.6391	25.6204	24.6234	33.0908	50.4389	24.3934	49.5636	23.9012	42.56	41.9322	134.773	32.9364	38.3602	58.6281	53.7382	33.4873	24.5982	55.2226	31.8817	48.6353	62.2797	17.4535	54.7317	42.4106	44.4755	46.5576	20.0353	47.0069	21.8238	26.8919	53.3944	43.3843	31.7463	70.8913	45.7932	33.955	49.249	1.08729	33.3001
EPSTI1	ENSG00000163682	ENST00000313640;ENST00000313624;ENST00000540470;ENST00000398762;ENST00000535677;ENST00000476830;ENST00000537828;ENST00000538562;ENST00000542706;ENST00000536042	BRESI1;MGC29634	epithelial stromal interaction 1 [Source:HGNC Symbol;Acc:HGNC:16465]		NM_001002264;NM_001331228;NM_033255;NM_001330543	EPSTI1			117.415	39.1709	35.7043	23.8713	44.0101	32.5332	19.4401	22.8539	92.9562	113.377	68.5053	60.3528	71.8157	144.415	139.228	73.5895	44.0927	45.9824	53.3763	7.18477	21.0854	35.0507	50.3055	50.0306	10.7062	22.5163	56.8322	51.7519	35.7966	20.1841	21.3866	115.499	184.968	38.1782	35.8891	77.6007	104.884	60.5464	512.647	75.7377
MMP7	ENSG00000168003	ENST00000260227;ENST00000533366;ENST00000531200	MPSL1;PUMP-1	matrix metallopeptidase 7 [Source:HGNC Symbol;Acc:HGNC:7174]		NM_002423	MMP7			332.178	155.071	116.695	218.386	56.9485	37.3816	23.3004	178.164	181.484	184.212	190.529	49.8006	65.0047	187.647	157.531	57.6681	181.158	400.958	183.32	238.073	131.204	146.864	144.475	14.23	947.759	249.559	39.4652	204.393	77.2052	34.9966	150.722	194.213	106.17	513.323	28.9286	80.6954	133.72	83.4022	468.762	58.2846
GIMAP4	ENSG00000137801	ENST00000255945;ENST00000461940;ENST00000494750;ENST00000478135;ENST00000479232	FLJ11110;HIMAP4;IAN1;IMAP4	GTPase, IMAP family member 4 [Source:HGNC Symbol;Acc:HGNC:21872]		NM_018326;NM_001363532	GIMAP4			9.13415	3.66786	26.0341	2.39319	29.2608	61.4158	26.5173	11.7497	13.8735	6.02812	4.11236	14.7996	5.60184	13.6787	9.69071	8.02037	20.419	13.8332	21.2407	7.08521	17.2282	27.3096	15.5524	8.65053	7.12843	2.44041	46.8628	7.56806	9.18988	43.0215	20.0469	15.3699	6.65935	4.32233	30.2288	7.30335	13.0104	3.89802	209.697	3.89177
RNA5SP283	ENSG00000151348	ENST00000365604	RN5S283	RNA, 5S ribosomal pseudogene 283 [Source:HGNC Symbol;Acc:HGNC:43183]			RNA5SP283			18.0069	16.6126	13.4628	8.83715	61.2634	17.5853	32.7451	15.6039	34.4829	13.1182	13.0819	11.8263	33.5892	19.6457	14.6853	12.1679	29.338	28.6283	10.2803	57.0168	19.1755	18.0556	9.97701	26.1674	24.6434	22.8931	16.3817	37.9838	16.2634	18.413	12.6812	12.6086	6.22762	23.7153	6.67752	48.8557	34.0311	23.8011	30.2785	24.7141
IL1A	ENSG00000198502	ENST00000263339	IL-1A;IL1;IL1-ALPHA;IL1F1	interleukin 1 alpha [Source:HGNC Symbol;Acc:HGNC:5991]		NM_000575;NM_001371554	IL1A			53.2924	11.392	29.1384	155.346	19.0907	96.0954	20.5639	25.8232	18.0707	23.5861	28.5068	183.127	96.3993	25.5292	23.1692	209.875	30.8786	12.0747	19.7187	19.185	30.5357	28.0057	108.096	90.2096	105.628	25.8418	58.5599	101	26.1227	39.0804	15.0861	24.5728	52.1498	28.6603	120.251	136.593	31.7602	92.6715	2.43839	44.2799
RNA5SP389	ENSG00000148288	ENST00000362610	RN5S389	RNA, 5S ribosomal pseudogene 389 [Source:HGNC Symbol;Acc:HGNC:43289]			RNA5SP389			0	34.3473	0	0.00036818	7.12e-07	6.07e-05	0.00018802	4.71e-06	2.27174	0	23.0051	0	9.88e-06	15.1392	7.78424	0	18.4435	42.2313	19.3943	0.00022512	33.0775	0	0	38.2327	0	0	0	0	0	40.3041	0	0.000423921	0	60.8005	17.9554	6.54e-07	0.0321093	0	0	16.8061
CSNK2B	ENSG00000181788	ENST00000677388;ENST00000677758;ENST00000677536;ENST00000375885;ENST00000375882;ENST00000468255;ENST00000465481;ENST00000481269;ENST00000475875;ENST00000375865;ENST00000375866	Ckb1;Ckb2	casein kinase 2 beta [Source:HGNC Symbol;Acc:HGNC:2460]	Autosomal dominant non-syndromic intellectual disability;POIRIER-BIENVENU NEURODEVELOPMENTAL SYNDROME;CSNK2B-related developmental disorder monoallelic	NM_001320;NM_001282385	CSNK2B			2.86587	1.41208	1.71245	2.32293	49.6496	1.9716	1.74932	90.3048	44.8424	73.6164	6.85654	90.6755	3.86295	64.9335	39.5468	64.7607	83.1673	48.0136	86.8227	27.8242	48.9941	84.5242	73.1289	59.8999	59.8445	2.02606	3.82995	59.3181	32.3024	1.6987	93.3064	1.5805	77.6856	2.37417	36.0409	63.6866	92.9577	1.37616	15.191	1.28988
MT2A	ENSG00000198804	ENST00000563985;ENST00000245185;ENST00000562017;ENST00000561491;ENST00000567300	MT2	metallothionein 2A [Source:HGNC Symbol;Acc:HGNC:7406]		NM_005953	MT2A			383.635	275.644	542.794	1197.89	229.819	85.0983	110.949	121.6	330.723	240.258	260.325	131.273	250.749	426.688	508.933	373.931	199.509	302.602	143.768	214.031	213.257	210.477	1041.95	216.643	225.666	233.399	269.479	326.207	215.408	195.926	168.188	274.107	459.815	525.148	107.537	213.284	271.771	252.164	5124.29	322.046
CHI3L1	ENSG00000228253	ENST00000473185;ENST00000255409;ENST00000404436;ENST00000478742;ENST00000472064	GP39;YK-40;YKL40	chitinase 3 like 1 [Source:HGNC Symbol;Acc:HGNC:1932]	ASTHMA-RELATED TRAITS SUSCEPTIBILITY TO 7;Schizophrenia	NM_001276	CHI3L1			1589.12	2574.61	3309.07	322.461	995.513	412.382	2698.28	3904.64	1482.45	4655.3	2678.15	229.332	893.425	2051.33	3371.53	640.559	3607.47	1271.16	6381.04	3220.28	4357.33	4331.91	1125.13	204.079	543.051	1141.98	1131.1	4697.73	2732.35	1241.22	3928.31	4621.41	1201.26	3131.42	814.345	879.614	799.23	2130.47	6908.22	626.682
ISG15	ENSG00000125538	ENST00000624697;ENST00000624652;ENST00000649529	G1P2;IFI15;UCRP	ISG15 ubiquitin like modifier [Source:HGNC Symbol;Acc:HGNC:4053]	Mendelian susceptibility to mycobacterial diseases due to complete ISG15 deficiency;IMMUNODEFICIENCY 38 WITH BASAL GANGLIA CALCIFICATION	NM_005101	ISG15			1680.69	1551.75	539.787	601.074	1211.44	151.137	62.5095	770.039	3774.48	1669.48	1182.8	1952.12	1227.26	1994.15	2035.99	1566.68	1042.8	2753.3	1226.71	375.292	560.553	877.39	621.95	1528.88	614.382	763.437	838.318	771.436	1001.18	211.48	671.235	1721.23	1801.55	798.029	168.976	2314.16	2794.79	1011.84	2233.78	1339.97
RRM2	ENSG00000182446	ENST00000641198;ENST00000607140;ENST00000360566;ENST00000459969;ENST00000652660;ENST00000498343;ENST00000461327;ENST00000304567;ENST00000641498;ENST00000491447;ENST00000615152;ENST00000487591;ENST00000462343;ENST00000485717;ENST00000646978;ENST00000381786;ENST00000642996	C2orf48;FLJ25102	ribonucleotide reductase regulatory subunit M2 [Source:HGNC Symbol;Acc:HGNC:10452]		NM_001165931;NM_001034	RRM2	NR_164157		11.3613	2.66027	18.0278	2.71527	1.63898	12.6177	41.9245	18.7369	7.62895	9.51841	3.16539	6.06056	3.10768	30.9651	18.3154	1.31539	14.1663	5.47987	44.4905	4.98463	25.5657	10.9934	1.26966	0.215362	2.49377	5.59355	6.45853	4.52267	2.49851	10.1234	15.5195	23.8848	11.4464	3.15057	8.49614	2.26572	3.39326	5.2083	2.4965	0.238735
QPCT	ENSG00000171700	ENST00000650442;ENST00000404976;ENST00000338415;ENST00000470075;ENST00000480050;ENST00000469098;ENST00000444022	GCT;QC	glutaminyl-peptide cyclotransferase [Source:HGNC Symbol;Acc:HGNC:9753]		NM_012413	QPCT			4.97465	7.68925	18.3887	2.33167	10.6502	5.83888	17.5674	17.7921	10.9666	30.4476	23.7154	2.18962	3.79308	23.6167	15.1269	3.15789	22.7031	7.57885	18.4067	20.984	15.2292	9.38134	54.5491	5.42911	2.07133	2.22527	11.2758	6.62799	16.0499	10.0883	28.1685	16.451	20.3117	10.8815	5.99169	2.86427	5.55724	6.14227	14.7031	6.32291
MYC	ENSG00000137216	ENST00000259523;ENST00000641252;ENST00000517291;ENST00000651626;ENST00000641036;ENST00000377970;ENST00000524013;ENST00000520751;ENST00000621592;ENST00000652288	bHLHe39;c-Myc;MYCC	MYC proto-oncogene, bHLH transcription factor [Source:HGNC Symbol;Acc:HGNC:7553]	BURKITT LYMPHOMA;High grade B-cell lymphoma with MYC and/ or BCL2 and/or BCL6 rearrangement;Precursor T-cell acute lymphoblastic leukemia	NM_001354870;NM_002467	MYC			57.4928	53.8294	103.086	80.6567	60.2247	106.596	100.761	78.0574	18.3414	39.3604	53.1109	125.229	76.375	21.0197	35.2879	87.1979	78.9739	15.7911	102.855	58.6472	105.781	62.5255	32.3417	102.631	115.486	123.747	137.579	66.0399	124.352	49.2374	63.4947	43.4802	29.5182	52.3196	86.6029	52.211	36.3985	77.4468	1.46516	70.2232
CMPK2	ENSG00000126777	ENST00000458098;ENST00000256722;ENST00000478738;ENST00000491738;ENST00000465619;ENST00000404168;ENST00000470479	NDK;TYKi;UMP-CMPK2	cytidine/uridine monophosphate kinase 2 [Source:HGNC Symbol;Acc:HGNC:27015]		NM_001256478;NM_207315;NM_001256477	CMPK2	NR_046236		38.9382	16.8941	10.3736	4.14491	4.29146	3.67236	2.67739	13.7808	26.4843	42.2485	21.1477	24.7239	18.7918	48.5443	31.4198	18.1862	7.71171	22.2314	16.8632	2.91617	4.8174	12.3456	42.481	12.7829	1.59687	6.34997	6.59683	15.713	6.61018	1.76892	12.3443	36.0015	53.3095	14.8054	2.87021	28.5714	26.3442	16.6555	126.475	18.1434
EGLN3	ENSG00000166295	ENST00000250457;ENST00000553215;ENST00000556785;ENST00000487915;ENST00000547327;ENST00000550114;ENST00000551935;ENST00000548285;ENST00000546681;ENST00000464521;ENST00000557521	HIFPH3;PHD3	egl-9 family hypoxia inducible factor 3 [Source:HGNC Symbol;Acc:HGNC:14661]		NM_022073;NM_001308103	EGLN3			7.65907	3.16126	2.24295	41.3052	4.2537	8.86997	1.49529	1.11261	0.215386	0.253257	1.7004	19.7478	11.2043	0.0798992	1.30754	29.7097	0.730533	1.84201	1.47719	1.09782	1.25209	4.63148	0.433753	2.83103	39.0799	12.1421	2.98702	5.44057	0.937198	0.606718	0.274448	0.272257	3.00353	2.94917	20.301	10.6437	1.41753	5.05151	1.07284	1.64667
CALHM6	ENSG00000111142	ENST00000368606;ENST00000368605;ENST00000368604	C6orf187;dJ93H18.5;FAM26F;INAM;OTTHUMP00000017061;OTTHUMP00000017062;RP1-93H18.5	calcium homeostasis modulator family member 6 [Source:HGNC Symbol;Acc:HGNC:33391]		NM_001276460;NM_001010919	CALHM6			7.30707	2.09482	1.93886	1.55079	1.9185	3.38321	1.45371	3.6783	12.1054	2.49868	2.54966	11.4657	2.32284	12.2407	7.74337	2.13688	4.62329	5.56185	2.4127	0.615921	4.36459	6.94295	4.18115	3.52906	1.11941	1.56953	4.99354	1.5697	0	1.36046	5.45987	12.1566	5.90384	1.06731	2.91869	1.40133	3.87762	1.45624	56.6979	5.50528
MMP10	ENSG00000182768	ENST00000279441;ENST00000539681	STMY2	matrix metallopeptidase 10 [Source:HGNC Symbol;Acc:HGNC:7156]		NM_002425	MMP10			25.8364	1.06603	2.70845	36.5096	5.62245	2.5246	0.647976	6.3354	7.91804	1.84013	2.15864	50.4423	53.5696	3.81188	6.23996	84.5591	6.06357	1.78855	6.51925	0.678367	3.0597	5.49201	0.494783	9.06644	24.9553	7.90827	5.67613	7.49784	1.84489	0.895343	2.89679	5.58011	9.46309	1.58348	7.79596	52.6914	4.36338	11.0189	0.694051	3.50577
GBP4	ENSG00000136938	ENST00000355754;ENST00000471938;ENST00000481397	Mpa2	guanylate binding protein 4 [Source:HGNC Symbol;Acc:HGNC:20480]		NM_052941	GBP4			77.9434	32.1607	12.1557	16.7939	19.2543	4.51587	1.84414	25.4848	87.2191	62.7795	44.0834	63.83	37.4074	110.927	77.0129	28.1662	17.5789	51.6309	35.1854	8.80367	22.994	32.1944	29.9878	23.2025	10.6825	16.3867	13.7343	33.1689	21.2872	2.9175	21.6622	68.4753	98.4868	24.0566	17.2308	61.5546	71.7349	31.4837	157.877	31.7657
IGFBP6	ENSG00000248333	ENST00000548547;ENST00000301464;ENST00000548176;ENST00000650247;ENST00000549628		insulin like growth factor binding protein 6 [Source:HGNC Symbol;Acc:HGNC:5475]		NM_002178	IGFBP6			2.11509	9.87162	0.975753	0.175382	0.469193	0	1.03644	1.46369	11.3017	4.28265	2.21693	0.166483	0.149134	2.18327	2.95865	0.480809	2.04511	55.3086	3.0189	1.52988	1.56597	0.855406	3.8193	0.286071	4.91082	2.4109	0.679262	1.6475	0.230454	0.338725	2.35621	3.1766	2.5108	10.9168	0.39076	0.624737	4.90356	2.20025	14.9073	0.353863
IL23A	ENSG00000198938	ENST00000622119;ENST00000619177;ENST00000228534	IL-23;IL-23A;IL23P19;P19;SGRF	interleukin 23 subunit alpha [Source:HGNC Symbol;Acc:HGNC:15488]		NM_016584	IL23A			296.959	504.597	201.298	385.753	32.0955	20.2432	24.3308	158.814	269.552	632.64	633.317	61.8408	509.558	466.047	385.304	574.96	76.4295	501.11	148.164	580.274	53.2192	205.39	459.833	148.062	124.421	133.237	50.7166	800.233	48.7952	41.029	122.73	486.117	488.251	1147.57	20.1642	396.529	398.49	703.417	19.7615	250.32
RBP7	ENSG00000083937	ENST00000315901;ENST00000294435	CRBPIV	retinol binding protein 7 [Source:HGNC Symbol;Acc:HGNC:30316]		NM_052960	RBP7	NR_138250		4.91758	2.10929	5.71458	4.00896	8.08447	78.3376	8.96063	14.5369	9.88402	14.7377	12.9195	18.7193	10.8653	17.4081	10.1348	3.1539	24.6055	1.4452	3.8076	9.8332	20.8892	19.3223	1.64861	75.2115	1.12024	3.56057	20.7333	7.56163	9.00765	21.8046	21.3464	14.2181	20.2718	1.69798	27.1174	9.77019	6.83453	6.73529	0.424036	7.04458
GPR183	ENSG00000123349	ENST00000376414	EBI2	G protein-coupled receptor 183 [Source:HGNC Symbol;Acc:HGNC:3128]		NM_004951	GPR183			1121.25	643.096	916.925	762.971	992.206	1588.25	753.994	1438.33	702.216	691.327	979.079	1979.43	1049.77	917.085	1104.02	1280.45	1329.81	419.307	1318.58	604.484	1098.16	1254.42	106.841	1218.02	1103.76	1300.6	2063.13	663.049	1362.65	815.065	930.16	1168.62	1124.76	605.539	2215.31	1089.97	1091.26	1241.52	39.5834	1317.18
PPP1R11	ENSG00000172939	ENST00000376773;ENST00000376772;ENST00000376769;ENST00000376765;ENST00000376763;ENST00000376758	CFAP255;HCG-V;HCGV;TCTE5;Tctex5	protein phosphatase 1 regulatory inhibitor subunit 11 [Source:HGNC Symbol;Acc:HGNC:9285]		NM_021959	PPP1R11			0	1.78278	0	0	19.8297	0	0	0	21.5045	0.673886	38.4147	23.6963	0	0	0	0	0	17.614	0	33.0893	53.1066	30.4434	0	33.3624	0	0	0	0	29.1571	0	0.713389	0	45.2411	0	29.406	0	0.714641	0	0	0
EIF1AY	ENSG00000122729	ENST00000361365;ENST00000465253;ENST00000382772;ENST00000464196;ENST00000485584		eukaryotic translation initiation factor 1A Y-linked [Source:HGNC Symbol;Acc:HGNC:3252]		NM_004681;NM_001278612	EIF1AY			0	0.0697913	0.0788958	28.6164	43.2976	0	0	0.0319611	0.119523	0.0496499	0.0254657	0.0431104	29.8856	31.1119	0	27.9691	32.1816	44.17	0	36.1169	0.14269	0.257896	0.139206	29.6103	0.236254	0	29.7648	0.0777252	0	0	36.7937	0.085646	33.2544	0.102573	0	0.0142716	0	0.0373492	53.0813	0.268836
COLEC12	ENSG00000182628	ENST00000580242;ENST00000400256;ENST00000582147	CL-P1;SCARA4;SRCL	collectin subfamily member 12 [Source:HGNC Symbol;Acc:HGNC:16016]		NM_130386	COLEC12			14.5843	1.57454	15.8348	35.1206	12.6204	46.9919	11.5471	24.9271	3.85948	9.71751	11.1408	49.935	41.0963	3.7753	9.54875	35.5718	5.67633	2.24403	10.5724	2.57707	19.5507	14.3557	4.70258	17.5692	11.8664	10.1083	45.3165	22.8631	24.3992	13.7923	14.5657	4.99577	11.6084	3.84893	67.8981	45.4908	16.6504	26.7909	0.292213	10.4154
AL592183.1	ENSG00000037897	ENST00000612919								30.1093	25.8816	29.2195	26.5548	52.4701	42.2058	50.0599	16.0706	3.49966	29.2277	12.7518	34.6994	14.0112	7.87856	21.7124	11.4491	47.3598	7.78483	25.6867	31.3951	24.382	33.0297	30.7405	11.7694	34.6614	17.6221	25.6798	24.4759	23.9709	40.237	2.56112	5.40571	7.98424	10.5811	47.8407	10.6395	11.6124	24.3316	28.0011	27.775
CXCR4	ENSG00000175445	ENST00000409817;ENST00000241393;ENST00000466288	CD184;D2S201E;fusin;HM89;HSY3RR;LESTR;NPY3R;NPYR;NPYY3R	C-X-C motif chemokine receptor 4 [Source:HGNC Symbol;Acc:HGNC:2561]	WHIM SYNDROME	NM_001348060;NM_001008540;NM_003467;NM_001348059;NM_001348056	CXCR4			12.0895	12.2467	47.3885	328.031	53.789	57.9179	38.4852	21.7895	12.2562	6.34338	9.05321	42.6721	10.4672	8.36513	17.2885	36.4738	47.2333	9.71209	28.1522	8.79771	37.9132	15.3241	5.28644	33.1604	63.5077	33.47	49.548	9.9148	48.2562	48.395	18.7368	9.9794	8.86748	5.46732	76.332	15.6314	10.5233	7.40784	25.7845	22.4392
CXCL13	ENSG00000153914	ENST00000286758;ENST00000506590	ANGIE;ANGIE2;BCA-1;BLC;BLR1L;SCYB13	C-X-C motif chemokine ligand 13 [Source:HGNC Symbol;Acc:HGNC:10639]		NM_006419;NM_001371558	CXCL13			0	0.241066	0.0899166	0	0	0	0	0	0	0	0	0	0	0	0.0847673	0	0	0	0	0	0	0	0	0.0796628	0	0	0	0	0	0	0	0	0	0	0	0	0.169189	0	51.914	0.524313
GEM	ENSG00000172922	ENST00000396194;ENST00000297596;ENST00000523660;ENST00000521817;ENST00000523433	KIR	GTP binding protein overexpressed in skeletal muscle [Source:HGNC Symbol;Acc:HGNC:4234]		NM_181702;NM_005261	GEM			70.7499	92.3361	113.418	163.009	49.993	41.1631	52.1307	60.5063	23.8691	48.0435	51.1997	64.1555	52.0326	16.4085	22.667	72.2563	79.3568	76.5262	138.553	84.4277	107.685	58.6495	16.2165	38.4433	285.816	209.101	82.3875	54.9823	98.9628	50.1145	59.928	35.4405	34.4339	75.3392	96.8253	46.0327	29.8282	60.4965	4.5077	81.5041
HCAR3	ENSG00000172037	ENST00000528880	GPR109B;HCA3;HM74	hydroxycarboxylic acid receptor 3 [Source:HGNC Symbol;Acc:HGNC:16824]		NM_006018	HCAR3			37.2894	44.5973	105.351	35.6279	39.8962	15.5713	9.59193	24.575	34.4912	42.4573	26.2734	32.2251	24.6224	30.7118	43.1356	53.9411	42.9614	64.293	80.9467	22.8799	44.5702	37.201	27.9294	21.957	16.8626	42.8294	43.5235	56.4751	68.0529	15.5302	31.3636	32.2474	40.7011	17.8077	28.0137	24.4057	41.6019	36.3862	1.03279	76.6893
ANGPTL4	ENSG00000079263	ENST00000601886;ENST00000599192;ENST00000597137;ENST00000601770;ENST00000301455;ENST00000595079;ENST00000598255;ENST00000594348;ENST00000393962;ENST00000593998;ENST00000594875	ARP4;FIAF;HFARP;NL2;PGAR;pp1158	angiopoietin like 4 [Source:HGNC Symbol;Acc:HGNC:16039]	PLASMA TRIGLYCERIDE LEVEL QUANTITATIVE TRAIT LOCUS	NM_139314;NM_001039667	ANGPTL4	NR_104213		55.8898	13.98	8.08514	69.7254	23.8317	26.7166	5.29117	19.8656	97.3219	14.95	22.5466	92.8917	77.1993	47.5819	33.2039	83.8074	8.56233	46.6862	21.8276	8.48933	19.653	54.1067	6.34109	39.1524	50.3109	26.1954	13.6059	35.2534	11.7998	3.86773	12.1186	52.4008	45.776	35.0459	30.0574	156.185	87.4274	39.0542	2.02404	38.7805
TFPI2	ENSG00000107551	ENST00000222543;ENST00000451238;ENST00000650573;ENST00000649913;ENST00000647793;ENST00000461482	PP5;REF1;TFPI-2	tissue factor pathway inhibitor 2 [Source:HGNC Symbol;Acc:HGNC:11761]		NM_001271003;NM_001271004;NM_006528	TFPI2			214.804	24.3732	25.1294	42.141	3.73429	7.10936	15.1562	10.8106	46.3364	15.11	32.8752	107.754	38.2473	3.17098	4.85072	43.1145	13.9528	34.7999	17.7218	3.70652	24.1297	14.5191	12.9986	18.0997	144.425	54.6684	9.10597	92.3087	7.51557	7.49824	5.56125	36.0106	53.2311	42.3991	6.68639	33.8003	25.0151	27.4107	7.02698	16.8662
SPP1	ENSG00000087086	ENST00000237623;ENST00000395080;ENST00000504310;ENST00000513981;ENST00000509334;ENST00000508233;ENST00000360804;ENST00000509659;ENST00000508002;ENST00000505146;ENST00000614857	BNSP;BSPI;ETA-1;OPN	secreted phosphoprotein 1 [Source:HGNC Symbol;Acc:HGNC:11255]	Pediatric systemic lupus erythematosus;Systemic lupus erythematosus	NM_000582;NM_001040058;NM_001251829;NM_001040060;NM_001251830	SPP1			18624.1	9958.29	4235.93	7670.9	7840.29	6478.64	10265.3	4034.03	7225.74	2349.58	8174.38	22273.9	25312.6	1231.18	1515.83	7692.95	1799.04	6433.72	5886.4	5375.13	17871.9	13385.4	4569.76	1701.28	33927.4	9169.89	7184.85	5401.28	8959.99	3176.92	6698.55	3628.69	6199.1	6578.82	7109.39	15414.9	17107.3	11801	660.994	1991.09
AC243919.1	ENSG00000129460	ENST00000418824;ENST00000466501		ribosomal protein L9 pseudogene 9						83.5027	79.0119	1.34597	101.922	22.0126	97.1782	79.6566	102.598	59.5034	79.3515	51.6143	63.6269	45.4301	49.2169	89.0529	3.05783	81.3855	40.9983	74.27	74.5072	3.41154	87.8537	47.473	47.875	82.3776	1.39041	59.839	48.6325	78.9766	34.321	79.3707	87.865	64.4323	77.2087	70.908	43.7803	51.0824	2.2014	62.2618	85.5117
ERRFI1	ENSG00000104783	ENST00000474874;ENST00000377482;ENST00000467067;ENST00000469499;ENST00000487559	GENE-33;MIG-6;RALT	ERBB receptor feedback inhibitor 1 [Source:HGNC Symbol;Acc:HGNC:18185]		NM_018948	ERRFI1			34.3398	12.2016	24.4559	40.6543	32.6248	33.7627	20.2439	33.3126	23.1451	8.5852	19.4464	192.882	38.9542	16.3832	13.5565	32.7518	30.0162	13.1621	42.4849	13.488	54.653	32.8352	5.27103	56.1593	54.0586	40.2329	32.8216	12.843	53.4415	14.3315	18.3412	28.485	12.572	15.1165	44.6892	43.9434	22.4064	14.4209	2.7728	35.0969
SSUH2	ENSG00000099377	ENST00000341795;ENST00000413305;ENST00000420394;ENST00000455157;ENST00000317371;ENST00000495366;ENST00000435138;ENST00000415132;ENST00000544814;ENST00000492435;ENST00000466215;ENST00000484585;ENST00000483845;ENST00000470009;ENST00000464494;ENST00000478513	C3orf32;fls485;ssu-2	ssu-2 homolog [Source:HGNC Symbol;Acc:HGNC:24809]	Dentin dysplasia type I	NM_001256749;NM_015931;NM_001256748	SSUH2	NR_046358		20.3948	21.241	5.65458	4.34861	6.55545	0	0	16.6872	16.2806	16.2815	35.5083	18.526	17.1179	49.6203	50.9215	10.3222	0.823186	10.9267	8.12674	13.6105	5.62536	7.76291	11.085	19.2291	5.23995	1.37248	6.74104	10.1413	1.54425	0	10.8598	24.0169	29.8278	18.335	1.21212	2.88646	13.1279	24.3783	32.1609	16.8756
CCL7	ENSG00000117090	ENST00000378569;ENST00000394627;ENST00000394630	FIC;MARC;MCP-3;MCP3;NC28;SCYA6;SCYA7	C-C motif chemokine ligand 7 [Source:HGNC Symbol;Acc:HGNC:10634]		NM_006273	CCL7			72.48	7.13563	41.5799	13.6757	17.2119	11.7086	19.4575	7.21229	11.9349	13.0266	18.1111	16.009	11.3721	11.9235	5.24107	15.0758	3.09925	11.4399	13.1183	12.4793	16.0401	15.1018	47.7983	2.89317	197.295	30.6332	10.8326	16.9926	23.1916	8.32317	6.17471	10.4856	16.1115	78.3091	11.3112	13.2679	9.71751	13.0266	24.8808	15.508
AC073850.1	ENSG00000134152	ENST00000449243		pseudogene similar to part of transcription factor Dp-1 TFDP1						1.64937	2.95938	9.05381	12.301	4.48116	3.85579	16.3697	6.98701	1.65279	0.585715	1.67611	4.50081	1.34191	0	3.21176	5.44051	9.74763	1.61557	1.44904	2.33202	25.6274	2.52005	5.27817	4.6109	7.0114	26.0747	8.27013	1.01612	2.11254	4.07369	13.2427	0	5.18817	5.80878	41.1204	1.54047	5.57612	7.09252	3.10335	3.13152
DDX39B	ENSG00000123700	ENST00000474961;ENST00000484566;ENST00000376177;ENST00000462256;ENST00000458640;ENST00000396172;ENST00000462421;ENST00000417023;ENST00000478365;ENST00000482195;ENST00000431908;ENST00000481456;ENST00000427214;ENST00000428098;ENST00000419338;ENST00000456662;ENST00000428450;ENST00000449757;ENST00000456976;ENST00000418897;ENST00000419020	BAT1;D6S81E;UAP56	DExD-box helicase 39B [Source:HGNC Symbol;Acc:HGNC:13917]		NM_080598;NM_004640	DDX39B	NR_037852		1.56745	1.48043	2.00098	1.39283	1.21797	0.914397	1.42644	0.297418	35.4803	0.394408	1.63975	1.01086	0.922093	2.22518	39.0937	1.65695	0.858342	42.0611	1.64176	42.0569	52.7349	2.26841	0.862989	1.81164	1.4568	1.34143	0.165696	39.748	0.616039	2.85935	0.344742	0.493412	0.64904	1.44024	1.45654	2.67755	2.5824	1.80842	1.25999	2.19126
LILRA5	ENSG00000112081	ENST00000432233;ENST00000486742;ENST00000477720;ENST00000489504;ENST00000446712	CD85;CD85f;ILT11;LILRB7;LIR9	leukocyte immunoglobulin like receptor A5 [Source:HGNC Symbol;Acc:HGNC:16309]		NM_021250;NM_181879;NM_181985;NM_181986	LILRA5			20.4622	10.2823	10.6174	6.20799	21.2764	55.9036	15.3642	12.1138	39.8907	9.62918	10.5698	18.1882	14.6923	39.397	24.7981	20.154	17.3527	7.80084	11.468	7.07484	14.5273	18.8788	5.64366	17.5804	10.6831	3.95781	27.4568	8.58561	10.0893	27.3457	12.569	16.6381	15.5479	11.9151	23.7376	34.7657	24.5718	15.8426	23.1007	34.6494
GMPR	ENSG00000086504	ENST00000259727;ENST00000543191;ENST00000544145;ENST00000540478		guanosine monophosphate reductase [Source:HGNC Symbol;Acc:HGNC:4376]		NM_006877	GMPR			6.92043	3.63866	4.8612	2.20504	8.27481	2.74825	6.60597	4.96895	5.99928	8.01719	5.28201	4.05405	1.89294	17.1738	7.47471	1.4274	5.66859	8.42029	7.25586	3.47511	7.21311	4.89125	6.78118	2.0125	4.48963	3.02659	4.31487	2.84028	4.42517	7.83536	8.43061	9.71054	7.94554	5.16747	4.44175	3.25373	3.05303	3.50833	90.9269	2.88654
CTSK	ENSG00000121749	ENST00000678337;ENST00000676716;ENST00000676966;ENST00000443913;ENST00000271651;ENST00000676970;ENST00000679260;ENST00000676680;ENST00000676751;ENST00000677887;ENST00000676824;ENST00000677611;ENST00000678725;ENST00000679148;ENST00000480670;ENST00000679090;ENST00000678275;ENST00000677330;ENST00000679178;ENST00000679171	CTSO;CTSO2;PKND;PYCD	cathepsin K [Source:HGNC Symbol;Acc:HGNC:2536]	PYCNODYSOSTOSIS	NM_000396	CTSK			21.3673	46.4824	14.5055	3.75299	37.2395	3.68539	13.6259	16.2887	25.612	61.6044	4.22831	4.0471	2.80156	10.7005	10.6683	3.60329	98.0667	23.8377	16.6911	24.0049	12.5416	5.83176	6.08404	2.82056	4.11372	8.14945	16.8641	16.3219	28.9352	12.9326	50.5601	14.5782	17.1217	7.82642	9.27863	2.88863	5.08514	4.89012	131.915	5.94122
F13A1	ENSG00000166272	ENST00000264870;ENST00000445223;ENST00000479211;ENST00000414279;ENST00000431222;ENST00000451619	F13A	coagulation factor XIII A chain [Source:HGNC Symbol;Acc:HGNC:3531]	Congenital factor XIII deficiency;FACTOR XIII A SUBUNIT DEFICIENCY OF;MYOCARDIAL INFARCTION SUSCEPTIBILITY TO MYOCARDIAL INFARCTION SUSCEPTIBILITY TO 1 INCLUDED;THROMBOPHILIA DUE TO THROMBIN DEFECT	NM_000129	F13A1			2.53752	0.021665	0.245532	2.24362	1.21901	27.1933	3.44691	0.849496	5.38425	3.9619	0.288961	48.306	4.01945	0.547501	0.0459921	19.191	3.44751	0.0189076	15.4418	0	10.3102	9.47492	0	7.1498	1.74697	2.50976	11.8522	0.471031	1.62653	4.70484	1.56459	2.6365	2.77561	0.0317748	12.6568	2.55996	0.408707	7.7717	0	0.939853
SPON2	ENSG00000154845	ENST00000290902;ENST00000509697;ENST00000507466;ENST00000503765;ENST00000504909;ENST00000512888;ENST00000512150;ENST00000515004;ENST00000502483;ENST00000514490;ENST00000509233;ENST00000511679;ENST00000511672;ENST00000506266;ENST00000504871;ENST00000502657;ENST00000400762;ENST00000505653;ENST00000515553;ENST00000510542;ENST00000617421;ENST00000431380	DIL1	spondin 2 [Source:HGNC Symbol;Acc:HGNC:11253]		NM_012445;NM_001199021;NM_001128325	SPON2	NR_024569		23.5985	83.694	33.0734	17.4426	30.7531	3.82328	49.5233	29.4518	30.7896	42.6458	29.927	2.54435	18.8443	15.8898	24.4917	8.03469	26.6426	82.2539	13.3609	28.7504	47.8929	17.5454	4.94299	3.38567	42.5364	44.5239	15.0568	22.0464	7.18328	37.1966	69.1545	27.0147	32.5509	28.4061	4.61079	14.1422	13.5633	10.5407	20.0462	7.44296
TREM1	ENSG00000133872	ENST00000589614;ENST00000244709;ENST00000334475;ENST00000589695;ENST00000591620;ENST00000589882;ENST00000586287	CD354;TREM-1	triggering receptor expressed on myeloid cells 1 [Source:HGNC Symbol;Acc:HGNC:17760]		NM_018643;NM_001242590;NM_001242589	TREM1			121.492	12.26	36.4969	92.0416	34.8783	189.814	17.4021	26.8231	60.75	6.61958	17.3077	278.006	117.899	18.1647	28.4378	128.204	12.9522	23.0571	13.887	6.70647	47.5872	48.6771	110.234	29.2947	188.749	39.3032	38.5883	46.2046	24.8224	24.0908	14.8405	10.053	32.4615	10.4767	117.79	142.083	25.9794	61.4663	5.85709	19.7684
MX2	ENSG00000116251	ENST00000436410;ENST00000435611;ENST00000494252;ENST00000330714;ENST00000495892;ENST00000418103;ENST00000416447;ENST00000680862;ENST00000493753;ENST00000680539;ENST00000482953;ENST00000496774;ENST00000481838;ENST00000474368;ENST00000681171;ENST00000681460;ENST00000398632;ENST00000680215	MXB	MX dynamin like GTPase 2 [Source:HGNC Symbol;Acc:HGNC:7533]		NM_002463	MX2			184.322	54.3513	46.1833	46.2796	40.9518	34.2128	32.8517	33.5594	85.8432	121.445	66.2127	156.635	138.725	191.33	135.294	121.17	42.2714	54.0517	68.3023	15.0033	44.6417	54.0248	55.2873	63.4355	33.8544	42.2384	57.8349	57.292	37.6606	32.521	53.4217	108.482	220.803	34.0295	49.516	153.84	110.567	82.1495	766.079	99.5674
SLC28A3	ENSG00000115204	ENST00000376238;ENST00000495823	CNT3	solute carrier family 28 member 3 [Source:HGNC Symbol;Acc:HGNC:16484]		NM_022127;NM_001199633	SLC28A3	NR_037638		23.6313	33.1444	20.3311	6.92594	7.50611	1.41601	13.0809	28.6565	9.7278	13.177	17.0756	2.02233	2.53129	9.3875	7.33772	2.00309	22.5481	39.5672	35.5731	27.1681	16.4596	11.024	15.0187	0.467166	33.0822	16.0904	6.11255	10.4508	14.8286	20.8504	18.1431	18.8248	9.63557	36.6972	6.9406	2.38238	4.64503	10.0147	15.2946	7.49823
HSPA7	ENSG00000151552	ENST00000445535	HSP70B	heat shock protein family A (Hsp70) member 7 (pseudogene) [Source:HGNC Symbol;Acc:HGNC:5240]			HSPA7	NR_024151		14.3448	0.281015	10.4694	12.5174	3.71184	18.5712	5.04826	4.93845	6.26546	0.696736	3.01707	11.8145	12.3594	15.0396	7.67305	8.94209	5.77847	0.0642547	0.454669	1.37791	11.5135	18.7621	0.485853	19.4732	13.0697	2.83696	25.5298	7.78427	2.56363	9.20718	5.62432	0.426311	2.09118	0.867696	39.2654	21.9015	6.94994	3.36751	4.17739	5.20877
IRF7	ENSG00000198624	ENST00000528413;ENST00000397566;ENST00000348655;ENST00000525445;ENST00000533182;ENST00000397570;ENST00000469048;ENST00000531912;ENST00000330243;ENST00000532326;ENST00000525750;ENST00000532788;ENST00000527160;ENST00000532096;ENST00000649187;ENST00000647801;ENST00000533190		interferon regulatory factor 7 [Source:HGNC Symbol;Acc:HGNC:6122]	Predisposition to severe viral infection due to IRF7 deficiency;IMMUNODEFICIENCY 39	NM_004029;NM_001572;NM_004031	IRF7			29.3859	7.85638	3.36425	4.71163	21.233	0.476362	1.29892	4.14669	8.05981	5.76495	3.44821	8.59532	9.2436	17.8473	69.9293	9.01213	3.49256	23.1418	2.99211	1.7715	7.87229	6.30454	1.69153	8.51938	2.04792	4.55463	5.38537	7.62276	5.38268	0.686404	6.13614	21.4457	12.774	4.20859	0.70312	33.9893	27.5918	3.87329	3.35372	5.19853
CHI3L2	ENSG00000170027	ENST00000445067;ENST00000528451;ENST00000486561;ENST00000369744;ENST00000474304;ENST00000369748;ENST00000466741;ENST00000477185;ENST00000467038;ENST00000497587;ENST00000526684;ENST00000530597;ENST00000524472;ENST00000533831;ENST00000497220;ENST00000472825;ENST00000529459	YKL-39;YKL39	chitinase 3 like 2 [Source:HGNC Symbol;Acc:HGNC:1933]		NM_001025197;NM_004000;NM_001025199	CHI3L2			0.572685	0.441017	0.618617	0.668124	0.745398	0.502909	1.2948	1.52397	0.41159	1.06776	1.12344	1.05104	2.50038	1.22282	0.5413	0.432728	0.67397	0.758795	1.0527	1.55807	1.8585	1.19217	5.18766	0.440291	0.213936	0.0661673	0.718223	1.38967	1.38312	0.593622	0.852412	0.891235	1.23232	0.823877	0.753875	0.677268	0.968802	1.34907	47.0168	0.531229
NLRP3	ENSG00000077549	ENST00000366497;ENST00000391828;ENST00000391827;ENST00000336119;ENST00000348069;ENST00000366496;ENST00000474792;ENST00000643234;ENST00000642259;ENST00000532083	AGTAVPRL;AII;AVP;C1orf7;CIAS1;CLR1.1;DFNA34;FCAS;FCU;MWS;NALP3;PYPAF1	NLR family pyrin domain containing 3 [Source:HGNC Symbol;Acc:HGNC:16400]	CINCA SYNDROME;Familial cold urticaria;MUCKLE-WELLS SYNDROME;DEAFNESS AUTOSOMAL DOMINANT 34 WITH OR WITHOUT INFLAMMATION;FAMILIAL COLD AUTOINFLAMMATORY SYNDROME 1;KERATOENDOTHELIITIS FUGAX HEREDITARIA	NM_001127462;NM_001243133;NM_004895;NM_001079821;NM_183395;NM_001127461	NLRP3			98.7365	36.2256	104.974	119.794	196.929	334.869	70.885	71.1339	63.5907	12.9766	24.4229	366.43	82.1926	31.9551	43.4657	136.998	98.1315	54.2357	91.7034	59.6608	185.191	171.703	24.1734	147.805	295.159	90.9565	225.043	33.8376	124.642	117.749	47.778	50.8655	24.665	36.3187	629.83	105.065	48.0422	63.7806	12.4482	43.7944
TRGV5P	ENSG00000020633	ENST00000419915	TCRGV5P;V1S5P	T cell receptor gamma variable 5P (pseudogene) [Source:HGNC Symbol;Acc:HGNC:12291]			TRGV5P			24.9151	5.09885	1.1763	3.62575	12.6644	18.9063	1.22899	1.80064	1.70303	1.22828	1.33102	6.68713	3.46295	2.59539	19.437	31.9902	37.7715	0	2.26452	3.60657	2.81717	3.35973	27.6674	4.82446	14.5796	1.72284	0.855548	4.2734	1.09901	2.11464	16.7754	5.61721	4.63233	38.3624	22.9058	0.79756	1.43323	23.596	46.5209	38.0792
S100B	ENSG00000128739	ENST00000291700;ENST00000367071;ENST00000397648	S100beta	S100 calcium binding protein B [Source:HGNC Symbol;Acc:HGNC:10500]		NM_006272	S100B			1.97643	0.667702	2.41927	0.45227	1.73053	6.13675	1.32276	1.59485	2.57347	1.91463	0.993315	8.14675	1.53917	2.11843	0.468944	4.4103	1.8651	0.64249	44.9041	0.34907	1.69926	2.29517	1.37943	5.81002	1.15326	1.91077	6.38142	0.556776	5.97893	1.43227	1.31892	1.44738	3.22867	0.742562	3.96357	1.54398	2.04619	2.75767	0.226954	0.41478
ADGRE1	ENSG00000025796	ENST00000250572;ENST00000381407;ENST00000312053;ENST00000450315;ENST00000381404;ENST00000601198;ENST00000596944;ENST00000595026	EMR1;TM7LN3	adhesion G protein-coupled receptor E1 [Source:HGNC Symbol;Acc:HGNC:3336]		NM_001256253;NM_001256254;NM_001974;NM_001256255;NM_001256252	ADGRE1			0.734098	1.0936	0.549241	1.46221	0.978051	1.4971	0.439937	1.70961	2.62102	0.743647	0.810689	1.41341	2.19032	1.20943	1.05157	2.04021	0.531705	0.362238	0.736304	0.653476	0.535236	1.83197	1.88703	1.33464	0.831938	0.581937	2.90626	0.709664	1.05473	0.588271	0.472133	0.862135	2.09841	0.975492	1.06028	1.11928	2.03999	0.701391	62.2993	0.998699
CCL23	ENSG00000141452	ENST00000612516;ENST00000613876;ENST00000615050	Ckb-8;CKb8;MIP-3;MPIF-1;SCYA23	C-C motif chemokine ligand 23 [Source:HGNC Symbol;Acc:HGNC:10622]		NM_145898;NM_005064	CCL23			12.014	3.00047	9.76963	5.11745	7.88148	19.1907	2.88189	6.65804	12.9284	6.48959	3.28817	17.7818	0	6.76185	8.63113	5.56398	9.93964	5.60618	8.21113	5.6925	7.27759	13.7753	21.6693	6.17005	10.4764	3.92321	14.3129	5.9447	12.4241	5.99257	10.7466	9.90473	10.5092	7.37757	10.8415	4.02798	8.40699	6.98138	36.9171	6.2875
ZFP36	ENSG00000158517	ENST00000597629;ENST00000594442;ENST00000594045;ENST00000652583;ENST00000600033	G0S24;NUP475;RNF162A;TIS11;TTP	ZFP36 ring finger protein [Source:HGNC Symbol;Acc:HGNC:12862]		NM_003407	ZFP36			402.756	153.208	397.517	187.856	374.51	2827.14	1099.45	241.069	276.443	222.959	185.39	1266.19	247.618	308.583	360.803	351.756	548.767	121.744	438.737	166.721	650.342	407.324	73.4787	505.561	317.572	352.591	1208.04	132.415	698.094	1049.92	196.029	431.425	394.171	192.596	1573.49	233.723	295.467	346.975	120.927	230.828
CD80	ENSG00000100365	ENST00000264246;ENST00000478182;ENST00000463729;ENST00000383669	B7-1;B7.1;CD28LG;CD28LG1	CD80 molecule [Source:HGNC Symbol;Acc:HGNC:1700]		NM_005191	CD80			22.4543	15.9387	11.2579	12.8885	10.3055	4.82951	2.52218	13.7884	22.2757	25.393	18.3213	34.4521	11.3218	31.8213	40.2012	27.1136	10.2465	13.2586	15.1269	15.4799	6.92074	15.8394	49.1084	20.4981	2.53384	5.83388	14.2514	25.4699	7.23128	8.34603	8.70526	22.9557	32.4097	12.8519	16.8911	19.5648	31.0531	14.837	85.3326	11.0059
IFI27L2	ENSG00000099290	ENST00000555558;ENST00000554909;ENST00000238609;ENST00000556727;ENST00000553601;ENST00000556552	FAM14A;TLH29	interferon alpha inducible protein 27 like 2 [Source:HGNC Symbol;Acc:HGNC:19753]		NM_032036	IFI27L2			27.1729	15.9206	8.41358	20.5001	11.5941	20.6717	12.5585	24.9571	38.3622	22.2964	19.9053	12.8962	20.54	33.6116	14.4866	22.3839	26.7739	38.3496	26.2571	14.5003	20.4079	16.7515	12.0778	20.8553	15.9715	11.2605	19.3654	15.7912	25.0686	33.6682	32.5225	17.3036	17.0036	14.0704	21.7894	21.1475	22.2752	16.4322	20.0422	11.772
GREM1	ENSG00000138785	ENST00000560677;ENST00000560830;ENST00000651154;ENST00000652365	CKTSF1B1;CRAC1;DAND2;DRM;gremlin;HMPS	gremlin 1, DAN family BMP antagonist [Source:HGNC Symbol;Acc:HGNC:2001]	Hereditary mixed polyposis syndrome	NM_001191323;NM_013372;NM_001191322;NM_001368719	GREM1			47.5687	2.72591	6.28759	0.897534	0.433624	1.18039	6.36414	6.872	9.15606	3.53861	2.15366	6.68597	7.03257	5.16645	6.30229	3.25309	2.19691	10.7882	4.28445	0.969269	2.44243	2.00199	4.46336	0.0489655	18.8997	6.26644	4.09789	4.61071	0.778781	4.12048	1.43623	6.2672	3.13918	13.1745	0.786404	6.34143	3.9695	1.5292	0.790415	0.0703811
TPSAB1	ENSG00000049089	ENST00000677899;ENST00000561736;ENST00000338844;ENST00000461509;ENST00000562432	TPS1;TPS2;TPSB1	tryptase alpha/beta 1 [Source:HGNC Symbol;Acc:HGNC:12019]		NM_003294	TPSAB1			0	2.17261	5.93268	27.6222	9.95506	16.3043	2.50594	3.34225	2.94911	2.39634	26.0897	0.694138	19.8124	3.98663	5.12172	8.3982	5.32585	3.32108	3.24808	0	5.63982	6.40978	1.81285	0.169175	1.80517	3.93387	6.96626	3.9352	4.67797	8.91453	2.7525	1.29433	4.16143	28.8244	0.52441	14.6693	5.82853	3.64413	2.99706	0
PSPHP1	ENSG00000145555	ENST00000450062	CO9;PSPHL	phosphoserine phosphatase pseudogene 1 [Source:HGNC Symbol;Acc:HGNC:9578]			PSPHP1			0	45.1963	0	0	0	22.2385	28.6216	0	0	0	0	0	0	0	0	0	0	18.9098	0	0	0	0	0.503998	0	0	25.2867	27.8072	0	16.1747	0	0	0	0	29.0497	0	0	0	0	16.8639	1.9837
TIMP3	ENSG00000134028	ENST00000266085	SFD	TIMP metallopeptidase inhibitor 3 [Source:HGNC Symbol;Acc:HGNC:11822]	Sorsby pseudoinflammatory fundus dystrophy;SORSBY FUNDUS DYSTROPHY	NM_000362	TIMP3			48.6275	57.4912	106.371	156.483	178.326	29.9242	111.027	154.541	45.1667	131.659	125.155	25.1224	94.29	83.7873	100.115	50.5077	68.7282	100.182	96.6602	250.3	167.619	293.553	77.0427	11.2045	96.7039	101.24	21.1001	214.397	123.2	87.512	158.068	139.867	150.367	230.916	75.4881	105.678	113.673	87.0246	6.28882	148.903
VSIG4	ENSG00000161091	ENST00000427538;ENST00000374737;ENST00000412866;ENST00000651578;ENST00000455586	CRIg;Z39IG	V-set and immunoglobulin domain containing 4 [Source:HGNC Symbol;Acc:HGNC:17032]		NM_007268;NM_001100431;NM_001184831;NM_001257403;NM_001184830	VSIG4			176.874	37.4551	62.6241	26.9545	154.978	489.191	104.87	81.5272	218.469	41.8002	40.2761	526.782	207.957	36.3415	24.0207	144.758	153.017	47.4929	182.067	10.708	164.73	156.716	93.4189	168.701	69.1018	45.0528	258.735	50.3453	185.587	163.19	67.9974	76.8012	58.4495	24.3113	323.393	197.469	131.703	173.258	10.9287	41.0761
IL1R2	ENSG00000112759	ENST00000332549;ENST00000464994;ENST00000493749;ENST00000393414;ENST00000457817;ENST00000441002;ENST00000482658;ENST00000474085;ENST00000485335	CD121b;IL1RB	interleukin 1 receptor type 2 [Source:HGNC Symbol;Acc:HGNC:5994]		NM_004633;NM_001261419	IL1R2	NR_048564		34.3493	15.4898	8.17474	12.7966	11.7065	5.4622	3.58157	7.61587	6.49867	5.91081	3.37486	18.3187	10.1705	3.67371	2.69057	18.1898	3.50201	5.68965	7.89102	3.25228	3.66056	9.9861	0.929267	6.70376	32.478	14.0483	12.8977	5.54783	21.5821	11.7666	9.5618	4.00398	5.26111	3.01382	23.4681	9.0868	13.9112	12.5906	0.176395	6.57658
HERC5	ENSG00000135930	ENST00000264350;ENST00000508695;ENST00000508159;ENST00000510223;ENST00000502913	CEB1	HECT and RLD domain containing E3 ubiquitin protein ligase 5 [Source:HGNC Symbol;Acc:HGNC:24368]		NM_016323	HERC5			83.3679	78.3128	22.1636	46.9492	15.9719	4.05191	5.06701	32.5345	182.453	135.671	104.7	56.1918	96.282	225.274	206.32	67.3963	30.0645	127.758	76.171	20.8279	21.068	56.8541	75.4356	45.9248	29.9734	43.512	15.9884	74.002	26.3422	7.67623	18.7959	126.693	198.678	72.8638	17.1815	134.694	213.46	56.6491	163.54	106.631
AL049629.2	ENSG00000185122	ENST00000534312;ENST00000527926;ENST00000525763;ENST00000533181		novel protein						15.2912	0.299966	9.83093	1.31569	0.000861956	0.435349	4.19e-06	11.9169	0	0.246713	1.97856	0.483909	0	0.926332	0.415646	6.05415	31.3582	0.54582	6.4063	1.15496	2.93904	6.34068	2.07214	3.71353	1.201	0	0.482941	0.890165	0.604444	13.617	0.99734	5.27551	4.68882	3.48481	33.8912	0	5.25208	6.08826	5.32439	15.1215
HESX1	ENSG00000169599	ENST00000647958;ENST00000295934;ENST00000473921;ENST00000495160	ANF;RPX	HESX homeobox 1 [Source:HGNC Symbol;Acc:HGNC:4877]	Combined pituitary hormone deficiencies genetic forms;Hypothyroidism due to deficient transcription factors involved in pituitary development or function;Kallmann Syndrome;Pituitary stalk interruption syndrome;Septo-optic dysplasia spectrum;SEPTOOPTIC DYSPLASIA;HESX1-Related Combined Pituitary Hormone Deficiency	NM_001376059;NM_001376058;NM_001376060;NM_001376061;NM_003865	HESX1			4.12889	0.824807	0.711475	1.00975	1.28097	1.44004	0.820141	0.596533	5.42274	6.94451	2.26992	1.47408	1.58196	14.8991	4.57378	3.82845	1.5572	2.78014	2.79988	0.456797	2.09271	1.8845	2.60473	1.72996	0.411084	0.713189	1.9668	3.60099	0.924404	1.06007	1.12445	6.80968	11.922	0.527504	0.615967	2.66847	5.88634	1.81647	62.5285	3.3564
PTGDS	ENSG00000174485	ENST00000640716;ENST00000413913;ENST00000371625;ENST00000457950;ENST00000371623;ENST00000492068;ENST00000460340;ENST00000446677;ENST00000462514;ENST00000444903	L-PGDS;PGDS	prostaglandin D2 synthase [Source:HGNC Symbol;Acc:HGNC:9592]		NM_000954	PTGDS			6.55371	43.558	72.0689	24.6613	10.1356	5.71815	32.1144	35.5448	21.7749	23.9162	28.7009	2.16681	10.3874	8.60479	11.5758	4.93715	17.7649	19.0759	6.66837	30.7038	28.5648	12.5204	26.6115	4.74272	11.4105	18.6876	13.0649	14.9228	4.8096	28.103	45.4177	21.4901	26.7329	15.4539	9.3028	4.33147	4.70399	6.96638	44.4842	3.57105
GBP5	ENSG00000137767	ENST00000481145;ENST00000471171;ENST00000370459;ENST00000490568;ENST00000443807		guanylate binding protein 5 [Source:HGNC Symbol;Acc:HGNC:19895]		NM_001134486;NM_052942	GBP5			137.457	52.1496	32.0772	28.3047	29.5279	6.33542	3.70675	52.7242	101.247	151.263	78.556	83.3367	98.9113	206.719	187.815	69.0763	26.9381	58.9526	68.3267	22.6168	37.3484	88.1241	78.9618	41.292	22.6952	22.9753	44.2319	45.5212	36.3535	7.30055	31.3555	137.729	196.794	57.0994	8.61499	84.9155	135.699	76.1202	188.631	60.4107
NFKBIZ	ENSG00000002549	ENST00000461724;ENST00000483180;ENST00000394054;ENST00000326151;ENST00000326172;ENST00000486444;ENST00000491281;ENST00000465476;ENST00000477601;ENST00000495089;ENST00000495719	FLJ34463;INAP;MAIL	NFKB inhibitor zeta [Source:HGNC Symbol;Acc:HGNC:29805]		NM_001005474;NM_031419	NFKBIZ			253.701	195.734	483.966	474.969	409.77	1161.34	708.341	467.936	169.79	284.433	354.445	600.021	343.797	201.265	252.822	420.72	568.547	145.332	425.464	233.418	618.973	402.627	201.345	419.415	408.632	427.438	717.46	339.182	730.809	582.399	306.438	288.841	281.028	305.95	931.721	244.788	241.034	343.519	25.4478	419.46
PCOLCE2	ENSG00000141551	ENST00000470310;ENST00000295992;ENST00000470795;ENST00000648195;ENST00000485766;ENST00000480473;ENST00000483986;ENST00000495732;ENST00000461818;ENST00000493733;ENST00000483454	PCPE2	procollagen C-endopeptidase enhancer 2 [Source:HGNC Symbol;Acc:HGNC:8739]		NM_013363	PCOLCE2			44.1987	13.2491	30.5352	67.5544	30.6198	101.903	23.3681	16.8111	42.1406	6.82035	23.7676	108.98	94.9889	19.2038	13.6963	89.2869	3.37787	8.88527	4.26141	11.7511	24.3652	48.9075	31.3552	50.9285	97.7321	22.4832	45.159	23.7258	42.9878	10.9092	15.0141	15.3512	29.2502	13.0704	93.5807	91.8258	35.6138	54.6235	1.95877	55.4292
GJB2	ENSG00000243716	ENST00000382844;ENST00000382848	CX26;DFNA3;DFNB1;NSRD1	gap junction protein beta 2 [Source:HGNC Symbol;Acc:HGNC:4284]	Autosomal dominant non-syndromic sensorineural deafness type DFNA;Autosomal recessive non-syndromic sensorineural deafness type DFNB;KID syndrome;Keratoderma hereditarium mutilans;Knuckle pads-leukonychia-sensorineural deafness-palmoplantar hyperkeratosis syndrome;Palmoplantar keratoderma-deafness syndrome;Porokeratotic eccrine ostial and dermal duct nevus;BART-PUMPHREY SYNDROME;DEAFNESS AUTOSOMA…	NM_004004	GJB2			5.19076	16.5623	15.559	0.95954	3.90517	5.68094	2.84852	3.6772	5.55645	21.0655	23.99	11.0598	4.94293	8.15558	7.66478	6.5593	9.87774	5.47911	8.47307	10.8865	3.46824	5.45413	18.4909	12.6453	1.84141	3.30129	16.8226	6.58835	5.58858	5.79082	10.0754	8.01288	10.4018	11.1919	4.84491	6.01746	6.46413	9.87643	85.5857	22.5386
USP18	ENSG00000143256	ENST00000215794		ubiquitin specific peptidase 18 [Source:HGNC Symbol;Acc:HGNC:12616]	USP18 deficiency;PSEUDO-TORCH SYNDROME 2;Severe pseudo-TORCH syndrome	NM_017414	USP18			55.2857	13.6946	3.69994	5.35061	6.79534	6.25	4.31999	8.88095	27.3613	41.1691	20.2653	24.6247	19.3457	65.0513	48.8885	17.5563	5.88728	20.3053	15.7372	2.9953	5.30738	10.3901	22.1436	8.73753	5.20248	8.93482	4.72833	12.7292	6.75505	5.34433	8.74837	37.4261	70.0032	14.9174	3.9694	26.9059	24.2401	13.782	148.489	17.1231
TXLNGY	ENSG00000203950	ENST00000407724;ENST00000459719;ENST00000447520;ENST00000445715;ENST00000538014;ENST00000447202;ENST00000588613;ENST00000589075;ENST00000585549;ENST00000587095;ENST00000488280;ENST00000253320;ENST00000593000;ENST00000592697	CYorf15A;CYorf15B;TXLNG2P	taxilin gamma pseudogene, Y-linked [Source:HGNC Symbol;Acc:HGNC:18473]			TXLNGY	NR_045129;NR_045128		0.155198	0	0	11.0283	17.3595	0.00863035	0.0112883	0	0.155422	0	0.201502	0.0426623	19.2514	9.83835	0	15.424	26.5799	12.2327	0.239565	17.4933	0.0217816	0.0399679	0.0235115	25.8441	0.00840338	0	43.58	0.140753	0.0474142	0	19.7618	0.0111115	12.3686	0.0161907	0.132219	0.0176582	0.0308605	0.00770242	23.3955	0
STAB1	ENSG00000167460	ENST00000321725;ENST00000481607;ENST00000479355;ENST00000484850;ENST00000461325;ENST00000481626;ENST00000462741;ENST00000462681;ENST00000469989	CLEVER-1;FEEL-1;FELE-1;FEX1;KIAA0246;SCARH2;STAB-1	stabilin 1 [Source:HGNC Symbol;Acc:HGNC:18628]		NM_015136	STAB1			160.109	36.0677	77.3311	64.3329	329.397	598.362	116.402	104.915	262.44	51.746	62.0198	552.605	218.502	62.3169	59.9975	315.504	126.135	82.277	165.801	16.742	232.153	237.466	47.7583	470.438	60.0011	93.5805	421.061	73.7712	267.474	256.008	100.156	118.861	106.559	23.3502	518.956	219.185	148.624	262.737	12.7521	100.469
ISG20	ENSG00000198763	ENST00000379224;ENST00000560741;ENST00000558992;ENST00000559876;ENST00000558942;ENST00000306072;ENST00000560573;ENST00000557824;ENST00000558236;ENST00000560746;ENST00000546338	CD25;HEM45	interferon stimulated exonuclease gene 20 [Source:HGNC Symbol;Acc:HGNC:6130]		NM_001303234;NM_001303237;NM_001303233;NM_001303236;NM_002201	ISG20			184.644	101.67	47.0493	87.7165	91.6718	20.6353	10.3631	79.0421	282.88	151.541	127.902	221.58	205.429	273.896	236.578	169.066	63.4386	208.241	143.523	27.8866	51.0516	102.204	73.1473	176.114	57.5191	63.6562	100.983	85.3461	78.936	17.3363	78.9209	173.208	239.882	82.8768	39.5137	320.071	241.866	115.968	491.672	181.206
OAS2	ENSG00000260916	ENST00000342315;ENST00000680685;ENST00000620097;ENST00000449768;ENST00000681673;ENST00000680138;ENST00000392583;ENST00000680514;ENST00000552756;ENST00000551603;ENST00000680122;ENST00000680898;ENST00000679877;ENST00000680666;ENST00000681023		2'-5'-oligoadenylate synthetase 2 [Source:HGNC Symbol;Acc:HGNC:8087]		NM_016817;NM_001032731;NM_002535	OAS2			81.9224	40.6681	25.0239	21.2691	24.1643	11.8383	8.63696	34.2309	74.5033	80.7361	61.1564	72.8293	57.3809	87.2003	92.8201	59.8296	33.7082	51.8125	59.4538	13.6448	27.5075	47.2673	44.3764	51.5343	15.458	28.0899	27.733	39.7833	36.5706	11.7287	21.9122	85.319	92.4958	40.6868	15.6745	69.4612	73.8592	50.7314	192.612	69.7896
ACOD1	ENSG00000089157	ENST00000377462;ENST00000449753	CAD;IRG1	aconitate decarboxylase 1 [Source:HGNC Symbol;Acc:HGNC:33904]		NM_001258406	ACOD1			1282.77	237.051	216.989	468.156	214.659	344.452	45.738	282.67	474.844	262.154	350.342	2010.17	965.577	578.347	516.597	1249.53	150.01	225.876	462.538	57.95	413.668	643.392	80.9733	729.632	1031.71	561.113	675.158	269.035	295.717	86.7451	126.464	427.455	846.578	372.157	674.467	1285.5	619.149	587.961	77.8565	433.334
PID1	ENSG00000171148	ENST00000482518;ENST00000392054;ENST00000409462;ENST00000392055;ENST00000354069;ENST00000534952	FLJ20701;NYGGF4	phosphotyrosine interaction domain containing 1 [Source:HGNC Symbol;Acc:HGNC:26084]		NM_017933;NM_001330157;NM_001100818;NM_001330158;NM_001330156	PID1			30.4656	5.44821	20.8321	9.84549	14.8874	66.3276	14.8234	8.05309	14.1515	7.57574	5.39924	50.2084	34.9851	7.04817	5.42585	29.7734	5.03029	1.34434	17.2009	0.54261	26.1685	18.076	12.048	34.7917	10.2293	10.8993	48.4414	11.3523	15.3373	15.0835	12.0094	15.8712	14.7719	2.41061	53.0077	22.6368	11.2064	20.7543	0.664084	18.6388
C1QB	ENSG00000087460	ENST00000510260;ENST00000432749;ENST00000509305		complement C1q B chain [Source:HGNC Symbol;Acc:HGNC:1242]	Immunodeficiency due to a classical component pathway complement deficiency;C1q DEFICIENCY	NM_001371184;NM_000491;NM_001378156	C1QB			97.3801	22.9328	95.3587	114.425	161.968	276.345	117.526	116.624	206.692	86.2772	160.972	296.74	105.507	223.072	63.3858	125.504	458.639	61.5924	235.117	61.7141	160.743	207.67	322.14	203.001	49.1246	39.3456	284.157	84.153	218.425	59.9943	107.7	295.397	99.0269	107.872	210.452	118.457	125.856	159.832	1025.45	76.1463
CSF1	ENSG00000089351	ENST00000527192;ENST00000525659;ENST00000357302;ENST00000329608;ENST00000488198;ENST00000369802;ENST00000420111;ENST00000369801;ENST00000526001	M-CSF;MCSF;MGC31930	colony stimulating factor 1 [Source:HGNC Symbol;Acc:HGNC:2432]		NM_000757;NM_172212;NM_172211;NM_172210	CSF1			342.655	870.847	259.697	104.162	121.594	22.2092	260.246	245.704	194.871	874.45	464.877	24.0696	129.026	179.599	378.622	178.587	261.3	484.138	456.816	992.286	169.957	212.455	369.149	48.6584	272.138	337.474	74.533	570.832	171.312	138.253	235.98	526.204	338.018	945.844	69.7917	111.225	167.144	576.719	53.7657	321.352
RAB7B	ENSG00000184588	ENST00000617070;ENST00000623597;ENST00000617991;ENST00000623893;ENST00000622969	MGC16212;MGC9726	RAB7B, member RAS oncogene family [Source:HGNC Symbol;Acc:HGNC:30513]		NM_001164522;NM_177403;NM_001304839	RAB7B			130.14	141.738	103.641	98.9678	119.504	63.6594	91.1305	120.528	138.536	148.003	179.781	146.309	143.242	167.394	183.011	163.834	110.479	135.607	172.16	113.598	120.205	136.16	85.4283	223.909	150.829	168.285	130.46	147.204	142.749	85.1422	108.917	163.818	171.816	174.248	107.458	157.388	163.504	148.972	4.38247	229.835
LY75	ENSG00000131507	ENST00000263636;ENST00000484559;ENST00000492955;ENST00000471164	CD205;CLEC13B;DEC-205	lymphocyte antigen 75 [Source:HGNC Symbol;Acc:HGNC:6729]		NM_002349	LY75			8.45723	12.8178	11.9632	1.43976	5.88994	3.29437	5.72807	14.7952	16.2911	12.4032	11.18	5.06379	6.2749	19.344	14.969	3.97967	12.6383	10.4532	11.0546	18.4928	10.9417	11.4854	18.3762	5.58439	6.80099	5.02071	8.62809	7.8811	7.54395	10.2829	12.2463	19.4292	8.92221	8.30831	4.41565	4.46302	10.4461	7.57106	104.179	8.62508
KLF4	ENSG00000124788	ENST00000497048;ENST00000493306;ENST00000374672;ENST00000411706;ENST00000420475;ENST00000610832	EZF;GKLF	Kruppel like factor 4 [Source:HGNC Symbol;Acc:HGNC:6348]		NM_004235;NM_001314052	KLF4			20.2569	14.394	17.0412	38.3342	24.5272	21.8024	10.2327	23.7379	16.508	30.4254	26.9111	36.7736	42.1696	27.638	41.9965	12.8014	14.3647	14.2407	31.5922	8.17933	37.2886	25.7815	16.1789	38.7668	20.9858	21.1742	29.9671	17.8459	48.4752	10.2017	16.7468	23.599	36.2868	13.1517	21.8572	36.4588	37.4439	19.9414	0.139032	40.1572
MTND2P28	ENSG00000123728	ENST00000457540		MT-ND2 pseudogene 28 [Source:HGNC Symbol;Acc:HGNC:42129]			MTND2P28			35.7277	14.6888	101.993	9.85628	7.01425	29.0415	41.8051	31.3823	10.953	269.874	22.5665	35.5305	15.9076	31.049	20.343	18.4187	38.8109	5.38601	43.3879	16.607	30.6129	24.8735	28.5938	20.7234	13.8969	26.0101	97.0518	17.1083	29.9046	6.78233	25.3573	55.6618	195.123	31.4657	27.9353	10.9756	11.0903	22.5172	24.7779	26.2044
GATD3A	ENSG00000136146	ENST00000645487;ENST00000644251;ENST00000495007;ENST00000427803;ENST00000493883;ENST00000480786;ENST00000348499;ENST00000291577;ENST00000389690;ENST00000646873;ENST00000488392;ENST00000419699;ENST00000449622;ENST00000470545;ENST00000642815	C21orf33;D21S2048E;ES1;GT335;HES1;KNP-I;KNP-Ia;KNPH;KNPI	glutamine amidotransferase like class 1 domain containing 3A [Source:HGNC Symbol;Acc:HGNC:1273]		NM_001320384;NM_198155;NM_004649;NM_001320383	GATD3A	NR_135220		5.17907	15.4432	11.624	5.64257	63.1665	15.2527	6.18035	30.6962	75.6764	11.6864	11.3051	15.798	8.74252	28.4311	27.4144	14.9059	47.2534	33.0477	12.4963	24.3071	40.3859	12.2866	8.72598	15.1232	9.75544	15.7183	12.0727	10.0099	29.7345	22.407	35.8667	31.3628	10.1836	3.89807	23.7216	5.6396	12.4036	11.046	32.7269	27.2917
WFDC21P	ENSG00000145782	ENST00000588180;ENST00000589987;ENST00000566140;ENST00000590346;ENST00000592556;ENST00000590012;ENST00000587298;ENST00000589777;ENST00000645235	lnc-DC;LNCDC;LOC645638	WAP four-disulfide core domain 21, pseudogene [Source:HGNC Symbol;Acc:HGNC:50357]			WFDC21P	NR_030732		3.20749	0.299948	1.25446	0.914806	8.2657	0.260918	0.224346	0	2.89505	0.272925	3.24333	0.320059	0.422194	0	1.36901	1.84378	1.27164	5.5655	0.338433	5.53759	1.68705	0.465644	14.6579	1.80649	1.54952	0.876678	0	4.50686	0	1.3665	0.9059	1.15407	0.296566	0	0.6998	0.415974	0	0.636447	42.0426	0
CKB	ENSG00000196743	ENST00000348956;ENST00000554989;ENST00000554282;ENST00000553528;ENST00000553652;ENST00000553610;ENST00000555039;ENST00000555366;ENST00000557569;ENST00000554426;ENST00000553878;ENST00000557287;ENST00000555659;ENST00000554705;ENST00000555770;ENST00000557530;ENST00000553994	CKBB	creatine kinase B [Source:HGNC Symbol;Acc:HGNC:1991]		NM_001823;NM_001362531	CKB			118.34	93.9384	37.9278	25.3804	27.6324	3.67573	2.65635	40.7223	140.608	98.4767	59.1188	65.0084	76.4826	118.94	88.1632	64.3512	30.4985	153.189	67.8008	64.9045	22.0504	36.0103	53.4034	132.878	40.8808	35.7578	38.7645	61.0342	28.5996	7.85316	54.2688	130.702	113.885	73.6417	15.0326	64.7696	53.9637	79.0683	66.1223	54.7397
MT1M	ENSG00000110108	ENST00000379818;ENST00000570233	MT1;MT1K	metallothionein 1M [Source:HGNC Symbol;Acc:HGNC:14296]		NM_176870	MT1M			0.688688	0.818239	2.82658	2.91541	0.461387	0.643149	0	0	0.680279	0	0.721808	0	1.11278	0	1.77382	1.39651	0.288414	0	0	0	1.13706	1.09117	18.3298	0	0	0.69033	0.342216	0.865683	1.76389	0	0	0	0	1.80597	0	0	0.573417	0	41.8545	3.51247
ADORA2A	ENSG00000099622	ENST00000467385;ENST00000486351;ENST00000424232;ENST00000611543;ENST00000486108;ENST00000464977;ENST00000444262;ENST00000496258;ENST00000337539;ENST00000496497;ENST00000472248;ENST00000610595;ENST00000618076;ENST00000436735;ENST00000439591	ADORA2;RDC8	adenosine A2a receptor [Source:HGNC Symbol;Acc:HGNC:263]	Acute encephalopathy with biphasic seizures and late reduced diffusion	NM_001278500;NM_000675;NM_001278499;NM_001278497;NM_001278498	ADORA2A			68.2992	55.8829	23.388	58.8599	25.5736	5.2643	1.60257	20.9676	37.2143	23.0989	28.8728	44.0342	99.6534	43.8908	41.9652	77.8809	13.5786	61.8825	25.3992	28.0491	11.0956	46.6712	108.896	66.5391	40.213	28.4698	37.0475	53.5154	22.8587	5.42632	13.976	41.0705	41.1355	53.5639	6.19068	72.575	50.2304	70.272	46.6639	44.7738
WDR74	ENSG00000085662	ENST00000536401;ENST00000311713;ENST00000278856;ENST00000529106;ENST00000525239;ENST00000525752;ENST00000544831;ENST00000543688;ENST00000542347;ENST00000541930;ENST00000540620;ENST00000538150;ENST00000545112;ENST00000453708;ENST00000544953;ENST00000538277;ENST00000538098	FLJ10439;Nsa1	WD repeat domain 74 [Source:HGNC Symbol;Acc:HGNC:25529]		NM_001307977;NM_001369450;NM_001369447;NM_018093;NM_001369453;NM_001369451;NM_001369449;NM_001369448	WDR74	NR_161381		19.1016	25.4501	23.0149	16.4562	80.0175	506.47	248.077	27.4143	18.457	16.807	15.5495	26.7396	17.943	11.4586	11.1424	22.9898	32.843	31.7625	25.776	25.2493	27.2105	20.6856	13.2183	36.21	26.3847	18.9527	32.475	11.1161	48.4979	415.945	39.6525	14.4613	19.805	16.7223	38.7778	19.0704	21.1855	31.5266	17.4762	19.7118
MTRNR2L10	ENSG00000087502	ENST00000545075		MT-RNR2 like 10 [Source:HGNC Symbol;Acc:HGNC:37167]		NM_001190708	MTRNR2L10			28.5605	46.3391	29.8464	28.6841	24.4208	1.76526	0.954256	30.6596	0.958846	45.1237	37.7188	41.1704	35.2653	54.9476	52.1099	2.1566	40.5706	0.966218	1.44756	1.42016	34.366	35.0219	40.6071	26.1374	30.9224	36.0125	26.3897	34.3164	28.7643	1.28727	38.7007	1.84825	33.0021	39.9426	29.6729	39.064	55.4247	1.98911	71.3057	41.2618
ALOX15B	ENSG00000131828	ENST00000572022;ENST00000380173;ENST00000380183;ENST00000571240;ENST00000573359	15-LOX-2	arachidonate 15-lipoxygenase type B [Source:HGNC Symbol;Acc:HGNC:434]		NM_001039130;NM_001141;NM_001039131	ALOX15B			1.33498	6.4563	10.5402	2.31102	2.04022	0.566174	5.33315	6.145	2.07437	10.0956	6.49982	1.02992	2.2929	10.7059	8.92155	2.02086	7.16992	1.88876	3.30766	9.15583	7.01931	9.72621	10.0519	0.895629	0.753885	5.13349	3.59333	7.48662	1.47627	2.63611	6.67731	4.9668	8.22555	4.07244	2.30046	1.19171	2.20572	3.10125	65.0672	5.94805
MT1F	ENSG00000119705	ENST00000564295;ENST00000334350;ENST00000568475;ENST00000567672	MT1	metallothionein 1F [Source:HGNC Symbol;Acc:HGNC:7398]		NM_005949;NM_001301272	MT1F			39.8125	12.3858	69.8067	58.525	21.3497	20.1162	10.3036	5.58725	7.8655	6.97679	6.61864	17.2212	17.7711	7.48685	11.9604	36.0011	9.34693	12.3357	8.59758	8.04613	10.9602	11.1232	162.481	21.02	21.591	20.734	61.3081	18.3593	20.5521	9.30553	6.96226	3.61664	15.7261	14.1961	17.5247	12.3367	6.90395	10.6483	128.801	39.4449
PHLDA2	ENSG00000001561	ENST00000314222	BWR1C;HLDA2;IPL;TSSC3	pleckstrin homology like domain family A member 2 [Source:HGNC Symbol;Acc:HGNC:12385]		NM_003311	PHLDA2			22.4336	22.7088	0.246715	10.7839	14.2571	11.9814	16.0843	0.0101534	11.6327	15.204	10.789	13.4391	29.1966	9.04194	0	22.421	14.233	17.3871	9.08e-05	11.9291	8.90374	1.85464	0.000417816	40.4003	19.971	7.49174	25.6971	5.15379	10.7473	20.18	14.722	8.0905	12.9645	1.78e-09	15.555	0.103478	7.41205	41.2074	2.62e-09	0.132715
GZMB	ENSG00000145191	ENST00000216341;ENST00000415355;ENST00000616551;ENST00000382540;ENST00000382542;ENST00000532263;ENST00000554242;ENST00000530830;ENST00000526004	CCPI;CGL-1;CGL1;CSP-B;CSPB;CTLA1;CTSGL1;HLP;SECT	granzyme B [Source:HGNC Symbol;Acc:HGNC:4709]		NM_004131;NM_001346011	GZMB	NR_144343		2.19409	1.29744	0.959762	5.48387	0.30082	0.455424	0.368908	0	0.238547	0.381041	0.435189	0.811875	0.181588	0	0.454437	1.7608	0.86111	11.4582	1.16112	1.2261	0	0.823019	1.14206	0	41.0916	4.63913	1.07246	2.51824	0	0.122195	1.06215	0.701737	0	4.78865	0.119899	0.614855	0.726566	2.41171	1.46201	0
HLA-DPB1	ENSG00000160058	ENST00000418931;ENST00000469120;ENST00000471184;ENST00000488575;ENST00000498038;ENST00000428835;ENST00000416804;ENST00000478189	HLA-DP1B	major histocompatibility complex, class II, DP beta 1 [Source:HGNC Symbol;Acc:HGNC:4940]	Chronic beryllium disease;Granulomatosis with polyangiitis	NM_002121	HLA-DPB1			8.98807	12.8627	0.262303	11.005	1.0033	21.4492	11.9798	13.7851	0.671783	3.1695	0.0982001	18.5443	11.408	24.8147	20.3597	0.472002	44.0122	4.18707	12.3816	9.98668	13.8465	9.67112	6.07991	10.5688	5.59118	5.85164	1.86466	5.37311	1.23154	19.1755	16.3125	15.5653	15.5772	5.6494	15.4917	0.267563	0.392778	10.323	0.0756191	9.83904
MDK	ENSG00000157514	ENST00000405308;ENST00000441869;ENST00000490240;ENST00000359803;ENST00000533952;ENST00000617138;ENST00000395569;ENST00000395566;ENST00000533283;ENST00000481047;ENST00000395565;ENST00000489525;ENST00000407067	FLJ27379;MK;NEGF2	midkine [Source:HGNC Symbol;Acc:HGNC:6972]		NM_001270550;NM_001012334;NM_001270552;NM_002391;NM_001012333;NM_001270551	MDK	NR_073039		3.22522	3.71908	3.38263	3.90846	3.11011	1.34593	1.55766	1.40878	4.14678	2.5639	2.35501	0.558507	2.57637	2.12513	1.6121	1.62806	4.29235	15.5994	1.22605	7.40683	2.43596	2.18327	4.44336	1.54888	3.91559	1.03545	2.46285	2.40187	1.64747	1.42657	7.53802	2.43884	2.10656	13.2939	1.76582	1.6667	2.31932	1.73396	62.9286	0.596966
CP	ENSG00000089289	ENST00000481169;ENST00000479771;ENST00000460674;ENST00000264613;ENST00000494544;ENST00000474204;ENST00000473296;ENST00000463556;ENST00000490639;ENST00000497902;ENST00000462336;ENST00000489736;ENST00000497797;ENST00000471356;ENST00000455472		ceruloplasmin [Source:HGNC Symbol;Acc:HGNC:2295]	Aceruloplasminemia;ACERULOPLASMINEMIAHYPOCERULOPLASMINEMIA INCLUDED	NM_000096	CP	NR_046371		6.89645	4.9729	7.6381	48.2632	2.44403	1.1448	1.07295	2.23109	0.465813	0.5134	2.58844	3.24045	3.68672	1.4987	0.616261	9.36764	0.197731	0.601409	0.93513	0.320453	0.680187	1.46988	27.1017	0.316719	35.6163	14.3887	1.47369	6.76787	1.58488	0.567258	0.43373	0.843627	2.04658	1.83219	2.31902	3.28102	1.3291	0.491812	22.7371	4.18403
FCGR2B	ENSG00000149923	ENST00000236937;ENST00000674150;ENST00000367961;ENST00000358671;ENST00000480308;ENST00000485778	CD32;CD32B;FCG2;FCGR2	Fc fragment of IgG receptor IIb [Source:HGNC Symbol;Acc:HGNC:3618]	Systemic lupus erythematosus;MALARIA SUSCEPTIBILITY TO MALARIA RESISTANCE TO INCLUDED	NM_001002274;NM_001386005;NM_001002273;NM_001190828;NM_001386001;NM_001386006;NM_001386000;NM_001386004;NM_001386002;NM_004001;NM_001386003;NM_001002275	FCGR2B	NR_169827		41.2653	6.53701	27.1203	112.183	24.148	71.833	17.5886	26.1924	21.5582	10.4824	10.4347	85.4837	55.651	7.22645	9.80119	48.777	25.9361	2.34801	22.4858	8.71483	21.9374	38.449	14.3219	26.884	113.345	22.4772	16.6823	38.4149	36.3227	18.772	11.4402	15.4239	15.4571	9.06361	61.5404	77.5215	22.0104	14.4859	5.85788	26.2213
NAMPTP1	ENSG00000141401	ENST00000440465	bA92J19.4;NAMPTL;PBEF2	nicotinamide phosphoribosyltransferase pseudogene 1 [Source:HGNC Symbol;Acc:HGNC:17633]			NAMPTP1			22.2002	13.3481	2.28518	62.8286	25.9795	46.104	14.6842	2.68215	52.3958	24.719	23.0398	58.6921	103.453	28.1863	27.776	58.841	20.6663	19.4265	46.8106	1.7213	21.2623	3.46318	38.4904	108.501	14.7609	32.3479	33.1848	53.8273	33.6329	24.5578	17.1203	23.5815	33.0257	16.5738	2.05593	102.77	61.9418	65.8119	15.582	65.3486
CRABP2	ENSG00000049860	ENST00000368222;ENST00000621784;ENST00000368221;ENST00000368220	CRABP-II	cellular retinoic acid binding protein 2 [Source:HGNC Symbol;Acc:HGNC:2339]		NM_001878;NM_001199723	CRABP2			247.107	958.555	458.671	192.983	368.987	82.7898	524.529	643.381	547.78	754.263	549.926	27.4263	259.535	517.383	443.64	141.564	583.201	871.92	560.957	867.984	518.061	492.729	192.098	57.7209	358.158	507.08	142.777	615.14	314.027	384.619	1130.64	586.671	335.596	817.952	151.024	226.137	366.885	461.6	57.6725	194.862
HCAR2	ENSG00000255073	ENST00000328880	GPR109A;HCA2;HM74A;NIACR1;Puma-g;PUMAG	hydroxycarboxylic acid receptor 2 [Source:HGNC Symbol;Acc:HGNC:24827]		NM_177551	HCAR2			26.1584	36.0439	47.3496	28.6424	36.9479	16.8041	6.29812	32.54	27.2516	34.0687	38.0521	43.5851	47.2638	28.5335	27.3813	61.6713	31.9154	38.9173	43.5791	18.5522	30.7181	31.1891	24.5111	23.4979	18.4474	34.7346	40.7233	28.2681	42.1394	10.4763	27.9963	18.8907	34.4535	22.1918	40.6325	48.2377	42.6997	23.4828	0.555492	45.5091
CSF3	ENSG00000172301	ENST00000583218;ENST00000394149;ENST00000582798;ENST00000225474;ENST00000579852;ENST00000479880;ENST00000331769;ENST00000394148;ENST00000577675	C17orf33;G-CSF;GCSF;MGC45931	colony stimulating factor 3 [Source:HGNC Symbol;Acc:HGNC:2438]		NM_172219;NM_000759;NM_172220;NM_001178147	CSF3	NR_168491;NR_033662;NR_168490;NR_168489		46.6683	14.8977	20.3601	18.2368	18.1156	1.49649	0.584691	21.9213	22.8052	30.2621	26.0024	17.2013	38.8257	39.9305	19.3778	53.1573	8.92238	32.4844	13.8655	29.5603	17.3032	23.3013	37.8572	28.2014	12.1423	7.40298	19.5116	20.3023	16.297	1.21088	16.0868	36.0449	35.2883	23.0438	1.8644	28.1846	20.4618	62.7128	2.53496	17.445
GPAT2	ENSG00000126254	ENST00000486463;ENST00000359548;ENST00000434632;ENST00000453542;ENST00000484440;ENST00000471757;ENST00000482704;ENST00000439254;ENST00000468438;ENST00000488515	CT123	glycerol-3-phosphate acyltransferase 2, mitochondrial [Source:HGNC Symbol;Acc:HGNC:27168]		NM_001321528;NM_001321527;NM_207328;NM_001321526;NM_001321531;NM_001321525;NM_001321530;NM_001321529	GPAT2			0.369363	20.0013	9.80018	7.32106	7.82449	8.50561	16.3244	10.0826	7.99597	50.3279	7.89137	0.274534	12.9728	20.0253	24.3971	10.2493	15.6739	25.4378	22.8199	14.3896	3.42921	8.61101	0.749855	5.94599	1.62175	2.63164	4.42209	6.35256	9.10681	6.84308	9.72608	14.2312	8.1285	4.51004	5.032	4.71118	9.05952	1.04054	2.94847	2.87546
LIF	ENSG00000108559	ENST00000249075;ENST00000403987	CDF;DIA;HILDA	LIF interleukin 6 family cytokine [Source:HGNC Symbol;Acc:HGNC:6596]		NM_002309;NM_001257135	LIF			16.2089	39.8038	19.0247	11.5583	10.7775	2.77847	4.68255	11.6512	10.8315	30.2941	16.6018	12.0656	8.62788	6.69261	4.81765	20.1128	16.5517	71.3463	47.6419	47.4057	21.5836	14.6565	4.57414	7.17428	27.9424	16.4265	9.94556	10.4756	12.5869	5.22036	23.4869	20.6437	13.3024	37.5226	2.68479	17.3411	7.01318	28.4671	0.8092	14.1532
OTUD1	ENSG00000173457	ENST00000376495	DUBA7;OTDC1	OTU deubiquitinase 1 [Source:HGNC Symbol;Acc:HGNC:27346]		NM_001145373	OTUD1			46.7367	20.637	50.4703	42.6607	138.438	282.924	75.1387	63.8288	131.588	24.1563	38.5224	231.42	41.1934	47.0358	60.3532	50.1988	60.2627	70.6024	116.8	16.1453	155.957	62.7309	13.4822	84.9994	52.2766	56.6361	121.59	20.9687	137.485	113.676	47.2776	50.8549	37.7025	16.7723	91.6841	77.9759	78.8494	29.8177	6.30204	53.4335
GPR34	ENSG00000180953	ENST00000378142;ENST00000378138;ENST00000620846;ENST00000649219		G protein-coupled receptor 34 [Source:HGNC Symbol;Acc:HGNC:4490]		NM_001097579;NM_005300	GPR34			16.5202	2.86775	15.7377	6.26561	19.0423	64.3084	25.8057	20.2575	8.01929	13.0703	11.8904	50.359	17.9339	12.5725	9.62765	19.3865	33.7698	2.66129	23.681	6.1416	26.7357	22.0423	1.09468	30.0161	8.37325	9.17549	49.7039	8.70024	31.0326	24.6447	13.6897	16.9924	11.7218	1.74824	56.8616	10.27	11.9437	20.0399	0.664621	13.6916
KDM5D	ENSG00000176148	ENST00000469599;ENST00000317961;ENST00000541639;ENST00000382806;ENST00000492117;ENST00000440077;ENST00000415360;ENST00000485154;ENST00000478891;ENST00000447300	HY;HYA;JARID1D;KIAA0234;SMCY	lysine demethylase 5D [Source:HGNC Symbol;Acc:HGNC:11115]	SPERMATOGENIC FAILURE Y-LINKED 2	NM_004653;NM_001146705;NM_001146706	KDM5D			0.0766734	0	0.0195774	16.1402	23.6216	0.0113719	0	0.0414603	0.0299328	0.0108201	0	0.0676017	18.9144	22.0108	0	16.45	25.8655	18.4151	0.0540095	32.0245	0	0.0949822	0.08412	31.0794	0.0653295	0	38.4962	0.0654963	0	0.0309256	29.4749	0	28.0167	0	0.320725	0.0699159	0.0203892	0.040716	28.7644	0.134617
AL035078.4	ENSG00000145216	ENST00000530348;ENST00000532942		novel protein						7.72489	0	17.9199	1.41186	3.8e-08	5.18058	10.2382	0.000144057	15.4111	12.3302	0	19.6931	5.73234	16.2169	10.2717	1.59656	0.898429	38.4877	7.84517	25.5589	12.154	2.6983	13.6536	0	16.0705	3.19663	8.17304	2.28487	9.79186	5.58366	0	20.9497	6.32001	21.0846	14.192	0	0.000107373	16.4847	27.3709	0.561478
AL034430.2	ENSG00000094916	ENST00000649912		novel protein						7.48227	0	0	8.37704	0	0.00359898	0	3.84032	0	27.3532	12.2927	23.5085	14.2429	0	0	0	0	15.2937	14.0853	0	29.6869	33.3976	17.134	0	0	0	15.5753	12.2185	0	0	0.274817	0.00620888	11.5453	0.0127612	16.921	8.3261	1.6501	0	5.96804	6.93001
CIR1	ENSG00000143320	ENST00000342016;ENST00000464393;ENST00000377973;ENST00000461454;ENST00000472169	CIR	corepressor interacting with RBPJ, CIR1 [Source:HGNC Symbol;Acc:HGNC:24217]		NM_004882	CIR1			263.078	1104.53	616.248	399.279	223.522	95.3814	659.42	743.046	276.52	697.646	715.995	27.8689	175.474	444.952	692.845	112.244	479.747	225.782	337.057	631.727	292.538	266.625	451.453	84.4215	343.095	507.072	146.74	575.225	273.09	510.978	898.12	340.77	552.384	512.07	140.263	260.485	170.229	217.176	446.435	342.567
CLCF1	ENSG00000204287	ENST00000312438;ENST00000533438	BSF-3;BSF3;CISS2;CLC;NNT-1;NNT1;NR6	cardiotrophin like cytokine factor 1 [Source:HGNC Symbol;Acc:HGNC:17412]	Cold-induced sweating syndrome;CRISPONI SYNDROME;CRISPONI/COLD-INDUCED SWEATING SYNDROME 2	NM_013246;NM_001166212	CLCF1			259.524	244.614	124.039	83.1276	55.1583	32.7892	49.8792	196.359	219.65	238.514	205.476	64.2495	129.992	234.641	207.596	126.266	171.569	215.273	202.012	220.173	89.3928	147.245	67.2143	68.4431	167.782	158.884	48.5512	202.539	90.2	65.7456	165.402	375.588	215.678	437.272	50.2863	141.429	208.412	244.044	10.4532	106.788
ZSCAN31	ENSG00000141428	ENST00000481934;ENST00000439158;ENST00000396838;ENST00000611469;ENST00000414429;ENST00000446474;ENST00000344279;ENST00000435857;ENST00000414431;ENST00000453745;ENST00000426434;ENST00000439636;ENST00000447021;ENST00000426756;ENST00000446222;ENST00000434036;ENST00000444081;ENST00000439628;ENST00000476001	ZNF310P;ZNF323	zinc finger and SCAN domain containing 31 [Source:HGNC Symbol;Acc:HGNC:14097]		NM_001135216;NM_145909;NM_001243244;NM_001243242;NM_001135215;NM_001243243;NM_001243241;NM_030899	ZSCAN31			0.972781	1.39014	3.32734	0.871309	3.71544	47.3626	15.503	2.08261	1.14955	0.521387	1.33392	0.884871	1.42022	0.559612	0.290249	0.299669	3.80081	0.748253	1.17581	0.818435	4.96803	0.914247	0.452379	0.240921	0.711961	0.616263	1.43539	0.685995	2.65887	21.9679	2.02013	0.503608	0.525698	1.59349	2.30477	1.18045	0.479659	0.649646	1.92546	1.03973
TMEM114	ENSG00000167642	ENST00000623677;ENST00000620492;ENST00000568335;ENST00000444171;ENST00000624696		transmembrane protein 114 [Source:HGNC Symbol;Acc:HGNC:33227]	CONGENITAL AND JUVENILE CATARACT	NM_001290098;NM_001146336;NM_001290097;NM_001290095	TMEM114			0	21.7319	10.3666	0.37513	7.36837	0.815829	3.82347	13.6052	7.81468	17.7786	8.14605	1.00494	1.27519	4.61513	3.92414	0.529919	11.0015	21.8561	4.57598	28.6197	6.3706	12.1778	2.18638	0.458573	5.2083	4.38693	0.430404	8.88574	5.02473	8.73633	37.9095	6.40329	2.01918	3.83812	0.437983	4.54346	2.5507	3.53982	11.8978	1.87219
NDUFA6	ENSG00000134759	ENST00000498737;ENST00000617763;ENST00000470753	B14;CI-B14;LYRM6;NADHB14	NADH:ubiquinone oxidoreductase subunit A6 [Source:HGNC Symbol;Acc:HGNC:7690]	Isolated complex I deficiency;MITOCHONDRIAL COMPLEX I DEFICIENCY NUCLEAR TYPE 33;Early Onset Isolated Mitochondrial Complex I Deficiency	NM_002490	NDUFA6			0	11.8	5.81321	1.02154	0.504893	0.0853758	2.3769	0.437929	1.05257	0.589809	0.272863	0.312788	5.83292	0.642246	0.110244	0.422687	0.0786494	8.53645	0.193532	0.450214	20.3341	0.596686	0.454767	0.607848	1.20736	5.98212	6.36612	32.8775	11.4877	3.09144	0.168643	0.264714	0.966366	16.4716	2.34206	1.91485	0.464214	0.209439	0.286185	4.34485
RDM1P4	ENSG00000029559	ENST00000606708		RDM1 pseudogene 4 [Source:HGNC Symbol;Acc:HGNC:53920]			RDM1P4			0	0	7.8713	6.44681	0	0	2.44953	0	0	1.00995	1.53484	0	0	37.7959	0	0	1.54831	0	0	1.84524	0	1.90298	1.34578	0	0	2.05308	12.409	0	0	4.8878	2.59611	0	6.261	6.69268	4.16018	0	0	5.7397	0	2.49696
MYL9	ENSG00000173992	ENST00000346786;ENST00000279022	LC20;MLC2;MRLC1;MYRL2	myosin light chain 9 [Source:HGNC Symbol;Acc:HGNC:15754]		NM_181526;NM_006097	MYL9			18.3926	26.5076	11.0732	3.60934	7.86614	2.02028	19.2102	27.2244	21.1675	36.9287	18.2795	1.5466	3.92489	18.1485	9.89716	4.30867	20.3405	19.8104	22.8961	52.4532	16.5583	23.4141	9.85356	0.388478	13.1216	10.0149	5.08495	24.6038	13.0515	15.3593	36.0977	28.0106	17.9151	31.2071	4.10041	2.19433	4.6489	13.6275	24.2212	5.93526
TPM2	ENSG00000101150	ENST00000644325;ENST00000378292;ENST00000329305;ENST00000643485;ENST00000645482;ENST00000647435;ENST00000607559;ENST00000471212;ENST00000486018;ENST00000604975	AMCD1;DA1;NEM4	tropomyosin 2 [Source:HGNC Symbol;Acc:HGNC:12011]	Cap myopathy;Childhood-onset nemaline myopathy;Congenital fiber-type disproportion myopathy;Digitotalar dysmorphism;Sheldon-Hall syndrome;Typical nemaline myopathy;ARTHROGRYPOSIS DISTAL TYPE 1A;MYOPATHY CONGENITAL WITH FIBER-TYPE DISPROPORTION;NEMALINE MYOPATHY 4;ARTHROGRYPOSIS DISTAL TYPE 1	NM_213674;NM_001301226;NM_003289;NM_001301227	TPM2			45.5964	77.0969	22.561	4.66997	35.7196	9.61608	45.5485	29.7916	122.33	19.1192	35.2315	9.03696	11.3776	28.1082	25.848	11.7877	27.1279	214.119	44.4221	59.1843	44.3014	34.5933	11.7483	12.1095	39.0903	35.4389	19.8504	15.0301	25.386	33.7744	47.237	47.9723	12.529	59.5641	6.90391	11.9146	28.2633	23.0824	9.66989	7.02005
H2BC5	ENSG00000132530	ENST00000377777;ENST00000289316	H2B/b;H2BFB;HIST1H2BD	H2B clustered histone 5 [Source:HGNC Symbol;Acc:HGNC:4747]		NM_021063;NM_138720	H2BC5			4.69981	7.48572	17.0383	93.3712	3.0065	5.45141	9.76725	3.59914	5.55806	2.95329	5.23189	1.48927	5.89337	3.1355	6.3174	7.1791	1.86298	6.72758	6.06543	3.58726	7.13123	4.86965	8.51103	2.158	20.9543	17.0233	3.95698	11.6621	4.77452	8.85344	10.486	2.81662	4.26507	5.04959	4.12345	4.63716	3.89135	4.09463	57.9704	5.7083
LSAMP	ENSG00000088451	ENST00000490035;ENST00000333617;ENST00000475403;ENST00000473171;ENST00000498645;ENST00000474851;ENST00000539563	IGLON3;LAMP	limbic system associated membrane protein [Source:HGNC Symbol;Acc:HGNC:6705]		NM_002338;NM_001318915	LSAMP			6.07304	22.2843	37.7256	17.0148	0.29064	0.286816	2.47253	6.52663	3.32544	7.2814	3.87924	0.122835	0.497243	0.0462014	9.05589	0.826586	4.1514	3.84566	1.64389	1.44542	0.156647	0.00752524	27.8752	0.663945	22.5474	20.0459	1.79306	9.87767	1.09978	0.0192917	0.735773	3.15426	0.0353706	7.11773	1.07255	1.05707	0.0410759	2.62141	0.186439	17.313
SOCS1	ENSG00000196369	ENST00000332029;ENST00000644787	Cish1;JAB;SOCS-1;SSI-1;TIP3	suppressor of cytokine signaling 1 [Source:HGNC Symbol;Acc:HGNC:19383]		NM_003745	SOCS1			46.7508	36.2135	40.1918	22.101	41.6113	3.37224	1.48935	27.3049	74.3835	41.7551	43.6053	57.391	38.4143	61.7291	59.6215	39.7602	48.7913	52.9657	47.6174	34.9779	18.8725	51.1007	17.8129	50.5662	29.4384	34.1892	52.0492	29.6391	34.129	5.6354	25.0438	60.4196	60.8452	24.7863	10.456	46.3001	51.3111	42.2078	8.55928	39.6881
SMN2	ENSG00000154001	ENST00000511812;ENST00000626847;ENST00000506734;ENST00000380742;ENST00000380743;ENST00000503678;ENST00000511873;ENST00000509805;ENST00000505346;ENST00000514914;ENST00000508258;ENST00000507458;ENST00000614240;ENST00000380741;ENST00000628696;ENST00000638794	BCD541;GEMIN1;SMNC;TDRD16B	survival of motor neuron 2, centromeric [Source:HGNC Symbol;Acc:HGNC:11118]	Proximal spinal muscular atrophy type 1;Proximal spinal muscular atrophy type 2;Proximal spinal muscular atrophy type 3;Proximal spinal muscular atrophy type 4;SPINAL MUSCULAR ATROPHY TYPE I;SPINAL MUSCULAR ATROPHY TYPE II;SPINAL MUSCULAR ATROPHY TYPE III;SPINAL MUSCULAR ATROPHY TYPE IV	NM_022877;NM_022875;NM_022876;NM_017411	SMN2			0	25.7317	10.4464	19.6274	37.3805	19.7429	24.78	35.8178	27.5422	5.85383	15.5115	12.4051	1.21312	17.6912	16.0231	0	0	30.9809	0	1.66031	1.46283	0	0.876139	1.88208	0.189595	27.9434	0.83238	23.4082	10.0874	26.6152	22.6991	13.2599	0	0.4625	2.14009	1.45963	0	16.5234	0	23.7133
AL591806.2	ENSG00000119616	ENST00000289779;ENST00000470694		novel transcript, TSTD1 - F11R readthrough						15.0946	10.7797	7.68433	7.7911	2.9697	16.7096	16.3302	16.5594	6.41728	11.1175	12.1982	10.2578	8.29675	11.2012	19.8355	9.16264	15.221	3.21043	8.96225	13.4068	18.2367	18.1249	8.74889	4.03831	7.5475	13.3614	13.2161	6.01366	12.2284	11.1538	9.33517	10.1447	7.61464	13.9064	18.0759	9.75483	5.53522	11.6036	41.7605	9.62091
TMSB4XP6	ENSG00000023734	ENST00000415187	dJ1071L10.1;TMSB4L;TMSL6	TMSB4X pseudogene 6 [Source:HGNC Symbol;Acc:HGNC:11888]			TMSB4XP6			6.41173	2.80081	17.3921	6.19594	17.9008	10.0879	7.49232	21.9284	5.451	6.34468	15.1634	2.71912	0	16.5864	9.13021	7.73381	2.10144	32.3634	20.3361	12.9601	27.1572	34.9017	12.0902	8.14862	13.3884	14.7406	2.26651	13.9015	7.02548	16.8264	37.1991	4.83815	4.21797	8.91561	16.4806	10.7744	11.7428	14.5108	14.4832	0
MCEMP1	ENSG00000215305	ENST00000333598;ENST00000597445;ENST00000598851	C19orf59;MGC132456	mast cell expressed membrane protein 1 [Source:HGNC Symbol;Acc:HGNC:27291]		NM_174918	MCEMP1			0	2.36991	12.503	0.645948	2.47338	1.14039	3.40195	5.42776	0.176791	12.88	12.0961	0.187438	0.432402	20.868	12.5286	1.92647	3.42832	0.448029	1.64738	9.98182	1.70951	2.54665	36.1121	1.85386	0.808248	1.7944	0.600913	4.27067	3.90962	3.3821	2.74166	2.29192	7.30889	6.40589	1.83558	1.49294	0.976565	1.68935	2.18627	9.82448
OAS3	ENSG00000130726	ENST00000680090;ENST00000679812;ENST00000681346;ENST00000681002;ENST00000681572;ENST00000680230;ENST00000679505;ENST00000680044;ENST00000680966;ENST00000548514;ENST00000681497;ENST00000551007;ENST00000681665;ENST00000681594;ENST00000228928;ENST00000679547;ENST00000681134;ENST00000679517;ENST00000681764;ENST00000679912;ENST00000680438;ENST00000681147;ENST00000681527;ENST00000681007;ENST00000679354…		2'-5'-oligoadenylate synthetase 3 [Source:HGNC Symbol;Acc:HGNC:8088]		NM_006187	OAS3			35.4925	25.8748	12.6753	16.8098	7.95667	5.06741	8.11292	18.4726	29.9482	42.8919	42.7212	35.0239	38.114	56.8982	47.8136	42.2699	14.0354	25.8033	28.8974	11.803	11.384	19.1241	27.6822	18.3699	7.85875	15.4123	10.4745	34.4207	8.14506	6.33695	14.1583	40.4557	72.5399	33.0433	6.27586	38.8425	43.883	31.6815	223.417	35.7638
FOLR3	ENSG00000186409	ENST00000622388;ENST00000612844;ENST00000611028;ENST00000546166;ENST00000442948;ENST00000545379	FR-G;FRÃŽÂ³	folate receptor gamma [Source:HGNC Symbol;Acc:HGNC:3795]		NM_001318045;NM_000804	FOLR3			2.79605	2.09337	0.798041	0.866543	0.778571	0.554085	1.2062	1.55981	1.22618	2.45596	0.490614	0.633354	25.0393	0	2.34966	0.79868	2.0442	1.67397	1.57554	2.2013	2.49079	0.536772	2.17545	0.917711	3.59848	0.536161	2.49876	1.50776	0.316435	3.84993	0.758421	1.3147	1.23881	3.07821	0.581249	36.812	13.6629	0.499944	0.326834	1.73307
MYO1G	ENSG00000079246	ENST00000495831;ENST00000483585;ENST00000488554;ENST00000463516;ENST00000258787;ENST00000648014;ENST00000480503;ENST00000464434	HA-2	myosin IG [Source:HGNC Symbol;Acc:HGNC:13880]		NM_033054	MYO1G			21.9028	5.89476	7.03142	24.0035	8.39401	19.5937	3.41522	4.36713	9.73483	9.67766	9.39196	37.0346	36.8177	12.5995	15.9079	36.8349	3.14695	4.21769	5.27497	6.43712	4.05733	10.8107	43.4388	26.8912	15.2893	5.12481	14.2142	14.9859	8.06555	6.48623	5.36409	7.10321	18.3216	5.79254	19.2209	47.5072	12.4092	20.9762	151.493	12.7211
NAIPP1	ENSG00000140743	ENST00000504546;ENST00000425529;ENST00000502493		NAIP pseudogene 1 [Source:HGNC Symbol;Acc:HGNC:54492]			NAIPP1			5.90338	2.49246	18.3426	6.77987	16.5578	22.187	8.53805	9.85724	7.4153	3.8102	6.03082	38.8619	15.4593	2.58242	7.26228	13.5798	14.6727	3.12467	6.89923	1.85512	11.4438	12.4815	3.27206	19.7317	0.0676065	2.60514	18.8866	6.58868	5.31902	15.7679	8.43567	5.28221	2.55917	2.36389	13.0051	10.2077	7.46776	9.05401	6.52727	11.0484
PER1	ENSG00000171314	ENST00000317276;ENST00000581082;ENST00000582719;ENST00000583677;ENST00000585284;ENST00000579098;ENST00000578089;ENST00000578950;ENST00000354903;ENST00000583559;ENST00000581395;ENST00000585095;ENST00000577424;ENST00000579203;ENST00000578223;ENST00000579065;ENST00000581703;ENST00000577253;ENST00000584202	PER;RIGUI	period circadian regulator 1 [Source:HGNC Symbol;Acc:HGNC:8845]		NM_002616	PER1			0.779929	4.38557	4.34897	28.4265	7.05831	14.1791	10.3492	1.52332	4.44058	0.711089	0.872071	5.2312	5.3349	0.446357	1.08799	5.1001	6.67597	5.36116	2.55768	3.58888	6.77959	2.94559	1.54735	4.81795	8.56057	4.57888	9.40823	2.24769	9.58408	9.82433	3.57495	1.95084	1.22338	2.29223	21.7932	4.46039	0.927207	1.67011	6.48629	2.60847
CCL4	ENSG00000166710	ENST00000615863;ENST00000621626;ENST00000613947	Act-2;AT744.1;LAG1;MIP-1-beta;SCYA4	C-C motif chemokine ligand 4 [Source:HGNC Symbol;Acc:HGNC:10630]		NM_002984	CCL4			12962.4	10242.2	8374.99	12769.6	8109.61	7667.3	3037.1	6522.69	11235.3	10071.9	10917.5	18895	18140.9	10979.4	11032.2	21968.7	7810.09	10502.6	9366.3	6555.61	6340.06	8637.02	9877.37	17312.2	9276.56	9880.84	13841	12229.7	10008.5	5358.07	6133.38	9101.81	13738.8	11344.3	6257.41	19125.8	14213.7	16941.1	609.527	15810.8
THBS1	ENSG00000241837	ENST00000397591;ENST00000260356;ENST00000497720;ENST00000466755;ENST00000490247;ENST00000560894;ENST00000484734;ENST00000559746	THBS;THBS-1;TSP;TSP-1;TSP1	thrombospondin 1 [Source:HGNC Symbol;Acc:HGNC:11785]		NM_003246	THBS1			12.5794	0.867679	10.7794	21.8282	16.7442	48.8681	11.8291	7.69612	16.0736	1.0255	0.741641	36.691	29.4623	10.6837	10.1537	34.5491	9.31668	6.85844	9.32865	2.10272	8.14604	45.1557	1.13567	28.9414	7.44781	7.08841	53.6274	13.8535	14.8431	15.0633	2.49437	4.32773	3.11967	2.88316	45.4183	28.9439	8.78943	13.6424	5.12238	9.47525
RGS1	ENSG00000143119	ENST00000367459;ENST00000474373;ENST00000462589;ENST00000583155;ENST00000469578;ENST00000498352	1R20;BL34;IER1;IR20	regulator of G protein signaling 1 [Source:HGNC Symbol;Acc:HGNC:9991]		NM_002922	RGS1			134.739	265.612	262.175	259.2	220.399	212.386	459.819	311.82	85.3115	39.4251	87.4805	97.8753	55.7039	25.8241	58.9955	60.8793	333.731	166.963	369.478	198.655	382.021	204.909	15.6596	38.2033	406.897	414.79	145.226	61.1478	192.785	323.693	367.794	125.351	35.2837	102.501	529.779	50.0634	54.7777	90.4059	134.748	61.5924
CARS1	ENSG00000161013	ENST00000531387;ENST00000397111;ENST00000484484;ENST00000278224;ENST00000380525;ENST00000466442;ENST00000470221;ENST00000526890;ENST00000529772;ENST00000465240;ENST00000439280;ENST00000465207;ENST00000524825;ENST00000527330;ENST00000465331	CARS	cysteinyl-tRNA synthetase 1 [Source:HGNC Symbol;Acc:HGNC:1493]	Inflammatory myofibroblastic tumor;MICROCEPHALY DEVELOPMENTAL DELAY AND BRITTLE HAIR SYNDROME;Microcephaly Developmental Delay and Brittle Hair and Nails	NM_001751;NM_001378137;NM_001378140;NM_139273;NM_001378138;NM_001378139;NM_001014437;NM_001194997;NM_001378136	CARS1	NR_036542;NR_165428;NR_165430;NR_165429		31.4637	50.3053	30.1735	21.834	18.1161	1.06177	1.86616	21.6585	20.276	19.0816	19.9933	10.1403	16.1802	11.3471	19.2961	22.5894	0.956914	49.4308	2.21953	21.3442	14.9213	32.2216	61.6344	26.2588	44.3826	40.6129	23.3931	46.3372	16.1893	24.3072	31.0233	26.8927	10.7946	44.0079	1.96735	19.8121	21.2557	12.5218	0.761152	16.3444
AKR1C3	ENSG00000110074	ENST00000605781;ENST00000470862;ENST00000480822;ENST00000602997;ENST00000439082;ENST00000605149;ENST00000380554;ENST00000480697;ENST00000605322;ENST00000603312;ENST00000603484	DDX;HAKRB;HSD17B5;KIAA0119;PGFS	aldo-keto reductase family 1 member C3 [Source:HGNC Symbol;Acc:HGNC:386]		NM_001253908;NM_003739;NM_001253909	AKR1C3			0.211543	1.29325	3.17275	6.10354	1.28073	0.948273	1.8789	1.58803	1.27692	3.92983	5.62254	1.43541	4.46958	12.8252	9.28755	2.12894	0.654588	1.68042	0.858506	6.35909	1.31396	4.38818	22.5838	3.65511	1.22355	4.56511	0.593655	1.33361	2.45104	2.04488	4.2636	4.1525	3.97818	2.01199	2.82763	2.03656	1.81885	3.79238	0.36246	2.64436
CD274	ENSG00000169413	ENST00000381577;ENST00000498261;ENST00000474218;ENST00000492923;ENST00000381573	B7-H;B7-H1;B7H1;PD-L1;PDCD1LG1;PDL1	CD274 molecule [Source:HGNC Symbol;Acc:HGNC:17635]		NM_014143;NM_001267706	CD274	NR_052005		209.036	131.289	84.8767	77.0028	46.3587	8.24246	35.1999	77.395	154.866	236.524	128.135	117.387	115.114	221.54	231.375	89.4037	74.5869	147.679	118.582	91.989	64.0282	96.246	108.314	56.2649	75.3851	101.294	47.1431	127.506	72.3108	36.6462	68.7311	147.331	240.954	132.892	42.9218	118.591	168.429	97.2755	322.548	96.4603
CKS1BP3	ENSG00000172322	ENST00000600888		CDC28 protein kinase regulatory subunit 1B pseudogene 3 [Source:HGNC Symbol;Acc:HGNC:24233]			CKS1BP3			0	0	6.9319	2.5045	1.8999	0	0	0	0.475767	0	0	3.49795	6.4979	0	0	2.13604	0	0	1.15832	1.65e-05	0	0	0	4.5761	0	6.96539	0	5.50423	0.310115	0	2.24522	0	0	0	7.88954	0	7.99164	0	0	0
AL021068.1	ENSG00000136143	ENST00000452472		ATP synthase 6 (MTATP6) pseudogene						0	5.13729	5.71898	23.7004	2.95089	1.98303	2.67029	0	0	0	5.33532	2.10178	0	0	0	3.22092	5.22522	0	2.32417	1.93372	14.3037	3.95683	0	2.90003	11.218	2.10835	14.6194	0	10.7662	0	0	2.11443	0	3.61067	16.6036	4.03993	0	0	3.36047	3.11525
PDE4B	ENSG00000136830	ENST00000329654;ENST00000341517;ENST00000423207;ENST00000531358;ENST00000532040;ENST00000526666;ENST00000412480;ENST00000371048;ENST00000490695;ENST00000491340;ENST00000528771;ENST00000371045;ENST00000531025;ENST00000526197;ENST00000480109;ENST00000534463;ENST00000524999;ENST00000483863	DPDE4	phosphodiesterase 4B [Source:HGNC Symbol;Acc:HGNC:8781]		NM_001037341;NM_001297440;NM_002600;NM_001297441;NM_001037340;NM_001037339;NM_001297442	PDE4B			26.225	1.59746	12.8256	17.6672	16.2656	52.8797	18.8386	9.63979	5.81056	9.51028	3.74818	47.6544	25.3511	10.0307	11.4291	26.7442	17.7195	1.70846	8.58791	2.46407	27.0271	23.6449	23.5775	17.2256	9.20728	8.16548	39.2043	14.0772	20.6792	16.5451	10.1585	9.74015	21.5981	6.84397	90.2203	23.0444	11.7995	14.9976	82.3173	8.70286
PLOD2	ENSG00000090615	ENST00000461497;ENST00000282903;ENST00000360060;ENST00000494950;ENST00000495700;ENST00000475505;ENST00000478436;ENST00000460520;ENST00000469350;ENST00000480704	LH2	procollagen-lysine,2-oxoglutarate 5-dioxygenase 2 [Source:HGNC Symbol;Acc:HGNC:9082]	Bruck syndrome;BRUCK SYNDROME 2;Bruck syndrome type 2	NM_182943;NM_000935	PLOD2			13.9374	1.17454	3.36329	32.9637	2.14814	9.50764	2.49627	1.00925	2.41534	0.769659	2.31943	13.8539	13.802	1.59943	0.793627	21.2718	0.720099	1.07717	1.50087	0.193854	1.38562	2.55728	0.596535	2.31671	32.7802	4.32408	2.69628	5.73803	1.30058	2.02991	0.916155	0.613331	4.86754	2.78641	8.08542	11.2458	1.89743	3.04034	0.901288	13.0193
CYP19A1	ENSG00000132357	ENST00000396402;ENST00000396404;ENST00000559878;ENST00000490076;ENST00000559653;ENST00000557934;ENST00000439712;ENST00000558066;ENST00000561075;ENST00000558328;ENST00000478421;ENST00000453807;ENST00000405913;ENST00000557858;ENST00000559980;ENST00000405011;ENST00000559646;ENST00000561066;ENST00000492852;ENST00000613097	ARO;ARO1;aromatase;CPV1;CYAR;CYP19;P-450AROM	cytochrome P450 family 19 subfamily A member 1 [Source:HGNC Symbol;Acc:HGNC:2594]	AROMATASE DEFICIENCY;AROMATASE EXCESS SYNDROME	NM_000103;NM_001347249;NM_001347250;NM_001347251;NM_001347252;NM_001347253;NM_001347254;NM_001347255;NM_031226;NM_001347248;NM_001347256	CYP19A1			3.83268	0.919236	0.14521	1.82816	1.17167	0.16344	0.716091	0	4.60695	0.583257	0.859853	0.770802	0.594056	1.27798	1.12141	0.708176	0.817075	34.6206	2.62247	1.19595	1.28653	0.697508	0.378982	0	2.28149	1.12109	0.696289	0.45541	0.743825	0.716257	0.775347	1.76034	0	8.66747	1.15881	0.212052	0.508637	1.86816	7.16828	0
AL645933.1	ENSG00000142186	ENST00000440087		HLA complex group 4 (HCG4) pseudogene						4.73909	0.199504	4.11719	0	2.27625	1.25195	2.01153	5.43518	4.02051	7.95069	9.15719	2.47938	0.551143	2.02673	3.00546	0.406333	3.65374	2.16804	10.1631	4.10268	5.51138	4.43299	17.9525	1.57161	0.153656	0.500827	2.96325	5.2371	3.85793	2.08317	0.832371	6.61974	3.10437	4.41598	0.84383	0.209792	1.25901	1.27983	34.5751	1.7413
PPP1R15A	ENSG00000149925	ENST00000200453;ENST00000600406	GADD34	protein phosphatase 1 regulatory subunit 15A [Source:HGNC Symbol;Acc:HGNC:14375]		NM_014330	PPP1R15A			632.031	680.049	1124.45	1293.15	2705.48	3530.82	1685.22	1182.98	1161.44	614.324	747.706	2283.2	838.702	588.905	709.217	1227.6	1770.69	855.438	1127.72	682.319	1717.67	876.086	294.911	1882.38	1164.42	1076.73	2390.14	585.532	2389.96	2733.18	1186.06	757.235	734.397	586.655	3438.85	1003.15	836.128	882.337	101.552	955.925
VNN2	ENSG00000126860	ENST00000418593;ENST00000326499;ENST00000422400;ENST00000392389;ENST00000525270;ENST00000525674;ENST00000525289;ENST00000532053;ENST00000528801;ENST00000533835;ENST00000531279;ENST00000526157;ENST00000526192;ENST00000524919;ENST00000530536;ENST00000532012	FOAP-4;GPI-80	vanin 2 [Source:HGNC Symbol;Acc:HGNC:12706]		NM_004665;NM_078488;NM_001242350	VNN2	NR_110144;NR_110143;NR_034173;NR_034174;NR_110146;NR_110145		17.4016	1.10262	9.63238	10.4596	19.3145	18.8697	5.31372	8.96045	27.5149	2.33625	1.20747	18.6948	20.5118	4.90841	13.0595	14.0333	5.89013	2.00714	11.803	3.48301	16.3397	11.4152	72.389	25.0938	31.2024	13.3951	23.6898	6.84926	33.4994	13.2567	5.04241	16.2671	1.23386	2.1739	25.1473	5.01729	10.8873	12.8747	12.2804	2.88323
SMN1	ENSG00000181852	ENST00000503079;ENST00000380707;ENST00000514951;ENST00000506239;ENST00000506163;ENST00000518504;ENST00000507905;ENST00000513228;ENST00000510679;ENST00000351205;ENST00000625245	BCD541;GEMIN1;SMA;SMA1;SMA2;SMA3;SMA@;SMNT;TDRD16A	survival of motor neuron 1, telomeric [Source:HGNC Symbol;Acc:HGNC:11117]	Proximal spinal muscular atrophy type 1;Proximal spinal muscular atrophy type 2;Proximal spinal muscular atrophy type 3;Proximal spinal muscular atrophy type 4;SPINAL MUSCULAR ATROPHY TYPE I;SPINAL MUSCULAR ATROPHY TYPE II;SPINAL MUSCULAR ATROPHY TYPE III;SPINAL MUSCULAR ATROPHY TYPE IV	NM_022874;NM_000344;NM_001297715	SMN1			3.75479	24.8162	38.7203	17.4559	21.0017	21.836	20.0294	39.6291	25.2515	12.0848	24.9049	6.18169	4.18096	9.35454	15.9736	2.88414	22.9557	75.2025	2.30167	3.83157	3.79081	3.40057	1.18742	3.01543	2.03104	41.8347	1.86175	12.1026	52.9683	33.5131	19.2514	12.4603	2.56622	1.88672	1.57528	4.5146	2.47164	28.1037	1.291	18.7564
FCRLA	ENSG00000196976	ENST00000350710;ENST00000367949;ENST00000367959;ENST00000540521;ENST00000546024;ENST00000674251;ENST00000674323;ENST00000367957;ENST00000236938;ENST00000465403;ENST00000349527;ENST00000294796;ENST00000309691;ENST00000367953;ENST00000367950;ENST00000470841	FCRL;FCRLb;FCRLc1;FCRLc2;FCRLd;FCRLe;FCRLM1;FCRLX;FREB;MGC4595	Fc receptor like A [Source:HGNC Symbol;Acc:HGNC:18504]		NM_001184871;NM_001184872;NM_032738;NM_001366196;NM_001184870;NM_001184867;NM_001184866;NM_001366195;NM_001184873	FCRLA			4.60424	2.00344	1.14083	5.8375	0.495263	0.391826	0.710513	0.695607	0.794098	0.650195	0.755423	2.10801	1.63395	0	0.306319	0.386749	0.132785	5.48074	1.95968	0.43889	0.873159	0.395651	4.25277	0.257467	34.3362	5.6742	0.208507	1.98571	0.386169	0.782804	1.14575	0.283876	0.503202	3.0405	1.35811	1.60311	1.60451	0.893668	0.674326	0.425648
NEURL3	ENSG00000133606	ENST00000451794;ENST00000310865;ENST00000435380;ENST00000444588	Lincr;LOC93082;RNF132	neuralized E3 ubiquitin protein ligase 3 [Source:HGNC Symbol;Acc:HGNC:25162]		NM_001285485;NM_001285486	NEURL3	NR_104346		31.0292	23.8806	17.1222	24.14	28.0752	1.95723	0.891849	8.3708	37.3107	27.1403	16.7607	64.9046	34.1136	27.0062	32.823	45.4121	26.8899	25.7285	32.5006	8.28026	20.9654	24.6318	11.8545	36.3707	20.2646	26.233	32.8702	14.9312	32.5521	5.16386	17.0854	23.08	28.43	14.5394	8.93601	54.6927	37.2322	21.4977	61.8493	22.4933
ZFY	ENSG00000230124	ENST00000383052;ENST00000625061;ENST00000469869;ENST00000443793;ENST00000449237;ENST00000478783;ENST00000155093	ZNF911	zinc finger protein Y-linked [Source:HGNC Symbol;Acc:HGNC:12870]		NM_001369702;NM_001369707;NM_001369704;NM_001369709;NM_001145276;NM_001145275;NM_001369710;NM_001369708;NM_001369706;NM_001369703;NM_001369705;NM_003411	ZFY			0	0.134162	0.152533	20.0576	13.4154	0	0.136947	0	0	0.292511	0.124864	0.218564	16.1845	12.4929	0	13.0188	24.2445	7.69666	0.10256	13.0264	0.128886	0.0944193	0.309306	22.0875	0.102678	0	29.8308	0	0	0	9.68929	0	12.0817	0	1.26466	0.0899364	0	0	5.92254	0
DPYSL3	ENSG00000260314	ENST00000398514;ENST00000343218;ENST00000520473;ENST00000507309;ENST00000523458;ENST00000508042;ENST00000519672;ENST00000512722;ENST00000504965	CRMP4;DRP-3;ULIP	dihydropyrimidinase like 3 [Source:HGNC Symbol;Acc:HGNC:3015]		NM_001387;NM_001197294	DPYSL3			30.729	164.677	47.0774	74.8793	56.2295	5.30824	54.9642	48.6622	44.4322	118.912	154.098	12.6186	74.1692	48.5692	58.5419	81.4372	28.9788	140.516	63.5365	136.873	33.7546	61.2476	215.423	14.761	181.476	81.4788	12.0943	85.285	78.0139	20.7753	52.4489	35.3073	38.1086	169.472	22.2564	69.8442	56.365	149.205	13.1123	42.2948
SLAMF7	ENSG00000212907	ENST00000488819;ENST00000368043;ENST00000368042;ENST00000359331;ENST00000495334;ENST00000484221;ENST00000458104;ENST00000444090;ENST00000458602;ENST00000441662;ENST00000621377	19A;CD319;CRACC;CS1	SLAM family member 7 [Source:HGNC Symbol;Acc:HGNC:21394]		NM_021181;NM_001282595;NM_001282590;NM_001282592;NM_001282596;NM_001282593;NM_001282588;NM_001282591;NM_001282589;NM_001282594	SLAMF7			539.289	991.338	524.963	487.064	194.104	65.5659	145.364	459.124	536.739	1437.86	1111.58	302.868	514.827	1127.94	1196.5	498.351	404.443	558.519	527.796	554.352	204.479	383.429	854.241	323.173	401.587	647.593	306.065	886.304	310.72	142.55	359.224	778.334	1370.94	832.415	100.221	437.117	644.403	670.543	2248.49	887.074
MPEG1	ENSG00000093167	ENST00000361050	MPG1	macrophage expressed 1 [Source:HGNC Symbol;Acc:HGNC:29619]		NM_001039396	MPEG1			59.8639	15.1765	48.97	23.3155	75.2491	155.943	50.8782	44.5754	38.1528	28.6547	11.1712	170.344	105.046	30.6243	25.8238	116.608	80.4577	5.61266	71.3777	13.0128	70.7784	77.3417	18.9367	140.028	31.5981	27.9219	179.436	32.8191	84.2678	67.125	43.2486	45.7512	50.7114	4.32964	169.897	77.6546	54.844	78.8534	11.6899	31.2397
IGFBP4	ENSG00000204256	ENST00000269593	BP-4;HT29-IGFBP;IBP4;IGFBP-4	insulin like growth factor binding protein 4 [Source:HGNC Symbol;Acc:HGNC:5473]		NM_001552	IGFBP4			2.60621	0.354293	0.576055	0.647816	3.33953	10.6309	0.923131	0.561139	4.98472	4.77902	1.04823	6.36152	2.19467	5.10278	1.92525	3.48755	1.70386	1.23115	2.40775	0.658515	4.16116	3.39872	1.85206	4.32826	0.810184	0.552192	4.27221	1.3209	2.28046	3.08136	1.62886	4.27691	4.73616	0.693361	7.38235	1.63232	3.30168	2.70134	37.9781	0.868903
PDK4	ENSG00000165672	ENST00000005178;ENST00000473796;ENST00000468445;ENST00000498190;ENST00000473301		pyruvate dehydrogenase kinase 4 [Source:HGNC Symbol;Acc:HGNC:8812]		NM_002612	PDK4			1.05959	1.61833	8.04905	18.5489	9.71757	51.2585	26.3741	5.75503	2.8144	1.17662	2.28758	5.09082	2.77327	2.11519	2.74878	3.99632	16.1386	1.89588	3.94439	4.12794	13.249	4.57315	3.08217	5.82045	5.10422	6.79965	15.8615	1.64179	8.33148	28.2024	7.81357	1.86001	1.43493	0.712098	57.4202	2.90279	1.51844	2.95563	22.2979	2.57968
ST20	ENSG00000100029	ENST00000562759;ENST00000478497;ENST00000485386	HCCS-1	suppressor of tumorigenicity 20 [Source:HGNC Symbol;Acc:HGNC:33520]			ST20	NR_037652;NR_037653		29.8315	68.6519	27.0289	8.92282	28.9846	7.33176	40.4762	31.7271	49.9866	37.9192	40.9775	3.88611	15.1916	36.4124	20.0504	4.20766	39.841	102.621	31.072	60.9718	36.769	25.4945	17.029	6.62715	31.2377	41.1353	11.27	26.6905	26.8096	57.1997	45.7096	29.2461	20.2098	34.205	7.62847	11.2941	16.6347	28.1038	19.1871	11.8231
RNA5SP82	ENSG00000111752	ENST00000516707	RN5S82	RNA, 5S ribosomal pseudogene 82 [Source:HGNC Symbol;Acc:HGNC:42859]			RNA5SP82			0	33.108	0	2.22392	15.7911	6.12194	2.69776	0	14.0198	10.7732	2.72812	0	11.783	33.5138	27.759	5.11314	9.09222	2.56178	12.1395	10.6786	8.45833	8.21267	15.1847	20.4644	11.5443	6.63054	0	6.53593	0	2.7798	3.53332	13.4874	13.7131	7.24251	4.87594	10.5619	11.5051	10.8614	13.2667	18.6011
XAF1	ENSG00000079332	ENST00000573760;ENST00000575369;ENST00000576341;ENST00000574394;ENST00000346752;ENST00000361842;ENST00000576459;ENST00000572546;ENST00000575267;ENST00000572107;ENST00000576724;ENST00000571217;ENST00000575147;ENST00000574907;ENST00000571135;ENST00000574962;ENST00000571673;ENST00000572495;ENST00000573518	BIRC4BP;HSXIAPAF1;XIAPAF1	XIAP associated factor 1 [Source:HGNC Symbol;Acc:HGNC:30932]		NM_001353137;NM_199139;NM_001353140;NM_001353135;NM_001353136;NM_001353134;NM_001353138;NM_017523;NM_001353139	XAF1	NR_046398		74.6156	29.3509	14.1989	25.8689	16.8898	7.80039	9.35867	31.7686	52.4295	59.9069	55.0988	65.7274	53.9772	94.9315	88.887	74.8933	22.0402	36.1511	40.0904	7.93186	20.7417	49.1047	44.6509	47.2993	5.29863	21.3174	23.9568	49.0309	20.7975	8.77624	23.4103	59.1154	76.3003	28.446	18.0015	80.1824	53.0328	56.4183	125.468	56.2507
NT5C3A	ENSG00000123384	ENST00000643244;ENST00000610140;ENST00000456458;ENST00000409467;ENST00000473083;ENST00000409787;ENST00000461851;ENST00000464840;ENST00000449201;ENST00000497542;ENST00000405342;ENST00000381626	cN-III;hUMP1;NT5C3;p36;P5'N-1;PN-I;POMP;PSN1;UMPH;UMPH1	5'-nucleotidase, cytosolic IIIA [Source:HGNC Symbol;Acc:HGNC:17820]	Hemolytic anemia due to pyrimidine 5' nucleotidase deficiency;Uridine 5-prime monophosphate hydrolase deficiency hemolytic anemia due to;HEMOLYTIC ANEMIA DUE TO UMPH1 DEFICIENCY	NM_016489;NM_001374335;NM_001374338;NM_001002010;NM_001374337;NM_001166118;NM_001356996;NM_001374339;NM_001002009;NM_001374336	NT5C3A			31.6546	18.7544	16.219	20.3232	8.75701	10.3604	16.9737	16.5635	21.9415	58.8436	40.279	23.7875	33.794	102.752	53.9173	27.2773	11.7424	16.92	15.6029	17.7938	13.2636	22.0343	30.206	9.72386	10.7343	15.7926	11.0431	23.9687	12.0964	9.75647	10.2233	38.6046	78.0936	18.2531	12.8325	24.6335	34.6523	22.4771	282.748	23.2801
HILPDA	ENSG00000134046	ENST00000435296;ENST00000257696;ENST00000481454;ENST00000466473	C7orf68;FLJ21076;HIG-2;HIG2	hypoxia inducible lipid droplet associated [Source:HGNC Symbol;Acc:HGNC:28859]		NM_013332;NM_001098786	HILPDA			10.7205	4.08388	3.64311	75.8027	2.21871	4.61934	2.66528	1.78779	3.65487	3.43764	3.66718	7.96285	29.5956	4.99137	4.1483	40.4664	2.71358	3.50801	1.79101	3.45864	2.39365	5.31346	3.52352	3.90046	55.2923	10.454	3.30566	24.8724	2.24151	2.61675	2.05019	2.26369	4.83539	4.64376	13.2058	24.3763	5.25257	11.5059	4.77379	5.34367
TRGJP1	ENSG00000135272	ENST00000390339	JP1;TCRGJP1	T cell receptor gamma joining P1 [Source:HGNC Symbol;Acc:HGNC:12280]			TRGJP1			0	0	4.37292	2.87681	4.7154	0	3.73108	8.78304	0	32.6727	3.77426	0	0	0	11.7085	0	5.31562	0	3.17429	12.5439	3.70641	2.73679	3.95097	33.005	0	6.43342	0	4.39158	0	0	13.4629	0	4.19907	0	0	1.75691	8.72924	2.6387	13.8384	8.18919
FOLR2	ENSG00000160131	ENST00000449475;ENST00000619261;ENST00000454954;ENST00000541003;ENST00000539412;ENST00000298223;ENST00000536778;ENST00000535625;ENST00000321324;ENST00000538353	FRÃŽÂ²	folate receptor beta [Source:HGNC Symbol;Acc:HGNC:3793]		NM_000803;NM_001113535;NM_001113534;NM_001113536	FOLR2			3.23364	0.533803	1.97874	1.62027	8.42802	35.6339	5.27174	3.08517	8.30702	2.40198	3.15163	15.1225	1.00688	8.08394	4.2156	3.75018	15.2609	0.197244	5.09876	1.86653	9.77257	4.91732	1.27299	10.2074	0.820008	3.21345	23.6669	1.7519	7.45135	20.1465	10.7172	3.49438	2.77712	0.658784	12.7827	1.56925	2.31688	2.51845	1.35546	0.966477
FBXO32	ENSG00000174437	ENST00000517956;ENST00000524000;ENST00000287396;ENST00000443022;ENST00000521719;ENST00000520511	ATROGIN1;Fbx32;MAFbx	F-box protein 32 [Source:HGNC Symbol;Acc:HGNC:16731]		NM_058229;NM_148177;NM_001242463	FBXO32			3.96874	3.24465	4.39067	43.9001	2.02879	2.92796	4.25686	3.2573	3.29402	2.24996	0.742888	2.90749	1.29456	2.49632	1.49403	2.94972	2.41002	3.60659	4.92431	3.55394	4.05508	2.05539	5.41587	0.773448	8.00899	5.12647	2.38691	2.90569	3.49555	3.29289	3.50982	1.45381	1.94911	2.62208	3.50337	1.79871	2.02011	0.334282	6.36635	2.11434
AC092865.3	ENSG00000054219	ENST00000642101		RNA binding protein, fox-1 homolog (C. elegans) 1 (RBFOX1) pseudogene						9.05527	1.53753	1.52164	0	0	4.20533	0	6.41308	22.3658	0.885506	2.31288	2.66504	0	3.44223	8.67476	2.75297	5.04904	0	5.98054	10.5415	1.21396	0	32.8389	2.86729	5.38719	3.76734	0	0	0	1.399	10.8657	15.0745	5.30155	3.94327	6.0808	2.93629	12.1144	6.53138	18.4615	5.7336
MTCO1P12	ENSG00000166548	ENST00000414273		MT-CO1 pseudogene 12 [Source:HGNC Symbol;Acc:HGNC:52014]			MTCO1P12			6.10795	31.6864	5.7729	2.99204	2.50213	6.13662	7.50223	6.88585	3.28601	8.81782	9.23303	5.99366	4.80511	7.70428	7.92425	4.89835	2.08408	1.83394	7.80358	4.38206	88.9161	92.4124	2.50313	7.21016	3.608	58.9747	6.30807	6.31487	8.06955	2.36212	6.6322	6.49161	6.47586	4.88168	7.16125	2.55343	4.88658	6.53899	2.97439	8.00985
EGR2	ENSG00000078668	ENST00000639815;ENST00000242480;ENST00000411732;ENST00000637191;ENST00000493899;ENST00000439032	KROX20	early growth response 2 [Source:HGNC Symbol;Acc:HGNC:3239]	Charcot-Marie-Tooth disease type 1D;Charcot-Marie-Tooth disease type 4E;Dejerine-Sottas syndrome;CHARCOT-MARIE-TOOTH DISEASE DEMYELINATING TYPE 1D;HYPERTROPHIC NEUROPATHY OF DEJERINE-SOTTAS;NEUROPATHY CONGENITAL HYPOMYELINATING 1 AUTOSOMAL RECESSIVE;Neuropathy congenital hypomyelinating 1	NM_001136177;NM_000399;NM_001321037;NM_001136179;NM_001136178	EGR2			5.59647	13.1629	87.0724	26.8454	26.6211	123.264	181.927	27.852	9.21704	14.492	8.2121	7.46831	9.58885	5.04172	4.55801	15.2143	48.6814	5.56453	15.5656	27.8055	46.7813	22.7697	22.7855	11.8624	25.0083	37.8068	37.2523	13.9923	40.5494	104.114	35.8332	7.32145	6.74968	5.91284	166.33	6.97785	6.17622	10.4588	16.2169	7.6826
ENTHD1	ENSG00000134291	ENST00000325157;ENST00000490326	FLJ25421	ENTH domain containing 1 [Source:HGNC Symbol;Acc:HGNC:26352]		NM_152512	ENTHD1			0.916793	16.3612	11.3599	41.4396	1.62591	1.04104	4.18067	4.26488	2.503	6.12256	10.3494	0.270113	3.76507	2.9875	4.9279	5.64643	3.21428	2.32289	2.90464	4.55661	1.80565	1.53387	7.34651	1.76447	9.48729	15.062	2.23618	13.1971	3.20332	2.35381	3.91717	3.75272	5.62934	5.54714	1.57118	3.80197	3.44121	3.37766	4.25686	10.1377
RGCC	ENSG00000233276	ENST00000379359;ENST00000487837	bA157L14.2;C13orf15;RGC-32;RGC32	regulator of cell cycle [Source:HGNC Symbol;Acc:HGNC:20369]		NM_014059	RGCC			329.016	533.359	335.063	1079.44	385.062	146.767	329.889	261.607	260.884	264.957	336.443	150.973	244.621	166.375	207.258	273.004	280.846	598.696	305.689	475.872	284.066	257.12	150.295	158.084	740.63	574.502	177.077	406.83	369.784	301.579	376.067	229.28	210.393	581.895	252.889	278.037	284.042	290.476	39.6616	336.085
HSD11B1	ENSG00000099995	ENST00000615289;ENST00000261465;ENST00000367027;ENST00000367028	HSD11;HSD11B;SDR26C1	hydroxysteroid 11-beta dehydrogenase 1 [Source:HGNC Symbol;Acc:HGNC:5208]	Hyperandrogenism due to cortisone reductase deficiency;Cortisone reductase deficiency 2	NM_005525;NM_001206741;NM_181755	HSD11B1			8.64915	14.2091	38.2888	6.05499	18.1864	4.51001	36.4156	37.1847	9.8403	52.8342	85.7794	4.35512	33.4465	67.2459	32.2308	6.68204	23.4244	4.45638	20.0742	68.3124	57.6516	55.5786	108.246	10.4308	14.4615	15.6537	28.0031	15.6233	25.9272	11.389	36.9779	47.969	39.4656	21.8036	14.4	16.21	18.7348	22.3374	123.226	19.2701
SLC2A3	ENSG00000130429	ENST00000075120;ENST00000543435;ENST00000486749;ENST00000469295;ENST00000479059;ENST00000490763;ENST00000495813;ENST00000544291;ENST00000544936;ENST00000476634;ENST00000541671	GLUT3	solute carrier family 2 member 3 [Source:HGNC Symbol;Acc:HGNC:11007]	HUNTINGTON DISEASE	NM_006931	SLC2A3			50.3969	30.8905	43.6464	355.585	44.0432	30.6055	36.753	21.5231	24.3551	19.6845	37.5701	69.1695	93.227	20.8164	25.3876	152.457	17.991	28.7365	20.7447	17.8783	24.8154	27.935	60.3042	40.092	122.73	73.2957	34.972	91.1186	27.0079	23.2169	19.1123	21.2308	45.9567	30.771	121.758	118.624	20.6929	49.5506	36.2451	61.3256
AC092865.4	ENSG00000213145	ENST00000641832		RNA binding protein, fox-1 homolog (C. elegans) 1 (RBFOX1) pseudogene						0	7.38013	27.3894	3.97404	0	0	2.61581	0	0	12.3971	3.46932	5.33009	3.68649	6.88446	1.44579	0.917655	1.26226	6.7578	3.98703	1.05415	3.64187	6.03857	15.8797	5.73457	0	5.02312	15.14	4.20594	0	5.596	4.65671	1.37041	1.76718	0	4.86464	12.4792	8.48005	0.952493	3.6923	0
RRAS2	ENSG00000184922	ENST00000414023;ENST00000529237;ENST00000256196;ENST00000534746;ENST00000526063;ENST00000532814;ENST00000531807;ENST00000532950;ENST00000531421;ENST00000526717;ENST00000537760	TC21	RAS related 2 [Source:HGNC Symbol;Acc:HGNC:17271]	Noonan Syndrome;NOONAN SYNDROME 12	NM_012250;NM_001102669;NM_001177315;NM_001177314	RRAS2			5.01512	3.15089	1.31634	34.8713	1.08006	0.430885	1.93766	3.57791	1.02707	3.11828	3.08168	1.15128	0.820945	1.8951	1.44936	6.89718	0.846762	7.26078	1.54297	1.67167	0.775342	0.621455	10.617	0.709654	12.1747	6.88331	0.0894024	2.6494	1.33333	0.969046	1.83795	3.76866	0.785116	1.78317	0.69859	1.97239	1.20111	1.9566	0.403745	2.00121
UCHL1	ENSG00000178927	ENST00000514924;ENST00000503431;ENST00000284440;ENST00000381760;ENST00000512419;ENST00000505232;ENST00000504818;ENST00000508768;ENST00000512788;ENST00000472501;ENST00000514764;ENST00000510566	PARK5;PGP9.5;Uch-L1	ubiquitin C-terminal hydrolase L1 [Source:HGNC Symbol;Acc:HGNC:12513]	Early-onset progressive neurodegeneration-blindness-ataxia-spasticity syndrome;Young-onset Parkinson disease;PARKINSON DISEASE 5 AUTOSOMAL DOMINANT SUSCEPTIBILITY TO;SPASTIC PARAPLEGIA 79 AUTOSOMAL RECESSIVE	NM_004181	UCHL1			65.8991	156.451	60.213	136.047	45.0658	22.1922	111.621	61.8494	44.8248	100.166	84.8044	5.23602	63.8173	52.392	85.9081	32.5116	47.7846	189.436	57.1327	115.786	68.9283	101.898	44.6896	15.4688	113.913	101.866	14.3578	198.487	76.1847	97.3943	108.126	64.0437	60.447	108.948	21.5737	51.1358	41.6776	100.408	30.5529	24.4144
GATM	ENSG00000139318	ENST00000396659;ENST00000558362;ENST00000676090;ENST00000675323;ENST00000675158;ENST00000675974;ENST00000674905;ENST00000675701;ENST00000558336;ENST00000561376;ENST00000558916;ENST00000558163;ENST00000558537;ENST00000561148;ENST00000559885;ENST00000558118;ENST00000560538;ENST00000458245;ENST00000527933	AGAT	glycine amidinotransferase [Source:HGNC Symbol;Acc:HGNC:4175]	L-Arginine:glycine amidinotransferase deficiency;Primary Fanconi renotubular syndrome;CEREBRAL CREATINE DEFICIENCY SYNDROME 3;Fanconi renotubular syndrome 1;ARGININE:GLYCINE AMIDINOTRANSFERASE DEFICIENCY	NM_001321015;NM_001482	GATM			149.111	28.9857	43.106	101.267	57.2142	117.849	59.7349	80.291	29.3738	53.1525	28.2087	228.289	326.373	13.519	13.511	214.671	72.7211	30.7465	87.2677	26.0619	73.7799	143.308	18.0497	125.714	53.9862	75.7478	160.992	75.6508	90.6845	43.8907	30.2681	64.1784	117.659	24.0333	244.643	148.51	65.5714	117.437	13.3893	53.5364
NCF1B	ENSG00000008294	ENST00000432102;ENST00000423083;ENST00000435988	SH3PXD1B	neutrophil cytosolic factor 1B pseudogene [Source:HGNC Symbol;Acc:HGNC:32522]			NCF1B	NR_003186		14.4076	17.8507	32.2418	38.186	23.5559	47.1993	15.3722	9.84675	32.4527	41.0144	15.1515	47.9612	41.6079	13.4847	24.9854	49.0082	52.5653	22.0212	32.2603	7.92405	10.9075	19.6868	159.81	38.5123	14.7261	14.2195	55.6563	35.7961	32.0868	21.5071	5.78763	25.8249	27.1213	10.3624	60.5168	37.8558	22.8202	17.7746	213.507	39.2665
TCTEX1D1	ENSG00000125912	ENST00000525663;ENST00000282670;ENST00000528352;ENST00000491611;ENST00000448074;ENST00000489510	FLJ40873	Tctex1 domain containing 1 [Source:HGNC Symbol;Acc:HGNC:26882]		NM_152665	TCTEX1D1			4.00426	3.16462	5.49845	3.50102	4.12897	10.6464	1.56146	5.1013	1.14819	0.169381	0.404053	2.5914	0.49574	1.105	0.279063	7.31891	5.68619	3.42467	5.14533	0.114911	0.417974	1.11631	9.3348	0.287797	2.91933	10.3544	1.345	0	9.72495	9.75191	2.81965	1.60323	0.198018	2.43676	1.10316	3.09369	0.446148	12.0956	13.8948	6.24441
APOD	ENSG00000119929	ENST00000343267;ENST00000458447;ENST00000421243;ENST00000453131;ENST00000463719		apolipoprotein D [Source:HGNC Symbol;Acc:HGNC:612]		NM_001647	APOD			0	1.68511	0.455229	9.39566	0	0	1.19383	0.600846	0.4116	1.0089	0.9762	0	1.75066	0.70077	1.60412	0.410823	0.255797	0	0.0932924	0.0964575	0.485194	0.171799	0.316789	0	1.81927	6.01617	0	1.86538	0.36274	0.507455	0.517569	0.665505	0	0.579823	0.825892	0.926309	0.68049	0.796427	0.585003	0.400115
GADD45G	ENSG00000113583	ENST00000252506;ENST00000375769;ENST00000494726	CR6;DDIT2;GADD45gamma;GRP17	growth arrest and DNA damage inducible gamma [Source:HGNC Symbol;Acc:HGNC:4097]		NM_006705	GADD45G			2.34995	4.36188	7.84809	23.1432	8.75947	4.54931	5.06133	3.6429	3.13745	3.69364	2.69007	7.64174	4.03389	3.04972	1.28165	7.84177	5.73992	6.20991	3.81942	16.8667	4.47773	6.1261	16.3081	6.61308	7.72492	5.2179	6.39819	4.19996	7.72652	4.66442	8.75137	1.17902	2.51058	2.06378	24.9365	4.27574	2.77595	5.20814	67.7536	3.77552
TTC39B	ENSG00000126351	ENST00000512701;ENST00000380853;ENST00000507285;ENST00000507993;ENST00000505732;ENST00000582994;ENST00000506891;ENST00000380850;ENST00000297615	C9orf52;FLJ33868	tetratricopeptide repeat domain 39B [Source:HGNC Symbol;Acc:HGNC:23704]		NM_001168339;NM_152574;NM_001168342;NM_001168340;NM_001168341	TTC39B			9.16981	11.4198	62.7272	4.41492	21.4929	4.41081	14.6949	14.9209	12.5917	7.51276	16.302	10.0114	21.9608	15.7026	10.0425	2.77035	14.1457	9.67862	17.2526	17.6511	6.93828	1.56154	68.4056	4.9615	3.69155	9.87298	17.2461	3.8299	7.36768	10.1457	10.1725	18.7728	6.6766	10.2406	24.7146	7.1472	8.31918	5.87299	8.93605	32.4206
CFD	ENSG00000148484	ENST00000327726;ENST00000592860	ADN;DF;PFD	complement factor D [Source:HGNC Symbol;Acc:HGNC:2771]	Recurrent Neisseria infections due to factor D deficiency;COMPLEMENT FACTOR D DEFICIENCY	NM_001928;NM_001317335	CFD			1.18133	7.77962	3.0568	0.0725163	30.8153	0.480186	6.19955	0	10.4159	0.7172	0.334769	1.43e-07	13.5389	21.5869	6.66508	11.6292	0.000172688	6.51498	0.446436	0.961583	6.73e-08	1.75056	0	3.79448	1.12548	7.49221	6.35756	2.49e-06	15.2968	0.310192	7.05292	0	9.88e-08	3.4637	2.04313	5.16549	0.406674	0.205473	9.42e-05	0.00161633
PDGFB	ENSG00000141759	ENST00000331163;ENST00000381551;ENST00000455790;ENST00000440375	SIS;SSV	platelet derived growth factor subunit B [Source:HGNC Symbol;Acc:HGNC:8800]	Bilateral striopallidodentate calcinosis;DERMATOFIBROSARCOMA PROTUBERANS;Familial multiple meningioma;Meningioma;BASAL GANGLIA CALCIFICATION IDIOPATHIC 1;BASAL GANGLIA CALCIFICATION IDIOPATHIC 5;MENINGIOMA FAMILIAL SUSCEPTIBILITY TO	NM_002608;NM_033016	PDGFB			117.802	24.2237	17.8303	69.7095	31.9432	38.7915	7.30797	28.0317	23.9718	71.198	59.1343	142.903	105.804	31.6844	27.537	196.628	21.4314	29.0861	55.3352	81.181	20.1851	68.8463	74.0612	149.602	99.5401	22.4864	87.8245	110.704	40.6607	17.0931	14.3875	84.4961	66.6168	196.551	95.9687	82.3277	58.497	133.823	5.38496	34.802
SLX1B	ENSG00000198901	ENST00000330181;ENST00000565219;ENST00000351581;ENST00000567248;ENST00000566424	GIYD2;MGC5178	SLX1 homolog B, structure-specific endonuclease subunit [Source:HGNC Symbol;Acc:HGNC:28748]		NM_024044;NM_178044	SLX1B			0.827348	2.05594	4.06752	1.62421	0.937791	1.77628	1.07674	0.69148	1.67994	0.311288	1.13315	4.93335	0.0613437	1.08809	3.91129	1.20648	0.502432	1.07128	2.13962	1.7708	0.318849	0.686274	0.193045	1.47414	1.04231	0.473878	0.719123	1.05762	2.45998	3.26736	0.337386	0.19974	1.86025	2.99477	2.20808	1.4442	0.314748	1.43543	3.02215	1.86397
SP140	ENSG00000130309	ENST00000456542;ENST00000441657;ENST00000420434;ENST00000392045;ENST00000417495;ENST00000343805;ENST00000543928;ENST00000373645;ENST00000473711;ENST00000544128;ENST00000538494;ENST00000476126;ENST00000486750;ENST00000479539	LYSP100-A;LYSP100-B	SP140 nuclear body protein [Source:HGNC Symbol;Acc:HGNC:17133]		NM_001278451;NM_007237;NM_001278453;NM_001278452;NM_001005176	SP140			9.05032	6.15212	9.03611	3.54081	5.77013	2.92181	1.62829	3.95119	7.6724	6.60895	6.62782	5.79997	6.36291	15.5777	15.0118	6.88502	1.64963	6.12154	1.98212	3.59007	3.5555	4.72188	11.44	7.02491	3.48353	4.38241	6.45001	8.09605	2.795	4.6791	6.29684	10.0243	10.0913	6.75327	1.725	7.08652	7.18632	4.26114	56.9705	7.82219
CCL5	ENSG00000084234	ENST00000605140;ENST00000651122;ENST00000603197;ENST00000605509	D17S136E;MGC17164;RANTES;SCYA5;SISd;TCP228	C-C motif chemokine ligand 5 [Source:HGNC Symbol;Acc:HGNC:10632]		NM_002985;NM_001278736	CCL5			687.133	362.737	418.332	256.896	340.997	168.646	95.0111	471.736	446.629	517.779	379.38	928.003	415.875	700.171	627.827	443.165	571.903	309.08	856.841	212.044	549.236	463.938	673.09	430.596	324.614	448.364	500.259	247.508	516.208	159.744	472.79	637.104	725.777	348.973	169.609	411.285	489.316	442.606	2932.08	373.291
DNAAF1	ENSG00000114902	ENST00000570298;ENST00000378553;ENST00000567918;ENST00000563093;ENST00000563818;ENST00000567666;ENST00000623406;ENST00000562024;ENST00000569735;ENST00000564928	CILD13;DAU1;FLJ25330;LRRC50;ODA7;swt	dynein axonemal assembly factor 1 [Source:HGNC Symbol;Acc:HGNC:30539]	Primary ciliary dyskinesia;CILIARY DYSKINESIA PRIMARY 13	NM_178452;NM_001318756	DNAAF1			15.7006	36.3841	18.9815	32.6924	28.7314	12.2425	2.58981	52.7079	48.0704	29.4683	46.6506	31.7539	20.1438	47.1423	37.8177	10.9207	54.0064	50.3648	31.9628	26.0852	28.303	48.0738	23.9302	107.581	13.1606	10.7876	39.0777	25.6812	39.201	7.80322	30.1815	23.785	31.3345	26.8178	2.53326	39.2749	44.1972	13.5404	22.8139	60.6581
NCAM1	ENSG00000169410	ENST00000619839;ENST00000401611;ENST00000621128;ENST00000613217;ENST00000316851;ENST00000617166;ENST00000620046;ENST00000531044;ENST00000529356;ENST00000615525;ENST00000621850;ENST00000525973;ENST00000611284;ENST00000534046;ENST00000530543;ENST00000526322;ENST00000531817;ENST00000533073;ENST00000528590;ENST00000525355;ENST00000525691;ENST00000534516;ENST00000524916;ENST00000530090;ENST00000528158…	CD56;NCAM	neural cell adhesion molecule 1 [Source:HGNC Symbol;Acc:HGNC:7656]		NM_001242607;NM_001242608;NM_181351;NM_000615;NM_001076682	NCAM1			2.58037	4.33825	4.52027	8.9268	9.61779	16.8641	8.08979	6.74711	4.60181	4.92752	15.4272	13.6336	18.4649	1.89838	2.78893	23.5721	7.09115	6.50308	7.409	3.62563	6.16287	8.7887	22.3412	42.528	3.66521	14.4593	7.5076	4.24668	19.6767	9.58979	2.48105	3.90179	8.9107	4.05757	12.2836	11.7373	6.6495	21.048	0.399613	6.607
STAT1	ENSG00000163466	ENST00000673847;ENST00000673816;ENST00000415035;ENST00000361099;ENST00000673762;ENST00000540176;ENST00000674081;ENST00000673832;ENST00000673863;ENST00000423282;ENST00000673858;ENST00000674028;ENST00000673777;ENST00000673942;ENST00000673734;ENST00000409465;ENST00000674080;ENST00000673952;ENST00000674153;ENST00000392322;ENST00000673841;ENST00000452281;ENST00000673885;ENST00000392323;ENST00000464072…	ISGF-3;STAT91	signal transducer and activator of transcription 1 [Source:HGNC Symbol;Acc:HGNC:11362]	Autoimmune enteropathy and endocrinopathy-susceptibility to chronic infections syndrome;Mendelian susceptibility to mycobacterial diseases due to partial STAT1 deficiency;Susceptibility to viral and mycobacterial infections due to STAT1 deficiency;IMMUNODEFICIENCY 31A;IMMUNODEFICIENCY 31B;IMMUNODEFICIENCY 31C	NM_001384890;NM_001384883;NM_001384885;NM_001384887;NM_001384880;NM_001384888;NM_001384889;NM_007315;NM_001384886;NM_001384891;NM_001384884;NM_001384881;NM_001384882;NM_139266	STAT1			152.404	111.728	135.305	46.4036	63.5181	53.8446	93.9934	117.048	105.676	211.14	150.669	139.685	130.226	198.86	217.204	113.889	104.353	99.6098	151.102	95.1463	84.9234	126.149	184.989	85.5305	34.9053	94.1043	92.6612	104.709	100.989	84.7303	80.8242	158.029	200.286	107.936	72.0034	114.804	150.618	117.016	1041.11	133.024
NOCT	ENSG00000137409	ENST00000280614;ENST00000630479;ENST00000515616	Ccr4c;CCR4L;CCRN4L;NOC	nocturnin [Source:HGNC Symbol;Acc:HGNC:14254]		NM_012118	NOCT			110.849	42.1556	81.2384	53.3274	67.0013	112.665	54.1159	100.266	59.8695	54.9373	64.1875	188.878	84.4209	92.9337	79.5734	74.7542	105.47	34.4262	120.075	27.5755	130.874	85.4349	18.115	109.667	106.473	79.1711	137.375	50.3232	146.384	52.5613	80.6441	86.9102	84.4374	54.8522	124.177	76.4156	91.403	88.6222	5.37601	83.4244
ADRB2	ENSG00000166912	ENST00000305988	ADRB2R;ADRBR;B2AR;BAR	adrenoceptor beta 2 [Source:HGNC Symbol;Acc:HGNC:286]	ASTHMA SUSCEPTIBILITY TO;BETA-2-ADRENERGIC RECEPTOR;OBESITY LEANNESS INCLUDED	NM_000024	ADRB2			11.8363	8.10548	14.4301	5.37605	25.9156	31.9786	14.48	16.046	11.0304	3.10323	3.89211	20.4228	1.88248	7.6426	5.56193	6.5248	29.274	9.45415	30.3519	5.24075	34.4394	16.8217	0.259351	7.68787	22.2296	20.9355	22.7066	2.09462	30.5757	12.257	17.4418	13.7952	4.22866	6.3974	19.3499	2.2928	3.53339	5.43475	1.17978	5.86582
AC135721.2	ENSG00000242294	ENST00000587322		neighbor of BRCA1 gene 1 (NBR1) pseudogene						11.8366	7.46835	0	2.75805	4.53207	0	3.78624	4.26547	0	7.3158	3.41389	15.2634	5.19308	0	29.5459	11.3595	2.48543	0	5.97051	3.08499	3.50002	21.0717	7.50508	3.31179	0	2.95179	5.19427	17.0168	7.18547	8.20024	0	8.82532	0	0	9.49226	6.67633	0	10.1784	6.56863	15.3233
CLEC10A	ENSG00000213397	ENST00000254868;ENST00000416562;ENST00000576549;ENST00000576617;ENST00000571664;ENST00000571624	CD301;CLECSF13;CLECSF14;HML;HML2	C-type lectin domain containing 10A [Source:HGNC Symbol;Acc:HGNC:16916]		NM_182906;NM_001330070;NM_006344	CLEC10A			1.84464	3.73934	4.90975	1.8209	13.2545	18.6989	9.7214	8.15983	19.1962	9.32769	3.70137	14.8514	10.718	4.74528	5.09939	11.9485	31.8099	2.6766	19.1341	1.78018	7.33749	10.4972	1.06452	18.3032	1.02881	2.88251	22.8352	4.67253	26.989	13.0279	11.8361	6.61923	4.92725	1.10001	25.4759	11.0238	11.1412	14.217	0.0824877	6.50442
HS3ST2	ENSG00000222009	ENST00000261374;ENST00000473392	3OST2	heparan sulfate-glucosamine 3-sulfotransferase 2 [Source:HGNC Symbol;Acc:HGNC:5195]		NM_006043	HS3ST2			3.03816	5.70877	14.0411	18.8191	36.5512	23.3072	12.17	11.0219	2.93163	15.6817	13.6684	3.52468	3.53286	13.3391	10.5259	3.03899	33.9141	3.42111	11.2502	17.6495	11.2374	4.95778	1.85385	11.2083	0.547811	3.79248	9.83216	12.5275	21.9122	27.7092	20.4935	5.69729	16.4243	0.952949	25.6168	3.67429	3.89867	2.79012	0.246121	13.0446
BATF	ENSG00000178860	ENST00000555795;ENST00000286639;ENST00000555504	B-ATF;BATF1;SFA-2	basic leucine zipper ATF-like transcription factor [Source:HGNC Symbol;Acc:HGNC:958]		NM_006399	BATF			11.279	5.85532	9.91443	3.40084	15.9924	16.9469	9.47782	5.78255	18.1748	8.83095	5.69334	6.77722	7.61395	23.5583	6.62889	9.58654	11.3829	6.0835	8.13292	3.84493	9.4751	9.73125	9.45735	13.4705	7.02722	3.8361	10.867	5.11064	7.97773	17.4149	10.5617	9.45339	13.7202	6.96289	12.1529	9.40937	13.4962	8.8441	128.956	5.571
A4GALT	ENSG00000162694	ENST00000642412;ENST00000401850;ENST00000381278;ENST00000483026;ENST00000465765;ENST00000647439;ENST00000249005	A14GALT;Gb3S;P(k);P1	alpha 1,4-galactosyltransferase (P blood group) [Source:HGNC Symbol;Acc:HGNC:18149]	BLOOD GROUP P1PK SYSTEM P(1) PHENOTYPE INCLUDED	NM_017436;NM_001318038	A4GALT	NR_146459		7.35677	0.54009	5.23297	2.62953	1.36491	1.84028	2.36605	3.73998	0.692652	3.7371	12.492	2.58443	1.57096	7.50581	4.46655	2.55581	1.80308	0.905978	0.944809	6.99518	0.481964	4.87372	29.1623	1.18127	3.53775	1.88051	0.948459	7.55804	0.0965729	1.17151	1.51688	0.833799	7.01748	5.46098	1.51617	3.65405	3.9945	13.4775	6.22242	6.91938
ETV7	ENSG00000272419	ENST00000339796;ENST00000627426;ENST00000340181;ENST00000373737;ENST00000373738;ENST00000538992;ENST00000615781;ENST00000620358	TEL-2;TEL2	ETS variant transcription factor 7 [Source:HGNC Symbol;Acc:HGNC:18160]		NM_001207035;NM_001207039;NM_016135;NM_001207038;NM_001207036;NM_001207041;NM_001207037;NM_001207040	ETV7			1.32112	0.945511	0.363369	0.123795	0.641701	0.0481324	0	0.354034	1.60395	3.98382	2.22748	0.691909	0.761075	4.71228	2.66452	1.40915	0.13496	1.6866	0.402421	0.291637	0.120154	1.22572	2.36425	0.737789	0.36764	0.426976	0.178982	0.715333	0.270287	0.218338	1.0776	3.47505	3.34903	0.432781	0.0547842	1.51139	1.83397	1.07132	29.1172	1.04447
STAT4	ENSG00000163297	ENST00000392320;ENST00000358470;ENST00000463951;ENST00000495849;ENST00000470708;ENST00000647167;ENST00000495326;ENST00000413064;ENST00000409995;ENST00000450994;ENST00000432798		signal transducer and activator of transcription 4 [Source:HGNC Symbol;Acc:HGNC:11365]	Behcet disease;Oligoarticular juvenile idiopathic arthritis;Pediatric systemic lupus erythematosus;Rheumatoid factor-negative polyarticular juvenile idiopathic arthritis;Systemic lupus erythematosus;SYSTEMIC LUPUS ERYTHEMATOSUS SUSCEPTIBILITY TO 11	NM_003151;NM_001243835	STAT4			69.8466	31.0015	17.7654	34.3701	9.06958	3.00328	3.72158	16.3275	44.4497	51.2557	40.128	36.7784	56.4993	87.3748	94.4764	58.2117	20.5136	17.002	28.9992	28.7693	10.0558	49.1887	64.5216	38.3665	17.3455	20.8411	25.4445	31.3314	19.439	7.79483	12.6042	63.4076	77.2137	29.9966	5.97095	66.1976	77.0241	75.6779	116.208	44.8859
FABP4	ENSG00000225840	ENST00000256104;ENST00000518669;ENST00000522659;ENST00000521734	A-FABP;aP2	fatty acid binding protein 4 [Source:HGNC Symbol;Acc:HGNC:3559]		NM_001442	FABP4			3159.77	8045.7	2547.16	3791.46	6959.85	3208.06	5965.98	6870.99	10352.4	3674.25	5744.56	1663.02	6213.05	7026.97	6312.6	3611.19	4396.43	8067.31	3924.86	9713.53	6585.77	7598.07	858.426	4238.54	7473.89	10640.7	1698.93	4514.58	2735.15	5476.09	7819.2	7364.47	4479.97	4789.11	2475.41	5390.57	8813.58	5752.04	456.768	2906.01
FCGR1B	ENSG00000175470	ENST00000453173;ENST00000616817;ENST00000369384;ENST00000472543;ENST00000615565;ENST00000471609;ENST00000369383;ENST00000369178;ENST00000466915;ENST00000623603	CD64b	Fc fragment of IgG receptor Ib [Source:HGNC Symbol;Acc:HGNC:3614]			FCGR1B	NR_045213;NR_164759;NR_164760		8.58236	5.60019	21.5477	5.62267	11.7688	46.0519	19.2177	10.7315	20.6576	6.00088	8.5095	27.4028	5.3617	6.90751	17.8657	4.80887	8.48075	1.35802	8.6057	3.23185	10.6877	5.90794	8.98924	27.3662	4.5194	8.07908	44.2981	8.3472	12.5924	28.0504	7.55408	30.4668	6.2128	0.593526	40.1046	8.34696	6.03864	7.41056	4.7434	4.4844
BAMBI	ENSG00000023892	ENST00000497699;ENST00000375533	NMA	BMP and activin membrane bound inhibitor [Source:HGNC Symbol;Acc:HGNC:30251]		NM_012342	BAMBI			20.7551	17.4945	17.1174	16.4682	18.1385	4.11801	4.70618	23.822	37.2986	17.4575	10.213	18.9398	7.47107	6.77872	11.5214	11.2322	19.1035	63.5288	26.2798	15.4182	8.89707	4.61817	13.322	12.3435	49.0145	24.6552	18.6785	5.5746	30.8889	5.78551	9.3889	24.429	12.2055	9.67151	13.0853	4.16202	10.0235	9.13865	1.19875	19.1251
TAGAP	ENSG00000110911	ENST00000326965;ENST00000367066;ENST00000642909;ENST00000338313	ARHGAP47;FLJ32631;IDDM21	T cell activation RhoGTPase activating protein [Source:HGNC Symbol;Acc:HGNC:15669]		NM_152133;NM_054114;NM_001278733;NM_138810	TAGAP			9.62783	9.4135	24.2229	16.8195	15.9774	41.3566	32.9043	21.0623	5.35088	19.1226	18.8441	12.4518	6.73314	16.0294	17.3118	6.81267	33.3837	6.45643	17.1451	14.7589	26.4784	14.7191	12.7673	10.1189	11.425	9.33715	21.6884	12.0147	25.3375	26.3558	19.677	14.369	23.117	11.6561	137.625	3.76848	5.1538	7.23232	22.2485	16.9727
U2AF1	ENSG00000164609	ENST00000471250;ENST00000478282;ENST00000459639;ENST00000464750;ENST00000475639;ENST00000380276;ENST00000291552;ENST00000486519;ENST00000463599;ENST00000496462;ENST00000468039	RN;RNU2AF1;U2AF35;U2AFBP	U2 small nuclear RNA auxiliary factor 1 [Source:HGNC Symbol;Acc:HGNC:12453]		NM_001025204;NM_001025203;NM_006758	U2AF1			11.3983	90.0374	150.305	6.70254	97.4506	132.295	138.036	144.943	147.047	144.968	12.1427	171.104	124.247	169.992	76.6379	96.0426	111.098	138.217	141.924	7.35931	76.5193	151.292	151.17	112.25	86.8789	98.7892	105.851	98.7311	94.2778	92.3434	144.966	159.804	161.42	10.9824	134.933	123.462	109.193	187.497	88.6155	177.953
TRIM26	ENSG00000106733	ENST00000480999;ENST00000437089;ENST00000454678;ENST00000453195;ENST00000416596;ENST00000418026;ENST00000434785;ENST00000487829	RNF95;ZNF173	tripartite motif containing 26 [Source:HGNC Symbol;Acc:HGNC:12962]		NM_003449;NM_001242783	TRIM26			7.0741	16.3649	3.98352	12.9433	8.69313	0	0.0423365	0.0314945	14.2813	11.7197	12.6551	24.3679	0	12.1477	7.65575	9.83983	12.3193	22.297	23.6681	11.0228	9.43268	22.9576	4.49882	13.0156	5.21612	8.79641	7.12552	0.0134607	9.02387	0	0.0242234	22.4868	28.0286	7.47004	11.2018	7.17385	8.22122	8.73845	5.9291	9.57388
FPR2	ENSG00000110080	ENST00000600258;ENST00000340023;ENST00000599326;ENST00000598953;ENST00000598776;ENST00000600722	ALXR;FMLP-R-II;FMLPX;FPR2A;FPRH2;FPRL1;HM63;LXA4R	formyl peptide receptor 2 [Source:HGNC Symbol;Acc:HGNC:3827]		NM_001005738;NM_001462	FPR2			1.71178	0.235989	2.83759	0.242328	1.57322	3.64554	1.60547	3.85847	2.81988	1.73719	2.24279	2.5816	1.99053	2.94878	2.54552	2.10648	2.08856	0.749488	1.49162	1.40555	2.54153	3.82012	9.89987	0.957967	1.16213	0.627235	3.93811	1.18513	0.506457	2.62248	1.45812	2.689	0.743148	1.47352	2.93277	1.5823	2.05975	2.80459	35.4747	2.21097
COL6A2	ENSG00000235750	ENST00000300527;ENST00000436769;ENST00000397763;ENST00000409416;ENST00000460886;ENST00000485591;ENST00000413758;ENST00000310645		collagen type VI alpha 2 chain [Source:HGNC Symbol;Acc:HGNC:2212]	BETHLEM MYOPATHY;Congenital muscular dystrophy Ullrich type;Myosclerosis;Bethlem myopathy 1;MYOSCLEROSIS AUTOSOMAL RECESSIVE;ULLRICH CONGENITAL MUSCULAR DYSTROPHY 1	NM_001849;NM_058174;NM_058175	COL6A2			28.9763	62.4595	66.7718	16.3762	29.4859	3.65573	32.9253	29.249	78.168	25.1255	23.5578	5.56358	8.42359	27.1711	19.0521	14.2063	39.9962	99.0324	60.1469	64.2103	109.474	67.4851	21.3629	2.8252	25.7301	32.3151	21.57	23.636	11.4612	23.9931	56.2318	48.8672	27.5158	51.4889	6.68377	8.74037	19.1999	13.8506	44.5635	25.4753
SAMD9L	ENSG00000138670	ENST00000318238;ENST00000411955;ENST00000437805;ENST00000446959;ENST00000439952;ENST00000414791;ENST00000446033;ENST00000477816;ENST00000610760	C7orf6;FLJ39885;KIAA2005	sterile alpha motif domain containing 9 like [Source:HGNC Symbol;Acc:HGNC:1349]	Ataxia-Pancytopenia Syndrome	NM_001303500;NM_001350083;NM_001350085;NM_001350082;NM_152703;NM_001303498;NM_001350084;NM_001303496;NM_001303497	SAMD9L			111.738	32.708	15.5829	24.0722	8.50824	11.9456	17.0843	41.627	50.5642	137.991	67.997	58.9214	77.8434	103.646	128.215	68.324	28.9408	26.1954	47.5241	19.361	15.53	34.4936	48.6559	33.4633	13.7642	21.9374	20.9081	71.8741	12.8245	11.9543	21.2471	95.5685	160.433	34.0167	13.4886	69.4719	76.8644	68.9413	213.724	62.7839
MAP3K7CL	ENSG00000130640	ENST00000496779;ENST00000419845;ENST00000492930;ENST00000341618;ENST00000399935;ENST00000399934;ENST00000399947;ENST00000339024;ENST00000460883;ENST00000399926;ENST00000399928;ENST00000399925;ENST00000451489;ENST00000470800;ENST00000286791;ENST00000545939	C21orf7;TAK1L;TAKL;TAKL-1;TAKL-2;TAKL-4	MAP3K7 C-terminal like [Source:HGNC Symbol;Acc:HGNC:16457]		NM_001286623;NM_001371369;NM_001286634;NM_001371374;NM_001286617;NM_001286618;NM_020152;NM_001286619;NM_001371376;NM_001371370;NM_001286620;NM_001371373;NM_001371371;NM_001371372;NM_001286624;NM_001286622	MAP3K7CL			66.2664	6.38148	11.7477	24.3335	12.1259	18.4088	11.7837	9.72502	13.086	2.36435	10.7193	96.1913	81.8642	11.3953	15.0942	42.5613	6.46499	7.50967	22.9055	3.34727	26.0203	25.1279	39.6789	16.3236	69.8438	26.6936	13.5379	15.5594	17.9414	6.76798	5.41526	10.192	13.2843	9.24417	25.5045	66.8599	20.7032	32.993	12.2312	17.583
C1S	ENSG00000089234	ENST00000406697;ENST00000328916;ENST00000617865;ENST00000402681;ENST00000489541;ENST00000360817;ENST00000541647;ENST00000543187;ENST00000488701;ENST00000423384;ENST00000413211;ENST00000403949;ENST00000443875;ENST00000542978;ENST00000495053;ENST00000463798;ENST00000473545;ENST00000470326;ENST00000461983;ENST00000495061;ENST00000497061		complement C1s [Source:HGNC Symbol;Acc:HGNC:1247]	Immunodeficiency due to a classical component pathway complement deficiency;Periodontal Ehlers-Danlos syndrome;COMPLEMENT COMPONENT C1s DEFICIENCY;EHLERS-DANLOS SYNDROME PERIODONTAL TYPE 2	NM_001346850;NM_201442;NM_001734	C1S			1.47286	1.64733	0.380582	0.35328	2.3881	0.86201	0.462918	0.76228	0.565689	1.08346	0.400877	0.999319	0.758427	3.42567	1.1762	1.04806	1.13527	2.21801	0.465968	0.36263	0.567918	0.698596	6.1589	0.92247	0.127776	0.839121	0.145285	1.68385	1.32186	0.278476	1.60285	1.09955	0.514856	1.13273	0.37972	0.270809	0.909976	0.558794	30.2234	0.0619678
DDX58	ENSG00000125844	ENST00000679665;ENST00000379883;ENST00000379868;ENST00000679771;ENST00000681352;ENST00000680733;ENST00000679859;ENST00000681448;ENST00000680883;ENST00000679662	DKFZp434J1111;FLJ13599;RIG-1;RIG-I;RIG1	DExD/H-box helicase 58 [Source:HGNC Symbol;Acc:HGNC:19102]	Singleton-Merten dysplasia;SINGLETON-MERTEN SYNDROME 2;Singleton-Merten syndrome	NM_001385913;NM_001385907;NM_001385909;NM_014314;NM_001385912;NM_001385914;NM_001385910	DDX58			184.95	68.1085	20.4174	53.4321	19.7661	9.31291	6.27016	37.7765	131.394	145.21	90.8804	103.923	133.503	192.514	168.017	120.218	23.7219	63.1468	71.5002	19.2001	23.5507	49.5004	64.4377	50.8689	43.6549	45.4653	29.861	97.577	24.5923	10.4727	27.3853	147.713	206.847	70.9095	24.4207	145.758	150.665	85.5309	84.3002	95.3089
SSTR2	ENSG00000153066	ENST00000579323;ENST00000357585		somatostatin receptor 2 [Source:HGNC Symbol;Acc:HGNC:11331]		NM_001050	SSTR2			26.0673	17.0491	6.00111	11.2296	1.69411	0.780303	0.762918	4.88758	7.27689	34.0538	27.3384	7.55286	8.73163	16.1615	17.1885	7.60784	4.31714	18.1998	12.4644	16.52	5.6543	9.39755	9.7128	7.72351	7.41472	8.44304	4.70759	14.6063	2.37956	0.665967	3.93762	29.081	47.1533	31.1372	2.88467	5.77758	9.53141	9.18012	23.7194	15.6316
ADORA2B	ENSG00000153339	ENST00000304222;ENST00000582124		adenosine A2b receptor [Source:HGNC Symbol;Acc:HGNC:264]		NM_000676	ADORA2B			12.7809	20.6266	24.8329	9.23086	24.502	19.8096	16.3369	34.1122	23.9547	26.5057	28.1121	24.1331	20.0286	33.2755	36.4998	15.9553	29.95	11.8788	27.3002	24.1386	27.5099	25.5402	7.52861	30.2457	7.94736	21.6336	16.0947	15.4204	29.7407	22.7545	31.6832	35.9849	28.1522	19.602	14.2644	18.5827	23.6329	24.3684	0.292164	26.7607
TGM2	ENSG00000104979	ENST00000361475;ENST00000469269;ENST00000468262;ENST00000474777;ENST00000373403;ENST00000453095	TGC	transglutaminase 2 [Source:HGNC Symbol;Acc:HGNC:11778]		NM_001323316;NM_001323318;NM_001323317;NM_004613;NM_198951	TGM2			88.3367	164.873	100.814	14.8906	27.9436	11.6156	109.507	174.351	89.0131	250.998	133.704	8.63318	26.9815	183.062	156.871	14.6176	226.992	162.568	166.182	228.742	124.83	140.296	76.8749	7.89151	36.8519	56.8478	46.7824	88.6018	77.176	64.5726	157.864	205.527	77.2266	238.82	29.0654	18.1152	61.2926	112.226	235.288	41.4008
GBP1P1	ENSG00000178177	ENST00000513638;ENST00000394662		guanylate binding protein 1 pseudogene 1 [Source:HGNC Symbol;Acc:HGNC:39561]			GBP1P1	NR_003133		5.04786	1.29339	0.879398	0.788342	0.238814	0.232725	0.263424	2.91914	6.47094	11.3821	6.82643	4.64966	3.23257	11.6207	9.75341	3.05669	1.87481	3.4204	4.00374	0.863595	0.630033	2.34132	4.78315	2.29474	0.395038	0.886485	1.46238	1.78773	1.33527	0.055061	1.11135	6.65101	17.5223	1.99576	0.454242	5.02458	8.74779	3.02256	28.1494	3.66831
FOSL1	ENSG00000163344	ENST00000312562;ENST00000448083;ENST00000531493;ENST00000532401;ENST00000534222	fra-1	FOS like 1, AP-1 transcription factor subunit [Source:HGNC Symbol;Acc:HGNC:13718]		NM_001300856;NM_005438;NM_001300857;NM_001300844;NM_001300855	FOSL1	NR_125339		42.9126	32.6128	21.0151	63.6794	19.7793	22.2864	20.7724	23.4669	26.73	28.0758	29.2195	64.2192	85.3087	21.6439	24.0645	83.0495	19.3786	27.9828	26.9336	26.8751	27.1658	34.1383	22.817	79.9989	52.1775	40.0842	32.8574	37.4551	21.4845	16.1144	22.0807	39.1575	38.7123	42.2275	18.9498	73.9072	37.0201	67.3695	2.03331	26.8227
FOSB	ENSG00000103485	ENST00000585836;ENST00000417353;ENST00000353609;ENST00000591858;ENST00000443841;ENST00000590335;ENST00000592436;ENST00000592811;ENST00000586113;ENST00000586615;ENST00000589593;ENST00000587358;ENST00000615753	AP-1;DKFZp686C0818;G0S3;GOS3;GOSB;MGC42291	FosB proto-oncogene, AP-1 transcription factor subunit [Source:HGNC Symbol;Acc:HGNC:3797]		NM_001114171;NM_006732	FOSB			0.633381	0.630452	2.34179	7.9165	11.1973	25.1176	11.6142	1.41197	2.25226	0.131795	0.781869	5.60417	1.54802	0.237113	0.49828	2.92936	5.64574	0.717286	2.59756	1.02032	7.75125	2.26049	0.162335	4.92503	7.32038	3.92524	5.86669	0.694056	6.37751	11.4172	2.69642	0.650263	0.837284	1.49412	28.1021	2.4513	0.300723	1.4233	0	0.93124
RNA5SP155	ENSG00000073111	ENST00000411154	RN5S155	RNA, 5S ribosomal pseudogene 155 [Source:HGNC Symbol;Acc:HGNC:43055]			RNA5SP155			9.00013	7.30219	2.71736	8.98689	10.9425	28.0529	7.631	15.9869	8.24548	3.01573	0	1.94713	3.61222	0	2.43222	0	1.5944	0	1.9961	3.81672	5.33352	5.87554	0	8.6644	1.93653	2.05469	3.6546	6.16889	10.7246	7.69443	3.11627	6.12926	0	10.2394	13.0611	1.36362	1.70771	18.9985	0	0
ZNF395	ENSG00000076685	ENST00000344423;ENST00000520535;ENST00000523202;ENST00000523095;ENST00000517372;ENST00000521912;ENST00000520290;ENST00000521185;ENST00000522795;ENST00000517459;ENST00000519730	DKFZp434K1210;HDBP2;PBF;PRF-1	zinc finger protein 395 [Source:HGNC Symbol;Acc:HGNC:18737]		NM_018660	ZNF395			15.5412	7.4661	11.3613	48.8555	19.4957	27.8122	11.8119	4.65289	12.238	4.17156	3.94575	16.7263	16.8452	3.28864	4.25537	18.5141	7.2904	14.0756	6.93216	6.41488	11.2385	12.0853	1.73941	12.4177	60.1748	23.3739	14.7442	10.4444	11.2561	10.8556	10.4501	2.23869	6.16955	6.14417	44.9486	22.6942	7.66811	7.44744	4.43183	8.07341
IFNL1	ENSG00000260007	ENST00000333625	IL-29;IL29	interferon lambda 1 [Source:HGNC Symbol;Acc:HGNC:18363]		NM_172140	IFNL1			16.4504	8.56554	2.08377	3.5442	4.1926	0.770912	0.426617	5.33096	27.525	10.377	11.6318	17.449	2.14344	9.64221	8.5872	4.85034	7.99144	27.7178	13.8777	2.22845	5.00221	4.54755	0.460901	2.23372	8.84496	5.0316	2.3048	0.619328	7.84561	0.5892	4.16628	18.0039	11.2962	13.2527	0.954055	5.93038	15.8379	2.59148	0	5.08019
C1RL	ENSG00000147133	ENST00000539803;ENST00000545280;ENST00000266542;ENST00000504702;ENST00000544702;ENST00000534950;ENST00000543933;ENST00000537833;ENST00000534969;ENST00000545337;ENST00000543941;ENST00000539927	C1r-LP;C1RL1	complement C1r subcomponent like [Source:HGNC Symbol;Acc:HGNC:21265]		NM_001297640;NM_016546;NM_001297642;NM_001297643	C1RL			0.979237	0.610969	0.743077	1.04072	0.517913	0.700822	0.314857	0.134202	0.376114	0.42532	0.727837	0.351378	1.51758	0.677111	0.666069	0.357844	1.22234	1.03277	0.648171	0.323244	0.783817	1.06235	5.38099	1.19672	1.06906	1.09892	0.0884494	1.61087	0.870025	1.53562	0.339641	0.467067	0.277561	1.79993	0.956919	1.11532	0.334676	0.464128	30.0645	1.32608
TPSD1	ENSG00000239642	ENST00000397534;ENST00000211076		tryptase delta 1 [Source:HGNC Symbol;Acc:HGNC:14118]		NM_012217	TPSD1			1.72347	0.398783	4.17759	7.1837	0	0	0.117032	1.43475	0.978199	0	23.1312	2.10684	0.1603	0	1.24175	4.24665	0	0.590073	1.45314	0.398836	1.40291	0	1.04117	1.62332	0.0919049	1.16965	0	2.0211	1.25089	0	0.734565	0.228106	0.820558	19.387	2.3558	0	0.0807835	3.02045	0.449593	0
COL23A1	ENSG00000180891	ENST00000681261;ENST00000679896;ENST00000680268;ENST00000680889;ENST00000407622;ENST00000390654;ENST00000679888;ENST00000646779;ENST00000484750	DKFZp434K0621	collagen type XXIII alpha 1 chain [Source:HGNC Symbol;Acc:HGNC:22990]		NM_173465	COL23A1			16.7309	7.36421	9.83398	9.52967	26.4891	14.9282	7.36721	9.78593	36.4623	4.76521	8.74918	23.1334	13.6488	6.13359	10.6664	21.5616	14.0533	13.6501	8.50624	4.70616	15.9713	27.4314	6.91604	6.67244	11.5119	15.824	19.7351	8.98106	25.9679	8.56576	8.12821	8.03667	7.76971	6.05255	15.9563	14.8151	9.01806	22.4668	0.465788	17.5864
ERAP2	ENSG00000157216	ENST00000437043;ENST00000510373;ENST00000513084;ENST00000379904;ENST00000510309;ENST00000507346;ENST00000508077;ENST00000515095;ENST00000515387;ENST00000513368;ENST00000512869	L-RAP;LRAP	endoplasmic reticulum aminopeptidase 2 [Source:HGNC Symbol;Acc:HGNC:29499]		NM_001130140;NM_022350;NM_001329229;NM_001329233	ERAP2	NR_137637		14.8829	15.6683	13.456	0.484198	7.41199	13.1622	13.7333	14.5678	9.15585	1.80509	21.4843	6.5731	7.99351	9.58352	10.0922	0.35978	12.5968	11.6952	1.30472	12.1587	24.7431	20.9025	1.61784	9.91569	17.3834	30.2369	12.0691	10.547	1.37665	24.2944	13.7909	12.369	3.9215	15.4088	18.5215	0.63033	9.42884	0.572951	37.4044	0.574775
ADORA3	ENSG00000182952	ENST00000241356;ENST00000632535;ENST00000495493;ENST00000486342	AD026	adenosine A3 receptor [Source:HGNC Symbol;Acc:HGNC:268]		NM_001302679;NM_000677;NM_001302678	ADORA3			4.5812	0.152487	2.92967	0.807311	6.07577	27.3832	4.78504	2.39233	0.662154	0.188765	0.157931	7.50086	0.624824	0.387594	0.463766	1.38527	3.17427	0.165946	1.98541	0	8.19098	2.72608	0	1.26855	3.9116	0.985829	9.06845	0.103523	3.49033	3.90808	2.10407	0.286584	0.526221	0.0746427	20.0183	0.939353	0.313644	0.297415	0.131107	0.508217
OLR1	ENSG00000112799	ENST00000309539;ENST00000544577;ENST00000543993;ENST00000545927;ENST00000432556;ENST00000536989;ENST00000539518;ENST00000538745;ENST00000339968;ENST00000538873;ENST00000543414	CLEC8A;LOX-1;SCARE1	oxidized low density lipoprotein receptor 1 [Source:HGNC Symbol;Acc:HGNC:8133]	MYOCARDIAL INFARCTION SUSCEPTIBILITY TO MYOCARDIAL INFARCTION SUSCEPTIBILITY TO 1 INCLUDED	NM_002543;NM_001172633;NM_001172632	OLR1			194.001	14.9935	39.1416	164.885	20.6622	74.925	35.2364	49.3401	22.6408	35.2263	57.786	202.82	275.298	54.6932	60.0003	127.906	26.1457	9.05595	55.4998	21.6601	43.3424	74.9964	47.0459	86.7011	127.642	69.0807	81.5053	70.644	58.7544	29.1638	9.60129	48.1951	70.1115	40.7508	127.065	159.784	60.4515	80.9349	12.647	69.3387
TRGV5	ENSG00000124766	ENST00000390344	TCRGV5;V1S5	T cell receptor gamma variable 5 [Source:HGNC Symbol;Acc:HGNC:12290]			TRGV5			9.46907	1.62872	0	3.22249	2.64621	11.6211	3.20491	4.67723	5.62317	0.569463	3.27066	9.02839	5.64707	2.95316	11.5893	8.63626	19.2891	0	3.66913	4.37885	2.34092	5.0853	13.4072	4.43254	7.25055	2.34197	1.23465	3.35108	4.5014	2.18296	10.0285	5.80848	3.01667	4.33416	12.0246	1.10933	3.01091	12.8211	27.2582	15.153
CD9	ENSG00000102760	ENST00000382518;ENST00000642746;ENST00000543916;ENST00000538834;ENST00000645368;ENST00000610354;ENST00000677718;ENST00000677585;ENST00000679331;ENST00000677318;ENST00000677572;ENST00000382519;ENST00000546073;ENST00000009180;ENST00000536586;ENST00000538418;ENST00000645565;ENST00000678719;ENST00000382515;ENST00000676788;ENST00000481267;ENST00000676764;ENST00000646407;ENST00000540891;ENST00000676638	BA2;MIC3;MRP-1;P24;TSPAN29	CD9 molecule [Source:HGNC Symbol;Acc:HGNC:1709]		NM_001330312;NM_001769	CD9			678.393	1071.69	911.096	741.444	1277.5	780.074	907.087	956.954	847.268	1236.98	996.122	714.166	959.473	1023.45	875.709	798.268	998.095	719.069	853.514	831.829	825.165	753.154	330.867	871.331	782.968	1119.67	833.916	1038.48	1024.79	930.504	1170.86	723.652	1176.86	777.981	830.19	1106.26	995.911	836.156	53.8385	1029.82
CFB	ENSG00000138495	ENST00000475617;ENST00000472581;ENST00000425368;ENST00000460718;ENST00000452035;ENST00000461483;ENST00000497841;ENST00000465750;ENST00000482886;ENST00000483004;ENST00000467150;ENST00000467360;ENST00000482312;ENST00000498317	BF;BFD;H2-Bf	complement factor B [Source:HGNC Symbol;Acc:HGNC:1037]	Atypical hemolytic uremic syndrome with complement gene abnormality;NON RARE IN EUROPE: Age-related macular degeneration;COMPLEMENT FACTOR B DEFICIENCY;HEMOLYTIC UREMIC SYNDROME ATYPICAL SUSCEPTIBILITY TO 4;MACULAR DEGENERATION AGE-RELATED 14	NM_001710	CFB			17.055	12.1564	9.07256	22.9281	18.5979	6.63482	2.8203	12.9988	74.7135	15.1591	12.995	33.2006	15.4102	92.0552	104.002	15.552	16.9352	58.8516	22.4566	11.3793	36.8456	41.0438	4.06978	35.1553	18.0937	19.5414	36.3625	7.50376	22.5768	4.99573	15.9322	12.801	61.2024	5.32333	7.90859	26.2088	20.661	17.9772	52.3659	15.9254
TNIP3	ENSG00000130592	ENST00000057513;ENST00000507879;ENST00000509841;ENST00000511909;ENST00000515605;ENST00000515036;ENST00000506753	ABIN-3;FLJ21162;LIND	TNFAIP3 interacting protein 3 [Source:HGNC Symbol;Acc:HGNC:19315]		NM_024873;NM_001128843;NM_001244764	TNIP3			689.402	280.567	310.379	267.753	222.243	181.023	48.1081	403.734	788.384	368.154	418.335	1233.18	405.963	720.5	654.682	645.624	405.175	337.178	587.778	222.566	307.287	468.923	345.637	392.482	492.261	318.031	538.84	219.929	355.468	140.796	209.757	536.521	516.976	373.549	287.108	743.939	612.675	438.916	44.3079	519.564
LGALS3BP	ENSG00000132471	ENST00000591778;ENST00000262776;ENST00000587311;ENST00000586720;ENST00000587251;ENST00000588508;ENST00000588198;ENST00000589527;ENST00000588587;ENST00000592255;ENST00000585407;ENST00000589775;ENST00000589906;ENST00000587310;ENST00000588205;ENST00000588990;ENST00000588899;ENST00000591274;ENST00000586300	90K;BTBD17B;CyCAP;gp90;M2BP;MAC-2-BP;TANGO10B	galectin 3 binding protein [Source:HGNC Symbol;Acc:HGNC:6564]		NM_005567	LGALS3BP			71.2785	22.944	19.0602	11.7283	33.0993	48.4975	38.9023	22.448	45.2412	20.134	29.741	97.3059	9.8244	32.9829	37.5947	23.3898	25.7766	31.5711	30.5061	13.7176	41.3241	17.3454	86.4361	44.4563	30.7158	22.2625	45.5843	8.92434	20.325	44.19	25.8995	37.816	18.2895	19.6419	47.465	42.4542	13.3076	17.1845	269.144	12.0364
TNNT1	ENSG00000167470	ENST00000587758;ENST00000356783;ENST00000291901;ENST00000588426;ENST00000588981;ENST00000593194;ENST00000589745;ENST00000587465;ENST00000585321;ENST00000587089;ENST00000586649;ENST00000593046;ENST00000589226;ENST00000592920;ENST00000588147;ENST00000586282;ENST00000536926	ANM;FLJ98147;MGC104241;NEM5;STNT;TNT;TNTS	troponin T1, slow skeletal type [Source:HGNC Symbol;Acc:HGNC:11948]	Amish nemaline myopathy;NEMALINE MYOPATHY 5	NM_001291774;NM_001126133;NM_001126132;NM_003283	TNNT1			7.14605	4.23099	0.286645	2.89663	15.9411	1.06637	0.943197	0.670165	12.4585	0.455305	4.35628	3.80279	1.94672	16.7608	3.99311	0.186931	3.5856	9.8235	3.89932	1.12041	2.65021	3.25391	3.51762	0.308405	13.0016	1.44139	6.59002	0.539997	17.9201	0.259382	0.828817	4.62231	0.368021	0.679545	9.67629	1.13107	0.985684	0.962293	0.183484	0.759757
B3GNT5	ENSG00000100614	ENST00000326505;ENST00000493370;ENST00000480551;ENST00000464191;ENST00000460419;ENST00000464923;ENST00000496270;ENST00000465010;ENST00000488301;ENST00000477699;ENST00000481531;ENST00000462559	B3GN-T5;beta3Gn-T5	UDP-GlcNAc:betaGal beta-1,3-N-acetylglucosaminyltransferase 5 [Source:HGNC Symbol;Acc:HGNC:15684]		NM_032047	B3GNT5			44.3789	28.4688	56.566	44.167	40.0003	41.2532	42.2572	64.467	27.9479	33.8102	46.7937	101.122	48.8389	50.8489	66.2292	45.2948	47.1242	16.9697	61.3746	31.7053	62.6546	51.3781	10.7138	58.3212	43.4894	50.958	48.2052	35.8442	59.6091	28.9617	44.5117	54.2218	43.7903	33.9484	52.1485	53.0738	36.2492	34.0377	2.7473	64.0341
FCMR	ENSG00000172115	ENST00000367091;ENST00000474041;ENST00000442471;ENST00000528654;ENST00000463473;ENST00000628511;ENST00000525793;ENST00000529560;ENST00000533312;ENST00000530505	FAIM3;TOSO	Fc fragment of IgM receptor [Source:HGNC Symbol;Acc:HGNC:14315]		NM_005449;NM_001142473;NM_001193338	FCMR			38.8197	107.148	141.177	140.815	67.4412	26.392	114.943	224.72	68.7514	212.585	140.007	8.38766	86.8001	187.214	201.279	24.5801	196.349	78.3837	102.09	191.963	138.296	169.697	14.746	24.6042	25.1309	89.2568	45.4301	117.71	80.1288	83.597	253.264	140.756	137.118	128.364	40.5527	79.3655	92.9031	86.0661	34.7121	87.5052
HSPA6	ENSG00000115935	ENST00000309758	HSP70B'	heat shock protein family A (Hsp70) member 6 [Source:HGNC Symbol;Acc:HGNC:5239]		NM_002155	HSPA6			3.37914	3.91131	8.48328	2.21136	11.4101	12.5489	4.396	6.61604	6.95078	3.61467	4.72258	18.1178	2.35738	3.13748	5.54073	7.83669	26.7032	2.84414	16.3603	3.21333	15.2224	4.8351	1.8874	23.596	7.07344	5.61382	21.2734	3.18666	18.6817	11.762	10.4481	6.11749	4.24659	1.40137	64.6026	5.61481	4.98265	3.10059	2.55729	7.06403
OASL	ENSG00000197958	ENST00000680620;ENST00000257570;ENST00000620239;ENST00000681005;ENST00000681590;ENST00000339275;ENST00000680485;ENST00000679655;ENST00000680750;ENST00000679358;ENST00000543677	OASL1;p59OASL;TRIP14	2'-5'-oligoadenylate synthetase like [Source:HGNC Symbol;Acc:HGNC:8090]		NM_003733;NM_001261825;NM_198213	OASL			421.068	186.324	94.4509	327.091	80.3016	54.6979	18.1825	96.1425	350.387	306.829	276.128	420.786	490.761	393.205	419.345	414.185	121.639	253.602	216.614	37.4073	79.8684	185.548	179.776	234.084	247.481	197.4	144.791	224.404	128.848	29.4375	75.3306	314.49	432.174	167.462	112.935	515.614	502.553	255.318	109.377	323.45
JAG1	ENSG00000185619	ENST00000254958;ENST00000423891;ENST00000617357;ENST00000617965;ENST00000488480;ENST00000612857;ENST00000613518;ENST00000622545;ENST00000620743	AGS;AHD;AWS;CD339;HJ1;JAGL1	jagged canonical Notch ligand 1 [Source:HGNC Symbol;Acc:HGNC:6188]	Alagille syndrome due to 20p12 microdeletion;Alagille syndrome due to a JAG1 point mutation;Tetralogy of Fallot;Alagille syndrome 1;DEAFNESS CONGENITAL HEART DEFECTS AND POSTERIOR EMBRYOTOXON;Alagille Syndrome	NM_000214	JAG1			71.9078	78.1654	74.7234	85.2476	50.3328	46.6687	18.2736	60.8984	61.4813	115.368	107.683	85.7573	85.9542	76.5993	94.7657	95.5641	45.2445	73.2418	60.6313	95.3183	51.4268	70.6046	86.2899	84.5093	68.9734	86.668	78.2495	118.219	78.0447	29.4221	37.6398	88.981	107.341	120.807	60.6692	58.2144	78.6019	116.664	3.56816	106.458
TRGJP2	ENSG00000120159	ENST00000390334	JP2;TCRGJP2	T cell receptor gamma joining P2 [Source:HGNC Symbol;Acc:HGNC:12281]			TRGJP2			0	0	0	0	0	0	0	26.3491	0	2.51328	0	0	11.0017	0	0	2.39269	0	0	0	3.13599	0	0	0	0	0	0	0	0	0	0	4.48762	0	0	0	0	0	2.90975	0	2.3064	4.09459
CCL3	ENSG00000125148	ENST00000613922;ENST00000614051;ENST00000613928	G0S19-1;LD78ALPHA;MIP-1-alpha;SCYA3	C-C motif chemokine ligand 3 [Source:HGNC Symbol;Acc:HGNC:10627]	HUMAN IMMUNODEFICIENCY VIRUS TYPE 1 SUSCEPTIBILITY TO	NM_002983	CCL3	NR_168494;NR_168495		7618.13	7179.35	6028.22	7183.18	8609.08	7269.72	3021.95	5498.2	7536.61	6149.46	6832.37	12928.6	9041.47	5827.3	5654.61	12594.3	6203.7	8822.02	7265.51	5005	5978.07	5165.98	5238.11	12891.2	6787.36	7059.74	9797.42	7219.26	8755.6	5266.06	6009.1	5865.78	8525.5	7656.06	5459.35	10045.6	7165.19	9832.47	491.106	8366.53
SERPINA1	ENSG00000038945	ENST00000393087;ENST00000440909;ENST00000355814;ENST00000437397;ENST00000448921;ENST00000489769;ENST00000636712;ENST00000393088;ENST00000404814;ENST00000449399;ENST00000402629;ENST00000554720;ENST00000556091;ENST00000557492;ENST00000556955;ENST00000553327;ENST00000557118;ENST00000555289;ENST00000557361;ENST00000557093	A1A;A1AT;AAT;alpha-1-antitrypsin;alpha1AT;PI;PI1	serpin family A member 1 [Source:HGNC Symbol;Acc:HGNC:8941]	ALPHA-1-ANTITRYPSIN DEFICIENCY;Hemorrhagic disease due to alpha-1-antitrypsin Pittsburgh mutation	NM_000295;NM_001002235;NM_001127700;NM_001127707;NM_001127706;NM_001127702;NM_001127704;NM_001127703;NM_001127705;NM_001002236;NM_001127701	SERPINA1			23.2609	39.119	85.0825	39.8908	37.2098	51.331	20.696	31.6728	60.1601	53.5438	29.9196	32.2483	78.6541	65.8128	48.366	82.0472	49.6522	25.4748	38.7351	36.927	22.0385	37.8736	365.883	68.4244	24.7026	26.564	91.1774	32.2725	47.8179	47.7391	39.4619	44.2413	42.0647	17.1297	41.1517	43.0265	42.2601	53.3521	434.556	41.2848
PHACTR1	ENSG00000183943	ENST00000676159;ENST00000332995;ENST00000674595;ENST00000379350;ENST00000674637;ENST00000379348;ENST00000406205;ENST00000676234;ENST00000482982;ENST00000675203;ENST00000434977;ENST00000674953;ENST00000489548;ENST00000379335;ENST00000379329;ENST00000481706	dJ257A7.2;KIAA1733;RPEL1	phosphatase and actin regulator 1 [Source:HGNC Symbol;Acc:HGNC:20990]	West syndrome;EPILEPTIC ENCEPHALOPATHY EARLY INFANTILE 70;PHACTR1-associated neurodevelopment disorder	NM_030948;NM_001242648;NM_001322308;NM_001374581;NM_001322309;NM_001322310;NM_001322313;NM_001322312;NM_001322311;NM_001374583;NM_001322314	PHACTR1			7.23064	14.0402	42.2822	92.1321	41.8779	77.5965	45.4648	34.1489	16.4205	30.9043	23.1006	38.7313	27.0906	36.6987	33.5369	35.9834	85.2927	9.71378	30.754	32.8381	21.5376	19.3194	28.2619	86.6084	13.1104	22.998	79.3673	28.5899	68.7212	65.7684	41.1283	19.1863	19.4547	7.35665	63.9406	26.6465	23.5605	14.2057	2.52107	58.576
AC025048.6	ENSG00000141655	ENST00000634326;ENST00000627667		adaptor-related protein complex 1, sigma 2 subunit (AP1S2) pseudogene				NR_027408		2.26329	6.3979	8.15014	10.7292	15.2575	26.1622	22.6654	9.74996	10.1744	4.26986	1.11885	5.84178	2.56246	8.36569	4.45195	3.06685	3.5006	2.38412	6.92789	6.01058	19.4139	0.2865	6.5881	6.77262	12.7195	1.99248	17.3298	4.206	7.1487	16.4285	6.57977	9.78051	1.27635	4.31877	8.79331	8.3234	6.29533	0	3.17969	4.08821
AC069257.2	ENSG00000132153	ENST00000441819		ribosomal protein L39 (RPL39) pseudogene						3.86775	2.10203	4.65599	7.53058	2.428	3.30698	8.66928	10.9796	0	0	8.37145	0	3.1418	0	0	2.75537	1.43162	0	3.44221	4.96354	10.7902	1.60766	3.58777	4.79525	1.72395	12.7763	0	7.71238	4.6392	6.65919	24.5543	0	0	0	7.41655	2.3969	0	2.89766	0	9.94401
RNA5SP165	ENSG00000159314	ENST00000517142	RN5S165	RNA, 5S ribosomal pseudogene 165 [Source:HGNC Symbol;Acc:HGNC:43065]			RNA5SP165			0	2.42895	0	4.38522	10.9652	0	0	0	0	0	5.19605	8.0475	7.24351	26.1237	9.88989	0	1.64714	0	2.14639	0	2.76015	1.97333	0	0	5.65494	0	0	0	0	2.62986	0	0	0	0	13.4665	0	3.35216	0	0	0
ALOX5	ENSG00000132128	ENST00000374391;ENST00000483623;ENST00000475300;ENST00000493336;ENST00000481117;ENST00000498461;ENST00000542434;ENST00000612635	5-LOX	arachidonate 5-lipoxygenase [Source:HGNC Symbol;Acc:HGNC:435]	ASTHMA SUSCEPTIBILITY TO	NM_001320862;NM_000698;NM_001320861;NM_001256153;NM_001256154	ALOX5			14.3287	1.02233	4.42392	8.60345	0.543531	7.38494	4.22369	2.6165	0.279643	2.59294	2.81687	13.6813	10.8859	1.71548	1.81468	3.6187	3.40347	0.000349019	5.18856	1.01343	8.21437	10.8107	1.64682	2.52329	7.93562	2.23501	0.851819	3.64989	4.86589	2.0768	0.253019	4.97639	4.86482	0.000712529	6.74146	8.71521	3.33693	3.91696	0.19336	3.0293
MYBPH	ENSG00000114446	ENST00000255416;ENST00000621380		myosin binding protein H [Source:HGNC Symbol;Acc:HGNC:7552]		NM_004997	MYBPH			6.88874	23.4722	8.1007	0.401871	8.56947	0.992615	15.0936	9.52301	4.51232	5.29631	4.0833	0.605102	1.43034	2.11258	4.89043	0.853906	8.91368	36.3526	11.7605	11.1339	8.45685	6.38918	6.96114	0.590984	13.948	7.14684	3.40968	2.78509	7.65846	11.0582	20.0706	4.99148	1.96123	16.9424	1.16644	1.66231	2.42659	2.60533	1.76531	1.18632
MARCO	ENSG00000196878	ENST00000327097;ENST00000412481;ENST00000494979	SCARA2;SR-A6	macrophage receptor with collagenous structure [Source:HGNC Symbol;Acc:HGNC:6895]		NM_006770	MARCO			8.20974	5.51803	5.75424	2.54219	7.98049	5.2644	11.0032	10.9029	15.1669	22.5676	13.1036	2.4326	2.53276	32.284	22.5993	1.35334	10.6156	6.81268	10.3917	13.0929	14.2492	9.55581	1.14389	2.33502	2.1762	1.37977	2.76175	8.78116	6.74804	14.7171	9.59288	12.609	15.8961	3.31897	7.72214	6.52592	5.49588	2.36326	4.41311	9.21515
FSTL3	ENSG00000164258	ENST00000166139;ENST00000592058;ENST00000589185;ENST00000592947;ENST00000588773;ENST00000591573;ENST00000605925	FLRG;FSRP	follistatin like 3 [Source:HGNC Symbol;Acc:HGNC:3973]		NM_005860	FSTL3			11.1402	17.5899	11.8999	9.62517	11.6303	5.95512	6.22639	7.74305	30.6321	20.7697	21.0051	9.15095	23.0839	5.50836	8.14029	28.3056	11.9186	23.2648	5.45398	15.7685	4.61248	10.1069	22.5244	24.3354	6.83411	5.76319	24.0304	28.8224	9.78702	6.46814	4.75503	39.5113	18.7467	24.8296	7.47882	16.2339	22.0088	47.7211	144.836	10.2219
PPA1	ENSG00000137710	ENST00000373232;ENST00000610026;ENST00000373230;ENST00000625364;ENST00000460755;ENST00000495346	IOPPP;PP;PP1;Ppase;SID6-8061	inorganic pyrophosphatase 1 [Source:HGNC Symbol;Acc:HGNC:9226]		NM_021129	PPA1			90.3485	44.414	37.8524	30.09	31.3333	31.6448	41.8984	43.6342	48.5344	81.1085	67.829	49.8444	58.0707	86.2425	69.2872	45.321	40.5099	52.6076	59.6177	48.967	41.0874	51.5905	57.0662	49.4886	43.8118	45.6725	29.4451	52.2116	36.3887	24.2374	38.4363	65.4417	114.514	63.5593	27.2181	42.4535	67.1723	75.0102	493.916	41.083
EPB41L1	ENSG00000112308	ENST00000202028;ENST00000432589;ENST00000406771;ENST00000430276;ENST00000373950;ENST00000373946;ENST00000441639;ENST00000628415;ENST00000452261;ENST00000447825;ENST00000427533;ENST00000338074;ENST00000636016;ENST00000373945;ENST00000373941;ENST00000451082;ENST00000454226;ENST00000479336;ENST00000432603	4.1N;KIAA0338	erythrocyte membrane protein band 4.1 like 1 [Source:HGNC Symbol;Acc:HGNC:3378]	Autosomal dominant non-syndromic intellectual disability;MENTAL RETARDATION AUTOSOMAL DOMINANT 11;Intellectual disability	NM_001258331;NM_001258329;NM_177996;NM_001258330;NM_012156	EPB41L1			108.252	164.65	108.095	69.8177	77.5538	29.2495	140.977	175.355	79.8403	160.973	123.839	21.983	54.742	95.2813	81.5543	39.764	132.705	106.276	117.286	206.388	130.917	121.891	63.8213	7.07085	143.316	119.522	33.9975	128.723	88.0015	118.36	172.484	131.944	77.9244	158.202	49.5062	58.3658	72.9256	76.3455	70.1539	67.3868
AC002996.1	ENSG00000131781	ENST00000546840		novel protein						6.112	5.18015	4.57701	3.18894	7.79983	6.25829	7.52962	7.20347	5.10789	6.72017	8.00044	7.86506	8.86731	8.29958	7.90062	4.40947	9.12854	5.92085	7.38199	2.86317	6.24057	5.1952	25.5236	15.1139	1.47522	0	11.2564	10.3429	12.9736	7.70042	5.50819	7.18703	2.06879	6.89772	20.4621	12.2352	8.2587	9.43169	5.86493	12.2145
NARS1P2	ENSG00000151611	ENST00000518524;ENST00000522022	NARSP2	asparaginyl-tRNA synthetase 1 pseudogene 2 [Source:HGNC Symbol;Acc:HGNC:50481]			NARS1P2			0	6.29219	7.25688	2.07235	2.37093	1.24053	7.24876	8.62732	4.37563	8.52326	6.82154	1.21046	4.98613	3.99625	13.1438	1.43724	7.3948	5.09785	19.011	5.3629	13.5015	6.19974	1.13743	6.44459	6.07986	10.6403	3.95128	2.74249	4.51798	1.08609	6.67313	2.70578	10.8947	5.41272	0	3.00795	5.15734	1.5153	0	16.1984
TMEM88	ENSG00000165121	ENST00000574668;ENST00000301599	FLJ20025;MGC71744	transmembrane protein 88 [Source:HGNC Symbol;Acc:HGNC:32371]		NM_001319941;NM_203411	TMEM88			1.82274	7.13903	8.55002	9.7767	13.384	5.80155	6.06725	5.38742	4.15089	2.19635	4.17353	13.0494	9.95255	5.85763	5.50855	9.85795	7.23121	6.67155	4.47394	8.8044	8.11835	10.0794	3.52742	18.4922	12.5269	7.83351	21.3958	4.35274	7.27224	9.30424	9.92251	2.46523	5.24208	8.53313	5.09289	10.2811	4.33941	8.37711	0.0771588	5.25914
NT5DC2	ENSG00000189306	ENST00000463947;ENST00000479024;ENST00000307076;ENST00000422318;ENST00000462261;ENST00000459839;ENST00000492555;ENST00000469616;ENST00000466112;ENST00000478091;ENST00000489316;ENST00000486792;ENST00000471522;ENST00000487779;ENST00000490681	FLJ12442	5'-nucleotidase domain containing 2 [Source:HGNC Symbol;Acc:HGNC:25717]		NM_022908;NM_001134231	NT5DC2			26.8619	13.9955	23.1023	16.4539	22.9481	48.26	35.2352	11.8421	18.4548	8.74382	11.542	25.9714	30.6454	11.3397	12.9233	21.8053	15.7382	16.1937	37.1034	10.3992	33.3607	33.2971	12.2952	29.4916	32.6133	25.1934	28.4111	19.4156	23.7793	18.9354	9.72017	10.2015	19.2535	13.764	24.4481	24.1738	18.1391	21.2024	1.58252	15.2779
RNF5	ENSG00000114098	ENST00000375094;ENST00000487940	G16;NG2;RING5;RMA1	ring finger protein 5 [Source:HGNC Symbol;Acc:HGNC:10068]		NM_006913	RNF5			10.4396	7.70711	14.5572	11.9935	25.043	21.1773	17.4742	0	20.1859	0.387204	7.40452	18.9099	20.3336	7.46942	7.47736	23.5873	17.9799	19.4496	17.5608	7.20378	15.0318	17.401	7.9962	12.6806	13.7165	8.66536	20.9174	15.6005	16.2566	21.6864	0.389624	15.3781	7.06827	8.83293	20.4938	11.3176	10.7226	16.161	21.4968	16.3734
TRIB1	ENSG00000125633	ENST00000311922;ENST00000520847;ENST00000521778;ENST00000519576	C8FW;GIG2;TRB1	tribbles pseudokinase 1 [Source:HGNC Symbol;Acc:HGNC:16891]		NM_025195;NM_001282985	TRIB1			13.6743	9.86789	35.5685	29.9016	35.4773	95.1608	80.0155	24.5604	8.51709	8.2206	9.69785	48.6496	23.164	4.99884	4.49294	32.5705	36.4758	8.96817	18.3164	15.5248	58.3296	25.8201	5.48871	17.2344	22.2844	23.1446	40.225	13.9553	30.5288	74.5651	35.819	7.85558	7.72942	7.75995	137.39	19.6049	8.34275	20.3052	8.12168	8.28018
TLR8	ENSG00000155229	ENST00000218032;ENST00000311912	CD288	toll like receptor 8 [Source:HGNC Symbol;Acc:HGNC:15632]		NM_138636;NM_016610	TLR8			5.69171	3.72628	9.06959	6.05855	6.42055	12.9355	6.95346	6.98783	4.63069	6.55344	5.04668	14.5213	6.75503	5.36922	9.92637	13.4718	8.92116	2.40687	9.1284	2.279	8.91632	9.48086	11.6178	9.43325	4.92329	5.16428	23.179	6.00646	11.0821	6.57038	4.36429	7.00085	8.27127	1.63945	17.3443	4.97001	6.79097	7.02415	65.9798	10.2172
PLSCR1	ENSG00000101294	ENST00000342435;ENST00000493432;ENST00000463777;ENST00000487389;ENST00000468985;ENST00000448787;ENST00000488253;ENST00000489775;ENST00000483300;ENST00000484560;ENST00000478267;ENST00000470496;ENST00000462666;ENST00000486631;ENST00000472349;ENST00000494568;ENST00000490745;ENST00000469266;ENST00000477974	MMTRA1B	phospholipid scramblase 1 [Source:HGNC Symbol;Acc:HGNC:9092]		NM_021105;NM_001363872;NM_001363874	PLSCR1			178.02	85.1554	89.4366	103.659	38.8506	66.7988	52.1051	109.156	149.88	227.212	164.541	202.252	172.769	285.46	284.713	168.942	124.409	79.0976	164.653	45.0577	78.9026	131.678	133.795	137.624	31.5006	87.5551	111.772	143.774	94.4345	48.2115	72.2421	210.25	282.413	96.9212	72.7558	190.694	185.487	151.836	555.839	226.424
NIPAL4	ENSG00000010270	ENST00000435489;ENST00000311946;ENST00000521390;ENST00000519150;ENST00000519946	ICHYN	NIPA like domain containing 4 [Source:HGNC Symbol;Acc:HGNC:28018]	Congenital non-bullous ichthyosiform erythroderma;Lamellar ichthyosis;ICHTHYOSIS CONGENITAL AUTOSOMAL RECESSIVE 6	NM_001172292;NM_001099287	NIPAL4			8.3743	11.6925	20.0251	55.0986	6.58111	2.03288	1.22927	1.87751	22.729	11.8706	1.63488	15.1165	12.4449	13.4507	11.7915	7.74556	20.6783	21.5287	13.848	14.2259	7.64408	14.3196	5.12668	29.1256	14.0782	18.7736	10.6814	10.1722	11.2426	3.85495	1.52462	21.7856	9.37828	1.64508	12.4907	15.4097	6.63814	7.03625	1.7607	12.0509
CYTIP	ENSG00000131051	ENST00000264192;ENST00000418920;ENST00000457793;ENST00000497432;ENST00000439355;ENST00000462109;ENST00000483929;ENST00000435117	B3-1;CASP;CYBR;CYTHIP;HE;PSCDBP	cytohesin 1 interacting protein [Source:HGNC Symbol;Acc:HGNC:9506]		NM_004288	CYTIP			14.4199	13.1019	29.1292	223.53	21.5085	39.5957	32.4374	17.191	13.5129	8.04789	11.6687	24.5238	49.4776	11.1948	16.3481	62.9616	22.4813	10.1259	15.2211	13.439	29.6573	23.7388	34.9244	16.9583	67.4784	41.1984	21.2049	29.0251	20.5258	28.3177	19.6404	12.131	11.0333	8.42739	59.7887	47.8138	15.2583	23.1687	110.62	11.8714
RNA5SP202	ENSG00000054277	ENST00000364315	RN5S202	RNA, 5S ribosomal pseudogene 202 [Source:HGNC Symbol;Acc:HGNC:43102]			RNA5SP202			29.2519	39.2809	13.2441	25.8239	61.0648	28.4313	18.633	29.4454	83.3046	99.509	67.595	10.1867	38.9536	58.937	7.34267	44.5628	33.5039	55.6299	64.8425	77.9579	106.896	112.692	24.1667	152.057	10.1548	27.2336	22.8984	56.5874	21.8893	19.0487	205.825	52.2815	72.8867	68.7129	22.2584	42.6082	39.2184	29.0243	106.84	39.234
IFIT1	ENSG00000162616	ENST00000546318;ENST00000371804	G10P1;GARG-16;IFI56;IFNAI1	interferon induced protein with tetratricopeptide repeats 1 [Source:HGNC Symbol;Acc:HGNC:5407]		NM_001270930;NM_001270927;NM_001270928;NM_001270929;NM_001548	IFIT1			236.212	98.8444	45.5608	51.2358	48.9825	19.2169	10.8532	60.255	225.753	173.976	135.332	168.601	118.446	292.305	256.188	94.9192	67.7875	123.645	118.326	22.9753	51.8032	96.8976	88.449	57.2186	74.5604	87.215	64.3768	76.236	58.6216	18.4628	41.2426	194.641	268.195	108.645	66.2369	143.062	227.548	87.6395	182.558	97.7627
CRIM1	ENSG00000068323	ENST00000280527;ENST00000426856;ENST00000428774;ENST00000473403;ENST00000477491;ENST00000497236;ENST00000481321;ENST00000413985	S52	cysteine rich transmembrane BMP regulator 1 [Source:HGNC Symbol;Acc:HGNC:2359]	Colobomatous macrophthalmia-microcornea syndrome;Colobomatous macrophthalmia with microcornea syndrome	NM_016441	CRIM1			7.8675	10.7849	23.4544	21.1577	4.19325	7.11815	6.58542	6.33553	7.17215	10.4292	16.1172	12.4788	23.9203	14.6932	8.85223	37.851	6.50748	6.55475	7.02726	10.1522	8.92085	7.55404	66.4614	12.7347	13.0312	20.625	10.832	10.7882	8.04574	1.70216	6.63461	7.39985	11.8341	8.37892	11.524	14.4641	11.6501	22.8851	17.8426	16.8082
CEP20	ENSG00000082258	ENST00000255759;ENST00000573968;ENST00000573087;ENST00000573396;ENST00000575744;ENST00000572415;ENST00000575073;ENST00000573429;ENST00000575938	C16orf63;DKFZp686N1651;FLJ31153;FOPNL;FOR20;PHSECRG2	centrosomal protein 20 [Source:HGNC Symbol;Acc:HGNC:26435]		NM_144600;NM_001304497;NM_001304502;NM_001304500;NM_001304498;NM_001304499	CEP20	NR_130755;NR_130756		0.466906	17.1126	0.305569	20.7436	10.2564	1.64697	2.54624	14.3221	8.53248	17.6233	1.18855	17.5053	18.4256	8.76806	8.57801	20.7183	22.6785	16.9507	0.353795	0.782397	10.4655	10.3738	15.5376	10.8481	1.11315	22.9314	2.47529	10.3051	24.9538	0.111846	18.5267	10.8588	8.0901	9.48627	27.2136	18.7011	5.8331	25.1638	15.6504	0.717786
AC087632.2	ENSG00000101898	ENST00000634251;ENST00000634847;ENST00000634318;ENST00000635160;ENST00000635704;ENST00000634529;ENST00000635511;ENST00000635605;ENST00000635593;ENST00000634259;ENST00000560278;ENST00000635413;ENST00000634538;ENST00000635320;ENST00000558783		novel protein						1.14026	0.536664	2.50764	1.06307	0.146486	5.30602	8.33999	11.4882	2.85486	2.90861	2.21142	3.00431	0.426438	5.05174	7.91704	0.430169	1.77802	1.31654	9.29039	0.358347	5.13469	5.14723	1.50277	0.18446	0.483817	1.42014	2.50213	0.694113	2.88356	6.24785	5.69242	2.59919	2.82025	1.10577	4.28058	3.69017	3.10198	1.22617	0.433102	1.51879
NES	ENSG00000139291	ENST00000368223	FLJ21841	nestin [Source:HGNC Symbol;Acc:HGNC:7756]		NM_006617	NES			5.31005	14.5158	1.42663	0.458272	2.94754	0.34186	2.7621	2.15402	6.07186	7.40859	6.94573	0.790309	1.50947	1.93176	1.5351	1.66406	4.08565	29.0128	6.95537	10.2109	2.37011	1.86071	0.488701	0.19238	3.83701	4.92169	0.967553	4.01988	3.76243	3.9821	4.18288	4.05912	1.41733	10.7594	1.7962	1.03532	2.90029	8.00697	0.884398	0.953361
LIMK2	ENSG00000108219	ENST00000462625;ENST00000406516;ENST00000331728;ENST00000425203;ENST00000333611;ENST00000340552;ENST00000465937;ENST00000482270;ENST00000467301		LIM domain kinase 2 [Source:HGNC Symbol;Acc:HGNC:6614]		NM_005569;NM_016733;NM_001031801	LIMK2			2.68209	3.89881	4.90478	2.95606	5.02465	4.37673	3.87727	4.32076	6.11559	6.23431	4.59717	4.05396	5.15187	8.60922	7.80436	2.42563	4.37845	4.53111	3.00482	7.07341	5.42419	3.78612	15.3433	4.20758	2.34463	3.78822	6.44372	3.19097	3.54195	5.92904	3.38314	4.43251	7.1503	5.47688	6.31093	4.85852	5.51483	3.6415	64.7473	4.43078
RNASE2	ENSG00000065665	ENST00000304625	EDN;RAF3;RNS2	ribonuclease A family member 2 [Source:HGNC Symbol;Acc:HGNC:10045]		NM_002934	RNASE2			15.871	1.09042	1.95921	12.9121	2.49942	24.7988	5.1978	4.25021	6.04356	1.1498	1.15604	30.613	11.8724	4.75252	3.01124	19.6452	5.9141	0.262964	4.0495	0.617539	10.4693	3.93375	2.90107	4.78959	19.8646	5.19584	14.4681	1.5427	14.7246	2.44827	2.63004	3.72961	1.41444	1.14853	16.1276	11.3353	1.74665	22.0299	1.41051	2.21768
ARL4C	ENSG00000172943	ENST00000339728;ENST00000390645	ARL7;LAK	ADP ribosylation factor like GTPase 4C [Source:HGNC Symbol;Acc:HGNC:698]		NM_001282431;NM_005737	ARL4C			2.93574	1.84993	3.99197	5.86707	10.7789	33.0008	11.9789	3.93256	7.13589	1.20878	0.649352	8.08148	3.30133	1.90765	2.06869	3.4716	11.8946	2.93715	7.10516	1.76435	10.2496	6.0486	1.50992	6.32868	6.25268	5.61178	14.0525	1.56123	5.244	16.4363	6.84858	1.75572	1.81413	0.362691	16.385	3.35342	4.98398	1.6005	5.65893	1.81044
ENPP2	ENSG00000109381	ENST00000259486;ENST00000427067;ENST00000523861;ENST00000522167;ENST00000522826;ENST00000075322;ENST00000518109;ENST00000520066;ENST00000518958	ATX;PD-IALPHA;PDNP2	ectonucleotide pyrophosphatase/phosphodiesterase 2 [Source:HGNC Symbol;Acc:HGNC:3357]		NM_006209;NM_001330600;NM_001130863;NM_001040092	ENPP2	NR_045555		1.02826	0.613589	0.476698	0.404203	0.430147	0.248199	0.222628	0.242802	0.327143	0.947066	0.567202	0.137109	0.442627	2.62306	0.707738	0.441155	0.815292	1.10004	1.2055	0.810003	0.417654	0.543946	0.870776	0.49899	0.121655	0.501626	1.23647	0.7877	0.305048	0.169019	1.17796	1.5727	0.817541	0.354575	0.617336	0.106366	0.472987	0.828801	24.183	0.61541
HES4	ENSG00000136026	ENST00000428771;ENST00000304952;ENST00000481869;ENST00000484667	bHLHb42	hes family bHLH transcription factor 4 [Source:HGNC Symbol;Acc:HGNC:24149]		NM_001142467;NM_021170	HES4			23.4595	21.2374	4.11101	4.19202	3.19047	0.459547	0.47579	8.42317	31.9317	26.7332	12.7723	27.0355	11.2682	35.2924	32.3432	14.9322	5.9565	21.1249	8.90937	9.42367	1.01744	5.08726	7.75624	21.1329	7.60295	3.79907	5.85171	4.17779	6.10126	1.90569	1.05475	19.1548	22.7995	12.0561	2.34229	13.4064	24.0297	12.0154	10.1914	17.5916
TMEM37	ENSG00000205423	ENST00000409826;ENST00000417645;ENST00000306406;ENST00000465296	PR;PR1	transmembrane protein 37 [Source:HGNC Symbol;Acc:HGNC:18216]		NM_183240	TMEM37			4.61241	2.22641	8.46839	0.525022	13.5731	34.8054	10.7232	8.45024	11.3709	2.6035	2.87814	9.01343	1.70596	5.68505	4.72011	2.86295	16.0941	4.1148	6.52449	2.76419	14.1052	4.8567	0.83648	10.1077	3.33727	2.50788	22.6508	1.42667	9.25635	21.8974	7.68953	7.55619	4.07494	0.78209	15.7662	3.62011	5.63956	3.72357	0.446465	3.58179
DUSP1	ENSG00000145779	ENST00000239223	CL100;HVH1;MKP-1;PTPN10	dual specificity phosphatase 1 [Source:HGNC Symbol;Acc:HGNC:3064]		NM_004417	DUSP1			177.544	168.733	279.178	284.752	362.16	1050.09	857.164	244.987	140.563	114.82	119.786	340.145	228.752	84.9547	134.83	233.137	314.071	79.8687	240.286	157.743	558.148	207.312	46.6831	209.813	343.645	281.011	416.382	185.398	338.857	653.954	278.357	149.377	167.624	159.295	756.651	188.033	135.366	232.198	87.5287	145.444
HAMP	ENSG00000125952	ENST00000598398;ENST00000222304;ENST00000593580	HEPC;HFE2B;LEAP-1;LEAP1	hepcidin antimicrobial peptide [Source:HGNC Symbol;Acc:HGNC:15598]	Hemochromatosis type 2;HEMOCHROMATOSIS TYPE 2B	NM_021175	HAMP			29.3281	64.9057	169.99	58.7999	140.602	48.8098	106.677	209.875	102.539	103.313	69.9088	8.35717	44.2046	118.411	109.23	46.2684	195.23	102.113	83.5652	188.49	105.064	92.7621	33.6991	24.2217	25.9187	47.711	49.6491	76.8645	81.8123	124.777	224.31	86.2443	95.3458	69.9705	40.9835	61.9301	55.52	56.7954	61.8269	96.1876
ANO7L1	ENSG00000114126	ENST00000442385;ENST00000475369;ENST00000602586	ANO7P1;C1orf224;TMEM16M	anoctamin 7 like 1 (pseudogene) [Source:HGNC Symbol;Acc:HGNC:32248]			ANO7L1			3.69652	0.507018	0	0	1.14458	0	0	1.29031	1.69338	2.18774	1.393	3.25501	0	1.29053	3.9575	0.347167	1.43103	0.479058	2.31347	0	0.540557	1.33669	2.20139	1.51722	0.457733	0.428217	0.851178	1.06292	1.09303	0	0.4975	3.14215	3.28977	0	0.911716	0.528731	1.89916	1.09983	23.8347	2.70469
NCR3LG1	ENSG00000129353	ENST00000338965;ENST00000530403	B7-H6;DKFZp686O24166	natural killer cell cytotoxicity receptor 3 ligand 1 [Source:HGNC Symbol;Acc:HGNC:42400]		NM_001202439	NCR3LG1			7.92703	12.205	17.9044	16.0747	9.66571	6.90152	6.34992	14.6669	5.26914	16.0653	15.7247	16.8467	13.9565	8.81152	12.0314	18.157	10.1724	4.95313	15.4265	9.80831	9.66651	13.4502	11.0333	40.0615	8.19519	14.4729	22.9945	12.7878	16.7736	6.32614	10.682	9.80501	16.062	7.68356	8.56564	9.97019	10.7549	14.5821	0.683816	24.3298
SPRED1	ENSG00000182934	ENST00000299084;ENST00000561205;ENST00000561317	FLJ33903;PPP1R147	sprouty related EVH1 domain containing 1 [Source:HGNC Symbol;Acc:HGNC:20249]	LEGIUS SYNDROME	NM_152594	SPRED1			63.5959	30.0273	42.9521	24.7877	77.2064	53.7988	34.9427	38.7283	47.2382	29.619	30.7844	135.653	42.6035	52.1961	42.5034	36.2536	56.4654	42.2549	88.7293	27.8642	73.9306	91.3026	15.1933	71.4041	41.2087	42.5509	58.5395	22.1815	60.3856	31.183	37.3654	46.8801	36.5983	32.0094	75.4154	52.0789	34.6062	35.5343	4.70704	36.451
BCL2L14	ENSG00000139970	ENST00000589718;ENST00000591235;ENST00000586576;ENST00000545463;ENST00000484949;ENST00000464885;ENST00000461264;ENST00000479717;ENST00000466531;ENST00000308721;ENST00000396367;ENST00000266434;ENST00000588270;ENST00000298566	BCL-G;BCLG	BCL2 like 14 [Source:HGNC Symbol;Acc:HGNC:16657]		NM_001370269;NM_001370268;NM_138723;NM_138722;NM_030766	BCL2L14			0.336735	0.559592	0.526685	0.423517	0.263662	0.0836993	0	0.778304	1.13597	2.36378	1.43467	0.411123	0.729385	1.93996	2.91498	1.08566	2.16241	1.69931	1.32605	1.15534	1.48126	1.30484	0.766995	0.904841	0.10968	0.439839	0.433916	0.84963	1.29416	0.453151	1.30005	2.22419	3.14356	0.332796	0.0599444	0.46859	0.651299	1.38773	23.6833	1.3109
RGPD2	ENSG00000158863	ENST00000398146;ENST00000494592;ENST00000638730	RANBP2L2;RGP2	RANBP2 like and GRIP domain containing 2 [Source:HGNC Symbol;Acc:HGNC:32415]		NM_001078170	RGPD2			6.65848	1.07102	0	1.64023	1.82061	3.21381	0.942424	0.54196	4.0675	0.94639	2.30765	3.98806	0.681958	3.18736	1.21895	0.260829	0	1.74782	12.4977	3.35004	4.38618	4.94108	0.550464	1.41104	1.11787	3.56493	0.500537	6.77951	2.43434	1.15926	0.750604	3.35058	2.57172	1.80127	8.46236	7.62381	2.38844	1.23133	0.0692516	0.0465512
ZC3HAV1	ENSG00000211450	ENST00000242351;ENST00000464606;ENST00000680309;ENST00000460845;ENST00000471652	ARTD13;FLB6421;FLJ13288;MGC48898;PARP13;ZAP;ZC3H2;ZC3HDC2	zinc finger CCCH-type containing, antiviral 1 [Source:HGNC Symbol;Acc:HGNC:23721]		NM_020119;NM_001363491;NM_024625	ZC3HAV1			309.561	158.09	73.0733	122.841	46.9139	14.5458	15.3021	99.1184	320.206	212.294	187.523	278.621	248.986	366.841	311.71	227.203	61.6448	235.119	187.704	47.366	60.7764	141.216	182.621	140.078	72.6356	105.07	48.378	167.747	73.2079	14.9075	69.5687	243.497	293.765	172.375	20.3629	314.749	344.409	185.412	21.196	208.887
HAPLN3	ENSG00000206560	ENST00000359595;ENST00000558770;ENST00000562889;ENST00000562281;ENST00000563808	EXLD1;HsT19883	hyaluronan and proteoglycan link protein 3 [Source:HGNC Symbol;Acc:HGNC:21446]		NM_178232;NM_001307952	HAPLN3			8.55912	2.46145	0.384093	1.52775	0.287133	0.210453	0	1.39474	10.8021	11.9707	3.73297	4.13411	1.07853	18.8657	9.88425	3.45429	0.786943	10.3891	3.93864	0.212958	0.258638	1.80411	1.35859	2.78993	0.142557	0.450228	0.151533	2.08922	0.294049	0.367053	0.742933	10.2263	19.795	1.20735	0.528893	5.86297	7.49001	4.54437	23.5882	2.1446
NFXL1	ENSG00000132670	ENST00000329043;ENST00000502448;ENST00000507489;ENST00000381538;ENST00000464756;ENST00000507131;ENST00000508115;ENST00000511452	HOZFP	nuclear transcription factor, X-box binding like 1 [Source:HGNC Symbol;Acc:HGNC:18726]	NON RARE IN EUROPE: Specific language impairment	NM_001278623;NM_001278624;NM_152995	NFXL1	NR_103795		4.7124	1.01461	3.37715	4.22363	2.0628	8.17967	5.84655	2.59077	1.44131	0.431872	0.991754	8.82851	10.0235	2.26001	1.12455	2.03403	2.85514	1.2303	2.25718	0.80783	2.70997	10.5607	2.43497	13.9017	9.78622	5.46118	18.9619	0.572853	3.47726	4.08013	2.25775	0.983428	0.85051	1.26655	21.6421	8.89139	1.66683	2.26811	7.35478	2.69322
PTCH2	ENSG00000030066	ENST00000438067;ENST00000447098;ENST00000372192		patched 2 [Source:HGNC Symbol;Acc:HGNC:9586]	Gorlin syndrome;Tessier number 7 facial cleft;BASAL CELL CARCINOMA SUSCEPTIBILITY TO 1;Basal cell nevus syndrome;Medulloblastoma	NM_001166292;NM_003738	PTCH2			0.573463	0.350877	1.39178	0.924947	3.44833	26.4522	17.6652	2.69553	0.628858	0.421339	0.401574	1.35324	0.975837	0.223009	0.286353	0.688026	2.4816	0.516773	1.98866	1.29942	2.10608	1.8658	0.497187	0.966554	0.797802	0.543831	1.29489	0.884199	2.16339	26.3044	2.9254	0.538632	1.13636	0.918704	1.01185	0.776614	0.122731	0.371089	0.528836	1.31283
ITGB7	ENSG00000184990	ENST00000267082;ENST00000551319;ENST00000422257;ENST00000550743;ENST00000542497;ENST00000548706;ENST00000548269;ENST00000551887;ENST00000549196;ENST00000589179;ENST00000549462;ENST00000552972;ENST00000552935;ENST00000549086		integrin subunit beta 7 [Source:HGNC Symbol;Acc:HGNC:6162]		NM_000889	ITGB7	NR_104181		18.9431	9.57425	2.73848	8.31482	4.65563	7.31231	5.46111	3.43747	12.8952	1.33613	3.22923	24.4712	12.4847	1.97628	2.34448	2.8638	2.16055	26.7862	5.1239	2.16835	4.02949	5.82622	7.25771	2.68095	54.7322	15.5186	2.47217	3.54326	7.685	5.64529	1.36081	3.00059	2.34032	10.8472	9.54726	19.1497	12.8495	7.23775	1.44833	3.7932
SIGLEC10	ENSG00000173933	ENST00000441969;ENST00000353836;ENST00000442846;ENST00000357375;ENST00000525998;ENST00000436984;ENST00000439889;ENST00000339313;ENST00000529627;ENST00000530476;ENST00000524527	MGC126774;PRO940;SIGLEC-10;SLG2	sialic acid binding Ig like lectin 10 [Source:HGNC Symbol;Acc:HGNC:15620]		NM_001171159;NM_001171157;NM_001171161;NM_001322105;NM_001171158;NM_001171156;NM_033130	SIGLEC10			9.1448	1.47584	13.4525	5.63691	2.44847	3.22332	3.83276	1.75402	1.93572	2.23807	2.64884	14.2907	6.0643	2.9166	1.29523	3.93613	2.22211	1.72176	3.13781	1.79933	4.75504	4.01464	39.0205	2.44185	8.47477	3.10831	15.8774	5.52983	3.98518	1.78598	2.36732	2.01292	2.15365	5.62923	9.11246	4.7133	2.36357	4.68742	53.4963	3.23151
JAK3	ENSG00000183808	ENST00000527031;ENST00000527670;ENST00000458235;ENST00000534444;ENST00000526008;ENST00000528705;ENST00000528293	JAK-3;JAK3_HUMAN;JAKL;L-JAK;LJAK	Janus kinase 3 [Source:HGNC Symbol;Acc:HGNC:6193]	T-B+ severe combined immunodeficiency due to JAK3 deficiency;Severe combined immunodeficiency autosomal recessive T cell-negative B cell-positive NK cell-negative;Severe Combined Immune Deficiency Autosomal Recessive T Cell-Negative B Cell -Positive NK Cell-Negative JAK3-Related	NM_000215	JAK3			0.850239	1.00159	0.663264	0.358142	0.216996	0.389923	0.247936	0.137257	1.50038	0.755279	0.31718	0.111951	0.635324	1.31006	1.25084	0.543969	0.885024	2.10265	0.692467	0.346562	0.284511	1.03253	4.01121	0.90701	0.403694	0.624866	0.596993	0.206673	0.59384	0.215777	0.266366	0.805672	0.409133	0.236596	0.282364	0.386751	1.31483	0.724404	25.913	0.246351
CYCSP52	ENSG00000165389	ENST00000422857	HC6;HCP2	CYCS pseudogene 52 [Source:HGNC Symbol;Acc:HGNC:24393]			CYCSP52	NR_001560		7.76343	3.31077	3.03559	9.87296	4.51993	2.08565	0.650871	3.88456	3.31976	3.16563	2.27471	23.2827	22.5607	3.36689	19.451	14.6064	4.2011	6.43622	6.34687	4.67466	13.8583	9.43563	6.49488	9.96403	2.05493	6.1761	9.46533	4.78453	5.69215	0	6.39581	6.21013	14.6541	6.81057	4.92141	19.6848	9.75244	14.3931	3.3843	7.04029
CREB5	ENSG00000111907	ENST00000396299;ENST00000469531;ENST00000478078;ENST00000482692;ENST00000424599;ENST00000357727;ENST00000396300;ENST00000409603;ENST00000461921;ENST00000426500;ENST00000396298;ENST00000468391;ENST00000484383;ENST00000468813;ENST00000498316	CRE-BPA;H_GS165L15.1	cAMP responsive element binding protein 5 [Source:HGNC Symbol;Acc:HGNC:16844]		NM_182899;NM_182898;NM_004904;NM_001011666	CREB5			6.81703	3.32608	16.7651	16.0425	15.4175	12.2508	15.0057	13.0909	8.9378	7.8759	9.01409	25.8976	4.69797	10.201	12.3798	7.59082	13.3989	10.9064	14.1421	8.12566	14.0773	8.11814	5.42242	18.9312	16.7904	13.0522	14.4932	6.17013	13.4116	13.5685	15.4312	8.22439	11.7498	5.58396	16.6305	7.61027	3.56796	5.45395	0.113015	19.9909
CSRP2	ENSG00000248905	ENST00000311083;ENST00000548783;ENST00000552330;ENST00000546966;ENST00000547435;ENST00000547557;ENST00000551725	CRP2;LMO5;SmLIM	cysteine and glycine rich protein 2 [Source:HGNC Symbol;Acc:HGNC:2470]		NM_001300965;NM_001321	CSRP2			9.27855	26.0026	15.028	8.76036	2.54016	0.689883	3.26445	10.2692	16.9785	12.2441	9.06559	20.5303	3.94408	10.2177	12.1131	15.0169	9.43862	39.3184	12.2579	8.73138	4.55099	6.99429	6.45971	9.78248	7.52426	6.99712	13.4896	6.96213	3.67404	4.70963	19.2606	9.52047	8.89081	8.09636	7.49781	10.1656	12.0419	8.39211	7.78533	9.52807
PLAT	ENSG00000188315	ENST00000220809;ENST00000678083;ENST00000429089;ENST00000679151;ENST00000352041;ENST00000678676;ENST00000677722;ENST00000679300;ENST00000519510;ENST00000429710;ENST00000524009;ENST00000522812;ENST00000521042;ENST00000524261;ENST00000521647;ENST00000520523;ENST00000521694		plasminogen activator, tissue type [Source:HGNC Symbol;Acc:HGNC:9051]	Lethal hydranencephaly-diaphragmatic hernia syndrome;NON RARE IN EUROPE: Non rare thrombophilia;THROMBOPHILIA FAMILIAL DUE TO DECREASED RELEASE OF TISSUE PLASMINOGENACTIVATOR	NM_000930;NM_033011;NM_001319189	PLAT			8.042	3.72958	2.467	3.24924	1.31165	0.462736	0.277729	1.67481	1.95225	2.27581	1.14861	2.69131	14.4035	1.76838	0.345716	18.3003	0.282574	3.76383	1.60084	0.658359	0.537717	1.98601	0.898945	3.60834	2.54328	1.34977	1.87138	6.33332	0.314863	0.589636	0.616225	2.27149	2.251	4.82692	1.29751	2.44618	4.10465	29.7141	0.520243	0.510699
C3	ENSG00000203747	ENST00000245907;ENST00000601475;ENST00000599899;ENST00000602229;ENST00000599668;ENST00000601008;ENST00000596548;ENST00000596179;ENST00000596238;ENST00000598805;ENST00000594005;ENST00000602053;ENST00000600763;ENST00000594270;ENST00000597442;ENST00000595577;ENST00000594936;ENST00000600744	ARMD9;C3a;C3b;CPAMD1	complement C3 [Source:HGNC Symbol;Acc:HGNC:1318]	Atypical hemolytic uremic syndrome with complement gene abnormality;Complement component 3 deficiency;NON RARE IN EUROPE: Age-related macular degeneration;COMPLEMENT COMPONENT 3 DEFICIENCY AUTOSOMAL RECESSIVE;HEMOLYTIC UREMIC SYNDROME ATYPICAL SUSCEPTIBILITY TO 5;MACULAR DEGENERATION AGE-RELATED 9	NM_000064	C3			60.5362	145.324	76.316	90.5207	60.2144	18.0135	37.4588	35.2396	55.6817	112.294	69.764	24.3422	24.8191	32.0295	32.3398	47.6637	50.0762	219.386	72.2766	173.823	43.2559	47.1786	442.039	27.6047	136.871	89.6688	87.2174	81.9282	69.8346	47.6515	110.077	39.7233	53.5933	156.678	25.4216	36.7544	44.6269	54.9751	77.7426	73.9831
USP53	ENSG00000173692	ENST00000514665;ENST00000274030;ENST00000507597;ENST00000514305;ENST00000510737;ENST00000509769;ENST00000507906;ENST00000510852;ENST00000450251	KIAA1350	ubiquitin specific peptidase 53 [Source:HGNC Symbol;Acc:HGNC:29255]		NM_001371395;NM_019050;NM_001371398;NM_001371399;NM_001371397;NM_001371396	USP53			24.2422	11.5985	7.40475	28.5316	19.0824	10.9872	3.85649	7.12671	20.6921	7.42723	8.14265	82.7409	27.1115	5.99265	12.0514	31.3427	6.65595	7.44554	15.3532	7.43289	16.234	17.3101	4.83638	20.5525	19.4739	14.3807	23.1005	14.4597	9.62108	5.02239	8.8422	6.37446	9.2881	2.56465	8.76721	24.2778	11.2601	16.9974	4.46781	14.8491
S100A9	ENSG00000185885	ENST00000368738	60B8AG;CAGB;CFAG;CGLB;LIAG;MAC387;MIF;MRP14;NIF;P14	S100 calcium binding protein A9 [Source:HGNC Symbol;Acc:HGNC:10499]		NM_002965	S100A9			111.616	121.046	223.771	35.6813	319.936	229.229	155.402	203.936	199.279	193.248	207.631	128.578	56.5376	213.687	184.107	128.868	160.846	149.418	213.102	306.206	174.01	169.158	578.957	129.432	150.572	133.023	339.757	102.613	209.284	270.354	258.305	115.546	191.721	182.239	120.216	92.1468	117.815	128.444	219.88	214.861
APOC2	ENSG00000197629	ENST00000252490;ENST00000592257;ENST00000591597;ENST00000590360;ENST00000585786		apolipoprotein C2 [Source:HGNC Symbol;Acc:HGNC:609]	Familial apolipoprotein C-II deficiency;APOLIPOPROTEIN C-II DEFICIENCY	NM_000483	APOC2			172.38	24.2006	126.678	13.1097	26.1583	10.0624	16.7156	143.793	30.3451	29.0816	52.8933	42.1314	101.611	211.575	70.697	52.1265	198.513	36.3893	68.9088	147.015	55.3739	72.8174	141.638	23.1524	238.436	166.219	20.0136	62.6159	52.6439	14.4641	134.039	16.86	14.8501	16.2115	61.5462	115.863	82.1075	103.752	61.6075	36.3407
LMNB1	ENSG00000163154	ENST00000460265;ENST00000261366;ENST00000504788;ENST00000492190;ENST00000472034;ENST00000395354;ENST00000463908;ENST00000494185		lamin B1 [Source:HGNC Symbol;Acc:HGNC:6637]	Adult-onset autosomal dominant leukodystrophy;LEUKODYSTROPHY DEMYELINATING ADULT-ONSET AUTOSOMAL DOMINANT;LMNB1-associated developmental disorder	NM_005573;NM_001198557	LMNB1	NR_134488		20.753	4.70116	8.86428	3.60241	7.39794	9.28222	10.2224	7.88974	15.5133	9.11876	5.33307	6.52315	6.96853	14.9933	9.48992	4.01849	6.52123	5.41806	17.3771	3.4051	12.1076	6.86706	2.20601	8.87138	5.22907	7.04549	5.68272	3.69404	6.15021	10.8325	10.5059	9.28486	10.7507	6.40315	12.9344	7.21911	10.313	7.12074	74.2187	6.25096
FXYD6	ENSG00000116016	ENST00000260282;ENST00000527717;ENST00000526014;ENST00000524656;ENST00000584394;ENST00000529335;ENST00000583233;ENST00000583660;ENST00000530956;ENST00000524841;ENST00000527429;ENST00000540359;ENST00000579486;ENST00000584230;ENST00000534125;ENST00000527053;ENST00000539526		FXYD domain containing ion transport regulator 6 [Source:HGNC Symbol;Acc:HGNC:4030]		NM_001164836;NM_001164831;NM_022003;NM_001164832;NM_001164837	FXYD6			18.1771	11.3715	19.2737	3.83963	47.2224	11.7557	9.67921	43.5465	43.1102	33.8996	21.7009	33.248	16.3451	75.3035	56.8395	9.27835	53.7693	12.9074	45.757	10.0867	28.1423	16.984	12.2217	25.2348	4.40998	8.62752	32.4699	9.39601	33.3291	16.4839	32.1452	58.765	26.3934	9.95026	16.9728	12.0487	22.1134	10.9091	12.9725	21.0325
POLR2J3	ENSG00000110721	ENST00000608621;ENST00000511313;ENST00000504157;ENST00000613744;ENST00000508910;ENST00000621093;ENST00000443430;ENST00000513438;ENST00000504101		RNA polymerase II subunit J3 [Source:HGNC Symbol;Acc:HGNC:33853]		NM_001097615	POLR2J3			41.6431	45.033	90.6531	70.4694	17.7878	24.1331	56.1746	26.5793	22.7814	54.7944	67.1119	35.7601	46.1763	25.9452	44.2803	33.9809	58.7811	2.95503	36.7665	41.0791	78.7671	47.7361	41.4522	54.015	25.1255	45.3677	57.3387	66.0905	29.985	19.0286	36.9226	47.7214	48.8201	58.1647	54.7492	44.7403	28.2654	36.8667	26.3575	50.9374
IL12B	ENSG00000167851	ENST00000231228	CLMF;CLMF2;IL-12B;NKSF;NKSF2	interleukin 12B [Source:HGNC Symbol;Acc:HGNC:5970]	Mendelian susceptibility to mycobacterial diseases due to complete IL12B deficiency;Takayasu arteritis;Immunodeficiency 29	NM_002187	IL12B			7.36287	11.1168	3.65	2.39997	1.69486	0.682656	0.29981	8.60356	6.86306	29.0376	17.3032	1.80342	4.8812	29.6442	12.3971	11.7554	7.68292	11.0103	5.87135	9.98155	1.499	5.0552	9.12279	3.88289	2.52769	2.32909	2.92126	20.1065	2.84787	1.77392	4.5079	19.5382	17.579	18.8289	5.56208	2.98455	6.72502	18.2847	2.84512	4.85462
DHRS9	ENSG00000146112	ENST00000602501;ENST00000357546;ENST00000432060;ENST00000428522;ENST00000450153;ENST00000674881;ENST00000421653;ENST00000436483;ENST00000412271	3alpha-HSD;RDH15;RDHL;RETSDR8;SDR9C4	dehydrogenase/reductase 9 [Source:HGNC Symbol;Acc:HGNC:16888]		NM_199204;NM_001289763;NM_001376924;NM_001142270;NM_001142271	DHRS9			33.6794	58.3682	70.0566	124.779	49.6734	61.2713	78.4205	85.5086	41.4328	45.4047	69.0716	37.1315	67.0446	91.1352	118.579	51.8207	65.5919	28.3167	69.639	53.6921	81.6815	76.8663	11.1666	50.9355	62.2786	89.3831	36.0301	38.8604	53.1923	45.7146	65.686	67.8399	63.2889	41.5153	41.1038	61.3978	54.7506	44.6968	9.65509	48.3789
NCAPH	ENSG00000172817	ENST00000240423;ENST00000427946;ENST00000477409;ENST00000435975;ENST00000456906;ENST00000455200;ENST00000435349	BRRN1;CAP-H;hCAP-H	non-SMC condensin I complex subunit H [Source:HGNC Symbol;Acc:HGNC:1112]	MICROCEPHALY 23 PRIMARY AUTOSOMAL RECESSIVE;Microcephaly	NM_015341;NM_001281710;NM_001281711;NM_001281712	NCAPH			5.19975	31.5299	20.0702	1.66039	5.44417	5.09939	29.7533	37.2551	10.4368	23.5792	18.964	1.35087	2.49074	17.8856	14.5872	2.47993	36.9511	13.08	25.4938	30.8864	27.7566	19.1434	2.95444	2.31507	2.99967	20.8052	10.1624	15.0892	16.5235	21.2766	53.0138	23.9329	8.60044	11.7573	7.95456	2.78631	7.474	12.7569	5.626	5.72427
LENG8	ENSG00000277655	ENST00000326764;ENST00000439657;ENST00000376514;ENST00000436479;ENST00000443957;ENST00000610347;ENST00000462541;ENST00000421200;ENST00000616932	KIAA1932;MGC40108;pp13842	leukocyte receptor cluster member 8 [Source:HGNC Symbol;Acc:HGNC:15500]		NM_052925;NM_001375638;NM_001375639;NM_001375641;NM_001375640	LENG8			18.99	45.7618	30.0206	25.0068	20.9392	15.4644	24.0864	43.848	20.1031	4.50686	21.3979	25.0418	21.2384	43.3659	59.1263	32.3074	39.8338	32.0445	32.1225	43.5538	31.5932	6.32067	1.71311	57.0031	16.3921	19.1348	48.8978	36.7967	24.3901	27.6143	25.1302	24.269	23.7267	16.5125	20.539	20.2138	38.0925	37.9322	25.229	23.6593
TNFSF15	ENSG00000183684	ENST00000374045;ENST00000374044	MGC129934;MGC129935;TL1;TL1A;VEGI;VEGI192A	TNF superfamily member 15 [Source:HGNC Symbol;Acc:HGNC:11931]	Primary biliary cholangitis	NM_001204344;NM_005118	TNFSF15			24.2569	19.2933	21.3065	25.7568	9.29537	5.24385	4.52893	19.4542	24.1199	49.2554	25.3953	30.975	35.8112	32.0344	35.9086	58.8667	15.9639	34.9606	30.142	34.9526	12.028	23.0732	11.4685	33.0252	15.5559	20.5392	21.0847	30.3678	10.0327	6.76745	20.4116	39.1042	39.5482	40.0185	6.81489	32.2007	44.1643	56.0346	1.61093	19.5486
AK8	ENSG00000084207	ENST00000298545;ENST00000476719;ENST00000477396;ENST00000467161;ENST00000482422	C9orf98;FLJ32704	adenylate kinase 8 [Source:HGNC Symbol;Acc:HGNC:26526]		NM_001371771;NM_001371773;NM_001371772;NM_001317958;NM_001371774;NM_152572;NM_001317959	AK8			7.23961	29.9394	33.8232	40.8115	27.4577	5.37723	18.0169	29.9272	31.9157	33.8251	31.627	3.97368	21.0955	26.7819	39.1509	19.04	14.5378	35.7335	9.45441	63.1876	19.0439	42.551	71.0331	12.4603	32.5635	51.5303	7.5759	44.1993	15.3357	21.9136	20.0964	25.5078	21.4927	66.2469	6.71766	29.6242	36.0164	27.7687	81.6005	12.343
NCF1	ENSG00000184009	ENST00000289473;ENST00000449343;ENST00000398421;ENST00000443956;ENST00000438106;ENST00000442021;ENST00000433458;ENST00000464878;ENST00000455062;ENST00000488197;ENST00000486097	NCF1A;NOXO2;p47phox;SH3PXD1A	neutrophil cytosolic factor 1 [Source:HGNC Symbol;Acc:HGNC:7660]	Chronic granulomatous disease;GRANULOMATOUS DISEASE CHRONIC AUTOSOMAL RECESSIVE 1	NM_000265	NCF1			92.4747	61.004	105.181	121.362	109.692	144.584	27.2285	52.1318	77.9705	174.979	106.265	309.572	196.281	143.206	179.61	239.017	111.778	66.5851	96.2143	62.3358	49.1506	67.6709	337.757	187.837	98.6801	59.7172	228.937	112.766	143.009	65.1366	43.8177	53.0802	144.595	75.4623	181.077	150.151	95.3312	95.3995	633.793	150.722
HSH2D	ENSG00000155330	ENST00000616645;ENST00000586872;ENST00000613986;ENST00000616070;ENST00000535834;ENST00000613195;ENST00000593031;ENST00000591154	ALX;FLJ14886;HSH2	hematopoietic SH2 domain containing [Source:HGNC Symbol;Acc:HGNC:24920]		NM_032855;NM_001352265;NM_001382417;NM_001352266;NM_001369808;NM_001369809	HSH2D	NR_163150;NR_111903;NR_111904;NR_163153;NR_163156;NR_163155;NR_163151;NR_163152;NR_163154		0	0.12906	0.617294	0.272382	0.118143	0.0916105	0.037412	0.0865741	0.157446	1.58989	0.320232	0.695173	0.0781082	1.0803	0.591622	0.16989	0.0423948	0.0780413	0.155554	0	0.645789	0.513454	0.418644	0.39234	0	0	0.176937	0.0676257	0.141232	0.0475578	0.459553	0.521239	0.157336	0.0776864	0.0399395	0.499843	0.140068	0.454334	22.4049	0.289987
ALDH1A2	ENSG00000129128	ENST00000249750;ENST00000558384;ENST00000560312;ENST00000347587;ENST00000430119;ENST00000558231;ENST00000559517;ENST00000560923;ENST00000559266;ENST00000561070;ENST00000558595;ENST00000558239;ENST00000557967;ENST00000558073;ENST00000559297;ENST00000560122;ENST00000560863;ENST00000558504;ENST00000559579;ENST00000559625;ENST00000558524;ENST00000558946;ENST00000558603;ENST00000561098;ENST00000537372	RALDH2	aldehyde dehydrogenase 1 family member A2 [Source:HGNC Symbol;Acc:HGNC:15472]		NM_003888;NM_170696;NM_170697;NM_001206897	ALDH1A2			23.553	30.6232	40.1398	108.373	23.4933	34.2915	48.4207	28.9575	30.3611	20.3811	32.9496	29.5229	46.8694	26.6952	26.3049	46.8205	31.3745	72.98	33.0993	40.5489	28.8766	31.1269	32.7021	18.954	121.541	58.1231	25.9903	42.5551	18.7047	29.7636	7.37136	43.752	22.0193	38.5116	39.7374	54.9409	64.2061	41.345	9.41999	42.2861
AC008763.3	ENSG00000152332	ENST00000597959		novel protein						0	0.590171	0.0163714	16.0211	2.48131	7.47881	0	0	0	10.0675	0.00766386	0	0	0.0465519	22.3704	6.1063	0	0	0	1.58e-05	2.79338	6.95402	5.89391	0	1.60469	0	0	0	18.5847	6.05646	0	0	3.87244	0.312097	0	2.69023	0	1.23123	0	4.60054
PDCD1LG2	ENSG00000057704	ENST00000397747	B7-DC;bA574F11.2;Btdc;CD273;PD-L2;PDL2	programmed cell death 1 ligand 2 [Source:HGNC Symbol;Acc:HGNC:18731]		NM_025239	PDCD1LG2			3.8382	1.09519	4.53094	1.39591	2.09483	1.48871	3.78318	2.1404	1.14918	1.68535	2.38748	3.27737	0.689493	2.42437	3.6045	1.16142	5.67106	1.41328	3.61199	2.33617	2.73342	2.26413	3.62821	1.28366	1.88449	1.98149	2.80249	1.66056	3.48659	3.02796	2.42622	3.32093	2.51342	1.50352	2.86139	0.526015	2.39498	1.18674	34.1216	1.67699
EMILIN1	ENSG00000119537	ENST00000380320;ENST00000433140	DKFZp586M121;gp115	elastin microfibril interfacer 1 [Source:HGNC Symbol;Acc:HGNC:19880]	EMILIN-1-related connective tissue disease	NM_007046	EMILIN1			17.8055	36.1371	7.2701	4.95856	30.4524	3.66258	12.5181	15.4124	27.8131	13.1101	14.4434	3.17584	7.2247	16.9426	12.3695	4.69491	15.5308	79.3405	18.7049	28.0804	20.7815	16.9366	29.1446	2.5486	32.4114	19.4216	6.21201	6.75914	20.7443	13.7863	17.9238	11.2632	11.4261	35.2651	7.66752	7.73455	9.11741	7.78272	20.8206	5.30571
RNA5SP219	ENSG00000138399	ENST00000390940	RN5S219	RNA, 5S ribosomal pseudogene 219 [Source:HGNC Symbol;Acc:HGNC:43119]			RNA5SP219			4.46526	2.45678	13.7685	12.9926	0	0	12.5025	0	4.36106	4.93844	0	12.3216	18.4097	6.54901	22.3195	18.2052	1.65071	14.4782	2.13136	9.35549	0	5.87577	16.911	8.79319	7.50947	4.07689	7.09075	19.2561	0	13.4101	0	2.082	19.2398	3.46901	11.2821	7.99894	16.7752	19.5212	0	18.7428
NMRK2	ENSG00000135870	ENST00000168977;ENST00000599576;ENST00000593949;ENST00000597889;ENST00000616156	ITGB1BP3;MIBP;NRK2	nicotinamide riboside kinase 2 [Source:HGNC Symbol;Acc:HGNC:17871]		NM_170678;NM_001375469;NM_001375467;NM_001375468;NM_001289117	NMRK2	NR_110316		0.924296	6.03208	10.8319	2.27187	2.2905	1.07866	3.67789	8.30963	4.25169	10.2325	2.43429	0.093266	2.24953	2.40983	4.23282	0.464706	8.40301	8.06247	2.65592	17.4222	4.79559	2.28688	1.24685	0.280642	0	1.35701	1.61546	6.8938	1.66502	4.9938	22.2561	5.24324	2.45581	3.68764	0.879736	0.603562	0.783663	1.5186	1.7258	3.03412
JAML	ENSG00000221978	ENST00000356289;ENST00000292067;ENST00000534294;ENST00000533261;ENST00000526595;ENST00000531530;ENST00000526620;ENST00000529164;ENST00000640745;ENST00000531536;ENST00000524477;ENST00000527877;ENST00000525565	AMICA;AMICA1;Gm638	junction adhesion molecule like [Source:HGNC Symbol;Acc:HGNC:19084]		NM_001098526;NM_153206;NM_001286570;NM_001286571	JAML	NR_104479		14.0252	15.3492	55.2131	27.8972	69.0014	70.8844	41.3928	46.1098	51.7267	30.9419	43.8317	47.1232	39.2965	54.7707	64.6857	32.054	39.5579	14.2735	56.0652	29.8609	29.9394	42.0625	25.2922	25.7646	24.7404	17.6116	61.6965	31.6272	20.0123	73.7104	47.0523	32.6322	40.3363	8.79418	92.5453	62.6655	33.2964	14.469	3.16114	33.2175
GPSM3	ENSG00000132589	ENST00000375040;ENST00000487761;ENST00000472768;ENST00000375043;ENST00000619085	AGS4;C6orf9;G18;G18.1a;G18.1b;G18.2;NG1	G protein signaling modulator 3 [Source:HGNC Symbol;Acc:HGNC:13945]		NM_001276501;NM_022107	GPSM3			72.4676	76.1179	90.7968	59.2832	83.2028	87.3824	71.4316	7.59601	108.276	25.2524	67.0521	76.6321	73.7665	80.5018	79.3657	103.613	97.804	87.9828	58.0588	56.6326	75.5465	83.7197	83.434	88.3699	68.6823	3.90027	96.4073	108.672	56.0442	79.1022	27.4734	92.5633	64.7331	78.9101	59.7105	104.597	80.7928	90.5391	99.5702	91.2557
GCH1	ENSG00000109046	ENST00000395514;ENST00000543643;ENST00000254299;ENST00000491895;ENST00000536224;ENST00000395521	DYT14;DYT5;DYT5a;GCH;GTPCH1	GTP cyclohydrolase 1 [Source:HGNC Symbol;Acc:HGNC:4193]	Autosomal dominant dopa-responsive dystonia;GTP cyclohydrolase I deficiency;DYSTONIA DOPA-RESPONSIVE;HYPERPHENYLALANINEMIA BH4-DEFICIENT B;DYSTONIA TYPE 5;GTP CYCLOHYDROLASE 1 DEFICIENCY	NM_001024024;NM_001024070;NM_000161;NM_001024071	GCH1			68.2997	39.2785	34.686	26.9565	29.6003	11.5463	4.26969	37.4159	91.998	98.6942	78.3411	103.723	69.8114	116.713	113.132	76.2984	38.7544	37.0614	56.7121	37.7484	26.125	53.6911	80.9649	71.3463	15.408	25.6887	57.7932	55.2569	47.5742	8.48699	35.084	77.8715	116.367	50.0741	29.3874	82.9033	99.6272	66.6295	111.882	86.0451
FUCA1	ENSG00000128016	ENST00000374479		alpha-L-fucosidase 1 [Source:HGNC Symbol;Acc:HGNC:4006]	FUCOSIDOSIS	NM_000147	FUCA1			385.338	78.1361	288.269	272.053	880.308	1010.94	352.003	502.185	554.669	352.983	423.56	1194.97	863.378	308.52	294.656	1491.81	407.537	235.338	737.352	205.131	202.256	390.795	181.166	1747.4	149.739	154.495	1270.23	315.718	858.035	609.972	550.232	405.022	440.637	194.234	399.824	1066.71	570.839	1049.78	101.419	312.27
KDM6B	ENSG00000124172	ENST00000448097;ENST00000571047;ENST00000254846;ENST00000572030;ENST00000575521;ENST00000570632	JMJD3;KIAA0346	lysine demethylase 6B [Source:HGNC Symbol;Acc:HGNC:29012]	NEURODEVELOPMENTAL DISORDER WITH COARSE FACIES AND MILD DISTAL SKELETAL ABNORMALITIES;Autosomal Recessive Mental Retardation;KDM6B-related developmental disorder monoallelic	NM_001348716;NM_001080424	KDM6B			74.3652	91.2481	82.9154	160.649	90.4467	50.0766	34.0484	65.2643	54.6219	62.8864	69.755	192.055	145.95	50.6024	54.5827	197.103	71.9255	70.2066	102.345	73.6046	85.8387	111.575	45.6751	292.995	133.208	110.904	126.092	100.709	96.5762	63.5583	65.6585	60.6189	55.685	69.0243	74.4864	167.793	70.6921	136.72	12.2796	108.342
AC105052.3	ENSG00000067221	ENST00000476151		novel protein, POLR2J2-UPK3BL readthrough						0.540026	6.26692	22.0563	9.47893	3.46144	2.86514	6.8544	2.55463	2.63231	8.85682	6.35788	3.3145	3.1353	10.4521	13.4538	3.57278	1.16671	1.15099	1.117	0.887954	6.60079	2.58109	3.69772	5.24045	3.19226	5.89445	2.88976	10.182	10.8034	2.48335	5.89054	6.56263	5.4876	9.86059	7.25084	4.44969	4.35558	3.264	1.71145	2.75174
PALLD	ENSG00000250151	ENST00000261509;ENST00000505667;ENST00000511948;ENST00000508898;ENST00000504519;ENST00000512127;ENST00000513245;ENST00000503457;ENST00000649826;ENST00000510998;ENST00000393726;ENST00000507735;ENST00000511611;ENST00000507325;ENST00000513187;ENST00000507699;ENST00000511682;ENST00000503290	CGI-151;KIAA0992;SIH002	palladin, cytoskeletal associated protein [Source:HGNC Symbol;Acc:HGNC:17068]	Familial pancreatic carcinoma;PANCREATIC CANCER SUSCEPTIBILITY TO 1	NM_016081;NM_001166108;NM_001166109;NM_001166110;NM_001367570;NM_001367568;NM_001367567;NM_001367569	PALLD			41.1985	37.5838	12.9243	14.2424	17.2997	4.36752	23.7782	30.3666	49.1752	55.8929	37.0408	5.82071	16.36	55.7112	6.25123	3.78352	40.66	63.3152	23.6165	51.3782	34.3671	26.5498	18.0631	5.45625	22.9535	14.7691	8.74792	14.077	21.7965	24.2479	17.9202	61.8649	21.3257	21.8699	10.2285	16.8532	22.6948	14.9885	19.2531	5.69437
SLAMF9	ENSG00000014216	ENST00000466773;ENST00000489098;ENST00000368092;ENST00000368093	CD2F-10;CD84-H1;SF2001	SLAM family member 9 [Source:HGNC Symbol;Acc:HGNC:18430]		NM_001146173;NM_001146172;NM_033438	SLAMF9			37.5797	15.9269	24.425	81.9459	32.0491	26.0521	26.0143	26.498	20.5483	20.0521	28.1727	26.3711	19.5077	29.935	27.8814	5.98342	16.7165	29.7959	13.9401	48.5293	49.5641	65.7131	14.7031	3.96648	94.6984	48.6095	12.0343	32.3494	20.6897	18.9959	28.8481	14.3448	34.8725	79.4676	36.3342	27.1214	29.4725	9.70949	6.50073	15.1098
DYNLT2B	ENSG00000178802	ENST00000491186;ENST00000465757;ENST00000426563;ENST00000325318;ENST00000446494	MGC33212;TCTEX1D2	dynein light chain Tctex-type 2B [Source:HGNC Symbol;Acc:HGNC:28482]	SHORT-RIB THORACIC DYSPLASIA 17 WITH OR WITHOUT POLYDACTYLY	NM_001351628;NM_152773	DYNLT2B			8.99585	12.2466	14.4098	11.1291	6.14132	6.22041	28.8287	12.9624	5.46874	4.16646	13.4911	3.90407	5.83055	1.49389	1.52575	7.62342	9.97356	8.87869	10.2111	10.6428	11.7843	8.07863	2.47116	5.89538	16.8328	20.0957	6.88081	7.32752	7.14885	32.1436	40.0025	4.8458	5.50627	6.81965	4.79444	5.0074	3.81502	8.98751	0.817202	6.75
RASGEF1B	ENSG00000105701	ENST00000509081;ENST00000264400;ENST00000638048;ENST00000335927;ENST00000504863;ENST00000436139;ENST00000514889;ENST00000507538;ENST00000512716;ENST00000514050;ENST00000512343;ENST00000510780;ENST00000508294;ENST00000613784	FLJ31695;GPIG4	RasGEF domain family member 1B [Source:HGNC Symbol;Acc:HGNC:24881]		NM_001300735;NM_152545;NM_001300736	RASGEF1B			154.99	176.094	213.331	243.654	249.365	297.138	176.612	202.476	106.328	159.54	157.397	188.027	138.366	154.657	154.13	158.888	279.61	144.299	206.379	183.081	247.792	195.483	80.4501	163.404	241.459	224.91	265.553	178.675	270.992	251.077	195.607	177.779	164.814	158.487	500.629	119.731	117.281	128.76	21.75	167.505
GBP1	ENSG00000137818	ENST00000459831;ENST00000370473;ENST00000495131;ENST00000484970;ENST00000468959;ENST00000479889;ENST00000681280;ENST00000493139;ENST00000469194		guanylate binding protein 1 [Source:HGNC Symbol;Acc:HGNC:4182]		NM_002053	GBP1			933.099	494.987	241.973	140.093	118.067	74.8307	80.3764	373.6	590.221	1081.42	625.084	506.301	449.458	1109.91	1014.73	449.383	293.349	461.776	497.533	294.657	170.754	368.736	399.647	376.561	148.656	189.862	224.506	372.684	300.736	90.1889	264.62	677.153	1282.67	417.982	104.234	496.114	779.892	523.46	932.805	453.099
PTGES3P1	ENSG00000186818	ENST00000439531		prostaglandin E synthase 3 pseudogene 1 [Source:HGNC Symbol;Acc:HGNC:43824]			PTGES3P1			121.884	58.603	95.8708	28.8616	149.96	122.459	52.2694	93.1707	67.5791	61.2608	45.201	273.286	74.8538	55.9377	55.2844	84.073	97.1122	49.6648	94.8223	41.4002	105.135	92.6748	18.7666	163.508	124.431	102.584	168.408	35.9438	123.592	122.244	94.9381	51.8304	75.1928	39.8092	304.142	97.6198	74.1928	83.6598	12.8366	73.2161
PSME2	ENSG00000113269	ENST00000559005;ENST00000560410;ENST00000216802;ENST00000615264;ENST00000471700;ENST00000559042;ENST00000559453;ENST00000558273;ENST00000558931;ENST00000560370;ENST00000559359;ENST00000559056;ENST00000559493;ENST00000560592;ENST00000560788;ENST00000559613;ENST00000630027;ENST00000561103	PA28beta	proteasome activator subunit 2 [Source:HGNC Symbol;Acc:HGNC:9569]		NM_002818	PSME2			77.4131	104.68	64.2126	24.2141	61.0438	27.1252	48.2436	85.6582	102.491	109.527	77.387	34.8425	48.3909	98.6393	90.3008	45.4103	74.7945	159.682	84.8809	76.5487	68.3358	80.3026	158.353	58.322	40.8862	56.8133	48.1048	57.2255	54.4351	50.7502	100.792	90.0293	102.11	79.7178	31.9474	35.532	82.9033	70.361	553.528	59.4263
PLTP	ENSG00000042753	ENST00000354050;ENST00000372431;ENST00000372420;ENST00000477313;ENST00000420868	BPIFE	phospholipid transfer protein [Source:HGNC Symbol;Acc:HGNC:9093]	PHOSPHOLIPID TRANSFER PROTEIN	NM_182676;NM_006227;NM_001242921;NM_001242920	PLTP			221.17	82.8922	134.432	49.6555	131.586	142.924	62.7605	71.9129	149.188	61.4496	39.8617	195.703	202.834	81.798	42.4929	124.284	167.446	143.24	219.917	33.4266	204.355	225.925	72.3384	102.266	161.198	107.891	340.587	43.3887	184.683	56.79	82.3462	110.351	59.5657	81.9483	148.986	52.9313	123.06	111.058	69.3878	24.1935
CSF2RB	ENSG00000198715	ENST00000403662;ENST00000406230;ENST00000421539;ENST00000262825	betaGMR;CD131;IL3RB;IL5RB	colony stimulating factor 2 receptor subunit beta [Source:HGNC Symbol;Acc:HGNC:2436]	Hereditary pulmonary alveolar proteinosis;SURFACTANT METABOLISM DYSFUNCTION PULMONARY 5	NM_000395	CSF2RB			8.13078	5.43893	14.8686	7.14121	9.57897	17.4339	9.43352	9.02061	7.62414	10.4238	5.38071	12.4116	8.84558	7.68914	7.73176	13.4308	11.7611	5.65248	10.0831	5.86899	10.1225	11.653	22.5517	13.5682	7.67933	8.77452	22.123	7.46956	14.8607	11.4999	8.11448	7.62722	11.3048	3.83039	17.3377	7.04686	8.79964	8.11615	105.832	10.7531
PCBP3	ENSG00000197712	ENST00000465077;ENST00000400314;ENST00000472191;ENST00000681687;ENST00000594149;ENST00000628776;ENST00000593338;ENST00000609985;ENST00000594320;ENST00000610200;ENST00000423045;ENST00000400310;ENST00000400308;ENST00000400309;ENST00000449640;ENST00000481302;ENST00000498121;ENST00000549265;ENST00000400305;ENST00000400304;ENST00000468429;ENST00000475402	FLJ44028;PCBP3-OT1;PCBP3OT	poly(rC) binding protein 3 [Source:HGNC Symbol;Acc:HGNC:8651]		NM_001382286;NM_001382287;NM_001382281;NM_001382277;NM_001382279;NM_020528;NM_001382284;NM_001384156;NM_001382285;NM_001382283;NM_001382282;NM_001348240;NM_001382288;NM_001348243;NM_001348245;NM_001348244;NM_001348241;NM_001130141;NM_001348239;NM_001348238;NM_001382278;NM_001348242;NM_001382276	PCBP3	NR_145492;NR_145493		10.5412	5.12092	6.91215	11.0059	1.69025	1.63155	5.49245	2.46165	3.26804	2.6909	3.71422	2.70252	6.20724	2.51017	3.46804	4.87456	4.94006	4.71864	7.53914	1.18877	1.53263	3.35496	1.73011	1.84609	31.3361	5.93262	2.82987	8.04008	2.76558	1.55474	4.22617	1.65586	7.40146	6.94391	3.16994	1.97262	1.74723	5.27334	0.432911	2.58914
PHLDA3	ENSG00000168765	ENST00000367311;ENST00000485436;ENST00000497057;ENST00000367309	TIH1	pleckstrin homology like domain family A member 3 [Source:HGNC Symbol;Acc:HGNC:8934]		NM_012396	PHLDA3			16.526	64.974	34.0913	23.6607	18.2853	6.05799	40.6819	35.7661	48.1362	33.838	40.1911	3.27763	11.9556	18.5154	25.3212	8.62456	34.4305	62.8263	28.2942	48.5338	34.1643	24.1185	25.8157	2.18771	25.7481	34.715	9.6319	30.9688	27.4741	31.6364	39.7016	43.3153	17.6618	39.8585	10.2884	13.0626	22.7718	11.9229	27.7785	27.7124
RPS27P16	ENSG00000249230	ENST00000425758		ribosomal protein S27 pseudogene 16 [Source:HGNC Symbol;Acc:HGNC:36560]			RPS27P16			0	3.12387	1.73284	7.53823	3.56304	2.43861	0	5.68091	2.57162	3.70818	4.08903	7.01616	6.49354	0	0	7.40467	0	5.28614	5.82284	1.21835	1.42958	3.06269	0.828076	0	2.50295	0	1.30293	0	3.35274	1.61327	0	1.54253	0	0	1.28193	0	0	0	21.7761	10.0023
ABTB2	ENSG00000137449	ENST00000435224;ENST00000530814	ABTB2A;BTBD22;DKFZP586C1619	ankyrin repeat and BTB domain containing 2 [Source:HGNC Symbol;Acc:HGNC:23842]		NM_145804	ABTB2			13.907	7.37529	2.37786	6.66123	0.408311	0.32522	0.511199	2.8354	4.49531	16.3317	12.9317	3.14481	14.8537	18.0223	13.6845	10.8291	0.686265	5.62837	3.72928	5.85385	0.458948	1.91795	23.4349	3.61381	2.19661	2.95379	0.498482	15.2221	0.608433	0.725025	2.77941	13.1345	15.5537	21.0909	0.498297	8.36909	9.11678	17.1482	26.1213	4.46301
ABHD16A	ENSG00000085998	ENST00000468205;ENST00000475742;ENST00000395952;ENST00000492084;ENST00000495769;ENST00000440843;ENST00000490209;ENST00000474007;ENST00000471644;ENST00000477016;ENST00000498420;ENST00000496579;ENST00000492899;ENST00000477462;ENST00000482224;ENST00000468037	BAT5;D6S82E;NG26	abhydrolase domain containing 16A, phospholipase [Source:HGNC Symbol;Acc:HGNC:13921]		NM_021160;NM_001177515	ABHD16A	NR_033488;NR_033489		0.286295	0.633629	1.20418	0.629535	17.4284	0.127567	0.982974	1.15789	18.164	1.96371	1.21649	8.97168	1.19784	2.74904	2.67147	13.3724	13.7366	17.8302	19.0769	19.1519	14.8466	1.91428	1.53873	0.365943	12.5374	0.188047	0.461827	14.5314	15.6387	1.25866	0.220459	2.10582	17.7418	0.509741	20.5235	2.23212	1.36583	1.42314	19.6813	2.14726
MRPL45	ENSG00000135378	ENST00000613675;ENST00000619548	MGC11321	mitochondrial ribosomal protein L45 [Source:HGNC Symbol;Acc:HGNC:16651]		NM_032351;NM_001278279	MRPL45			0	0	0	0	14.457	0.357894	0	0	13.2229	11.8453	21.7168	0	0	0	0	0	0	7.46504	10.2803	0	0	0	0.275706	0	0.535294	0	0.273908	0	0	0	0	0	9.18985	12.6595	0	0	0	0	0.183872	0
LSM2	ENSG00000174130	ENST00000491421;ENST00000493387;ENST00000470083;ENST00000470086;ENST00000375661;ENST00000477182;ENST00000475835	C6orf28;G7b;YBL026W	LSM2 homolog, U6 small nuclear RNA and mRNA degradation associated [Source:HGNC Symbol;Acc:HGNC:13940]		NM_021177	LSM2			6.01041	0.350777	10.4712	0.198263	17.0219	12.3832	3.71225	0.356886	19.8785	2.88206	13.6528	0.63263	2.17198	1.65439	8.77627	5.87007	14.9189	4.40702	20.3553	15.1738	17.4572	6.15378	19.539	1.81077	12.1372	16.0743	6.69538	1.82041	19.1675	10.9344	19.7602	5.10077	12.0691	17.5871	3.02096	6.69504	0.358296	1.29511	5.31299	7.00355
AP003716.1	ENSG00000105559	ENST00000528260		novel pseudogene						0	2.45601	0	8.59703	8.36537	0	10.1552	3.10413	0	10.3317	2.65152	0	0	0	0	6.22037	0	21.6853	8.78548	3.78048	2.75867	1.95747	1.43538	0	3.84891	4.18223	12.5257	0	0	0	6.45319	2.10461	6.45606	0	0	1.36221	1.73667	0	3.35481	3.08391
PDE6G	ENSG00000198492	ENST00000331056;ENST00000574024;ENST00000574777;ENST00000571224;ENST00000571004	PDEG;RP57	phosphodiesterase 6G [Source:HGNC Symbol;Acc:HGNC:8789]	Retinitis pigmentosa;RETINITIS PIGMENTOSA 57	NM_002602;NM_001365724;NM_001365725	PDE6G	NR_026872;NR_158591		3.831	7.01042	11.3137	6.0856	9.99728	2.42567	6.13258	14.1205	7.03577	10.6109	7.96975	1.98552	4.9116	14.5981	7.89474	3.64107	45.4133	4.34896	5.72325	29.0298	9.24493	6.01534	9.00564	6.47233	1.09501	3.37294	7.9238	5.54577	5.88188	4.96155	14.2057	13.9981	7.50542	5.03856	4.5277	1.60504	4.26623	2.83102	15.5756	5.81314
LILRA6	ENSG00000100395	ENST00000430421;ENST00000396365;ENST00000245621;ENST00000270464	CD85b;ILT8;LILRB6	leukocyte immunoglobulin like receptor A6 [Source:HGNC Symbol;Acc:HGNC:15495]		NM_024318	LILRA6	NR_104098		0.263415	1.9294	7.38658	2.46064	8.20704	16.5233	9.06957	9.70281	0	2.68306	0.651991	11.0411	8.72542	9.08262	13.3095	1.3252	5.10071	2.25871	3.34358	3.72162	1.97756	2.35808	6.20747	16.8859	4.15927	2.25517	10.7524	9.77983	12.012	10.0323	3.18383	2.36876	6.13799	0.325143	2.06437	5.12369	4.28674	0.577264	4.57343	18.0088
HPGDS	ENSG00000174996	ENST00000295256;ENST00000514774;ENST00000506331	GSTS;GSTS1;GSTS1-1;H-PGDS;PGD2;PGDS	hematopoietic prostaglandin D synthase [Source:HGNC Symbol;Acc:HGNC:17890]		NM_014485	HPGDS			14.5403	11.0468	5.75681	9.35275	4.56207	4.07968	12.9093	36.0712	5.48964	11.0553	7.42486	1.18398	1.88542	16.6767	10.3495	2.44649	13.4187	5.67128	6.28736	8.55172	10.0782	7.02449	0.675373	6.75641	13.2521	18.2431	5.07739	12.6655	5.83227	8.88991	21.3347	10.3165	8.02559	6.51729	8.58023	8.95757	3.86023	4.59332	3.79144	5.79471
MRPL23	ENSG00000159199	ENST00000381519;ENST00000397298;ENST00000397297;ENST00000381514;ENST00000397294;ENST00000462288;ENST00000486931;ENST00000429295;ENST00000466346;ENST00000484918	L23MRP;RPL23L	mitochondrial ribosomal protein L23 [Source:HGNC Symbol;Acc:HGNC:10322]		NM_021134	MRPL23			36.1378	42.7674	41.8534	26.7913	27.6594	47.3101	43.2778	38.6539	42.931	33.944	24.9502	29.64	32.2145	33.25	38.3483	14.8787	3.55965	54.1789	35.6242	46.5088	37.9748	43.0784	38.0195	18.8011	48.2207	2.65207	26.194	34.684	17.5061	44.6638	41.4579	34.4879	34.3448	35.575	24.6444	29.4006	46.4749	21.7135	1.5182	36.9314
RCN3	ENSG00000145335	ENST00000270645;ENST00000597801;ENST00000593644;ENST00000598833;ENST00000593483	RLP49	reticulocalbin 3 [Source:HGNC Symbol;Acc:HGNC:21145]		NM_020650	RCN3			12.1184	9.97067	11.9885	8.02944	28.1279	53.0409	13.4594	9.566	10.5522	5.49577	4.20326	33.335	12.1531	2.86135	6.60573	13.3415	11.5747	11.5767	9.7147	5.21618	20.8192	10.7149	4.28366	26.3435	15.4217	8.26227	39.7783	5.66739	15.0103	32.6349	12.0064	6.37502	5.44486	1.47009	38.2098	17.0972	10.45	10.6395	1.67528	7.88925
HELZ2	ENSG00000104824	ENST00000427522;ENST00000478861;ENST00000467148;ENST00000454223;ENST00000479540;ENST00000370082	KIAA1769;PDIP1;PRIC285	helicase with zinc finger 2 [Source:HGNC Symbol;Acc:HGNC:30021]		NM_033405;NM_001037335	HELZ2			24.4042	17.3613	7.02285	12.3428	3.33769	2.03763	2.61225	7.62323	19.6304	35.3821	21.2074	30.456	28.304	42.3344	50.5319	28.1778	6.13161	13.6393	16.8564	3.84772	7.85442	17.8457	10.8581	21.2913	2.45056	8.71801	9.54496	22.9221	5.07298	1.4226	10.1275	31.7274	38.7241	18.4048	4.10935	34.6728	20.8949	20.3471	51.994	19.5728
DUSP2	ENSG00000101017	ENST00000288943;ENST00000488952	PAC-1	dual specificity phosphatase 2 [Source:HGNC Symbol;Acc:HGNC:3068]		NM_004418	DUSP2			141.038	105.076	146.265	153.236	207.147	355.506	298.304	114.236	178.446	131.714	117.855	198.041	181.329	195.872	159.516	226.337	219.949	100.474	178.681	133.286	212.676	197.193	52.4559	254.957	151.458	179.97	226.48	127.062	180.954	300.84	122.427	174.978	151.546	145.144	301.986	159.712	164.393	175.288	15.5789	138.28
SRP9P1	ENSG00000164190	ENST00000445874	SRP9L1	signal recognition particle 9 pseudogene 1 [Source:HGNC Symbol;Acc:HGNC:23402]			SRP9P1			0	0	0	0	0	0	9.64009	0	0	0	0	0.000184332	2.22e-06	21.4061	0	11.7586	0	0	5.58311	0	0	0	0	0	0	0	0	8.40221	0	0	0	0	20.3087	0	0	0	0	0	0	0
MTCO3P23	ENSG00000166439	ENST00000561363		MT-CO3 pseudogene 23 [Source:HGNC Symbol;Acc:HGNC:52126]			MTCO3P23			5.09173	6.09144	6.11673	13.6527	5.20371	7.18898	2.99751	3.58126	5.12537	2.74051	9.13234	15.0932	14.5464	9.71997	6.65091	19.902	11.2895	1.23724	11.8036	3.5994	21.3878	11.2476	0	10.0368	8.92834	9.76168	14.7382	4.72045	16.3236	9.48247	0.735216	1.59383	1.99744	11.2416	16.2896	8.75146	9.11544	10.4701	0	7.23089
HS3ST3A1	ENSG00000196507	ENST00000284110;ENST00000578576	30ST3A1;3OST3A1	heparan sulfate-glucosamine 3-sulfotransferase 3A1 [Source:HGNC Symbol;Acc:HGNC:5196]		NM_006042	HS3ST3A1			10.3733	3.62719	5.59967	3.44689	0.314482	0	0	1.98503	3.15401	6.54603	2.41954	9.75867	8.47394	2.55999	2.60631	1.19447	2.84145	0.0196042	2.81653	0.927513	3.53469	10.6268	17.6509	5.24649	2.75167	2.35712	9.2726	3.63871	2.77541	0.556795	4.34836	4.68239	12.182	4.51656	4.61203	9.39425	7.16734	5.47081	8.91105	2.4712
STOM	ENSG00000148180	ENST00000286713;ENST00000347359;ENST00000538954	BND7;EPB7;EPB72	stomatin [Source:HGNC Symbol;Acc:HGNC:3383]		NM_001270526;NM_004099;NM_198194;NM_001270527	STOM	NR_073037		64.2664	41.455	65.2516	43.9264	37.7953	71.195	74.8087	77.8851	49.6248	86.459	77.1979	70.2827	58.8874	136.909	105.24	54.6189	82.6218	36.1623	72.8205	58.1772	66.381	78.7358	93.4864	50.6499	42.4294	68.1188	80.9832	60.8373	72.7139	38.8682	60.9811	103.028	111.338	59.7247	73.5502	49.0175	53.2378	48.8668	608.787	56.5914
GTF2H2B	ENSG00000275074	ENST00000508065;ENST00000507549;ENST00000513202;ENST00000504712	DKFZP686M0199	general transcription factor IIH subunit 2B (pseudogene) [Source:HGNC Symbol;Acc:HGNC:31393]			GTF2H2B	NR_033417		1.35687	8.88275	8.23198	8.58624	9.69375	11.4525	13.141	21.2384	7.00939	3.19161	11.0535	0.0787257	8.20737	8.80517	6.92028	2.34e-05	9.0244	19.0253	1.00686	1.48386	3.25495	1.65993	0.397083	2.60181	0.0624691	15.3237	0.132738	12.7019	19.1514	14.2014	12.2553	9.4066	2.08405	3.63297	4.92645	2.38248	2.29055	10.1424	0.211518	9.54779
DDIT4	ENSG00000111011	ENST00000491934;ENST00000471240;ENST00000473155;ENST00000681898;ENST00000307365	Dig2;FLJ20500;REDD-1;REDD1;RTP801	DNA damage inducible transcript 4 [Source:HGNC Symbol;Acc:HGNC:24944]		NM_019058	DDIT4			52.2353	16.1514	7.59175	103.349	11.0648	22.3456	6.99641	4.89656	27.347	8.54247	8.82863	25.8098	63.5216	26.1947	39.9817	63.7797	6.1543	13.3115	12.53	15.4314	5.86049	25.8067	64.8912	16.4043	94.4749	28.5221	14.9739	49.1156	5.11044	10.6169	4.72896	10.3357	24.6509	22.7036	46.9064	65.3201	35.3445	29.0347	21.4344	20.1694
ENO2	ENSG00000082898	ENST00000537688;ENST00000541477;ENST00000537838;ENST00000536199;ENST00000229277;ENST00000538763;ENST00000539713;ENST00000542509;ENST00000545045;ENST00000535366;ENST00000441285;ENST00000535275;ENST00000543975;ENST00000534977		enolase 2 [Source:HGNC Symbol;Acc:HGNC:3353]		NM_001975	ENO2			53.0707	44.4389	44.811	181.033	25.1997	38.5157	26.9497	28.4518	18.8065	25.7727	25.8152	39.1634	91.0244	10.5199	17.0401	97.4765	17.6504	24.0868	16.669	25.6398	23.817	26.7065	32.4511	27.2343	130.086	67.6174	23.7498	80.1189	23.5214	18.4553	22.9626	19.7061	36.8033	43.7398	59.2028	88.184	27.8868	43.7201	7.56703	52.1665
FCER2	ENSG00000011405	ENST00000360067;ENST00000597312;ENST00000597921;ENST00000346664;ENST00000598803;ENST00000597934;ENST00000593418	CD23;CD23A;CLEC4J;FCE2	Fc fragment of IgE receptor II [Source:HGNC Symbol;Acc:HGNC:3612]		NM_001207019;NM_002002;NM_001220500	FCER2			2.94203	1.05217	7.40821	0.540217	24.7961	7.69057	2.39411	3.59554	2.32352	3.20548	12.8874	0.958089	1.89022	8.90287	9.6342	9.33985	5.65927	1.28298	2.15136	1.13289	5.76066	3.45013	14.5652	19.9307	0.75614	1.16348	12.8121	5.74134	8.11153	20.0674	2.51869	2.73704	4.7731	3.09171	3.17393	1.08409	4.07405	10.9771	0.319471	4.8019
CD209	ENSG00000054611	ENST00000315599;ENST00000394173;ENST00000593660;ENST00000601951;ENST00000204801;ENST00000315591;ENST00000354397;ENST00000394161;ENST00000593821;ENST00000602261;ENST00000601256	CDSIGN;CLEC4L;DC-SIGN;DC-SIGN1	CD209 molecule [Source:HGNC Symbol;Acc:HGNC:1641]	DENGUE VIRUS SUSCEPTIBILITY TO DENGUE FEVER SUSCEPTIBILITY TO INCLUDED;HUMAN IMMUNODEFICIENCY VIRUS TYPE 1 SUSCEPTIBILITY TO;MYCOBACTERIUM TUBERCULOSIS SUSCEPTIBILITY TO MYCOBACTERIUM TUBERCULOSIS PROTECTION AGAINST INCLUDED	NM_021155;NM_001144899;NM_001144894;NM_001144896;NM_001144897;NM_001144893;NM_001144895	CD209	NR_026692		1.9433	0.911461	2.74936	1.05337	40.0353	9.30824	2.59912	8.48771	11.0993	6.73033	4.67934	16.909	7.59087	5.38213	6.37418	8.26085	23.8846	1.32646	10.0122	2.73993	10.6519	9.65461	8.07172	31.9916	0.901788	1.44808	17.6935	1.74775	26.2569	12.6987	7.11608	8.33785	5.12761	1.01418	19.4092	7.69096	8.32051	9.55555	5.94628	9.05448
NCF1C	ENSG00000110321	ENST00000438382	SH3PXD1C	neutrophil cytosolic factor 1C pseudogene [Source:HGNC Symbol;Acc:HGNC:32523]			NCF1C	NR_003187		24.6279	11.0942	24.9304	42.3303	29.8384	42.3807	8.66692	9.05297	29.6875	26.1861	20.8718	54.0541	43.706	23.3097	31.3554	49.9236	41.2541	14.4868	31.9223	7.62108	11.2227	17.8833	99.8717	54.0072	27.3173	8.00635	68.0442	46.8656	33.3798	27.3526	9.86732	14.3564	22.2779	11.6587	63.334	58.3794	23.8808	14.8908	180.391	25.4047
MICA	ENSG00000198925	ENST00000674069;ENST00000616296;ENST00000674131;ENST00000667609;ENST00000673996;ENST00000673647;ENST00000449934;ENST00000421350	PERB11.1	MHC class I polypeptide-related sequence A [Source:HGNC Symbol;Acc:HGNC:7090]		NM_001289154;NM_001289152;NM_001289153;NM_001177519	MICA			24.6148	7.59844	1.76833	2.37812	3.68808	1.12653	0.780553	3.02366	27.7628	6.80673	4.6591	5.38091	9.4069	5.32287	17.146	5.63959	1.8713	15.6588	1.3843	9.93633	9.12964	4.21478	4.10316	6.38686	3.68796	2.04512	3.23166	3.45172	3.83793	0.890641	1.32782	4.32724	5.75346	6.26732	1.19992	10.2694	8.08542	5.90072	1.36344	14.9677
TMIGD3	ENSG00000067208	ENST00000442484;ENST00000369716;ENST00000369717;ENST00000443498;ENST00000472933;ENST00000463993	AD026	transmembrane and immunoglobulin domain containing 3 [Source:HGNC Symbol;Acc:HGNC:51375]		NM_020683;NM_001081976;NM_001302680	TMIGD3			3.20562	0.420724	3.58452	2.31146	7.88333	7.96134	3.84273	1.6833	6.89491	0.648797	2.26866	9.4696	4.53036	2.84163	1.60323	5.20959	3.76659	0.781118	4.05425	1.0027	9.40245	6.47097	1.16189	6.72617	3.80834	1.57203	18.7396	2.86041	5.72927	7.68923	3.54622	2.24471	0.817951	2.67122	6.16942	5.08995	1.98734	4.38641	0.408073	3.00535
TYMS	ENSG00000259431	ENST00000323274;ENST00000579128;ENST00000323250;ENST00000323224;ENST00000584122;ENST00000581920	HsT422;TMS;TS;Tsase	thymidylate synthetase [Source:HGNC Symbol;Acc:HGNC:12441]		NM_001071;NM_001354868;NM_001354867	TYMS			9.69455	3.14438	11.719	4.03514	1.66605	7.11274	19.2877	8.77929	7.24945	7.04962	2.49096	5.46863	1.90459	15.3033	7.74107	0.62722	6.57776	3.75959	20.8676	4.15635	15.7716	5.81595	1.33356	0.90933	2.5951	3.15058	5.90594	2.15681	7.08775	7.39429	13.0125	8.94456	6.44462	2.64834	5.87384	2.01472	2.33552	2.10944	2.14762	1.71435
RPP21	ENSG00000170471	ENST00000433076;ENST00000466327;ENST00000498414;ENST00000489124;ENST00000491477;ENST00000473266;ENST00000442966;ENST00000428040;ENST00000436442	C6orf135;Em:AB014085.3;FLJ22638	ribonuclease P/MRP subunit p21 [Source:HGNC Symbol;Acc:HGNC:21300]		NM_001199120;NM_024839;NM_001199121	RPP21			7.42577	5.64328	0.157105	12.001	6.04595	1.76771	3.70576	8.35829	5.40385	9.4417	6.52188	2.16527	2.29148	0.731942	0.826266	2.85654	7.16789	6.23447	5.82639	11.1736	13.3674	9.56948	3.93619	0	11.8844	4.56533	9.8117	3.18411	9.0355	0.57069	15.8505	8.87747	7.76333	9.74143	3.06774	4.20804	4.92928	0.160352	5.39601	4.9777
CDK11A	ENSG00000136634	ENST00000404249;ENST00000356200;ENST00000463652;ENST00000356937;ENST00000378638;ENST00000509982;ENST00000357760;ENST00000358779;ENST00000378633;ENST00000460465;ENST00000478901;ENST00000468397;ENST00000491311;ENST00000495016;ENST00000468800;ENST00000464748;ENST00000489300;ENST00000492390;ENST00000474916;ENST00000479362;ENST00000498810;ENST00000487462;ENST00000401096	CDC2L2;CDC2L3;CDK11-p110;CDK11-p46;CDK11-p58;p58GTA;PITSLRE	cyclin dependent kinase 11A [Source:HGNC Symbol;Acc:HGNC:1730]		NM_024011;NM_001313982;NM_033529;NM_001313896	CDK11A	NR_132739;NR_132740		26.6336	35.1262	35.1336	42.1831	44.4375	40.8866	33.3129	26.5661	32.311	34.2065	33.7333	32.9722	40.7991	33.3312	35.5402	38.7321	32.368	38.7399	16.9648	22.1185	40.0078	37.1704	35.0319	53.306	31.2048	40.1681	24.6835	38.7204	40.6694	61.7496	36.8108	17.9876	34.6502	25.3082	49.2301	82.7826	53.5942	35.6889	35.1658	34.5181
TESK2	ENSG00000099899	ENST00000372084;ENST00000372086;ENST00000486676;ENST00000493974		testis associated actin remodelling kinase 2 [Source:HGNC Symbol;Acc:HGNC:11732]		NM_001320800;NM_007170	TESK2			2.41988	2.86288	9.93563	41.0445	5.63869	7.77158	7.12987	11.6842	0.977432	7.93227	5.90999	5.37224	7.25968	5.72543	7.03039	6.01279	8.19974	3.54597	6.84501	7.24096	6.20375	5.54252	3.60435	5.79891	10.677	8.34611	7.22499	8.67192	12.538	6.0261	7.4231	5.45615	5.55542	3.68458	9.81232	3.14391	3.76623	6.90981	2.36868	8.18455
EIF4EP2	ENSG00000161618	ENST00000422816		eukaryotic translation initiation factor 4E pseudogene 2 [Source:HGNC Symbol;Acc:HGNC:32428]			EIF4EP2			0	2.66591	8.71418	3.83801	10.9251	0	15.1621	0.0604918	14.7682	3.03769	4.55356	3.51078	0	16.8255	6.46863	5.42781	2.21489	17.8917	14.1741	0	4.95715	13.2594	6.07e-07	2.49e-05	9.81537	5.33357	0	5.96e-06	0	5.69913	12.4438	8.79191	11.0574	7.46919	2.13512	2.30319	4.45833	12.3	4.28604	0.00430943
RYR3	ENSG00000119328	ENST00000634891;ENST00000415757;ENST00000389232;ENST00000634418;ENST00000634750;ENST00000635875;ENST00000636753;ENST00000636583;ENST00000635790;ENST00000636417;ENST00000637201;ENST00000638085;ENST00000638038;ENST00000557931;ENST00000558060;ENST00000638145;ENST00000635749;ENST00000635842;ENST00000638032;ENST00000637948;ENST00000636845;ENST00000634730;ENST00000637984;ENST00000637615;ENST00000638052…		ryanodine receptor 3 [Source:HGNC Symbol;Acc:HGNC:10485]	Epileptic encephalopathy	NM_001036;NM_001243996	RYR3			2.18335	0.429122	0.819981	0.883663	1.31915	0.361128	1.18642	0.650601	0.405536	0.542174	0.634227	0.899265	0.26325	1.97493	2.38113	0.506274	1.03603	2.25628	1.36374	8.29302	0.42392	0.296865	0.303638	1.0076	0.708544	2.09872	0.531759	0.210054	1.97814	0.906911	1.29859	1.03932	0.277209	0.0693565	0.440818	0.435109	0.663668	3.16994	1.47293	1.90894
KCNMA1	ENSG00000144791	ENST00000604624;ENST00000639601;ENST00000638991;ENST00000639913;ENST00000639205;ENST00000639486;ENST00000639498;ENST00000640523;ENST00000372443;ENST00000638223;ENST00000639344;ENST00000638848;ENST00000639090;ENST00000639489;ENST00000639069;ENST00000639657;ENST00000372408;ENST00000639995;ENST00000639483;ENST00000639691;ENST00000638512;ENST00000372421;ENST00000640570;ENST00000372437;ENST00000638895…	KCa1.1;mSLO1;SLO	potassium calcium-activated channel subfamily M alpha 1 [Source:HGNC Symbol;Acc:HGNC:6284]	Generalized epilepsy-paroxysmal dyskinesia syndrome;CEREBELLAR ATROPHY DEVELOPMENTAL DELAY AND SEIZURES;EPILEPSY IDIOPATHIC GENERALIZED SUSCEPTIBILITY TO 16;LIANG-WANG SYNDROME;PAROXYSMAL NONKINESIGENIC DYSKINESIA 3 WITH OR WITHOUT GENERALIZED EPILEPSY;GENERALIZED EPILEPSY AND PAROXYSMAL DYSKINESIA	NM_001322829;NM_001322832;NM_001322835;NM_001322837;NM_001322830;NM_001014797;NM_001322838;NM_001271518;NM_002247;NM_001161352;NM_001322836;NM_001271519;NM_001161353;NM_001271522;NM_001322839;NM_001271520;NM_001271521	KCNMA1			4.47405	6.09517	5.14701	3.33732	10.3522	8.91472	7.35119	10.2709	6.70034	0.780088	5.56997	7.04531	0.288138	16.4234	14.2058	4.63393	22.5285	2.19988	1.21281	4.06263	5.86534	5.94414	4.58564	10.3115	1.83622	2.4891	10.8212	7.97563	9.33834	8.83728	13.9912	1.67446	0.453201	3.82514	4.66124	1.55469	6.37174	2.4184	15.0912	13.7914
FXYD2	ENSG00000091127	ENST00000514385;ENST00000532119;ENST00000528014;ENST00000292079;ENST00000260287;ENST00000534383;ENST00000533281;ENST00000317594	ATP1G1;HOMG2;MGC12372	FXYD domain containing ion transport regulator 2 [Source:HGNC Symbol;Acc:HGNC:4026]	Autosomal dominant primary hypomagnesemia with hypocalciuria;HYPOMAGNESEMIA 2 RENAL	NM_001680;NM_021603	FXYD2			1.28265	7.43364	4.8451	0	8.00895	2.50618	1.85863	5.8225	6.56635	9.91433	6.14133	5.13941	0.579656	14.7417	6.19702	1.90326	12.1158	1.19963	8.38155	6.43705	4.37628	6.57686	7.19694	4.5342	0.0885334	2.62548	3.47158	0.448969	14.758	5.33693	7.98391	5.73714	8.62209	4.36744	5.35653	0.656551	5.33877	3.15319	8.59986	1.39593
AK4P1	ENSG00000103051	ENST00000581275	AK3P1	adenylate kinase 4 pseudogene 1 [Source:HGNC Symbol;Acc:HGNC:364]			AK4P1			0	0	0	18.8083	0	0	0	0.369866	0	0	0.241411	7.92659	9.447	4.90532	3.87722	0	3.08401	3.04835	0.270789	9.2419	1.40138	0.648233	0.435222	0	0.208078	0	2.72556	0	0	1.96512	0.383477	0	9.57633	0.86887	7.40802	0	6.0815	0.484381	7.80668	4.97031
MT1L	ENSG00000128394	ENST00000565768;ENST00000566367	MT1;MT1R;MTF	metallothionein 1L, pseudogene [Source:HGNC Symbol;Acc:HGNC:7404]			MT1L	NR_001447		1.95528	0	0	3.0632	2.17876	0	0	0	5.13841	0.700172	1.02574	0	1.05048	0.981675	0	0	0	1.26021	0.577612	4.25669	3.57953	1.29209	20.5021	0	4.17558	0	0	0	0	0	2.70301	1.18459	1.50251	0	0	0.200919	0.270987	0	9.43827	0
SGPP2	ENSG00000159658	ENST00000321276	FLJ39004;SPP2	sphingosine-1-phosphate phosphatase 2 [Source:HGNC Symbol;Acc:HGNC:19953]		NM_001320834;NM_001320833;NM_152386	SGPP2			17.1897	12.5721	10.9052	19.4001	2.23772	3.0953	2.24041	7.56508	8.89117	18.0493	12.1256	14.9033	40.2597	9.30156	10.3342	57.2525	3.5879	9.25952	10.646	10.5821	1.7939	4.70613	49.1529	16.4048	7.08316	15.5863	13.8187	16.5942	6.78113	4.66176	5.24957	12.2183	16.0417	13.2127	1.91198	25.9746	13.9065	28.6832	14.3701	17.8251
GIMAP6	ENSG00000155542	ENST00000328902;ENST00000493969;ENST00000618759	FLJ22690;IAN6	GTPase, IMAP family member 6 [Source:HGNC Symbol;Acc:HGNC:21918]		NM_024711;NM_001244071;NM_001244072	GIMAP6			1.41337	0.145646	1.21823	0.140038	0.452158	9.1418	3.7039	2.45558	0.604448	0.146607	0.333552	2.80375	0.325058	0.0616921	0.0515439	0.355327	1.06656	0.232876	1.23355	0.212832	2.63697	2.16741	0.259662	0.592864	0.456021	0.494393	4.79377	0.26304	1.33584	1.87432	0.506902	1.15166	0.308401	0.106818	6.32457	0.539241	0.561149	0.421098	21.5063	0.391702
CADM1	ENSG00000135148	ENST00000545960;ENST00000452722;ENST00000537140;ENST00000542447;ENST00000537058;ENST00000536727;ENST00000545380;ENST00000331581;ENST00000546000;ENST00000543375;ENST00000540852;ENST00000441886;ENST00000541434;ENST00000540373;ENST00000542450;ENST00000543540;ENST00000545094;ENST00000543249;ENST00000540951;ENST00000536781;ENST00000616271;ENST00000612235	BL2;IGSF4;IGSF4A;Necl-2;NECL2;RA175;ST17;SYNCAM;SYNCAM1;TSLC1	cell adhesion molecule 1 [Source:HGNC Symbol;Acc:HGNC:5951]		NM_014333;NM_001098517;NM_001301044;NM_001301045;NM_001301043	CADM1			63.4172	11.0356	44.939	41.3601	35.7927	68.8302	37.6969	51.2055	46.0626	28.8889	49.7511	57.9893	33.1724	31.3791	34.1702	57.3364	104.062	49.2699	29.1436	8.64918	54.0678	39.2403	37.0876	59.9496	30.9626	9.02093	45.9772	26.9283	85.4744	35.0021	32.6154	57.5262	27.7675	21.4341	57.6246	48.6134	51.3868	54.0931	64.9495	27.8124
TM4SF19	ENSG00000156482	ENST00000446879;ENST00000440822;ENST00000454715;ENST00000273695		transmembrane 4 L six family member 19 [Source:HGNC Symbol;Acc:HGNC:25167]		NM_001204898;NM_001204897;NM_138461	TM4SF19			469.074	1112.66	433.963	207.67	453.673	123.406	635.853	668.133	463.867	691.721	559.994	69.6994	213.432	404.979	416.796	178.168	589.062	1259.77	658.904	967.25	374.909	402.181	230.949	119.96	398.859	469.765	148.006	523.507	362.69	537.548	853.852	572.23	377.216	755.947	148.437	284.038	428.007	382.149	118.151	293.623
ANKRD1	ENSG00000175701	ENST00000371697	ALRP;C-193;CARP;CVARP;MCARP	ankyrin repeat domain 1 [Source:HGNC Symbol;Acc:HGNC:15819]	Familial isolated dilated cardiomyopathy	NM_014391	ANKRD1			1.68952	4.4288	2.80478	4.37623	0.231027	0.116578	0	0.059101	0.340421	0.215615	0.377753	1.00085	1.17847	0	0.158871	0.902622	0.451912	16.9008	1.22022	3.20938	0.29174	0.405121	11.2081	0.601438	7.09874	5.21976	0.87245	1.50055	0.961028	0	0.432241	0.435558	1.85306	3.72666	0.254396	0.211478	0.208937	0.942185	1.98937	1.20739
ANG	ENSG00000075303	ENST00000336811;ENST00000554073;ENST00000397990	RAA1;RNASE5	angiogenin [Source:HGNC Symbol;Acc:HGNC:483]	Amyotrophic lateral sclerosis;AMYOTROPHIC LATERAL SCLEROSIS 9	NM_001145;NM_001385271;NM_001385273;NM_001385272;NM_001097577;NM_001385274	ANG			3.46992	1.13947	2.74708	22.5147	3.69791	3.71969	2.53342	3.15116	2.74071	2.067	4.57974	3.81802	7.37052	6.00467	6.25545	19.3882	1.99697	0.623942	2.03276	2.04563	2.47517	6.14849	2.49449	4.54933	27.2662	12.1966	3.51416	11.1177	1.84174	2.01108	2.27576	2.11918	2.75542	2.82803	6.59706	9.88026	3.5805	5.33578	3.24112	9.56768
GFPT2	ENSG00000181817	ENST00000253778;ENST00000520165;ENST00000510122;ENST00000518906;ENST00000518185;ENST00000518158;ENST00000503546;ENST00000503228	GFAT2	glutamine-fructose-6-phosphate transaminase 2 [Source:HGNC Symbol;Acc:HGNC:4242]		NM_005110	GFPT2			16.3613	6.91794	2.1684	2.30132	1.16105	0	0.205202	2.66915	4.8063	4.48532	3.5215	9.15081	18.208	1.83533	1.2961	10.2958	0.297591	4.43773	3.70244	1.61966	1.82102	2.55866	17.6488	4.2415	12.8018	3.94155	0.965434	3.69424	2.07029	0	1.49279	2.16986	7.22513	13.2042	3.55388	4.87747	3.21259	5.45522	3.74713	1.16649
ATF6B	ENSG00000071655	ENST00000375203;ENST00000375201;ENST00000453203;ENST00000475705;ENST00000492342;ENST00000495579;ENST00000485314;ENST00000468502	CREBL1;G13	activating transcription factor 6 beta [Source:HGNC Symbol;Acc:HGNC:2349]		NM_004381;NM_001136153	ATF6B			29.0588	17.9568	11.3138	15.7627	40.05	47.3878	35.8201	8.13294	12.9581	4.42482	6.20083	24.9655	3.6181	14.5853	17.0202	19.3843	44.1143	15.6939	3.68309	20.212	40.6736	39.65	16.171	33.5167	10.7673	16.9333	9.42702	18.7632	15.8042	49.3946	5.31696	19.7272	1.43307	10.1136	21.1102	19.1123	22.7711	7.14135	44.2879	18.4478
KDM3A	ENSG00000137752	ENST00000452034;ENST00000409556;ENST00000312912;ENST00000441719;ENST00000409064;ENST00000427678;ENST00000498528;ENST00000466058;ENST00000463013;ENST00000488971;ENST00000485171;ENST00000462197;ENST00000491383;ENST00000470160;ENST00000483866	JHMD2A;JMJD1;JMJD1A;KIAA0742;TSGA	lysine demethylase 3A [Source:HGNC Symbol;Acc:HGNC:20815]		NM_018433;NM_001146688	KDM3A			43.6448	22.6279	36.139	262.713	63.206	78.2877	35.6179	21.4835	16.8648	14.9869	26.4778	49.8628	80.3088	15.12	29.3481	101.627	25.5598	30.7945	24.714	18.9075	39.4617	23.4541	31.1476	29.8652	115.872	61.5102	45.4287	45.2292	25.4452	54.231	29.0296	15.7435	25.3648	17.825	144.814	77.0131	27.7765	31.4636	43.6924	50.8069
PRDM8	ENSG00000170385	ENST00000508965;ENST00000509375;ENST00000506547;ENST00000511825;ENST00000504452;ENST00000508061;ENST00000515013;ENST00000507025;ENST00000415738;ENST00000339711	KMT8D	PR/SET domain 8 [Source:HGNC Symbol;Acc:HGNC:13993]	Early-onset Lafora body disease;Epilepsy progressive myoclonic 10	NM_001099403;NM_020226	PRDM8			26.6647	3.3771	4.94609	14.0545	10.0421	3.26392	1.08749	13.4516	13.9949	3.84487	4.8404	42.2857	24.7933	10.4664	9.80695	13.5565	8.71631	8.97864	14.2271	4.08055	13.3928	25.6598	1.77689	11.6229	11.763	5.29117	6.63591	14.9682	5.69291	2.11076	7.25824	13.3326	7.97886	7.26715	2.64622	27.7121	11.253	9.28004	1.75598	16.5755
AGPAT1	ENSG00000111145	ENST00000395496;ENST00000375107;ENST00000395499;ENST00000375104;ENST00000490711;ENST00000395497;ENST00000336984;ENST00000476663	LPAAT-alpha	1-acylglycerol-3-phosphate O-acyltransferase 1 [Source:HGNC Symbol;Acc:HGNC:324]		NM_001371439;NM_006411;NM_001371437;NM_001371438;NM_032741	AGPAT1			11.9256	7.1549	0.0750378	9.01439	11.3111	16.4481	14.1533	0	12.1756	0.0307929	0.191751	0	0	0	0	0	10.75	20.2301	0.0934554	10.565	13.9612	11.4997	0	8.82373	6.6024	9.12751	6.25704	0	0	18.4106	0.118791	9.39342	0	8.38073	0.0662916	5.78854	8.41285	0	7.76633	1.62679
GPC4	ENSG00000130985	ENST00000370828	K-glypican	glypican 4 [Source:HGNC Symbol;Acc:HGNC:4452]	Keipert syndrome;Simpson-Golabi-Behmel syndrome;SIMPSON-GOLABI-BEHMEL SYNDROME TYPE 1;WILMS TUMOR 1	NM_001448	GPC4			49.7301	124.958	51.5675	40.8871	29.6408	7.69058	49.14	70.9599	55.0855	92.3217	90.9762	6.79129	49.1868	71.4354	79.0702	21.9635	68.3498	157.393	75.504	103.696	55.1773	64.5775	30.4183	8.51447	92.1845	90.9031	15.2898	91.2388	33.7194	45.4367	84.8841	64.9374	44.8712	146.195	16.2566	40.939	59.9973	62.3796	35.6985	39.3818
NAIP	ENSG00000089902	ENST00000315147;ENST00000517649;ENST00000523981;ENST00000508426;ENST00000514857;ENST00000508794;ENST00000447012;ENST00000519014;ENST00000194097;ENST00000503719	BIRC1;NLRB1	NLR family apoptosis inhibitory protein [Source:HGNC Symbol;Acc:HGNC:7634]	Proximal spinal muscular atrophy type 1;Proximal spinal muscular atrophy type 2;Proximal spinal muscular atrophy type 3	NM_004536;NM_022892;NM_001346870	NAIP			0.160368	1.71179	3.26337	1.55738	3.69411	12.6558	4.03667	4.93717	2.34086	1.27841	1.94546	1.99972	2.19487	1.94436	1.21211	1.3254	4.56791	1.53481	1.89327	0.135983	1.67412	1.16075	0.516262	1.56592	1.02658	5.30911	1.49002	1.99469	9.66304	5.17373	4.20249	0.85561	0.269293	0.097145	4.35843	2.33323	0.3799	3.6182	0.586121	3.29437
TAP1	ENSG00000137309	ENST00000486332;ENST00000354258;ENST00000643049;ENST00000645078;ENST00000643923;ENST00000487296	ABCB2;D6S114E;PSF1;RING4	transporter 1, ATP binding cassette subfamily B member [Source:HGNC Symbol;Acc:HGNC:43]	Immunodeficiency by defective expression of MHC class I;BARE LYMPHOCYTE SYNDROME TYPE I	NM_000593;NM_001292022	TAP1			89.8662	78.8226	39.0448	27.8899	26.9156	11.5902	18.4944	40.5124	117.346	94.3706	80.2631	62.2282	63.2953	138.955	101.515	59.638	49.3882	101.902	62.3873	45.0608	30.6198	52.2142	67.7305	46.1401	29.3719	40.4378	26.4217	65.3978	33.6345	29.5997	49.4134	98.3081	115.136	72.4752	14.2084	79.2179	97.6173	62.6758	251.184	56.2531
PNOC	ENSG00000149150	ENST00000518479;ENST00000301908;ENST00000519592;ENST00000522209	N/OFQ;NOP;PPNOC	prepronociceptin [Source:HGNC Symbol;Acc:HGNC:9163]		NM_006228;NM_001284244	PNOC			0.784504	0.743451	0.797114	1.38281	0	0.543491	0.173574	0	0.168469	0.14155	0.279404	0.717159	0.955914	0.587201	0.997577	0.501471	0.208521	1.11485	0.152636	0.236426	0.384602	0.198357	0.151714	0.297551	3.9464	7.24487	0.0809819	1.23791	0	0.0978629	0.0997229	0.274067	0	0.68311	0.479236	1.74634	0.975273	0.886459	0.448817	0.327106
RASSF4	ENSG00000095970	ENST00000489171;ENST00000340258;ENST00000427758;ENST00000483709;ENST00000462822;ENST00000428466;ENST00000472561;ENST00000465735;ENST00000471941;ENST00000471808;ENST00000484477;ENST00000493490	AD037;MGC44914	Ras association domain family member 4 [Source:HGNC Symbol;Acc:HGNC:20793]		NM_032023	RASSF4			59.0817	123.82	63.4106	18.5574	49.1239	53.3891	67.686	75.8624	59.4986	104.464	89.9472	35.966	54.449	73.7754	60.1055	46.8791	77.9732	113.798	74.7432	129.078	77.2421	66.8298	95.3635	41.3224	49.5678	74.5201	60.5362	68.1587	50.1644	70.0322	75.49	82.957	76.0198	107.705	64.7812	44.0405	56.2528	85.2142	390.045	35.5516
OCSTAMP	ENSG00000112290	ENST00000279028	C20orf123;dJ257E24.3	osteoclast stimulatory transmembrane protein [Source:HGNC Symbol;Acc:HGNC:16116]		NM_080721	OCSTAMP			3.9731	24.1848	3.23616	1.1485	3.53033	0.544864	2.51155	3.75557	7.72715	10.5789	4.72321	1.04778	1.31617	5.53126	1.83381	5.04399	11.2665	21.215	16.3373	16.8762	1.88833	3.80959	4.37517	0.621126	3.81895	5.79449	2.1288	3.58136	5.9027	5.73233	8.66975	6.29591	4.09037	24.6514	0.384983	1.02581	4.59193	6.64321	0.238177	1.99367
AC103810.3	ENSG00000145975	ENST00000583567		Rho GTPase-activating protein 27-like protein pseudogene						0	2.61606	8.55492	8.72813	0	2.03731	5.38672	0	0	1.74081	2.66848	0	0	19.9031	5.02003	3.31957	5.26958	2.53123	2.37627	0	0	8.13799	1.51836	0	0	0	5.6412	3.13781	0	2.82625	14.1372	2.21073	0	7.22747	0	1.35931	3.71853	8.67198	3.34018	9.43794
CTSV	ENSG00000101079	ENST00000680490;ENST00000538255;ENST00000259470;ENST00000681927;ENST00000680385;ENST00000680221;ENST00000681737;ENST00000680159;ENST00000679661;ENST00000681517;ENST00000680435;ENST00000680787;ENST00000681330;ENST00000679917;ENST00000479932;ENST00000679551	CTSL2;CTSU	cathepsin V [Source:HGNC Symbol;Acc:HGNC:2538]		NM_001201575;NM_001333	CTSV			7.35269	11.1676	5.34257	13.0672	4.08377	9.46465	5.86014	4.78591	4.68116	2.53146	4.39177	3.905	4.91397	4.43282	5.326	1.81198	4.5254	10.6691	3.32217	5.50022	3.33144	4.79727	0.62995	6.30912	15.4234	20.5453	6.10862	7.28396	2.52316	4.98289	3.2618	5.13641	4.46158	5.73629	4.20962	4.56317	4.04332	9.57291	1.28217	1.88031
IFITM10	ENSG00000107290	ENST00000340134;ENST00000382123;ENST00000482459;ENST00000486852	DSPA3	interferon induced transmembrane protein 10 [Source:HGNC Symbol;Acc:HGNC:40022]		NM_001170820	IFITM10			2.30704	5.75063	11.3075	10.0798	16.9374	10.6319	19.5786	16.0244	5.75006	3.8773	5.21882	3.39353	3.78694	3.36325	5.10374	1.68803	10.1443	4.24841	7.20423	8.15057	10.3294	7.02225	3.53995	10.3555	10.5894	11.4679	9.95198	3.76266	13.2483	18.2576	13.0532	2.81717	3.88149	1.41912	4.95827	9.44829	4.25443	3.0774	1.92125	3.77783
AK6	ENSG00000116095	ENST00000380822;ENST00000502819;ENST00000380818;ENST00000512561;ENST00000618980	CINAP	adenylate kinase 6 [Source:HGNC Symbol;Acc:HGNC:49151]		NM_016283;NM_001015891	AK6			0.350513	2.77709	4.91145	7.32456	12.41	0.47777	12.4453	10.2128	3.4379	2.34137	5.05474	1.41269	12.1003	4.05939	2.03614	12.0084	5.75794	16.6673	7.34857	6.07778	0.125421	4.96779	2.33665	6.01499	10.331	3.13933	3.70192	5.6677	10.0439	8.93217	19.801	1.8241	3.14858	15.9921	8.58624	6.98257	8.26544	4.46402	4.61504	1.36665
BAALC	ENSG00000127884	ENST00000309982;ENST00000438105;ENST00000297574;ENST00000306391;ENST00000330955;ENST00000519507;ENST00000517863;ENST00000523754;ENST00000521926		BAALC binder of MAP3K1 and KLF4 [Source:HGNC Symbol;Acc:HGNC:14333]		NM_024812;NM_001024372;NM_001364874	BAALC			12.4459	15.8744	17.3978	15.4572	4.95876	0.456124	3.53444	8.33959	9.57934	8.87165	10.5637	5.90209	3.67138	10.0472	14.4355	14.0395	11.221	22.1506	10.8631	15.8077	3.10271	7.51537	11.5078	3.78269	5.41064	10.1404	4.29821	9.14073	2.19809	2.90655	9.89882	6.53948	8.18752	13.7001	0.957971	7.54257	7.33183	6.68324	28.8299	5.07938
RASAL1	ENSG00000110171	ENST00000546530;ENST00000261729;ENST00000446861;ENST00000549444;ENST00000548055;ENST00000551051;ENST00000546727;ENST00000418411;ENST00000548972;ENST00000547810	RASAL	RAS protein activator like 1 [Source:HGNC Symbol;Acc:HGNC:9873]		NM_001193520;NM_004658;NM_001193521;NM_001301202	RASAL1			0.785032	1.65727	2.97796	12.9829	4.8635	1.34719	2.30648	1.21208	4.60436	0.468983	1.21956	1.04567	2.68034	0.734856	1.16667	6.72605	3.32729	1.30448	1.30045	2.02687	2.02104	1.92745	2.9292	4.12965	7.37389	7.14161	1.95138	3.94797	2.27666	4.38848	0.866393	1.00675	0.97902	1.83937	5.94451	5.51468	3.06993	2.50682	0.185069	4.74688
AC000041.1	ENSG00000125827	ENST00000439655		adaptor-related protein complex 1, beta 1 subunit (AP1B1) pseudogene						1.90968	0	0	0	0.000655986	0	0	0.772127	0	0	0	8.19001	0	0	0	0	0	0.485703	4.64344	7.82689	0	19.7726	0	0	0	0	0	0	0	0	0	0	0	0	3.85891	0	0	2.45799	0	0
LY6K	ENSG00000211689	ENST00000292430;ENST00000518841;ENST00000519387;ENST00000522591;ENST00000519390	CT97;FLJ35226;HSJ001348	lymphocyte antigen 6 family member K [Source:HGNC Symbol;Acc:HGNC:24225]		NM_017527;NM_001160355;NM_001160354	LY6K			6.85666	0.478288	1.85257	11.3874	2.76195	20.9825	0.901231	1.56747	3.79084	0.492932	0.781507	18.6292	8.96826	2.90135	2.10527	14.3902	2.33912	2.19416	2.03343	0.487564	4.23231	3.53951	0.103368	11.4489	7.17122	0.872162	1.66881	1.83208	2.076	1.33845	3.17537	3.16188	3.76853	0.327502	6.57858	12.6919	2.48059	4.07729	0.0616227	1.50458
TXNIP	ENSG00000130513	ENST00000582401;ENST00000488537;ENST00000486597;ENST00000425134	ARRDC6;EST01027;HHCPA78;THIF;VDUP1	thioredoxin interacting protein [Source:HGNC Symbol;Acc:HGNC:16952]		NM_006472;NM_001313972	TXNIP			18.9434	3.49302	7.3907	59.7568	4.57221	20.354	20.2626	6.66714	5.17438	2.94125	4.69071	9.67723	13.9025	9.32145	6.7964	16.5034	4.77223	4.89731	5.00319	2.2733	9.06321	8.68679	62.5317	4.3593	30.563	24.1072	6.46379	15.6546	5.00147	8.8135	3.71887	4.09967	14.517	12.8122	38.8882	17.5794	12.6517	5.67939	42.9453	5.7872
EGR3	ENSG00000185669	ENST00000317216;ENST00000522910;ENST00000519492;ENST00000524088;ENST00000518773	PILOT	early growth response 3 [Source:HGNC Symbol;Acc:HGNC:3240]		NM_004430;NM_001199880	EGR3			6.25456	6.63132	9.98042	2.4283	2.80458	15.3015	9.52242	3.59892	4.2447	5.17323	3.40557	6.32203	4.05817	3.4168	2.62984	4.65842	6.72178	3.40253	8.01614	6.59815	3.72975	2.94293	4.19259	8.29409	4.27844	5.08299	7.94969	3.25238	6.47778	20.3915	3.17717	3.07824	4.90932	5.52705	5.51386	2.67835	4.34348	3.447	0.0351579	3.17535
MERTK	ENSG00000196498	ENST00000295408;ENST00000409780;ENST00000439966;ENST00000473065;ENST00000449344;ENST00000421804;ENST00000616902	c-Eyk;mer;RP38;Tyro12	MER proto-oncogene, tyrosine kinase [Source:HGNC Symbol;Acc:HGNC:7027]	Retinitis pigmentosa;RETINITIS PIGMENTOSA 38	NM_006343	MERTK			34.1241	18.964	112.895	29.3404	68.4801	138.591	55.7129	38.7719	31.0815	14.657	17.7177	130.139	31.8069	8.99137	10.0133	42.3285	82.731	26.2599	38.5056	22.3578	74.8516	43.5619	22.9139	77.5615	50.6637	36.5099	196.742	20.7201	82.3079	54.755	38.3016	19.2829	15.682	13.5923	134.295	33.1379	32.7382	30.9949	10.5763	40.9272
FAM20A	ENSG00000282458	ENST00000226094;ENST00000592554;ENST00000619787;ENST00000590873;ENST00000375556;ENST00000590074;ENST00000592847	DKFZp434F2322	FAM20A golgi associated secretory pathway pseudokinase [Source:HGNC Symbol;Acc:HGNC:23015]	Enamel-renal syndrome;AMELOGENESIS IMPERFECTA TYPE IG;Amelogenesis imperfecta and gingival fibromatosis syndrome	NM_017565;NM_001243746	FAM20A	NR_027751		1.79436	1.38074	3.8839	3.7154	1.91084	0.626014	1.65795	3.39177	1.98722	5.33615	2.68325	0.621942	3.18407	6.19723	3.6267	0.567818	2.52181	3.4222	3.5749	4.12217	3.41248	6.94686	15.0487	0.265663	5.87242	2.70432	0.976991	2.77653	5.60979	4.38983	1.23885	1.96673	3.14563	2.42221	2.34568	0.846282	2.35661	1.05709	21.8306	4.65998
POLR2J2	ENSG00000183506	ENST00000358438;ENST00000333432	RPB11b1	RNA polymerase II subunit J2 [Source:HGNC Symbol;Acc:HGNC:23208]		NM_032959	POLR2J2			0.699999	0.958067	2.19058	1.75335	2.45003	0.951794	1.44747	1.12846	0	10.5363	1.06749	1.09592	0.723028	19.6372	5.18508	0.767903	1.26013	1.57023	0.42845	3.22847	1.54345	2.06678	0.593835	1.33288	1.55238	0.389182	0.687363	0.876677	2.3443	0.763931	1.87057	0.55689	9.82298	3.27567	1.3409	2.59923	1.28134	1.11109	1.22442	0.9622
TNFRSF4	ENSG00000184988	ENST00000379236;ENST00000497869;ENST00000453580	ACT35;CD134;OX40;TXGP1L	TNF receptor superfamily member 4 [Source:HGNC Symbol;Acc:HGNC:11918]	Combined immunodeficiency due to OX40 deficiency;IMMUNODEFICIENCY 16	NM_003327	TNFRSF4			1.62555	10.0538	5.64301	5.82215	2.97747	0.95391	0.830263	0.702684	4.58157	2.01176	4.79228	3.23768	12.0038	4.25437	3.95101	7.72675	2.95117	2.65614	2.06625	6.58798	1.93414	1.9161	23.8284	6.789	2.94055	4.63415	8.06389	7.96819	2.35238	3.16717	1.75621	2.61383	2.17031	4.47694	0.854261	8.35821	6.36915	7.97529	24.7027	6.34492
LILRA2	ENSG00000275400	ENST00000495786;ENST00000439534;ENST00000251377;ENST00000251376;ENST00000391737;ENST00000472992;ENST00000391738;ENST00000629481	CD85h;ILT1;LIR-7;LIR7	leukocyte immunoglobulin like receptor A2 [Source:HGNC Symbol;Acc:HGNC:6603]		NM_006866;NM_001290271;NM_001290270;NM_001130917	LILRA2			1.32886	2.19779	2.91977	0.696988	0.364055	0.901245	2.25002	1.28068	1.53774	2.61916	3.28609	0.774695	0.879566	1.47559	1.31397	1.51186	2.3738	1.29068	1.47901	2.05238	0.988963	1.14751	0.964735	1.13337	0.58711	0.41841	1.15213	1.18188	2.24867	2.35735	2.1086	0.181444	0.712218	14.7252	9.63552	1.61182	0.949303	1.40543	0.443319	2.46074
CD72	ENSG00000175866	ENST00000612238;ENST00000259633;ENST00000490239;ENST00000463720;ENST00000477364;ENST00000396757;ENST00000378431;ENST00000470387;ENST00000465754;ENST00000482121;ENST00000378430	CD72b;LYB2	CD72 molecule [Source:HGNC Symbol;Acc:HGNC:1696]		NM_001782	CD72			2.02298	1.86412	3.16765	4.89792	2.62942	1.70585	2.09743	2.89918	1.67459	2.12843	1.35834	1.49652	1.04936	6.13794	4.1865	1.37233	4.67049	3.03492	1.27934	3.41385	4.29049	4.52503	1.4635	1.51891	4.06879	4.61438	2.11251	1.83781	2.84679	0.963988	3.33251	2.00023	1.26431	2.7935	2.7578	1.67591	2.22212	2.54753	26.4458	2.20328
APOC1P1	ENSG00000044090	ENST00000575148;ENST00000507983;ENST00000589081;ENST00000574565;ENST00000571466	lincRNA-APOC1P1-3	apolipoprotein C1 pseudogene 1 [Source:HGNC Symbol;Acc:HGNC:608]			APOC1P1	NR_028413;NR_028414;NR_028412		2.41614	6.27658	9.80175	0.781315	12.3785	0.71794	14.0411	5.09146	16.6962	8.58095	2.00607	1.24536	4.24643	0	3.00225	4.67272	19.5321	5.07165	4.77265	4.31203	4.35146	2.70923	2.56149	0.556307	6.48715	2.74676	4.58416	6.24726	7.75339	3.10872	11.2838	11.1734	0.398422	2.86684	1.5889	2.73035	3.54115	4.71133	1.92434	0.84048
NEURL2	ENSG00000163959	ENST00000545238;ENST00000372518	C20orf163;dJ337O18.6;FLJ30259;Ozz;Ozz-E3	neuralized E3 ubiquitin protein ligase 2 [Source:HGNC Symbol;Acc:HGNC:16156]		NM_001278535;NM_080749	NEURL2			14.9793	0.419135	4.75086	0.372373	4.77317	3.29269	0	3.2636	11.5279	0.592549	0.510861	11.6302	6.92878	2.75666	0.61218	3.11291	1.78888	10.1544	7.12914	0.528434	5.47406	8.93144	2.3012	3.06629	8.17327	2.38949	19.524	0.67144	3.17943	1.22372	2.68551	4.15341	3.34351	1.1727	5.86464	1.53462	4.47906	6.82353	0.731416	1.2258
PLAU	ENSG00000143801	ENST00000481390;ENST00000496926;ENST00000446342;ENST00000372764;ENST00000494287	UPA;URK	plasminogen activator, urokinase [Source:HGNC Symbol;Acc:HGNC:9052]	QUEBEC PLATELET DISORDER;Alzheimer disease	NM_001145031;NM_001319191;NM_002658	PLAU			13.8782	11.7393	51.591	7.21095	107.139	121.476	88.2374	36.3644	17.6775	9.40868	13.4614	96.924	10.3693	11.4985	17.151	16.7925	95.1159	18.4243	46.2839	17.8059	87.1819	26.0039	9.48616	86.7743	22.9702	17.1874	140.053	8.55874	110.006	151.593	56.9604	17.707	10.7909	10.4177	160.243	18.1877	16.2295	17.7555	12.619	10.7445
JUP	ENSG00000104497	ENST00000393930;ENST00000310706;ENST00000393931;ENST00000585793;ENST00000449889;ENST00000437187;ENST00000420370;ENST00000424457;ENST00000591690;ENST00000437369;ENST00000589036;ENST00000465293	CTNNG;DP3;DPIII;PDGB;PKGB	junction plakoglobin [Source:HGNC Symbol;Acc:HGNC:6207]	Familial isolated arrhythmogenic ventricular dysplasia biventricular form;Familial isolated arrhythmogenic ventricular dysplasia left dominant form;Familial isolated arrhythmogenic ventricular dysplasia right dominant form;Lethal acantholytic epidermolysis bullosa;NAXOS DISEASE;ARRHYTHMOGENIC RIGHT VENTRICULAR DYSPLASIA FAMILIAL 12	NM_001352774;NM_021991;NM_001352776;NM_001352775;NM_001352777;NM_002230;NM_001352773	JUP			5.87129	3.09811	3.57344	2.99857	4.3367	1.05525	2.09128	3.46342	3.6069	6.93611	2.26279	3.24584	3.52327	10.7279	5.24942	2.48963	8.64893	3.32628	6.91344	1.87239	2.55677	5.66828	4.11649	5.32169	20.2372	15.5511	4.45369	2.45503	3.85687	3.3085	1.91304	11.8512	5.00097	1.65305	1.65086	3.32785	5.9027	3.01612	35.2895	1.46975
RNA5SP242	ENSG00000212176	ENST00000364171	RN5S242	RNA, 5S ribosomal pseudogene 242 [Source:HGNC Symbol;Acc:HGNC:43142]			RNA5SP242			0	0	0	2.19053	0	0	0	0	9.09634	0	0	0	0	19.4719	0	0	0	2.39219	0	3.74707	0	0	0	0	0	0	0	0	0	0	3.19755	0	0	0	0	1.35321	0	3.16955	3.20883	0
BATF2	ENSG00000119638	ENST00000435842;ENST00000301887;ENST00000527454;ENST00000527716;ENST00000534177	MGC20410	basic leucine zipper ATF-like transcription factor 2 [Source:HGNC Symbol;Acc:HGNC:25163]		NM_001300808;NM_138456;NM_001300807	BATF2			21.6136	3.83665	1.31593	4.0404	0.367349	0.826045	0.647203	1.59657	8.91263	12.415	8.75899	15.3488	10.2529	15.0419	12.0285	9.91202	1.96724	9.68503	7.65149	0.215929	1.13056	6.43835	10.8876	5.02527	0.790416	3.63218	1.79057	6.43234	1.62604	0.573322	2.85854	10.2019	23.6173	4.25028	0.901908	13.4222	9.70302	8.07684	11.7958	9.45394
SLC38A5	ENSG00000273604	ENST00000595796;ENST00000619100;ENST00000622196;ENST00000620913;ENST00000497336;ENST00000615300;ENST00000480105;ENST00000494034;ENST00000440085;ENST00000441948;ENST00000413668;ENST00000416711;ENST00000488083;ENST00000429543	JM24;SN2	solute carrier family 38 member 5 [Source:HGNC Symbol;Acc:HGNC:18070]		NM_033518	SLC38A5			7.87767	1.85055	1.59878	4.04908	1.74097	3.02888	0.900416	1.60305	3.38542	1.97512	1.14529	6.31947	4.03876	3.20246	1.63551	2.27942	0.627577	5.98181	1.93644	1.10906	3.7317	2.71908	1.218	5.64056	2.45521	1.48567	0.997729	0.905662	3.46012	2.20387	1.42424	1.7359	7.14134	1.56204	1.9323	4.70606	3.16409	2.02218	31.6071	2.26885
TAPBP	ENSG00000197860	ENST00000434618;ENST00000475304;ENST00000489157;ENST00000426633;ENST00000480730;ENST00000437116;ENST00000467025;ENST00000476333;ENST00000456592	TAPA	TAP binding protein [Source:HGNC Symbol;Acc:HGNC:11566]	Immunodeficiency by defective expression of MHC class I;BARE LYMPHOCYTE SYNDROME TYPE I	NM_003190;NM_172209;NM_172208	TAPBP			12.7149	18.4647	21.1717	2.09511	5.67048	10.1865	7.06573	11.3577	26.626	17.9414	3.3169	13.8606	9.5648	16.2812	10.5341	14.8057	17.9545	2.43936	13.2674	18.5884	2.73272	10.7107	25.2709	6.0823	10.124	10.9774	6.94412	22.3429	19.576	9.00036	13.0571	4.64532	14.0703	2.73641	13.2381	4.08517	2.55586	19.1074	1.91134	15.1694
RPLP0P2	ENSG00000150456	ENST00000496593;ENST00000478959;ENST00000475561;ENST00000475331;ENST00000492786;ENST00000490750		ribosomal protein lateral stalk subunit P0 pseudogene 2 [Source:HGNC Symbol;Acc:HGNC:17960]			RPLP0P2	NR_002775		5.66178	11.6725	7.83271	1.76967	3.25332	1.55755	3.40434	2.41531	4.90654	7.19646	6.12003	0.775422	1.96335	1.86899	6.30953	2.50701	3.086	21.7682	7.86963	5.67384	4.55231	3.18665	5.78416	1.40282	5.76964	4.88334	1.93231	4.1263	2.3499	7.87501	2.78299	8.09948	2.12442	10.2264	1.99157	2.6915	3.2968	7.16186	8.08924	2.70945
NR1D1	ENSG00000077232	ENST00000246672	ear-1;hRev;Rev-ErbAalpha;REVERBA;REVERBalpha;THRA1;THRAL	nuclear receptor subfamily 1 group D member 1 [Source:HGNC Symbol;Acc:HGNC:7962]		NM_021724	NR1D1			0.835223	0.295135	1.90741	24.7889	4.53805	9.40062	4.46874	1.68351	0.558336	0.786941	0.622833	2.2537	1.66024	0.913558	0.488474	1.89186	2.8873	0.285902	1.39983	1.19032	3.66814	1.06304	0.749695	5.06331	3.18973	1.74734	5.55223	0.827539	6.38504	6.22116	2.88303	0.824677	1.05812	0.717154	8.116	1.21222	0.634535	0.823394	0.68021	0.831398
WARS1	ENSG00000131143	ENST00000392882;ENST00000358655;ENST00000355338;ENST00000344102;ENST00000557135;ENST00000556645;ENST00000554950;ENST00000557614;ENST00000554601;ENST00000553395;ENST00000556504;ENST00000554084;ENST00000557722;ENST00000557297;ENST00000556435;ENST00000553808;ENST00000554331;ENST00000555063;ENST00000556338;ENST00000556698;ENST00000557239;ENST00000553524;ENST00000555410;ENST00000556579;ENST00000554772…	IFI53;IFP53;WARS	tryptophanyl-tRNA synthetase 1 [Source:HGNC Symbol;Acc:HGNC:12729]	NEURONOPATHY DISTAL HEREDITARY MOTOR TYPE IX	NM_004184;NM_213645;NM_173701;NM_213646	WARS1			519.163	511.527	419.595	212.312	155.066	83.4798	264.199	355.338	484.812	836.107	530.874	125.776	217.168	553.108	638.419	152.357	501.26	631.162	582.932	514.181	274.207	344.615	527.127	198.301	268.021	262.865	216.963	376.477	307.714	300.326	292.637	622.481	623.19	498.921	120.818	207.111	474.254	227.169	1628.28	349.36
ORM2	ENSG00000131242	ENST00000431067	AGP-B;AGP-B';AGP2	orosomucoid 2 [Source:HGNC Symbol;Acc:HGNC:8499]		NM_000608	ORM2			0	0.144572	0	0	0.331887	0	0.146326	0	0	0.356047	0	0.224561	0.401129	0.376281	0.3277	0	0.46239	0.670929	0	1.1714	0.149786	0.783284	0.237381	0	0	0.241024	0	0	0	0.909632	0	0.143841	0.617118	0	0.12274	0	0	0	19.2371	0.168507
AL031281.1	ENSG00000138678	ENST00000642137		SCAN domain containing 1 (SCAND1) pseudogene						22.0399	22.1692	26.7534	17.5141	17.7923	36.79	21.6548	29.5037	21.7759	23.286	7.85599	21.3624	7.15802	26.7398	7.04339	15.145	25.4219	36.109	14.5599	21.5643	15.3256	21.7844	6.25302	13.6164	25.2027	29.8601	16.3801	6.7689	19.5457	46.3133	18.8291	29.4692	1.72527	19.2003	52.2346	17.7208	24.0123	14.823	25.6743	18.1422
SIGLEC14	ENSG00000047188	ENST00000360844;ENST00000533866		sialic acid binding Ig like lectin 14 [Source:HGNC Symbol;Acc:HGNC:32926]		NM_001098612	SIGLEC14			11.2607	5.29466	6.89997	2.37524	6.15851	16.6367	11.1894	10.2405	4.76154	2.85843	8.31138	10.0683	6.85014	11.3091	8.08186	7.95916	8.79656	2.71762	7.18492	7.18255	5.89871	12.1213	17.7996	0	6.94933	9.20769	17.7187	7.82019	12.8279	5.79707	7.78177	8.07991	8.26662	6.76286	12.5196	1.92106	3.49456	7.72582	17.6651	10.1973
ADIRF	ENSG00000136807	ENST00000372013;ENST00000416348;ENST00000561504	AFRO;APM2;C10orf116	adipogenesis regulatory factor [Source:HGNC Symbol;Acc:HGNC:24043]		NM_006829	ADIRF			18.1292	3.13633	6.86279	6.16238	6.89417	4.19103	3.50767	3.065	21.1786	13.9552	5.28341	20.6061	15.1967	12.5451	11.434	10.1204	4.68694	7.08606	8.53675	8.80019	8.12653	25.9483	0.355395	8.93003	10.3039	4.16036	9.27287	7.95923	7.31317	9.02547	8.13345	22.8699	12.9505	5.26438	3.14234	18.9691	15.9043	11.4275	8.10241	12.73
AC109583.3	ENSG00000255154	ENST00000617367		biliverdin reductase B (flavin reductase (NADPH) (BLVRB) pseudogene						0	4.86813	0	0	0	8.01511	2.54367	3.19737	0	0	0	0	0	6.45766	0	5.95487	0	0	1.9961	1.90836	2.66676	1.95851	0	8.6644	1.93653	0	10.9638	6.16889	10.7246	0	0	0	0	6.82626	6.53056	0	8.53855	3.16642	0	0
GP1BA	ENSG00000249590	ENST00000329125;ENST00000611961	CD42b;GP1B;GPIbalpha	glycoprotein Ib platelet subunit alpha [Source:HGNC Symbol;Acc:HGNC:4439]	BERNARD-SOULIER SYNDROME;Fetal and neonatal alloimmune thrombocytopenia;Pseudo von Willebrand disease;BERNARD-SOULIER SYNDROME TYPE A2 AUTOSOMAL DOMINANT;NONARTERITIC ANTERIOR ISCHEMIC OPTIC NEUROPATHY SUSCEPTIBILITY TO	NM_000173	GP1BA			1.9662	0.408801	0.383186	1.76692	0.814507	0.11512	0.521194	1.0927	2.15827	2.82839	0.356774	0.289677	0.668274	1.47192	1.59286	1.64542	0.546803	3.0821	2.88448	3.47425	1.16799	1.42317	18.0243	1.26524	0.444242	2.66905	0.209001	2.63109	0	0.7023	1.89458	4.02638	0.0954097	0.149972	0.290455	1.34064	1.90463	0.361392	3.09471	1.91809
ZFX	ENSG00000172531	ENST00000497813;ENST00000428571;ENST00000539115;ENST00000379188;ENST00000419690;ENST00000379177;ENST00000304543;ENST00000459724;ENST00000480195;ENST00000338565;ENST00000474385	ZNF926	zinc finger protein X-linked [Source:HGNC Symbol;Acc:HGNC:12869]		NM_001178086;NM_001330327;NM_001178085;NM_003410;NM_001178095;NM_001178084	ZFX			95.5063	70.0761	100.081	48.1066	96.5686	92.2404	50.0996	159.554	110.765	95.8188	134.474	233.151	63.4828	91.264	146.31	68.06	74.5587	47.3345	129.087	59.5766	112.846	177.205	44.2734	87.5369	128.108	92.8815	95.6435	102.091	120.239	99.1136	82.4813	106.314	73.3698	82.315	141.04	128.015	99.4176	109.469	11.2804	134.667
TM4SF19-DYNLT2B	ENSG00000137976	ENST00000442633	TM4SF19-TCTEX1D2	TM4SF19-DYNLT2B readthrough (NMD candidate) [Source:HGNC Symbol;Acc:HGNC:49190]			TM4SF19-DYNLT2B	NR_037950		6.80904	19.6424	15.6306	7.49596	5.28154	2.44744	10.3637	10.93	12.2452	8.633	12.8745	3.36881	0.613944	2.53592	3.43284	5.69829	6.31623	20.939	6.56222	14.8241	8.70819	6.44297	0.523898	0.337671	10.5234	12.2933	3.23238	10.3368	6.66909	20.2581	25.3556	4.76021	3.98558	11.4015	3.89702	6.34462	3.93517	10.5849	0.953187	10.3894
ALDH1A1	ENSG00000121691	ENST00000297785;ENST00000376939;ENST00000482210;ENST00000419959;ENST00000446946;ENST00000493113;ENST00000493311	ALDH1;PUMB1;RALDH1	aldehyde dehydrogenase 1 family member A1 [Source:HGNC Symbol;Acc:HGNC:402]		NM_000689	ALDH1A1			14.4636	57.7377	108.691	70.2099	89.1929	166.644	98.5643	109.762	32.4077	115.138	97.7249	52.3844	34.977	95.6441	123.961	38.569	87.0925	27.1615	70.7705	88.3408	50.4159	34.6269	71.7864	153.094	13.5591	55.0108	112.539	89.1367	44.1033	150.376	120.583	68.4659	89.8836	26.9019	121.817	39.1614	37.4976	32.1661	92.3805	92.6466
PHGDH	ENSG00000089063	ENST00000493622;ENST00000641597;ENST00000641720;ENST00000642041;ENST00000641947;ENST00000641213;ENST00000641074;ENST00000496756;ENST00000641115;ENST00000642021;ENST00000641491;ENST00000369409;ENST00000641023;ENST00000641513;ENST00000641573;ENST00000641587;ENST00000641570;ENST00000641891;ENST00000641375;ENST00000462324;ENST00000641371;ENST00000641272;ENST00000641247;ENST00000641756;ENST00000641711…	PDG;PGDH;SERA	phosphoglycerate dehydrogenase [Source:HGNC Symbol;Acc:HGNC:8923]	3-phosphoglycerate dehydrogenase deficiency infantile/juvenile form;Neu-Laxova syndrome;NEU-LAXOVA SYNDROME 1;PHOSPHOGLYCERATE DEHYDROGENASE DEFICIENCY	NM_006623	PHGDH			38.2671	49.45	29.9494	34.9441	35.2513	25.9469	62.8082	18.5918	26.5288	74.6667	64.9912	13.3485	32.0519	22.8813	91.2034	21.859	43.8115	47.1369	43.7147	34.6503	22.371	35.6997	33.7312	15.5628	55.1984	52.2885	3.84462	75.9704	15.3419	91.6186	15.1667	36.5843	39.3422	62.5031	48.7431	40.6302	68.0007	22.4953	11.3417	82.9045
FCGR2A	ENSG00000172216	ENST00000367972;ENST00000467654;ENST00000473080;ENST00000536731;ENST00000483665;ENST00000271450;ENST00000497474;ENST00000482233;ENST00000467525;ENST00000471026;ENST00000461298;ENST00000459885;ENST00000486608;ENST00000491841	CD32;CD32A;CDw32;FCG2;FCGR2;FCGR2A1;IGFR2	Fc fragment of IgG receptor IIa [Source:HGNC Symbol;Acc:HGNC:3616]	Cystic Fibrosis;MALARIA SUSCEPTIBILITY TO MALARIA RESISTANCE TO INCLUDED;Systemic lupus erythematosus	NM_021642;NM_001375297;NM_001136219;NM_001375296	FCGR2A			229.671	87.7098	303.837	197.94	258.939	679.96	266.442	290.204	150.692	212.9	208.971	624.202	233.008	166.264	297.968	393.447	386.686	40.6168	325.38	98.3792	341.05	340.601	186.304	491.685	229.007	168.684	601.982	226.561	406.887	257.166	196.072	244.118	313.246	128.356	782.886	296.156	230.51	210.206	139.194	360.226
IGF1	ENSG00000146085	ENST00000337514;ENST00000481539;ENST00000392904;ENST00000644491;ENST00000424202;ENST00000392905;ENST00000307046	IGF;IGF-I;IGF1A;IGFI	insulin like growth factor 1 [Source:HGNC Symbol;Acc:HGNC:5464]	Growth delay due to insulin-like growth factor type 1 deficiency;INSULIN-LIKE GROWTH FACTOR I DEFICIENCY	NM_000618;NM_001111284;NM_001111283;NM_001111285	IGF1			0.189099	0.0332908	0.227091	0.879968	1.13168	18.9864	0.58631	0.907878	4.6589	2.03335	0.010827	11.0886	1.76503	0.388381	0.177462	3.76017	5.41888	0.294576	9.41902	0.0621437	1.24567	1.72136	0.108641	2.25229	0.0460246	0.703321	7.37543	0.235991	2.6515	6.3122	0.677216	2.36711	0.990701	0.0162599	7.7248	1.31329	0.538261	0.672884	0.0296768	0.593023
PTGIR	ENSG00000140497	ENST00000291294;ENST00000594275;ENST00000597185;ENST00000598865;ENST00000595460;ENST00000596260	IP	prostaglandin I2 receptor [Source:HGNC Symbol;Acc:HGNC:9602]		NM_000960	PTGIR			9.26676	8.83758	8.54039	4.94005	6.04623	2.47479	2.23445	2.50749	10.37	6.23348	3.36028	6.42294	11.807	7.87324	6.83709	13.9075	7.11113	7.3594	6.62318	5.41927	2.32432	8.09076	24.946	13.7589	3.973	2.58588	18.2786	5.47405	4.42303	3.65808	3.25563	6.94926	6.5227	2.19183	4.9187	9.88358	12.371	8.53687	53.4959	5.94893
RREB1	ENSG00000132694	ENST00000379933;ENST00000491191;ENST00000379938;ENST00000471433;ENST00000467782;ENST00000334984;ENST00000349384;ENST00000475946;ENST00000483150;ENST00000611109	HNT	ras responsive element binding protein 1 [Source:HGNC Symbol;Acc:HGNC:10449]	22q11.2 Deletion Syndrome	NM_001168344;NM_001003699;NM_001003700;NM_001003698	RREB1			8.39901	9.49906	30.869	19.8109	19.2607	64.5769	36.4733	23.8594	7.33854	19.0899	12.172	31.5651	7.25548	10.7592	26.3357	13.1057	23.235	6.10657	28.0388	9.22702	30.9971	22.5706	11.0058	17.646	32.6985	26.4395	36.3776	8.59627	44.8673	31.2108	16.0852	23.6728	19.8758	14.3062	133.181	14.2841	10.2954	14.4348	25.4849	8.86558
MEIKIN	ENSG00000142039	ENST00000439905;ENST00000442687;ENST00000446743;ENST00000425320;ENST00000616644		meiotic kinetochore factor [Source:HGNC Symbol;Acc:HGNC:51253]		NM_001303622	MEIKIN			7.53956	7.07617	14.3871	7.31039	5.91634	6.59244	8.74	12.6828	10.0162	4.92284	5.62915	6.10434	4.9895	15.2165	13.8583	3.65862	7.40227	5.03552	10.3028	10.2086	5.50519	13.6758	2.63569	4.99057	15.7433	15.7612	3.78437	12.7214	5.46741	12.5216	11.8184	13.0692	8.96494	8.22112	3.80566	8.75813	6.66623	8.62611	2.55042	4.76286
RPL39P40	ENSG00000184857	ENST00000445481		ribosomal protein L39 pseudogene 40 [Source:HGNC Symbol;Acc:HGNC:35823]			RPL39P40			4.12112	0	0	0	2.58756	0	0	11.7873	0	2.70901	0	0	0	5.97257	0	0	2.99358	10.8338	0	0	0	0	0	0	0	0	0	2.74524	9.6472	0	18.7024	5.96951	2.97177	9.59525	0	0	0	0	0	0
AC010323.1	ENSG00000241127	ENST00000598884		novel transcript						13.6972	8.21021	2.88536	3.30039	3.03055	3.71747	2.3027	2.72899	0	11.6651	16.7843	7.38007	7.36323	0	1.82441	0	9.20262	9.83712	18.6967	11.6307	8.35699	7.25267	3.90187	2.1498	5.90306	2.63448	1.53207	0	8.76597	3.21675	5.28836	4.12365	6.03989	0	0	4.45452	4.31003	4.392	9.62366	8.42114
GFUS	ENSG00000175463	ENST00000524719;ENST00000528920;ENST00000529064;ENST00000531473;ENST00000425753;ENST00000527677;ENST00000529048;ENST00000532308;ENST00000533817;ENST00000530474;ENST00000525274;ENST00000527549;ENST00000526290;ENST00000527006;ENST00000529899;ENST00000531006	FX;P35B;SDR4E1;TSTA3	GDP-L-fucose synthase [Source:HGNC Symbol;Acc:HGNC:12390]		NM_003313;NM_001317783	GFUS			2.87365	4.25705	9.81506	3.13745	7.45339	1.0868	10.5536	1.43465	7.53174	1.22207	0.903668	1.68537	3.4179	13.292	7.39256	0.898999	4.67142	4.6786	12.9269	2.70675	1.74237	1.92634	12.3277	1.73715	7.03536	1.84855	0.767062	2.31175	5.40768	3.58721	10.5299	1.63262	16.0412	18.691	3.40388	1.99387	1.74819	0.952375	1.90265	1.88302
RHOB	ENSG00000127084	ENST00000272233	ARH6;ARHB;MST081;RHOH6	ras homolog family member B [Source:HGNC Symbol;Acc:HGNC:668]		NM_004040	RHOB			20.0806	20.8194	19.1663	20.8807	32.3691	54.5929	24.9059	16.6897	25.7318	16.3926	14.3393	41.8427	16.9461	12.3036	19.7302	14.2624	20.349	21.3915	20.2111	18.1811	24.8418	20.3076	4.95835	14.178	23.8269	18.4048	22.0997	10.2225	23.5831	35.3905	23.4816	17.6407	12.1473	12.446	29.9437	19.9918	21.8258	16.6865	1.92314	15.0262
METTL7B	ENSG00000100124	ENST00000614691;ENST00000394252	ALDI;MGC17301	methyltransferase like 7B [Source:HGNC Symbol;Acc:HGNC:28276]		NM_152637	METTL7B			16.205	22.3175	10.9992	0.802131	2.7697	3.3908	9.9178	17.4954	6.86101	15.6966	15.2716	1.50763	6.43817	8.19331	6.0938	2.40983	9.56413	29.0608	15.8052	15.22	11.2121	16.9739	3.51123	2.74409	25.4373	21.5494	8.49231	7.70613	5.97509	4.60957	33.6068	14.1406	2.90304	24.0816	4.49588	4.49852	7.36686	12.9269	2.23238	2.06343
CYB5D1	ENSG00000124491	ENST00000571846;ENST00000574357;ENST00000332439;ENST00000570446;ENST00000573940;ENST00000574196	FLJ32499	cytochrome b5 domain containing 1 [Source:HGNC Symbol;Acc:HGNC:26516]		NM_001330110;NM_144607	CYB5D1			7.44515	8.41314	20.3922	17.6556	16.9644	12.1768	16.4232	10.4619	4.65579	5.05012	7.60819	41.7628	11.7188	3.86071	7.55733	17.4641	15.819	7.44811	18.0744	9.36673	24.4525	11.7011	4.00082	51.0218	16.2394	18.0829	38.7212	6.4667	18.5655	25.1065	13.445	7.54875	6.08864	7.61562	10.6089	14.234	5.1062	8.6803	1.73635	9.24817
GRAMD2B	ENSG00000134480	ENST00000513040;ENST00000506445;ENST00000285689;ENST00000515200;ENST00000514932;ENST00000513913;ENST00000505720;ENST00000514099;ENST00000513978;ENST00000502348;ENST00000509882;ENST00000505441;ENST00000511134;ENST00000504859;ENST00000508523;ENST00000512579;ENST00000503702;ENST00000542322;ENST00000544396	FLJ21313;GRAMD3;NS3TP2	GRAM domain containing 2B [Source:HGNC Symbol;Acc:HGNC:24911]		NM_001146319;NM_001349541;NM_023927;NM_001349542;NM_001146322;NM_001349544;NM_001146321;NM_001349543;NM_001146320	GRAMD2B	NR_146196;NR_146195;NR_146197		13.4908	14.0508	11.9632	15.0949	4.46367	4.87977	4.93319	12.4567	25.3316	19.0667	25.241	21.5364	11.975	19.4238	24.713	14.1059	9.82704	13.8532	22.522	18.5544	8.9564	26.9248	45.0941	7.66135	13.8499	23.8505	9.22659	30.7927	7.18752	2.03375	6.10461	24.2496	26.971	22.0997	7.77743	15.1134	21.3688	12.6112	24.2266	21.3501
BCL9L	ENSG00000162368	ENST00000334801;ENST00000526143;ENST00000530293;ENST00000527266;ENST00000532899	B9L;Bcl9-2;DLNB11	BCL9 like [Source:HGNC Symbol;Acc:HGNC:23688]		NM_001378213;NM_182557;NM_001378214	BCL9L	NR_165445		19.8774	21.9818	6.29476	37.1482	3.14623	8.81403	7.76857	8.2144	15.8132	28.5854	24.2659	3.87408	33.8095	27.4396	20.2193	30.2258	4.80823	18.7433	8.51291	14.6192	7.4351	13.2194	51.0143	10.0451	12.4459	8.99791	5.7886	44.5904	4.12975	6.49221	1.74418	25.6784	25.8124	43.5689	8.23846	21.6075	23.7385	43.3526	45.1007	10.2457
GSTM3	ENSG00000070214	ENST00000361066;ENST00000486823;ENST00000476321;ENST00000488824;ENST00000256594;ENST00000540225	GST5	glutathione S-transferase mu 3 [Source:HGNC Symbol;Acc:HGNC:4635]		NM_000849	GSTM3	NR_024537		18.1913	25.2515	12.0723	18.1513	11.1556	3.7391	1.54147	2.37286	31.9766	6.37637	27.1622	12.8711	27.3258	37.3749	10.9388	35.593	9.4	6.54679	4.57262	16.7905	18.3015	47.1781	32.9104	16.6847	19.3815	28.1667	8.68807	14.7424	24.6873	7.45526	33.2539	20.5356	4.33256	42.3094	7.21346	26.1068	24.005	38.5138	8.87454	23.095
ANKRD37	ENSG00000163162	ENST00000507479;ENST00000507753;ENST00000335174;ENST00000511393;ENST00000511311;ENST00000506424	Lrp2bp	ankyrin repeat domain 37 [Source:HGNC Symbol;Acc:HGNC:29593]		NM_181726	ANKRD37			21.3421	16.1682	9.80904	86.7899	14.9582	34.6471	11.4101	7.26551	12.8311	7.00697	8.36792	31.7782	35.6991	3.765	6.61138	46.3877	6.45215	10.5023	8.20531	6.69583	9.57404	7.24627	14.2388	15.7609	49.7791	31.8641	14.5003	21.2447	7.51288	13.5612	9.35931	5.82076	10.7176	12.8152	30.5229	35.1682	13.9692	18.3707	5.90297	17.6827
COL6A1	ENSG00000087842	ENST00000361866;ENST00000492851;ENST00000466285;ENST00000463060;ENST00000498614;ENST00000486023;ENST00000612273		collagen type VI alpha 1 chain [Source:HGNC Symbol;Acc:HGNC:2211]	BETHLEM MYOPATHY;Congenital muscular dystrophy Ullrich type;Bethlem myopathy 1;ULLRICH CONGENITAL MUSCULAR DYSTROPHY 1;COL6A1 associated myopathy	NM_001848	COL6A1			22.9735	55.1177	64.3913	16.4503	26.0429	5.40994	35.1172	37.4677	61.2331	22.0662	25.2354	7.13276	11.5966	19.4852	20.2179	13.3337	34.3094	82.9667	56.0563	45.6664	72.3344	53.0737	28.3606	3.47902	24.2865	33.4684	26.0167	19.9172	16.7751	23.791	40.9108	39.4604	22.4306	40.8111	12.28	9.23206	20.26	15.0622	26.5132	23.6758
CBWD6	ENSG00000163636	ENST00000377391;ENST00000456520;ENST00000382436;ENST00000611553;ENST00000494538;ENST00000617917;ENST00000613125;ENST00000610358;ENST00000622791;ENST00000486387;ENST00000617722;ENST00000457288;ENST00000467791;ENST00000490294;ENST00000610377;ENST00000620776;ENST00000613716;ENST00000617933	CBWD7;OTTHUMG00000066820;OTTHUMG00000067194	COBW domain containing 6 [Source:HGNC Symbol;Acc:HGNC:31978]		NM_001085457	CBWD6			15.5363	6.90121	43.0979	6.44982	14.4898	36.3369	10.9079	47.6119	55.7659	6.40462	59.7603	31.2594	41.785	54.121	45.0444	22.7014	13.1432	14.4926	54.5295	17.0711	8.46816	26.3577	3.69365	13.8507	30.5822	7.73969	4.08997	44.9095	43.6127	16.6148	38.9567	48.9433	4.75153	10.0427	6.04449	5.37412	7.72544	8.69965	2.61037	11.8379
SDS	ENSG00000197006	ENST00000257549;ENST00000553112;ENST00000552280;ENST00000547342;ENST00000546639;ENST00000546785	SDH	serine dehydratase [Source:HGNC Symbol;Acc:HGNC:10691]		NM_006843	SDS			80.3339	49.2791	45.9647	24.3798	90.2199	37.806	88.2776	87.8858	71.0746	44.0464	28.9669	17.3266	13.793	38.1355	35.6999	10.3353	91.1271	98.6108	58.7768	113.596	73.5765	74.665	10.6402	10.8351	72.882	44.5112	29.0364	17.3157	61.6466	102.302	127.825	36.5436	23.2871	40.5177	42.1851	21.8706	35.5795	23.7123	209.611	14.8564
PSTPIP2	ENSG00000140740	ENST00000589328;ENST00000409746;ENST00000588801;ENST00000593086;ENST00000591729;ENST00000587042		proline-serine-threonine phosphatase interacting protein 2 [Source:HGNC Symbol;Acc:HGNC:9581]		NM_024430	PSTPIP2			78.0232	62.606	61.6384	67.1197	37.5994	30.1017	14.3487	50.5547	73.0604	89.9863	95.2636	99.0317	112.484	113.308	114.99	149.222	39.9227	44.1388	59.9953	65.4004	27.8994	67.4531	232.871	123.712	34.1136	49.85	101.925	103.31	47.2406	24.577	43.7215	78.8915	103.696	77.4097	44.0939	107.209	86.7933	133.246	283.757	110.322
DENND11	ENSG00000227500	ENST00000536163;ENST00000482493	KIAA1147;LCHN	DENN domain containing 11 [Source:HGNC Symbol;Acc:HGNC:29472]		NM_001080392	DENND11			6.18502	3.14981	4.24556	20.3698	4.8798	12.3885	4.54065	3.60425	4.04208	2.88809	2.35155	14.385	15.654	0.294792	2.85389	17.6445	5.95598	3.21402	3.86218	2.64453	7.15674	6.94432	4.01582	9.38121	6.28435	6.55549	7.39412	6.67039	5.51135	5.07498	3.3405	4.36972	0.626297	2.41626	16.84	13.2407	6.67187	7.51427	4.07361	6.00671
OR6R2P	ENSG00000147679	ENST00000609216		olfactory receptor family 6 subfamily R member 2 pseudogene [Source:HGNC Symbol;Acc:HGNC:31307]			OR6R2P			8.27972	2.12227	9.75609	4.98423	8.04885	6.35765	2.77941	7.48152	3.55211	5.07499	5.46054	5.11061	6.75107	0	3.33834	5.35216	2.98596	0	8.33219	7.77694	5.13302	9.1234	3.61595	6.6485	15.9727	9.02041	18.4416	6.2378	6.06645	3.65516	6.81875	10.3347	3.68522	5.21272	10.4798	2.57836	6.24707	7.1818	12.9222	5.24137
DHFRP1	ENSG00000211826	ENST00000579682		dihydrofolate reductase pseudogene 1 [Source:HGNC Symbol;Acc:HGNC:2862]			DHFRP1			5.36241	8.56703	0	2.86574	8.83807	7.84048	2.97525	5.13823	7.20313	4.7113	4.61668	4.96772	8.00186	7.65496	14.8638	2.56333	0.743801	5.26176	6.93058	7.2384	3.19896	5.91176	4.09203	0.545861	0	1.81784	3.80367	7.56148	14.8427	7.22008	10.1046	13.038	3.50293	2.74172	4.33473	1.918	6.65536	5.66101	5.90487	3.80827
AP000781.2	ENSG00000064393	ENST00000534081;ENST00000529411;ENST00000528835		novel protein						11.3181	7.5065	12.0901	2.45039	15.7383	8.5413	11.6322	20.3734	8.74452	8.08757	8.64617	5.72	0.942791	3.07175	7.33486	0.499942	13.4373	25.3437	9.80668	14.0542	3.80366	7.88864	3.32894	21.2135	15.2849	7.69111	2.12421	4.98539	8.91151	6.90855	23.0446	1.29333	4.42129	3.60892	13.4126	6.09195	2.67881	2.04379	7.74231	7.64256
MMP1	ENSG00000163904	ENST00000681643;ENST00000681445;ENST00000680179;ENST00000315274	CLG	matrix metallopeptidase 1 [Source:HGNC Symbol;Acc:HGNC:7155]	Severe generalized recessive dystrophic epidermolysis bullosa;EPIDERMOLYSIS BULLOSA DYSTROPHICA AUTOSOMAL RECESSIVE;PULMONARY DISEASE CHRONIC OBSTRUCTIVE	NM_001145938;NM_002421	MMP1			5.75699	0.937067	0.955047	3.83339	1.01976	1.12559	0	2.70306	2.97594	1.9617	2.03464	17.8336	9.6375	2.15493	2.04099	9.77582	0.841367	2.86472	2.17231	0.781819	1.5273	5.10722	1.59359	3.60062	11.0532	2.3576	2.9838	1.44629	0.765966	0.0600004	1.55258	2.08041	2.65581	0.655101	0.874652	7.75412	0.935728	2.31388	0	2.44256
CD14	ENSG00000161016	ENST00000401743;ENST00000302014;ENST00000498971;ENST00000519715;ENST00000512545		CD14 molecule [Source:HGNC Symbol;Acc:HGNC:1628]		NM_001174105;NM_001040021;NM_001174104;NM_000591	CD14			370.594	66.94	224.715	109.772	423.193	745.458	239.429	164.327	359.394	110.766	98.1048	552.517	333.037	178.499	146.994	320.542	309.841	90.6909	263.841	65.1752	307.899	335.255	415.933	482.493	245.364	163.702	557.361	150.069	343.101	318.613	126.872	169.852	180.024	39.7153	554.513	377.883	303.437	248.654	236.174	267.315
MTSS1	ENSG00000165092	ENST00000518547;ENST00000378017;ENST00000520771;ENST00000519168;ENST00000325064;ENST00000431961;ENST00000523587;ENST00000524090;ENST00000523179;ENST00000520094;ENST00000522722;ENST00000522118;ENST00000519226;ENST00000522162;ENST00000529463;ENST00000519671;ENST00000524243;ENST00000472084	KIAA0429;MIM;MIMA;MIMB	MTSS I-BAR domain containing 1 [Source:HGNC Symbol;Acc:HGNC:20443]		NM_001363301;NM_001363294;NM_001363302;NM_001363300;NM_001363295;NM_014751;NM_001363298;NM_001282974;NM_001363297;NM_001363296;NM_001363299;NM_001282971	MTSS1			61.6496	25.1478	44.9857	90.2078	50.4619	112.724	46.3156	33.1671	24.979	18.6502	25.6635	165.374	72.6499	25.8291	22.205	84.4904	34.7324	21.8527	54.6573	11.0133	85.1306	54.8138	26.6701	63.5588	99.2551	66.8219	88.6967	40.3799	67.8792	58.8037	21.2574	24.8347	29.5012	33.7781	157.776	69.1772	40.3209	61.56	20.7182	33.3934
MMP12	ENSG00000186312	ENST00000571244	HME	matrix metallopeptidase 12 [Source:HGNC Symbol;Acc:HGNC:7158]		NM_002426	MMP12			6.12645	2.43843	0.934463	1.32288	0.849161	0.114246	0.496899	1.10053	1.25031	2.35477	0.694298	1.73532	2.1062	0.867715	0.778431	1.80181	0.817597	11.6228	1.84835	2.29114	0.905551	1.5058	0.158411	0.29476	19.0468	1.93327	0.395479	0.599218	0.313946	0.721638	0.317798	2.70282	4.92238	2.79281	0.0415549	1.32136	0.477287	0.786473	1.7609	0.215159
ADA	ENSG00000134294	ENST00000464097;ENST00000372874;ENST00000536532;ENST00000492931;ENST00000539235;ENST00000537820;ENST00000545776;ENST00000536076;ENST00000535573	ADA1	adenosine deaminase [Source:HGNC Symbol;Acc:HGNC:186]	OMENN SYNDROME;Severe combined immunodeficiency due to adenosine deaminase deficiency;SEVERE COMBINED IMMUNODEFICIENCY AUTOSOMAL RECESSIVE T CELL-NEGATIVE B CELL-NEGATIVE NK CELL-NEGATIVE DUE TO ADENOSINE DEAMINASE DEFICIENCY;Adenosine Deaminase Deficiency	NM_001322050;NM_000022;NM_001322051	ADA	NR_136160		127.296	88.0878	84.0146	130.49	92.6588	67.1624	16.753	54.1844	137.595	74.8312	64.8024	165.219	255.747	102.949	81.4827	324.211	58.3483	102.531	87.8573	43.1549	61.1949	101.583	155.058	255.179	92.3753	75.1426	178.64	158.435	66.0933	45.6258	48.0351	88.0712	130.116	67.0858	91.7824	197.061	136.775	180.711	227.343	105.606
SH3BGR	ENSG00000163516	ENST00000380637;ENST00000380634;ENST00000458295;ENST00000440288;ENST00000380631;ENST00000333634;ENST00000452550;ENST00000423596;ENST00000447939	21-GARP	SH3 domain binding glutamate rich protein [Source:HGNC Symbol;Acc:HGNC:10822]		NM_001001713;NM_001317742;NM_001317741;NM_007341;NM_001317740	SH3BGR			10.0536	3.12736	2.47135	2.41594	6.25554	10.1068	3.5322	2.38726	4.80702	2.92387	4.01295	3.83997	2.00747	5.93808	1.36915	1.25947	8.63226	15.4246	5.75624	7.14585	9.43464	4.71043	4.12832	0.336331	4.59794	5.46537	1.01985	2.74385	2.13345	10.0564	11.0926	2.00564	3.25796	3.18956	7.16207	2.84614	2.53884	5.35431	5.14696	1.37808
IBSP	ENSG00000103196	ENST00000226284	BSP;BSP-II;SP-II	integrin binding sialoprotein [Source:HGNC Symbol;Acc:HGNC:5341]		NM_004967	IBSP			5.09663	0.0577341	0.716709	1.75423	0.468626	1.93944	0.293937	0.068561	0.591415	0.178598	0.437533	6.83566	9.40652	0.587018	0.245948	2.17365	0	0.249595	0.312305	0.0919094	0.957807	1.73791	0.0625765	0.348496	18.2449	0.811264	4.96879	0.579662	0.123901	0.0609759	0	0.731377	1.49456	0.42404	2.95054	10.6979	2.17977	2.02662	0.260699	0.509132
DBN1	ENSG00000070718	ENST00000309007;ENST00000292385;ENST00000472831;ENST00000393565;ENST00000512501;ENST00000467054;ENST00000477391;ENST00000471767;ENST00000506117;ENST00000514833;ENST00000505550	D0S117E	drebrin 1 [Source:HGNC Symbol;Acc:HGNC:2695]		NM_004395;NM_080881;NM_001364151;NM_001363541;NM_001364152	DBN1			1.76924	6.857	1.32544	4.92538	0.196644	1.01988	2.23803	1.80309	6.67537	2.43177	1.59445	1.50253	2.05165	1.11986	0.90327	1.01612	3.84447	18.2429	2.41712	3.65453	2.85894	2.30432	3.28552	0	10.4784	2.03618	0.927659	1.52908	1.76875	1.23957	5.00063	1.49069	0.36824	7.41147	1.12964	1.40498	1.7631	1.86733	1.06909	0.376603
DPP4	ENSG00000126803	ENST00000677015;ENST00000678668;ENST00000360534;ENST00000678566;ENST00000676810;ENST00000678583;ENST00000676624;ENST00000679104;ENST00000676479;ENST00000676996;ENST00000677212;ENST00000678740;ENST00000678522;ENST00000434918;ENST00000676768;ENST00000491591;ENST00000490286;ENST00000416189;ENST00000494507;ENST00000468903;ENST00000461836;ENST00000497461;ENST00000413651	ADCP2;CD26;DPPIV	dipeptidyl peptidase 4 [Source:HGNC Symbol;Acc:HGNC:3009]		NM_001379606;NM_001935;NM_001379605;NM_001379604	DPP4	NR_166825;NR_166824;NR_166822;NR_166823		20.5246	1.98642	3.3678	3.01609	2.01425	2.25814	2.01049	2.75819	2.97803	1.26587	1.47684	2.23683	0.992402	2.80804	1.89691	1.70609	4.70041	8.6651	3.27073	2.53734	1.72331	1.98495	1.75612	0.129662	8.92219	1.81675	4.32157	1.84775	5.94609	1.78587	2.38339	1.57973	2.21084	5.83358	0.797233	1.4023	0.833251	0.796852	7.24383	2.91702
MRO	ENSG00000160111	ENST00000256425;ENST00000585524;ENST00000428869;ENST00000431965;ENST00000588444;ENST00000436348;ENST00000398439;ENST00000592966;ENST00000587291;ENST00000590988	B29;C18orf3;FLJ30140	maestro [Source:HGNC Symbol;Acc:HGNC:24121]		NM_001369510;NM_001369508;NM_001127175;NM_001127174;NM_001369511;NM_001369515;NM_001127176;NM_031939	MRO			11.0817	1.7869	1.421	2.22835	4.91182	21.5652	1.82573	3.13843	3.9695	2.3612	2.58714	18.6017	5.65048	2.71951	4.11063	4.4896	2.77925	0.370237	3.97287	0.459017	10.0237	3.59011	0.319306	10.8041	2.79037	2.10065	7.25031	0.501428	3.33177	5.68604	2.93348	5.47818	2.88342	0.430376	8.13578	2.40562	5.81647	9.62414	0.18808	2.10871
TSC22D3	ENSG00000198856	ENST00000372390;ENST00000372397;ENST00000315660;ENST00000372383;ENST00000372384;ENST00000372382;ENST00000506081;ENST00000514426;ENST00000486554;ENST00000503515;ENST00000514897;ENST00000480691;ENST00000510887;ENST00000502650;ENST00000506724;ENST00000505965;ENST00000502961	DIP;DSIPI;GILZ;hDIP;TSC-22R	TSC22 domain family member 3 [Source:HGNC Symbol;Acc:HGNC:3051]		NM_001015881;NM_004089;NM_001318468;NM_198057;NM_001318470	TSC22D3			2.05636	2.33679	5.54705	25.5645	3.28077	6.76681	4.2787	1.38675	6.39578	2.98067	2.566	8.39599	2.94676	4.65566	1.14973	7.29181	4.14786	2.01008	2.85223	1.53809	3.00769	2.38733	3.90283	4.73899	6.07024	4.31154	5.04032	2.11153	5.94247	5.05786	2.32302	0.930455	2.48956	0.410343	18.3923	2.82191	2.95652	2.12198	22.6491	3.34239
SEMA4A	ENSG00000172053	ENST00000435124;ENST00000633494;ENST00000414683;ENST00000355014;ENST00000485575;ENST00000368284;ENST00000368286;ENST00000368285;ENST00000438830;ENST00000368282;ENST00000470306;ENST00000487358;ENST00000466698;ENST00000469065;ENST00000462892;ENST00000484155	CORD10;FLJ12287;SEMAB;SemB	semaphorin 4A [Source:HGNC Symbol;Acc:HGNC:10729]	Cone rod dystrophy;Familial colorectal cancer Type X;Retinitis pigmentosa;CONE-ROD DYSTROPHY 10;RETINITIS PIGMENTOSA 35	NM_001193301;NM_001370571;NM_001370569;NM_001370568;NM_001193302;NM_001193300;NM_022367;NM_001370567	SEMA4A			16.0609	7.37878	18.2715	10.8661	16.5262	13.8204	10.8108	8.60059	16.3905	8.41573	3.36872	18.3179	9.98251	5.03925	9.75676	11.3481	16.9318	7.61453	23.4217	6.95027	14.13	21.0022	27.8055	15.3511	5.90482	7.77314	24.0709	4.77596	30.1284	19.3101	13.3534	12.6136	7.89479	4.90534	11.2124	6.14627	14.1919	17.0318	71.7464	13.3031
DUSP6	ENSG00000131979	ENST00000279488;ENST00000308385;ENST00000547291;ENST00000547140;ENST00000548755	MKP-3;PYST1	dual specificity phosphatase 6 [Source:HGNC Symbol;Acc:HGNC:3072]	Kallmann Syndrome;Normosmic congenital hypogonadotropic hypogonadism;Hypogonadotropic hypogonadism 19 with or without anosmia;Hypogonadotropic hypogonadism 7 with or without anosmia	NM_001946;NM_022652	DUSP6			112.613	119.571	137.722	142.679	250.648	321.79	250.91	189.401	110.645	64.0884	83.9011	362.112	130.055	57.0278	77.5128	181.034	171.649	116.197	181.915	90.4234	293.052	182.049	50.0967	170.637	185.894	171.683	217.144	81.6969	227.686	185.699	173.469	96.172	90.6138	102.882	331.627	169.109	102.878	108.857	19.0326	88.7766
SRGAP2D	ENSG00000288658	ENST00000605551		SLIT-ROBO Rho GTPase activating protein 2D (pseudogene) [Source:HGNC Symbol;Acc:HGNC:43932]			SRGAP2D			0.000514424	6.84635	5.57972	7.41923	1.37233	7.96686	4.78793	6.51022	4.67654	3.0301	3.68941	9.35372	4.96614	1.41267	2.99075	4.13655	3.94803	2.71873	7.0327	3.14216	6.39436	6.58028	8.50072	5.09048	0.474617	5.83251	10.9925	7.3869	5.88991	4.69516	3.77344	4.48478	4.4557	2.04033	18.0715	2.38405	3.4894	2.68054	5.93271	9.93614
NDRG2	ENSG00000185989	ENST00000298687;ENST00000350792;ENST00000397858;ENST00000556716;ENST00000557633;ENST00000554104;ENST00000555158;ENST00000553503;ENST00000397853;ENST00000360463;ENST00000556147;ENST00000557353;ENST00000397851;ENST00000554143;ENST00000397847;ENST00000298684;ENST00000555650;ENST00000397844;ENST00000403829;ENST00000397856;ENST00000553593;ENST00000553793;ENST00000556008;ENST00000557416;ENST00000635386…	KIAA1248;SYLD	NDRG family member 2 [Source:HGNC Symbol;Acc:HGNC:14460]		NM_201535;NM_001354559;NM_001354567;NM_001354570;NM_001354565;NM_001354569;NM_016250;NM_001354561;NM_201537;NM_001354562;NM_001282216;NM_001282214;NM_001354568;NM_001282213;NM_201540;NM_201536;NM_001320329;NM_001354566;NM_001354564;NM_201539;NM_001354558;NM_201538;NM_201541;NM_001282215;NM_001282212;NM_001282211;NM_001354560	NDRG2			2.30657	1.07504	0.765294	0.457026	2.47304	0.180516	1.7092	1.24555	0.416569	3.75403	1.44165	0.821005	1.27315	4.85776	0.153489	0.142644	1.66463	3.66399	0.591773	2.09786	0.986158	2.16239	16.2866	0	1.24247	1.25256	0.873055	0.43866	0.835584	1.23675	1.54567	1.48964	0.615896	1.62356	0.838274	0.272887	1.16677	1.90726	3.15708	1.16135
SLC4A7	ENSG00000060558	ENST00000419036;ENST00000295736;ENST00000428386;ENST00000454389;ENST00000440156;ENST00000457377;ENST00000438530;ENST00000437179;ENST00000446700;ENST00000455077;ENST00000445684;ENST00000465487;ENST00000437266;ENST00000428179;ENST00000475120;ENST00000491211;ENST00000428005;ENST00000425128	NBC3;SBC2;SLC4A6	solute carrier family 4 member 7 [Source:HGNC Symbol;Acc:HGNC:11033]		NM_003615;NM_001258380;NM_001321103;NM_001321104;NM_001321107;NM_001321106;NM_001258379;NM_001321108;NM_001321105	SLC4A7	NR_135544;NR_135542;NR_135541;NR_135543		112.611	41.715	37.3806	37.9516	41.6704	95.3775	47.1176	50.9251	53.7499	33.7651	40.097	190.685	121.111	26.1696	38.9257	107.813	24.6577	28.6807	80.7193	18.5096	64.3284	66.4329	31.0806	78.4854	43.5403	46.3486	80.9253	44.7243	48.1138	41.9199	29.617	51.1015	54.8778	32.5536	73.3397	86.3999	66.6463	103.176	9.58245	51.1407
AL117328.1	ENSG00000186187	ENST00000422315		chromosome 6 open reading frame 49 (C6orf49) pseudogene						7.4545	4.08129	11.1479	3.56288	2.35632	14.3503	6.18081	0	10.2894	2.47939	0	1.64014	0	0	0	5.37681	17.9918	5.69566	6.5552	11.053	2.05945	3.02462	1.13358	2.24772	6.69399	3.48792	0	4.80834	4.44973	4.30728	6.88962	0	2.7085	0	3.53207	9.17328	2.89165	5.54615	12.0994	2.35222
AL359922.1	ENSG00000249992	ENST00000404796		novel transcript						8.57854	8.31026	6.95972	3.24366	3.15398	3.93735	4.67336	14.655	1.00186	8.13914	7.46993	6.12963	4.5678	0	2.50553	4.79721	6.9377	5.69028	3.03674	4.91685	11.1607	7.55017	6.62435	8.91084	10.3614	6.66074	4.39754	8.1608	6.66932	0.254755	6.81395	4.79196	10.4714	10.6349	3.3712	4.30162	5.02079	5.22549	2.30726	5.85018
ASTL	ENSG00000167632	ENST00000342380;ENST00000470582	ovastacin;SAS1B	astacin like metalloendopeptidase [Source:HGNC Symbol;Acc:HGNC:31704]		NM_001002036	ASTL			0.739288	2.10472	7.05858	6.18787	11.525	11.2851	8.61186	8.76385	5.31842	1.88419	1.3022	6.92873	0.706967	2.39846	4.06222	1.10146	9.15029	1.6344	6.49596	3.19764	19.7012	7.42462	0.118201	8.16017	3.7629	5.01616	14.1649	1.01451	8.39535	15.3668	10.5082	3.09606	1.95206	0.853436	4.13791	2.22708	1.47197	1.05082	0.848439	2.07808
IFITM2	ENSG00000168884	ENST00000681810;ENST00000681914;ENST00000680081;ENST00000679962;ENST00000680869;ENST00000681900;ENST00000681276;ENST00000533141;ENST00000616316;ENST00000399817;ENST00000680197;ENST00000680344;ENST00000680619;ENST00000681833;ENST00000680011;ENST00000680261;ENST00000602569;ENST00000527146;ENST00000680099;ENST00000679636;ENST00000679383;ENST00000680585;ENST00000681211	1-8D;DSPA2c	interferon induced transmembrane protein 2 [Source:HGNC Symbol;Acc:HGNC:5413]		NM_006435	IFITM2			34.3141	14.4534	14.5267	19.4794	17.4173	28.089	20.3043	10.0658	11.3808	15.3433	16.8727	44.7161	13.3473	23.3284	38.7912	20.01	12.495	14.2149	20.0762	8.23821	21.9907	16.8944	15.9602	32.6624	15.9467	15.566	29.0135	10.6488	14.25	32.4267	21.7952	10.0358	18.4655	23.5501	32.9603	24.0566	11.556	6.41622	133.201	34.4222
HSPE1-MOB4	ENSG00000162222	ENST00000604458		HSPE1-MOB4 readthrough [Source:HGNC Symbol;Acc:HGNC:49184]		NM_001202485	HSPE1-MOB4			8.41501	13.1413	14.9046	9.53899	15.5544	7.87992	15.1394	4.89856	12.2486	9.66865	9.63647	7.98455	9.14964	0	1.5117	13.2098	8.38744	7.31194	9.34423	15.1647	9.19848	9.1235	9.94749	10.2759	11.614	8.19764	7.97174	11.2116	4.91429	16.3429	8.52852	6.25705	11.7419	11.3116	11.0163	13.5584	12.8917	9.64597	6.55079	10.4228
NR1H3	ENSG00000125347	ENST00000495866;ENST00000527464;ENST00000529540;ENST00000395397;ENST00000405576;ENST00000481020;ENST00000481889;ENST00000436778;ENST00000487913;ENST00000531660;ENST00000532630;ENST00000407404;ENST00000444396;ENST00000457932;ENST00000412937;ENST00000449369;ENST00000486991;ENST00000419652;ENST00000461778;ENST00000441012;ENST00000437276;ENST00000525441;ENST00000436029;ENST00000467728;ENST00000420369…	LXR-a;LXRa;RLD-1	nuclear receptor subfamily 1 group H member 3 [Source:HGNC Symbol;Acc:HGNC:7966]		NM_001130102;NM_001363595;NM_005693;NM_001130101;NM_001251935;NM_001251934	NR1H3			236.59	760.364	410.878	156.675	332.897	96.6227	393.118	398.997	535.259	421.974	371.789	52.0364	159.984	410.886	411.174	133.065	459.246	950.662	374.093	813.345	345.126	333.683	418.014	140.367	182.986	294.647	203.685	340.102	283.934	464.708	647.305	420.522	236.449	382.865	154.704	181.346	310.896	256.826	741.733	245.344
AL163636.1	ENSG00000171307	ENST00000553909		novel protein, ANG-RNASE4 readthrough						3.68895	0	1.04366	8.9525	4.47444	3.47e-06	1.31961	1.19234	3.05538	1.15972	2.09591	2.93377	6.84231	0	4.0738	13.423	0.421607	0.22056	0.31153	0.806359	3.43925	2.27006	0.636461	4.93774	14.2173	9.0008	4.11099	8.99187	1.80676	0.947726	1.46888	1.49658	1.05466	3.23075	3.36916	8.81557	1.28634	4.66935	1.6241	10.6577
IER2	ENSG00000113575	ENST00000292433;ENST00000587885;ENST00000588173	ETR101	immediate early response 2 [Source:HGNC Symbol;Acc:HGNC:28871]		NM_004907	IER2			34.7848	36.7883	45.6021	43.7601	136.893	439.432	328.747	32.9	61.8793	31.7743	30.1041	51.1643	26.2976	42.8383	37.638	38.4379	76.7831	54.0966	47.0474	34.8727	72.759	37.4033	30.7184	60.1735	58.6754	34.5337	76.8909	23.5388	66.6741	418.325	47.7527	41.8009	42.3938	31.5105	278.828	36.3183	45.7145	24.4274	28.1295	33.1309
NUSAP1	ENSG00000277867	ENST00000668273;ENST00000558123;ENST00000260359;ENST00000559046;ENST00000450592;ENST00000414849;ENST00000559596;ENST00000558582;ENST00000560747;ENST00000559659;ENST00000560177;ENST00000557840;ENST00000560898;ENST00000560318	ANKT;BM037;FLJ13421;LNP;PRO0310p1;Q0310;SAPL	nucleolar and spindle associated protein 1 [Source:HGNC Symbol;Acc:HGNC:18538]		NM_001243143;NM_001243144;NM_018454;NM_016359;NM_001243142;NM_001301136	NUSAP1			4.49981	2.50602	8.28008	6.61236	2.63107	7.62351	16.1139	8.72021	1.11831	4.26932	5.29278	6.81315	2.78275	19.2948	9.65503	3.73365	3.55054	1.26768	13.1404	2.1501	4.09232	4.61057	0.772545	0.597148	2.4219	4.4121	3.41256	2.83687	1.48897	2.57345	3.63522	11.8817	7.09357	1.83696	5.99957	2.64255	1.23508	2.1484	2.93875	2.28058
FFAR2	ENSG00000051108	ENST00000601590;ENST00000599180;ENST00000246549	FFA2R;GPR43	free fatty acid receptor 2 [Source:HGNC Symbol;Acc:HGNC:4501]		NM_005306;NM_001370087	FFAR2			9.43859	16.7889	15.71	2.44115	29.6561	23.5301	8.56903	11.0047	17.8219	18.6702	22.659	20.4702	5.93078	23.6068	30.545	9.63708	21.7058	5.0533	22.9182	10.8413	19.8715	16.9923	5.7847	30.9869	19.2767	18.4473	33.2008	11.6993	33.4164	11.5661	25.6756	14.8092	24.3305	3.65912	14.8877	15.9517	15.7269	16.695	61.4557	13.9678
SGMS2	ENSG00000225492	ENST00000506462;ENST00000394684;ENST00000515332;ENST00000503862;ENST00000359079;ENST00000506993;ENST00000394686;ENST00000503385;ENST00000504754	MGC26963;SMS2	sphingomyelin synthase 2 [Source:HGNC Symbol;Acc:HGNC:28395]	CALVARIAL DOUGHNUT LESIONS WITH BONE FRAGILITY	NM_001375906;NM_001375908;NM_001136258;NM_001375907;NM_001375905;NM_001375910;NM_001375911;NM_001136257;NM_152621	SGMS2			40.7176	31.2829	36.6443	25.1914	24.3714	8.77936	16.6276	58.0699	34.6756	64.7823	57.037	57.9264	44.1216	72.2405	84.2527	37.7136	47.7504	22.0706	71.6336	44.0197	37.4056	56.9764	15.6214	36.6666	32.7947	47.0403	25.3517	38.261	62.0829	6.61599	38.9809	59.1624	60.9963	45.7858	25.3092	45.0421	36.5474	31.52	3.72015	55.8004
OSM	ENSG00000035141	ENST00000215781;ENST00000403389;ENST00000403463	MGC20461	oncostatin M [Source:HGNC Symbol;Acc:HGNC:8506]		NM_020530;NM_001319108	OSM			1.04816	3.11076	3.16186	1.60087	1.54394	6.94738	3.55367	1.0532	0.405951	1.25795	0.676348	1.72656	0.4632	0.120721	0.688338	2.1323	1.44836	0.658789	1.24919	1.62629	1.25348	1.26434	2.0165	3.73217	1.05055	0.902055	5.66297	1.10495	3.46507	7.12907	0.877217	0.600145	0.4302	0.697364	6.08797	1.55145	0.0664016	1.16534	18.9701	1.18016
TNFSF9	ENSG00000126214	ENST00000245817	4-1BB-L;4-1BBL	TNF superfamily member 9 [Source:HGNC Symbol;Acc:HGNC:11939]		NM_003811	TNFSF9			97.5391	67.5659	58.5862	71.0657	40.6269	92.6085	28.6945	57.1454	198.513	112.88	102.473	121.702	99.8707	190.561	160.235	136.095	60.7295	94.0672	75.2429	55.3693	44.7121	78.123	47.9197	65.2739	88.1618	70.0332	80.2638	84.8345	79.3152	50.54	36.8952	163.504	142.647	96.643	82.1209	101.242	134.028	156.987	10.1911	58.1068
RING1	ENSG00000106290	ENST00000374656;ENST00000478431	RNF1	ring finger protein 1 [Source:HGNC Symbol;Acc:HGNC:10018]		NM_002931	RING1			1.00068	1.31046	0.089669	0.00123161	0.0661261	4.01421	0	0.627736	17.7097	3.10344	0.137925	8.69e-07	0.1321	0	0.0379976	0.0695953	0.0295192	3.8e-08	0.0022752	6.8038	2.39e-07	0.0698861	0.900094	3.27e-09	6.17296	1.738	0.0390389	8.74e-07	1.12691	0.046099	16.1762	0.0547591	10.6848	0.522702	0	0.162151	5.51576	0.0633123	3.92686	1.75e-08
COL5A3	ENSG00000131043	ENST00000264828;ENST00000461214		collagen type V alpha 3 chain [Source:HGNC Symbol;Acc:HGNC:14864]		NM_015719	COL5A3			1.76547	5.22485	0.234321	0.118522	0.197894	0.0101786	0.160063	1.32256	1.74855	4.12981	2.7092	0.260909	0.820036	2.59883	1.24542	1.00543	0.728044	17.8384	3.21483	3.47783	0.594009	1.41081	0.54175	0.365713	0.952747	1.66592	0.35801	1.40242	0.588156	0.373761	2.69376	1.9935	1.13099	8.80864	0.178294	0.992721	2.5121	2.5774	1.27531	0.728924
SULF2	ENSG00000239672	ENST00000479472;ENST00000359930;ENST00000479970;ENST00000484875;ENST00000495544;ENST00000467815;ENST00000433632;ENST00000465769;ENST00000474450;ENST00000463221;ENST00000437955;ENST00000478766	HSULF-2;KIAA1247;SULF-2	sulfatase 2 [Source:HGNC Symbol;Acc:HGNC:20392]		NM_018837;NM_001161841;NM_198596	SULF2			87.921	34.3834	39.1361	97.2241	44.0415	64.8789	36.4713	45.5228	31.6834	25.0583	26.9012	76.4125	108.305	10.6576	21.9438	115.663	20.7823	28.2148	27.2487	22.0275	33.7712	61.6437	22.8353	14.0407	201.437	53.8024	48.1605	185.17	16.5602	35.9515	42.7407	10.4103	57.3795	52.4193	147.41	120.361	41.212	45.28	16.4194	53.1508
CNP	ENSG00000162894	ENST00000393892;ENST00000472031;ENST00000591945;ENST00000592446;ENST00000587679;ENST00000393888;ENST00000441615;ENST00000589772;ENST00000585452;ENST00000592861;ENST00000592105;ENST00000486438		2',3'-cyclic nucleotide 3' phosphodiesterase [Source:HGNC Symbol;Acc:HGNC:2158]		NM_033133;NM_001330216	CNP			77.5375	45.7126	23.9004	27.1399	25.0576	23.6757	24.234	32.25	61.6867	78.0233	66.1459	64.5115	76.1934	81.6041	80.8663	64.5449	41.3321	46.3682	56.0076	20.7228	31.7682	56.9916	40.0693	60.5579	24.6941	34.0834	32.4851	43.7863	38.1541	21.2429	28.1441	71.8251	87.6834	32.9809	31.8302	57.0524	74.4534	54.0447	237.657	57.437
SOCS2	ENSG00000113810	ENST00000340600;ENST00000549206;ENST00000536696;ENST00000548091;ENST00000549122;ENST00000548537;ENST00000549887;ENST00000551556;ENST00000547229;ENST00000551883;ENST00000549510;ENST00000622746	CIS2;Cish2;SOCS-2;SSI-2;SSI2;STATI2	suppressor of cytokine signaling 2 [Source:HGNC Symbol;Acc:HGNC:19382]		NM_003877;NM_001270467;NM_001270468;NM_001270471;NM_001270470;NM_001270469	SOCS2			3.83679	1.40711	1.90892	1.75033	2.99398	0.716941	0.653903	4.31174	10.0316	3.68088	3.3803	1.33117	3.57144	6.17651	3.78991	2.61224	2.62401	2.30019	5.11322	3.64819	2.29775	4.77758	1.02508	2.1964	2.56617	3.5388	1.31826	1.8341	1.9165	0.188557	2.99026	10.6197	3.78202	2.67568	1.17597	3.44496	4.27173	3.86677	20.98	1.30332
STMN1	ENSG00000133805	ENST00000513116;ENST00000426559;ENST00000455785;ENST00000399728;ENST00000465604;ENST00000357865;ENST00000374291;ENST00000485226;ENST00000446334	C1orf215;FLJ32206;Lag;LAP18;OP18;PP17;PP19;PR22;SMN	stathmin 1 [Source:HGNC Symbol;Acc:HGNC:6510]		NM_001145454;NM_005563;NM_203401;NM_203399	STMN1			44.0383	50.03	57.4287	47.3125	191.889	227.558	132.464	154.54	136.076	69.5651	76.9768	113.64	92.991	261.435	140.85	57.805	167.247	38.4628	93.0033	109.447	160.96	179.64	14.8986	264.342	28.8575	63.746	161.439	38.1104	84	174.765	188.201	127.51	121.889	25.3019	162.305	124.508	93.5883	64.3391	13.9776	86.5117
SELENOM	ENSG00000175634	ENST00000402395;ENST00000490967;ENST00000400299;ENST00000465536;ENST00000491958;ENST00000495533;ENST00000460642;ENST00000469262;ENST00000465447;ENST00000611680	SELM;SEPM	selenoprotein M [Source:HGNC Symbol;Acc:HGNC:30397]		NM_080430	SELENOM			2.50094	2.68936	4.33263	5.24717	8.08632	3.35858	1.16173	3.70166	4.79031	4.88724	3.57437	5.78371	3.63867	4.17517	4.83615	5.59958	4.93304	6.22556	4.0222	4.6381	2.99124	3.02772	6.90546	4.99651	6.59204	2.74028	2.16244	1.47262	1.06981	5.51865	5.53259	1.14892	2.13057	2.90626	4.03917	5.11664	5.18119	3.27004	36.4538	2.33561
RNA5SP387	ENSG00000263647	ENST00000364226	RN5S387	RNA, 5S ribosomal pseudogene 387 [Source:HGNC Symbol;Acc:HGNC:43287]			RNA5SP387			0	0	0	0	0	0	0	0	0	1.80983	0	2.10187	0	6.48311	2.50934	0	0	2.54513	0	0	0	4.04689	0	0	0	0	0	0	0	0	0	2.13297	0	0	2.29458	0	5.2954	0	0	0
MOAP1	ENSG00000021762	ENST00000298894;ENST00000556883	MAP-1;PNMA4	modulator of apoptosis 1 [Source:HGNC Symbol;Acc:HGNC:16658]		NM_022151	MOAP1			3.1856	0.731287	3.74148	9.59797	3.10426	7.92658	17.585	1.19905	4.36461	3.18851	8.6794	0.125368	0	9.3542	0.629935	0	0.799767	5.62388	12.4688	9.5155	3.25879	9.59148	0.512081	5.30972	5.53252	0.856862	9.0663	1.29e-08	6.75662	12.8435	17.6071	10.0386	3.31986	0.372512	0.715789	0.383479	4.97488	0.952901	0.609883	0.3956
AL645939.3	ENSG00000173281	ENST00000604495		mitochondrial coiled-coil domain 1 (MCCD1) pseudogene						4.43208	4.6896	0	0	0	0	0	0	0	0	0	1.88011	0	0	0	0	0	0	0	0	0	0	1.35229	0	1.93671	0	0	0	0	2.4747	0	0	0	0	0	1.32	0	0	1.57291	2.89686
SNRPEP4	ENSG00000166997	ENST00000435815		SNRPE pseudogene 4 [Source:HGNC Symbol;Acc:HGNC:43446]			SNRPEP4			0	2.17342	5.42471	0	2.05933	2.00252	8.03213	0	0	7.17926	9.84534	0	0	9.53534	0	0	0	0	0	2.31428	5.69955	0	1.40603	12.0687	0	0	2.61747	0	0	2.07434	0	0	0	0	0	2.62473	0	2.95143	0	0
S100P	ENSG00000272134	ENST00000296370;ENST00000513778		S100 calcium binding protein P [Source:HGNC Symbol;Acc:HGNC:10504]		NM_005980	S100P			0	1.21339	0.744144	0.510168	9.26182	0.476589	5.15644	0	2.52887	10.251	4.9487	0.937336	0.829463	8.45683	4.91312	0.619482	2.35145	0.997169	2.28016	17.5847	1.70403	3.90672	3.18239	1.83258	1.63622	0	1.00724	5.85125	0	5.65573	0.615486	1.54108	3.14144	7.16274	1.019	0.474239	0.849678	2.35433	2.34816	3.60124
RAD17	ENSG00000007384	ENST00000514066;ENST00000361732;ENST00000507927;ENST00000509734;ENST00000511349;ENST00000354868;ENST00000521422;ENST00000504177;ENST00000354312;ENST00000345306;ENST00000616683;ENST00000512785;ENST00000506564;ENST00000305138;ENST00000282891;ENST00000358030;ENST00000380774;ENST00000514626;ENST00000508320;ENST00000513214	CCYC;RAD17Sp;Rad24	RAD17 checkpoint clamp loader component [Source:HGNC Symbol;Acc:HGNC:9807]		NM_133343;NM_133338;NM_133342;NM_133344;NM_001278622;NM_002873;NM_133341;NM_133340;NM_133339	RAD17			6.91081	4.87442	1.49972	8.66731	8.8574	1.75092	3.04736	14.1647	4.49811	8.73386	1.20506	6.67398	1.00843	6.48693	2.41651	8.83633	9.58463	2.15221	11.9841	6.55314	11.2345	5.96974	9.29669	0.619977	7.99334	10.1782	13.7052	8.71074	11.2744	0.707514	21.9545	7.34179	5.52912	8.04586	16.2205	5.70984	5.63771	5.00131	9.96211	9.66712
S100A4	ENSG00000143549	ENST00000368715;ENST00000481009;ENST00000354332;ENST00000468373;ENST00000368716;ENST00000368714	18A2;42A;CAPL;FSP1;MTS1;P9KA;PEL98	S100 calcium binding protein A4 [Source:HGNC Symbol;Acc:HGNC:10494]		NM_019554;NM_002961	S100A4			596.596	578.313	299.506	448.115	866.934	748.554	490.645	273.092	857.438	318.794	378.339	784.636	643.995	230.146	304.205	762.141	317.747	513.245	487.199	247.793	659.465	480.276	329.515	721.401	916.115	676.513	612.738	438.86	566.263	750.157	456.121	469.335	427.043	339.947	746.737	727.845	584.513	597.453	74.2371	411.137
AL390719.1	ENSG00000169926	ENST00000394517;ENST00000427998;ENST00000456409;ENST00000412397;ENST00000433695;ENST00000451054		protein tyrosine phosphatase family pseudogene				NR_148960		21.9832	18.5876	16.9067	46.212	23.5897	5.93019	8.79891	11.4647	29.853	25.2579	23.1969	44.4544	42.6372	36.1494	33.2726	52.6569	17.7241	27.2769	22.2551	12.6485	12.7174	24.3763	8.52976	50.0874	16.0348	14.6803	26.0978	24.8105	20.9501	10.2443	14.9226	18.0248	27.494	17.834	19.9528	49.4087	29.2642	41.4022	2.0046	34.215
PMP22	ENSG00000072682	ENST00000674673;ENST00000676002;ENST00000676329;ENST00000675551;ENST00000675819;ENST00000643451;ENST00000675854;ENST00000395938;ENST00000612492;ENST00000312280;ENST00000494511;ENST00000580584;ENST00000676221;ENST00000675950;ENST00000674871;ENST00000675808;ENST00000644020;ENST00000674651;ENST00000674707;ENST00000676161;ENST00000395936;ENST00000646419;ENST00000674947;ENST00000675197;ENST00000675350…	CMT1A;GAS3;HMSNIA;HNPP;Sp110	peripheral myelin protein 22 [Source:HGNC Symbol;Acc:HGNC:9118]	Acute inflammatory demyelinating polyradiculoneuropathy;Charcot-Marie-Tooth disease type 1A;Charcot-Marie-Tooth disease type 1E;Dejerine-Sottas syndrome;Hereditary neuropathy with liability to pressure palsies;Roussy-Levy syndrome;CHARCOT-MARIE-TOOTH DISEASE AND DEAFNESS;CHARCOT-MARIE-TOOTH DISEASE DEMYELINATING TYPE 1A;GUILLAIN-BARRE SYNDROME FAMILIAL;HYPERTROPHIC NEUROPATHY OF DEJERINE-SOTTAS;N…	NM_153321;NM_001281455;NM_153322;NM_000304;NM_001281456;NM_001330143	PMP22	NR_104018;NR_104017		25.0726	9.20564	39.3664	22.7379	22.6215	108.525	30.8889	25.4423	17.8829	11.9966	7.19641	93.4068	23.4841	13.5099	12.5144	40.7332	38.3633	5.19459	33.4638	6.73032	37.7832	26.0574	15.3274	45.9072	23.8891	17.1794	102.846	15.1446	50.4497	24.8631	16.2738	17.1574	17.7833	5.40153	93.2582	21.0738	13.8289	20.6571	21.9326	22.2348
TMC8	ENSG00000187742	ENST00000590426;ENST00000318430;ENST00000590799;ENST00000589691;ENST00000592399;ENST00000591983;ENST00000590184;ENST00000591003;ENST00000591144	EVER2;EVIN2	transmembrane channel like 8 [Source:HGNC Symbol;Acc:HGNC:20474]	EPIDERMODYSPLASIA VERRUCIFORMIS;EPIDERMODYSPLASIA VERRUCIFORMIS SUSCEPTIBILITY TO 2	NM_152468	TMC8			4.34141	4.9883	6.75449	6.05715	12.0963	25.3337	8.19788	5.94723	8.74361	4.87938	3.9524	8.96034	7.46829	5.68649	4.69521	5.72149	6.81543	5.80135	5.65911	3.44644	11.6304	8.55438	2.7983	11.748	3.16917	3.86301	11.5917	3.90465	12.1143	11.9026	7.77978	5.63887	6.06104	2.55178	14.7552	6.51857	7.40721	6.17867	0.45304	5.09373
C11orf96	ENSG00000066117	ENST00000617612;ENST00000339446	AG2	chromosome 11 open reading frame 96 [Source:HGNC Symbol;Acc:HGNC:38675]		NM_001145033	C11orf96			6.61557	5.3814	6.91628	6.88826	3.95979	3.88348	1.01007	1.99557	14.1727	4.06072	3.66231	12.2328	3.59993	8.90062	7.4993	10.645	4.21828	34.9358	10.8085	1.57392	4.00474	1.691	3.39794	10.7874	7.46847	4.40837	6.19292	1.61523	11.1529	1.61142	2.28956	5.7897	4.35372	2.47119	1.62572	7.11205	5.86611	1.55974	1.79873	7.47813
HLA-H	ENSG00000257103	ENST00000383620		major histocompatibility complex, class I, H (pseudogene) [Source:HGNC Symbol;Acc:HGNC:4965]			HLA-H	NR_001434		0.96361	0	0	7.11313	1.52982	0.336838	0	1.72482	1.70772	3.07318	1.65623	4.1905	0	0	2.96059	0	3.34788	4.73634	0.0760237	3.35332	3.54901	8.58741	1.60261	2.37461	0.227102	0	0	0	1.81545	0.385523	2.00705	17.3793	3.39116	0	3.04973	1.78209	1.48683	0	0.986014	0
AC025165.3	ENSG00000111684	ENST00000651284;ENST00000471530;ENST00000553083;ENST00000546504		novel protein						12.4986	8.79313	0.76525	12.5832	0	1.24885	6.55514	1.6626	4.17515	1.92012	2.30431	0	0.563647	3.3066	2.12942	1.22855	1.91794	4.91075	3.78464	4.42225	3.92672	3.22682	3.85307	0	5.80809	3.50629	5.71293	0	2.52286	1.07705	4.71619	1.59025	4.04227	1.21536	1.84564	3.8003	4.62177	0.614179	6.94355	1.61764
LY6E	ENSG00000197081	ENST00000517503;ENST00000292494;ENST00000429120;ENST00000521699;ENST00000520531;ENST00000520466;ENST00000521003;ENST00000522528;ENST00000522971;ENST00000519611;ENST00000521182;ENST00000519546;ENST00000523847;ENST00000522024;ENST00000519615	RIG-E;SCA-2;TSA-1	lymphocyte antigen 6 family member E [Source:HGNC Symbol;Acc:HGNC:6727]		NM_002346;NM_001127213	LY6E			21.3578	25.7845	16.1534	13.5073	27.3126	11.0654	18.282	22.5066	35.1638	25.4606	20.6856	16.6412	15.6905	32.2509	28.4437	17.5402	23.3982	33.7263	16.916	18.2551	23.2432	17.2326	32.2255	13.7538	10.9874	18.5843	15.6641	22.6935	15.8632	19.4784	30.6664	26.2561	28.7841	15.174	18.5387	24.8132	21.4192	15.9724	167.917	13.8508
TDRD3	ENSG00000142634	ENST00000196169;ENST00000484389;ENST00000377894;ENST00000377881;ENST00000648252;ENST00000621840;ENST00000377882;ENST00000463109;ENST00000471710	FLJ21007	tudor domain containing 3 [Source:HGNC Symbol;Acc:HGNC:20612]		NM_001146071;NM_030794;NM_001146070	TDRD3			22.0681	68.2077	88.3357	258.215	60.6364	18.0698	146.844	69.8784	110.542	69.1271	68.1514	57.6306	25.9214	227.757	280.541	19.4603	143.994	61.0903	190.324	54.5441	105.984	81.2108	76.6877	15.2157	40.0056	67.5769	29.6837	160.871	79.8581	106.083	46.175	258.171	55.147	45.3942	33.4265	21.4142	23.5638	24.2834	79.4848	185.587
DAXX	ENSG00000101928	ENST00000374542;ENST00000266000;ENST00000468536;ENST00000477162;ENST00000490173;ENST00000477370;ENST00000446403;ENST00000498030;ENST00000446511;ENST00000414083;ENST00000620164	DAP6	death domain associated protein [Source:HGNC Symbol;Acc:HGNC:2681]	Neuroendocrine tumor of stomach	NM_001141970;NM_001350;NM_001141969;NM_001254717	DAXX			38.3196	43.6878	13.8615	12.4399	17.2271	11.3199	12.9273	14.0106	40.805	37.9975	19.3658	18.3706	40.1719	25.0291	26.5732	31.8493	11.8975	20.0173	23.6585	38.761	20.5694	31.1617	30.9679	24.9368	28.4577	16.1211	20.0681	18.1974	19.8911	16.6475	12.2717	35.0727	23.2489	22.376	24.8498	21.201	17.188	37.6829	33.0813	8.02467
GAS2L3	ENSG00000244242	ENST00000266754;ENST00000547754;ENST00000547739;ENST00000550295;ENST00000537247;ENST00000548113;ENST00000548067;ENST00000552854;ENST00000539410		growth arrest specific 2 like 3 [Source:HGNC Symbol;Acc:HGNC:27475]		NM_001363672;NM_001303130;NM_174942;NM_001303131	GAS2L3			8.89301	7.59225	17.3783	18.977	16.9068	25.8451	21.0144	13.7605	4.53804	9.01705	11.2794	34.2827	6.12201	5.40325	10.1478	14.006	23.5441	2.9116	23.7842	4.53367	15.519	11.794	5.25047	28.3475	9.19547	17.4262	31.7842	9.15502	29.1785	20.412	9.76507	9.05641	7.43972	3.89789	40.0652	8.02139	7.29108	7.19686	1.31896	26.9931
PELI1	ENSG00000138433	ENST00000358912;ENST00000466177;ENST00000494203;ENST00000468869		pellino E3 ubiquitin protein ligase 1 [Source:HGNC Symbol;Acc:HGNC:8827]		NM_020651	PELI1			316.54	145.428	215.367	326.802	80.4509	127.104	38.9186	218.357	124.335	256.975	236.224	541.935	361.612	295.868	419.842	358.308	202.706	79.2091	305.302	74.5207	191.629	269.985	222.009	296.25	192.861	270.685	467.727	248.074	260.914	47.3618	119.348	290.803	375.732	223.263	215.643	237.97	243.536	287.273	30.4249	332.629
GPR141	ENSG00000114491	ENST00000461610;ENST00000450180;ENST00000467202;ENST00000447769;ENST00000334425	PGR13	G protein-coupled receptor 141 [Source:HGNC Symbol;Acc:HGNC:19997]		NM_001329994;NM_181791;NM_001329993;NM_001381946	GPR141			3.25083	0.911909	7.76994	0.48773	2.00701	4.23818	1.48073	2.04823	2.65897	1.45833	1.17724	5.08999	1.24181	2.79843	1.10585	2.15825	6.4787	1.89945	7.22509	0.869312	2.96196	4.66696	5.86093	0.590512	3.21878	1.48379	9.45888	0.907413	1.98868	5.1974	2.14781	2.57537	2.96094	0	5.26363	1.9807	2.08955	3.01936	17.2442	4.07188
CCND1	ENSG00000013810	ENST00000227507;ENST00000539241;ENST00000536559;ENST00000535993;ENST00000545484;ENST00000542367	BCL1;D11S287E;PRAD1;U21B31	cyclin D1 [Source:HGNC Symbol;Acc:HGNC:1582]	B-cell chronic lymphocytic leukemia;MANTLE CELL LYMPHOMA;Multiple myeloma;Colorectal Cancer;MYELOMA MULTIPLE AMYLOIDOSIS SYSTEMIC INCLUDED;VON HIPPEL-LINDAU SYNDROME	NM_053056	CCND1			45.9981	61.8462	18.8669	11.7482	22.048	11.6804	18.215	18.2974	22.005	20.4368	21.286	18.542	7.10987	9.46444	8.94961	14.8945	23.3698	66.4793	29.2158	28.851	21.9681	15.4745	17.7272	5.29354	42.6692	40.9749	18.7321	19.8	22.4975	14.3863	20.2548	16.4391	17.5831	51.2118	17.6291	9.49921	12.1045	21.0359	20.7199	10.4851
AC034102.2	ENSG00000127311	ENST00000548861		novel protein						0	0	0.391854	0	10.568	1.2814	2.37274	4.33458	0	6.47506	0	0.866725	3.06068	0	0	1.15686	3.33687	0	1.27832	2.69903	3.84903	3.66557	4.40524	0	7.05978	0	5.43161	3.78103	4.87149	10.2831	0	7.3377	17.2385	0	4.11168	0.801035	3.28097	0	0	3.0146
CDKN1B	ENSG00000237550	ENST00000477087;ENST00000228872;ENST00000396340;ENST00000442489	KIP1;P27KIP1	cyclin dependent kinase inhibitor 1B [Source:HGNC Symbol;Acc:HGNC:1785]	Multiple endocrine neoplasia type 1;Multiple endocrine neoplasia type 4;MULTIPLE ENDOCRINE NEOPLASIA TYPE IV	NM_004064	CDKN1B			4.50062	5.17047	3.17009	9.77654	1.49281	1.39166	2.59351	3.22387	5.21006	5.98221	5.12587	4.02137	4.92232	9.88995	9.23978	6.77224	1.66787	2.95391	3.71854	5.98329	3.00832	5.34066	17.1143	2.9951	4.1477	5.76424	3.72449	8.85541	0.994783	1.62279	1.32181	5.46162	6.32072	7.12978	7.94774	6.62729	5.25962	3.94394	34.3817	5.03968
BTN3A3	ENSG00000049130	ENST00000494393;ENST00000482451;ENST00000471353;ENST00000361232;ENST00000474790;ENST00000487627;ENST00000496719;ENST00000244519;ENST00000480110;ENST00000467524;ENST00000490254;ENST00000487272;ENST00000483179;ENST00000477388;ENST00000497681	BTF3;BTN3.3	butyrophilin subfamily 3 member A3 [Source:HGNC Symbol;Acc:HGNC:1140]		NM_197974;NM_006994;NM_001242803	BTN3A3			4.75544	2.21343	4.70185	2.62747	3.66907	5.28963	6.17299	7.51483	9.81074	5.15917	3.91983	4.61396	2.95081	8.92281	9.40768	2.48717	5.4973	6.8474	3.97565	5.88087	8.37207	7.28753	11.2305	5.20667	4.70745	4.85515	6.99855	4.19671	6.19459	7.83599	4.00445	7.59108	5.93956	5.83695	9.37136	3.3759	4.8708	6.06327	55.2648	2.46377
PADI2	ENSG00000118046	ENST00000375486;ENST00000479534;ENST00000466151;ENST00000375481	KIAA0994;PDI2	peptidyl arginine deiminase 2 [Source:HGNC Symbol;Acc:HGNC:18341]		NM_007365	PADI2			0.320436	1.60053	2.46873	1.47916	1.08898	0.735938	1.13721	4.37496	1.76838	1.79911	2.70534	0.872822	0.470605	2.44671	1.95242	0.160168	6.04088	1.31171	1.56713	2.44229	2.46542	2.36377	1.43595	0.499643	0.441785	0.342011	1.76856	1.43994	1.35641	2.86684	6.84231	3.13381	3.09968	1.15817	1.65359	0.776057	0.60669	0.421757	17.7917	0.869242
NSG1	ENSG00000158793	ENST00000421177;ENST00000513555;ENST00000450293;ENST00000504347;ENST00000505246;ENST00000506380;ENST00000433139;ENST00000513829;ENST00000504171;ENST00000621129;ENST00000397958	D4S234E;NEEP21;P21	neuronal vesicle trafficking associated 1 [Source:HGNC Symbol;Acc:HGNC:18790]		NM_001040101;NM_001287764;NM_001382228;NM_001382227;NM_014392;NM_001287763	NSG1	NR_167932;NR_167933		0	0.308084	0.153873	1.41522	0	2.06215	0.136617	7.53905	7.36882	4.54634	0	0.821793	4.15914	0	0.0308887	3.04501	3.9231	17.1652	0.015373	0	9.26944	1.86048	0.906885	0	0.29657	7.31199	6.57707	3.40503	2.4888	2.61325	9.22682	6.79611	4.90332	0	10.5139	2.30792	0	7.99573	0.0872793	4.62806
ANKH	ENSG00000137486	ENST00000284268;ENST00000502585;ENST00000503939;ENST00000515517;ENST00000646501;ENST00000513115;ENST00000503389;ENST00000647541;ENST00000505140	ANK;CCAL2;CMDJ;CPPDD;HANK;SLC62A1	ANKH inorganic pyrophosphate transport regulator [Source:HGNC Symbol;Acc:HGNC:15492]	Craniometaphyseal dysplasia;Familial calcium pyrophosphate deposition;CHONDROCALCINOSIS 2;CRANIOMETAPHYSEAL DYSPLASIA AUTOSOMAL DOMINANT;CRANIOMETAPHYSEAL DYSPLASIA JACKSON TYPE	NM_054027	ANKH			50.5567	18.3994	15.3253	21.9355	74.8786	92.8838	35.5782	31.523	38.1437	17.1638	13.7314	75.5686	33.55	20.2495	14.2041	52.7566	21.9057	29.0802	39.2255	13.0807	37.4091	36.6359	12.3244	56.5837	29.6996	24.0021	52.0355	13.0549	41.0484	42.8707	21.2688	20.1877	23.4497	13.1872	72.8022	38.3828	24.8437	45.7888	4.416	28.387
AC005255.1	ENSG00000146540	ENST00000593748		transmembrane protein 167A (TMEM167A) pseudogene						12.0512	0	7.64807	2.73469	0	0	0.20437	0.134583	0.483546	0	0	0	0	0	0	0	0	11.3156	0	0	3.29279	0	0	0	0.876092	17.1477	0	0	0	0	0	0	2.58584	4.96025	0	0	0	0	16.7631	5.14416
FCN1	ENSG00000101337	ENST00000371806;ENST00000616356	FCNM	ficolin 1 [Source:HGNC Symbol;Acc:HGNC:3623]		NM_002003	FCN1			43.3979	18.0969	36.3795	19.7148	52.7797	40.4507	23.2911	35.501	41.3363	29.79	19.8668	40.0136	96.2274	22.974	23.6533	110.273	54.5436	12.8751	32.1351	13.9165	38.1029	65.1708	6.38169	49.1534	24.2313	15.1398	83.7509	14.0538	42.3819	35.3698	34.4306	32.1017	40.1482	9.4247	48.475	72.3658	47.9932	92.4286	8.35662	18.5342
TRGV3	ENSG00000235162	ENST00000390346	TCRGV3;V1S3	T cell receptor gamma variable 3 [Source:HGNC Symbol;Acc:HGNC:12288]			TRGV3			1.64996	0.486535	0.559214	2.11049	0.829519	2.55162	1.42105	2.58668	0.987651	0	4.49904	4.13737	3.47433	2.46998	4.01415	0.959203	2.32488	0.403566	0.404773	0.99642	1.46907	0.550958	2.12992	5.36473	1.23498	1.42898	4.75448	2.04763	2.61494	2.27953	4.12592	2.72901	0.631028	2.29197	4.0559	1.92083	2.41491	1.87445	17.1057	2.68434
FPR1	ENSG00000123213	ENST00000595042;ENST00000304748;ENST00000600815;ENST00000594900	FMLP;FPR	formyl peptide receptor 1 [Source:HGNC Symbol;Acc:HGNC:3826]	Susceptibility to localized juvenile periodontitis	NM_001193306;NM_002029	FPR1			7.63284	9.56088	18.26	6.84704	12.1141	38.8359	11.0627	17.2048	20.8045	5.43578	15.6721	31.5516	20.1496	36.174	32.3203	30.4698	9.73185	3.30939	5.50711	7.11312	21.805	35.6353	25.8432	13.8886	7.61975	12.4951	27.6598	12.0422	8.39678	21.1764	13.7886	10.7159	12.0246	6.17987	43.7139	16.4389	11.6809	19.8427	67.3799	25.2183
WNT5A	ENSG00000254986	ENST00000264634;ENST00000474267;ENST00000493406;ENST00000497027;ENST00000482079;ENST00000497817;ENST00000624674	hWNT5A	Wnt family member 5A [Source:HGNC Symbol;Acc:HGNC:12784]	Autosomal dominant Robinow syndrome;ROBINOW SYNDROME AUTOSOMAL DOMINANT 1;WNT5A-Related Robinow Syndrome Autosomal Dominant	NM_003392;NM_001377271;NM_001377272;NM_001256105	WNT5A			5.24218	1.80937	1.55508	13.3497	1.78331	9.21451	0.862629	4.56403	1.70969	1.76093	3.15602	10.3822	17.9578	1.30778	2.95529	13.9306	1.15413	2.30619	2.45719	1.77592	2.74813	6.77747	31.7512	4.98229	6.63485	5.9104	4.94275	6.53409	3.43971	1.46719	0.92497	1.30054	4.78611	2.44238	6.76605	11.5086	5.26412	15.0415	4.96113	1.8536
TSPAN33	ENSG00000136527	ENST00000486685;ENST00000496963;ENST00000614309;ENST00000498745	MGC50844;Penumbra	tetraspanin 33 [Source:HGNC Symbol;Acc:HGNC:28743]		NM_178562	TSPAN33			40.6682	69.7145	17.2743	20.8743	23.5187	8.47501	10.7423	21.8382	34.9567	48.7014	38.0088	18.2662	34.432	31.4629	30.6206	28.3617	22.8012	41.3638	44.7611	40.9382	21.4835	29.5318	110.36	8.14305	26.0672	22.4572	14.5296	53.5155	23.4266	15.3267	18.8944	26.497	38.3155	39.6207	26.9097	21.8196	35.6227	48.2823	155.796	13.507
ITGA4	ENSG00000113845	ENST00000476089;ENST00000339307;ENST00000397033;ENST00000465522;ENST00000233573;ENST00000484404;ENST00000478440;ENST00000473002;ENST00000490435;ENST00000476824;ENST00000468948	CD49D	integrin subunit alpha 4 [Source:HGNC Symbol;Acc:HGNC:6140]		NM_001316312;NM_000885	ITGA4			38.904	11.4917	12.7074	15.1649	28.5532	99.1314	43.1774	34.1762	34.0331	22.2671	24.7088	73.9421	37.5388	23.1825	20.4894	29.3125	24.6731	10.7949	37.4263	7.95396	50.8755	27.4513	4.81961	38.7294	19.3794	26.3608	63.4899	10.9962	31.8233	45.6647	17.0994	38.3283	24.1338	7.25527	77.9523	24.134	23.2514	33.7165	7.72422	28.3443
CMAHP	ENSG00000076003	ENST00000424868;ENST00000471416;ENST00000643807;ENST00000377989;ENST00000493257;ENST00000377993;ENST00000490939;ENST00000493981;ENST00000642554;ENST00000458373;ENST00000643481;ENST00000462823;ENST00000643656;ENST00000413898;ENST00000647050;ENST00000646922;ENST00000646724	CMAH	cytidine monophospho-N-acetylneuraminic acid hydroxylase, pseudogene [Source:HGNC Symbol;Acc:HGNC:2098]			CMAHP	NR_002174;NR_110862		7.41681	2.22436	9.49796	0.874343	13.1661	24.8941	12.5678	17.3273	14.9192	6.6955	6.25473	23.0966	4.65814	18.5975	14.101	6.88266	24.0318	4.46501	10.5508	9.03812	15.5994	13.9586	4.73928	17.2994	3.03571	6.20383	31.9181	4.7479	23.0234	12.3991	16.3491	13.8477	9.80907	3.3624	24.4948	6.04216	11.169	14.5304	6.73324	8.93728
C3AR1	ENSG00000105499	ENST00000307637;ENST00000546241	AZ3B;C3AR	complement C3a receptor 1 [Source:HGNC Symbol;Acc:HGNC:1319]		NM_001326475;NM_004054;NM_001326477	C3AR1			40.3328	12.6949	24.9138	37.8206	43.5194	95.3848	41.5656	19.2443	27.3082	12.9664	14.7566	59.7364	49.4287	26.8861	25.0456	48.7848	29.5464	16.5649	29.087	6.82332	42.9007	34.3156	39.4506	65.5113	39.2177	34.422	56.1772	14.6382	32.9184	52.7543	18.8531	30.2903	24.3844	8.98945	65.2592	34.9433	31.9297	36.4154	133.18	34.9865
KRT79	ENSG00000155755	ENST00000546453;ENST00000330553;ENST00000549255	K6L;KRT6L	keratin 79 [Source:HGNC Symbol;Acc:HGNC:28930]		NM_175834	KRT79			0.0697035	3.76834	6.50368	0.732729	5.17986	1.43104	6.15774	6.86294	0.706028	11.3006	7.11109	0.0914537	0.822755	10.7324	7.56401	0.292709	3.71628	2.43733	3.57796	17.9806	7.23655	6.75688	1.7184	0.178295	0.721706	5.37421	0.751724	3.75647	1.90209	4.82591	18.1961	5.96673	6.52308	2.08319	1.33233	2.28987	2.10694	0.788307	0.190589	2.43779
NR4A1	ENSG00000113460	ENST00000548977;ENST00000360284;ENST00000546842;ENST00000553200;ENST00000545748;ENST00000550082;ENST00000549102;ENST00000478250;ENST00000547206;ENST00000243050;ENST00000550763;ENST00000394825;ENST00000394824;ENST00000548232;ENST00000562373;ENST00000548733;ENST00000550557;ENST00000564201;ENST00000550339;ENST00000567890;ENST00000550582;ENST00000565848	GFRP1;HMR;N10;NAK-1;NGFIB;NUR77;TR3	nuclear receptor subfamily 4 group A member 1 [Source:HGNC Symbol;Acc:HGNC:7980]		NM_001202233;NM_001202234;NM_173157;NM_002135	NR4A1			3.588	2.57653	10.3534	8.62225	12.1674	35.1547	14.5951	6.85827	4.77172	3.39048	2.71476	8.04486	3.83855	3.25659	4.55175	5.29633	7.55101	1.86537	2.99548	5.96493	5.88944	4.2376	2.62858	8.64395	6.88182	5.367	16.4046	4.98791	5.66042	29.8348	5.72771	3.87136	3.6636	3.99422	31.9739	3.08373	4.23799	4.92488	1.06702	6.35715
FMC1-LUC7L2	ENSG00000153094	ENST00000541515	C7orf55-LUC7L2	FMC1-LUC7L2 readthrough [Source:HGNC Symbol;Acc:HGNC:44671]		NM_001244584	FMC1-LUC7L2			5.67683	12.7821	14.3161	4.37214	0.986825	9.23803	14.8664	6.57764	10.0726	1.80442	5.01132	8.23823	0.811887	6.18513	7.72777	4.1381	8.1347	3.70725	6.95886	13.9386	6.70365	3.13308	11.9135	8.83197	10.8655	6.53865	8.13843	3.41682	0	15.9234	10.3249	8.30905	4.57394	8.58321	10.9578	4.06475	3.53561	4.5344	17.0074	2.56185
AL157871.3	ENSG00000033050	ENST00000557231		NADH dehydrogenase (ubiquinone) 1 beta subcomplex, 3, 12kDa (NDUFB3) pseudogene						3.77509	0.744237	1.70102	0.605938	0	0	0	0	2.4969	3.16112	7.00049	0.574818	1.01873	17.0066	1.65416	3.05558	3.14285	3.02656	2.7717	1.77657	1.35365	0.483233	1.20272	2.82915	0.58759	0.642527	3.16583	2.31684	1.6209	1.54146	4.38081	2.32951	5.89982	1.12173	0	1.56599	3.14401	1.64061	2.38254	0.792501
ADSS1	ENSG00000263465	ENST00000330877;ENST00000555486;ENST00000332972;ENST00000553540;ENST00000557582;ENST00000554281;ENST00000553580;ENST00000555884;ENST00000557271;ENST00000554657;ENST00000556623;ENST00000555674	ADSSL1;FLJ38602	adenylosuccinate synthase 1 [Source:HGNC Symbol;Acc:HGNC:20093]	Adenylosuccinate synthetase-like 1-related distal myopathy;MYOPATHY DISTAL 5	NM_152328;NM_199165;NM_001320424	ADSS1			3.85066	0.303047	0.943055	10.1328	2.31065	9.83455	1.70772	1.77949	1.16831	0.647398	0.168674	14.1909	13.3098	1.99367	0.806037	6.48272	1.42692	0.63012	0.723427	0.666737	2.31325	6.78364	0.551634	1.94926	3.63803	4.51385	4.64038	2.95027	1.67708	1.54292	0.795354	0.392172	2.02377	0.754799	14.4076	11.1128	1.87124	4.62858	4.0198	2.1104
PLAAT4	ENSG00000167815	ENST00000255688;ENST00000537871;ENST00000439013;ENST00000544107;ENST00000354445	HRASLS4;PLAAT-4;RARRES3;RIG1;TIG3	phospholipase A and acyltransferase 4 [Source:HGNC Symbol;Acc:HGNC:9869]		NM_004585	PLAAT4			4.59441	2.60712	2.1505	2.47512	6.82741	4.54398	4.10465	3.71083	7.13687	3.29889	5.52206	4.54738	1.8084	4.42003	7.46129	2.25674	3.86609	4.41905	3.71591	1.49385	4.87637	2.03735	6.73744	3.16576	2.44784	3.1392	4.87501	4.62864	3.97231	2.88577	3.21931	7.34215	5.26124	2.17052	4.0579	3.93282	5.84411	1.54295	42.3666	1.58731
PLEKHG3	ENSG00000177663	ENST00000555982;ENST00000634379;ENST00000247226;ENST00000554088;ENST00000554499;ENST00000556801;ENST00000490180;ENST00000471182;ENST00000484731;ENST00000492928;ENST00000394691	ARHGEF43;KIAA0599	pleckstrin homology and RhoGEF domain containing G3 [Source:HGNC Symbol;Acc:HGNC:20364]		NM_001308147	PLEKHG3			0.878295	0.699383	1.83367	1.32177	1.0633	5.79401	2.24997	0.70119	1.33539	2.12731	1.21365	2.64501	2.70888	3.55556	3.08164	1.32841	2.62716	1.61882	0.929985	3.51197	1.2618	1.82424	17.7878	1.1977	0.636371	1.0558	1.37858	2.24829	1.79201	4.96642	1.31122	1.82501	1.33154	1.6948	6.53709	1.20836	1.83547	1.50398	19.6798	1.88496
DHRS11	ENSG00000011426	ENST00000618403;ENST00000611337;ENST00000612538;ENST00000612205;ENST00000615432;ENST00000610443;ENST00000621871;ENST00000617959	MGC4172;SDR24C1	dehydrogenase/reductase 11 [Source:HGNC Symbol;Acc:HGNC:28639]		NM_024308	DHRS11			6.87888	4.29375	9.25716	2.86147	2.5483	1.0208	10.0589	8.16171	0.451903	6.82182	12.8261	2.20049	3.4789	5.10792	3.53948	1.55374	4.51327	2.65198	4.62329	16.9666	11.9194	4.67868	2.72997	1.28334	4.21442	4.72292	0.325405	9.07725	5.16781	4.53883	11.082	6.834	2.22606	9.13036	1.54579	6.59849	0.338185	6.61419	0	5.99453
SPCS2P4	ENSG00000243279	ENST00000436160		signal peptidase complex subunit 2 pseudogene 4 [Source:HGNC Symbol;Acc:HGNC:45237]			SPCS2P4			15.44	3.47863	9.30276	11.7467	7.10435	4.36371	4.08759	6.57083	3.96322	3.61872	8.4481	6.47656	4.23e-07	0.512805	9.28002	3.07237	6.24781	0.270945	2.02204	16.942	0	6.29765	4.90714	6.9842	1.41064	1.10309	1.85792	7.0438	3.68831	5.39044	4.30632	7.84341	3.44863	5.25999	6.03916	2.79707	2.52294	6.73498	3.54083	2.41313
FAM217A	ENSG00000162390	ENST00000463904;ENST00000469157;ENST00000274673;ENST00000380188;ENST00000639338;ENST00000498677;ENST00000492651;ENST00000478714	C6orf146;MGC43581	family with sequence similarity 217 member A [Source:HGNC Symbol;Acc:HGNC:21362]		NM_173563	FAM217A			0	9.47018	16.8586	5.38902	2.95391	0.67905	4.23787	4.0628	0	3.10014	0	1.31161	3.53127	2.93744	13.1612	6.55339	3.04017	0	2.57523	6.84974	6.98758	11.5516	3.26299	3.80266	2.70225	7.37141	8.96848	1.91353	5.62304	6.36444	8.30132	7.18877	0	1.40707	4.94703	0.151991	2.4323	6.21526	3.28638	4.54372
APOBEC3B	ENSG00000100401	ENST00000407298;ENST00000333467;ENST00000402182;ENST00000335760	FLJ21201;PHRBNL	apolipoprotein B mRNA editing enzyme catalytic subunit 3B [Source:HGNC Symbol;Acc:HGNC:17352]		NM_001270411;NM_004900	APOBEC3B			0.45935	0.441192	0.595975	0.482269	0.293431	1.05467	2.87953	0.542111	1.07244	3.25809	0.516287	0.384851	0.24958	6.36139	3.193	0.140429	0.81125	0.17619	3.59778	0.23974	1.31443	0.554519	0.514822	0.18723	0.393374	0.4927	0.433374	0.093673	0.386985	0.690805	2.05597	2.28971	3.42814	0.362533	0.270338	0.0261271	0.21193	0.0532463	16.8741	1.58843
EXT1	ENSG00000110315	ENST00000378204;ENST00000437196;ENST00000436216	LGCR;LGS;ttv	exostosin glycosyltransferase 1 [Source:HGNC Symbol;Acc:HGNC:3512]	CHONDROSARCOMA;Multiple osteochondromas;Trichorhinophalangeal syndrome type 2;EXOSTOSES MULTIPLE TYPE I;HEREDITARY MULTIPLE EXOSTOSES TYPE 1;TRICHO-RHINO-PHALANGEAL SYNDROME TYPE 2	NM_000127	EXT1			11.1081	3.00792	1.1375	4.03919	3.11073	2.25065	0.961705	1.84382	1.72015	13.4198	5.27869	1.74174	8.5355	15.3548	6.39028	5.22916	1.68646	1.72024	1.46551	0.152091	2.84818	1.97817	5.60912	1.83949	1.68408	0.418612	2.11895	5.01146	1.03552	1.06466	1.23908	5.3925	19.4208	2.47296	2.22488	5.79142	5.90394	5.50067	0.986615	3.58505
PRDM1	ENSG00000116667	ENST00000652320;ENST00000651185;ENST00000369091;ENST00000369096;ENST00000424894;ENST00000648754;ENST00000489365;ENST00000450060;ENST00000481163;ENST00000369089	BLIMP1;PRDI-BF1	PR/SET domain 1 [Source:HGNC Symbol;Acc:HGNC:9346]		NM_001198;NM_182907	PRDM1			23.6376	21.2135	49.9709	33.4858	46.5409	137.457	73.5135	41.632	9.41394	20.1828	24.1464	30.6496	21.4938	10.1757	18.7777	19.3567	59.0855	14.2154	42.6753	29.9944	56.9272	37.3461	19.2594	22.4013	45.8699	37.148	49.3074	19.4433	67.399	68.7498	34.3816	18.8113	16.7704	20.9286	175.346	12.968	12.1211	22.1608	24.1418	20.9123
GPC3	ENSG00000006695	ENST00000669691;ENST00000394299;ENST00000370818;ENST00000631057;ENST00000666017;ENST00000667662;ENST00000666673;ENST00000406757	DGSX;OCI-5;SDYS;SGB;SGBS;SGBS1	glypican 3 [Source:HGNC Symbol;Acc:HGNC:4451]	Nephroblastoma;Simpson-Golabi-Behmel syndrome;SIMPSON-GOLABI-BEHMEL SYNDROME TYPE 1;WILMS TUMOR 1	NM_001164617;NM_001164618;NM_004484;NM_001164619	GPC3			9.03395	15.554	3.30556	2.45181	2.82241	0.198473	0.207806	11.3365	9.3277	13.6549	11.3275	1.78419	3.25451	10.2689	10.4341	3.36185	3.63294	20.1447	8.12785	8.47997	2.3774	6.7162	1.28274	0.739578	6.15786	10.0557	1.70275	9.2119	1.77267	4.09154	9.87485	15.1367	8.88663	19.7891	0.348823	7.79996	8.24243	6.32443	2.26863	6.97209
EIF1AXP1	ENSG00000065457	ENST00000419267	EIF1AP1	EIF1AX pseudogene 1 [Source:HGNC Symbol;Acc:HGNC:19900]			EIF1AXP1			7.09007	9.67809	2.99056	2.26739	6.64337	0.156172	1.87595	2.22041	2.16856	6.90457	3.6882	0	0	5.71731	1.43901	2.19584	4.51982	16.7977	7.92057	4.81881	8.43525	4.45928	6.40609	5.70271	7.45198	5.42816	8.43447	2.11184	9.66836	10.1366	1.50518	2.84356	0	8.15308	9.34901	2.9088	11.4906	6.19	2.00483	6.42648
SYNGAP1	ENSG00000162636	ENST00000637194;ENST00000638142;ENST00000646630;ENST00000479510;ENST00000629380;ENST00000644458;ENST00000449372;ENST00000628646;ENST00000418600;ENST00000293748;ENST00000636116;ENST00000637911;ENST00000637490;ENST00000636075;ENST00000637587;ENST00000637052;ENST00000635885;ENST00000636443;ENST00000636731;ENST00000638127;ENST00000637721;ENST00000636905;ENST00000428982;ENST00000645250;ENST00000636193…	KIAA1938;RASA5;SYNGAP	synaptic Ras GTPase activating protein 1 [Source:HGNC Symbol;Acc:HGNC:11497]	Autosomal dominant non-syndromic intellectual disability;SYNGAP1-related developmental and epileptic encephalopathy;Undetermined early-onset epileptic encephalopathy;MENTAL RETARDATION AUTOSOMAL DOMINANT 5;MENTAL RETARDATION AUTOSOMAL DOMINANT TYPE 5	NM_006772;NM_001130066	SYNGAP1			14.2596	12.4656	3.75877	1.55009	3.6956	1.15691	3.79576	3.48	0.727335	4.38978	1.1112	1.29211	20.477	0.22074	5.58732	4.81712	2.45547	1.25966	0.859525	6.13724	1.80495	1.42151	6.25276	1.17594	0.910307	6.97001	4.85202	4.91782	0.710252	3.93572	3.27573	1.05532	0.93642	7.13496	8.46029	6.40175	3.97757	1.64915	4.46377	14.779
LRRK2	ENSG00000100889	ENST00000416796;ENST00000680235;ENST00000679360;ENST00000298910;ENST00000343742;ENST00000680790;ENST00000644108;ENST00000474202;ENST00000430804;ENST00000479187;ENST00000681696;ENST00000679532;ENST00000680018;ENST00000680422;ENST00000680453;ENST00000680425;ENST00000681136;ENST00000481256;ENST00000679683;ENST00000636518;ENST00000681773	DKFZp434H2111;FLJ45829;PARK8;RIPK7;ROCO2	leucine rich repeat kinase 2 [Source:HGNC Symbol;Acc:HGNC:18618]	Hereditary late-onset Parkinson disease;Young-onset Parkinson disease;PARKINSON DISEASE 8 AUTOSOMAL DOMINANT	NM_198578	LRRK2			2.87561	1.55877	9.89791	4.16573	4.152	7.92411	3.37249	3.14285	1.84019	1.81733	0.858823	6.16075	2.86985	1.44901	1.58578	4.40469	3.7133	0.771994	2.13278	2.00501	2.61887	2.19418	10.6339	2.89422	3.05709	2.67995	9.26997	1.74912	3.45222	6.37771	1.28178	1.70809	2.25038	2.30872	7.1354	2.90146	2.97972	3.24814	29.7001	1.55578
RNA5SP44	ENSG00000101844	ENST00000410446	RN5S44	RNA, 5S ribosomal pseudogene 44 [Source:HGNC Symbol;Acc:HGNC:42820]			RNA5SP44			0	0	2.65612	8.81481	0	0	2.49511	0	0	0	0	7.51166	0	12.6993	0	5.962	0	4.60153	0	0	0	0	0	0	3.91672	0	0	0	0	0	0	2.01823	0	0	0	8.05989	3.37872	0	0	8.71601
CLEC12A	ENSG00000250462	ENST00000355690;ENST00000396507;ENST00000304361;ENST00000434319;ENST00000449959;ENST00000350667;ENST00000543839	CD371;CLL-1;DCAL-2;MICL	C-type lectin domain family 12 member A [Source:HGNC Symbol;Acc:HGNC:31713]		NM_001207010;NM_138337;NM_001300730;NM_201623	CLEC12A			6.37853	5.16937	15.0181	8.55609	7.67048	2.88379	7.35189	11.2235	7.14755	11.9382	19.4289	1.87386	5.4866	29.892	18.2003	1.58181	14.0518	7.31288	19.6719	14.4925	7.72841	6.35378	27.2078	3.70426	7.83771	7.30097	7.14528	8.13199	8.76469	7.22704	5.18282	8.76284	12.6507	6.97358	2.76797	4.15617	9.11512	6.32009	6.27949	15.2332
C12orf75	ENSG00000236523	ENST00000548458;ENST00000443585;ENST00000552457;ENST00000549893;ENST00000546866;ENST00000549934;ENST00000548336;ENST00000612117	AGD3;OCC-1;OCC1	chromosome 12 open reading frame 75 [Source:HGNC Symbol;Acc:HGNC:35164]		NM_001145199	C12orf75			17.4321	10.1625	4.46864	2.82724	2.55797	0.979145	3.18185	1.15379	5.11751	4.72749	7.71939	2.2136	4.4372	1.09178	0.915976	2.39765	2.73643	16.2617	9.08995	10.6382	0.859761	1.73925	0.971473	2.30561	21.9526	4.32218	1.68858	8.50611	0.460932	0.451417	1.00435	6.26339	1.80511	12.087	1.14432	3.08734	1.29967	5.31455	4.53497	0.854554
SULT1C2	ENSG00000084676	ENST00000326853;ENST00000251481;ENST00000438339;ENST00000409880;ENST00000437390;ENST00000442801;ENST00000409067;ENST00000492554;ENST00000495441	ST1C1;SULT1C1	sulfotransferase family 1C member 2 [Source:HGNC Symbol;Acc:HGNC:11456]		NM_176825;NM_001056	SULT1C2			16.1245	19.9178	15.515	28.4104	4.85761	2.73931	12.8752	19.8493	6.01879	23.3542	11.1974	2.05638	5.49739	24.8869	32.9831	2.39499	14.2219	33.8093	9.95372	24.6038	40.547	13.5287	7.46996	1.86845	18.4226	47.8455	2.95195	28.1805	2.18628	4.61586	45.9954	8.37415	16.6087	12.2539	8.652	3.15556	8.98198	5.50989	37.648	4.40962
NOMO1	ENSG00000138111	ENST00000287667;ENST00000566720;ENST00000566883;ENST00000566917;ENST00000565655;ENST00000566823;ENST00000610363;ENST00000620755	PM5	NODAL modulator 1 [Source:HGNC Symbol;Acc:HGNC:30060]		NM_014287	NOMO1			4.25607	16.6241	0.179851	4.83501	0.600268	0.517272	2.81659	1.30267	0.973638	0.754349	5.92155	10.4796	1.71982	6.7e-06	6.61899	0.748281	0.583866	1.1265	12.5576	0.187373	0.167327	0.372403	2.80841	1.97592	1.05302	14.5871	3.34369	7.13753	14.2216	4.86694	2.38694	2.66841	12.9483	15.2559	9.9597	0.789352	0.558419	5.76721	10.4507	4.18796
AC242842.2	ENSG00000173681	ENST00000643225		poly(ADP-ribose) polymerase family member 8 (PARP8) pseudogene						0	0	0	5.23388	0	2.98687	0	0	0	0	2.3376	0	0	16.6216	0	0	0	0	0	0	0	0	0	0	3.68758	6.62672	4.34261	0	0	2.40243	0	0.671351	0	0	2.8785	8.24075	0	0	0	0
SLC25A48	ENSG00000151575	ENST00000646290;ENST00000647391;ENST00000425402;ENST00000650267;ENST00000510147;ENST00000274513;ENST00000433282;ENST00000412661;ENST00000462340;ENST00000471980	FLJ44862;HDMCP	solute carrier family 25 member 48 [Source:HGNC Symbol;Acc:HGNC:30451]		NM_001349335;NM_001349345;NM_001349336;NM_145282	SLC25A48	NR_146141		3.63774	5.77892	7.43332	3.64846	4.97834	0.722614	6.42101	2.73568	1.73442	3.71504	0.584236	1.62629	2.47066	0	0.519433	3.88591	3.67694	8.48953	4.46857	1.70353	4.2887	0.979703	3.18321	1.33936	5.84257	5.97252	3.57051	1.8958	0.723889	3.86726	4.69391	4.82482	1.6289	2.80544	1.19357	2.97373	1.45178	0.57082	3.22746	3.25944
CCL24	ENSG00000164151	ENST00000222902;ENST00000416943	Ckb-6;eotaxin-2;MPIF-2;MPIF2;SCYA24	C-C motif chemokine ligand 24 [Source:HGNC Symbol;Acc:HGNC:10623]		NM_002991;NM_001371193	CCL24			2.16032	0.585364	1.21803	0.426038	0.96765	0.155094	0.213726	0.753597	0.356169	1.04034	0.777063	0.164692	0.461053	1.07741	0.534806	0.489322	0.748105	3.59166	3.87043	0.838922	0.0673043	1.61601	3.24351	0.711433	0.306611	0.533342	0.175439	0.525889	3.19375	0.221513	0.661772	1.64851	0.189737	4.70036	0.179407	1.89392	4.01858	0.0469922	0.0853804	0.501181
[truncated: 19,303 more rows]
[truncated: 34 more columns]
