# Supplementary material for: The relationship between extreme inter-individual variation in macrophage gene expression and genetic susceptibility to inflammatory bowel disease
Source: Hum Genet. 2024 Feb 29;143(3):233–61. doi: 10.1007/s00439-024-02642-9 (PMC11043138; doi:10.1007/s00439-024-02642-9)
Supplement: Supplementary file 7 — Supplementary file7 (XLSX 21225 kb) [file 439_2024_2642_MOESM7_ESM.xlsx]

## Sheet: Readme
Supplmentary Table S2
Cluster lists and expression profiles
Histograms show the average expression of genes in the cluster
Y axis - expression in CPM
X axis - samples arranged by time point and disease status
	Upper bar: disease status (blue - affected with Crohn's disease or ulcerative colitis; green - unaffected sibling of affected person; yellow - healthy control with no family history of IBD)
	Lower bar: time point (red - 0 hrs; pink - 2 hrs; turquoise - 7 hrs; salmon - 21 hrs)
Order of samples (metadata are available in Table S1A)
Time point	Sample ID
0 hr	MN1AF
0 hr	MN5AF
0 hr	MN6AF
0 hr	MN8AF
0 hr	MN9AF
0 hr	MN11AFC
0 hr	MN11AFU
0 hr	MN12AF
0 hr	MN13AF
0 hr	MN14AF
0 hr	MN15AF
0 hr	MN16AF
0 hr	MN17AF
0 hr	MN18AFC
0 hr	MN18AFU
0 hr	MN19AF
0 hr	MN20AF
0 hr	MN21AF
0 hr	MN22AF
0 hr	MN23AF
0 hr	MN24AF
0 hr	MN25AF1
0 hr	MN25AF2
0 hr	MN26AF
0 hr	MN27AF
0 hr	MN1UN
0 hr	MN5UN
0 hr	MN6UN
0 hr	MN8UN
0 hr	MN9UN
0 hr	MN11UN
0 hr	MN12UN
0 hr	MN13UN
0 hr	MN14UN
0 hr	MN15UN
0 hr	MN16UN
0 hr	MN17UN1
0 hr	MN17UN2
0 hr	MN19UN
0 hr	MN20UN
0 hr	MN21UNa
0 hr	MN21UNb
0 hr	MN22UN
0 hr	MN23UNa
0 hr	MN23UNb
0 hr	MN24UN
0 hr	MN25UN
0 hr	MN26UN
0 hr	MN27UN1
0 hr	MN27UN2
0 hr	MN2HD
0 hr	MN5HD
0 hr	MN7HD
0 hr	MN8HD
0 hr	MN9HDa
0 hr	MN9HDb
2 hr	MN1AF
2 hr	MN5AF
2 hr	MN6AF
2 hr	MN8AF
2 hr	MN9AF
2 hr	MN11AFC
2 hr	MN11AFU
2 hr	MN12AF
2 hr	MN13AF
2 hr	MN14AF
2 hr	MN15AF
2 hr	MN16AF
2 hr	MN17AF
2 hr	MN18AFC
2 hr	MN18AFU
2 hr	MN19AF
2 hr	MN20AF
2 hr	MN22AF
2 hr	MN23AF
2 hr	MN24AF
2 hr	MN25AF1
2 hr	MN25AF2
2 hr	MN26AF
2 hr	MN27AF
2 hr	MN1UN
2 hr	MN5UN
2 hr	MN6UN
2 hr	MN8UN
2 hr	MN9UN
2 hr	MN11UN
2 hr	MN12UN
2 hr	MN13UN
2 hr	MN14UN
2 hr	MN15UN
2 hr	MN16UN
2 hr	MN17UN1
2 hr	MN17UN2
2 hr	MN19UN
2 hr	MN20UN
2 hr	MN21UNa
2 hr	MN21UNb
2 hr	MN22UN
2 hr	MN23UNa
2 hr	MN23UNb
2 hr	MN24UN
2 hr	MN25UN
2 hr	MN26UN
2 hr	MN27UN1
2 hr	MN27UN2
2 hr	MN2HD
2 hr	MN5HD
2 hr	MN7HD
2 hr	MN8HD
2 hr	MN9HDa
2 hr	MN9HDb
7 hr	MN1AF
7 hr	MN5AF
7 hr	MN6AF
7 hr	MN8AF
7 hr	MN9AF
7 hr	MN11AFC
7 hr	MN11AFU
7 hr	MN12AF
7 hr	MN13AF
7 hr	MN14AF
7 hr	MN15AF
7 hr	MN16AF
7 hr	MN17AF
7 hr	MN18AFC
7 hr	MN18AFU
7 hr	MN19AF
7 hr	MN20AF
7 hr	MN21AF
7 hr	MN22AF
7 hr	MN23AF
7 hr	MN24AF
7 hr	MN25AF1
7 hr	MN25AF2
7 hr	MN26AF
7 hr	MN27AF
7 hr	MN1UN
7 hr	MN5UN
7 hr	MN6UN
7 hr	MN8UN
7 hr	MN9UN
7 hr	MN11UN
7 hr	MN12UN
7 hr	MN13UN
7 hr	MN14UN
7 hr	MN15UN
7 hr	MN16UN
7 hr	MN17UN1
7 hr	MN17UN2
7 hr	MN19UN
7 hr	MN20UN
7 hr	MN21UNa
7 hr	MN21UNb
7 hr	MN22UN
7 hr	MN23UNa
7 hr	MN23UNb
7 hr	MN24UN
7 hr	MN25UN
7 hr	MN26UN
7 hr	MN27UN1
7 hr	MN27UN2
7 hr	MN2HD
7 hr	MN5HD
7 hr	MN7HD
7 hr	MN8HD
7 hr	MN9HDa
7 hr	MN9HDb
21 hr	MN1AF
21 hr	MN5AF
21 hr	MN6AF
21 hr	MN8AF
21 hr	MN9AF
21 hr	MN11AFC
21 hr	MN11AFU
21 hr	MN12AF
21 hr	MN13AF
21 hr	MN14AF
21 hr	MN15AF
21 hr	MN16AF
21 hr	MN17AF
21 hr	MN18AFC
21 hr	MN18AFU
21 hr	MN19AF
21 hr	MN20AF
21 hr	MN21AF
21 hr	MN22AF
21 hr	MN23AF
21 hr	MN24AF
21 hr	MN25AF1
21 hr	MN25AF2
21 hr	MN26AF
21 hr	MN27AF
21 hr	MN1UN
21 hr	MN5UN
21 hr	MN6UN
21 hr	MN8UN
21 hr	MN9UN
21 hr	MN11UN
21 hr	MN12UN
21 hr	MN13UN
21 hr	MN14UN
21 hr	MN15UN
21 hr	MN16UN
21 hr	MN17UN1
21 hr	MN17UN2
21 hr	MN19UN
21 hr	MN20UN
21 hr	MN21UNa
21 hr	MN21UNb
21 hr	MN22UN
21 hr	MN23UNa
21 hr	MN23UNb
21 hr	MN24UN
21 hr	MN25UN
21 hr	MN26UN
21 hr	MN27UN2
21 hr	MN2HD
21 hr	MN5HD
21 hr	MN7HD
21 hr	MN8HD
21 hr	MN9HDa
21 hr	MN9HDb

## Sheet: Cluster lists
Name	HGNC symbol	Gene Synonym	Gene description	Gene stable ID	Transcript stable ID	Transcript count	RefSeq mRNA ID	MCL_2.2_6
AAK1	AAK1	DKFZp686K16132;KIAA1048	AP2 associated kinase 1 [Source:HGNC Symbol;Acc:HGNC:19679]	ENSG00000130717	ENST00000606389;ENST00000409085;ENST00000409068;ENST00000623317;ENST00000489327;ENST00000406297;ENST00000624900;ENST00000470281;ENST00000495836;ENST00000495239;ENST00000471775;ENST00000461002;ENST00000492192	13	NM_014911;NM_001371575;NM_001371577	Cluster001
AAMP	AAMP	No Class	angio associated migratory cell protein [Source:HGNC Symbol;Acc:HGNC:18]	ENSG00000186635	ENST00000248450;ENST00000444053;ENST00000475678;ENST00000420660;ENST00000494720;ENST00000489767;ENST00000422731;ENST00000465442;ENST00000447885;ENST00000461911	10	NM_001087;NM_001302545	Cluster001
AARS1	AARS1	AARS;AlaRS;CMT2N	alanyl-tRNA synthetase 1 [Source:HGNC Symbol;Acc:HGNC:20]	ENSG00000049245	ENST00000675643;ENST00000674963;ENST00000675917;ENST00000674691;ENST00000261772;ENST00000675270;ENST00000676004;ENST00000676211;ENST00000676040;ENST00000675953;ENST00000675691;ENST00000676209;ENST00000675569;ENST00000674652;ENST00000675133;ENST00000675120;ENST00000674811;ENST00000674512;ENST00000675403;ENST00000676212;ENST00000675045;ENST00000675035;ENST00000676168;ENST00000675588;ENST00000675853…	42	NM_001605	Cluster001
AARSD1	AARSD1	MGC2744	alanyl-tRNA synthetase domain containing 1 [Source:HGNC Symbol;Acc:HGNC:28417]	ENSG00000263535	ENST00000587023;ENST00000593123;ENST00000592136;ENST00000486493;ENST00000591096;ENST00000427569;ENST00000474578;ENST00000483535;ENST00000486664;ENST00000478040;ENST00000491665;ENST00000450475;ENST00000441280;ENST00000430739;ENST00000591910;ENST00000483774;ENST00000436545;ENST00000416949;ENST00000492036	19	NM_001261434	Cluster001
ABCA3	ABCA3	ABC-C;ABC3;EST111653;LBM180	ATP binding cassette subfamily A member 3 [Source:HGNC Symbol;Acc:HGNC:33]	ENSG00000261145	ENST00000301732;ENST00000382381;ENST00000566200;ENST00000569062;ENST00000563623;ENST00000567910	6	NM_001089	Cluster001
ABCB8	ABCB8	EST328128;M-ABC1;MABC1;MITOSUR	ATP binding cassette subfamily B member 8 [Source:HGNC Symbol;Acc:HGNC:49]	ENSG00000067992	ENST00000542328;ENST00000461373;ENST00000358849;ENST00000482309;ENST00000488826;ENST00000489192;ENST00000471796;ENST00000462605;ENST00000466956;ENST00000470645;ENST00000297504;ENST00000466514;ENST00000498578;ENST00000477719;ENST00000477092;ENST00000472698;ENST00000488370;ENST00000488551;ENST00000469410;ENST00000493338;ENST00000491920;ENST00000482899	22	NM_001282293;NM_007188;NM_001282291;NM_001282292	Cluster001
ABCC3	ABCC3	cMOAT2;EST90757;MLP2;MOAT-D;MRP3	ATP binding cassette subfamily C member 3 [Source:HGNC Symbol;Acc:HGNC:54]	ENSG00000107736	ENST00000515707;ENST00000513511;ENST00000427699;ENST00000285238;ENST00000502426;ENST00000505699;ENST00000515585;ENST00000513589;ENST00000571855;ENST00000515070;ENST00000503304;ENST00000510633;ENST00000506464;ENST00000513745;ENST00000510891;ENST00000503337;ENST00000508929;ENST00000504586	18	NM_001144070;NM_003786	Cluster001
ABCC5	ABCC5	EST277145;MOAT-C;MRP5;SMRP	ATP binding cassette subfamily C member 5 [Source:HGNC Symbol;Acc:HGNC:56]	ENSG00000137876	ENST00000334444;ENST00000437205;ENST00000443497;ENST00000476402;ENST00000492216;ENST00000427120;ENST00000443376;ENST00000392579;ENST00000382494;ENST00000438979;ENST00000437341;ENST00000446941;ENST00000265586	13	NM_005688;NM_001320032;NM_001023587	Cluster001
ABCD3	ABCD3	PMP70;PXMP1;ZWS2	ATP binding cassette subfamily D member 3 [Source:HGNC Symbol;Acc:HGNC:67]	ENSG00000174943	ENST00000370214;ENST00000647998;ENST00000315713;ENST00000468860;ENST00000493416;ENST00000484213;ENST00000464165	7	NM_002858;NM_001122674	Cluster001
ABCE1	ABCE1	OABP;RLI;RLI1;RNASEL1;RNASELI;RNS4I	ATP binding cassette subfamily E member 1 [Source:HGNC Symbol;Acc:HGNC:69]	ENSG00000028839	ENST00000296577;ENST00000502586;ENST00000502803;ENST00000507193;ENST00000506506;ENST00000504292;ENST00000515678;ENST00000509593;ENST00000510321;ENST00000504683	10	NM_002940;NM_001040876	Cluster001
ABHD10	ABHD10	FLJ11342	abhydrolase domain containing 10, depalmitoylase [Source:HGNC Symbol;Acc:HGNC:25656]	ENSG00000009335	ENST00000491580;ENST00000497293;ENST00000273359;ENST00000493784;ENST00000494817	5	NM_018394;NM_001272069	Cluster001
ABHD11	ABHD11	PP1226;WBSCR21	abhydrolase domain containing 11 [Source:HGNC Symbol;Acc:HGNC:16407]	ENSG00000206077	ENST00000497897;ENST00000357419;ENST00000437775;ENST00000222800;ENST00000458339;ENST00000412965;ENST00000395147;ENST00000437891;ENST00000486114;ENST00000462381;ENST00000474130;ENST00000468331;ENST00000480445;ENST00000468998	14	NM_148913;NM_001321382;NM_148912;NM_001301058;NM_001145364	Cluster001
ABHD12	ABHD12	ABHD12A;BEM46L2;C20orf22;dJ965G21.2;DKFZP434P106	abhydrolase domain containing 12, lysophospholipase [Source:HGNC Symbol;Acc:HGNC:15868]	ENSG00000120437	ENST00000465694;ENST00000376542;ENST00000672871;ENST00000672331;ENST00000671858;ENST00000673524;ENST00000339157;ENST00000672114;ENST00000672596;ENST00000672358;ENST00000672258;ENST00000673227;ENST00000672406;ENST00000672566;ENST00000673121;ENST00000671784;ENST00000576316;ENST00000672001;ENST00000673094;ENST00000481556;ENST00000491682;ENST00000471287;ENST00000450393;ENST00000461204	24	NM_015600;NM_001042472	Cluster001
ABHD14B	ABHD14B	CIB;MGC15429	abhydrolase domain containing 14B [Source:HGNC Symbol;Acc:HGNC:28235]	ENSG00000165410	ENST00000483233;ENST00000315877;ENST00000487005;ENST00000395008;ENST00000361143;ENST00000461108;ENST00000525795;ENST00000473912	8	NM_001254753;NM_032750;NM_001146314	Cluster001
ABHD16B	ABHD16B	C20orf135;dJ591C20.1	abhydrolase domain containing 16B [Source:HGNC Symbol;Acc:HGNC:16128]	ENSG00000177485	ENST00000369916	1	NM_080622	Cluster001
ABHD17A	ABHD17A	C19orf27;FAM108A1;MGC5244	abhydrolase domain containing 17A, depalmitoylase [Source:HGNC Symbol;Acc:HGNC:28756]	ENSG00000170445	ENST00000676686;ENST00000677868;ENST00000292577;ENST00000250974;ENST00000588598;ENST00000591351;ENST00000590661;ENST00000592757	8	NM_001130111;NM_031213	Cluster001
ABHD2	ABHD2	LABH2	abhydrolase domain containing 2, acylglycerol lipase [Source:HGNC Symbol;Acc:HGNC:18717]	ENSG00000174780	ENST00000569411;ENST00000564876;ENST00000569550;ENST00000565066;ENST00000565973;ENST00000352732;ENST00000565825;ENST00000562254;ENST00000562073;ENST00000568308	10	NM_007011;NM_152924	Cluster001
ABHD6	ABHD6	No Class	abhydrolase domain containing 6, acylglycerol lipase [Source:HGNC Symbol;Acc:HGNC:21398]	ENSG00000065135	ENST00000295962;ENST00000478253;ENST00000475982;ENST00000463756;ENST00000485900;ENST00000470440;ENST00000480457	7	NM_020676;NM_001320126	Cluster001
AC005702.1	No Class	No Class	novel protein	ENSG00000119772	ENST00000591035	1	No Class	Cluster001
AC006538.2	No Class	No Class	novel protein	ENSG00000078061	ENST00000586572	1	No Class	Cluster001
AC007192.1	No Class	No Class	novel protein, readthrough between PIK3R2 and IFI30	ENSG00000119333	ENST00000593731	1	No Class	Cluster001
AC008012.1	No Class	No Class	novel transcript	ENSG00000188396	ENST00000648100;ENST00000674624	2	No Class	Cluster001
AC008581.2	No Class	No Class	novel protein, AGGF1-ZBED3-AS1 readthrough	ENSG00000110025	ENST00000646704	1	No Class	Cluster001
AC017083.3	No Class	No Class	novel protein	ENSG00000283597	ENST00000406334	1	No Class	Cluster001
AC021106.1	No Class	No Class	synaptotagmin binding, cytoplasmic RNA interacting protein (SYNCRIP) pseudogene	ENSG00000142632	ENST00000509020	1	No Class	Cluster001
AC073850.1	No Class	No Class	pseudogene similar to part of transcription factor Dp-1 TFDP1	ENSG00000134152	ENST00000449243	1	No Class	Cluster001
AC093899.2	No Class	No Class	novel protein	ENSG00000180834	ENST00000513963	1	No Class	Cluster001
AC115223.1	No Class	No Class	ribosomal protein L6 (RPL6) pseudogene	ENSG00000121743	ENST00000466377	1	No Class	Cluster001
AC120114.4	No Class	No Class	novel protein	ENSG00000119760	ENST00000562285	1	No Class	Cluster001
AC132008.2	No Class	No Class	succinate dehydrogenase complex, subunit A, flavoprotein (Fp) (SDHA) pseudogene	ENSG00000110536	ENST00000453454;ENST00000414207;ENST00000418868;ENST00000440535;ENST00000449003;ENST00000437008;ENST00000454517	7	No Class	Cluster001
AC134669.1	No Class	No Class	novel protein	ENSG00000272414	ENST00000578584;ENST00000578021;ENST00000584948;ENST00000581884	4	No Class	Cluster001
AC240274.1	No Class	No Class	neuroblastoma breakpoint family member 1 [Source:NCBI gene (formerly Entrezgene);Acc:102724250]	ENSG00000175931	ENST00000614336;ENST00000612640;ENST00000612721;ENST00000616361	4	No Class	Cluster001
AC245060.4	No Class	No Class	BMS1, ribosome biogenesis factor (BSM1) pseudogene	ENSG00000256525	ENST00000413293	1	No Class	Cluster001
ACAA1	ACAA1	No Class	acetyl-CoA acyltransferase 1 [Source:HGNC Symbol;Acc:HGNC:82]	ENSG00000180773	ENST00000451419;ENST00000301810;ENST00000411549;ENST00000625927;ENST00000333167;ENST00000469559;ENST00000480865;ENST00000450296;ENST00000452171;ENST00000469600;ENST00000421218;ENST00000440176;ENST00000447223;ENST00000418880;ENST00000465181;ENST00000484284;ENST00000460424;ENST00000489559	18	NM_001130410;NM_001607	Cluster001
ACAA2	ACAA2	DSAEC	acetyl-CoA acyltransferase 2 [Source:HGNC Symbol;Acc:HGNC:83]	ENSG00000138764	ENST00000285093;ENST00000589432;ENST00000591171;ENST00000587994;ENST00000586485;ENST00000585948;ENST00000586100	7	NM_006111	Cluster001
ACACA	ACACA	ACAC;ACC;ACC1	acetyl-CoA carboxylase alpha [Source:HGNC Symbol;Acc:HGNC:84]	ENSG00000111875	ENST00000616317;ENST00000612895;ENST00000614428;ENST00000619546;ENST00000617649;ENST00000614482;ENST00000618053;ENST00000613776;ENST00000618575;ENST00000619245;ENST00000614450;ENST00000612120;ENST00000613146;ENST00000612926;ENST00000615229;ENST00000621960;ENST00000614789;ENST00000617548;ENST00000616352;ENST00000614438;ENST00000612007;ENST00000614333;ENST00000618351	23	NM_198834;NM_198837;NM_198839;NM_198836;NM_198838	Cluster001
ACAD9	ACAD9	MGC14452;NPD002	acyl-CoA dehydrogenase family member 9 [Source:HGNC Symbol;Acc:HGNC:21497]	ENSG00000163683	ENST00000505602;ENST00000679613;ENST00000681367;ENST00000681583;ENST00000514643;ENST00000681784;ENST00000681319;ENST00000681585;ENST00000511325;ENST00000680636;ENST00000512801;ENST00000308982;ENST00000505192;ENST00000511227;ENST00000681552;ENST00000679399;ENST00000515429;ENST00000514336;ENST00000679990;ENST00000681886;ENST00000679431;ENST00000680764;ENST00000505867;ENST00000681589;ENST00000680744…	30	NM_014049	Cluster001
ACADM	ACADM	ACAD1;MCAD;MCADH	acyl-CoA dehydrogenase medium chain [Source:HGNC Symbol;Acc:HGNC:89]	ENSG00000054282	ENST00000525881;ENST00000680517;ENST00000680798;ENST00000681621;ENST00000681930;ENST00000679509;ENST00000681680;ENST00000679615;ENST00000681446;ENST00000680964;ENST00000541113;ENST00000681063;ENST00000681913;ENST00000680613;ENST00000680805;ENST00000681278;ENST00000681209;ENST00000680691;ENST00000681037;ENST00000679976;ENST00000680749;ENST00000681430;ENST00000681289;ENST00000680694;ENST00000473018…	61	NM_001286043;NM_000016;NM_001286042;NM_001286044;NM_001127328	Cluster001
ACAT1	ACAT1	ACAT;THIL	acetyl-CoA acetyltransferase 1 [Source:HGNC Symbol;Acc:HGNC:93]	ENSG00000103043	ENST00000672284;ENST00000533597;ENST00000533610;ENST00000532792;ENST00000534773;ENST00000673000;ENST00000671707;ENST00000526119;ENST00000527942;ENST00000531853;ENST00000672008;ENST00000531813;ENST00000672354;ENST00000672907;ENST00000528370;ENST00000672367;ENST00000265838;ENST00000673531;ENST00000672031;ENST00000672580;ENST00000524833;ENST00000299355	22	NM_000019	Cluster001
ACAT2	ACAT2	No Class	acetyl-CoA acetyltransferase 2 [Source:HGNC Symbol;Acc:HGNC:94]	ENSG00000106245	ENST00000367048;ENST00000467951;ENST00000472052	3	NM_005891;NM_001303253	Cluster001
ACBD6	ACBD6	MGC2404	acyl-CoA binding domain containing 6 [Source:HGNC Symbol;Acc:HGNC:23339]	ENSG00000082213	ENST00000415414;ENST00000645415;ENST00000642319;ENST00000440959;ENST00000622400;ENST00000496993;ENST00000475338;ENST00000367595	8	NM_032360	Cluster001
ACER3	ACER3	APHC;FLJ11238;PHCA	alkaline ceramidase 3 [Source:HGNC Symbol;Acc:HGNC:16066]	ENSG00000135974	ENST00000679754;ENST00000534206;ENST00000679866;ENST00000680842;ENST00000681257;ENST00000681354;ENST00000681732;ENST00000680583;ENST00000532485;ENST00000525194;ENST00000681004;ENST00000681375;ENST00000530182;ENST00000525861;ENST00000531461;ENST00000679611;ENST00000681411;ENST00000681955;ENST00000526597;ENST00000679924;ENST00000530334;ENST00000681251;ENST00000533873;ENST00000531352;ENST00000278544…	35	NM_001300955;NM_018367;NM_001300954;NM_001300953	Cluster001
ACO2	ACO2	ACONM	aconitase 2 [Source:HGNC Symbol;Acc:HGNC:118]	ENSG00000204316	ENST00000676748;ENST00000678600;ENST00000677554;ENST00000679320;ENST00000678394;ENST00000678454;ENST00000677427;ENST00000466237;ENST00000216254;ENST00000676714;ENST00000678688;ENST00000677516;ENST00000678788;ENST00000677007;ENST00000676959;ENST00000679311;ENST00000676792;ENST00000677153;ENST00000678819;ENST00000396512;ENST00000678269;ENST00000677532;ENST00000471094;ENST00000679264;ENST00000677698…	32	NM_001098	Cluster001
ACOT1	ACOT1	ACH2;CTE-1;LACH2	acyl-CoA thioesterase 1 [Source:HGNC Symbol;Acc:HGNC:33128]	ENSG00000133460	ENST00000311148;ENST00000557556	2	NM_001037161	Cluster001
ACOT11	ACOT11	BFIT;BFIT1;KIAA0707;STARD14;THEA;THEM1	acyl-CoA thioesterase 11 [Source:HGNC Symbol;Acc:HGNC:18156]	ENSG00000213462	ENST00000481208;ENST00000498228;ENST00000343744;ENST00000371316;ENST00000479837	5	NM_147161;NM_015547	Cluster001
ACOT7	ACOT7	ACH1;ACT;BACH;CTE-II;hBACH;LACH1;MGC1126	acyl-CoA thioesterase 7 [Source:HGNC Symbol;Acc:HGNC:24157]	ENSG00000132383	ENST00000608083;ENST00000377842;ENST00000377845;ENST00000377855;ENST00000377860;ENST00000418124;ENST00000361521;ENST00000473466;ENST00000481175;ENST00000545482	10	NM_181866;NM_181865;NM_181864;NM_007274	Cluster001
ACOX2	ACOX2	BRCACOX;BRCOX;THCCox	acyl-CoA oxidase 2 [Source:HGNC Symbol;Acc:HGNC:120]	ENSG00000287002	ENST00000481527;ENST00000467738;ENST00000459701;ENST00000302819;ENST00000460921;ENST00000489472;ENST00000459888;ENST00000466810;ENST00000492530;ENST00000474098;ENST00000475143;ENST00000466689;ENST00000480791	13	NM_003500	Cluster001
ACP1	ACP1	HAAP;LMW-PTP;LMWPTP	acid phosphatase 1 [Source:HGNC Symbol;Acc:HGNC:122]	ENSG00000258315	ENST00000484125;ENST00000272067;ENST00000272065;ENST00000413140;ENST00000407983;ENST00000442386;ENST00000439645;ENST00000405364;ENST00000405233;ENST00000480874;ENST00000453390;ENST00000484464;ENST00000463831	13	NM_007099;NM_004300;NM_001040649	Cluster001
ACP5	ACP5	HPAP;TRAP	acid phosphatase 5, tartrate resistant [Source:HGNC Symbol;Acc:HGNC:124]	ENSG00000137575	ENST00000648477;ENST00000218758;ENST00000412435;ENST00000590420;ENST00000588625;ENST00000588524;ENST00000590832;ENST00000588079;ENST00000589792;ENST00000649386;ENST00000591319;ENST00000592828;ENST00000592659	13	NM_001322023;NM_001611;NM_001111035;NM_001111034;NM_001111036	Cluster001
ACSF3	ACSF3	No Class	acyl-CoA synthetase family member 3 [Source:HGNC Symbol;Acc:HGNC:27288]	ENSG00000119787	ENST00000537895;ENST00000317447;ENST00000614302;ENST00000537290;ENST00000540697;ENST00000406948;ENST00000378345;ENST00000541755;ENST00000542688;ENST00000649953;ENST00000544543;ENST00000538340;ENST00000543676;ENST00000562204;ENST00000537116;ENST00000537155;ENST00000535176;ENST00000393145;ENST00000562750	19	NM_174917;NM_001243279;NM_001127214;NM_001284316	Cluster001
ACSS1	ACSS1	ACAS2L;AceCS2L;dJ568C11.3;MGC33843	acyl-CoA synthetase short chain family member 1 [Source:HGNC Symbol;Acc:HGNC:16091]	ENSG00000135205	ENST00000484396;ENST00000323482;ENST00000376726;ENST00000432802;ENST00000537502	5	NM_001252675;NM_032501;NM_001252677;NM_001252676	Cluster001
ACSS2	ACSS2	ACAS2;AceCS;ACS;ACSA;dJ1161H23.1	acyl-CoA synthetase short chain family member 2 [Source:HGNC Symbol;Acc:HGNC:15814]	ENSG00000126107	ENST00000490046;ENST00000481971;ENST00000497927;ENST00000488172;ENST00000481284;ENST00000475459;ENST00000461051;ENST00000360596;ENST00000484354;ENST00000480274;ENST00000493805;ENST00000473172;ENST00000477932;ENST00000480978;ENST00000467019;ENST00000253382;ENST00000476922;ENST00000464399;ENST00000468550;ENST00000493250;ENST00000491533;ENST00000490464;ENST00000470315;ENST00000494727	24	NM_001242393;NM_018677;NM_001076552	Cluster001
ACTG1	ACTG1	ACTG;DFNA20;DFNA26	actin gamma 1 [Source:HGNC Symbol;Acc:HGNC:144]	ENSG00000025708	ENST00000681052;ENST00000576544;ENST00000573283;ENST00000681842;ENST00000679480;ENST00000570382;ENST00000615544;ENST00000680727;ENST00000680227;ENST00000681092;ENST00000574671;ENST00000576214;ENST00000679410;ENST00000679778;ENST00000572105;ENST00000679535;ENST00000575842;ENST00000576917;ENST00000576209;ENST00000575087;ENST00000644774;ENST00000571721;ENST00000571691;ENST00000575659;ENST00000575994	25	NM_001614;NM_001199954	Cluster001
ACTL6A	ACTL6A	Actl6;Arp4;BAF53A;INO80K	actin like 6A [Source:HGNC Symbol;Acc:HGNC:24124]	ENSG00000142197	ENST00000450518;ENST00000392662;ENST00000491202;ENST00000468767;ENST00000429709;ENST00000494843;ENST00000490364;ENST00000487978;ENST00000486471;ENST00000467383;ENST00000467615;ENST00000479056;ENST00000484312;ENST00000461125	14	NM_177989;NM_178042;NM_004301	Cluster001
ACTR5	ACTR5	Arp5;FLJ12785;INO80M	actin related protein 5 [Source:HGNC Symbol;Acc:HGNC:14671]	ENSG00000260104	ENST00000243903	1	NM_024855	Cluster001
ADAM10	ADAM10	CD156C;HsT18717;kuz;MADM	ADAM metallopeptidase domain 10 [Source:HGNC Symbol;Acc:HGNC:188]	ENSG00000164346	ENST00000260408;ENST00000402627;ENST00000561288;ENST00000482945;ENST00000396136;ENST00000470269;ENST00000462061;ENST00000481164;ENST00000475898;ENST00000559053;ENST00000558733;ENST00000439637;ENST00000497846;ENST00000558004;ENST00000560608;ENST00000561149;ENST00000461408	17	NM_001320570;NM_001110	Cluster001
ADAM15	ADAM15	MDC15	ADAM metallopeptidase domain 15 [Source:HGNC Symbol;Acc:HGNC:193]	ENSG00000141568	ENST00000473905;ENST00000533732;ENST00000480331;ENST00000527418;ENST00000529473;ENST00000526491;ENST00000356955;ENST00000449910;ENST00000359280;ENST00000360674;ENST00000368412;ENST00000355956;ENST00000531703;ENST00000477533;ENST00000271836;ENST00000461564;ENST00000485346;ENST00000368413;ENST00000487956;ENST00000531831;ENST00000531455;ENST00000447332;ENST00000472434;ENST00000534019;ENST00000470779…	32	NM_207197;NM_207196;NM_207195;NM_207191;NM_001261465;NM_207194;NM_003815;NM_001261464;NM_001261466	Cluster001
ADAM9	ADAM9	CORD9;KIAA0021;MCMP;MDC9;Mltng	ADAM metallopeptidase domain 9 [Source:HGNC Symbol;Acc:HGNC:216]	ENSG00000115561	ENST00000676765;ENST00000678474;ENST00000466936;ENST00000676617;ENST00000677137;ENST00000678540;ENST00000677359;ENST00000676669;ENST00000679268;ENST00000677582;ENST00000676643;ENST00000676936;ENST00000677908;ENST00000677004;ENST00000677165;ENST00000481058;ENST00000678730;ENST00000678253;ENST00000487273;ENST00000676489;ENST00000481513;ENST00000481873;ENST00000379917;ENST00000468065;ENST00000676919…	28	NM_003816	Cluster001
ADAP2	ADAP2	CENTA2	ArfGAP with dual PH domains 2 [Source:HGNC Symbol;Acc:HGNC:16487]	ENSG00000167315	ENST00000583688;ENST00000585130;ENST00000330889;ENST00000581548;ENST00000580525;ENST00000581285;ENST00000580526;ENST00000584828;ENST00000584989;ENST00000480980;ENST00000470962	11	NM_018404;NM_001346716;NM_001346714;NM_001346712	Cluster001
ADAT2	ADAT2	DEADC1;dJ20N2.1;TAD2	adenosine deaminase tRNA specific 2 [Source:HGNC Symbol;Acc:HGNC:21172]	ENSG00000137040	ENST00000606514;ENST00000237283;ENST00000367593	3	NM_001286259;NM_182503	Cluster001
ADCK1	ADCK1	FLJ39600	aarF domain containing kinase 1 [Source:HGNC Symbol;Acc:HGNC:19038]	ENSG00000059588	ENST00000238561;ENST00000556048;ENST00000393639;ENST00000557501;ENST00000341211;ENST00000555333;ENST00000556560;ENST00000555217	8	NM_001366490;NM_001366487;NM_020421;NM_001366486;NM_001366485;NM_001366488;NM_001366489;NM_001142545	Cluster001
ADCY3	ADCY3	AC3	adenylate cyclase 3 [Source:HGNC Symbol;Acc:HGNC:234]	ENSG00000169403	ENST00000260600;ENST00000679454;ENST00000606682;ENST00000405392;ENST00000498288;ENST00000485887;ENST00000450524;ENST00000454027;ENST00000427849;ENST00000435135;ENST00000479517;ENST00000433852;ENST00000438445	13	NM_001377132;NM_001377131;NM_001377130;NM_001377129;NM_004036;NM_001377128;NM_001320613	Cluster001
ADK	ADK	AK	adenosine kinase [Source:HGNC Symbol;Acc:HGNC:257]	ENSG00000105829	ENST00000672429;ENST00000539909;ENST00000286621;ENST00000478611;ENST00000673352;ENST00000673310;ENST00000372734;ENST00000672920;ENST00000672394;ENST00000673027;ENST00000541550;ENST00000672604;ENST00000467840;ENST00000661461	14	NM_001202450;NM_006721;NM_001369123;NM_001123;NM_001369124;NM_001202449	Cluster001
ADRA2B	ADRA2B	ADRA2L1;ADRA2RL1;ADRARL1	adrenoceptor alpha 2B [Source:HGNC Symbol;Acc:HGNC:282]	ENSG00000105298	ENST00000620793	1	NM_000682	Cluster001
AFAP1L1	AFAP1L1	FLJ36748	actin filament associated protein 1 like 1 [Source:HGNC Symbol;Acc:HGNC:26714]	ENSG00000038382	ENST00000455574;ENST00000296721;ENST00000522492;ENST00000515000;ENST00000508444;ENST00000513665	6	NM_001323063;NM_152406;NM_001323062;NM_001146337	Cluster001
AFG3L2	AFG3L2	SCA28;SPAX5	AFG3 like matrix AAA peptidase subunit 2 [Source:HGNC Symbol;Acc:HGNC:315]	ENSG00000146733	ENST00000269143;ENST00000588893;ENST00000590811;ENST00000591848	4	NM_006796	Cluster001
AGPS	AGPS	ADAP-S;ADAS;ADHAPS;ADPS;ALDHPSY	alkylglycerone phosphate synthase [Source:HGNC Symbol;Acc:HGNC:327]	ENSG00000092330	ENST00000680705;ENST00000680770;ENST00000637633;ENST00000679459;ENST00000681752;ENST00000460342;ENST00000680677;ENST00000680910;ENST00000680893;ENST00000681032;ENST00000679421;ENST00000681565;ENST00000409888;ENST00000264167;ENST00000642466;ENST00000680155;ENST00000679478;ENST00000681449;ENST00000681891;ENST00000679639;ENST00000681028;ENST00000680028;ENST00000679994;ENST00000680390;ENST00000681300	25	NM_003659	Cluster001
AHCY	AHCY	SAHH	adenosylhomocysteinase [Source:HGNC Symbol;Acc:HGNC:343]	ENSG00000036257	ENST00000217426;ENST00000480653;ENST00000538132;ENST00000468908;ENST00000606061;ENST00000473516	6	NM_001362750;NM_000687;NM_001161766;NM_001322085;NM_001322084;NM_001322086	Cluster001
AHNAK	AHNAK	MGC5395	AHNAK nucleoprotein [Source:HGNC Symbol;Acc:HGNC:347]	ENSG00000079215	ENST00000530124;ENST00000257247;ENST00000525875;ENST00000533365;ENST00000378024;ENST00000530285;ENST00000528508;ENST00000531324	8	NM_024060;NM_001620;NM_001346445;NM_001346446	Cluster001
AHRR	AHRR	AHH;AHHR;bHLHe77;KIAA1234	aryl-hydrocarbon receptor repressor [Source:HGNC Symbol;Acc:HGNC:346]	ENSG00000070087	ENST00000514523;ENST00000510400;ENST00000316418;ENST00000652417;ENST00000515206;ENST00000504625;ENST00000506456;ENST00000510910;ENST00000511487;ENST00000507048	10	NM_001377236;NM_001377239	Cluster001
AIFM1	AIFM1	AIF;AUNX1;CMTX4;DFNX5;NAMSD;PDCD8	apoptosis inducing factor mitochondria associated 1 [Source:HGNC Symbol;Acc:HGNC:8768]	ENSG00000010219	ENST00000675050;ENST00000676229;ENST00000674957;ENST00000674546;ENST00000460436;ENST00000535724;ENST00000527892;ENST00000346424;ENST00000675857;ENST00000675427;ENST00000675092;ENST00000287295;ENST00000416073;ENST00000676328;ENST00000674997;ENST00000676436;ENST00000319908;ENST00000674582;ENST00000676048;ENST00000675240;ENST00000674591;ENST00000675111;ENST00000674555;ENST00000674722;ENST00000675037…	31	NM_145812;NM_001130846;NM_001130847;NM_004208	Cluster001
AIMP2	AIMP2	JTV-1;JTV1;p38;PRO0992	aminoacyl tRNA synthetase complex interacting multifunctional protein 2 [Source:HGNC Symbol;Acc:HGNC:20609]	ENSG00000136158	ENST00000223029;ENST00000400479;ENST00000415999;ENST00000395236	4	NM_006303;NM_001326606;NM_001326609;NM_001326611;NM_001326610;NM_001362785;NM_001362787;NM_001326607	Cluster001
AKAP1	AKAP1	AKAP121;AKAP149;AKAP84;D-AKAP1;PPP1R43;PRKA1;S-AKAP84;SAKAP84;TDRD17	A-kinase anchoring protein 1 [Source:HGNC Symbol;Acc:HGNC:367]	ENSG00000069869	ENST00000575322;ENST00000337714;ENST00000571629;ENST00000570423;ENST00000575186;ENST00000621116;ENST00000573085;ENST00000572814;ENST00000574683;ENST00000572557;ENST00000481416;ENST00000539273;ENST00000576591;ENST00000314126;ENST00000572156;ENST00000576295;ENST00000573326;ENST00000575032;ENST00000572560	19	NM_003488;NM_001370423;NM_001242902;NM_001242903;NM_001370424;NM_001370425;NM_001370426;NM_001370427	Cluster001
AKIP1	AKIP1	BCA3;C11orf17	A-kinase interacting protein 1 [Source:HGNC Symbol;Acc:HGNC:1170]	ENSG00000171658	ENST00000299576;ENST00000309357;ENST00000529876;ENST00000309377;ENST00000525005;ENST00000524577;ENST00000534506;ENST00000530281;ENST00000396648;ENST00000534147;ENST00000529942	11	NM_001206646;NM_001206647;NM_020642;NM_001206648	Cluster001
AKR7A2	AKR7A2	AFAR	aldo-keto reductase family 7 member A2 [Source:HGNC Symbol;Acc:HGNC:389]	ENSG00000140199	ENST00000235835;ENST00000330072;ENST00000489286;ENST00000481966;ENST00000492217	5	NM_003689;NM_001320979	Cluster001
AL121594.1	No Class	No Class	novel transcript	ENSG00000279170	ENST00000557565	1	No Class	Cluster001
AL121900.1	No Class	No Class	novel protein	ENSG00000100532	ENST00000618693	1	No Class	Cluster001
AL441992.2	No Class	No Class	kynurenine aminotransferase 1 [Source:NCBI gene (formerly Entrezgene);Acc:883]	ENSG00000258510	ENST00000651925	1	NM_001352995;NM_001352996	Cluster001
AL445423.3	No Class	No Class	novel protein	ENSG00000250762	ENST00000651706	1	No Class	Cluster001
AL512506.3	No Class	No Class	novel transcript	ENSG00000253328	ENST00000627615	1	No Class	Cluster001
ALDH1B1	ALDH1B1	ALDH5;ALDHX	aldehyde dehydrogenase 1 family member B1 [Source:HGNC Symbol;Acc:HGNC:407]	ENSG00000100285	ENST00000377698;ENST00000635162	2	NM_000692	Cluster001
ALDH3A2	ALDH3A2	ALDH10;FALDH;SLS	aldehyde dehydrogenase 3 family member A2 [Source:HGNC Symbol;Acc:HGNC:403]	ENSG00000102572	ENST00000581518;ENST00000673136;ENST00000580550;ENST00000672465;ENST00000467473;ENST00000626500;ENST00000631291;ENST00000672357;ENST00000584332;ENST00000672564;ENST00000176643;ENST00000339618;ENST00000579855;ENST00000578614;ENST00000582991;ENST00000671878;ENST00000395575;ENST00000672487;ENST00000630662;ENST00000472059;ENST00000579403;ENST00000446398;ENST00000672567;ENST00000672709;ENST00000672059…	42	NM_001369148;NM_001369138;NM_001369146;NM_000382;NM_001369137;NM_001031806;NM_001369136;NM_001369139	Cluster001
ALDH3B1	ALDH3B1	ALDH7	aldehyde dehydrogenase 3 family member B1 [Source:HGNC Symbol;Acc:HGNC:410]	ENSG00000168268	ENST00000614849;ENST00000615368;ENST00000619675;ENST00000342456;ENST00000617288;ENST00000617449;ENST00000612297;ENST00000616697;ENST00000527514;ENST00000615463	10	NM_001161473;NM_000694;NM_001290059;NM_001030010;NM_001290058	Cluster001
ALDH4A1	ALDH4A1	ALDH4;P5CDh	aldehyde dehydrogenase 4 family member A1 [Source:HGNC Symbol;Acc:HGNC:406]	ENSG00000272578	ENST00000290597;ENST00000375341;ENST00000538309;ENST00000454547;ENST00000432718;ENST00000538839	6	NM_170726;NM_003748;NM_001161504;NM_001319218	Cluster001
ALDH5A1	ALDH5A1	SSADH;SSDH	aldehyde dehydrogenase 5 family member A1 [Source:HGNC Symbol;Acc:HGNC:408]	ENSG00000115718	ENST00000491546;ENST00000348925;ENST00000357578;ENST00000672652;ENST00000672352;ENST00000672557;ENST00000675422;ENST00000672619;ENST00000479394;ENST00000492697	10	NM_170740;NM_001080;NM_001368954	Cluster001
ALDH9A1	ALDH9A1	ALDH4;ALDH7;ALDH9;E3	aldehyde dehydrogenase 9 family member A1 [Source:HGNC Symbol;Acc:HGNC:412]	ENSG00000202474	ENST00000354775;ENST00000463610;ENST00000491436;ENST00000461664;ENST00000471457	5	NM_000696;NM_001365774	Cluster001
ALG1	ALG1	CDG1K;HMAT1;HMT-1;Mat-1	ALG1 chitobiosyldiphosphodolichol beta-mannosyltransferase [Source:HGNC Symbol;Acc:HGNC:18294]	ENSG00000123179	ENST00000650085;ENST00000588623;ENST00000262374;ENST00000586840;ENST00000592793;ENST00000591822;ENST00000591783;ENST00000544428;ENST00000592661	9	NM_019109;NM_001330504	Cluster001
ALG3	ALG3	CDGS4;D16Ertd36e;Not56;NOT56L	ALG3 alpha-1,3- mannosyltransferase [Source:HGNC Symbol;Acc:HGNC:23056]	ENSG00000017797	ENST00000397676;ENST00000411922;ENST00000445626;ENST00000485912;ENST00000455059;ENST00000446569;ENST00000414845;ENST00000463495;ENST00000462735;ENST00000423996;ENST00000477959;ENST00000461415;ENST00000488976;ENST00000482048	14	NM_005787;NM_001006941	Cluster001
ALG8	ALG8	MGC2840	ALG8 alpha-1,3-glucosyltransferase [Source:HGNC Symbol;Acc:HGNC:23161]	ENSG00000164951	ENST00000681221;ENST00000680398;ENST00000679559;ENST00000680761;ENST00000525783;ENST00000529139;ENST00000527099;ENST00000681489;ENST00000525870;ENST00000531213;ENST00000681853;ENST00000524925;ENST00000679581;ENST00000680329;ENST00000530910;ENST00000681417;ENST00000681225;ENST00000681765;ENST00000530608;ENST00000680063;ENST00000679986;ENST00000681699;ENST00000680459;ENST00000679685;ENST00000681384…	62	NM_024079;NM_001007027	Cluster001
ALK	ALK	CD246	ALK receptor tyrosine kinase [Source:HGNC Symbol;Acc:HGNC:427]	ENSG00000258993	ENST00000642122;ENST00000389048;ENST00000431873;ENST00000638605;ENST00000453137;ENST00000498037;ENST00000618119	7	NM_001353765;NM_004304	Cluster001
ALKBH2	ALKBH2	ABH2;MGC90512	alkB homolog 2, alpha-ketoglutarate dependent dioxygenase [Source:HGNC Symbol;Acc:HGNC:32487]	ENSG00000240454	ENST00000343075;ENST00000429722;ENST00000440112;ENST00000543444;ENST00000536242;ENST00000536358;ENST00000536720;ENST00000619381	8	NM_001145375;NM_001001655;NM_001145374;NM_001205179;NM_001205180	Cluster001
ALYREF	ALYREF	ALY;ALY/REF;BEF;REF;THOC4	Aly/REF export factor [Source:HGNC Symbol;Acc:HGNC:19071]	ENSG00000052841	ENST00000505490;ENST00000504015;ENST00000512673;ENST00000511412	4	NM_005782	Cluster001
AMDHD1	AMDHD1	MGC35366	amidohydrolase domain containing 1 [Source:HGNC Symbol;Acc:HGNC:28577]	ENSG00000166189	ENST00000266736;ENST00000548310;ENST00000553023;ENST00000549171	4	NM_152435	Cluster001
AMDHD2	AMDHD2	CGI-14	amidohydrolase domain containing 2 [Source:HGNC Symbol;Acc:HGNC:24262]	ENSG00000129250	ENST00000568263;ENST00000293971;ENST00000302956;ENST00000565963;ENST00000413459;ENST00000563633;ENST00000648227;ENST00000567475;ENST00000569219;ENST00000566706;ENST00000569879;ENST00000563556;ENST00000565570;ENST00000570028;ENST00000566947;ENST00000561487;ENST00000563444;ENST00000563145;ENST00000563453	19	NM_001330449;NM_015944;NM_001145815	Cluster001
AMY2B	AMY2B	AMY2	amylase alpha 2B [Source:HGNC Symbol;Acc:HGNC:478]	ENSG00000198538	ENST00000477657;ENST00000361355;ENST00000435302;ENST00000453959;ENST00000491397;ENST00000610648;ENST00000462971;ENST00000481821	8	NM_020978;NM_001386109	Cluster001
ANAPC1	ANAPC1	APC1;MCPR;TSG24	anaphase promoting complex subunit 1 [Source:HGNC Symbol;Acc:HGNC:19988]	ENSG00000129484	ENST00000643447;ENST00000427997;ENST00000341068;ENST00000462785;ENST00000464695;ENST00000485325;ENST00000482177;ENST00000451367;ENST00000489177;ENST00000467878;ENST00000628342	11	NM_022662	Cluster001
ANAPC15	ANAPC15	APC15;C11orf51;DKFZP564M082;HSPC020	anaphase promoting complex subunit 15 [Source:HGNC Symbol;Acc:HGNC:24531]	ENSG00000197345	ENST00000502597;ENST00000543050;ENST00000538117;ENST00000543587;ENST00000543015;ENST00000545680;ENST00000227618;ENST00000542531;ENST00000535234;ENST00000545944;ENST00000538393;ENST00000535503;ENST00000538919;ENST00000537644;ENST00000438939;ENST00000545333;ENST00000539395	17	NM_001330321;NM_001278486;NM_001278485;NM_014042;NM_001278491;NM_001278493;NM_001278492;NM_001278489;NM_001278490;NM_001278487;NM_001278488;NM_001278494	Cluster001
ANAPC4	ANAPC4	APC4	anaphase promoting complex subunit 4 [Source:HGNC Symbol;Acc:HGNC:19990]	ENSG00000170571	ENST00000315368;ENST00000510092;ENST00000505080;ENST00000505991;ENST00000507809;ENST00000507925;ENST00000503805;ENST00000505842;ENST00000504256;ENST00000515848;ENST00000506973	11	NM_013367;NM_001286756	Cluster001
ANAPC5	ANAPC5	APC5	anaphase promoting complex subunit 5 [Source:HGNC Symbol;Acc:HGNC:15713]	ENSG00000182712	ENST00000422342;ENST00000535641;ENST00000539079;ENST00000441917;ENST00000534976;ENST00000541887;ENST00000261819;ENST00000535482;ENST00000544314;ENST00000545218;ENST00000366333;ENST00000535472;ENST00000538334;ENST00000535463;ENST00000538223;ENST00000539612;ENST00000541652;ENST00000544442;ENST00000536416;ENST00000539871;ENST00000536837;ENST00000545801	22	NM_001137559;NM_001330489;NM_016237	Cluster001
ANAPC7	ANAPC7	APC7	anaphase promoting complex subunit 7 [Source:HGNC Symbol;Acc:HGNC:17380]	ENSG00000070501	ENST00000455511;ENST00000481473;ENST00000552087;ENST00000486321;ENST00000452721;ENST00000450008;ENST00000471602;ENST00000547199;ENST00000548234;ENST00000546720;ENST00000552170;ENST00000464697	12	NM_001385212;NM_001385211;NM_016238;NM_001385209;NM_001385208;NM_001385210;NM_001137664	Cluster001
ANKMY1	ANKMY1	FLJ20499;ZMYND13	ankyrin repeat and MYND domain containing 1 [Source:HGNC Symbol;Acc:HGNC:20987]	ENSG00000168306	ENST00000373318;ENST00000406958;ENST00000272972;ENST00000361678;ENST00000391987;ENST00000403283;ENST00000401804;ENST00000407275;ENST00000489677;ENST00000391988;ENST00000405523;ENST00000405002;ENST00000480230;ENST00000484526;ENST00000459901;ENST00000496300;ENST00000441168;ENST00000443318;ENST00000462004;ENST00000418708;ENST00000418505;ENST00000464991;ENST00000477316;ENST00000411765	24	NM_001282780;NM_001282781;NM_001354024;NM_016552;NM_001354025;NM_017844;NM_001308375;NM_001354023;NM_001282771;NM_001354026	Cluster001
ANKRD13C	ANKRD13C	dJ677H15.3;DKFZP566D1346	ankyrin repeat domain 13C [Source:HGNC Symbol;Acc:HGNC:25374]	ENSG00000144741	ENST00000370944;ENST00000262346;ENST00000464236;ENST00000490846;ENST00000498735	5	NM_030816	Cluster001
ANKRD36	ANKRD36	UNQ2430	ankyrin repeat domain 36 [Source:HGNC Symbol;Acc:HGNC:24079]	ENSG00000175283	ENST00000652721;ENST00000461153;ENST00000420699;ENST00000452478;ENST00000421946;ENST00000494336;ENST00000639293;ENST00000620383	8	NM_001354587;NM_198555	Cluster001
ANKRD36B	ANKRD36B	FLJ21281;KIAA1641	ankyrin repeat domain 36B [Source:HGNC Symbol;Acc:HGNC:29333]	ENSG00000187266	ENST00000359901;ENST00000488634;ENST00000615794;ENST00000443455;ENST00000419390;ENST00000258459;ENST00000438709;ENST00000497329	8	NM_025190	Cluster001
ANKRD36C	ANKRD36C	DKFZp667P0924	ankyrin repeat domain 36C [Source:HGNC Symbol;Acc:HGNC:32946]	ENSG00000186205	ENST00000456556;ENST00000488721;ENST00000531153;ENST00000534304;ENST00000528268;ENST00000612359;ENST00000619511;ENST00000295246	8	NM_001310154	Cluster001
ANKRD40	ANKRD40	MGC15396	ankyrin repeat domain 40 [Source:HGNC Symbol;Acc:HGNC:28233]	ENSG00000120925	ENST00000285243;ENST00000513072;ENST00000507114	3	NM_052855	Cluster001
ANKRD63	ANKRD63	No Class	ankyrin repeat domain 63 [Source:HGNC Symbol;Acc:HGNC:40027]	ENSG00000178409	ENST00000434396	1	NM_001190479	Cluster001
ANKS6	ANKS6	ANKRD14;FLJ36928;NPHP16;SAMD6	ankyrin repeat and sterile alpha motif domain containing 6 [Source:HGNC Symbol;Acc:HGNC:26724]	ENSG00000231982	ENST00000444472;ENST00000375019;ENST00000634393;ENST00000353234;ENST00000486778;ENST00000466120;ENST00000471846	7	NM_173551	Cluster001
ANO5	ANO5	GDD1;LGMD2L;TMEM16E	anoctamin 5 [Source:HGNC Symbol;Acc:HGNC:27337]	ENSG00000234444	ENST00000648804;ENST00000324559;ENST00000532043	3	NM_213599;NM_001142649	Cluster001
ANXA11	ANXA11	ANX11	annexin A11 [Source:HGNC Symbol;Acc:HGNC:535]	ENSG00000090266	ENST00000372231;ENST00000438331;ENST00000422982;ENST00000463340;ENST00000447489;ENST00000481805;ENST00000437799;ENST00000463657;ENST00000474545;ENST00000265447	10	NM_001157;NM_145869;NM_001278408;NM_001278407;NM_145868;NM_001278409	Cluster001
ANXA9	ANXA9	ANX31	annexin A9 [Source:HGNC Symbol;Acc:HGNC:547]	ENSG00000183833	ENST00000368947;ENST00000474997	2	NM_003568	Cluster001
AP000347.1	No Class	No Class	glucuronidase, beta (GUSB) pseudogene	ENSG00000173715	ENST00000417194;ENST00000435868;ENST00000438858;ENST00000458554;ENST00000451919;ENST00000437862;ENST00000432595;ENST00000444220;ENST00000437294	9	No Class	Cluster001
AP000920.1	No Class	No Class	SRY (sex determining region Y)-box 15 (SOX15) pseudogene	ENSG00000266086	ENST00000531824	1	No Class	Cluster001
AP005901.1	No Class	No Class	ankyrin repeat domain 30A (ANKRD30A) pseudogene	ENSG00000227001	ENST00000508721;ENST00000455308;ENST00000504516	3	No Class	Cluster001
AP2M1	AP2M1	AP50;CLAPM1;mu2	adaptor related protein complex 2 subunit mu 1 [Source:HGNC Symbol;Acc:HGNC:564]	ENSG00000130202	ENST00000382456;ENST00000484469;ENST00000427072;ENST00000487958;ENST00000411763;ENST00000292807;ENST00000448139;ENST00000466598;ENST00000460862;ENST00000455925;ENST00000439647;ENST00000432591;ENST00000472560;ENST00000431779;ENST00000490151;ENST00000468048;ENST00000461733;ENST00000476434;ENST00000463935;ENST00000480260;ENST00000442686;ENST00000621863	22	NM_001025205;NM_001311198;NM_004068	Cluster001
AP3S1	AP3S1	CLAPS3	adaptor related protein complex 3 subunit sigma 1 [Source:HGNC Symbol;Acc:HGNC:2013]	ENSG00000063244	ENST00000316788;ENST00000514118;ENST00000515066;ENST00000506430;ENST00000395548;ENST00000509055;ENST00000507436;ENST00000505423	8	NM_001002924;NM_001284;NM_001318094;NM_001318091;NM_001318090;NM_001364119;NM_001364122;NM_001318093;NM_001364120	Cluster001
APBB1IP	APBB1IP	INAG1;RIAM	amyloid beta precursor protein binding family B member 1 interacting protein [Source:HGNC Symbol;Acc:HGNC:17379]	ENSG00000118482	ENST00000376236;ENST00000356785;ENST00000493857	3	NM_019043	Cluster001
APEH	APEH	D3F15S2;D3S48E;DNF15S2	acylaminoacyl-peptide hydrolase [Source:HGNC Symbol;Acc:HGNC:586]	ENSG00000168827	ENST00000449966;ENST00000483715;ENST00000296456;ENST00000446089;ENST00000491799;ENST00000442186;ENST00000438011;ENST00000463995;ENST00000462439;ENST00000447436;ENST00000463616;ENST00000457042;ENST00000447541;ENST00000482301;ENST00000469362;ENST00000480772	16	NM_001640	Cluster001
APEX1	APEX1	APE;APE-1;APEN;APEX;APX;HAP1;REF-1;REF1	apurinic/apyrimidinic endodeoxyribonuclease 1 [Source:HGNC Symbol;Acc:HGNC:587]	ENSG00000113282	ENST00000555414;ENST00000553681;ENST00000554813;ENST00000556296;ENST00000557344;ENST00000555306;ENST00000553555;ENST00000216714;ENST00000398030;ENST00000554325;ENST00000557181;ENST00000555839;ENST00000557159;ENST00000553368;ENST00000556054;ENST00000557054;ENST00000557592;ENST00000557365;ENST00000557150;ENST00000438886	20	NM_001641;NM_001244249;NM_080649;NM_080648	Cluster001
APMAP	APMAP	BSCv;C20orf3	adipocyte plasma membrane associated protein [Source:HGNC Symbol;Acc:HGNC:13238]	ENSG00000168906	ENST00000451442;ENST00000217456	2	NM_020531	Cluster001
APOOL	APOOL	AAIR8193;CXorf33;FAM121A;Mic27;MICOS27;UNQ8193	apolipoprotein O like [Source:HGNC Symbol;Acc:HGNC:24009]	ENSG00000229390	ENST00000373173;ENST00000613473	2	NM_198450	Cluster001
APPL2	APPL2	DIP13B;FLJ10659	adaptor protein, phosphotyrosine interacting with PH domain and leucine zipper 2 [Source:HGNC Symbol;Acc:HGNC:18242]	ENSG00000110092	ENST00000258530;ENST00000547439;ENST00000539978;ENST00000547790;ENST00000546731;ENST00000551662;ENST00000553109;ENST00000548425;ENST00000547809;ENST00000552945;ENST00000549573;ENST00000549974;ENST00000550648;ENST00000546768;ENST00000553097;ENST00000549056	16	NM_018171;NM_001251905;NM_001251904	Cluster001
ARAP3	ARAP3	CENTD3;DRAG1;FLJ21065	ArfGAP with RhoGAP domain, ankyrin repeat and PH domain 3 [Source:HGNC Symbol;Acc:HGNC:24097]	ENSG00000231906	ENST00000508305;ENST00000239440;ENST00000512390;ENST00000513878;ENST00000504448;ENST00000524066;ENST00000626478	7	NM_022481	Cluster001
ARHGAP18	ARHGAP18	bA307O14.2;MacGAP	Rho GTPase activating protein 18 [Source:HGNC Symbol;Acc:HGNC:21035]	ENSG00000023041	ENST00000368149;ENST00000483367;ENST00000463225	3	NM_033515	Cluster001
ARHGAP4	ARHGAP4	C1;KIAA0131;p115;RhoGAP4;SrGAP4	Rho GTPase activating protein 4 [Source:HGNC Symbol;Acc:HGNC:674]	ENSG00000221914	ENST00000393721;ENST00000370028;ENST00000420383;ENST00000350060;ENST00000494397;ENST00000466928;ENST00000370016;ENST00000470209;ENST00000494302;ENST00000404127;ENST00000454164;ENST00000467421;ENST00000442172;ENST00000461739;ENST00000494813;ENST00000422918;ENST00000463905;ENST00000461052;ENST00000418750;ENST00000488269;ENST00000460782;ENST00000442262;ENST00000422091;ENST00000470979	24	NM_001164741;NM_001666	Cluster001
ARHGAP9	ARHGAP9	10C;MGC1295	Rho GTPase activating protein 9 [Source:HGNC Symbol;Acc:HGNC:14130]	ENSG00000131467	ENST00000552953;ENST00000424809;ENST00000393797;ENST00000550399;ENST00000546200;ENST00000550288;ENST00000393791;ENST00000430041;ENST00000550440;ENST00000550130;ENST00000546704;ENST00000548139;ENST00000548148;ENST00000550454;ENST00000547200;ENST00000552604;ENST00000552420;ENST00000551574;ENST00000551452;ENST00000552066;ENST00000547216;ENST00000551000;ENST00000549602;ENST00000552249	24	NM_001080157;NM_001319850;NM_032496;NM_001367424;NM_001367426;NM_001367425;NM_001367423;NM_001367422;NM_001080156;NM_001319852;NM_001319851	Cluster001
ARHGDIB	ARHGDIB	GDIA2;GDID4;Ly-GDI;RAP1GN1;RhoGDI2	Rho GDP dissociation inhibitor beta [Source:HGNC Symbol;Acc:HGNC:679]	ENSG00000137331	ENST00000228945;ENST00000536592;ENST00000541644;ENST00000539131;ENST00000541546;ENST00000545895;ENST00000535676;ENST00000541380;ENST00000542276	9	NM_001175;NM_001321421;NM_001321422;NM_001321423;NM_001321420	Cluster001
ARHGEF9	ARHGEF9	KIAA0424;PEM-2	Cdc42 guanine nucleotide exchange factor 9 [Source:HGNC Symbol;Acc:HGNC:14561]	ENSG00000213066	ENST00000253401;ENST00000671741;ENST00000374878;ENST00000374870;ENST00000671907;ENST00000637040;ENST00000636048;ENST00000638021;ENST00000672513;ENST00000624538;ENST00000672194;ENST00000637520;ENST00000639092;ENST00000637417;ENST00000637557;ENST00000437457;ENST00000623517;ENST00000495564;ENST00000624210;ENST00000635729;ENST00000637723;ENST00000637178;ENST00000498761;ENST00000624783;ENST00000466925…	43	NM_001369032;NM_001353924;NM_001353928;NM_015185;NM_001353922;NM_001353921;NM_001369031;NM_001369039;NM_001369030;NM_001369041;NM_001369045;NM_001353927;NM_001369043;NM_001330495;NM_001369038;NM_001369034;NM_001369033;NM_001369036;NM_001173479;NM_001369044;NM_001369035;NM_001353923;NM_001369037;NM_001369040;NM_001173480;NM_001353926;NM_001369042	Cluster001
ARL3	ARL3	ARFL3	ADP ribosylation factor like GTPase 3 [Source:HGNC Symbol;Acc:HGNC:694]	ENSG00000177946	ENST00000260746	1	NM_004311	Cluster001
ARL5A	ARL5A	ARL5	ADP ribosylation factor like GTPase 5A [Source:HGNC Symbol;Acc:HGNC:696]	ENSG00000165914	ENST00000495604;ENST00000446896;ENST00000487818;ENST00000295087;ENST00000458140;ENST00000428992;ENST00000487723	7	NM_012097;NM_177985;NM_001037174	Cluster001
ARMC10	ARMC10	MGC3195;SVH	armadillo repeat containing 10 [Source:HGNC Symbol;Acc:HGNC:21706]	ENSG00000172171	ENST00000428183;ENST00000323716;ENST00000441711;ENST00000454559;ENST00000323735;ENST00000306450;ENST00000434153;ENST00000431642;ENST00000479145;ENST00000541300;ENST00000425331	11	NM_001161010;NM_031905;NM_001161009;NM_001161012;NM_001161013;NM_001161011	Cluster001
ARMC2	ARMC2	bA787I22.1;DKFZp434P0714	armadillo repeat containing 2 [Source:HGNC Symbol;Acc:HGNC:23045]	ENSG00000138100	ENST00000392644;ENST00000237512;ENST00000414610;ENST00000481850;ENST00000368972	5	NM_032131;NM_001286609	Cluster001
ARMC6	ARMC6	MGC19595	armadillo repeat containing 6 [Source:HGNC Symbol;Acc:HGNC:25049]	ENSG00000104064	ENST00000392335;ENST00000535612;ENST00000537263;ENST00000540707;ENST00000541725;ENST00000269932;ENST00000546344;ENST00000540792;ENST00000536098;ENST00000541898;ENST00000539985;ENST00000543877;ENST00000545091;ENST00000535288;ENST00000538663;ENST00000392336;ENST00000535758;ENST00000535478;ENST00000535795;ENST00000540634	20	NM_033415;NM_001199196	Cluster001
ARMCX5	ARMCX5	FLJ12969;GASP5	armadillo repeat containing X-linked 5 [Source:HGNC Symbol;Acc:HGNC:25772]	ENSG00000174501	ENST00000246174;ENST00000473968;ENST00000604957;ENST00000477663;ENST00000479502;ENST00000372742	6	NM_001168479;NM_001168480;NM_001168485;NM_001168482;NM_001168478;NM_022838	Cluster001
ARPC1B	ARPC1B	ARC41;p40-ARC;p41-ARC	actin related protein 2/3 complex subunit 1B [Source:HGNC Symbol;Acc:HGNC:704]	ENSG00000221983	ENST00000443222;ENST00000414376;ENST00000645391;ENST00000484375;ENST00000455009;ENST00000418347;ENST00000429246;ENST00000484600;ENST00000417330;ENST00000431816;ENST00000458033;ENST00000451682;ENST00000427217;ENST00000646101;ENST00000474880;ENST00000445924;ENST00000432343;ENST00000493403;ENST00000468337;ENST00000481997;ENST00000491294;ENST00000463078	22	NM_005720	Cluster001
ARPC2	ARPC2	ARC34;p34-Arc	actin related protein 2/3 complex subunit 2 [Source:HGNC Symbol;Acc:HGNC:705]	ENSG00000086061	ENST00000315717;ENST00000420104;ENST00000489598;ENST00000491780;ENST00000420201;ENST00000478612;ENST00000480062;ENST00000414983;ENST00000295685;ENST00000465395;ENST00000471355;ENST00000472753;ENST00000484961;ENST00000470146;ENST00000477992;ENST00000462034;ENST00000456575;ENST00000487321	18	NM_152862;NM_005731	Cluster001
ARPC3	ARPC3	ARC21;p21-Arc	actin related protein 2/3 complex subunit 3 [Source:HGNC Symbol;Acc:HGNC:706]	ENSG00000131669	ENST00000228825;ENST00000467622;ENST00000426440;ENST00000476566;ENST00000547365;ENST00000548878;ENST00000471641;ENST00000475777;ENST00000549408	9	NM_001287222;NM_001278556	Cluster001
ARPC4	ARPC4	ARC20;p20-Arc	actin related protein 2/3 complex subunit 4 [Source:HGNC Symbol;Acc:HGNC:707]	ENSG00000182578	ENST00000498623;ENST00000397261;ENST00000479956;ENST00000417500;ENST00000440787;ENST00000467289;ENST00000485273;ENST00000433034	8	NM_001024959;NM_001024960;NM_005718;NM_001198780	Cluster001
ARPIN	ARPIN	C15orf38;MGC61550	actin related protein 2/3 complex inhibitor [Source:HGNC Symbol;Acc:HGNC:28782]	ENSG00000138050	ENST00000357484;ENST00000460685;ENST00000560096	3	NM_182616;NM_001282380	Cluster001
ARRB2	ARRB2	ARR2;BARR2;DKFZp686L0365	arrestin beta 2 [Source:HGNC Symbol;Acc:HGNC:712]	ENSG00000166913	ENST00000574502;ENST00000574954;ENST00000570718;ENST00000570739;ENST00000269260;ENST00000346341;ENST00000572457;ENST00000574888;ENST00000575131;ENST00000571791;ENST00000572497;ENST00000573886;ENST00000381488;ENST00000412477;ENST00000571428;ENST00000575877;ENST00000576235;ENST00000572782;ENST00000571206;ENST00000577054	20	NM_001330064;NM_001257330;NM_004313;NM_001257331;NM_199004;NM_001257328;NM_001257329	Cluster001
ARV1	ARV1	No Class	ARV1 homolog, fatty acid homeostasis modulator [Source:HGNC Symbol;Acc:HGNC:29561]	ENSG00000155729	ENST00000497753;ENST00000310256;ENST00000366658;ENST00000480519;ENST00000450711;ENST00000435927;ENST00000459891	7	NM_022786;NM_001346992	Cluster001
ARVCF	ARVCF	No Class	ARVCF delta catenin family member [Source:HGNC Symbol;Acc:HGNC:728]	ENSG00000173641	ENST00000263207;ENST00000495096;ENST00000401994;ENST00000406522;ENST00000406259;ENST00000480792;ENST00000473551;ENST00000487793;ENST00000492625;ENST00000462319;ENST00000467828	11	NM_001670	Cluster001
ASB13	ASB13	FLJ13134;MGC19879	ankyrin repeat and SOCS box containing 13 [Source:HGNC Symbol;Acc:HGNC:19765]	ENSG00000188659	ENST00000493897;ENST00000357700;ENST00000459912;ENST00000479033;ENST00000482921	5	NM_024701	Cluster001
ASB2	ASB2	ASB-2	ankyrin repeat and SOCS box containing 2 [Source:HGNC Symbol;Acc:HGNC:16012]	ENSG00000113555	ENST00000555019;ENST00000315988;ENST00000553883;ENST00000555507;ENST00000556337;ENST00000556062;ENST00000555287;ENST00000556793;ENST00000557613;ENST00000555374	10	NM_001202429;NM_016150	Cluster001
ASGR1	ASGR1	CLEC4H1	asialoglycoprotein receptor 1 [Source:HGNC Symbol;Acc:HGNC:742]	ENSG00000132330	ENST00000269299;ENST00000380920;ENST00000574330;ENST00000574388;ENST00000572879;ENST00000570576;ENST00000573596;ENST00000573083;ENST00000619926	9	NM_001671;NM_001197216	Cluster001
ASL	ASL	ASAL	argininosuccinate lyase [Source:HGNC Symbol;Acc:HGNC:746]	ENSG00000156304	ENST00000672586;ENST00000304874;ENST00000673518;ENST00000487982;ENST00000673350;ENST00000672498;ENST00000496336;ENST00000395332;ENST00000672676;ENST00000362000;ENST00000395331;ENST00000671817;ENST00000673594;ENST00000673149;ENST00000493708;ENST00000488343;ENST00000464970;ENST00000380839	18	NM_001024943;NM_000048;NM_001024944;NM_001024946	Cluster001
ASPH	ASPH	BAH;CASQ2BP1;HAAH;JCTN	aspartate beta-hydroxylase [Source:HGNC Symbol;Acc:HGNC:757]	ENSG00000101347	ENST00000379454;ENST00000541428;ENST00000521909;ENST00000524173;ENST00000521499;ENST00000522349;ENST00000523897;ENST00000523927;ENST00000522919;ENST00000356457;ENST00000519234;ENST00000518068;ENST00000517903;ENST00000517847;ENST00000518441;ENST00000522835;ENST00000519678;ENST00000519264;ENST00000518306;ENST00000520198;ENST00000517856;ENST00000517928;ENST00000389204;ENST00000522603;ENST00000379449…	30	NM_004318;NM_001164750;NM_032466;NM_001164755;NM_001164752;NM_001164751;NM_032468;NM_001164753;NM_020164;NM_032467;NM_001164756;NM_001164754	Cluster001
ASPHD1	ASPHD1	No Class	aspartate beta-hydroxylase domain containing 1 [Source:HGNC Symbol;Acc:HGNC:27380]	ENSG00000135392	ENST00000563177;ENST00000483405;ENST00000308748;ENST00000414952;ENST00000566693;ENST00000651383	6	NM_181718	Cluster001
ASPSCR1	ASPSCR1	ASPL;ASPS;TUG;UBXD9;UBXN9	ASPSCR1 tether for SLC2A4, UBX domain containing [Source:HGNC Symbol;Acc:HGNC:13825]	ENSG00000138794	ENST00000581484;ENST00000306729;ENST00000306739;ENST00000344865;ENST00000581647;ENST00000580534;ENST00000583503;ENST00000579684;ENST00000582019;ENST00000584454;ENST00000582355;ENST00000577733;ENST00000578236;ENST00000581608;ENST00000585274;ENST00000583744;ENST00000578361;ENST00000583142;ENST00000583693;ENST00000582404;ENST00000585140	21	NM_001251888;NM_024083;NM_001330528	Cluster001
ASRGL1	ASRGL1	ALP;ALP1;FLJ22316	asparaginase and isoaspartyl peptidase 1 [Source:HGNC Symbol;Acc:HGNC:16448]	ENSG00000131263	ENST00000415229;ENST00000534183;ENST00000301776;ENST00000525496;ENST00000529226;ENST00000534571;ENST00000526096;ENST00000528206;ENST00000525708;ENST00000533970;ENST00000628829	11	NM_001083926;NM_025080	Cluster001
ATAD3A	ATAD3A	FLJ10709	ATPase family AAA domain containing 3A [Source:HGNC Symbol;Acc:HGNC:25567]	ENSG00000120341	ENST00000378756;ENST00000672388;ENST00000378755;ENST00000339113;ENST00000536055;ENST00000439513;ENST00000429957;ENST00000400830	8	NM_001170535;NM_018188;NM_001170536	Cluster001
ATAD3B	ATAD3B	KIAA1273;TOB3	ATPase family AAA domain containing 3B [Source:HGNC Symbol;Acc:HGNC:24007]	ENSG00000110756	ENST00000673477;ENST00000472194;ENST00000378736;ENST00000485748;ENST00000474481;ENST00000308647	6	NM_031921;NM_001317238	Cluster001
ATG4C	ATG4C	APG4C;AUTL1;AUTL3;FLJ14867	autophagy related 4C cysteine peptidase [Source:HGNC Symbol;Acc:HGNC:16040]	ENSG00000051620	ENST00000443289;ENST00000317868;ENST00000371120;ENST00000371118;ENST00000414558	5	NM_032852;NM_178221	Cluster001
ATIC	ATIC	AICARFT;IMPCHASE;PURH	5-aminoimidazole-4-carboxamide ribonucleotide formyltransferase/IMP cyclohydrolase [Source:HGNC Symbol;Acc:HGNC:794]	ENSG00000101745	ENST00000444305;ENST00000488712;ENST00000236959;ENST00000443953;ENST00000435675;ENST00000427397;ENST00000413174;ENST00000446622;ENST00000426233;ENST00000479093;ENST00000467388;ENST00000459796;ENST00000442048;ENST00000478734	14	NM_004044	Cluster001
ATP1A1	ATP1A1	No Class	ATPase Na+/K+ transporting subunit alpha 1 [Source:HGNC Symbol;Acc:HGNC:799]	ENSG00000093010	ENST00000418797;ENST00000295598;ENST00000488733;ENST00000537345;ENST00000369494;ENST00000369496;ENST00000463382;ENST00000491156;ENST00000440951;ENST00000479960;ENST00000495965	11	NM_000701;NM_001160233;NM_001160234	Cluster001
ATP5F1A	ATP5F1A	ATP5A;ATP5A1;ATP5AL2;ATPM;hATP1;OMR;ORM	ATP synthase F1 subunit alpha [Source:HGNC Symbol;Acc:HGNC:823]	ENSG00000165949	ENST00000398752;ENST00000586523;ENST00000590156;ENST00000590665;ENST00000586592;ENST00000587902;ENST00000592364;ENST00000589252;ENST00000589869;ENST00000589611;ENST00000590406;ENST00000590324;ENST00000590448;ENST00000591981;ENST00000592989;ENST00000585650;ENST00000591267;ENST00000588390;ENST00000593152;ENST00000282050	20	NM_004046;NM_001257334;NM_001001935;NM_001257335;NM_001001937	Cluster001
ATP5F1B	ATP5F1B	ATP5B;ATPSB	ATP synthase F1 subunit beta [Source:HGNC Symbol;Acc:HGNC:830]	ENSG00000185650	ENST00000548474;ENST00000262030;ENST00000551182;ENST00000547808;ENST00000547250;ENST00000551020;ENST00000550162;ENST00000552959;ENST00000551570;ENST00000553007;ENST00000548647	11	NM_001686	Cluster001
ATP5F1C	ATP5F1C	ATP5C;ATP5C1;ATP5CL1	ATP synthase F1 subunit gamma [Source:HGNC Symbol;Acc:HGNC:833]	ENSG00000196576	ENST00000356708;ENST00000493053;ENST00000462760;ENST00000460362;ENST00000335698;ENST00000465936;ENST00000460820;ENST00000472202;ENST00000473809;ENST00000480528	10	NM_001001973;NM_001320886;NM_005174	Cluster001
ATP5MC1	ATP5MC1	ATP5G;ATP5G1	ATP synthase membrane subunit c locus 1 [Source:HGNC Symbol;Acc:HGNC:841]	ENSG00000124155	ENST00000355938;ENST00000513347;ENST00000503641;ENST00000514808;ENST00000393366;ENST00000506855;ENST00000513781;ENST00000504591;ENST00000502964;ENST00000515060	10	NM_001002027;NM_005175	Cluster001
ATP5MC3	ATP5MC3	ATP5G3	ATP synthase membrane subunit c locus 3 [Source:HGNC Symbol;Acc:HGNC:843]	ENSG00000101084	ENST00000284727;ENST00000409194;ENST00000392541;ENST00000497075;ENST00000472782	5	NM_001689;NM_001190329;NM_001002258	Cluster001
ATP5MF	ATP5MF	ATP5J2;ATP5JL	ATP synthase membrane subunit f [Source:HGNC Symbol;Acc:HGNC:848]	ENSG00000075426	ENST00000466753;ENST00000414062;ENST00000449683;ENST00000491560;ENST00000359832;ENST00000292475;ENST00000488775;ENST00000394186;ENST00000481899;ENST00000523680;ENST00000485011;ENST00000524321	12	NM_001003714;NM_004889;NM_001039178;NM_001003713	Cluster001
ATP5PB	ATP5PB	ATP5F1	ATP synthase peripheral stalk-membrane subunit b [Source:HGNC Symbol;Acc:HGNC:840]	ENSG00000159399	ENST00000493119;ENST00000369722;ENST00000369721;ENST00000483994;ENST00000468818;ENST00000464154	6	NM_001688	Cluster001
ATP5PD	ATP5PD	ATP5H;ATP5JD;ATPQ	ATP synthase peripheral stalk subunit d [Source:HGNC Symbol;Acc:HGNC:845]	ENSG00000089127	ENST00000580649;ENST00000301587;ENST00000344546;ENST00000538432;ENST00000582341	5	NM_006356;NM_001003785	Cluster001
ATP5PF	ATP5PF	ATP5;ATP5A;ATP5J;ATPM;CF6	ATP synthase peripheral stalk subunit F6 [Source:HGNC Symbol;Acc:HGNC:847]	ENSG00000091527	ENST00000400099;ENST00000400094;ENST00000284971;ENST00000457143;ENST00000400090;ENST00000400087;ENST00000400093;ENST00000486002	8	NM_001320266;NM_001320267;NM_001003703;NM_001003701;NM_001003697;NM_001003696;NM_001685	Cluster001
ATP5PO	ATP5PO	ATP5O;ATPO;OSCP	ATP synthase peripheral stalk subunit OSCP [Source:HGNC Symbol;Acc:HGNC:850]	ENSG00000174238	ENST00000431254;ENST00000491703;ENST00000290299;ENST00000652380;ENST00000417181;ENST00000418933;ENST00000429064;ENST00000495005;ENST00000496044;ENST00000484627;ENST00000487374	11	NM_001697	Cluster001
ATP6AP2	ATP6AP2	APT6M8-9;ATP6IP2;ATP6M8-9;M8-9;PRR;RENR	ATPase H+ transporting accessory protein 2 [Source:HGNC Symbol;Acc:HGNC:18305]	ENSG00000169223	ENST00000436783;ENST00000636580;ENST00000636409;ENST00000487051;ENST00000637327;ENST00000637526;ENST00000635774;ENST00000636639;ENST00000636787;ENST00000638153;ENST00000378438;ENST00000636970;ENST00000635734;ENST00000636196;ENST00000636251;ENST00000637482;ENST00000636574;ENST00000486558;ENST00000423649;ENST00000637954;ENST00000636287;ENST00000447485;ENST00000637955;ENST00000635829;ENST00000637614…	33	NM_005765	Cluster001
ATP6V0C	ATP6V0C	ATP6C;ATP6L;ATPL;VATL;Vma3	ATPase H+ transporting V0 subunit c [Source:HGNC Symbol;Acc:HGNC:855]	ENSG00000089009	ENST00000330398;ENST00000568562;ENST00000565223;ENST00000564973	4	NM_001198569;NM_001694	Cluster001
ATP6V0D1	ATP6V0D1	ATP6D;ATP6DV;P39;VATX;Vma6;VPATPD	ATPase H+ transporting V0 subunit d1 [Source:HGNC Symbol;Acc:HGNC:13724]	ENSG00000149100	ENST00000568620;ENST00000602876;ENST00000290949;ENST00000563305;ENST00000565835;ENST00000426604;ENST00000540149;ENST00000567694;ENST00000561852;ENST00000563064;ENST00000564615;ENST00000567170;ENST00000566322;ENST00000564191;ENST00000564788;ENST00000568101;ENST00000561658;ENST00000568298	18	NM_004691	Cluster001
ATP6V1D	ATP6V1D	ATP6M;VATD;VMA8	ATPase H+ transporting V1 subunit D [Source:HGNC Symbol;Acc:HGNC:13527]	ENSG00000004779	ENST00000554087;ENST00000553974;ENST00000553408;ENST00000555625;ENST00000216442;ENST00000555474;ENST00000555431;ENST00000554236;ENST00000555723;ENST00000556058;ENST00000555335;ENST00000553687;ENST00000555012;ENST00000557244	14	NM_015994	Cluster001
ATP6V1F	ATP6V1F	ATP6S14;VATF;Vma7	ATPase H+ transporting V1 subunit F [Source:HGNC Symbol;Acc:HGNC:16832]	ENSG00000185883	ENST00000249289;ENST00000492758	2	NM_004231;NM_001198909	Cluster001
ATP6V1FNB	ATP6V1FNB	No Class	ATP6V1F neighbor [Source:HGNC Symbol;Acc:HGNC:52392]	ENSG00000132005	ENST00000609480	1	NM_001195150	Cluster001
ATP7A	ATP7A	MNK	ATPase copper transporting alpha [Source:HGNC Symbol;Acc:HGNC:869]	ENSG00000198719	ENST00000341514;ENST00000642523;ENST00000645454;ENST00000642651;ENST00000645094;ENST00000343533	6	NM_000052;NM_001282224	Cluster001
ATP9A	ATP9A	ATPIIA;KIAA0611	ATPase phospholipid transporting 9A (putative) [Source:HGNC Symbol;Acc:HGNC:13540]	ENSG00000229119	ENST00000311637;ENST00000338821;ENST00000477492	3	NM_006045	Cluster001
ATPAF1	ATPAF1	ATP11;Atp11p;FLJ22351	ATP synthase mitochondrial F1 complex assembly factor 1 [Source:HGNC Symbol;Acc:HGNC:18803]	ENSG00000087269	ENST00000576409;ENST00000492233;ENST00000542495;ENST00000371937;ENST00000574428;ENST00000526821;ENST00000529214;ENST00000329231;ENST00000534216;ENST00000532925;ENST00000474020;ENST00000487193;ENST00000525633;ENST00000460928	14	NM_022745;NM_001256418;NM_001042546;NM_001243728	Cluster001
ATPAF2	ATPAF2	ATP12;Atp12p;LP3663;MGC29736	ATP synthase mitochondrial F1 complex assembly factor 2 [Source:HGNC Symbol;Acc:HGNC:18802]	ENSG00000163320	ENST00000584205;ENST00000462733;ENST00000585101;ENST00000474627;ENST00000467560;ENST00000496852;ENST00000581698;ENST00000469327;ENST00000465337;ENST00000488753;ENST00000444058;ENST00000577586;ENST00000497871	13	NM_145691	Cluster001
ATPSCKMT	ATPSCKMT	FAM173B;JS-2	ATP synthase c subunit lysine N-methyltransferase [Source:HGNC Symbol;Acc:HGNC:27029]	ENSG00000100558	ENST00000280330;ENST00000511437;ENST00000510047;ENST00000504390;ENST00000510052;ENST00000506108;ENST00000508553	7	NM_001258389;NM_199133;NM_001258388	Cluster001
ATXN10	ATXN10	E46L;FLJ37990;SCA10	ataxin 10 [Source:HGNC Symbol;Acc:HGNC:10549]	ENSG00000162585	ENST00000252934;ENST00000498009;ENST00000470722;ENST00000476998;ENST00000483549;ENST00000435026;ENST00000493643;ENST00000451241;ENST00000464482;ENST00000402380;ENST00000381061;ENST00000640901	12	NM_013236;NM_001167621	Cluster001
AUP1	AUP1	No Class	AUP1 lipid droplet regulating VLDL assembly factor [Source:HGNC Symbol;Acc:HGNC:891]	ENSG00000107643	ENST00000425118;ENST00000463900;ENST00000377526;ENST00000466894;ENST00000486234;ENST00000462297;ENST00000464887;ENST00000472800	8	NM_181575	Cluster001
B3GNT8	B3GNT8	B3GALT7;beta3Gn-T8;BGALT15	UDP-GlcNAc:betaGal beta-1,3-N-acetylglucosaminyltransferase 8 [Source:HGNC Symbol;Acc:HGNC:24139]	ENSG00000094975	ENST00000321702;ENST00000601616;ENST00000601379	3	NM_198540;NM_001385648	Cluster001
B4GALT2	B4GALT2	beta4Gal-T2	beta-1,4-galactosyltransferase 2 [Source:HGNC Symbol;Acc:HGNC:925]	ENSG00000259529	ENST00000498543;ENST00000434555;ENST00000372324;ENST00000481924;ENST00000497866;ENST00000485678;ENST00000356836;ENST00000309519	8	NM_003780;NM_001005417;NM_030587	Cluster001
B9D1	B9D1	B9;EPPB9;MKS9;MKSR-1	B9 domain containing 1 [Source:HGNC Symbol;Acc:HGNC:24123]	ENSG00000269403	ENST00000581122;ENST00000671102;ENST00000675510;ENST00000674596;ENST00000582857;ENST00000647056;ENST00000461069;ENST00000663089;ENST00000647252;ENST00000261499;ENST00000477478;ENST00000646248;ENST00000642870;ENST00000395616;ENST00000575478;ENST00000268841;ENST00000440841;ENST00000477683;ENST00000574508;ENST00000487415;ENST00000468679;ENST00000476298;ENST00000645021	23	NM_001321218;NM_001321219;NM_001368769;NM_001321217;NM_001321215;NM_001243473;NM_015681;NM_001321214;NM_001330149;NM_001321216	Cluster001
BACE1	BACE1	BACE	beta-secretase 1 [Source:HGNC Symbol;Acc:HGNC:933]	ENSG00000072415	ENST00000313005;ENST00000680971;ENST00000679585;ENST00000680271;ENST00000680800;ENST00000392937;ENST00000528053;ENST00000680681;ENST00000681714;ENST00000681753;ENST00000510915;ENST00000510630;ENST00000514464;ENST00000428381;ENST00000445823;ENST00000513780;ENST00000509916;ENST00000530824	18	NM_012104;NM_001207048;NM_001207049;NM_138973;NM_138971;NM_138972	Cluster001
BAG5	BAG5	No Class	BAG cochaperone 5 [Source:HGNC Symbol;Acc:HGNC:941]	ENSG00000121690	ENST00000299204;ENST00000445922;ENST00000337322	3	NM_001015048;NM_004873;NM_001015049	Cluster001
BAIAP2	BAIAP2	BAP2;IRSp53;WAML	BAR/IMD domain containing adaptor protein 2 [Source:HGNC Symbol;Acc:HGNC:947]	ENSG00000165527	ENST00000321280;ENST00000576470;ENST00000575750;ENST00000570913;ENST00000575989;ENST00000572329;ENST00000428708;ENST00000575712;ENST00000575245;ENST00000435091;ENST00000321300;ENST00000573894;ENST00000571530;ENST00000573017;ENST00000572918;ENST00000575958;ENST00000573659;ENST00000572073;ENST00000573677;ENST00000574804;ENST00000576364;ENST00000574688;ENST00000577097;ENST00000576225;ENST00000575841…	30	NM_001385133;NM_001385134;NM_001385148;NM_001385137;NM_001385140;NM_017450;NM_001385144;NM_001385149;NM_001385152;NM_001385153;NM_001144888;NM_001385130;NM_001385138;NM_001385147;NM_001385150;NM_001385145;NM_001385131;NM_001385139;NM_001385146;NM_001385135;NM_001385136;NM_001385132;NM_006340;NM_001385141;NM_001385128;NM_001385151;NM_001385154;NM_001385155;NM_001385156;NM_001385129;NM_017451;NM_00…	Cluster001
BANF1	BANF1	BAF	BAF nuclear assembly factor 1 [Source:HGNC Symbol;Acc:HGNC:17397]	ENSG00000120963	ENST00000445560;ENST00000530204;ENST00000524663;ENST00000524628;ENST00000312175;ENST00000533166;ENST00000527348;ENST00000528648	8	NM_001143985;NM_003860	Cluster001
BBS5	BBS5	DKFZp762I194	Bardet-Biedl syndrome 5 [Source:HGNC Symbol;Acc:HGNC:970]	ENSG00000125459	ENST00000469980;ENST00000392663;ENST00000295240;ENST00000443151;ENST00000475571;ENST00000472667	6	NM_152384	Cluster001
BCAT2	BCAT2	BCAM;BCT2	branched chain amino acid transaminase 2 [Source:HGNC Symbol;Acc:HGNC:977]	ENSG00000093134	ENST00000545387;ENST00000316273;ENST00000402551;ENST00000593515;ENST00000597011;ENST00000599246;ENST00000599510;ENST00000598162;ENST00000595376;ENST00000601681;ENST00000601496;ENST00000596981	12	NM_001164773;NM_001190;NM_001284325	Cluster001
BCCIP	BCCIP	BCCIPalpha;TOK-1	BRCA2 and CDKN1A interacting protein [Source:HGNC Symbol;Acc:HGNC:978]	ENSG00000177879	ENST00000278100;ENST00000299130;ENST00000368759;ENST00000463330;ENST00000478798	5	NM_078468;NM_078469;NM_016567	Cluster001
BCKDHB	BCKDHB	No Class	branched chain keto acid dehydrogenase E1 subunit beta [Source:HGNC Symbol;Acc:HGNC:987]	ENSG00000163362	ENST00000369760;ENST00000356489;ENST00000320393;ENST00000486968;ENST00000468520;ENST00000491328	6	NM_000056;NM_001318975;NM_183050	Cluster001
BCKDK	BCKDK	No Class	branched chain keto acid dehydrogenase kinase [Source:HGNC Symbol;Acc:HGNC:16902]	ENSG00000105327	ENST00000394951;ENST00000567530;ENST00000287507;ENST00000394950;ENST00000219794;ENST00000566568;ENST00000561755;ENST00000567676;ENST00000484226;ENST00000567682	10	NM_001271926;NM_001122957;NM_005881	Cluster001
BEND3P2	BEND3P2	No Class	BEN domain containing 3 pseudogene 2 [Source:HGNC Symbol;Acc:HGNC:45015]	ENSG00000223836	ENST00000414425	1	No Class	Cluster001
BICD1	BICD1	No Class	BICD cargo adaptor 1 [Source:HGNC Symbol;Acc:HGNC:1049]	ENSG00000149474	ENST00000551848;ENST00000550207;ENST00000548411;ENST00000652176;ENST00000395758;ENST00000551086;ENST00000547680;ENST00000552160;ENST00000552226;ENST00000614004	10	NM_001003398;NM_001354188;NM_001354186;NM_001714;NM_001354187;NM_001363603	Cluster001
BICD2	BICD2	KIAA0699	BICD cargo adaptor 2 [Source:HGNC Symbol;Acc:HGNC:17208]	ENSG00000125457	ENST00000356884;ENST00000375512	2	NM_001003800;NM_015250	Cluster001
BLOC1S6	BLOC1S6	HPS9;PA;PLDN	biogenesis of lysosomal organelles complex 1 subunit 6 [Source:HGNC Symbol;Acc:HGNC:8549]	ENSG00000001036	ENST00000567740;ENST00000567461;ENST00000562384;ENST00000568963;ENST00000569076;ENST00000566753;ENST00000568597;ENST00000566184;ENST00000567523;ENST00000220531;ENST00000672455;ENST00000565216;ENST00000564310;ENST00000563000;ENST00000566801;ENST00000565323;ENST00000568816;ENST00000563160;ENST00000565727;ENST00000565409;ENST00000564765	21	NM_012388;NM_001311255;NM_001311256	Cluster001
BLVRB	BLVRB	FLR;SDR43U1	biliverdin reductase B [Source:HGNC Symbol;Acc:HGNC:1063]	ENSG00000135679	ENST00000643519;ENST00000595483;ENST00000263368;ENST00000643596;ENST00000601346;ENST00000597870	6	NM_000713	Cluster001
BMS1	BMS1	BMS1L;KIAA0187	BMS1 ribosome biogenesis factor [Source:HGNC Symbol;Acc:HGNC:23505]	ENSG00000283773	ENST00000374518	1	NM_014753	Cluster001
BOLA2	BOLA2	BOLA2A;My016	bolA family member 2 [Source:HGNC Symbol;Acc:HGNC:29488]	ENSG00000110455	ENST00000380596;ENST00000330978	2	NM_001320579;NM_001031827	Cluster001
BOLA2B	BOLA2B	No Class	bolA family member 2B [Source:HGNC Symbol;Acc:HGNC:32479]	ENSG00000135932	ENST00000651894;ENST00000569282;ENST00000567436;ENST00000565525;ENST00000305321	5	NM_001039182;NM_001320607	Cluster001
BOLA2-SMG1P6	BOLA2-SMG1P6	No Class	BOLA2-SMG1P6 readthrough [Source:HGNC Symbol;Acc:HGNC:53563]	ENSG00000222455	ENST00000569622;ENST00000565417;ENST00000568556	3	NM_001320625;NM_001320624;NM_001320622;NM_001320623;NM_001320627;NM_001320628	Cluster001
BOLA3	BOLA3	No Class	bolA family member 3 [Source:HGNC Symbol;Acc:HGNC:24415]	ENSG00000099817	ENST00000327428;ENST00000477685;ENST00000484655;ENST00000295326;ENST00000469676	5	NM_212552;NM_001035505	Cluster001
BOP1	BOP1	KIAA0124	BOP1 ribosomal biogenesis factor [Source:HGNC Symbol;Acc:HGNC:15519]	ENSG00000227470	ENST00000569669;ENST00000568812;ENST00000569403;ENST00000569160;ENST00000563210;ENST00000569712	6	NM_015201	Cluster001
BORCS7	BORCS7	C10orf32;FLJ40752	BLOC-1 related complex subunit 7 [Source:HGNC Symbol;Acc:HGNC:23516]	ENSG00000108448	ENST00000339834;ENST00000369883;ENST00000478833	3	NM_001136200;NM_144591	Cluster001
BPHL	BPHL	Bph-rp;MCNAA;VACVase	biphenyl hydrolase like [Source:HGNC Symbol;Acc:HGNC:1094]	ENSG00000284233	ENST00000434640;ENST00000424847;ENST00000430655;ENST00000433912;ENST00000380379;ENST00000490918;ENST00000479273;ENST00000380368;ENST00000380375;ENST00000488487;ENST00000423798;ENST00000464040	12	NM_001302777;NM_004332	Cluster001
BRAT1	BRAT1	BAAT1;C7orf27;MGC22916	BRCA1 associated ATM activator 1 [Source:HGNC Symbol;Acc:HGNC:21701]	ENSG00000124313	ENST00000340611;ENST00000493232;ENST00000467558;ENST00000469750;ENST00000473879;ENST00000421712	6	NM_001350627;NM_152743;NM_001350626	Cluster001
BRCC3	BRCC3	BRCC36;C6.1A;CXorf53	BRCA1/BRCA2-containing complex subunit 3 [Source:HGNC Symbol;Acc:HGNC:24185]	ENSG00000164221	ENST00000340647;ENST00000330045;ENST00000369459;ENST00000369462;ENST00000411985;ENST00000453705;ENST00000399026;ENST00000399042;ENST00000620502;ENST00000630295	10	NM_001242640;NM_001018055;NM_024332	Cluster001
BRD9	BRD9	FLJ13441	bromodomain containing 9 [Source:HGNC Symbol;Acc:HGNC:25818]	ENSG00000151491	ENST00000493082;ENST00000497410;ENST00000483234;ENST00000495794;ENST00000490814;ENST00000495265;ENST00000489816;ENST00000483173;ENST00000467963;ENST00000519112;ENST00000518250;ENST00000523139;ENST00000518251;ENST00000475706;ENST00000466684;ENST00000519838;ENST00000494422;ENST00000489093;ENST00000487688	19	NM_001317951;NM_001009877;NM_001375879;NM_023924;NM_001375877;NM_001375861;NM_001375862;NM_001375878;NM_001375863	Cluster001
BRI3	BRI3	No Class	brain protein I3 [Source:HGNC Symbol;Acc:HGNC:1109]	ENSG00000071553	ENST00000456357;ENST00000539286;ENST00000297290;ENST00000474291;ENST00000473967;ENST00000491463;ENST00000485422	7	NM_001159491;NM_015379	Cluster001
BRI3BP	BRI3BP	BNAS1;HCCR-2;HCCRBP-3;KG19	BRI3 binding protein [Source:HGNC Symbol;Acc:HGNC:14251]	ENSG00000196639	ENST00000341446;ENST00000671775;ENST00000672415	3	NM_080626	Cluster001
BRIX1	BRIX1	BRIX;BXDC2;FLJ11100	biogenesis of ribosomes BRX1 [Source:HGNC Symbol;Acc:HGNC:24170]	ENSG00000165898	ENST00000336767;ENST00000510960;ENST00000515798;ENST00000510834;ENST00000506023	5	NM_018321	Cluster001
BRK1	BRK1	C3orf10;HSPC300;MDS027	BRICK1 subunit of SCAR/WAVE actin nucleating complex [Source:HGNC Symbol;Acc:HGNC:23057]	ENSG00000126524	ENST00000530758	1	NM_018462	Cluster001
BRPF1	BRPF1	BR140	bromodomain and PHD finger containing 1 [Source:HGNC Symbol;Acc:HGNC:14255]	ENSG00000164603	ENST00000433861;ENST00000383829;ENST00000420291;ENST00000424362;ENST00000426583;ENST00000457855;ENST00000673551;ENST00000672126;ENST00000672515;ENST00000497565	10	NM_001319049;NM_001003694;NM_001319050;NM_004634	Cluster001
BTBD1	BTBD1	No Class	BTB domain containing 1 [Source:HGNC Symbol;Acc:HGNC:1120]	ENSG00000121073	ENST00000261721;ENST00000379403;ENST00000559652;ENST00000558344;ENST00000560015	5	NM_025238;NM_001011885	Cluster001
BTBD6	BTBD6	BDPL	BTB domain containing 6 [Source:HGNC Symbol;Acc:HGNC:19897]	ENSG00000149782	ENST00000537513;ENST00000392554;ENST00000463376;ENST00000392553;ENST00000536364;ENST00000327471	6	NM_033271	Cluster001
BTF3P7	BTF3P7	No Class	basic transcription factor 3 pseudogene 7 [Source:HGNC Symbol;Acc:HGNC:38569]	ENSG00000123989	ENST00000407097	1	No Class	Cluster001
BYSL	BYSL	Enp1	bystin like [Source:HGNC Symbol;Acc:HGNC:1157]	ENSG00000137171	ENST00000230340;ENST00000494032;ENST00000489290;ENST00000475702;ENST00000372996	5	NM_004053	Cluster001
BZW2	BZW2	HSPC028;MST017;MSTP017	basic leucine zipper and W2 domains 2 [Source:HGNC Symbol;Acc:HGNC:18808]	ENSG00000105229	ENST00000415365;ENST00000258761;ENST00000432311;ENST00000437745;ENST00000436868;ENST00000405202;ENST00000480517;ENST00000446596;ENST00000438834;ENST00000430000;ENST00000407633;ENST00000433922;ENST00000630952;ENST00000452975	14	NM_001159767;NM_014038;NM_001362717;NM_001362718;NM_001362719	Cluster001
C10orf105	C10orf105	FLJ00245	chromosome 10 open reading frame 105 [Source:HGNC Symbol;Acc:HGNC:20304]	ENSG00000172296	ENST00000441508;ENST00000398786	2	NM_001164375;NM_001168390	Cluster001
C11orf1	C11orf1	FLJ23499	chromosome 11 open reading frame 1 [Source:HGNC Symbol;Acc:HGNC:1163]	ENSG00000070610	ENST00000528125;ENST00000260276;ENST00000530214;ENST00000530799;ENST00000529270	5	NM_022761;NM_001330371	Cluster001
C11orf24	C11orf24	DM4E3	chromosome 11 open reading frame 24 [Source:HGNC Symbol;Acc:HGNC:1174]	ENSG00000060069	ENST00000304271;ENST00000531745;ENST00000533310;ENST00000530166;ENST00000527280;ENST00000529590;ENST00000532534;ENST00000532969;ENST00000529339	9	NM_022338;NM_001300913	Cluster001
C11orf45	C11orf45	FLJ43646;MGC35558	chromosome 11 open reading frame 45 [Source:HGNC Symbol;Acc:HGNC:28584]	ENSG00000133706	ENST00000310799;ENST00000524878	2	No Class	Cluster001
C12orf45	C12orf45	MGC40397	chromosome 12 open reading frame 45 [Source:HGNC Symbol;Acc:HGNC:28628]	ENSG00000153391	ENST00000552951;ENST00000637147;ENST00000622317;ENST00000547750;ENST00000280749;ENST00000548583	6	NM_152318	Cluster001
C19orf48	C19orf48	BC006151;MGC13170	chromosome 19 open reading frame 48 [Source:HGNC Symbol;Acc:HGNC:29667]	ENSG00000197162	ENST00000598463;ENST00000641834;ENST00000596655;ENST00000641539;ENST00000596287;ENST00000597705;ENST00000597493;ENST00000593287;ENST00000600373;ENST00000601267;ENST00000595794;ENST00000596554;ENST00000599004;ENST00000602125	14	NM_001290149;NM_001290152;NM_001290151;NM_199250;NM_001290155;NM_001290153;NM_199249;NM_001290154;NM_032712	Cluster001
C19orf53	C19orf53	HSPC023;LYDG10	chromosome 19 open reading frame 53 [Source:HGNC Symbol;Acc:HGNC:24991]	ENSG00000150540	ENST00000588234;ENST00000221576;ENST00000588858;ENST00000588841;ENST00000592760;ENST00000593274	6	NM_014047	Cluster001
C19orf71	C19orf71	LOC100128569	chromosome 19 open reading frame 71 [Source:HGNC Symbol;Acc:HGNC:34496]	ENSG00000125355	ENST00000329493	1	NM_001135580	Cluster001
C1orf162	C1orf162	MGC24133	chromosome 1 open reading frame 162 [Source:HGNC Symbol;Acc:HGNC:28344]	ENSG00000157654	ENST00000343534;ENST00000369718;ENST00000464591	3	NM_174896;NM_001300835;NM_001300834	Cluster001
C1QBP	C1QBP	gC1Q-R;gC1qR;HABP1;p32;SF2p32	complement C1q binding protein [Source:HGNC Symbol;Acc:HGNC:1243]	ENSG00000116977	ENST00000225698;ENST00000574444;ENST00000570805;ENST00000573204;ENST00000573421;ENST00000573406;ENST00000576122	7	NM_001212	Cluster001
C20orf194	C20orf194	DKFZp434N061	chromosome 20 open reading frame 194 [Source:HGNC Symbol;Acc:HGNC:17721]	ENSG00000124104	ENST00000252032;ENST00000619760	2	NM_001009984	Cluster001
C20orf27	C20orf27	FLJ20550	chromosome 20 open reading frame 27 [Source:HGNC Symbol;Acc:HGNC:15873]	ENSG00000105656	ENST00000399683;ENST00000217195;ENST00000379772;ENST00000399672	4	NM_001039140;NM_001258429;NM_001258430	Cluster001
C20orf96	C20orf96	dJ1103G7.2	chromosome 20 open reading frame 96 [Source:HGNC Symbol;Acc:HGNC:16227]	ENSG00000217862	ENST00000382369;ENST00000360321;ENST00000400269	3	NM_153269;NM_080571	Cluster001
C22orf39	C22orf39	MGC74441	chromosome 22 open reading frame 39 [Source:HGNC Symbol;Acc:HGNC:27012]	ENSG00000048052	ENST00000509549;ENST00000399568;ENST00000399562	3	NM_001166242;NM_173793	Cluster001
C2CD5	C2CD5	CDP138;KIAA0528	C2 calcium dependent domain containing 5 [Source:HGNC Symbol;Acc:HGNC:29062]	ENSG00000266173	ENST00000333957;ENST00000446597;ENST00000536386;ENST00000396028;ENST00000542676;ENST00000545552;ENST00000539615;ENST00000543888;ENST00000540245;ENST00000537643;ENST00000541310;ENST00000543797;ENST00000542768;ENST00000543855;ENST00000542683;ENST00000535555;ENST00000540703;ENST00000535304	18	NM_001385330;NM_014802;NM_001385332;NM_001385331;NM_001385329;NM_001385327;NM_001385324;NM_001286176;NM_001385322;NM_001286173;NM_001385326;NM_001385325;NM_001286177;NM_001385333;NM_001286174;NM_001385328;NM_001286175;NM_001385323	Cluster001
C2orf69	C2orf69	FLJ38973	chromosome 2 open reading frame 69 [Source:HGNC Symbol;Acc:HGNC:26799]	ENSG00000151773	ENST00000319974;ENST00000491721	2	NM_153689	Cluster001
C5AR1	C5AR1	C5A;C5AR;C5R1;CD88	complement C5a receptor 1 [Source:HGNC Symbol;Acc:HGNC:1338]	ENSG00000142347	ENST00000595501;ENST00000594787;ENST00000355085	3	NM_001736	Cluster001
C5AR2	C5AR2	C5L2;GPR77	complement component 5a receptor 2 [Source:HGNC Symbol;Acc:HGNC:4527]	ENSG00000124641	ENST00000595464;ENST00000600626	2	NM_001271749;NM_001271750;NM_018485	Cluster001
C8orf33	C8orf33	FLJ20989	chromosome 8 open reading frame 33 [Source:HGNC Symbol;Acc:HGNC:26104]	ENSG00000204104	ENST00000331434;ENST00000524395;ENST00000534350;ENST00000530455;ENST00000648531;ENST00000647640;ENST00000647724;ENST00000648784;ENST00000529593	9	NM_023080	Cluster001
C9orf16	C9orf16	EST00098;FLJ12823;MGC4639	chromosome 9 open reading frame 16 [Source:HGNC Symbol;Acc:HGNC:17823]	ENSG00000124356	ENST00000372994;ENST00000492588;ENST00000489240;ENST00000486420	4	NM_024112	Cluster001
C9orf78	C9orf78	CSU2;HCA59;HSPC220	chromosome 9 open reading frame 78 [Source:HGNC Symbol;Acc:HGNC:24932]	ENSG00000111276	ENST00000372447;ENST00000461349;ENST00000461762;ENST00000480023;ENST00000461539;ENST00000492991;ENST00000495934	7	NM_016520	Cluster001
CA2	CA2	CA-II;CAII;Car2	carbonic anhydrase 2 [Source:HGNC Symbol;Acc:HGNC:1373]	ENSG00000113141	ENST00000285379;ENST00000520127;ENST00000520996;ENST00000518231;ENST00000522742	5	NM_000067;NM_001293675	Cluster001
CA5BP1	CA5BP1	CA5BL;CA5BP;PRO2325	carbonic anhydrase 5B pseudogene 1 [Source:HGNC Symbol;Acc:HGNC:29544]	ENSG00000239998	ENST00000380336;ENST00000448692;ENST00000380334;ENST00000380333;ENST00000380331;ENST00000435806	6	No Class	Cluster001
CAB39	CAB39	CGI-66;MO25	calcium binding protein 39 [Source:HGNC Symbol;Acc:HGNC:20292]	ENSG00000174903	ENST00000258418;ENST00000410084;ENST00000409788;ENST00000484398;ENST00000478152;ENST00000493540;ENST00000614925	7	NM_016289;NM_001130850;NM_001130849	Cluster001
CACTIN	CACTIN	C19orf29;fSAPc;NY-REN-24	cactin, spliceosome C complex subunit [Source:HGNC Symbol;Acc:HGNC:29938]	ENSG00000277072	ENST00000591726;ENST00000592721;ENST00000429344;ENST00000585942;ENST00000248420;ENST00000221899;ENST00000589321;ENST00000587175;ENST00000588749;ENST00000591978	10	NM_001080543;NM_021231	Cluster001
CAD	CAD	GATD4	carbamoyl-phosphate synthetase 2, aspartate transcarbamylase, and dihydroorotase [Source:HGNC Symbol;Acc:HGNC:1424]	ENSG00000128059	ENST00000264705;ENST00000403525;ENST00000491891;ENST00000464159;ENST00000475695;ENST00000479002;ENST00000458503;ENST00000456311;ENST00000487239;ENST00000491461;ENST00000428460	11	NM_004341;NM_001306079	Cluster001
CALHM1	CALHM1	FAM26C	calcium homeostasis modulator 1 [Source:HGNC Symbol;Acc:HGNC:23494]	ENSG00000214456	ENST00000329905	1	NM_001001412	Cluster001
CALHM2	CALHM2	FAM26B	calcium homeostasis modulator family member 2 [Source:HGNC Symbol;Acc:HGNC:23493]	ENSG00000242114	ENST00000369788;ENST00000260743;ENST00000494180;ENST00000463878;ENST00000480642;ENST00000461631;ENST00000474797	7	NM_015916	Cluster001
CALM2	CALM2	CAMII;PHKD	calmodulin 2 [Source:HGNC Symbol;Acc:HGNC:1445]	ENSG00000108107	ENST00000272298;ENST00000460218;ENST00000652974;ENST00000655450;ENST00000432899;ENST00000456319;ENST00000670593;ENST00000668667;ENST00000656538;ENST00000655728;ENST00000482532;ENST00000409563;ENST00000484408;ENST00000489742;ENST00000628793	15	NM_001305624;NM_001743;NM_001305625;NM_001305626	Cluster001
CALML4	CALML4	MGC4809;NY-BR-20	calmodulin like 4 [Source:HGNC Symbol;Acc:HGNC:18445]	ENSG00000153140	ENST00000540479;ENST00000395465;ENST00000448060;ENST00000395463;ENST00000467188;ENST00000467889;ENST00000354678	7	NM_001286695;NM_001031733;NM_001286694;NM_033429	Cluster001
CALR	CALR	cC1qR;CRT;FLJ26680;RO;SSA	calreticulin [Source:HGNC Symbol;Acc:HGNC:1455]	ENSG00000115956	ENST00000587486;ENST00000586760;ENST00000316448;ENST00000586967;ENST00000680816;ENST00000590325;ENST00000588454;ENST00000586803	8	NM_004343	Cluster001
CALU	CALU	No Class	calumenin [Source:HGNC Symbol;Acc:HGNC:1458]	ENSG00000055332	ENST00000535011;ENST00000542996;ENST00000249364;ENST00000449187;ENST00000479257;ENST00000493278	6	NM_001199673;NM_001199672;NM_001219;NM_001130674;NM_001199671	Cluster001
CAMK1	CAMK1	CaMKI;CaMKI-alpha	calcium/calmodulin dependent protein kinase I [Source:HGNC Symbol;Acc:HGNC:1459]	ENSG00000163001	ENST00000496534;ENST00000256460;ENST00000421120;ENST00000482803;ENST00000397277;ENST00000411972	6	NM_003656	Cluster001
CAMK2D	CAMK2D	CAMKD	calcium/calmodulin dependent protein kinase II delta [Source:HGNC Symbol;Acc:HGNC:1462]	ENSG00000130158	ENST00000394524;ENST00000513132;ENST00000511664;ENST00000342666;ENST00000515496;ENST00000514328;ENST00000394522;ENST00000505990;ENST00000379773;ENST00000508738;ENST00000509594;ENST00000509907;ENST00000505132;ENST00000296402	14	NM_001321576;NM_001321584;NM_001321586;NM_172128;NM_001321590;NM_001321570;NM_001321582;NM_001321587;NM_001321581;NM_001321571;NM_001321569;NM_001221;NM_001321566;NM_001321580;NM_001321573;NM_001321574;NM_001321588;NM_001321589;NM_001321579;NM_001321591;NM_172114;NM_001321577;NM_001321575;NM_001321583;NM_001321572;NM_001321567;NM_001321568;NM_172115;NM_172129;NM_001321578;NM_001321585;NM_00132159…	Cluster001
CAMKK1	CAMKK1	CAMKKA;DKFZp761M0423;MGC34095	calcium/calmodulin dependent protein kinase kinase 1 [Source:HGNC Symbol;Acc:HGNC:1469]	ENSG00000126461	ENST00000381769;ENST00000348335;ENST00000158166;ENST00000573483	4	NM_172206;NM_032294;NM_172207	Cluster001
CARD9	CARD9	No Class	caspase recruitment domain family member 9 [Source:HGNC Symbol;Acc:HGNC:16391]	ENSG00000175066	ENST00000481053;ENST00000460290;ENST00000371732;ENST00000371734;ENST00000485975;ENST00000489932;ENST00000556340;ENST00000641290	8	NM_052813;NM_052814	Cluster001
CARMIL1	CARMIL1	CARMIL;dJ501N12.1;FLJ20048;LRRC16;LRRC16A	capping protein regulator and myosin 1 linker 1 [Source:HGNC Symbol;Acc:HGNC:21581]	ENSG00000115255	ENST00000461945;ENST00000329474;ENST00000497227;ENST00000635618;ENST00000476458	5	NM_017640;NM_001173977	Cluster001
CARNMT1	CARNMT1	C9orf41;FLJ25795	carnosine N-methyltransferase 1 [Source:HGNC Symbol;Acc:HGNC:23435]	ENSG00000196152	ENST00000376834;ENST00000451153;ENST00000376830	3	NM_152420;NM_001320497	Cluster001
CARS2	CARS2	FLJ12118	cysteinyl-tRNA synthetase 2, mitochondrial [Source:HGNC Symbol;Acc:HGNC:25695]	ENSG00000075790	ENST00000541239;ENST00000540006;ENST00000375781;ENST00000257347;ENST00000535516;ENST00000537802;ENST00000481787;ENST00000542774;ENST00000487253;ENST00000471986;ENST00000480437;ENST00000535615;ENST00000620794;ENST00000535398;ENST00000540215;ENST00000543487;ENST00000541362;ENST00000537386;ENST00000545506;ENST00000537404;ENST00000539405;ENST00000537743;ENST00000465145;ENST00000539269;ENST00000544488…	33	NM_001352252;NM_024537	Cluster001
CASS4	CASS4	C20orf32;HEFL;HEPL	Cas scaffold protein family member 4 [Source:HGNC Symbol;Acc:HGNC:15878]	ENSG00000170955	ENST00000360314;ENST00000679887;ENST00000434344;ENST00000497244;ENST00000679529	5	NM_001164116;NM_020356;NM_001164115;NM_001164114	Cluster001
CAT	CAT	No Class	catalase [Source:HGNC Symbol;Acc:HGNC:1516]	ENSG00000111786	ENST00000241052;ENST00000650153;ENST00000528104;ENST00000530343;ENST00000525707;ENST00000534710	6	NM_001752	Cluster001
CATSPER1	CATSPER1	CATSPER	cation channel sperm associated 1 [Source:HGNC Symbol;Acc:HGNC:17116]	ENSG00000148842	ENST00000312106;ENST00000529244	2	NM_053054	Cluster001
CCDC102B	CCDC102B	ACY1L;AN;C18orf14;FLJ23594;HsT1731	coiled-coil domain containing 102B [Source:HGNC Symbol;Acc:HGNC:26295]	ENSG00000088256	ENST00000582077;ENST00000578970;ENST00000582371;ENST00000584775;ENST00000580292;ENST00000360242;ENST00000581520;ENST00000577772;ENST00000584156;ENST00000577800;ENST00000581103	11	NM_001093729;NM_024781	Cluster001
CCDC106	CCDC106	HSU79303	coiled-coil domain containing 106 [Source:HGNC Symbol;Acc:HGNC:30181]	ENSG00000100147	ENST00000592996;ENST00000593069;ENST00000308964;ENST00000587213;ENST00000586790;ENST00000588740;ENST00000591578;ENST00000586864;ENST00000591241	9	NM_001370467;NM_013301;NM_001370469;NM_001370468;NM_001370470;NM_001370471	Cluster001
CCDC112	CCDC112	MGC39633	coiled-coil domain containing 112 [Source:HGNC Symbol;Acc:HGNC:28599]	ENSG00000143669	ENST00000379611;ENST00000512261;ENST00000506442;ENST00000395557;ENST00000502975;ENST00000513730;ENST00000503027	7	NM_001375896;NM_001040440;NM_001375897;NM_001375898;NM_001375899;NM_152549	Cluster001
CCDC15	CCDC15	FLJ13215	coiled-coil domain containing 15 [Source:HGNC Symbol;Acc:HGNC:25798]	ENSG00000169862	ENST00000529051;ENST00000344762;ENST00000530061;ENST00000524471	4	NM_025004	Cluster001
CCDC162P	CCDC162P	bA425D10.3;bA425D10.7;bA487F23.3;C6orf183;C6orf184;C6orf185;CCDC162	coiled-coil domain containing 162, pseudogene [Source:HGNC Symbol;Acc:HGNC:21565]	ENSG00000008869	ENST00000640755;ENST00000640771;ENST00000368966;ENST00000453496;ENST00000615766;ENST00000514758;ENST00000429614;ENST00000422819;ENST00000638844;ENST00000508210;ENST00000506861;ENST00000368965;ENST00000473454;ENST00000440451;ENST00000621947	15	No Class	Cluster001
CCDC22	CCDC22	CXorf37;JM1	coiled-coil domain containing 22 [Source:HGNC Symbol;Acc:HGNC:28909]	ENSG00000198700	ENST00000376227;ENST00000496651;ENST00000490300	3	NM_014008	Cluster001
CCDC34	CCDC34	L15;NY-REN-41;RAMA3	coiled-coil domain containing 34 [Source:HGNC Symbol;Acc:HGNC:25079]	ENSG00000134755	ENST00000529615;ENST00000328697;ENST00000317945	3	NM_030771;NM_080654	Cluster001
CCDC58	CCDC58	FLJ33273	coiled-coil domain containing 58 [Source:HGNC Symbol;Acc:HGNC:31136]	ENSG00000071243	ENST00000291458;ENST00000497726;ENST00000466854;ENST00000460810;ENST00000479899;ENST00000479414;ENST00000498466	7	NM_001017928;NM_001308326	Cluster001
CCDC78	CCDC78	C16orf25;FLJ34512	coiled-coil domain containing 78 [Source:HGNC Symbol;Acc:HGNC:14153]	ENSG00000243207	ENST00000485091;ENST00000463539;ENST00000345165;ENST00000482878;ENST00000293889;ENST00000478979;ENST00000481804;ENST00000466708;ENST00000482152;ENST00000538176;ENST00000439619;ENST00000460023;ENST00000423653;ENST00000544996;ENST00000471861;ENST00000474647;ENST00000650995	17	NM_001378033;NM_001378031;NM_001378030;NM_001031737	Cluster001
CCDC86	CCDC86	MGC2574	coiled-coil domain containing 86 [Source:HGNC Symbol;Acc:HGNC:28359]	ENSG00000042062	ENST00000227520;ENST00000535217;ENST00000649393;ENST00000545580	4	NM_024098	Cluster001
CCND2	CCND2	No Class	cyclin D2 [Source:HGNC Symbol;Acc:HGNC:1583]	ENSG00000143493	ENST00000676411;ENST00000676279;ENST00000536537;ENST00000675880;ENST00000261254;ENST00000675468;ENST00000536795;ENST00000541542	8	NM_001759	Cluster001
CCNH	CCNH	CycH;p34;p37	cyclin H [Source:HGNC Symbol;Acc:HGNC:1594]	ENSG00000133997	ENST00000645953;ENST00000646883;ENST00000607486;ENST00000505587;ENST00000510921;ENST00000508855;ENST00000256897;ENST00000504878;ENST00000511207;ENST00000504115;ENST00000513499;ENST00000510020;ENST00000505230	13	NM_001363539;NM_001364076;NM_001364075;NM_001239;NM_001199189	Cluster001
CCNQ	CCNQ	CycM;FAM58A	cyclin Q [Source:HGNC Symbol;Acc:HGNC:28434]	ENSG00000176890	ENST00000576892;ENST00000614851;ENST00000440428;ENST00000620088;ENST00000621629;ENST00000429336;ENST00000614850;ENST00000621817;ENST00000482182	9	NM_152274;NM_001130997	Cluster001
CCNY	CCNY	C10orf9;CBCP1;CFP1	cyclin Y [Source:HGNC Symbol;Acc:HGNC:23354]	ENSG00000113615	ENST00000490012;ENST00000374706;ENST00000493157;ENST00000374704;ENST00000492478;ENST00000470025;ENST00000465416;ENST00000497692;ENST00000265375;ENST00000339497	10	NM_181698;NM_145012;NM_001282853;NM_001282854;NM_001282852	Cluster001
CCT2	CCT2	Cctb	chaperonin containing TCP1 subunit 2 [Source:HGNC Symbol;Acc:HGNC:1615]	ENSG00000146535	ENST00000299300;ENST00000546859;ENST00000549933;ENST00000550455;ENST00000550638;ENST00000551620;ENST00000551899;ENST00000544368;ENST00000550010;ENST00000543146;ENST00000548787;ENST00000546850;ENST00000553169;ENST00000550653	14	NM_006431;NM_001198842	Cluster001
CCT5	CCT5	KIAA0098	chaperonin containing TCP1 subunit 5 [Source:HGNC Symbol;Acc:HGNC:1618]	ENSG00000106588	ENST00000280326;ENST00000503026;ENST00000515390;ENST00000511700;ENST00000508451;ENST00000510326;ENST00000512975;ENST00000423695;ENST00000503454;ENST00000515676;ENST00000506600;ENST00000514674;ENST00000509846;ENST00000511995;ENST00000625723	15	NM_012073;NM_001306153;NM_001306154;NM_001306156;NM_001306155	Cluster001
CCT6A	CCT6A	CCT6;Cctz;HTR3;TCP20;TCPZ;TTCP20	chaperonin containing TCP1 subunit 6A [Source:HGNC Symbol;Acc:HGNC:1620]	ENSG00000105254	ENST00000275603;ENST00000335503;ENST00000493855;ENST00000482776;ENST00000492618;ENST00000466572;ENST00000462133;ENST00000494736;ENST00000466479	9	NM_001762;NM_001009186	Cluster001
CD151	CD151	PETA-3;RAPH;SFA-1;TSPAN24	CD151 molecule (Raph blood group) [Source:HGNC Symbol;Acc:HGNC:1630]	ENSG00000140941	ENST00000524748;ENST00000642413;ENST00000530155;ENST00000397420;ENST00000397421;ENST00000322008;ENST00000525718;ENST00000529810;ENST00000645878;ENST00000526693;ENST00000525333;ENST00000525868;ENST00000531999;ENST00000532045;ENST00000527341;ENST00000526661;ENST00000530726;ENST00000528011;ENST00000528867;ENST00000530320;ENST00000526439;ENST00000532075;ENST00000525181	23	NM_004357;NM_139030;NM_001039490;NM_139029	Cluster001
CD180	CD180	LY64;Ly78;RP105	CD180 molecule [Source:HGNC Symbol;Acc:HGNC:6726]	ENSG00000175104	ENST00000256447;ENST00000515027	2	NM_005582	Cluster001
CD1A	CD1A	CD1	CD1a molecule [Source:HGNC Symbol;Acc:HGNC:1634]	ENSG00000184925	ENST00000289429	1	NM_001320652;NM_001763	Cluster001
CD22	CD22	SIGLEC-2;SIGLEC2	CD22 molecule [Source:HGNC Symbol;Acc:HGNC:1643]	ENSG00000176438	ENST00000598537;ENST00000601414;ENST00000595419;ENST00000599717;ENST00000600131;ENST00000598138;ENST00000599799;ENST00000595780;ENST00000602224;ENST00000597916;ENST00000596492;ENST00000600905;ENST00000593867;ENST00000601732;ENST00000598028;ENST00000600424;ENST00000599811;ENST00000598815;ENST00000601769;ENST00000536635;ENST00000085219;ENST00000594954;ENST00000601329;ENST00000597433;ENST00000600655…	34	NM_001185099;NM_001771;NM_001185100;NM_001278417;NM_001185101	Cluster001
CD276	CD276	B7-H3;B7H3;B7RP-2	CD276 molecule [Source:HGNC Symbol;Acc:HGNC:19137]	ENSG00000140391	ENST00000567189;ENST00000537340;ENST00000318424;ENST00000558689;ENST00000560786;ENST00000318443;ENST00000561213;ENST00000563584;ENST00000560928;ENST00000561416;ENST00000560995;ENST00000567582;ENST00000561260;ENST00000564751;ENST00000561176;ENST00000557951;ENST00000559073;ENST00000559978;ENST00000559465	19	NM_001329629;NM_025240;NM_001329628;NM_001024736	Cluster001
CD300A	CD300A	CMRF-35-H9;CMRF35H;IGSF12;IRC1;IRC2;Irp60	CD300a molecule [Source:HGNC Symbol;Acc:HGNC:19319]	ENSG00000178719	ENST00000648095;ENST00000360141;ENST00000392625;ENST00000310828;ENST00000361933;ENST00000582319;ENST00000577511	7	NM_001330456;NM_007261;NM_001330457;NM_001256841	Cluster001
CD300C	CD300C	CMRF-35A;CMRF35;CMRF35A;IGSF16;LIR	CD300c molecule [Source:HGNC Symbol;Acc:HGNC:19320]	ENSG00000271254	ENST00000330793	1	NM_006678	Cluster001
CD300LB	CD300LB	CLM7;TREM5	CD300 molecule like family member b [Source:HGNC Symbol;Acc:HGNC:30811]	ENSG00000089639	ENST00000392621;ENST00000314401	2	NM_174892	Cluster001
CD36	CD36	FAT;GP3B;GP4;GPIV;SCARB3	CD36 molecule [Source:HGNC Symbol;Acc:HGNC:1663]	ENSG00000108298	ENST00000435819;ENST00000648416;ENST00000480599;ENST00000309881;ENST00000534394;ENST00000526804;ENST00000478292;ENST00000438020;ENST00000436384;ENST00000428497;ENST00000441109;ENST00000482059;ENST00000394788;ENST00000447544;ENST00000426978;ENST00000413265;ENST00000419819;ENST00000441034;ENST00000464213;ENST00000488048;ENST00000433696;ENST00000432207;ENST00000538969;ENST00000544133	24	NM_001371075;NM_001001547;NM_001371074;NM_001371081;NM_001289911;NM_001371080;NM_001371078;NM_000072;NM_001371079;NM_001371077;NM_001001548;NM_001289908;NM_001127443;NM_001127444;NM_001289909	Cluster001
CD37	CD37	TSPAN26	CD37 molecule [Source:HGNC Symbol;Acc:HGNC:1666]	ENSG00000171867	ENST00000391859;ENST00000597033;ENST00000598095;ENST00000426897;ENST00000595725;ENST00000323906;ENST00000593512;ENST00000597852;ENST00000535669;ENST00000596426;ENST00000598134;ENST00000597602;ENST00000595660;ENST00000594743;ENST00000600121	15	NM_001040031;NM_001774	Cluster001
CD52	CD52	CDW52;EDDM5;HE5	CD52 molecule [Source:HGNC Symbol;Acc:HGNC:1804]	ENSG00000160213	ENST00000492808;ENST00000470468;ENST00000374213	3	NM_001803	Cluster001
CD63	CD63	ME491;MLA1;TSPAN30	CD63 molecule [Source:HGNC Symbol;Acc:HGNC:1692]	ENSG00000011422	ENST00000548898;ENST00000257857;ENST00000420846;ENST00000548117;ENST00000552067;ENST00000548160;ENST00000546939;ENST00000552692;ENST00000549117;ENST00000550050;ENST00000552754;ENST00000550776;ENST00000555199;ENST00000552164;ENST00000551173;ENST00000546457	16	NM_001780;NM_001267698;NM_001257391;NM_001257390;NM_001257400;NM_001257389;NM_001257392;NM_001257401	Cluster001
CD84	CD84	hCD84;mCD84;SLAMF5	CD84 molecule [Source:HGNC Symbol;Acc:HGNC:1704]	ENSG00000008952	ENST00000368054;ENST00000466767;ENST00000368048;ENST00000311224;ENST00000368051;ENST00000360056;ENST00000368047;ENST00000534968	8	NM_003874;NM_001330742;NM_001184879;NM_001184881;NM_001184882	Cluster001
CD9	CD9	BA2;MIC3;MRP-1;P24;TSPAN29	CD9 molecule [Source:HGNC Symbol;Acc:HGNC:1709]	ENSG00000102760	ENST00000382518;ENST00000642746;ENST00000543916;ENST00000538834;ENST00000645368;ENST00000610354;ENST00000677718;ENST00000677585;ENST00000679331;ENST00000677318;ENST00000677572;ENST00000382519;ENST00000546073;ENST00000009180;ENST00000536586;ENST00000538418;ENST00000645565;ENST00000678719;ENST00000382515;ENST00000676788;ENST00000481267;ENST00000676764;ENST00000646407;ENST00000540891;ENST00000676638	25	NM_001330312;NM_001769	Cluster001
CDA	CDA	CDD	cytidine deaminase [Source:HGNC Symbol;Acc:HGNC:1712]	ENSG00000145416	ENST00000461985;ENST00000375071	2	NM_001785	Cluster001
CDC123	CDC123	C10orf7;D123	cell division cycle 123 [Source:HGNC Symbol;Acc:HGNC:16827]	ENSG00000067955	ENST00000429258;ENST00000281141;ENST00000455773;ENST00000467016;ENST00000378900;ENST00000442050;ENST00000498747;ENST00000440613;ENST00000497963	9	NM_006023	Cluster001
CDCA7L	CDCA7L	JPO2;R1;RAM2	cell division cycle associated 7 like [Source:HGNC Symbol;Acc:HGNC:30777]	ENSG00000166508	ENST00000356195;ENST00000488845;ENST00000406877;ENST00000373934;ENST00000435717;ENST00000489669;ENST00000465490;ENST00000457951;ENST00000447180;ENST00000435031	10	NM_001127370;NM_018719;NM_001127371	Cluster001
CDH23	CDH23	CDHR23;DFNB12;USH1D	cadherin related 23 [Source:HGNC Symbol;Acc:HGNC:13733]	ENSG00000186918	ENST00000224721;ENST00000398809;ENST00000461841;ENST00000299366;ENST00000644511;ENST00000616684;ENST00000442677;ENST00000646131;ENST00000643732;ENST00000466757;ENST00000470494;ENST00000398792;ENST00000642965;ENST00000647092;ENST00000398788;ENST00000619887;ENST00000475158	17	NM_022124;NM_052836;NM_001171932;NM_001171931;NM_001171930;NM_001171933;NM_001171934	Cluster001
CDH3	CDH3	CDHP;PCAD	cadherin 3 [Source:HGNC Symbol;Acc:HGNC:1762]	ENSG00000252864	ENST00000565453;ENST00000429102;ENST00000542274;ENST00000264012;ENST00000566808;ENST00000569036;ENST00000567674;ENST00000568292;ENST00000569080;ENST00000569117	10	NM_001317195;NM_001793;NM_001317196	Cluster001
CDIPT	CDIPT	PIS;PIS1	CDP-diacylglycerol--inositol 3-phosphatidyltransferase [Source:HGNC Symbol;Acc:HGNC:1769]	ENSG00000080823	ENST00000219789;ENST00000567459;ENST00000563893;ENST00000561555;ENST00000566113;ENST00000569956;ENST00000570016;ENST00000563415;ENST00000564296;ENST00000562041	10	NM_006319;NM_001286586;NM_001286585	Cluster001
CDK10	CDK10	PISSLRE	cyclin dependent kinase 10 [Source:HGNC Symbol;Acc:HGNC:1770]	ENSG00000164985	ENST00000331006;ENST00000508723;ENST00000505473;ENST00000511415;ENST00000502547;ENST00000353379;ENST00000512912;ENST00000505733;ENST00000510811;ENST00000507205;ENST00000625631;ENST00000472018;ENST00000564192;ENST00000378277;ENST00000514965;ENST00000503560;ENST00000504473;ENST00000568456;ENST00000617879;ENST00000561477;ENST00000567932;ENST00000565470	22	NM_001160367;NM_001098533;NM_052987;NM_052988	Cluster001
CDK20	CDK20	CCRK;p42	cyclin dependent kinase 20 [Source:HGNC Symbol;Acc:HGNC:21420]	ENSG00000234062	ENST00000459720;ENST00000603475;ENST00000336654;ENST00000375883;ENST00000375871;ENST00000605159;ENST00000325303;ENST00000486228;ENST00000604175;ENST00000605591	10	NM_178432;NM_012119;NM_001170640;NM_001170639;NM_001039803	Cluster001
CDK4	CDK4	PSK-J3	cyclin dependent kinase 4 [Source:HGNC Symbol;Acc:HGNC:1773]	ENSG00000137497	ENST00000257904;ENST00000312990;ENST00000552713;ENST00000549606;ENST00000553237;ENST00000546489;ENST00000551888;ENST00000547281;ENST00000550419;ENST00000551800;ENST00000552254;ENST00000551706;ENST00000552388;ENST00000552862;ENST00000547853	15	NM_000075	Cluster001
CDK5	CDK5	PSSALRE	cyclin dependent kinase 5 [Source:HGNC Symbol;Acc:HGNC:1774]	ENSG00000112079	ENST00000485972;ENST00000297518;ENST00000487703;ENST00000476691;ENST00000469108	5	NM_004935;NM_001164410	Cluster001
CEBPA	CEBPA	C/EBP-alpha;CEBP	CCAAT enhancer binding protein alpha [Source:HGNC Symbol;Acc:HGNC:1833]	ENSG00000214022	ENST00000498907	1	NM_001285829;NM_001287435;NM_001287424;NM_004364	Cluster001
CEBPE	CEBPE	CRP1	CCAAT enhancer binding protein epsilon [Source:HGNC Symbol;Acc:HGNC:1836]	ENSG00000249319	ENST00000206513	1	NM_001805	Cluster001
CELF2	CELF2	BRUNOL3;CUGBP2;Etr-3;NAPOR-2	CUGBP Elav-like family member 2 [Source:HGNC Symbol;Acc:HGNC:2550]	ENSG00000178607	ENST00000637215;ENST00000638035;ENST00000636488;ENST00000416382;ENST00000631460;ENST00000633200;ENST00000631816;ENST00000633077;ENST00000632065;ENST00000632728;ENST00000399850;ENST00000417956;ENST00000608830;ENST00000609870;ENST00000609692;ENST00000354897;ENST00000542579	17	NM_001326327;NM_001326320;NM_001326328;NM_001326325;NM_001326326;NM_001025077;NM_001326335;NM_001326337;NM_001326332;NM_001326336;NM_001326331;NM_001326343;NM_001326340;NM_001326345;NM_001326318;NM_001326317;NM_001326324;NM_001326330;NM_001326329;NM_001326334;NM_001326333;NM_001326339;NM_001326338;NM_001326344;NM_001025076;NM_001326349;NM_001326348;NM_001326346;NM_001326347;NM_001083591;NM_001326…	Cluster001
CELSR1	CELSR1	ADGRC1;CDHF9;FMI2;HFMI2;ME2	cadherin EGF LAG seven-pass G-type receptor 1 [Source:HGNC Symbol;Acc:HGNC:1850]	ENSG00000177868	ENST00000262738;ENST00000473624;ENST00000674500;ENST00000674159;ENST00000674423;ENST00000674341;ENST00000468025;ENST00000674379;ENST00000674359;ENST00000674312;ENST00000674315;ENST00000454637;ENST00000497509	13	NM_014246;NM_001378328	Cluster001
CENPB	CENPB	No Class	centromere protein B [Source:HGNC Symbol;Acc:HGNC:1852]	ENSG00000106049	ENST00000379751	1	NM_001810	Cluster001
CENPH	CENPH	No Class	centromere protein H [Source:HGNC Symbol;Acc:HGNC:17268]	ENSG00000107021	ENST00000283006;ENST00000515001;ENST00000513575;ENST00000514753;ENST00000502689;ENST00000510742	6	NM_022909	Cluster001
CENPP	CENPP	CENP-P;RP11-19J3.3	centromere protein P [Source:HGNC Symbol;Acc:HGNC:32933]	ENSG00000108474	ENST00000375587;ENST00000618653;ENST00000375579;ENST00000375576	4	NM_001286969;NM_001012267;NM_001286971	Cluster001
CENPT	CENPT	C16orf56;CENP-T;FLJ13111	centromere protein T [Source:HGNC Symbol;Acc:HGNC:25787]	ENSG00000113734	ENST00000569862;ENST00000562787;ENST00000562513;ENST00000436104;ENST00000565157;ENST00000568495;ENST00000574569;ENST00000563885;ENST00000564817;ENST00000566758;ENST00000564128;ENST00000562947;ENST00000562462;ENST00000565713;ENST00000568069;ENST00000564538;ENST00000566067;ENST00000562338;ENST00000562483;ENST00000568564;ENST00000561593;ENST00000565114;ENST00000567985;ENST00000569094;ENST00000564346…	35	NM_025082	Cluster001
CENPV	CENPV	CENP-V;p30;PRR6	centromere protein V [Source:HGNC Symbol;Acc:HGNC:29920]	ENSG00000149635	ENST00000472570;ENST00000476243;ENST00000299736;ENST00000482983;ENST00000631687;ENST00000582062;ENST00000584214	7	NM_181716	Cluster001
CENPW	CENPW	C6orf173;CUG2	centromere protein W [Source:HGNC Symbol;Acc:HGNC:21488]	ENSG00000148290	ENST00000368326;ENST00000368325;ENST00000368328	3	NM_001286525;NM_001286524;NM_001012507	Cluster001
CENPX	CENPX	CENP-X;FAAP10;MGC14480;MHF2;STRA13	centromere protein X [Source:HGNC Symbol;Acc:HGNC:11422]	ENSG00000134954	ENST00000579520;ENST00000584600;ENST00000580435;ENST00000306704;ENST00000392359;ENST00000584514;ENST00000584347;ENST00000577379;ENST00000580090;ENST00000583767;ENST00000585091	11	NM_001271007;NM_144998;NM_001271006;NM_001330536	Cluster001
CEP131	CEP131	AZ1;AZI1;KIAA1118	centrosomal protein 131 [Source:HGNC Symbol;Acc:HGNC:29511]	ENSG00000186687	ENST00000374782;ENST00000450824;ENST00000269392;ENST00000570817;ENST00000573053;ENST00000575907;ENST00000571292;ENST00000570482	8	NM_001009811;NM_014984;NM_001319228;NM_001319229	Cluster001
CEP41	CEP41	DKFZp762H1311;FLJ22445;JBTS15;TSGA14	centrosomal protein 41 [Source:HGNC Symbol;Acc:HGNC:12370]	ENSG00000189362	ENST00000223208;ENST00000675649;ENST00000541543;ENST00000675596;ENST00000485736;ENST00000676312;ENST00000675542;ENST00000675168;ENST00000675328;ENST00000674630;ENST00000675813;ENST00000674539;ENST00000676243;ENST00000676115;ENST00000480206;ENST00000675721;ENST00000675962;ENST00000675803;ENST00000484549;ENST00000603513;ENST00000343969;ENST00000675935;ENST00000675563;ENST00000492389;ENST00000675138…	36	NM_018718;NM_001257158;NM_001257159;NM_001257160	Cluster001
CEP78	CEP78	C9orf81;FLJ12643	centrosomal protein 78 [Source:HGNC Symbol;Acc:HGNC:25740]	ENSG00000235363	ENST00000424347;ENST00000645398;ENST00000643347;ENST00000647199;ENST00000645865;ENST00000536374;ENST00000642654;ENST00000643847;ENST00000643499;ENST00000643273;ENST00000476652;ENST00000415759;ENST00000376597;ENST00000277082;ENST00000642669;ENST00000642214;ENST00000644208;ENST00000646288;ENST00000376598;ENST00000647130;ENST00000487108;ENST00000498582;ENST00000459817;ENST00000447629	24	NM_001349840;NM_001330693;NM_001349838;NM_001349839;NM_001330691;NM_032171;NM_001098802;NM_001330694	Cluster001
CEP85	CEP85	CCDC21;DKFZP434L0117	centrosomal protein 85 [Source:HGNC Symbol;Acc:HGNC:25309]	ENSG00000283421	ENST00000640292;ENST00000451429;ENST00000252992;ENST00000480446;ENST00000453146;ENST00000469609;ENST00000468163;ENST00000491670	8	NM_001281517;NM_001319944;NM_022778;NM_001281518	Cluster001
CERS2	CERS2	FLJ10243;LASS2;SP260	ceramide synthase 2 [Source:HGNC Symbol;Acc:HGNC:14076]	ENSG00000214655	ENST00000482825;ENST00000561294;ENST00000560793;ENST00000345896;ENST00000368954;ENST00000460664;ENST00000368949;ENST00000361419;ENST00000559660;ENST00000558062;ENST00000559020;ENST00000421609;ENST00000457392;ENST00000271688	14	NM_022075;NM_181746	Cluster001
CFAP126	CFAP126	C1orf192;Flattop;Fltp	cilia and flagella associated protein 126 [Source:HGNC Symbol;Acc:HGNC:32325]	ENSG00000222182	ENST00000367974	1	NM_001013625	Cluster001
CFAP298	CFAP298	C21orf48;C21orf59;CILD26;FBB18;FLJ20467;Kur	cilia and flagella associated protein 298 [Source:HGNC Symbol;Acc:HGNC:1301]	ENSG00000108509	ENST00000431599;ENST00000290155;ENST00000440966;ENST00000382549;ENST00000425336;ENST00000300260;ENST00000483315;ENST00000458138	8	NM_001350334;NM_021254;NM_001350337;NM_001350336;NM_001350335	Cluster001
CFAP298-TCP10L	CFAP298-TCP10L	C21orf77;FLJ10932;LINC00846	CFAP298-TCP10L readthrough [Source:HGNC Symbol;Acc:HGNC:54636]	ENSG00000168282	ENST00000674122;ENST00000673740;ENST00000674072;ENST00000673633;ENST00000673979;ENST00000673722;ENST00000674123;ENST00000673984;ENST00000674042;ENST00000674025;ENST00000673879;ENST00000673799;ENST00000673985;ENST00000673900;ENST00000673727;ENST00000673694;ENST00000673072;ENST00000673672;ENST00000673807;ENST00000673945;ENST00000553001;ENST00000431216;ENST00000673870	23	NM_001350338	Cluster001
CFL2	CFL2	NEM7	cofilin 2 [Source:HGNC Symbol;Acc:HGNC:1875]	ENSG00000167740	ENST00000298159;ENST00000672517;ENST00000554470;ENST00000673315;ENST00000422678;ENST00000672163;ENST00000555765;ENST00000556161;ENST00000341223	9	NM_138638;NM_001243645;NM_021914	Cluster001
CHAF1A	CHAF1A	CAF-1;CAF1;CAF1B;CAF1P150;MGC71229;P150	chromatin assembly factor 1 subunit A [Source:HGNC Symbol;Acc:HGNC:1910]	ENSG00000214176	ENST00000301280;ENST00000587580;ENST00000585854;ENST00000587739;ENST00000585371;ENST00000587368;ENST00000589648	7	NM_005483	Cluster001
CHCHD10	CHCHD10	C22orf16;MIX17A;N27C7-4	coiled-coil-helix-coiled-coil-helix domain containing 10 [Source:HGNC Symbol;Acc:HGNC:15559]	ENSG00000077380	ENST00000520222;ENST00000401675;ENST00000484558;ENST00000523865;ENST00000517886	5	NM_001301339;NM_213720	Cluster001
CHD1L	CHD1L	ALC1	chromodomain helicase DNA binding protein 1 like [Source:HGNC Symbol;Acc:HGNC:1916]	ENSG00000102030	ENST00000652587;ENST00000652616;ENST00000652161;ENST00000651226;ENST00000650721;ENST00000651207;ENST00000652494;ENST00000651510;ENST00000361293;ENST00000652278;ENST00000622533;ENST00000467213;ENST00000369259;ENST00000369258;ENST00000651410;ENST00000652486;ENST00000651407;ENST00000652346;ENST00000650714;ENST00000651070;ENST00000650828;ENST00000651420;ENST00000652357;ENST00000488864;ENST00000652188…	34	NM_001348455;NM_001348454;NM_001348462;NM_001348460;NM_001348465;NM_001348458;NM_001348457;NM_001348461;NM_001348464;NM_001348459;NM_001348463;NM_001348466;NM_001256337;NM_001348456;NM_001256338;NM_004284;NM_001348451;NM_024568;NM_001256336;NM_001348453;NM_001348452	Cluster001
CHD9	CHD9	BC022889;FLJ12178;KIAA0308	chromodomain helicase DNA binding protein 9 [Source:HGNC Symbol;Acc:HGNC:25701]	ENSG00000064607	ENST00000566029;ENST00000561869;ENST00000565832;ENST00000564582;ENST00000564845;ENST00000563410;ENST00000398510;ENST00000562785;ENST00000564255;ENST00000565803;ENST00000569794;ENST00000565442;ENST00000562791;ENST00000569225;ENST00000219084;ENST00000565119;ENST00000562806;ENST00000564600;ENST00000564641;ENST00000447540;ENST00000615216	21	NM_025134;NM_001352127;NM_001352158;NM_001382353;NM_001382355;NM_001352156;NM_001352157;NM_001382354;NM_001308319	Cluster001
CHN2	CHN2	ARHGAP3;RhoGAP3	chimerin 2 [Source:HGNC Symbol;Acc:HGNC:1944]	ENSG00000142892	ENST00000439384;ENST00000461824;ENST00000474070;ENST00000470261;ENST00000222792;ENST00000409350;ENST00000409964;ENST00000409922;ENST00000412536;ENST00000478128;ENST00000482820;ENST00000483081;ENST00000491856;ENST00000446446;ENST00000412711;ENST00000467441;ENST00000493906;ENST00000410098;ENST00000433720;ENST00000439711;ENST00000421775;ENST00000424025;ENST00000409041;ENST00000495789	24	NM_001293070;NM_004067;NM_001293071;NM_001293072;NM_001039936;NM_001293080;NM_001293073;NM_001293075;NM_001293081;NM_001293079;NM_001293076;NM_001293078;NM_001293077	Cluster001
CHRAC1	CHRAC1	CHRAC15;YCL1	chromatin accessibility complex subunit 1 [Source:HGNC Symbol;Acc:HGNC:13544]	ENSG00000094880	ENST00000519533;ENST00000220913;ENST00000518971;ENST00000519618;ENST00000523569	5	NM_017444	Cluster001
CHST13	CHST13	C4ST3	carbohydrate sulfotransferase 13 [Source:HGNC Symbol;Acc:HGNC:21755]	ENSG00000257629	ENST00000319340;ENST00000615522	2	NM_152889	Cluster001
CIAO1	CIAO1	CIA1;WDR39	cytosolic iron-sulfur assembly component 1 [Source:HGNC Symbol;Acc:HGNC:14280]	ENSG00000178896	ENST00000488633;ENST00000469320;ENST00000272402;ENST00000491394	4	NM_004804	Cluster001
CIAO2A	CIAO2A	CIA2A;FAM96A;FLJ22875	cytosolic iron-sulfur assembly component 2A [Source:HGNC Symbol;Acc:HGNC:26235]	ENSG00000148175	ENST00000558779;ENST00000300030;ENST00000380290;ENST00000559705;ENST00000557835;ENST00000559950	6	NM_032231;NM_001014812;NM_001289108	Cluster001
CIPC	CIPC	KIAA1737	CLOCK interacting pacemaker [Source:HGNC Symbol;Acc:HGNC:20365]	ENSG00000007545	ENST00000361786;ENST00000555437;ENST00000556863;ENST00000555611;ENST00000554658;ENST00000557115;ENST00000554447;ENST00000555200	8	NM_033426	Cluster001
CIZ1	CIZ1	LSFR1;ZNF356	CDKN1A interacting zinc finger protein 1 [Source:HGNC Symbol;Acc:HGNC:16744]	ENSG00000162604	ENST00000651955;ENST00000471773;ENST00000485862;ENST00000372954;ENST00000372938;ENST00000393608;ENST00000357558;ENST00000538431;ENST00000461765;ENST00000629610;ENST00000277465;ENST00000372948;ENST00000634901;ENST00000415526;ENST00000471839;ENST00000491487;ENST00000485001;ENST00000476727;ENST00000476541;ENST00000475471;ENST00000476239;ENST00000488559;ENST00000467178;ENST00000491954;ENST00000498156…	29	NM_001131018;NM_012127;NM_001131016;NM_001257975;NM_001257976;NM_001131015;NM_001131017	Cluster001
CKAP2	CKAP2	FLJ10749;LB1;se20-10;TMAP	cytoskeleton associated protein 2 [Source:HGNC Symbol;Acc:HGNC:1990]	ENSG00000184903	ENST00000468284;ENST00000378034;ENST00000258607;ENST00000378037;ENST00000490903;ENST00000480747;ENST00000459902	7	NM_001286687;NM_018204;NM_001098525;NM_001286686	Cluster001
CKLF	CKLF	C32;CKLF1;CKLF3;CKLF4;HSPC224;UCK-1	chemokine like factor [Source:HGNC Symbol;Acc:HGNC:13253]	ENSG00000075336	ENST00000534692;ENST00000345436;ENST00000351137;ENST00000362093;ENST00000526149;ENST00000264001;ENST00000417030;ENST00000563092	8	NM_181641;NM_181640;NM_016326;NM_016951;NM_001040138	Cluster001
CLCN6	CLCN6	CLC-6;KIAA0046	chloride voltage-gated channel 6 [Source:HGNC Symbol;Acc:HGNC:2024]	ENSG00000105552	ENST00000346436;ENST00000376497;ENST00000400892;ENST00000376496;ENST00000376490;ENST00000376491;ENST00000376492;ENST00000494028;ENST00000446542;ENST00000312413	10	NM_001286;NM_001256959	Cluster001
CLEC17A	CLEC17A	FLJ45910	C-type lectin domain containing 17A [Source:HGNC Symbol;Acc:HGNC:34520]	ENSG00000198300	ENST00000547437;ENST00000417570;ENST00000339847;ENST00000551730	4	NM_207390;NM_001204118	Cluster001
CLEC7A	CLEC7A	CD369;CLECSF12;dectin-1;hDectin-1;SCARE2	C-type lectin domain containing 7A [Source:HGNC Symbol;Acc:HGNC:14558]	ENSG00000006652	ENST00000353231;ENST00000534609;ENST00000529761;ENST00000298523;ENST00000396484;ENST00000304084;ENST00000465100;ENST00000349926;ENST00000533022;ENST00000531192;ENST00000528799;ENST00000310002;ENST00000525605	13	NM_022570;NM_197949;NM_197950;NM_197947;NM_197948;NM_197954	Cluster001
CLN6	CLN6	FLJ20561;HsT18960;nclf	CLN6 transmembrane ER protein [Source:HGNC Symbol;Acc:HGNC:2077]	ENSG00000133597	ENST00000249806;ENST00000638076;ENST00000636964;ENST00000565471;ENST00000637329;ENST00000567060;ENST00000566347;ENST00000538696;ENST00000635747;ENST00000637494;ENST00000638144;ENST00000636212;ENST00000636674;ENST00000637823;ENST00000637450;ENST00000637667;ENST00000564752;ENST00000563917;ENST00000636314;ENST00000637223;ENST00000564846;ENST00000636020;ENST00000635754;ENST00000569336;ENST00000636876	25	NM_017882	Cluster001
CLTC	CLTC	CLTCL2;Hc	clathrin heavy chain [Source:HGNC Symbol;Acc:HGNC:2092]	ENSG00000250644	ENST00000393043;ENST00000269122;ENST00000580081;ENST00000579456;ENST00000584313;ENST00000585198;ENST00000472129;ENST00000483176;ENST00000466513;ENST00000579815;ENST00000496076;ENST00000472651;ENST00000475458;ENST00000498711;ENST00000621829	15	NM_004859;NM_001288653	Cluster001
CLUH	CLUH	CLU1;KIAA0664	clustered mitochondria homolog [Source:HGNC Symbol;Acc:HGNC:29094]	ENSG00000165156	ENST00000435359;ENST00000574426;ENST00000570628;ENST00000651024;ENST00000575014;ENST00000574210;ENST00000572014;ENST00000574166;ENST00000573641;ENST00000575624;ENST00000572129;ENST00000571539;ENST00000576885;ENST00000576309;ENST00000571566	15	NM_001366662;NM_015229;NM_001366661	Cluster001
CLYBL	CLYBL	CLB	citramalyl-CoA lyase [Source:HGNC Symbol;Acc:HGNC:18355]	ENSG00000103932	ENST00000376355;ENST00000376354;ENST00000339105;ENST00000416504;ENST00000443887;ENST00000419700;ENST00000425186	7	NM_206808	Cluster001
CMAHP	CMAHP	CMAH	cytidine monophospho-N-acetylneuraminic acid hydroxylase, pseudogene [Source:HGNC Symbol;Acc:HGNC:2098]	ENSG00000076003	ENST00000424868;ENST00000471416;ENST00000643807;ENST00000377989;ENST00000493257;ENST00000377993;ENST00000490939;ENST00000493981;ENST00000642554;ENST00000458373;ENST00000643481;ENST00000462823;ENST00000643656;ENST00000413898;ENST00000647050;ENST00000646922;ENST00000646724	17	No Class	Cluster001
CMC4	CMC4	MTCP1;MTCP1NB;p8;P8MTCP1	C-X9-C motif containing 4 [Source:HGNC Symbol;Acc:HGNC:35428]	ENSG00000163877	ENST00000369484;ENST00000369479	2	NM_001018024	Cluster001
CMPK1	CMPK1	CMPK;UMP-CMPK	cytidine/uridine monophosphate kinase 1 [Source:HGNC Symbol;Acc:HGNC:18170]	ENSG00000130638	ENST00000371873;ENST00000371871;ENST00000471289;ENST00000450808;ENST00000371870	5	NM_016308;NM_001366135;NM_001136140	Cluster001
CMSS1	CMSS1	C3orf26;MGC4308	cms1 ribosomal small subunit homolog [Source:HGNC Symbol;Acc:HGNC:28666]	ENSG00000125817	ENST00000421999;ENST00000463526;ENST00000491299;ENST00000496116;ENST00000489081;ENST00000478909;ENST00000497345;ENST00000479555;ENST00000494412	9	NM_032359;NM_001167924	Cluster001
CMTM3	CMTM3	BNAS2;CKLFSF3;FLJ31762	CKLF like MARVEL transmembrane domain containing 3 [Source:HGNC Symbol;Acc:HGNC:19174]	ENSG00000175592	ENST00000563672;ENST00000424011;ENST00000562357;ENST00000562707;ENST00000361909;ENST00000460097;ENST00000565666;ENST00000567572;ENST00000564060;ENST00000565922;ENST00000566756;ENST00000565003;ENST00000568477;ENST00000566121;ENST00000564247	15	NM_144601;NM_001363923;NM_001363918;NM_181553	Cluster001
CMTM7	CMTM7	CKLFSF7;FLJ30992	CKLF like MARVEL transmembrane domain containing 7 [Source:HGNC Symbol;Acc:HGNC:19178]	ENSG00000140455	ENST00000334983;ENST00000349718;ENST00000454304;ENST00000465248;ENST00000487007;ENST00000464689	6	NM_138410;NM_181472	Cluster001
CMTM8	CMTM8	CKLFSF8	CKLF like MARVEL transmembrane domain containing 8 [Source:HGNC Symbol;Acc:HGNC:19179]	ENSG00000185220	ENST00000458535;ENST00000307526	2	NM_001320308;NM_178868	Cluster001
CNIH3	CNIH3	CNIH-3;FLJ38993	cornichon family AMPA receptor auxiliary protein 3 [Source:HGNC Symbol;Acc:HGNC:26802]	ENSG00000204237	ENST00000471578;ENST00000483512;ENST00000498126;ENST00000496372;ENST00000470602;ENST00000498382;ENST00000478120;ENST00000481095;ENST00000470788;ENST00000489556;ENST00000496277;ENST00000492470;ENST00000479227;ENST00000272133	14	NM_001322302;NM_001322304;NM_001322303;NM_152495;NM_001322305	Cluster001
CNTRL	CNTRL	CEP1;CEP110	centriolin [Source:HGNC Symbol;Acc:HGNC:1858]	ENSG00000139505	ENST00000373865;ENST00000373855;ENST00000468952;ENST00000373851;ENST00000373850;ENST00000373847;ENST00000431571;ENST00000373845;ENST00000373844;ENST00000491018	10	NM_001369896;NM_007018;NM_001369895;NM_001369893;NM_001369894;NM_001330762;NM_001369892	Cluster001
COA4	COA4	CHCHD8;CMC3;E2IG2	cytochrome c oxidase assembly factor 4 homolog [Source:HGNC Symbol;Acc:HGNC:24604]	ENSG00000100288	ENST00000355693;ENST00000545127;ENST00000541455;ENST00000537289;ENST00000544575;ENST00000537581	6	NM_016565	Cluster001
COA7	COA7	C1orf163;FLJ12439;RESA1;SELRC1	cytochrome c oxidase assembly factor 7 (putative) [Source:HGNC Symbol;Acc:HGNC:25716]	ENSG00000182359	ENST00000371538;ENST00000486918	2	NM_023077	Cluster001
COG2	COG2	LDLC	component of oligomeric golgi complex 2 [Source:HGNC Symbol;Acc:HGNC:6546]	ENSG00000177963	ENST00000366669;ENST00000494371;ENST00000468893;ENST00000473671;ENST00000366668;ENST00000534989;ENST00000482012;ENST00000490900;ENST00000478710	9	NM_007357;NM_001145036	Cluster001
COLGALT1	COLGALT1	FLJ22329;GLT25D1	collagen beta(1-O)galactosyltransferase 1 [Source:HGNC Symbol;Acc:HGNC:26182]	ENSG00000161955	ENST00000252599;ENST00000600474;ENST00000601354;ENST00000597147;ENST00000597075;ENST00000593832	6	NM_024656	Cluster001
COMMD10	COMMD10	PTD002	COMM domain containing 10 [Source:HGNC Symbol;Acc:HGNC:30201]	ENSG00000154144	ENST00000274458;ENST00000507356;ENST00000515539;ENST00000506589;ENST00000508250;ENST00000503424;ENST00000632434	7	NM_016144;NM_001308080	Cluster001
COMMD6	COMMD6	Acrg	COMM domain containing 6 [Source:HGNC Symbol;Acc:HGNC:24015]	ENSG00000095139	ENST00000377615;ENST00000483290;ENST00000377619;ENST00000486516;ENST00000355801;ENST00000497707;ENST00000377612;ENST00000460675;ENST00000464050;ENST00000477377;ENST00000471682;ENST00000626103	12	NM_203495;NM_001287394;NM_001287393;NM_001287392;NM_203497	Cluster001
COMMD8	COMMD8	FLJ20502	COMM domain containing 8 [Source:HGNC Symbol;Acc:HGNC:26036]	ENSG00000070759	ENST00000381571;ENST00000509220	2	NM_001329668;NM_017845	Cluster001
COMMD9	COMMD9	FLJ31106;HSPC166	COMM domain containing 9 [Source:HGNC Symbol;Acc:HGNC:25014]	ENSG00000137198	ENST00000355500;ENST00000263401;ENST00000533308;ENST00000452374;ENST00000532705;ENST00000533643;ENST00000528608;ENST00000526789	8	NM_014186;NM_001307937;NM_001101653;NM_001307932	Cluster001
COMT	COMT	No Class	catechol-O-methyltransferase [Source:HGNC Symbol;Acc:HGNC:2228]	ENSG00000044115	ENST00000676678;ENST00000403184;ENST00000361682;ENST00000403710;ENST00000407537;ENST00000467943;ENST00000678868;ENST00000678769;ENST00000428707;ENST00000412786;ENST00000207636;ENST00000406520;ENST00000678255;ENST00000449653;ENST00000677397;ENST00000678240;ENST00000677675;ENST00000493893;ENST00000678945;ENST00000677564;ENST00000677470	21	NM_001362828;NM_000754;NM_001135161;NM_001135162;NM_007310	Cluster001
COMTD1	COMTD1	FLJ23841	catechol-O-methyltransferase domain containing 1 [Source:HGNC Symbol;Acc:HGNC:26309]	ENSG00000196678	ENST00000372538;ENST00000460899;ENST00000494596;ENST00000470947;ENST00000469299;ENST00000490521;ENST00000491270	7	NM_144589	Cluster001
COPG2	COPG2	2-COP	COPI coat complex subunit gamma 2 [Source:HGNC Symbol;Acc:HGNC:2237]	ENSG00000104341	ENST00000425248;ENST00000617523;ENST00000330992	3	NM_012133;NM_001290033	Cluster001
COPRS	COPRS	C17orf79;COPR5;HSA272196;TTP1	coordinator of PRMT5 and differentiation stimulator [Source:HGNC Symbol;Acc:HGNC:28848]	ENSG00000095787	ENST00000302362;ENST00000378634;ENST00000496655;ENST00000579984;ENST00000579741	5	NM_018405;NM_001330176	Cluster001
COPS3	COPS3	CSN3;SGN3	COP9 signalosome subunit 3 [Source:HGNC Symbol;Acc:HGNC:2239]	ENSG00000103415	ENST00000268717;ENST00000539941;ENST00000486032;ENST00000579716;ENST00000578317;ENST00000439936;ENST00000463097;ENST00000471414;ENST00000486810;ENST00000577210;ENST00000417352;ENST00000584216;ENST00000583160;ENST00000492672;ENST00000477299;ENST00000577246;ENST00000495640;ENST00000462236	18	NM_001316355;NM_003653;NM_001316358;NM_001316356;NM_001316357;NM_001316354;NM_001199125	Cluster001
COPS6	COPS6	CSN6;MOV34-34KD	COP9 signalosome subunit 6 [Source:HGNC Symbol;Acc:HGNC:21749]	ENSG00000047315	ENST00000465027;ENST00000303904;ENST00000419210;ENST00000418625;ENST00000472107;ENST00000468499;ENST00000496358;ENST00000474823;ENST00000426712;ENST00000483891	10	NM_006833	Cluster001
COPS7A	COPS7A	CSN7A	COP9 signalosome subunit 7A [Source:HGNC Symbol;Acc:HGNC:16758]	ENSG00000129518	ENST00000626119;ENST00000455113;ENST00000542150;ENST00000543155;ENST00000229251;ENST00000539735;ENST00000543170;ENST00000538410;ENST00000540408;ENST00000537022;ENST00000543939;ENST00000538375;ENST00000544725;ENST00000534947;ENST00000536872;ENST00000546229;ENST00000541866;ENST00000534877;ENST00000538753;ENST00000543537;ENST00000544316;ENST00000542630	22	NM_001164094;NM_016319;NM_001164095;NM_001164093	Cluster001
COQ3	COQ3	bA9819.1	coenzyme Q3, methyltransferase [Source:HGNC Symbol;Acc:HGNC:18175]	ENSG00000105514	ENST00000254759;ENST00000369240;ENST00000479163	3	NM_017421	Cluster001
CORO1B	CORO1B	coronin-2	coronin 1B [Source:HGNC Symbol;Acc:HGNC:2253]	ENSG00000164329	ENST00000341356;ENST00000616321;ENST00000393893;ENST00000537042;ENST00000539724;ENST00000539970;ENST00000627576;ENST00000453768;ENST00000545736;ENST00000545016	10	NM_020441;NM_001018070	Cluster001
CORO1C	CORO1C	coronin-3;HCRNN4	coronin 1C [Source:HGNC Symbol;Acc:HGNC:2254]	ENSG00000122705	ENST00000261401;ENST00000420959;ENST00000541050;ENST00000546705;ENST00000549384;ENST00000421578;ENST00000550542;ENST00000549772;ENST00000549387;ENST00000552030;ENST00000547361;ENST00000552871;ENST00000547294;ENST00000550032;ENST00000551550;ENST00000546571;ENST00000551044;ENST00000547170;ENST00000551059	19	NM_014325;NM_001105237;NM_001276471	Cluster001
CORO2A	CORO2A	IR10;WDR2	coronin 2A [Source:HGNC Symbol;Acc:HGNC:2255]	ENSG00000188130	ENST00000343933;ENST00000375077	2	NM_003389;NM_052820	Cluster001
COTL1	COTL1	CLP	coactosin like F-actin binding protein 1 [Source:HGNC Symbol;Acc:HGNC:18304]	ENSG00000099860	ENST00000262428;ENST00000567278;ENST00000564057;ENST00000561707;ENST00000564662;ENST00000567786	6	NM_021149	Cluster001
COX11	COX11	COX11P	cytochrome c oxidase copper chaperone COX11 [Source:HGNC Symbol;Acc:HGNC:2261]	ENSG00000235241	ENST00000576370;ENST00000576084;ENST00000572088;ENST00000573912;ENST00000572558;ENST00000574821;ENST00000574989;ENST00000299335;ENST00000571584	9	NM_001162862;NM_001162861;NM_004375;NM_001321518	Cluster001
COX5A	COX5A	No Class	cytochrome c oxidase subunit 5A [Source:HGNC Symbol;Acc:HGNC:2267]	ENSG00000125835	ENST00000322347;ENST00000562233;ENST00000567270;ENST00000568783;ENST00000568517;ENST00000564811	6	NM_004255	Cluster001
CPPED1	CPPED1	CSTP1;FLJ11151	calcineurin like phosphoesterase domain containing 1 [Source:HGNC Symbol;Acc:HGNC:25632]	ENSG00000066654	ENST00000381774;ENST00000433677;ENST00000261660;ENST00000539677	4	NM_018340;NM_001099455	Cluster001
CPSF1	CPSF1	CPSF160	cleavage and polyadenylation specific factor 1 [Source:HGNC Symbol;Acc:HGNC:2324]	ENSG00000145545	ENST00000531480;ENST00000531727;ENST00000616140;ENST00000620219;ENST00000532725;ENST00000526271;ENST00000532935;ENST00000531042;ENST00000529288;ENST00000527827;ENST00000527916;ENST00000533492;ENST00000532560;ENST00000622776	14	NM_013291	Cluster001
CPSF3	CPSF3	CPSF-73;CPSF73;YSH1	cleavage and polyadenylation specific factor 3 [Source:HGNC Symbol;Acc:HGNC:2326]	ENSG00000182568	ENST00000238112;ENST00000475482;ENST00000460593;ENST00000489629;ENST00000489403	5	NM_001321836;NM_016207;NM_001321834;NM_001321833;NM_001321835	Cluster001
CPT1A	CPT1A	CPT1;CPT1-L;L-CPT1	carnitine palmitoyltransferase 1A [Source:HGNC Symbol;Acc:HGNC:2328]	ENSG00000114520	ENST00000540367;ENST00000376618;ENST00000265641;ENST00000539743;ENST00000537756;ENST00000538994;ENST00000565318;ENST00000569129;ENST00000561996	9	NM_001031847;NM_001876	Cluster001
CRABP2	CRABP2	CRABP-II	cellular retinoic acid binding protein 2 [Source:HGNC Symbol;Acc:HGNC:2339]	ENSG00000049860	ENST00000368222;ENST00000621784;ENST00000368221;ENST00000368220	4	NM_001878;NM_001199723	Cluster001
CRCP	CRCP	C17;CGRP-RCP;POLR3I;RCP;RCP9	CGRP receptor component [Source:HGNC Symbol;Acc:HGNC:17888]	ENSG00000186834	ENST00000360415;ENST00000395326;ENST00000431089;ENST00000398684;ENST00000338592;ENST00000486848;ENST00000492264	7	NM_014478;NM_001142414;NM_001040648;NM_001040647	Cluster001
CRLS1	CRLS1	C20orf155;CLS1;dJ967N21.6;GCD10	cardiolipin synthase 1 [Source:HGNC Symbol;Acc:HGNC:16148]	ENSG00000164896	ENST00000378863;ENST00000378868;ENST00000609154;ENST00000489345;ENST00000464921;ENST00000478846;ENST00000452938	7	NM_001323562;NM_001323563;NM_019095;NM_001323564;NM_001323561;NM_001127458	Cluster001
CRTAP	CRTAP	CASP;LEPREL3;P3H5	cartilage associated protein [Source:HGNC Symbol;Acc:HGNC:2379]	ENSG00000108679	ENST00000320954;ENST00000449224;ENST00000485310	3	NM_006371	Cluster001
CRYL1	CRYL1	GDH;lambda-CRY;MGC149525;MGC149526	crystallin lambda 1 [Source:HGNC Symbol;Acc:HGNC:18246]	ENSG00000154122	ENST00000643035;ENST00000298248;ENST00000644593;ENST00000644872;ENST00000382812;ENST00000643750;ENST00000644153;ENST00000643887;ENST00000644167;ENST00000480748;ENST00000645525;ENST00000646414	12	NM_015974;NM_001363647	Cluster001
CRYZL2P	CRYZL2P	No Class	crystallin zeta like 2, pseudogene [Source:HGNC Symbol;Acc:HGNC:52164]	ENSG00000228409	ENST00000476232;ENST00000512906;ENST00000462729;ENST00000481349	4	No Class	Cluster001
CSE1L	CSE1L	CAS;CSE1;XPO2	chromosome segregation 1 like [Source:HGNC Symbol;Acc:HGNC:2431]	ENSG00000184281	ENST00000396192;ENST00000262982;ENST00000469700	3	NM_001256135;NM_001362762;NM_001316	Cluster001
CSRP1	CSRP1	CSRP;CYRP;D1S181E	cysteine and glycine rich protein 1 [Source:HGNC Symbol;Acc:HGNC:2469]	ENSG00000140853	ENST00000367306;ENST00000533402;ENST00000527662;ENST00000532313;ENST00000531916;ENST00000532460;ENST00000526256;ENST00000533432;ENST00000530120;ENST00000526723;ENST00000526317;ENST00000524951;ENST00000458271;ENST00000527573;ENST00000529975;ENST00000533188;ENST00000471596;ENST00000481851;ENST00000340006	19	NM_001193572;NM_001193571;NM_001193570;NM_004078	Cluster001
CSTB	CSTB	CST6;EPM1;PME;STFB	cystatin B [Source:HGNC Symbol;Acc:HGNC:2482]	ENSG00000163734	ENST00000639959;ENST00000640406;ENST00000480147;ENST00000675996;ENST00000291568	5	NM_000100	Cluster001
CTBP1	CTBP1	BARS	C-terminal binding protein 1 [Source:HGNC Symbol;Acc:HGNC:2494]	ENSG00000164024	ENST00000382952;ENST00000290921;ENST00000503594;ENST00000514596;ENST00000504092;ENST00000382950;ENST00000510739;ENST00000511907;ENST00000505826;ENST00000514669;ENST00000506180;ENST00000504784;ENST00000514210;ENST00000514495;ENST00000515399;ENST00000513420;ENST00000510568;ENST00000515690;ENST00000629223	19	NM_001377192;NM_001377189;NM_001377193;NM_001377190;NM_001012614;NM_001377187;NM_001377191;NM_001377188;NM_001328;NM_001377186	Cluster001
CTDNEP1	CTDNEP1	DULLARD;HSA011916;NET56	CTD nuclear envelope phosphatase 1 [Source:HGNC Symbol;Acc:HGNC:19085]	ENSG00000149798	ENST00000570828;ENST00000574322;ENST00000573600;ENST00000574205;ENST00000318988;ENST00000572043;ENST00000570484;ENST00000576613;ENST00000575783;ENST00000570385;ENST00000570380;ENST00000571409	12	NM_001143775;NM_015343	Cluster001
CTDSPL	CTDSPL	C3orf8;HYA22;PSR1;RBSP3;SCP3	CTD small phosphatase like [Source:HGNC Symbol;Acc:HGNC:16890]	ENSG00000160602	ENST00000443503;ENST00000273179;ENST00000435525;ENST00000486978;ENST00000310189;ENST00000416688;ENST00000447745;ENST00000436654	8	NM_005808;NM_001008392	Cluster001
CTNNBIP1	CTNNBIP1	ICAT;MGC15093	catenin beta interacting protein 1 [Source:HGNC Symbol;Acc:HGNC:16913]	ENSG00000177646	ENST00000377263;ENST00000400904;ENST00000377258;ENST00000377256	4	NM_001012329;NM_020248	Cluster001
CTPS1	CTPS1	CTPS;GATD5	CTP synthase 1 [Source:HGNC Symbol;Acc:HGNC:2519]	ENSG00000259024	ENST00000480420;ENST00000650070;ENST00000648914;ENST00000649864;ENST00000648020;ENST00000649124;ENST00000498694;ENST00000648801;ENST00000463285;ENST00000470271;ENST00000475060;ENST00000479480;ENST00000372616;ENST00000650634;ENST00000649215;ENST00000486889;ENST00000463423;ENST00000464283	18	NM_001905;NM_001301237	Cluster001
CTU2	CTU2	C16orf84;NCS2	cytosolic thiouridylase subunit 2 [Source:HGNC Symbol;Acc:HGNC:28005]	ENSG00000110799	ENST00000453996;ENST00000564105;ENST00000312060;ENST00000567949;ENST00000565071;ENST00000564921;ENST00000566637;ENST00000564584;ENST00000567316;ENST00000562011	10	NM_001012759;NM_001318513;NM_001012762;NM_001318507	Cluster001
CUEDC1	CUEDC1	No Class	CUE domain containing 1 [Source:HGNC Symbol;Acc:HGNC:31350]	ENSG00000143486	ENST00000577830;ENST00000584746;ENST00000407144;ENST00000577422;ENST00000582951;ENST00000581391;ENST00000577497;ENST00000578357;ENST00000581898;ENST00000585294;ENST00000360238;ENST00000577840;ENST00000577589	13	NM_001271875;NM_001292025	Cluster001
CWC27	CWC27	NY-CO-10;SDCCAG-10;SDCCAG10	CWC27 spliceosome associated cyclophilin [Source:HGNC Symbol;Acc:HGNC:10664]	ENSG00000104679	ENST00000381070;ENST00000508024;ENST00000485990;ENST00000506168;ENST00000545000	5	NM_001297644;NM_005869;NM_001364478;NM_001318000;NM_001297645	Cluster001
CYB5RL	CYB5RL	LOC606495	cytochrome b5 reductase like [Source:HGNC Symbol;Acc:HGNC:32220]	ENSG00000170298	ENST00000287899;ENST00000420054;ENST00000421415;ENST00000490863;ENST00000528287;ENST00000534324;ENST00000493530;ENST00000462299;ENST00000497820	9	NM_001353354;NM_001353353;NM_001031672;NM_001353356	Cluster001
CYFIP1	CYFIP1	KIAA0068;P140SRA-1;SHYC	cytoplasmic FMR1 interacting protein 1 [Source:HGNC Symbol;Acc:HGNC:13759]	ENSG00000120948	ENST00000617928;ENST00000617556;ENST00000619348;ENST00000610365;ENST00000561263;ENST00000557890;ENST00000619290;ENST00000621105;ENST00000612288;ENST00000622576;ENST00000621036;ENST00000613006;ENST00000611832;ENST00000619037	14	NM_001324119;NM_001324120;NM_001324125;NM_001324124;NM_001324126;NM_014608;NM_001324123;NM_001324122;NM_001033028;NM_001287810	Cluster001
CYP27A1	CYP27A1	CP27;CTX;CYP27	cytochrome P450 family 27 subfamily A member 1 [Source:HGNC Symbol;Acc:HGNC:2605]	ENSG00000147604	ENST00000494263;ENST00000258415;ENST00000445971;ENST00000466602;ENST00000411688	5	NM_000784	Cluster001
CYTH4	CYTH4	CYT4;cytohesin-4;PSCD4	cytohesin 4 [Source:HGNC Symbol;Acc:HGNC:9505]	ENSG00000114784	ENST00000457992;ENST00000248901;ENST00000402997;ENST00000405206;ENST00000469886;ENST00000462927;ENST00000480510;ENST00000439667;ENST00000467664;ENST00000447919;ENST00000446506	11	NM_001318024;NM_013385	Cluster001
DAB2	DAB2	DOC-2	DAB adaptor protein 2 [Source:HGNC Symbol;Acc:HGNC:2662]	ENSG00000134440	ENST00000339788;ENST00000320816;ENST00000509337;ENST00000502879;ENST00000512525;ENST00000505968;ENST00000507539;ENST00000511792;ENST00000503513;ENST00000515700;ENST00000513052;ENST00000515269;ENST00000511536;ENST00000509457;ENST00000502388;ENST00000507990;ENST00000545653	17	NM_001343;NM_001244871	Cluster001
DARS2	DARS2	FLJ10514;mtAspRS	aspartyl-tRNA synthetase 2, mitochondrial [Source:HGNC Symbol;Acc:HGNC:25538]	ENSG00000163815	ENST00000648960;ENST00000648807;ENST00000647788;ENST00000649067;ENST00000647730;ENST00000649689;ENST00000648271;ENST00000647645;ENST00000471476;ENST00000648055;ENST00000650297;ENST00000648458;ENST00000649106	13	NM_001365212;NM_018122;NM_001365213	Cluster001
DAZAP1	DAZAP1	MGC19907	DAZ associated protein 1 [Source:HGNC Symbol;Acc:HGNC:2683]	ENSG00000134255	ENST00000336761;ENST00000233078;ENST00000592522;ENST00000586579;ENST00000587079;ENST00000592453;ENST00000590419;ENST00000587833;ENST00000589484;ENST00000585485;ENST00000589874	11	NM_170711;NM_018959;NM_001352035;NM_001352034;NM_001352033	Cluster001
DBI	DBI	ACBD1;ACBP	diazepam binding inhibitor, acyl-CoA binding protein [Source:HGNC Symbol;Acc:HGNC:2690]	ENSG00000166441	ENST00000355857;ENST00000492375;ENST00000627093;ENST00000409094;ENST00000311521;ENST00000460901;ENST00000627305;ENST00000393103;ENST00000475783;ENST00000535757;ENST00000535617;ENST00000542275	12	NM_001079862;NM_001178041;NM_001282634;NM_001178042;NM_001282635;NM_001352432;NM_001178017;NM_001079863;NM_001282633;NM_020548;NM_001282636;NM_001178043	Cluster001
DCAF13	DCAF13	DKFZP564O0463;Gm83;HSPC064;Sof1;WDSOF1	DDB1 and CUL4 associated factor 13 [Source:HGNC Symbol;Acc:HGNC:24535]	ENSG00000089060	ENST00000297579;ENST00000521716;ENST00000521971;ENST00000521999;ENST00000612750;ENST00000519682;ENST00000518554;ENST00000611541;ENST00000616836;ENST00000618975	10	NM_015420	Cluster001
DCAF4	DCAF4	DKFZp434K114;WDR21;WDR21A	DDB1 and CUL4 associated factor 4 [Source:HGNC Symbol;Acc:HGNC:20229]	ENSG00000106976	ENST00000358377;ENST00000353777;ENST00000509320;ENST00000394234;ENST00000509153;ENST00000555042;ENST00000514191;ENST00000505361;ENST00000510612;ENST00000508412;ENST00000514486;ENST00000553457;ENST00000513337;ENST00000557203;ENST00000555992	15	NM_001352448;NM_001352449;NM_015604;NM_001163509;NM_181340;NM_001352447;NM_181341;NM_001163508	Cluster001
DCLK2	DCLK2	DCAMKL2;DCDC3;DCDC3B;DCK2;MGC45428	doublecortin like kinase 2 [Source:HGNC Symbol;Acc:HGNC:19002]	ENSG00000286106	ENST00000296550;ENST00000411937;ENST00000635524;ENST00000506325;ENST00000302176;ENST00000507694;ENST00000634233	7	NM_001040260;NM_001040261	Cluster001
DCSTAMP	DCSTAMP	DC-STAMP;FIND;TM7SF4	dendrocyte expressed seven transmembrane protein [Source:HGNC Symbol;Acc:HGNC:18549]	ENSG00000137959	ENST00000519562;ENST00000517364;ENST00000518023;ENST00000297581;ENST00000517991;ENST00000518051;ENST00000520080;ENST00000622554	8	NM_030788;NM_001257317	Cluster001
DCTN1	DCTN1	No Class	dynactin subunit 1 [Source:HGNC Symbol;Acc:HGNC:2711]	ENSG00000136826	ENST00000394003;ENST00000361874;ENST00000491465;ENST00000497666;ENST00000628224;ENST00000680606;ENST00000434055;ENST00000409438;ENST00000633691;ENST00000409240;ENST00000409868;ENST00000466110;ENST00000409567;ENST00000492717;ENST00000495895;ENST00000495643;ENST00000470351;ENST00000463583;ENST00000477966;ENST00000458655;ENST00000462813;ENST00000454119;ENST00000417090;ENST00000437375;ENST00000413111…	28	NM_001190837;NM_004082;NM_001378992;NM_001378991;NM_001135041;NM_023019;NM_001190836;NM_001135040	Cluster001
DCTPP1	DCTPP1	CDA03;MGC5627;RS21C6;XTP3TPA	dCTP pyrophosphatase 1 [Source:HGNC Symbol;Acc:HGNC:28777]	ENSG00000145916	ENST00000319285;ENST00000678016;ENST00000567983;ENST00000568434;ENST00000568973;ENST00000565758	6	NM_024096	Cluster001
DCUN1D5	DCUN1D5	FLJ32431;MGC2714	defective in cullin neddylation 1 domain containing 5 [Source:HGNC Symbol;Acc:HGNC:28409]	ENSG00000165630	ENST00000527260;ENST00000260247;ENST00000531571;ENST00000531543;ENST00000529281;ENST00000529294;ENST00000527576;ENST00000527779;ENST00000583974;ENST00000525420;ENST00000529076	11	NM_032299;NM_001318739;NM_001318740;NM_001318741	Cluster001
DDB1	DDB1	No Class	damage specific DNA binding protein 1 [Source:HGNC Symbol;Acc:HGNC:2717]	ENSG00000052723	ENST00000301764;ENST00000679588;ENST00000680075;ENST00000679712;ENST00000680357;ENST00000680717;ENST00000680367;ENST00000681803;ENST00000680452;ENST00000535283;ENST00000681188;ENST00000680602;ENST00000680881;ENST00000681580;ENST00000681815;ENST00000680959;ENST00000681935;ENST00000680250;ENST00000680345;ENST00000451943;ENST00000545894;ENST00000540166;ENST00000538470;ENST00000679855;ENST00000539332…	45	NM_001923	Cluster001
DDIT4L	DDIT4L	REDD2;Rtp801L	DNA damage inducible transcript 4 like [Source:HGNC Symbol;Acc:HGNC:30555]	ENSG00000137270	ENST00000273990;ENST00000502763;ENST00000513992	3	NM_145244	Cluster001
DDX10	DDX10	Dbp4;HRH-J8	DEAD-box helicase 10 [Source:HGNC Symbol;Acc:HGNC:2735]	ENSG00000066135	ENST00000322536;ENST00000648124;ENST00000534774;ENST00000526794;ENST00000534439;ENST00000533198;ENST00000530116;ENST00000524979;ENST00000534221	9	NM_004398	Cluster001
DDX27	DDX27	dJ686N3.1;DRS1	DEAD-box helicase 27 [Source:HGNC Symbol;Acc:HGNC:15837]	ENSG00000103994	ENST00000484427;ENST00000618172;ENST00000462328;ENST00000493252;ENST00000471144	5	NM_001348187;NM_017895	Cluster001
DDX41	DDX41	ABS;MGC8828	DEAD-box helicase 41 [Source:HGNC Symbol;Acc:HGNC:18674]	ENSG00000116604	ENST00000512334;ENST00000507955;ENST00000330503;ENST00000505081;ENST00000503078;ENST00000652565;ENST00000507900;ENST00000652618;ENST00000652623;ENST00000650742;ENST00000504807;ENST00000512027;ENST00000511040;ENST00000508279;ENST00000513562;ENST00000512431;ENST00000504781;ENST00000509576;ENST00000506965;ENST00000629036;ENST00000515562;ENST00000510171;ENST00000625286	23	NM_016222;NM_001321830;NM_001321732	Cluster001
DDX46	DDX46	FLJ25329;KIAA0801;Prp5;PRPF5	DEAD-box helicase 46 [Source:HGNC Symbol;Acc:HGNC:18681]	ENSG00000188010	ENST00000628477;ENST00000507392;ENST00000452510;ENST00000354283;ENST00000509255;ENST00000513987;ENST00000505592;ENST00000513592;ENST00000509178;ENST00000503946;ENST00000507053;ENST00000506332	12	NM_001300860;NM_014829	Cluster001
DDX49	DDX49	Dbp8;FLJ10432	DEAD-box helicase 49 [Source:HGNC Symbol;Acc:HGNC:18684]	ENSG00000152223	ENST00000629999;ENST00000599981;ENST00000599373;ENST00000594021;ENST00000247003;ENST00000595858;ENST00000593361;ENST00000598972;ENST00000602113;ENST00000601803;ENST00000599156;ENST00000601772;ENST00000598277;ENST00000596502	14	NM_019070	Cluster001
DDX56	DDX56	NOH61	DEAD-box helicase 56 [Source:HGNC Symbol;Acc:HGNC:18193]	ENSG00000165102	ENST00000258772;ENST00000446987;ENST00000421223;ENST00000479602;ENST00000485367;ENST00000467318;ENST00000433257;ENST00000431640;ENST00000448192;ENST00000415758;ENST00000473924;ENST00000479440	12	NM_019082;NM_001257189	Cluster001
DEF6	DEF6	IBP;SLAT;SWAP70L	DEF6 guanine nucleotide exchange factor [Source:HGNC Symbol;Acc:HGNC:2760]	ENSG00000087076	ENST00000316637;ENST00000444278;ENST00000468102	3	NM_022047	Cluster001
DEF8	DEF8	FLJ20186	differentially expressed in FDCP 8 homolog [Source:HGNC Symbol;Acc:HGNC:25969]	ENSG00000033867	ENST00000563594;ENST00000567999;ENST00000610455;ENST00000617948;ENST00000566079;ENST00000561784;ENST00000566820;ENST00000562578;ENST00000561741;ENST00000268676;ENST00000562986;ENST00000569453;ENST00000568096;ENST00000567243;ENST00000567884;ENST00000569803;ENST00000569061;ENST00000418391;ENST00000561959;ENST00000567874;ENST00000570182;ENST00000563795;ENST00000564836;ENST00000568760;ENST00000562044…	29	NM_001242818;NM_001242821;NM_001242820;NM_207514;NM_017702;NM_001242822;NM_001242817;NM_001242816;NM_001242819	Cluster001
DELE1	DELE1	DELE;KIAA0141	DAP3 binding cell death enhancer 1 [Source:HGNC Symbol;Acc:HGNC:28969]	ENSG00000101557	ENST00000432126;ENST00000194118;ENST00000508751;ENST00000502729;ENST00000506775;ENST00000507481;ENST00000509110	7	NM_014773;NM_001142603	Cluster001
DENND4C	DENND4C	bA513M16.3;C9orf55;C9orf55B;FLJ20686;RAB10GEF	DENN domain containing 4C [Source:HGNC Symbol;Acc:HGNC:26079]	ENSG00000176101	ENST00000434457;ENST00000602925;ENST00000602708;ENST00000380437;ENST00000494124;ENST00000602442;ENST00000380427;ENST00000361024;ENST00000380424	9	NM_001386047;NM_001386044;NM_001386039;NM_001330640;NM_001386045;NM_001386026;NM_001386038;NM_001386040;NM_001386037;NM_001386041;NM_001386046;NM_001386034;NM_001386035;NM_001386032;NM_001386048;NM_001386031;NM_001386043;NM_001386036;NM_017925;NM_001386042;NM_001386030	Cluster001
DENR	DENR	DRP;DRP1;SMAP-3	density regulated re-initiation and release factor [Source:HGNC Symbol;Acc:HGNC:2769]	ENSG00000182180	ENST00000280557;ENST00000455982;ENST00000539463;ENST00000537955	4	NM_003677	Cluster001
DEPDC5	DEPDC5	DEP.5;KIAA0645	DEP domain containing 5, GATOR1 subcomplex subunit [Source:HGNC Symbol;Acc:HGNC:18423]	ENSG00000119640	ENST00000535622;ENST00000645693;ENST00000642974;ENST00000645711;ENST00000644331;ENST00000645560;ENST00000437411;ENST00000643948;ENST00000645755;ENST00000433147;ENST00000400246;ENST00000646755;ENST00000644162;ENST00000469969;ENST00000382112;ENST00000647438;ENST00000400248;ENST00000642771;ENST00000646515;ENST00000456178;ENST00000643751;ENST00000646969;ENST00000642696;ENST00000647343;ENST00000642684…	64	NM_001242897;NM_001136029;NM_001363852;NM_001363854;NM_001369902;NM_001369901;NM_001364318;NM_014662;NM_001364319;NM_001369903;NM_001007188;NM_001242896;NM_001364320	Cluster001
DERA	DERA	CGI-26;DEOC	deoxyribose-phosphate aldolase [Source:HGNC Symbol;Acc:HGNC:24269]	ENSG00000063322	ENST00000428559;ENST00000526521;ENST00000524480;ENST00000531803;ENST00000528821;ENST00000532964;ENST00000533447;ENST00000526530;ENST00000530274;ENST00000532573	10	NM_015954;NM_001300779	Cluster001
DGCR6L	DGCR6L	FLJ10666	DiGeorge syndrome critical region gene 6 like [Source:HGNC Symbol;Acc:HGNC:18551]	ENSG00000136960	ENST00000248879;ENST00000405465;ENST00000443409	3	NM_033257	Cluster001
DGKZ	DGKZ	DAGK5;DAGK6;DGK-ZETA;hDGKzeta	diacylglycerol kinase zeta [Source:HGNC Symbol;Acc:HGNC:2857]	ENSG00000164463	ENST00000343674;ENST00000525242;ENST00000532868;ENST00000528615;ENST00000531879;ENST00000527674;ENST00000524984;ENST00000527911;ENST00000533376;ENST00000456247;ENST00000421244;ENST00000318201;ENST00000525434;ENST00000454345;ENST00000534215;ENST00000528173;ENST00000524448;ENST00000527903;ENST00000524869;ENST00000529698;ENST00000527211;ENST00000529660;ENST00000534802;ENST00000532941	24	NM_201532;NM_201533;NM_001199266;NM_001199267;NM_003646;NM_001199268;NM_001105540	Cluster001
DHCR24	DHCR24	DCE;KIAA0018;seladin-1	24-dehydrocholesterol reductase [Source:HGNC Symbol;Acc:HGNC:2859]	ENSG00000069275	ENST00000371269;ENST00000647912;ENST00000535035;ENST00000649769;ENST00000648712;ENST00000648728;ENST00000436604;ENST00000647585;ENST00000648641;ENST00000650362;ENST00000648182;ENST00000648494	12	NM_014762	Cluster001
DHDDS	DHDDS	DS;FLJ13102;hCIT;HDS;RP59	dehydrodolichyl diphosphate synthase subunit [Source:HGNC Symbol;Acc:HGNC:20603]	ENSG00000152147	ENST00000434391;ENST00000427245;ENST00000527611;ENST00000374186;ENST00000525682;ENST00000236342;ENST00000526219;ENST00000374185;ENST00000487944;ENST00000360009;ENST00000533087;ENST00000531312;ENST00000525165;ENST00000525326;ENST00000525546;ENST00000528557;ENST00000526278;ENST00000436153;ENST00000529688;ENST00000530781;ENST00000531955;ENST00000525410;ENST00000430232;ENST00000431933;ENST00000416052	25	NM_001243564;NM_001319959;NM_205861;NM_001243565;NM_024887	Cluster001
DHRS11	DHRS11	MGC4172;SDR24C1	dehydrogenase/reductase 11 [Source:HGNC Symbol;Acc:HGNC:28639]	ENSG00000011426	ENST00000618403;ENST00000611337;ENST00000612538;ENST00000612205;ENST00000615432;ENST00000610443;ENST00000621871;ENST00000617959	8	NM_024308	Cluster001
DHRS3	DHRS3	RDH17;retSDR1;Rsdr1;SDR1;SDR16C1	dehydrogenase/reductase 3 [Source:HGNC Symbol;Acc:HGNC:17693]	ENSG00000115307	ENST00000616661;ENST00000464917;ENST00000430996;ENST00000482265	4	NM_004753;NM_001319225;NM_001324370	Cluster001
DHX35	DHX35	C20orf15;DDX35;FLJ22759;KAIA0875	DEAH-box helicase 35 [Source:HGNC Symbol;Acc:HGNC:15861]	ENSG00000205238	ENST00000373325;ENST00000252011;ENST00000373323;ENST00000652169;ENST00000484417;ENST00000449559;ENST00000493450;ENST00000482619	8	NM_021931;NM_001190809	Cluster001
DHX37	DHX37	DDX37;Dhr1;KIAA1517;MGC2695;MGC4322	DEAH-box helicase 37 [Source:HGNC Symbol;Acc:HGNC:17210]	ENSG00000169683	ENST00000542400;ENST00000308736;ENST00000544745;ENST00000507267;ENST00000679875;ENST00000543962	6	NM_032656	Cluster001
DHX9	DHX9	DDX9;LKP;RHA	DExH-box helicase 9 [Source:HGNC Symbol;Acc:HGNC:2750]	ENSG00000186298	ENST00000367549;ENST00000483416;ENST00000479271;ENST00000477802;ENST00000490519;ENST00000474446;ENST00000485081;ENST00000473076	8	NM_001357	Cluster001
DIAPH1	DIAPH1	DFNA1;hDIA1;LFHL1	diaphanous related formin 1 [Source:HGNC Symbol;Acc:HGNC:2876]	ENSG00000050426	ENST00000476339;ENST00000389054;ENST00000647433;ENST00000448451;ENST00000643718;ENST00000518047;ENST00000468119;ENST00000643312;ENST00000491754;ENST00000494967;ENST00000518484;ENST00000647330;ENST00000523100;ENST00000472516;ENST00000524301;ENST00000253811;ENST00000389057;ENST00000398557	18	NM_005219;NM_001314007;NM_001079812	Cluster001
DIMT1	DIMT1	DIMT1L;HSA9761	DIMT1 rRNA methyltransferase and ribosome maturation factor [Source:HGNC Symbol;Acc:HGNC:30217]	ENSG00000101752	ENST00000651114;ENST00000199320;ENST00000680214;ENST00000680062;ENST00000514605;ENST00000681244;ENST00000680267;ENST00000681393;ENST00000679751;ENST00000681192;ENST00000680960;ENST00000681272;ENST00000681672;ENST00000509182;ENST00000680785;ENST00000506390;ENST00000514911;ENST00000680836	18	NM_014473;NM_001348077;NM_001348076	Cluster001
DIP2A	DIP2A	C21orf106;Dip2;KIAA0184	disco interacting protein 2 homolog A [Source:HGNC Symbol;Acc:HGNC:17217]	ENSG00000226964	ENST00000651436;ENST00000400274;ENST00000457905;ENST00000466639;ENST00000435722;ENST00000417564;ENST00000473752;ENST00000494435;ENST00000480553;ENST00000472364;ENST00000481883;ENST00000478105;ENST00000479654	13	NM_001146116;NM_206889;NM_001146115;NM_206890;NM_001353944;NM_206891;NM_001353943;NM_001353942;NM_015151	Cluster001
DIPK1B	DIPK1B	C9orf136;FAM69B;MGC20262	divergent protein kinase domain 1B [Source:HGNC Symbol;Acc:HGNC:28290]	ENSG00000282420	ENST00000371692;ENST00000371691	2	NM_152421	Cluster001
DIRAS1	DIRAS1	Di-Ras1;GBTS1;RIG	DIRAS family GTPase 1 [Source:HGNC Symbol;Acc:HGNC:19127]	ENSG00000197429	ENST00000323469;ENST00000585334;ENST00000588128	3	NM_145173	Cluster001
DISP1	DISP1	DISPA;DKFZP434I0428;MGC13130;MGC16796	dispatched RND transporter family member 1 [Source:HGNC Symbol;Acc:HGNC:19711]	ENSG00000141858	ENST00000450784;ENST00000674736;ENST00000657452;ENST00000426045;ENST00000675850;ENST00000676412;ENST00000674709;ENST00000442171;ENST00000676139;ENST00000444858;ENST00000435378;ENST00000495684;ENST00000434872;ENST00000675039;ENST00000457636;ENST00000676303;ENST00000675961;ENST00000661663;ENST00000439440;ENST00000420335;ENST00000669958;ENST00000663328;ENST00000654502;ENST00000360254;ENST00000284476…	26	NM_032890;NM_001377229;NM_001350630;NM_001377228;NM_001369594	Cluster001
DKC1	DKC1	Cbf5;DKC;dyskerin;NAP57;NOLA4;XAP101	dyskerin pseudouridine synthase 1 [Source:HGNC Symbol;Acc:HGNC:2890]	ENSG00000160326	ENST00000369550;ENST00000475423;ENST00000413910;ENST00000473552;ENST00000452771;ENST00000437719;ENST00000412124;ENST00000484317;ENST00000426673;ENST00000475966;ENST00000481062;ENST00000492372;ENST00000620277	13	NM_001363;NM_001142463;NM_001288747	Cluster001
DNAAF4	DNAAF4	CILD25;DYX1C1;EKN1;FLJ37882	dynein axonemal assembly factor 4 [Source:HGNC Symbol;Acc:HGNC:21493]	ENSG00000037042	ENST00000524160;ENST00000448430;ENST00000457155;ENST00000321149;ENST00000522437;ENST00000519017;ENST00000348518	7	NM_001033560;NM_001033559;NM_130810	Cluster001
DNAAF5	DNAAF5	CILD18;FLJ20397;FLJ25564;FLJ31671;FLJ39381;HEATR2	dynein axonemal assembly factor 5 [Source:HGNC Symbol;Acc:HGNC:26013]	ENSG00000167291	ENST00000297440;ENST00000437419;ENST00000438961;ENST00000440747;ENST00000491496;ENST00000403952;ENST00000486546;ENST00000461576	8	NM_017802	Cluster001
DNAH14	DNAH14	C1orf67;DKFZp781B1548;Dnahc14;HL-18;HL18;MGC27277	dynein axonemal heavy chain 14 [Source:HGNC Symbol;Acc:HGNC:2945]	ENSG00000284639	ENST00000445597;ENST00000400952;ENST00000366849;ENST00000498360;ENST00000366848;ENST00000486657;ENST00000439375;ENST00000433124;ENST00000453375;ENST00000474127;ENST00000474801;ENST00000328556;ENST00000495456;ENST00000638635;ENST00000327794;ENST00000450490;ENST00000428003;ENST00000366850;ENST00000430092	19	NM_001145154;NM_001349911;NM_144989;NM_001367481;NM_001349912;NM_001367479	Cluster001
DNAJC10	DNAJC10	ERdj5;PDIA19	DnaJ heat shock protein family (Hsp40) member C10 [Source:HGNC Symbol;Acc:HGNC:24637]	ENSG00000085224	ENST00000679526;ENST00000680258;ENST00000679491;ENST00000680667;ENST00000264065;ENST00000616986;ENST00000680480;ENST00000681873;ENST00000680060;ENST00000681139;ENST00000681146;ENST00000650903;ENST00000680484;ENST00000491074;ENST00000679884;ENST00000640034;ENST00000469118;ENST00000537515;ENST00000418559;ENST00000494462;ENST00000459930;ENST00000444005;ENST00000680648;ENST00000681122	24	NM_018981;NM_001271581	Cluster001
DNAJC11	DNAJC11	FLJ10737	DnaJ heat shock protein family (Hsp40) member C11 [Source:HGNC Symbol;Acc:HGNC:25570]	ENSG00000160691	ENST00000465508;ENST00000451196;ENST00000377577;ENST00000294401;ENST00000472414;ENST00000426784;ENST00000473993;ENST00000469318;ENST00000485073;ENST00000460594;ENST00000465911	11	NM_018198	Cluster001
DNAJC8	DNAJC8	SPF31	DnaJ heat shock protein family (Hsp40) member C8 [Source:HGNC Symbol;Acc:HGNC:15470]	ENSG00000269713	ENST00000603289;ENST00000263697;ENST00000489277;ENST00000470967;ENST00000482674;ENST00000488868	6	NM_014280	Cluster001
DNAJC9	DNAJC9	JDD1;SB73	DnaJ heat shock protein family (Hsp40) member C9 [Source:HGNC Symbol;Acc:HGNC:19123]	ENSG00000165507	ENST00000469143;ENST00000453189;ENST00000372950	3	NM_015190	Cluster001
DNASE2B	DNASE2B	DLAD	deoxyribonuclease 2 beta [Source:HGNC Symbol;Acc:HGNC:28875]	ENSG00000198265	ENST00000370665;ENST00000370662	2	NM_021233;NM_058248	Cluster001
DNMT1	DNMT1	CXXC9;DNMT;MCMT	DNA methyltransferase 1 [Source:HGNC Symbol;Acc:HGNC:2976]	ENSG00000125743	ENST00000586588;ENST00000586667;ENST00000592705;ENST00000359526;ENST00000340748;ENST00000591798;ENST00000678107;ENST00000589351;ENST00000678957;ENST00000679100;ENST00000678694;ENST00000677783;ENST00000676868;ENST00000678024;ENST00000676604;ENST00000677616;ENST00000677685;ENST00000677250;ENST00000677013;ENST00000679103;ENST00000677634;ENST00000676820;ENST00000677038;ENST00000678647;ENST00000678851…	52	NM_001318731;NM_001130823;NM_001379;NM_001318730	Cluster001
DOCK11	DOCK11	ACG;FLJ32122;FLJ43653;ZIZ2	dedicator of cytokinesis 11 [Source:HGNC Symbol;Acc:HGNC:23483]	ENSG00000133030	ENST00000276204;ENST00000276202;ENST00000633080;ENST00000632573	4	NM_144658	Cluster001
DOCK2	DOCK2	KIAA0209	dedicator of cytokinesis 2 [Source:HGNC Symbol;Acc:HGNC:2988]	ENSG00000132334	ENST00000648741;ENST00000520908;ENST00000522138;ENST00000524185;ENST00000523684;ENST00000519734;ENST00000519223;ENST00000523351;ENST00000520836;ENST00000520181;ENST00000519628;ENST00000648250;ENST00000522994;ENST00000433448;ENST00000518056;ENST00000520450;ENST00000519868;ENST00000540750	18	NM_004946	Cluster001
DOCK3	DOCK3	KIAA0299;MOCA;PBP	dedicator of cytokinesis 3 [Source:HGNC Symbol;Acc:HGNC:2989]	ENSG00000052126	ENST00000266037	1	NM_004947	Cluster001
DOK2	DOK2	Dok-2;p56dok-2	docking protein 2 [Source:HGNC Symbol;Acc:HGNC:2991]	ENSG00000244038	ENST00000276420;ENST00000524001;ENST00000517422;ENST00000518197;ENST00000523932;ENST00000522011	6	NM_003974;NM_001317800;NM_201349	Cluster001
DOP1B	DOP1B	C21orf5;DOPEY2;KIAA0933	DOP1 leucine zipper like protein B [Source:HGNC Symbol;Acc:HGNC:1291]	ENSG00000103966	ENST00000270190;ENST00000399151;ENST00000492760;ENST00000463668	4	NM_001320714;NM_005128	Cluster001
DPEP2	DPEP2	No Class	dipeptidase 2 [Source:HGNC Symbol;Acc:HGNC:23028]	ENSG00000111269	ENST00000393847;ENST00000575203;ENST00000572888;ENST00000575510;ENST00000573808;ENST00000268795;ENST00000572624;ENST00000574865;ENST00000574316	9	NM_022355;NM_001369657;NM_001324159	Cluster001
DPH2	DPH2	DPH2L2	diphthamide biosynthesis 2 [Source:HGNC Symbol;Acc:HGNC:3004]	ENSG00000103528	ENST00000471934;ENST00000476260;ENST00000524776;ENST00000530988;ENST00000255108;ENST00000495421;ENST00000527567;ENST00000492306;ENST00000490861;ENST00000396758;ENST00000477294;ENST00000529729;ENST00000532140;ENST00000534786;ENST00000534655;ENST00000459879;ENST00000527319	17	NM_001319171;NM_001384;NM_001319166;NM_001319169;NM_001319165;NM_001319168;NM_001039589;NM_001319170;NM_001319167	Cluster001
DPH5	DPH5	CGI-30	diphthamide biosynthesis 5 [Source:HGNC Symbol;Acc:HGNC:24270]	ENSG00000107331	ENST00000370105;ENST00000492067;ENST00000370109;ENST00000488789;ENST00000481871;ENST00000464270;ENST00000342173;ENST00000466807;ENST00000477293;ENST00000498372;ENST00000488176;ENST00000490732;ENST00000476507;ENST00000481982;ENST00000427040	15	NM_015958;NM_001077394;NM_001077395	Cluster001
DPH6	DPH6	ATPBD4;MGC14798	diphthamine biosynthesis 6 [Source:HGNC Symbol;Acc:HGNC:30543]	ENSG00000137571	ENST00000560386;ENST00000558973;ENST00000256538;ENST00000558266;ENST00000561411;ENST00000559784;ENST00000559585;ENST00000440392;ENST00000560526	9	NM_080650;NM_001141972	Cluster001
DPM1	DPM1	CDGIE;MPDS	dolichyl-phosphate mannosyltransferase subunit 1, catalytic [Source:HGNC Symbol;Acc:HGNC:3005]	ENSG00000121281	ENST00000466152;ENST00000371582;ENST00000371588;ENST00000494752;ENST00000371584;ENST00000413082	6	NM_001317035;NM_001317036;NM_003859;NM_001317034	Cluster001
DPM2	DPM2	MGC111193;MGC21559	dolichyl-phosphate mannosyltransferase subunit 2, regulatory [Source:HGNC Symbol;Acc:HGNC:3006]	ENSG00000160199	ENST00000495270;ENST00000314392;ENST00000470181;ENST00000473360;ENST00000373110	5	NM_001378437;NM_003863	Cluster001
DPY19L1	DPY19L1	KIAA0877	dpy-19 like C-mannosyltransferase 1 [Source:HGNC Symbol;Acc:HGNC:22205]	ENSG00000198331	ENST00000638088;ENST00000310974;ENST00000428054;ENST00000446375;ENST00000493989;ENST00000462134;ENST00000463538;ENST00000481923;ENST00000612226	9	NM_001366673;NM_015283	Cluster001
DPY30	DPY30	Cps25;HDPY-30;Saf19	dpy-30 histone methyltransferase complex regulatory subunit [Source:HGNC Symbol;Acc:HGNC:24590]	ENSG00000198805	ENST00000446765;ENST00000452582;ENST00000414013;ENST00000430665;ENST00000422413;ENST00000342166;ENST00000295066	7	NM_001321210;NM_001321209;NM_032574	Cluster001
DRG2	DRG2	No Class	developmentally regulated GTP binding protein 2 [Source:HGNC Symbol;Acc:HGNC:3030]	ENSG00000111676	ENST00000225729;ENST00000577771;ENST00000496428;ENST00000395726;ENST00000578173;ENST00000582314;ENST00000579601;ENST00000473213;ENST00000578767;ENST00000582419;ENST00000580055;ENST00000467099;ENST00000579224;ENST00000584212;ENST00000577450;ENST00000580929;ENST00000583162;ENST00000583355;ENST00000582528;ENST00000497744;ENST00000482564	21	NM_001388;NM_001330144	Cluster001
DSN1	DSN1	C20orf172;dJ469A13.2;hKNL-3;KNL3;MIS13	DSN1 component of MIS12 kinetochore complex [Source:HGNC Symbol;Acc:HGNC:16165]	ENSG00000196526	ENST00000373740;ENST00000448110;ENST00000473615;ENST00000480153;ENST00000373750;ENST00000373734;ENST00000492703;ENST00000438549;ENST00000447406;ENST00000426836	10	NM_001145318;NM_001145315;NM_001145317;NM_024918;NM_001145316	Cluster001
DSTN	DSTN	ACTDP;ADF	destrin, actin depolymerizing factor [Source:HGNC Symbol;Acc:HGNC:15750]	ENSG00000160633	ENST00000246069;ENST00000474024;ENST00000449141	3	NM_006870;NM_001011546	Cluster001
DTD1	DTD1	bA379J5.3;bA555E18.1;C20orf88;DUEB;HARS2;MGC119131;MGC41905;pqn-68	D-aminoacyl-tRNA deacylase 1 [Source:HGNC Symbol;Acc:HGNC:16219]	ENSG00000105738	ENST00000377452;ENST00000647441;ENST00000494921	3	NM_080820;NM_001318043	Cluster001
DTD2	DTD2	C14orf126;MGC9912	D-aminoacyl-tRNA deacylase 2 [Source:HGNC Symbol;Acc:HGNC:20277]	ENSG00000181315	ENST00000310850;ENST00000549850;ENST00000356180	3	NM_080664	Cluster001
DTWD2	DTWD2	FLJ33977	DTW domain containing 2 [Source:HGNC Symbol;Acc:HGNC:19334]	ENSG00000205309	ENST00000304058;ENST00000510708;ENST00000515439;ENST00000506980	4	NM_001308081;NM_173666	Cluster001
DTYMK	DTYMK	CDC8;TMPK;TYMK	deoxythymidylate kinase [Source:HGNC Symbol;Acc:HGNC:3061]	ENSG00000131943	ENST00000305784;ENST00000400770;ENST00000445261;ENST00000432348;ENST00000420144;ENST00000493095;ENST00000464603	7	NM_001320902;NM_001320903;NM_001165031;NM_012145;NM_001320905;NM_001320904	Cluster001
DUS1L	DUS1L	DUS1;PP3111	dihydrouridine synthase 1 like [Source:HGNC Symbol;Acc:HGNC:30086]	ENSG00000163939	ENST00000306796;ENST00000354321;ENST00000577574;ENST00000578846;ENST00000538833;ENST00000579854;ENST00000542088;ENST00000584871;ENST00000580731;ENST00000578428;ENST00000582407;ENST00000578264;ENST00000582529;ENST00000578907;ENST00000578176;ENST00000577907	16	NM_022156	Cluster001
DUS2	DUS2	DUS2L;FLJ20399;SMM1	dihydrouridine synthase 2 [Source:HGNC Symbol;Acc:HGNC:26014]	ENSG00000172794	ENST00000571081;ENST00000570709;ENST00000575677;ENST00000576994;ENST00000566306;ENST00000565263;ENST00000358896;ENST00000564975;ENST00000568099;ENST00000567100;ENST00000432752;ENST00000569289;ENST00000564781;ENST00000562246;ENST00000561965;ENST00000565980	16	NM_017803;NM_001271762;NM_001271763	Cluster001
DUSP23	DUSP23	DUSP25;FLJ20442	dual specificity phosphatase 23 [Source:HGNC Symbol;Acc:HGNC:21480]	ENSG00000128917	ENST00000368109;ENST00000368108;ENST00000368107	3	NM_001319659;NM_017823;NM_001319658	Cluster001
DUSP3	DUSP3	VHR	dual specificity phosphatase 3 [Source:HGNC Symbol;Acc:HGNC:3069]	ENSG00000233369	ENST00000226004;ENST00000590753;ENST00000590935;ENST00000590342;ENST00000591618	5	NM_004090	Cluster001
DUSP7	DUSP7	MKP-X;PYST2	dual specificity phosphatase 7 [Source:HGNC Symbol;Acc:HGNC:3073]	ENSG00000162714	ENST00000495880;ENST00000469623	2	NM_001947	Cluster001
DUT	DUT	dUTPase	deoxyuridine triphosphatase [Source:HGNC Symbol;Acc:HGNC:3078]	ENSG00000147119	ENST00000559935;ENST00000559416;ENST00000558813;ENST00000331200;ENST00000558472;ENST00000558978;ENST00000455976;ENST00000559540;ENST00000558367;ENST00000561350;ENST00000559852	11	NM_001330286;NM_001025249;NM_001025248;NM_001948	Cluster001
DYNLT2B	DYNLT2B	MGC33212;TCTEX1D2	dynein light chain Tctex-type 2B [Source:HGNC Symbol;Acc:HGNC:28482]	ENSG00000178802	ENST00000491186;ENST00000465757;ENST00000426563;ENST00000325318;ENST00000446494	5	NM_001351628;NM_152773	Cluster001
DYRK2	DYRK2	No Class	dual specificity tyrosine phosphorylation regulated kinase 2 [Source:HGNC Symbol;Acc:HGNC:3093]	ENSG00000168675	ENST00000543747;ENST00000344096;ENST00000393555;ENST00000537632;ENST00000319833;ENST00000542503	6	NM_006482;NM_003583	Cluster001
DZIP1L	DZIP1L	DZIP2;FLJ32844	DAZ interacting zinc finger protein 1 like [Source:HGNC Symbol;Acc:HGNC:26551]	ENSG00000138175	ENST00000327532;ENST00000486487;ENST00000488595;ENST00000469243;ENST00000466301;ENST00000473850;ENST00000490472;ENST00000467030;ENST00000492010	9	NM_173543;NM_001170538	Cluster001
EARS2	EARS2	KIAA1970;MSE1;mtGlnRS	glutamyl-tRNA synthetase 2, mitochondrial [Source:HGNC Symbol;Acc:HGNC:29419]	ENSG00000171169	ENST00000449606;ENST00000674054;ENST00000564987;ENST00000564776;ENST00000564759;ENST00000564501;ENST00000563232;ENST00000565344;ENST00000562402;ENST00000566017;ENST00000564668;ENST00000564461;ENST00000562581;ENST00000561859;ENST00000564997;ENST00000563499;ENST00000562799	17	NM_001083614;NM_001308211	Cluster001
EBNA1BP2	EBNA1BP2	EBP2;NOBP;P40	EBNA1 binding protein 2 [Source:HGNC Symbol;Acc:HGNC:15531]	ENSG00000100028	ENST00000236051;ENST00000463906;ENST00000491223;ENST00000472982;ENST00000483082;ENST00000461557;ENST00000466927;ENST00000474566;ENST00000431635	9	NM_006824;NM_001159936	Cluster001
EBP	EBP	CDPX2;CHO2;CPX;CPXD	EBP cholestenol delta-isomerase [Source:HGNC Symbol;Acc:HGNC:3133]	ENSG00000184743	ENST00000276096;ENST00000498425;ENST00000495186;ENST00000446158;ENST00000414061;ENST00000466461	6	NM_006579	Cluster001
EBPL	EBPL	EBRP	EBP like [Source:HGNC Symbol;Acc:HGNC:18061]	ENSG00000232838	ENST00000473576;ENST00000378284;ENST00000378272;ENST00000495963;ENST00000242827;ENST00000378270;ENST00000378268	7	NM_001278636;NM_032565	Cluster001
ECH1	ECH1	HPXEL	enoyl-CoA hydratase 1 [Source:HGNC Symbol;Acc:HGNC:3149]	ENSG00000178449	ENST00000601333;ENST00000221418;ENST00000594391;ENST00000601778;ENST00000598707;ENST00000594164;ENST00000600178;ENST00000601060;ENST00000598316;ENST00000595470;ENST00000597089;ENST00000596118;ENST00000601094;ENST00000597805;ENST00000597205;ENST00000595567;ENST00000602115	17	NM_001398	Cluster001
ECHDC1	ECHDC1	dJ351K20.2	ethylmalonyl-CoA decarboxylase 1 [Source:HGNC Symbol;Acc:HGNC:21489]	ENSG00000165006	ENST00000454859;ENST00000531967;ENST00000474289;ENST00000368295;ENST00000528402;ENST00000454591;ENST00000479525;ENST00000368291;ENST00000475319;ENST00000430841;ENST00000368289;ENST00000417628;ENST00000368292;ENST00000488087;ENST00000436638;ENST00000460558;ENST00000461239;ENST00000525745;ENST00000534442;ENST00000526299;ENST00000474240;ENST00000531582;ENST00000368287	23	NM_001002030;NM_001139510;NM_001105545;NM_001105544;NM_018479	Cluster001
ECHS1	ECHS1	SCEH	enoyl-CoA hydratase, short chain 1 [Source:HGNC Symbol;Acc:HGNC:3151]	ENSG00000136861	ENST00000368547	1	NM_004092	Cluster001
EEF1AKMT1	EEF1AKMT1	N6AMT2	EEF1A lysine methyltransferase 1 [Source:HGNC Symbol;Acc:HGNC:27351]	ENSG00000053918	ENST00000382758;ENST00000382754;ENST00000460374	3	NM_001318939;NM_174928	Cluster001
EEF1AKMT4	EEF1AKMT4	No Class	EEF1A lysine methyltransferase 4 [Source:HGNC Symbol;Acc:HGNC:53611]	ENSG00000112139	ENST00000324557	1	NM_032331	Cluster001
EEF1B2	EEF1B2	No Class	eukaryotic translation elongation factor 1 beta 2 [Source:HGNC Symbol;Acc:HGNC:3208]	ENSG00000205302	ENST00000236957;ENST00000392222;ENST00000445505;ENST00000479587;ENST00000429769;ENST00000460760;ENST00000415904;ENST00000435123;ENST00000455150;ENST00000482103;ENST00000392221	11	NM_021121;NM_001959;NM_001037663	Cluster001
EEF1B2P3	EEF1B2P3	EEF1B4	eukaryotic translation elongation factor 1 beta 2 pseudogene 3 [Source:HGNC Symbol;Acc:HGNC:3210]	ENSG00000134987	ENST00000447718	1	No Class	Cluster001
EEF1E1	EEF1E1	AIMP3;P18	eukaryotic translation elongation factor 1 epsilon 1 [Source:HGNC Symbol;Acc:HGNC:3212]	ENSG00000198663	ENST00000429723;ENST00000502429;ENST00000379715;ENST00000507463;ENST00000515633;ENST00000488226	6	NM_001135650;NM_004280	Cluster001
EEF1G	EEF1G	EF1G	eukaryotic translation elongation factor 1 gamma [Source:HGNC Symbol;Acc:HGNC:3213]	ENSG00000043462	ENST00000329251;ENST00000525340;ENST00000524420;ENST00000532986	4	NM_001404	Cluster001
EEF2KMT	EEF2KMT	EFM3;FAM86A;MGC19636;SB153	eukaryotic elongation factor 2 lysine methyltransferase [Source:HGNC Symbol;Acc:HGNC:32221]	ENSG00000125968	ENST00000427587;ENST00000458008;ENST00000585436;ENST00000587161;ENST00000587608;ENST00000587133;ENST00000587200;ENST00000585975;ENST00000586444	9	NM_201400;NM_201598;NM_001289029	Cluster001
EEPD1	EEPD1	KIAA1706	endonuclease/exonuclease/phosphatase family domain containing 1 [Source:HGNC Symbol;Acc:HGNC:22223]	ENSG00000158769	ENST00000242108;ENST00000487069;ENST00000468591;ENST00000444777;ENST00000534978	5	NM_030636	Cluster001
EFR3B	EFR3B	FLJ37871;KIAA0953	EFR3 homolog B [Source:HGNC Symbol;Acc:HGNC:29155]	ENSG00000226427	ENST00000401432;ENST00000403714;ENST00000402191;ENST00000405108;ENST00000264719	5	NM_014971;NM_001319099	Cluster001
EFTUD2	EFTUD2	SNRNP116;Snrp116;Snu114;U5-116KD	elongation factor Tu GTP binding domain containing 2 [Source:HGNC Symbol;Acc:HGNC:30858]	ENSG00000243646	ENST00000426333;ENST00000586276;ENST00000592576;ENST00000590367;ENST00000591382;ENST00000590977;ENST00000590124;ENST00000402521;ENST00000589769;ENST00000588340;ENST00000585616;ENST00000587914;ENST00000585794;ENST00000586654;ENST00000591856;ENST00000587957;ENST00000593200;ENST00000588374;ENST00000589475;ENST00000586875;ENST00000593072;ENST00000589825;ENST00000592408;ENST00000592701;ENST00000589211…	26	NM_004247;NM_001258354;NM_001258353;NM_001142605	Cluster001
EGR2	EGR2	KROX20	early growth response 2 [Source:HGNC Symbol;Acc:HGNC:3239]	ENSG00000078668	ENST00000639815;ENST00000242480;ENST00000411732;ENST00000637191;ENST00000493899;ENST00000439032	6	NM_001136177;NM_000399;NM_001321037;NM_001136179;NM_001136178	Cluster001
EIF2B1	EIF2B1	EIF-2B;EIF-2Balpha;EIF2B;EIF2BA	eukaryotic translation initiation factor 2B subunit alpha [Source:HGNC Symbol;Acc:HGNC:3257]	ENSG00000187630	ENST00000424014;ENST00000539951;ENST00000534960;ENST00000537073;ENST00000452159;ENST00000543940	6	NM_001414	Cluster001
EIF2B3	EIF2B3	EIF-2B;EIF2Bgamma	eukaryotic translation initiation factor 2B subunit gamma [Source:HGNC Symbol;Acc:HGNC:3259]	ENSG00000108262	ENST00000360403;ENST00000620860;ENST00000439363;ENST00000486491;ENST00000372183;ENST00000480675;ENST00000477953;ENST00000372182;ENST00000487532;ENST00000497010	10	NM_020365;NM_001261418;NM_001166588	Cluster001
EIF2D	EIF2D	LGTN	eukaryotic translation initiation factor 2D [Source:HGNC Symbol;Acc:HGNC:6583]	ENSG00000172236	ENST00000472709;ENST00000271764;ENST00000367114;ENST00000617960;ENST00000613435;ENST00000484492;ENST00000468891;ENST00000437518;ENST00000461334;ENST00000620382;ENST00000474408	11	NM_006893;NM_001201478	Cluster001
EIF2S3	EIF2S3	EIF2;EIF2G;EIF2gamma	eukaryotic translation initiation factor 2 subunit gamma [Source:HGNC Symbol;Acc:HGNC:3267]	ENSG00000120594	ENST00000253039;ENST00000487075;ENST00000423068;ENST00000460032;ENST00000457332	5	NM_001415	Cluster001
EIF3A	EIF3A	EIF3;eIF3-p170;eIF3-theta;EIF3S10;KIAA0139;TIF32	eukaryotic translation initiation factor 3 subunit A [Source:HGNC Symbol;Acc:HGNC:3271]	ENSG00000196975	ENST00000369144;ENST00000462527;ENST00000541549	3	NM_003750	Cluster001
EIF3B	EIF3B	EIF3S9;PRT1	eukaryotic translation initiation factor 3 subunit B [Source:HGNC Symbol;Acc:HGNC:3280]	ENSG00000147614	ENST00000431643;ENST00000360876;ENST00000413917;ENST00000397011;ENST00000463229;ENST00000463026;ENST00000468250;ENST00000466199;ENST00000475415;ENST00000468611;ENST00000465670;ENST00000494658	12	NM_001362792;NM_001037283;NM_001362793;NM_003751;NM_001362791	Cluster001
EIF3C	EIF3C	eIF3-p110;EIF3S8	eukaryotic translation initiation factor 3 subunit C [Source:HGNC Symbol;Acc:HGNC:3279]	ENSG00000102172	ENST00000566501;ENST00000331666;ENST00000395587;ENST00000569690;ENST00000564243;ENST00000566866;ENST00000563139;ENST00000568426;ENST00000565099;ENST00000565932;ENST00000564839;ENST00000566519;ENST00000569005;ENST00000566086	14	NM_001199142;NM_003752;NM_001267574;NM_001037808;NM_001286478	Cluster001
EIF3E	EIF3E	eIF3-p48;EIF3S6;INT6	eukaryotic translation initiation factor 3 subunit E [Source:HGNC Symbol;Acc:HGNC:3277]	ENSG00000249072	ENST00000678042;ENST00000678773;ENST00000677409;ENST00000220849;ENST00000678937;ENST00000523674;ENST00000677674;ENST00000676892;ENST00000677084;ENST00000676706;ENST00000518100;ENST00000677501;ENST00000521297;ENST00000522352;ENST00000676698;ENST00000677040;ENST00000519627;ENST00000519030;ENST00000518345;ENST00000522445;ENST00000678023;ENST00000678334;ENST00000677965;ENST00000676642;ENST00000677614…	57	NM_001568	Cluster001
EIF3I	EIF3I	eIF3-beta;eIF3-p36;EIF3S2;TRIP-1	eukaryotic translation initiation factor 3 subunit I [Source:HGNC Symbol;Acc:HGNC:3272]	ENSG00000122861	ENST00000677760;ENST00000677701;ENST00000676801;ENST00000677772;ENST00000677202;ENST00000677844;ENST00000677711;ENST00000676679;ENST00000678689;ENST00000677676;ENST00000373586;ENST00000474371;ENST00000677767;ENST00000678889;ENST00000679290;ENST00000677378;ENST00000677640;ENST00000678534;ENST00000676554;ENST00000678968;ENST00000676998;ENST00000678842;ENST00000678063;ENST00000678150;ENST00000677198…	44	NM_003757	Cluster001
EIF3L	EIF3L	EIF3EIP;EIF3S11;EIF3S6IP;HSPC021;HSPC025	eukaryotic translation initiation factor 3 subunit L [Source:HGNC Symbol;Acc:HGNC:18138]	ENSG00000143622	ENST00000412331;ENST00000624234;ENST00000439997;ENST00000476955;ENST00000381683;ENST00000652021;ENST00000414316;ENST00000436452;ENST00000477256;ENST00000406934;ENST00000451427;ENST00000464790;ENST00000482600;ENST00000450376;ENST00000460638	15	NM_001242923;NM_016091;NM_001363785	Cluster001
EIF3M	EIF3M	FLJ29030;GA17;hfl-B5;PCID1;TANGO7	eukaryotic translation initiation factor 3 subunit M [Source:HGNC Symbol;Acc:HGNC:24460]	ENSG00000176340	ENST00000531921;ENST00000531120;ENST00000531186;ENST00000525782;ENST00000524896;ENST00000532444;ENST00000323213;ENST00000524711;ENST00000530026;ENST00000532054;ENST00000533439;ENST00000526267;ENST00000525054	13	NM_006360;NM_001307929	Cluster001
EIF4A1	EIF4A1	DDX2A;EIF-4A;EIF4A	eukaryotic translation initiation factor 4A1 [Source:HGNC Symbol;Acc:HGNC:3282]	ENSG00000160255	ENST00000584054;ENST00000293831;ENST00000580886;ENST00000580461;ENST00000584712;ENST00000578476;ENST00000582169;ENST00000578754;ENST00000578495;ENST00000396527;ENST00000579139;ENST00000579085;ENST00000582213;ENST00000583899;ENST00000582848;ENST00000585024;ENST00000583802;ENST00000584901;ENST00000581544;ENST00000577269;ENST00000584784;ENST00000582746;ENST00000584860;ENST00000581770;ENST00000577738…	36	NM_001416;NM_001204510	Cluster001
EIF4E	EIF4E	EIF4E1;EIF4EL1;EIF4F	eukaryotic translation initiation factor 4E [Source:HGNC Symbol;Acc:HGNC:3287]	ENSG00000182054	ENST00000450253;ENST00000280892;ENST00000515638;ENST00000511644;ENST00000504432;ENST00000505992;ENST00000505194;ENST00000507665;ENST00000505829;ENST00000504472;ENST00000418385	11	NM_001968;NM_001130678;NM_001331017;NM_001130679	Cluster001
EIF4EBP1	EIF4EBP1	4E-BP1;PHAS-I	eukaryotic translation initiation factor 4E binding protein 1 [Source:HGNC Symbol;Acc:HGNC:3288]	ENSG00000160710	ENST00000338825;ENST00000520657	2	NM_004095	Cluster001
EIF5B	EIF5B	DKFZp434I036;FLJ10524;IF2;KIAA0741	eukaryotic translation initiation factor 5B [Source:HGNC Symbol;Acc:HGNC:30793]	ENSG00000100429	ENST00000289371;ENST00000470868;ENST00000494190;ENST00000470023;ENST00000617677	5	NM_015904	Cluster001
EIPR1	EIPR1	EIPR-1;TSSC1	EARP complex and GARP complex interacting protein 1 [Source:HGNC Symbol;Acc:HGNC:12383]	ENSG00000128534	ENST00000478754;ENST00000398659;ENST00000382125;ENST00000496433;ENST00000455162;ENST00000441271;ENST00000463662;ENST00000482570;ENST00000435721;ENST00000470625;ENST00000443925;ENST00000406835;ENST00000462515;ENST00000444776	14	NM_001330530;NM_001330531;NM_003310	Cluster001
ELAC2	ELAC2	FLJ10530;HPC2	elaC ribonuclease Z 2 [Source:HGNC Symbol;Acc:HGNC:14198]	ENSG00000151500	ENST00000338034;ENST00000480891;ENST00000484122;ENST00000395962;ENST00000465825;ENST00000487229;ENST00000426905;ENST00000584650;ENST00000491478;ENST00000492559;ENST00000446899;ENST00000578991;ENST00000476042;ENST00000578104;ENST00000609345;ENST00000609101;ENST00000580504;ENST00000581499;ENST00000609757;ENST00000583371;ENST00000578071	21	NM_173717;NM_018127;NM_001165962	Cluster001
ELOC	ELOC	SIII;TCEB1	elongin C [Source:HGNC Symbol;Acc:HGNC:11617]	ENSG00000173163	ENST00000602840;ENST00000518127;ENST00000520210;ENST00000520242;ENST00000519487;ENST00000284811;ENST00000522337;ENST00000523815;ENST00000519082;ENST00000622804	10	NM_001204857;NM_001204860;NM_001204864;NM_001204863;NM_005648;NM_001204859;NM_001204858;NM_001204861;NM_001204862	Cluster001
ELOVL1	ELOVL1	Ssc1	ELOVL fatty acid elongase 1 [Source:HGNC Symbol;Acc:HGNC:14418]	ENSG00000131459	ENST00000621943;ENST00000413844;ENST00000372458;ENST00000468865;ENST00000464204;ENST00000470968;ENST00000487209;ENST00000470769;ENST00000497569;ENST00000482302;ENST00000497050;ENST00000478481;ENST00000479439;ENST00000465321;ENST00000479686;ENST00000496932	16	NM_001256399;NM_001256401;NM_001256402;NM_022821	Cluster001
ELP1	ELP1	DYS;IKAP;IKBKAP;IKI3;TOT1	elongator complex protein 1 [Source:HGNC Symbol;Acc:HGNC:5959]	ENSG00000220793	ENST00000674740;ENST00000675765;ENST00000675078;ENST00000374647;ENST00000675748;ENST00000676044;ENST00000675979;ENST00000675325;ENST00000495759;ENST00000675893;ENST00000675943;ENST00000675535;ENST00000674890;ENST00000675233;ENST00000676086;ENST00000674836;ENST00000675406;ENST00000675215;ENST00000675602;ENST00000674938;ENST00000676429;ENST00000674704;ENST00000676121;ENST00000674948;ENST00000675580…	48	NM_003640;NM_001318360;NM_001330749	Cluster001
ELP4	ELP4	C11orf19;PAXNEB	elongator acetyltransferase complex subunit 4 [Source:HGNC Symbol;Acc:HGNC:1171]	ENSG00000185900	ENST00000640961;ENST00000639878;ENST00000379163;ENST00000638347;ENST00000350638;ENST00000638764;ENST00000639570;ENST00000640533;ENST00000638482;ENST00000640342;ENST00000640081;ENST00000474374;ENST00000640231;ENST00000638917;ENST00000640954;ENST00000395934;ENST00000638508;ENST00000638184;ENST00000640921;ENST00000638376;ENST00000638984;ENST00000640790;ENST00000639097;ENST00000638828;ENST00000639182…	29	NM_019040;NM_001288725;NM_001288726	Cluster001
EMC1	EMC1	KIAA0090	ER membrane protein complex subunit 1 [Source:HGNC Symbol;Acc:HGNC:28957]	ENSG00000162664	ENST00000477853;ENST00000480380;ENST00000375199;ENST00000375208;ENST00000461353;ENST00000486405;ENST00000486238;ENST00000494770;ENST00000462505;ENST00000641089;ENST00000467423;ENST00000475079;ENST00000488681	13	NM_001271428;NM_015047;NM_001375820;NM_001271427;NM_001375821;NM_001271429	Cluster001
EMP1	EMP1	CL-20;TMP	epithelial membrane protein 1 [Source:HGNC Symbol;Acc:HGNC:3333]	ENSG00000159335	ENST00000431267;ENST00000542474;ENST00000544053;ENST00000542289;ENST00000256951;ENST00000538364;ENST00000535134;ENST00000541935;ENST00000396301;ENST00000537612;ENST00000536383;ENST00000546357	12	NM_001423	Cluster001
ENC1	ENC1	ENC-1;KLHL37;NRPB;PIG10;TP53I10	ectodermal-neural cortex 1 [Source:HGNC Symbol;Acc:HGNC:3345]	ENSG00000177352	ENST00000302351;ENST00000510316;ENST00000651128;ENST00000509284;ENST00000508331;ENST00000509127;ENST00000537006;ENST00000618628	8	NM_003633;NM_001256575;NM_001256576;NM_001256574	Cluster001
ENG	ENG	CD105;END;HHT1;ORW;ORW1	endoglin [Source:HGNC Symbol;Acc:HGNC:3349]	ENSG00000175166	ENST00000480266;ENST00000373203;ENST00000344849;ENST00000486329;ENST00000462196	5	NM_001278138;NM_001114753;NM_000118	Cluster001
ENOPH1	ENOPH1	E1;MASA;mtnC	enolase-phosphatase 1 [Source:HGNC Symbol;Acc:HGNC:24599]	ENSG00000141425	ENST00000273920;ENST00000509635;ENST00000505846;ENST00000610545	4	NM_021204;NM_001292017	Cluster001
ENOSF1	ENOSF1	FUCD;HSRTSBETA;rTS;TYMSAS	enolase superfamily member 1 [Source:HGNC Symbol;Acc:HGNC:30365]	ENSG00000111678	ENST00000584259;ENST00000647584;ENST00000340116;ENST00000581475;ENST00000584646;ENST00000581906;ENST00000582745;ENST00000580982;ENST00000583973;ENST00000585128;ENST00000581928;ENST00000584453;ENST00000584706;ENST00000578651;ENST00000578647;ENST00000577334;ENST00000585004;ENST00000579053;ENST00000583771;ENST00000580605;ENST00000581332;ENST00000383578	22	NM_017512;NM_001354067;NM_001354066;NM_001354068;NM_202758;NM_001318760;NM_001354065	Cluster001
ENTR1	ENTR1	NY-CO-3;SDCCAG3	endosome associated trafficking regulator 1 [Source:HGNC Symbol;Acc:HGNC:10667]	ENSG00000108784	ENST00000357365;ENST00000298537;ENST00000371725;ENST00000461693;ENST00000481114;ENST00000417512;ENST00000466579;ENST00000486441;ENST00000468963;ENST00000371723;ENST00000446833	11	NM_001039707;NM_006643;NM_001039708	Cluster001
EPAS1	EPAS1	bHLHe73;HIF2A;HLF;MOP2;PASD2	endothelial PAS domain protein 1 [Source:HGNC Symbol;Acc:HGNC:3374]	ENSG00000196352	ENST00000460015;ENST00000449347;ENST00000263734;ENST00000467888;ENST00000475822;ENST00000463191;ENST00000483692;ENST00000466465;ENST00000465318;ENST00000468530	10	NM_001430	Cluster001
EPB41L1	EPB41L1	4.1N;KIAA0338	erythrocyte membrane protein band 4.1 like 1 [Source:HGNC Symbol;Acc:HGNC:3378]	ENSG00000112308	ENST00000202028;ENST00000432589;ENST00000406771;ENST00000430276;ENST00000373950;ENST00000373946;ENST00000441639;ENST00000628415;ENST00000452261;ENST00000447825;ENST00000427533;ENST00000338074;ENST00000636016;ENST00000373945;ENST00000373941;ENST00000451082;ENST00000454226;ENST00000479336;ENST00000432603	19	NM_001258331;NM_001258329;NM_177996;NM_001258330;NM_012156	Cluster001
EPB41L2	EPB41L2	4.1-G;4.1G	erythrocyte membrane protein band 4.1 like 2 [Source:HGNC Symbol;Acc:HGNC:3379]	ENSG00000173391	ENST00000452150;ENST00000531410;ENST00000528282;ENST00000530481;ENST00000445890;ENST00000337057;ENST00000530757;ENST00000392427;ENST00000368128;ENST00000527411;ENST00000524581;ENST00000525271;ENST00000526782;ENST00000368126;ENST00000525193;ENST00000527659;ENST00000529208;ENST00000527017;ENST00000527423;ENST00000456097;ENST00000533912;ENST00000525198;ENST00000534166;ENST00000639623;ENST00000530148…	33	NM_001252660;NM_001350308;NM_001350307;NM_001199388;NM_001350309;NM_001350310;NM_001350311;NM_001350312;NM_001350313;NM_001350303;NM_001431;NM_001350301;NM_001350302;NM_001350299;NM_001135554;NM_001135555;NM_001350304;NM_001350320;NM_001350305;NM_001350314;NM_001350315;NM_001350306	Cluster001
EPM2A	EPM2A	LD;LDE	EPM2A glucan phosphatase, laforin [Source:HGNC Symbol;Acc:HGNC:3413]	ENSG00000160469	ENST00000638717;ENST00000450221;ENST00000639799;ENST00000639049;ENST00000639423;ENST00000367519;ENST00000638554;ENST00000611340;ENST00000435470;ENST00000638262;ENST00000639465;ENST00000638597;ENST00000640351;ENST00000640225;ENST00000639106;ENST00000639859;ENST00000640980;ENST00000638783;ENST00000638778;ENST00000639648;ENST00000639849;ENST00000489412;ENST00000496228;ENST00000640297;ENST00000640426…	28	NM_001360064;NM_001368131;NM_001360071;NM_005670;NM_001368129;NM_001368130;NM_001018041;NM_001360057;NM_001368132	Cluster001
EPN2	EPN2	EHB21;KIAA1065	epsin 2 [Source:HGNC Symbol;Acc:HGNC:18639]	ENSG00000095932	ENST00000582015;ENST00000584707;ENST00000584633;ENST00000441293;ENST00000314728;ENST00000347697;ENST00000582659;ENST00000583197;ENST00000577692;ENST00000580579;ENST00000395618;ENST00000395628;ENST00000582234;ENST00000494192;ENST00000575595;ENST00000581024;ENST00000577244;ENST00000582969;ENST00000584150;ENST00000577195;ENST00000495155;ENST00000395620;ENST00000395626;ENST00000571254;ENST00000572627…	27	NM_014964;NM_148921;NM_001102664	Cluster001
EPRS1	EPRS1	EARS;EPRS;GLUPRORS;PARS;QARS;QPRS	glutamyl-prolyl-tRNA synthetase 1 [Source:HGNC Symbol;Acc:HGNC:3418]	ENSG00000146376	ENST00000366923;ENST00000468487;ENST00000485821;ENST00000609181;ENST00000464052;ENST00000477030	6	NM_004446	Cluster001
EPS8	EPS8	No Class	epidermal growth factor receptor pathway substrate 8 [Source:HGNC Symbol;Acc:HGNC:3420]	ENSG00000165934	ENST00000281172;ENST00000543468;ENST00000543523;ENST00000644374;ENST00000646918;ENST00000642939;ENST00000645775;ENST00000646828;ENST00000647224;ENST00000642278;ENST00000646123;ENST00000647087;ENST00000543612;ENST00000540613;ENST00000542903;ENST00000545610;ENST00000541465;ENST00000535734;ENST00000546261;ENST00000508018;ENST00000536956;ENST00000546311;ENST00000535752;ENST00000543363;ENST00000536793…	27	NM_004447	Cluster001
ERAL1	ERAL1	HERA-B	Era like 12S mitochondrial rRNA chaperone 1 [Source:HGNC Symbol;Acc:HGNC:3424]	ENSG00000066923	ENST00000254928;ENST00000412138;ENST00000578001;ENST00000461894;ENST00000580917;ENST00000577942;ENST00000471992;ENST00000583487	8	NM_005702;NM_001317986;NM_001317985	Cluster001
ERCC2	ERCC2	EM9;MAG;MGC102762;MGC126218;MGC126219;XPD	ERCC excision repair 2, TFIIH core complex helicase subunit [Source:HGNC Symbol;Acc:HGNC:3434]	ENSG00000198829	ENST00000391945;ENST00000646507;ENST00000588652;ENST00000391942;ENST00000391941;ENST00000587376;ENST00000485403;ENST00000586131;ENST00000591309;ENST00000586737;ENST00000586441;ENST00000586856;ENST00000391944	13	NM_000400;NM_001130867	Cluster001
ERCC8	ERCC8	CKN1;CSA	ERCC excision repair 8, CSA ubiquitin ligase complex subunit [Source:HGNC Symbol;Acc:HGNC:3439]	ENSG00000223262	ENST00000676185;ENST00000381118;ENST00000675378;ENST00000643034;ENST00000462279;ENST00000647431;ENST00000643708;ENST00000265038;ENST00000675452;ENST00000647486;ENST00000495985;ENST00000484330;ENST00000439176;ENST00000675042;ENST00000675229;ENST00000497892;ENST00000675920;ENST00000477893	18	NM_001290285;NM_000082;NM_001007233;NM_001007234	Cluster001
ERG28	ERG28	C14orf1;NET51	ergosterol biosynthesis 28 homolog [Source:HGNC Symbol;Acc:HGNC:1187]	ENSG00000222378	ENST00000256319	1	NM_007176	Cluster001
ERI1	ERI1	3 HEXO;THEX1	exoribonuclease 1 [Source:HGNC Symbol;Acc:HGNC:23994]	ENSG00000150510	ENST00000674098;ENST00000519292;ENST00000521844;ENST00000250263;ENST00000520684;ENST00000520332;ENST00000518663;ENST00000522612;ENST00000522258	9	NM_001354638;NM_001354636;NM_153332;NM_001354635	Cluster001
ERI3	ERI3	FLJ22943;PINT1;PRNPIP	ERI1 exoribonuclease family member 3 [Source:HGNC Symbol;Acc:HGNC:17276]	ENSG00000012817	ENST00000456170;ENST00000372259;ENST00000372257;ENST00000649995;ENST00000489710;ENST00000479101;ENST00000462341;ENST00000452396;ENST00000495828;ENST00000457571	10	NM_001301701;NM_001301699;NM_001301700;NM_001301698;NM_024066	Cluster001
ERMP1	ERMP1	FLJ23309;FXNA;KIAA1815	endoplasmic reticulum metallopeptidase 1 [Source:HGNC Symbol;Acc:HGNC:23703]	ENSG00000040487	ENST00000462592;ENST00000214893;ENST00000339450;ENST00000489219;ENST00000487088;ENST00000475005	6	NM_024896	Cluster001
ERP27	ERP27	C12orf46;FLJ32115;PDIA8	endoplasmic reticulum protein 27 [Source:HGNC Symbol;Acc:HGNC:26495]	ENSG00000201594	ENST00000266397;ENST00000540097;ENST00000544881	3	NM_152321;NM_001300784	Cluster001
ERV3-1	ERV3-1	envR;ERV-R;ERV3;H-PLK;HERV-R	endogenous retrovirus group 3 member 1, envelope [Source:HGNC Symbol;Acc:HGNC:3454]	ENSG00000149499	ENST00000394323;ENST00000528878;ENST00000535538	3	NM_001007253	Cluster001
ERVMER34-1	ERVMER34-1	envMER34	endogenous retrovirus group MER34 member 1, envelope [Source:HGNC Symbol;Acc:HGNC:42970]	ENSG00000123870	ENST00000454756;ENST00000443173;ENST00000440542	3	NM_001242690;NM_024534	Cluster001
ESF1	ESF1	bA526K24.1;C20orf6	ESF1 nucleolar pre-rRNA processing protein homolog [Source:HGNC Symbol;Acc:HGNC:15898]	ENSG00000166170	ENST00000202816;ENST00000617257	2	NM_016649;NM_001276380	Cluster001
ESYT1	ESYT1	FAM62A;KIAA0747;MBC2	extended synaptotagmin 1 [Source:HGNC Symbol;Acc:HGNC:29534]	ENSG00000156860	ENST00000551790;ENST00000267113;ENST00000394048;ENST00000550986;ENST00000550179;ENST00000547667;ENST00000550878;ENST00000551112;ENST00000548142;ENST00000550515	10	NM_001184796;NM_015292	Cluster001
ETFA	ETFA	EMA;GA2;MADD	electron transfer flavoprotein subunit alpha [Source:HGNC Symbol;Acc:HGNC:3481]	ENSG00000109180	ENST00000557943;ENST00000433983;ENST00000557975;ENST00000267950;ENST00000565910;ENST00000560179;ENST00000560726;ENST00000559602;ENST00000559973;ENST00000560595;ENST00000560899;ENST00000559075;ENST00000560044;ENST00000560816;ENST00000558803;ENST00000559758;ENST00000560345;ENST00000559386;ENST00000560309;ENST00000561092	20	NM_000126;NM_001127716	Cluster001
EVI2A	EVI2A	EVDA;EVI2	ecotropic viral integration site 2A [Source:HGNC Symbol;Acc:HGNC:3499]	ENSG00000140044	ENST00000461237;ENST00000247270;ENST00000462804	3	NM_001003927;NM_014210	Cluster001
EVI2B	EVI2B	CD361;D17S376;EVDB	ecotropic viral integration site 2B [Source:HGNC Symbol;Acc:HGNC:3500]	ENSG00000132792	ENST00000330927;ENST00000577894	2	NM_006495	Cluster001
EVL	EVL	RNB6	Enah/Vasp-like [Source:HGNC Symbol;Acc:HGNC:20234]	ENSG00000130811	ENST00000402714;ENST00000544450;ENST00000554460;ENST00000392920;ENST00000557023;ENST00000553771;ENST00000555706;ENST00000555048;ENST00000553875;ENST00000554045;ENST00000557637;ENST00000557153;ENST00000556921;ENST00000557384;ENST00000553910;ENST00000554695;ENST00000554031;ENST00000553799;ENST00000554518;ENST00000553694;ENST00000555999;ENST00000555606;ENST00000555848;ENST00000556258	24	NM_001330221;NM_016337	Cluster001
EXD3	EXD3	FLJ20433;LOC54932;mut-7;Nbr	exonuclease 3 -5 domain containing 3 [Source:HGNC Symbol;Acc:HGNC:26023]	ENSG00000234865	ENST00000491734;ENST00000340951;ENST00000487745;ENST00000478344;ENST00000484392;ENST00000478350;ENST00000472958;ENST00000490886;ENST00000479452;ENST00000460390;ENST00000475006;ENST00000465160	12	NM_017820;NM_001286823	Cluster001
EXOSC2	EXOSC2	hRrp4p;p7;RRP4;Rrp4p	exosome component 2 [Source:HGNC Symbol;Acc:HGNC:17097]	ENSG00000120833	ENST00000491115;ENST00000546165;ENST00000430138;ENST00000490641;ENST00000372352;ENST00000372358;ENST00000372351;ENST00000372350;ENST00000463488;ENST00000495699;ENST00000467138	11	NM_001282708;NM_014285;NM_001282709	Cluster001
EXOSC5	EXOSC5	hRrp46p;MGC12901;p12B;RRP41B;RRP46;Rrp46p	exosome component 5 [Source:HGNC Symbol;Acc:HGNC:24662]	ENSG00000169288	ENST00000221233;ENST00000602129;ENST00000596905;ENST00000593523;ENST00000593771	5	NM_020158	Cluster001
EXOSC6	EXOSC6	EAP4;hMtr3p;MTR3;Mtr3p;p11	exosome component 6 [Source:HGNC Symbol;Acc:HGNC:19055]	ENSG00000257074	ENST00000435634	1	NM_058219	Cluster001
EXOSC7	EXOSC7	EAP1;hRrp42p;KIAA0116;p8;RRP42;Rrp42p	exosome component 7 [Source:HGNC Symbol;Acc:HGNC:28112]	ENSG00000160613	ENST00000461361;ENST00000477865;ENST00000482004;ENST00000265564;ENST00000467846;ENST00000468667;ENST00000491476;ENST00000481405;ENST00000498168;ENST00000486727;ENST00000459856	11	NM_015004	Cluster001
FABP3	FABP3	FABP11;H-FABP;MDGI;O-FABP	fatty acid binding protein 3 [Source:HGNC Symbol;Acc:HGNC:3557]	ENSG00000102007	ENST00000373713;ENST00000497275;ENST00000498148;ENST00000482018	4	NM_004102;NM_001320996	Cluster001
FABP5	FABP5	E-FABP;KFABP;PA-FABP	fatty acid binding protein 5 [Source:HGNC Symbol;Acc:HGNC:3560]	ENSG00000108691	ENST00000297258;ENST00000396359;ENST00000486269;ENST00000481695	4	NM_001444	Cluster001
FABP5P1	FABP5P1	FABP5;FABP5L1	fatty acid binding protein 5 pseudogene 1 [Source:HGNC Symbol;Acc:HGNC:31059]	ENSG00000137878	ENST00000423401	1	No Class	Cluster001
FABP5P3	FABP5P3	FABP5L3;TCAG_1781704	fatty acid binding protein 5 pseudogene 3 [Source:HGNC Symbol;Acc:HGNC:22573]	ENSG00000111186	ENST00000649320;ENST00000648413;ENST00000477993;ENST00000648904;ENST00000650213;ENST00000437960	6	No Class	Cluster001
FADS1	FADS1	D5D;FADS6;FADSD5;LLCDL1;TU12	fatty acid desaturase 1 [Source:HGNC Symbol;Acc:HGNC:3574]	ENSG00000176619	ENST00000350997;ENST00000536991;ENST00000433932;ENST00000460649;ENST00000542506;ENST00000496123;ENST00000539999;ENST00000424501;ENST00000540767;ENST00000545245;ENST00000545405;ENST00000421879;ENST00000491310;ENST00000544696;ENST00000466716;ENST00000544309;ENST00000539419;ENST00000448607;ENST00000473263;ENST00000545986;ENST00000541683	21	NM_013402	Cluster001
FADS2	FADS2	D6D;DES6;FADSD6;LLCDL2;SLL0262;TU13	fatty acid desaturase 2 [Source:HGNC Symbol;Acc:HGNC:3575]	ENSG00000185339	ENST00000574708;ENST00000257261;ENST00000522639;ENST00000522056;ENST00000517839;ENST00000518606;ENST00000517312;ENST00000521849;ENST00000278840;ENST00000521571;ENST00000520145;ENST00000355484;ENST00000543584;ENST00000523235;ENST00000522359	15	NM_001281501;NM_001281502;NM_004265	Cluster001
FAF1	FAF1	CGI-03;hFAF1;HFAF1s;UBXD12;UBXN3A	Fas associated factor 1 [Source:HGNC Symbol;Acc:HGNC:3578]	ENSG00000154945	ENST00000396153;ENST00000494400;ENST00000472808;ENST00000487898;ENST00000371778	5	NM_007051	Cluster001
FAH	FAH	No Class	fumarylacetoacetate hydrolase [Source:HGNC Symbol;Acc:HGNC:3579]	ENSG00000101596	ENST00000558022;ENST00000407106;ENST00000537726;ENST00000558767;ENST00000261755;ENST00000561369;ENST00000561421;ENST00000539156;ENST00000646551;ENST00000558627;ENST00000558514;ENST00000559542;ENST00000561353;ENST00000559217	14	NM_001374377;NM_001374380;NM_000137	Cluster001
FAHD1	FAHD1	C16orf36;DKFZP566J2046	fumarylacetoacetate hydrolase domain containing 1 [Source:HGNC Symbol;Acc:HGNC:14169]	ENSG00000140548	ENST00000427358;ENST00000382666;ENST00000382668;ENST00000615972	4	NM_031208;NM_001018104;NM_001142398	Cluster001
FAHD2A	FAHD2A	CGI-105	fumarylacetoacetate hydrolase domain containing 2A [Source:HGNC Symbol;Acc:HGNC:24252]	ENSG00000003509	ENST00000445649;ENST00000447036;ENST00000233379;ENST00000418606;ENST00000463940;ENST00000470100	6	NM_016044	Cluster001
FAM104B	FAM104B	CXorf44;FLJ20434	family with sequence similarity 104 member B [Source:HGNC Symbol;Acc:HGNC:25085]	ENSG00000141337	ENST00000332132;ENST00000358460;ENST00000425133;ENST00000472571;ENST00000477847;ENST00000489298;ENST00000478918	7	NM_001166699;NM_138362;NM_001166701;NM_001166700;NM_001166704;NM_001166702;NM_001166703	Cluster001
FAM131B	FAM131B	KIAA0773	family with sequence similarity 131 member B [Source:HGNC Symbol;Acc:HGNC:22202]	ENSG00000168243	ENST00000443739;ENST00000410085;ENST00000409578;ENST00000409346;ENST00000409408;ENST00000409222;ENST00000519279;ENST00000521347;ENST00000519161	9	NM_001031690;NM_001371248;NM_001371250;NM_001278297;NM_001371251;NM_001371252;NM_001371249;NM_014690;NM_001371253	Cluster001
FAM136A	FAM136A	FLJ14668	family with sequence similarity 136 member A [Source:HGNC Symbol;Acc:HGNC:25911]	ENSG00000187037	ENST00000037869;ENST00000460307;ENST00000430566;ENST00000450256;ENST00000438759;ENST00000498665	6	NM_032822;NM_001329758;NM_001329757;NM_001329755;NM_001329753;NM_001329752	Cluster001
FAM156A	FAM156A	PRO0659;TMEM29	family with sequence similarity 156 member A [Source:HGNC Symbol;Acc:HGNC:30114]	ENSG00000124279	ENST00000613284;ENST00000622447;ENST00000617970;ENST00000611661;ENST00000596733;ENST00000612846;ENST00000622197;ENST00000619373;ENST00000622732;ENST00000619518;ENST00000618601;ENST00000622323;ENST00000612083;ENST00000619586;ENST00000610625;ENST00000616592;ENST00000619897;ENST00000616235;ENST00000615171;ENST00000622430;ENST00000623782;ENST00000615092;ENST00000612915	23	NM_001377062;NM_001377061;NM_001242491;NM_001377063;NM_001242497;NM_001242495;NM_001377060;NM_001242496;NM_001242494;NM_001242492;NM_001242489;NM_001242490;NM_001242493;NM_014138	Cluster001
FAM168B	FAM168B	KIAA0280L;MANI	family with sequence similarity 168 member B [Source:HGNC Symbol;Acc:HGNC:27016]	ENSG00000129534	ENST00000409185;ENST00000389915	2	NM_001321746;NM_001321745;NM_001321747;NM_001321748;NM_001009993;NM_001321744;NM_001321743	Cluster001
FAM172A	FAM172A	C5orf21;DKFZP564D172;Toupee	family with sequence similarity 172 member A [Source:HGNC Symbol;Acc:HGNC:25365]	ENSG00000110497	ENST00000395965;ENST00000505869;ENST00000509739;ENST00000509163;ENST00000502503;ENST00000511139;ENST00000510445;ENST00000506398;ENST00000504768	9	NM_032042;NM_001163418;NM_001163417	Cluster001
FAM20C	FAM20C	DKFZp547D065;DMP4;G-CK;IMAGE:4942737	FAM20C golgi associated secretory pathway kinase [Source:HGNC Symbol;Acc:HGNC:22140]	ENSG00000142512	ENST00000313766;ENST00000477004;ENST00000471328;ENST00000515795;ENST00000512382	5	NM_020223	Cluster001
FAM214A	FAM214A	FLJ10980;KIAA1370	family with sequence similarity 214 member A [Source:HGNC Symbol;Acc:HGNC:25609]	ENSG00000166971	ENST00000568871;ENST00000261844;ENST00000534964;ENST00000546305;ENST00000619572;ENST00000568637;ENST00000399202;ENST00000570204;ENST00000566948;ENST00000568668;ENST00000562135;ENST00000566768;ENST00000561490;ENST00000561543;ENST00000568863;ENST00000562351	16	NM_019600;NM_001385018;NM_001385020;NM_001286495;NM_001385021;NM_001385013;NM_001385019;NM_001385014;NM_001385015;NM_001385016;NM_001385017;NM_001385022;NM_001385023	Cluster001
FAM216A	FAM216A	C12orf24;HSU79274	family with sequence similarity 216 member A [Source:HGNC Symbol;Acc:HGNC:30180]	ENSG00000148296	ENST00000538285;ENST00000548869;ENST00000548449;ENST00000377673;ENST00000546396;ENST00000547539	6	NM_013300	Cluster001
FAM219B	FAM219B	C15orf17;FLJ00005	family with sequence similarity 219 member B [Source:HGNC Symbol;Acc:HGNC:24695]	ENSG00000206053	ENST00000357635;ENST00000566132;ENST00000563671;ENST00000563119;ENST00000569524;ENST00000564723;ENST00000566894;ENST00000563069;ENST00000563413;ENST00000565772;ENST00000570143;ENST00000563877;ENST00000566194;ENST00000564857;ENST00000567388;ENST00000569761;ENST00000563706;ENST00000562698;ENST00000564019	19	NM_001321922;NM_001321921;NM_020447;NM_001321923;NM_001321920	Cluster001
FAM53B	FAM53B	bA12J10.2;KIAA0140;smp	family with sequence similarity 53 member B [Source:HGNC Symbol;Acc:HGNC:28968]	ENSG00000184481	ENST00000337318;ENST00000392754;ENST00000280780	3	NM_014661	Cluster001
FAM81A	FAM81A	MGC26690	family with sequence similarity 81 member A [Source:HGNC Symbol;Acc:HGNC:28379]	ENSG00000233994	ENST00000558348;ENST00000560394;ENST00000288228;ENST00000559628;ENST00000558513;ENST00000557914;ENST00000560474;ENST00000557895;ENST00000560022;ENST00000560087;ENST00000560074;ENST00000560118;ENST00000558900;ENST00000560123;ENST00000561361	15	NM_152450	Cluster001
FAM86B3P	FAM86B3P	No Class	family with sequence similarity 86 member B3, pseudogene [Source:HGNC Symbol;Acc:HGNC:44371]	ENSG00000231549	ENST00000522601;ENST00000588728;ENST00000523992;ENST00000591069;ENST00000590591;ENST00000310542;ENST00000588159;ENST00000587202	8	No Class	Cluster001
FAM86C1P	FAM86C1P	FAM86C;FAM86C1;FLJ10661;FLJ27199	family with sequence similarity 86 member C1, pseudogene [Source:HGNC Symbol;Acc:HGNC:25561]	ENSG00000181036	ENST00000346333;ENST00000526393;ENST00000510443;ENST00000359244;ENST00000426628;ENST00000675931;ENST00000528685	7	No Class	Cluster001
FAM86DP	FAM86DP	FAM86D	family with sequence similarity 86 member D, pseudogene [Source:HGNC Symbol;Acc:HGNC:32659]	ENSG00000145723	ENST00000497543;ENST00000484945;ENST00000459803;ENST00000478666;ENST00000489609;ENST00000477247;ENST00000491583	7	No Class	Cluster001
FAM86EP	FAM86EP	No Class	family with sequence similarity 86 member E, pseudogene [Source:HGNC Symbol;Acc:HGNC:28017]	ENSG00000230796	ENST00000313946;ENST00000511488;ENST00000507301;ENST00000510565;ENST00000510506;ENST00000502255;ENST00000506770;ENST00000512092;ENST00000504375;ENST00000674264	10	No Class	Cluster001
FAM98C	FAM98C	FLJ44669	family with sequence similarity 98 member C [Source:HGNC Symbol;Acc:HGNC:27119]	ENSG00000241170	ENST00000588262;ENST00000252530;ENST00000343358;ENST00000588348;ENST00000589408;ENST00000589029;ENST00000586372;ENST00000585954;ENST00000592992;ENST00000589027	10	NM_174905;NM_001351675	Cluster001
FANCE	FANCE	FACE;FAE	FA complementation group E [Source:HGNC Symbol;Acc:HGNC:3586]	ENSG00000164171	ENST00000229769;ENST00000648059	2	NM_021922	Cluster001
FARSB	FARSB	FARSLB;FRSB;PheHB	phenylalanyl-tRNA synthetase subunit beta [Source:HGNC Symbol;Acc:HGNC:17800]	ENSG00000176834	ENST00000281828;ENST00000568928	2	NM_005687	Cluster001
FASTKD2	FASTKD2	KIAA0971	FAST kinase domains 2 [Source:HGNC Symbol;Acc:HGNC:29160]	ENSG00000284649	ENST00000236980;ENST00000418289;ENST00000402774;ENST00000403094;ENST00000487777;ENST00000471788	6	NM_001136194;NM_001136193;NM_014929	Cluster001
FAT2	FAT2	CDHF8;CDHR9;HFAT2;MEGF1	FAT atypical cadherin 2 [Source:HGNC Symbol;Acc:HGNC:3596]	ENSG00000102678	ENST00000520200;ENST00000261800	2	NM_001447	Cluster001
FBP1	FBP1	FBP	fructose-bisphosphatase 1 [Source:HGNC Symbol;Acc:HGNC:3606]	ENSG00000125356	ENST00000648117;ENST00000375326;ENST00000414122;ENST00000415431	4	NM_000507;NM_001127628	Cluster001
FBXO38	FBXO38	Fbx38;FLJ13962;MOKA;SP329	F-box protein 38 [Source:HGNC Symbol;Acc:HGNC:28844]	ENSG00000149311	ENST00000340253;ENST00000503613;ENST00000508326;ENST00000394370;ENST00000509411;ENST00000511080;ENST00000504971;ENST00000521160;ENST00000509699;ENST00000513826;ENST00000502629;ENST00000502571;ENST00000508670;ENST00000509273;ENST00000508485;ENST00000514832;ENST00000505399;ENST00000504447;ENST00000508176;ENST00000296701	20	NM_205836;NM_030793;NM_001271723	Cluster001
FBXO41	FBXO41	Fbx41;KIAA1940	F-box protein 41 [Source:HGNC Symbol;Acc:HGNC:29409]	ENSG00000073670	ENST00000521871;ENST00000520530;ENST00000519873;ENST00000520186;ENST00000295133	5	NM_001371389;NM_001080410	Cluster001
FBXW8	FBXW8	FBW6;FBW8;FBX29;FBXO29	F-box and WD repeat domain containing 8 [Source:HGNC Symbol;Acc:HGNC:13597]	ENSG00000167992	ENST00000652555;ENST00000455858;ENST00000309909;ENST00000551773	4	NM_153348;NM_012174	Cluster001
FBXW9	FBXW9	Fbw9;MEC-15;MGC10870	F-box and WD repeat domain containing 9 [Source:HGNC Symbol;Acc:HGNC:28136]	ENSG00000171033	ENST00000587296;ENST00000393261;ENST00000587955	3	NM_032301	Cluster001
FCGR1A	FCGR1A	CD64;CD64A	Fc fragment of IgG receptor Ia [Source:HGNC Symbol;Acc:HGNC:3613]	ENSG00000099949	ENST00000444948;ENST00000369168;ENST00000489479;ENST00000489704	4	NM_001378810;NM_001378811;NM_001378804;NM_000566;NM_001378806;NM_001378808;NM_001378807;NM_001378809;NM_001378805	Cluster001
FCHO1	FCHO1	KIAA0290	FCH and mu domain containing endocytic adaptor 1 [Source:HGNC Symbol;Acc:HGNC:29002]	ENSG00000172613	ENST00000594202;ENST00000600676;ENST00000600209;ENST00000596309;ENST00000598539;ENST00000597474;ENST00000593385;ENST00000600201;ENST00000598067;ENST00000599236;ENST00000593833;ENST00000601247;ENST00000596536;ENST00000593870;ENST00000598086;ENST00000598932;ENST00000595023;ENST00000594068;ENST00000596507;ENST00000595033;ENST00000597718;ENST00000596462;ENST00000595749;ENST00000596865;ENST00000598960…	36	NM_001161357;NM_001384392;NM_001384370;NM_001384396;NM_001384404;NM_001384376;NM_001384398;NM_001384390;NM_001384375;NM_001384371;NM_001384400;NM_001384374;NM_001384391;NM_001384393;NM_001384399;NM_001384403;NM_001384388;NM_001384405;NM_001384372;NM_001384373;NM_001161358;NM_001384397;NM_001384377;NM_001384380;NM_001384394;NM_001384379;NM_001384378;NM_015122;NM_001384401;NM_001384389;NM_001384387…	Cluster001
FCHO2	FCHO2	No Class	FCH and mu domain containing endocytic adaptor 2 [Source:HGNC Symbol;Acc:HGNC:25180]	ENSG00000237973	ENST00000430046;ENST00000507345;ENST00000512348;ENST00000287761;ENST00000511264;ENST00000503302;ENST00000508431	7	NM_138782;NM_001146032	Cluster001
FCMR	FCMR	FAIM3;TOSO	Fc fragment of IgM receptor [Source:HGNC Symbol;Acc:HGNC:14315]	ENSG00000172115	ENST00000367091;ENST00000474041;ENST00000442471;ENST00000528654;ENST00000463473;ENST00000628511;ENST00000525793;ENST00000529560;ENST00000533312;ENST00000530505	10	NM_005449;NM_001142473;NM_001193338	Cluster001
FCRL6	FCRL6	FcRH6;FLJ16056;IFGP6	Fc receptor like 6 [Source:HGNC Symbol;Acc:HGNC:31910]	ENSG00000287067	ENST00000540741;ENST00000536257;ENST00000321935;ENST00000541729;ENST00000368106;ENST00000339348;ENST00000392235	7	NM_001284217;NM_001004310	Cluster001
FDPS	FDPS	No Class	farnesyl diphosphate synthase [Source:HGNC Symbol;Acc:HGNC:3631]	ENSG00000172775	ENST00000611010;ENST00000468479;ENST00000447866;ENST00000461507;ENST00000474345;ENST00000471117;ENST00000368356;ENST00000467076;ENST00000495308;ENST00000487002;ENST00000491013;ENST00000356657;ENST00000465559;ENST00000470171;ENST00000612683;ENST00000489003;ENST00000477057;ENST00000492887;ENST00000492244;ENST00000490140;ENST00000489324	21	NM_001242825;NM_002004;NM_001242824;NM_001135822;NM_001135821;NM_001378425;NM_001378424	Cluster001
FDX2	FDX2	FDX1L;MGC19604	ferredoxin 2 [Source:HGNC Symbol;Acc:HGNC:30546]	ENSG00000198356	ENST00000393708;ENST00000492239;ENST00000494368;ENST00000460631;ENST00000343376;ENST00000453681;ENST00000486454	7	NM_001031734	Cluster001
FDXACB1	FDXACB1	hCG_2033039;LOC91893	ferredoxin-fold anticodon binding domain containing 1 [Source:HGNC Symbol;Acc:HGNC:25110]	ENSG00000231784	ENST00000260257;ENST00000531487;ENST00000528274	3	NM_138378	Cluster001
FERMT3	FERMT3	KIND3;MGC10966;MIG-2;MIG2B;UNC112C;URP2	fermitin family member 3 [Source:HGNC Symbol;Acc:HGNC:23151]	ENSG00000140678	ENST00000544997;ENST00000345728;ENST00000279227;ENST00000541252;ENST00000541326;ENST00000546255;ENST00000540957;ENST00000545896;ENST00000540554	9	NM_001382448;NM_031471;NM_001382361;NM_001382363;NM_178443;NM_001382362;NM_001382364	Cluster001
FES	FES	FPS	FES proto-oncogene, tyrosine kinase [Source:HGNC Symbol;Acc:HGNC:3657]	ENSG00000198728	ENST00000416779;ENST00000470152;ENST00000414248;ENST00000481665;ENST00000559355;ENST00000394302;ENST00000452243;ENST00000328850;ENST00000464684;ENST00000443697;ENST00000394300;ENST00000444422;ENST00000497945;ENST00000494259;ENST00000448367;ENST00000496379;ENST00000462476	17	NM_001143785;NM_002005;NM_001143783;NM_001143784	Cluster001
FFAR4	FFAR4	GPR120;GPR129;O3FAR1;PGR4	free fatty acid receptor 4 [Source:HGNC Symbol;Acc:HGNC:19061]	ENSG00000126016	ENST00000371481;ENST00000371483;ENST00000604414	3	NM_001195755;NM_181745	Cluster001
FGD4	FGD4	CMT4H;frabin;FRABP;ZFYVE6	FYVE, RhoGEF and PH domain containing 4 [Source:HGNC Symbol;Acc:HGNC:19125]	ENSG00000284776	ENST00000534526;ENST00000550091;ENST00000531134;ENST00000472289;ENST00000494275;ENST00000497153;ENST00000493087;ENST00000551984;ENST00000427716;ENST00000473513;ENST00000395740;ENST00000479023;ENST00000546442;ENST00000583694;ENST00000525053;ENST00000494977	16	NM_001370298;NM_001384126;NM_001304481;NM_001384131;NM_001384132;NM_001304480;NM_139241;NM_001384127;NM_001330374;NM_001304484;NM_001330373;NM_001370297;NM_001304483;NM_001384130;NM_001385118;NM_001384128	Cluster001
FGD5	FGD5	FLJ00274;FLJ39957;ZFYVE23	FYVE, RhoGEF and PH domain containing 5 [Source:HGNC Symbol;Acc:HGNC:19117]	ENSG00000167751	ENST00000640506;ENST00000285046;ENST00000457774;ENST00000468662;ENST00000476851;ENST00000487605;ENST00000543601	7	NM_152536;NM_001320276	Cluster001
FGD6	FGD6	FLJ11183;ZFYVE24	FYVE, RhoGEF and PH domain containing 6 [Source:HGNC Symbol;Acc:HGNC:21740]	ENSG00000127955	ENST00000343958;ENST00000548069;ENST00000451107;ENST00000546711;ENST00000551521;ENST00000549499;ENST00000550368	7	NM_018351	Cluster001
FGFR1	FGFR1	BFGFR;CD331;CEK;FLG;FLT2;H2;H3;H4;H5;KAL2;N-SAM	fibroblast growth factor receptor 1 [Source:HGNC Symbol;Acc:HGNC:3688]	ENSG00000254093	ENST00000649678;ENST00000533301;ENST00000425967;ENST00000397091;ENST00000341462;ENST00000619564;ENST00000447712;ENST00000532791;ENST00000674380;ENST00000674189;ENST00000526688;ENST00000397113;ENST00000356207;ENST00000335922;ENST00000326324;ENST00000526570;ENST00000674474;ENST00000397103;ENST00000531196;ENST00000397108;ENST00000533619;ENST00000527114;ENST00000487647;ENST00000466021;ENST00000527745…	48	NM_001174067;NM_001354367;NM_015850;NM_001354369;NM_023110;NM_001174063;NM_001174065;NM_023105;NM_001174066;NM_001174064;NM_001354368;NM_001354370;NM_023106	Cluster001
FGFRL1	FGFRL1	No Class	fibroblast growth factor receptor like 1 [Source:HGNC Symbol;Acc:HGNC:3693]	ENSG00000197375	ENST00000512562;ENST00000398484;ENST00000510644;ENST00000504138;ENST00000512174;ENST00000507339;ENST00000264748	7	NM_001004356;NM_001370296;NM_001004358;NM_021923	Cluster001
FGR	FGR	c-fgr;p55c-fgr;SRC2	FGR proto-oncogene, Src family tyrosine kinase [Source:HGNC Symbol;Acc:HGNC:3697]	ENSG00000173821	ENST00000374005;ENST00000399173;ENST00000374004;ENST00000374003;ENST00000457296;ENST00000475472;ENST00000468038	7	NM_005248;NM_001042747;NM_001042729	Cluster001
FHL1	FHL1	bA535K18.1;FHL1B;FLH1A;KYO-T;MGC111107;SLIM1;XMPMA	four and a half LIM domains 1 [Source:HGNC Symbol;Acc:HGNC:3702]	ENSG00000155324	ENST00000629039;ENST00000651929;ENST00000652745;ENST00000627578;ENST00000652457;ENST00000394155;ENST00000618438;ENST00000651089;ENST00000420362;ENST00000458357;ENST00000628443;ENST00000627383;ENST00000630084;ENST00000630278;ENST00000452016;ENST00000628919;ENST00000625935;ENST00000535737;ENST00000627812;ENST00000651256;ENST00000434885;ENST00000543669;ENST00000456445;ENST00000628032;ENST00000449474…	36	NM_001449;NM_001369329;NM_001369330;NM_001159702;NM_001369327;NM_001369328;NM_001159703;NM_001369326;NM_001159700;NM_001159704;NM_001159701;NM_001330659;NM_001159699;NM_001369331;NM_001167819	Cluster001
FHOD1	FHOD1	FHOS	formin homology 2 domain containing 1 [Source:HGNC Symbol;Acc:HGNC:17905]	ENSG00000166908	ENST00000569085;ENST00000258201;ENST00000567752;ENST00000566006;ENST00000567561;ENST00000567509;ENST00000569888;ENST00000561922;ENST00000568595;ENST00000562266	10	NM_013241;NM_001318202	Cluster001
FIG4	FIG4	ALS11;CMT4J;dJ249I4.1;hSac3;KIAA0274;SAC3	FIG4 phosphoinositide 5-phosphatase [Source:HGNC Symbol;Acc:HGNC:16873]	ENSG00000186174	ENST00000675726;ENST00000675122;ENST00000675844;ENST00000674575;ENST00000674933;ENST00000674778;ENST00000676442;ENST00000676037;ENST00000674532;ENST00000674657;ENST00000675991;ENST00000675009;ENST00000674744;ENST00000675606;ENST00000675426;ENST00000674783;ENST00000675523;ENST00000675552;ENST00000675714;ENST00000675004;ENST00000368941;ENST00000454215;ENST00000676435;ENST00000675887;ENST00000674644…	63	NM_014845	Cluster001
FITM2	FITM2	C20orf142;dJ881L22.2;FIT2	fat storage inducing transmembrane protein 2 [Source:HGNC Symbol;Acc:HGNC:16135]	ENSG00000270445	ENST00000396825	1	NM_001080472	Cluster001
FKBP15	FKBP15	FKBP133;KIAA0674;PPP1R76;WAFL	FKBP prolyl isomerase 15 [Source:HGNC Symbol;Acc:HGNC:23397]	ENSG00000205364	ENST00000238256;ENST00000446284;ENST00000489645;ENST00000414250;ENST00000493847;ENST00000462889	6	NM_015258	Cluster001
FKBP1A	FKBP1A	FKBP-12;FKBP1;FKBP12;FKBP12C;PKC12;PPIASE	FKBP prolyl isomerase 1A [Source:HGNC Symbol;Acc:HGNC:3711]	ENSG00000136250	ENST00000677937;ENST00000400137;ENST00000618612;ENST00000439640;ENST00000460490;ENST00000678136;ENST00000474657;ENST00000677335;ENST00000381719;ENST00000678408;ENST00000381724;ENST00000381715;ENST00000612074;ENST00000678325;ENST00000474726;ENST00000677078;ENST00000677533;ENST00000679195;ENST00000614856	19	NM_000801;NM_001199786;NM_054014	Cluster001
FLRT2	FLRT2	No Class	fibronectin leucine rich transmembrane protein 2 [Source:HGNC Symbol;Acc:HGNC:3761]	ENSG00000064199	ENST00000330753;ENST00000556335;ENST00000557419;ENST00000554746;ENST00000555398;ENST00000553627;ENST00000553650	7	NM_001346144;NM_013231;NM_001346146;NM_001346145;NM_001346143	Cluster001
FLYWCH2	FLYWCH2	No Class	FLYWCH family member 2 [Source:HGNC Symbol;Acc:HGNC:25178]	ENSG00000196227	ENST00000396958;ENST00000293981;ENST00000573965;ENST00000572006;ENST00000572786	5	NM_001142500;NM_138439;NM_001142499	Cluster001
FNDC10	FNDC10	C1orf233	fibronectin type III domain containing 10 [Source:HGNC Symbol;Acc:HGNC:42951]	ENSG00000186222	ENST00000422725	1	NM_001242659	Cluster001
FOCAD	FOCAD	FLJ20375;KIAA1797	focadhesin [Source:HGNC Symbol;Acc:HGNC:23377]	ENSG00000078043	ENST00000380249;ENST00000604036;ENST00000605031;ENST00000604103;ENST00000603492;ENST00000605086;ENST00000603648;ENST00000603844;ENST00000605852;ENST00000604828;ENST00000603552;ENST00000603610;ENST00000603044;ENST00000604254;ENST00000603695;ENST00000603631;ENST00000338382	17	NM_017794;NM_001375567;NM_001375568;NM_001375570	Cluster001
FOLR1	FOLR1	FOLR;FRÃŽÂ±	folate receptor alpha [Source:HGNC Symbol;Acc:HGNC:3791]	ENSG00000106327	ENST00000312293;ENST00000393681;ENST00000675784;ENST00000393679;ENST00000393676	5	NM_016725;NM_016724;NM_000802;NM_016729	Cluster001
FOXRED2	FOXRED2	ERFAD;FLJ23322	FAD dependent oxidoreductase domain containing 2 [Source:HGNC Symbol;Acc:HGNC:26264]	ENSG00000146556	ENST00000397224;ENST00000216187;ENST00000366463;ENST00000397223;ENST00000423980	5	NM_001363042;NM_001102371;NM_001363041;NM_024955	Cluster001
FRG1	FRG1	FRG1A;FSG1	FSHD region gene 1 [Source:HGNC Symbol;Acc:HGNC:3954]	ENSG00000100104	ENST00000226798;ENST00000524583;ENST00000533157;ENST00000531991;ENST00000514482;ENST00000507103;ENST00000505327	7	NM_004477	Cluster001
FRMD4A	FRMD4A	bA295P9.4;FLJ10210;FRMD4;KIAA1294	FERM domain containing 4A [Source:HGNC Symbol;Acc:HGNC:25491]	ENSG00000055483	ENST00000357447;ENST00000475325;ENST00000495956;ENST00000264546;ENST00000632570;ENST00000632314;ENST00000492155;ENST00000342409;ENST00000477221;ENST00000650014;ENST00000650137;ENST00000640906;ENST00000649155;ENST00000649246;ENST00000649099;ENST00000648400;ENST00000649947;ENST00000649423;ENST00000648761;ENST00000493380;ENST00000475141	21	NM_018027;NM_001318336;NM_001318337	Cluster001
FRMD4B	FRMD4B	GRSP1;KIAA1013	FERM domain containing 4B [Source:HGNC Symbol;Acc:HGNC:24886]	ENSG00000087302	ENST00000398540;ENST00000478263;ENST00000462512;ENST00000497475;ENST00000489817;ENST00000470070;ENST00000483668;ENST00000487751;ENST00000493880;ENST00000473029;ENST00000460709;ENST00000473188;ENST00000459638;ENST00000462308;ENST00000497880;ENST00000497757;ENST00000493127;ENST00000462888	18	NM_015123	Cluster001
FTCDNL1	FTCDNL1	FONG	formiminotransferase cyclodeaminase N-terminal like [Source:HGNC Symbol;Acc:HGNC:48661]	ENSG00000176994	ENST00000416668;ENST00000420922;ENST00000642693;ENST00000420128;ENST00000622774	5	NM_001350855;NM_001350854;NM_001363886;NM_001350853	Cluster001
FUCA2	FUCA2	dJ20N2.5;MGC1314	alpha-L-fucosidase 2 [Source:HGNC Symbol;Acc:HGNC:4008]	ENSG00000134684	ENST00000002165;ENST00000451668;ENST00000367585	3	NM_032020	Cluster001
FXYD5	FXYD5	OIT2	FXYD domain containing ion transport regulator 5 [Source:HGNC Symbol;Acc:HGNC:4029]	ENSG00000126432	ENST00000392218;ENST00000543307;ENST00000392219;ENST00000592290;ENST00000541435;ENST00000590686;ENST00000496493;ENST00000342879;ENST00000588699;ENST00000423817;ENST00000591716;ENST00000586925;ENST00000392217	13	NM_014164;NM_001320913;NM_001164605;NM_144779;NM_001320912	Cluster001
G6PC3	G6PC3	UGRP	glucose-6-phosphatase catalytic subunit 3 [Source:HGNC Symbol;Acc:HGNC:24861]	ENSG00000154059	ENST00000269097;ENST00000593115;ENST00000588558;ENST00000585361;ENST00000591696;ENST00000585962;ENST00000590639;ENST00000590253	8	NM_001384168;NM_001384165;NM_001384166;NM_001384167;NM_138387;NM_001319945	Cluster001
G6PD	G6PD	G6PD1	glucose-6-phosphate dehydrogenase [Source:HGNC Symbol;Acc:HGNC:4057]	ENSG00000150782	ENST00000393562;ENST00000369620;ENST00000393564;ENST00000490651;ENST00000439227;ENST00000440967;ENST00000489497;ENST00000433845;ENST00000497281;ENST00000488434;ENST00000647501	11	NM_000402;NM_001360016;NM_001042351	Cluster001
GABARAP	GABARAP	ATG8A;MM46	GABA type A receptor-associated protein [Source:HGNC Symbol;Acc:HGNC:4067]	ENSG00000232112	ENST00000302386;ENST00000577035;ENST00000570856;ENST00000571129;ENST00000571253;ENST00000573928	6	NM_007278	Cluster001
GALE	GALE	SDR1E1	UDP-galactose-4-epimerase [Source:HGNC Symbol;Acc:HGNC:4116]	ENSG00000138750	ENST00000617979;ENST00000481736;ENST00000374497;ENST00000456977;ENST00000459934;ENST00000469556;ENST00000429356;ENST00000418277;ENST00000470949;ENST00000425913;ENST00000445705;ENST00000467493;ENST00000486382;ENST00000470383;ENST00000466250;ENST00000467070	16	NM_001008216;NM_001127621;NM_000403	Cluster001
GALK1	GALK1	GALK	galactokinase 1 [Source:HGNC Symbol;Acc:HGNC:4118]	ENSG00000141510	ENST00000225614;ENST00000589643;ENST00000592997;ENST00000588479;ENST00000586733;ENST00000587707;ENST00000592494;ENST00000586244;ENST00000589030	9	NM_001381985;NM_000154	Cluster001
GALM	GALM	No Class	galactose mutarotase [Source:HGNC Symbol;Acc:HGNC:24063]	ENSG00000159377	ENST00000272252;ENST00000427858;ENST00000410063;ENST00000444351;ENST00000434934	5	NM_138801	Cluster001
GALNT1	GALNT1	GalNAc-T1	polypeptide N-acetylgalactosaminyltransferase 1 [Source:HGNC Symbol;Acc:HGNC:4123]	ENSG00000060982	ENST00000586725;ENST00000591924;ENST00000589189;ENST00000269195;ENST00000591081;ENST00000590654	6	NM_001384441;NM_001384439;NM_001384440;NM_001384438;NM_001384442;NM_001384444;NM_001384443;NM_001384445;NM_001384446;NM_020474	Cluster001
GAR1	GAR1	NOLA1	GAR1 ribonucleoprotein [Source:HGNC Symbol;Acc:HGNC:14264]	ENSG00000144504	ENST00000394631;ENST00000506840;ENST00000226796;ENST00000503671	4	NM_032993;NM_018983	Cluster001
GASK1B	GASK1B	C4orf18;DKFZp434L142;ENED;FAM198B;FLJ38155	golgi associated kinase 1B [Source:HGNC Symbol;Acc:HGNC:25312]	ENSG00000011007	ENST00000585682;ENST00000296530;ENST00000393807;ENST00000590648;ENST00000592586;ENST00000593260;ENST00000589306;ENST00000592057;ENST00000587787	9	NM_001128424;NM_016613;NM_001031700	Cluster001
GATAD2A	GATAD2A	p66alpha	GATA zinc finger domain containing 2A [Source:HGNC Symbol;Acc:HGNC:29989]	ENSG00000138035	ENST00000494516;ENST00000609040;ENST00000417582;ENST00000457895;ENST00000448576;ENST00000432704;ENST00000404158;ENST00000429242;ENST00000358713;ENST00000444839;ENST00000418032;ENST00000473184;ENST00000360315	13	NM_001384514;NM_001384512;NM_001384523;NM_001384517;NM_001384534;NM_001384516;NM_001384521;NM_001384522;NM_001300946;NM_001384511;NM_001384515;NM_001384518;NM_001384537;NM_001384513;NM_001359631;NM_001384539;NM_001384541;NM_001384519;NM_001384535;NM_001384540;NM_001384526;NM_001384525;NM_001384524;NM_001384528;NM_001384536;NM_001384527;NM_001384531;NM_001384529;NM_017660;NM_001384538;NM_001384530…	Cluster001
GATB	GATB	PET112;PET112L	glutamyl-tRNA amidotransferase subunit B [Source:HGNC Symbol;Acc:HGNC:8849]	ENSG00000165516	ENST00000263985;ENST00000510396;ENST00000515564;ENST00000515812;ENST00000503160;ENST00000510720;ENST00000507592;ENST00000513504;ENST00000505211;ENST00000515884;ENST00000511538;ENST00000512306;ENST00000515490;ENST00000508611	14	NM_001363341;NM_004564	Cluster001
GATD1	GATD1	FLJ34283;PDDC1	glutamine amidotransferase like class 1 domain containing 1 [Source:HGNC Symbol;Acc:HGNC:26616]	ENSG00000105647	ENST00000465313;ENST00000528309;ENST00000397472;ENST00000319863;ENST00000354286;ENST00000526650;ENST00000526325;ENST00000524550;ENST00000532320;ENST00000530209;ENST00000529966;ENST00000534603;ENST00000533960;ENST00000532839;ENST00000528602;ENST00000529362	16	NM_001318823;NM_001318818;NM_182612;NM_001318821;NM_001318822;NM_001318824;NM_001318820	Cluster001
GCFC2	GCFC2	C2orf3;DNABF;GCF;TCF9	GC-rich sequence DNA-binding factor 2 [Source:HGNC Symbol;Acc:HGNC:1317]	ENSG00000139618	ENST00000470285;ENST00000470197;ENST00000321027;ENST00000492826;ENST00000409857;ENST00000427862;ENST00000472230;ENST00000486016;ENST00000442309;ENST00000470503;ENST00000541687	11	NM_003203;NM_001201334;NM_001201335	Cluster001
GCLC	GCLC	GCS;GLCL;GLCLC	glutamate-cysteine ligase catalytic subunit [Source:HGNC Symbol;Acc:HGNC:4311]	ENSG00000115524	ENST00000509541;ENST00000650454;ENST00000616923;ENST00000515580;ENST00000643939;ENST00000513939;ENST00000510837;ENST00000504353;ENST00000514373;ENST00000504525;ENST00000514004;ENST00000505294;ENST00000514933;ENST00000505197	14	NM_001498;NM_001197115	Cluster001
GCSH	GCSH	No Class	glycine cleavage system protein H [Source:HGNC Symbol;Acc:HGNC:4208]	ENSG00000168918	ENST00000315467;ENST00000640150;ENST00000564386;ENST00000639689;ENST00000639169;ENST00000569885;ENST00000639137;ENST00000561801;ENST00000566566;ENST00000564477	10	NM_004483	Cluster001
GET3	GET3	ARSA-I;ASNA1;TRC40	guided entry of tail-anchored proteins factor 3, ATPase [Source:HGNC Symbol;Acc:HGNC:752]	ENSG00000198960	ENST00000591090;ENST00000590633;ENST00000357332	3	NM_001371489;NM_001371488;NM_004317	Cluster001
GFM1	GFM1	EFGM;EGF1;GFM;mtEF-G1	G elongation factor mitochondrial 1 [Source:HGNC Symbol;Acc:HGNC:13780]	ENSG00000170836	ENST00000486715;ENST00000478576;ENST00000478254;ENST00000264263;ENST00000464732;ENST00000478251;ENST00000312756;ENST00000490261;ENST00000477721;ENST00000481468;ENST00000472383	11	NM_024996;NM_001374357;NM_001374356;NM_001374359;NM_001374360;NM_001374361;NM_001374358;NM_001308166;NM_001308164;NM_001374355	Cluster001
GGA2	GGA2	KIAA1080;VEAR	golgi associated, gamma adaptin ear containing, ARF binding protein 2 [Source:HGNC Symbol;Acc:HGNC:16064]	ENSG00000034152	ENST00000309859;ENST00000567468;ENST00000567339;ENST00000568922;ENST00000566685;ENST00000569182;ENST00000567201;ENST00000570111;ENST00000568799;ENST00000563494;ENST00000569300;ENST00000569189;ENST00000563047;ENST00000562944;ENST00000562117;ENST00000566651;ENST00000566547	17	NM_015044	Cluster001
GHDC	GHDC	LGP1	GH3 domain containing [Source:HGNC Symbol;Acc:HGNC:24438]	ENSG00000233325	ENST00000593209;ENST00000587427;ENST00000301671;ENST00000414034;ENST00000428494;ENST00000585735;ENST00000588762;ENST00000590249;ENST00000588352;ENST00000586692;ENST00000590520;ENST00000585375	12	NM_032484;NM_001142623	Cluster001
GINS1	GINS1	KIAA0186;PSF1	GINS complex subunit 1 [Source:HGNC Symbol;Acc:HGNC:28980]	ENSG00000189423	ENST00000262460;ENST00000484893;ENST00000473460;ENST00000481735	4	NM_021067	Cluster001
GLCCI1	GLCCI1	FAM117C;GIG18;TSSN1	glucocorticoid induced 1 [Source:HGNC Symbol;Acc:HGNC:18713]	ENSG00000124444	ENST00000223145;ENST00000414914;ENST00000430798;ENST00000492797;ENST00000460897;ENST00000470583;ENST00000474269;ENST00000489405;ENST00000438949;ENST00000496617;ENST00000482540;ENST00000491947	12	NM_138426	Cluster001
GLMP	GLMP	C1orf85;MGC31963;NCU-G1	glycosylated lysosomal membrane protein [Source:HGNC Symbol;Acc:HGNC:29436]	ENSG00000162736	ENST00000461597;ENST00000497831;ENST00000472870;ENST00000647767;ENST00000480968;ENST00000612353;ENST00000614643;ENST00000622703;ENST00000482579;ENST00000362007;ENST00000481050;ENST00000476177;ENST00000497955;ENST00000368264;ENST00000479084;ENST00000484214	16	NM_001256608;NM_001256609;NM_001256605;NM_001256604;NM_144580	Cluster001
GLOD4	GLOD4	C17orf25;CGI-150;HC71	glyoxalase domain containing 4 [Source:HGNC Symbol;Acc:HGNC:14111]	ENSG00000130164	ENST00000575800;ENST00000301329;ENST00000536578;ENST00000571073;ENST00000301328;ENST00000576239;ENST00000574554;ENST00000575528;ENST00000573137;ENST00000575851;ENST00000576419;ENST00000575790;ENST00000574581;ENST00000572220;ENST00000576670;ENST00000574354;ENST00000576750;ENST00000628529;ENST00000625892	19	NM_016080;NM_001366250;NM_001366248;NM_001366249;NM_001366247	Cluster001
GLRX2	GLRX2	bA101E13.1;GRX2	glutaredoxin 2 [Source:HGNC Symbol;Acc:HGNC:16065]	ENSG00000139567	ENST00000608166;ENST00000367439;ENST00000367440;ENST00000472197	4	NM_197962;NM_016066;NM_001243399	Cluster001
GLRX3	GLRX3	bA500G10.4;GLRX4;GRX3;GRX4;PICOT;TXNL2	glutaredoxin 3 [Source:HGNC Symbol;Acc:HGNC:15987]	ENSG00000126001	ENST00000331244;ENST00000368644;ENST00000481034;ENST00000486974;ENST00000496195;ENST00000619341	6	NM_001321980;NM_006541;NM_001199868	Cluster001
GLRX5	GLRX5	C14orf87;GRX5;PR01238	glutaredoxin 5 [Source:HGNC Symbol;Acc:HGNC:20134]	ENSG00000205758	ENST00000553672;ENST00000331334;ENST00000557731	3	NM_016417	Cluster001
GLTP	GLTP	No Class	glycolipid transfer protein [Source:HGNC Symbol;Acc:HGNC:24867]	ENSG00000213699	ENST00000318348;ENST00000544393;ENST00000540772;ENST00000537066;ENST00000536390	5	NM_016433	Cluster001
GLUD1	GLUD1	GDH;GLUD	glutamate dehydrogenase 1 [Source:HGNC Symbol;Acc:HGNC:4335]	ENSG00000224597	ENST00000277865;ENST00000487058;ENST00000465164;ENST00000474574	4	NM_005271;NM_001318906;NM_001318904;NM_001318905;NM_001318900;NM_001318902;NM_001318901	Cluster001
GMDS	GMDS	GMD;SDR3E1	GDP-mannose 4,6-dehydratase [Source:HGNC Symbol;Acc:HGNC:4369]	ENSG00000140694	ENST00000476972;ENST00000467288;ENST00000486793;ENST00000530927;ENST00000380815;ENST00000380805;ENST00000533279;ENST00000531690;ENST00000530459;ENST00000530075	10	NM_001253846;NM_001500	Cluster001
GMFG	GMFG	No Class	glia maturation factor gamma [Source:HGNC Symbol;Acc:HGNC:4374]	ENSG00000198171	ENST00000601387;ENST00000596583;ENST00000595207;ENST00000598034;ENST00000597595;ENST00000600322;ENST00000602185;ENST00000253054;ENST00000601731;ENST00000594700;ENST00000595636;ENST00000598218	12	NM_001301008;NM_004877	Cluster001
GNAI2	GNAI2	GIP;GNAI2B	G protein subunit alpha i2 [Source:HGNC Symbol;Acc:HGNC:4385]	ENSG00000147065	ENST00000422163;ENST00000446079;ENST00000491100;ENST00000480090;ENST00000313601;ENST00000441156;ENST00000440628;ENST00000451956;ENST00000490122;ENST00000468422;ENST00000492383;ENST00000266027	12	NM_001282619;NM_001282620;NM_002070;NM_001166425;NM_001282617;NM_001282618	Cluster001
GNAQ	GNAQ	G-ALPHA-q;GAQ	G protein subunit alpha q [Source:HGNC Symbol;Acc:HGNC:4390]	ENSG00000173065	ENST00000286548;ENST00000411677	2	NM_002072	Cluster001
GNPDA1	GNPDA1	GNPDA;GNPI;GPI;HLN;KIAA0060	glucosamine-6-phosphate deaminase 1 [Source:HGNC Symbol;Acc:HGNC:4417]	ENSG00000096746	ENST00000513454;ENST00000311337;ENST00000500692;ENST00000508177;ENST00000503794;ENST00000504139;ENST00000505689;ENST00000515747;ENST00000507559;ENST00000510194;ENST00000503229;ENST00000507107;ENST00000504424	13	NM_005471	Cluster001
GNPTG	GNPTG	C16orf27;c316G12.3;CAB56184;GNPTAG	N-acetylglucosamine-1-phosphate transferase subunit gamma [Source:HGNC Symbol;Acc:HGNC:23026]	ENSG00000158234	ENST00000526820;ENST00000204679;ENST00000527876;ENST00000529957;ENST00000534197;ENST00000527137;ENST00000527168;ENST00000529110;ENST00000527076	9	NM_032520	Cluster001
GOLGA7B	GOLGA7B	bA451M19.3;bA459F3.4;C10orf132;C10orf133	golgin A7 family member B [Source:HGNC Symbol;Acc:HGNC:31668]	ENSG00000168434	ENST00000370602;ENST00000423054;ENST00000596005	3	NM_001010917	Cluster001
GOLIM4	GOLIM4	GIMPC;GOLPH4;GPP130;P138	golgi integral membrane protein 4 [Source:HGNC Symbol;Acc:HGNC:15448]	ENSG00000130311	ENST00000470487;ENST00000309027;ENST00000479415	3	NM_014498;NM_001308155	Cluster001
GOT1	GOT1	AST1	glutamic-oxaloacetic transaminase 1 [Source:HGNC Symbol;Acc:HGNC:4432]	ENSG00000179361	ENST00000370508;ENST00000489349;ENST00000471741	3	NM_002079	Cluster001
GOT2	GOT2	KAT4;KATIV;KYAT4;mitAAT	glutamic-oxaloacetic transaminase 2 [Source:HGNC Symbol;Acc:HGNC:4433]	ENSG00000018699	ENST00000245206;ENST00000434819;ENST00000494627;ENST00000564400;ENST00000496461;ENST00000568368;ENST00000492378	7	NM_002080;NM_001286220	Cluster001
GPAT3	GPAT3	AGPAT10;AGPAT9;HMFN0839;LPAAT-theta;MAG1;MGC11324	glycerol-3-phosphate acyltransferase 3 [Source:HGNC Symbol;Acc:HGNC:28157]	ENSG00000198839	ENST00000514309;ENST00000506766;ENST00000395226;ENST00000509412;ENST00000264409;ENST00000513683;ENST00000509044;ENST00000611707	8	NM_001256421;NM_032717;NM_001256422	Cluster001
GPATCH11	GPATCH11	CCDC75;CENP-Y;CENPY;FLJ38348	G-patch domain containing 11 [Source:HGNC Symbol;Acc:HGNC:26768]	ENSG00000134061	ENST00000409774;ENST00000281932;ENST00000674370;ENST00000473067	4	NM_001278505;NM_001371858;NM_001371859;NM_001371860;NM_001371856;NM_174931;NM_001371862;NM_001322249;NM_001371861	Cluster001
GPATCH4	GPATCH4	DKFZP434F1735;FLJ20249;GPATC4	G-patch domain containing 4 [Source:HGNC Symbol;Acc:HGNC:25982]	ENSG00000136504	ENST00000368232;ENST00000438976;ENST00000415314;ENST00000494414;ENST00000497287;ENST00000463513;ENST00000498641;ENST00000529520;ENST00000473910;ENST00000531129;ENST00000474904;ENST00000498756;ENST00000506832;ENST00000527691;ENST00000531900;ENST00000525375	16	NM_182679;NM_015590	Cluster001
GPC4	GPC4	K-glypican	glypican 4 [Source:HGNC Symbol;Acc:HGNC:4452]	ENSG00000130985	ENST00000370828	1	NM_001448	Cluster001
GPD1	GPD1	No Class	glycerol-3-phosphate dehydrogenase 1 [Source:HGNC Symbol;Acc:HGNC:4455]	ENSG00000131462	ENST00000301149;ENST00000547964;ENST00000551939;ENST00000547190;ENST00000548814;ENST00000548152;ENST00000550172	7	NM_005276;NM_001257199	Cluster001
GPD1L	GPD1L	KIAA0089	glycerol-3-phosphate dehydrogenase 1 like [Source:HGNC Symbol;Acc:HGNC:28956]	ENSG00000111671	ENST00000429432;ENST00000282541;ENST00000428684;ENST00000425459;ENST00000431009;ENST00000474846;ENST00000496151	7	NM_015141	Cluster001
GPN3	GPN3	ATPBD1C;MGC14560	GPN-loop GTPase 3 [Source:HGNC Symbol;Acc:HGNC:30186]	ENSG00000116455	ENST00000228827;ENST00000543199;ENST00000537466;ENST00000551079;ENST00000550228;ENST00000550974;ENST00000552180;ENST00000547323;ENST00000549963;ENST00000546592	10	NM_016301;NM_001164372;NM_001164373	Cluster001
GPNMB	GPNMB	HGFIN;NMB	glycoprotein nmb [Source:HGNC Symbol;Acc:HGNC:4462]	ENSG00000135047	ENST00000465673;ENST00000492858;ENST00000258733;ENST00000381990;ENST00000409458;ENST00000647578;ENST00000459927;ENST00000487890;ENST00000474157;ENST00000492512;ENST00000479625;ENST00000470994;ENST00000463011;ENST00000478451;ENST00000468723	15	NM_002510;NM_001005340	Cluster001
GPR162	GPR162	A-2;GRCA	G protein-coupled receptor 162 [Source:HGNC Symbol;Acc:HGNC:16693]	ENSG00000137414	ENST00000535220;ENST00000428545;ENST00000311268;ENST00000541431;ENST00000382315;ENST00000545321;ENST00000542330	7	NM_014449;NM_019858	Cluster001
GPS1	GPS1	COPS1;CSN1	G protein pathway suppressor 1 [Source:HGNC Symbol;Acc:HGNC:4549]	ENSG00000085871	ENST00000583983;ENST00000582327;ENST00000585084;ENST00000580716;ENST00000583961;ENST00000578552;ENST00000320548;ENST00000624957;ENST00000581578;ENST00000583885;ENST00000583641;ENST00000623691;ENST00000578642;ENST00000581418;ENST00000580141;ENST00000580627;ENST00000578392;ENST00000306823;ENST00000584229;ENST00000580723;ENST00000584460;ENST00000392358;ENST00000583009;ENST00000623761;ENST00000392357…	28	NM_001321090;NM_001321092;NM_001321093;NM_001330541;NM_001321091;NM_001330539;NM_001321089;NM_004127;NM_212492	Cluster001
GRAMD4	GRAMD4	DIP;KIAA0767	GRAM domain containing 4 [Source:HGNC Symbol;Acc:HGNC:29113]	ENSG00000167491	ENST00000447351;ENST00000431155;ENST00000406902;ENST00000361034;ENST00000490378;ENST00000456069;ENST00000408031	7	NM_015124;NM_001366660	Cluster001
GRHPR	GRHPR	GLXR;PH2	glyoxylate and hydroxypyruvate reductase [Source:HGNC Symbol;Acc:HGNC:4570]	ENSG00000121774	ENST00000493368;ENST00000318158;ENST00000460882;ENST00000487399;ENST00000377824;ENST00000491488;ENST00000607784;ENST00000497693;ENST00000480596;ENST00000494290;ENST00000482603;ENST00000512404	12	NM_012203	Cluster001
GRK6	GRK6	GPRK6	G protein-coupled receptor kinase 6 [Source:HGNC Symbol;Acc:HGNC:4545]	ENSG00000213281	ENST00000502598;ENST00000506296;ENST00000511244;ENST00000355472;ENST00000507633;ENST00000393576;ENST00000355958;ENST00000528793;ENST00000512684;ENST00000515666;ENST00000508705	11	NM_001004106;NM_001364164;NM_001004105;NM_002082	Cluster001
GRWD1	GRWD1	GRWD;RRB1;WDR28	glutamate rich WD repeat containing 1 [Source:HGNC Symbol;Acc:HGNC:21270]	ENSG00000186716	ENST00000598711;ENST00000253237;ENST00000599949	3	NM_031485	Cluster001
GSN	GSN	DKFZp313L0718	gelsolin [Source:HGNC Symbol;Acc:HGNC:4620]	ENSG00000133961	ENST00000434663;ENST00000373823;ENST00000373808;ENST00000432226;ENST00000477863;ENST00000449733;ENST00000483960;ENST00000477104;ENST00000394353;ENST00000545652;ENST00000373818;ENST00000485767;ENST00000373807;ENST00000373806;ENST00000477553	15	NM_001353054;NM_001353053;NM_001353064;NM_001353066;NM_001353073;NM_001353065;NM_001353072;NM_001353068;NM_001353074;NM_001353069;NM_001353071;NM_001353076;NM_001127666;NM_001127667;NM_001353070;NM_001353067;NM_001353063;NM_001353075;NM_001353077;NM_001353060;NM_001353061;NM_001353058;NM_001127664;NM_001353059;NM_001353056;NM_001127665;NM_001353055;NM_198252;NM_001353057;NM_001353078;NM_001127662…	Cluster001
GSTP1	GSTP1	FAEES3;GST3;GSTP	glutathione S-transferase pi 1 [Source:HGNC Symbol;Acc:HGNC:4638]	ENSG00000185745	ENST00000398606;ENST00000398603;ENST00000494593;ENST00000646888;ENST00000489040;ENST00000498765;ENST00000467591;ENST00000495996	8	NM_000852	Cluster001
GTF2A2	GTF2A2	HsT18745;TFIIA	general transcription factor IIA subunit 2 [Source:HGNC Symbol;Acc:HGNC:4647]	ENSG00000100941	ENST00000396060;ENST00000267869;ENST00000396064;ENST00000396063;ENST00000396061;ENST00000484743;ENST00000559141;ENST00000559706;ENST00000480768;ENST00000472508	10	NM_004492;NM_001320930;NM_001320929	Cluster001
GTF3A	GTF3A	AP2;TFIIIA	general transcription factor IIIA [Source:HGNC Symbol;Acc:HGNC:4662]	ENSG00000196141	ENST00000381140;ENST00000435781;ENST00000419181;ENST00000438571;ENST00000466776;ENST00000470606;ENST00000493903;ENST00000482655	8	NM_002097	Cluster001
GTPBP3	GTPBP3	FLJ14700;GTPBG3;MSS1;MTGP1;THDF1	GTP binding protein 3, mitochondrial [Source:HGNC Symbol;Acc:HGNC:14880]	ENSG00000249316	ENST00000361619;ENST00000598532;ENST00000601213;ENST00000595381;ENST00000594345;ENST00000598038;ENST00000595951;ENST00000600995;ENST00000596941;ENST00000596218;ENST00000599429;ENST00000324894;ENST00000358792;ENST00000600625;ENST00000601261;ENST00000593297;ENST00000596166;ENST00000598493;ENST00000602165;ENST00000596001;ENST00000600610;ENST00000594018;ENST00000599329;ENST00000601983;ENST00000602056…	28	NM_001195422;NM_032620;NM_133644;NM_001128855	Cluster001
GTPBP6	GTPBP6	FLJ20977;PGPL	GTP binding protein 6 (putative) [Source:HGNC Symbol;Acc:HGNC:30189]	ENSG00000103381	ENST00000485332;ENST00000326153	2	NM_012227	Cluster001
GUCY2C	GUCY2C	GUC2C;STAR	guanylate cyclase 2C [Source:HGNC Symbol;Acc:HGNC:4688]	ENSG00000225259	ENST00000261170;ENST00000535803	2	NM_004963	Cluster001
GUF1	GUF1	FLJ13220	GUF1 homolog, GTPase [Source:HGNC Symbol;Acc:HGNC:25799]	ENSG00000221923	ENST00000506793;ENST00000281543;ENST00000513775;ENST00000511493	4	NM_021927;NM_001345868;NM_001345867;NM_001345869	Cluster001
HACD1	HACD1	CAP;PTPLA	3-hydroxyacyl-CoA dehydratase 1 [Source:HGNC Symbol;Acc:HGNC:9639]	ENSG00000139344	ENST00000361271;ENST00000498812;ENST00000471481;ENST00000466335;ENST00000632169;ENST00000326961	6	NM_014241	Cluster001
HACD2	HACD2	PTPLB	3-hydroxyacyl-CoA dehydratase 2 [Source:HGNC Symbol;Acc:HGNC:9640]	ENSG00000227376	ENST00000471236;ENST00000383657;ENST00000493515;ENST00000480081;ENST00000469317	5	NM_198402;NM_001329784;NM_001329783;NM_001329786;NM_001329787	Cluster001
HACD3	HACD3	B-ind1;HSPC121;PTPLAD1	3-hydroxyacyl-CoA dehydratase 3 [Source:HGNC Symbol;Acc:HGNC:24175]	ENSG00000148688	ENST00000562901;ENST00000261875;ENST00000442729;ENST00000565299;ENST00000568793;ENST00000566239;ENST00000566074;ENST00000566511;ENST00000569894;ENST00000562832;ENST00000624437;ENST00000561763	12	NM_016395	Cluster001
HADH	HADH	HADH1;HADHSC;SCHAD	hydroxyacyl-CoA dehydrogenase [Source:HGNC Symbol;Acc:HGNC:4799]	ENSG00000167380	ENST00000603302;ENST00000505878;ENST00000639335;ENST00000639146;ENST00000638621;ENST00000640752;ENST00000511742;ENST00000639013;ENST00000309522;ENST00000507260;ENST00000403312;ENST00000640060;ENST00000638559;ENST00000640201;ENST00000640586;ENST00000639698;ENST00000638648;ENST00000626637;ENST00000639784;ENST00000640048;ENST00000515462;ENST00000510728;ENST00000514776	23	NM_001184705;NM_005327;NM_001331027	Cluster001
HADHA	HADHA	GBP;LCEH;LCHAD;MTPA	hydroxyacyl-CoA dehydrogenase trifunctional multienzyme complex subunit alpha [Source:HGNC Symbol;Acc:HGNC:4801]	ENSG00000176386	ENST00000380649;ENST00000492433;ENST00000644428;ENST00000643057;ENST00000645274;ENST00000643233;ENST00000643063;ENST00000646031;ENST00000646483;ENST00000471743;ENST00000461025	11	NM_000182	Cluster001
HADHB	HADHB	MTPB	hydroxyacyl-CoA dehydrogenase trifunctional multienzyme complex subunit beta [Source:HGNC Symbol;Acc:HGNC:4803]	ENSG00000013364	ENST00000448743;ENST00000317799;ENST00000479347;ENST00000405867;ENST00000425035;ENST00000412805;ENST00000494615;ENST00000537713;ENST00000545822	9	NM_000183;NM_001281512;NM_001281513	Cluster001
HAGHL	HAGHL	MGC2605	hydroxyacylglutathione hydrolase like [Source:HGNC Symbol;Acc:HGNC:14177]	ENSG00000070814	ENST00000549114;ENST00000341413;ENST00000562187;ENST00000564537;ENST00000562141;ENST00000561546;ENST00000564545;ENST00000389703;ENST00000561750;ENST00000567414;ENST00000569143;ENST00000567696;ENST00000568141;ENST00000389701;ENST00000563792;ENST00000561561;ENST00000647875;ENST00000563156;ENST00000569385;ENST00000569604	20	NM_001323636;NM_001365282;NM_032304;NM_001323635;NM_001290139;NM_001290137	Cluster001
HAT1	HAT1	KAT1	histone acetyltransferase 1 [Source:HGNC Symbol;Acc:HGNC:4821]	ENSG00000105063	ENST00000412731;ENST00000460481;ENST00000457761;ENST00000264108;ENST00000494601;ENST00000392584	6	NM_003642	Cluster001
HAUS1	HAUS1	CCDC5;FLJ40084;HEI-C;HsT1461	HAUS augmin like complex subunit 1 [Source:HGNC Symbol;Acc:HGNC:25174]	ENSG00000166886	ENST00000282058;ENST00000592471;ENST00000591098;ENST00000586060;ENST00000591715;ENST00000592206;ENST00000585518;ENST00000589554;ENST00000593165;ENST00000588704;ENST00000595199;ENST00000585425	12	NM_138443	Cluster001
HAVCR2	HAVCR2	CD366;FLJ14428;Tim-3;TIM3;TIMD3	hepatitis A virus cellular receptor 2 [Source:HGNC Symbol;Acc:HGNC:18437]	ENSG00000184060	ENST00000307851;ENST00000522593;ENST00000524219;ENST00000521665;ENST00000522902;ENST00000517358	6	NM_032782	Cluster001
HCFC1R1	HCFC1R1	FLJ20568;HPIP	host cell factor C1 regulator 1 [Source:HGNC Symbol;Acc:HGNC:21198]	ENSG00000111790	ENST00000248089;ENST00000574151;ENST00000576921;ENST00000573095;ENST00000572355;ENST00000575214;ENST00000574980;ENST00000354679;ENST00000573842	9	NM_017885;NM_001288666;NM_001288668;NM_001002017;NM_001308070;NM_001288665;NM_001002018;NM_001288667	Cluster001
HCLS1	HCLS1	CTTNL;HS1	hematopoietic cell-specific Lyn substrate 1 [Source:HGNC Symbol;Acc:HGNC:4844]	ENSG00000146278	ENST00000314583;ENST00000473883;ENST00000428394;ENST00000495491;ENST00000464274;ENST00000487290;ENST00000481314;ENST00000497391;ENST00000488033;ENST00000468693;ENST00000491824;ENST00000479994	12	NM_005335;NM_001292041	Cluster001
HDAC3	HDAC3	HD3;KDAC3;RPD3;RPD3-2	histone deacetylase 3 [Source:HGNC Symbol;Acc:HGNC:4854]	ENSG00000162144	ENST00000469550;ENST00000305264;ENST00000469207;ENST00000459727;ENST00000491581;ENST00000486618;ENST00000467533;ENST00000492407;ENST00000475549;ENST00000523088;ENST00000519474;ENST00000476739;ENST00000495485;ENST00000490808;ENST00000471968;ENST00000492506	16	NM_001355040;NM_001355041;NM_003883;NM_001355039	Cluster001
HDDC2	HDDC2	C6orf74;CGI-130;dJ167O5.2	HD domain containing 2 [Source:HGNC Symbol;Acc:HGNC:21078]	ENSG00000163541	ENST00000608456;ENST00000609477;ENST00000318787;ENST00000608295;ENST00000609021;ENST00000398153;ENST00000608461;ENST00000608532;ENST00000608284;ENST00000609574	10	NM_016063	Cluster001
HDHD5	HDHD5	CECR5	haloacid dehalogenase like hydrolase domain containing 5 [Source:HGNC Symbol;Acc:HGNC:1843]	ENSG00000075568	ENST00000155674;ENST00000336737;ENST00000477157;ENST00000399852;ENST00000486462;ENST00000463033;ENST00000480451	7	NM_017829;NM_033070	Cluster001
HEATR1	HEATR1	BAP28;FLJ10359;UTP10	HEAT repeat containing 1 [Source:HGNC Symbol;Acc:HGNC:25517]	ENSG00000101197	ENST00000366582;ENST00000366581;ENST00000490339;ENST00000483073;ENST00000366579	5	NM_018072	Cluster001
HEATR3	HEATR3	FLJ20718	HEAT repeat containing 3 [Source:HGNC Symbol;Acc:HGNC:26087]	ENSG00000151461	ENST00000299192;ENST00000561819;ENST00000569324;ENST00000561525;ENST00000564942	5	NM_001329729;NM_001329730;NM_182922;NM_001329731	Cluster001
HEBP1	HEBP1	HBP;HEBP	heme binding protein 1 [Source:HGNC Symbol;Acc:HGNC:17176]	ENSG00000170540	ENST00000014930;ENST00000647702;ENST00000540916;ENST00000535636;ENST00000536942	5	NM_015987	Cluster001
HENMT1	HENMT1	C1orf59;FLJ30525;HEN1	HEN methyltransferase 1 [Source:HGNC Symbol;Acc:HGNC:26400]	ENSG00000196693	ENST00000402983;ENST00000370031;ENST00000651461;ENST00000370032;ENST00000420055;ENST00000493676;ENST00000483729	7	NM_001102592;NM_144584	Cluster001
HES6	HES6	bHLHb41	hes family bHLH transcription factor 6 [Source:HGNC Symbol;Acc:HGNC:18254]	ENSG00000132781	ENST00000272937;ENST00000409160;ENST00000409002;ENST00000409182;ENST00000417803;ENST00000409574;ENST00000409356;ENST00000436051;ENST00000450098	9	NM_018645;NM_001142853;NM_001282434	Cluster001
HGF	HGF	DFNB39;F-TCF;HGFB;HPTA;SF	hepatocyte growth factor [Source:HGNC Symbol;Acc:HGNC:4893]	ENSG00000167114	ENST00000222390;ENST00000457544;ENST00000444829;ENST00000453411;ENST00000423064;ENST00000465234;ENST00000354224;ENST00000643024;ENST00000453018;ENST00000412881;ENST00000421558	11	NM_000601;NM_001010932;NM_001010931;NM_001010933;NM_001010934	Cluster001
HGH1	HGH1	Brp16;C8orf30A;C8orf30B;FAM203A;FAM203B;FLJ40907;LOC51236	HGH1 homolog [Source:HGNC Symbol;Acc:HGNC:24161]	ENSG00000183718	ENST00000347708;ENST00000533266;ENST00000530074;ENST00000628266;ENST00000530409;ENST00000525101;ENST00000534255	7	NM_016458	Cluster001
HGSNAT	HGSNAT	FLJ32731;HGNAT;TMEM76	heparan-alpha-glucosaminide N-acetyltransferase [Source:HGNC Symbol;Acc:HGNC:26527]	ENSG00000150457	ENST00000379644;ENST00000517319;ENST00000520704;ENST00000522082;ENST00000524016;ENST00000521576;ENST00000519000;ENST00000520678;ENST00000523989;ENST00000519705	10	NM_001363227;NM_152419;NM_001363228;NM_001363229	Cluster001
HHEX	HHEX	HEX;HOX11L-PEN;PRHX	hematopoietically expressed homeobox [Source:HGNC Symbol;Acc:HGNC:4901]	ENSG00000133703	ENST00000282728;ENST00000551454;ENST00000472590;ENST00000492654	4	NM_002729	Cluster001
HIBADH	HIBADH	NS5ATP1	3-hydroxyisobutyrate dehydrogenase [Source:HGNC Symbol;Acc:HGNC:4907]	ENSG00000128513	ENST00000265395;ENST00000428288;ENST00000425715;ENST00000496814	4	NM_152740	Cluster001
HIRIP3	HIRIP3	No Class	HIRA interacting protein 3 [Source:HGNC Symbol;Acc:HGNC:4917]	ENSG00000169857	ENST00000279392;ENST00000564026;ENST00000563053;ENST00000563680;ENST00000566471;ENST00000565996;ENST00000568880	7	NM_003609;NM_001197323	Cluster001
HK1	HK1	No Class	hexokinase 1 [Source:HGNC Symbol;Acc:HGNC:4922]	ENSG00000196735	ENST00000436817;ENST00000450646;ENST00000480047;ENST00000360289;ENST00000448642;ENST00000479594;ENST00000464803;ENST00000483077;ENST00000476368;ENST00000643399;ENST00000483054;ENST00000488644;ENST00000421088;ENST00000298649;ENST00000359426;ENST00000493591;ENST00000494253;ENST00000470050	18	NM_001322365;NM_033497;NM_033500;NM_033498;NM_001322364;NM_001358263;NM_033496;NM_001322366;NM_000188;NM_001322367	Cluster001
HK3	HK3	No Class	hexokinase 3 [Source:HGNC Symbol;Acc:HGNC:4925]	ENSG00000162711	ENST00000506834;ENST00000292432;ENST00000514666;ENST00000514058;ENST00000509717;ENST00000504910	6	NM_002115	Cluster001
HLTF	HLTF	HIP116A;HLTF1;RNF80;SMARCA3;SNF2L3	helicase like transcription factor [Source:HGNC Symbol;Acc:HGNC:11099]	ENSG00000175727	ENST00000465259;ENST00000310053;ENST00000392912;ENST00000494055;ENST00000467858;ENST00000472830;ENST00000497427;ENST00000493881;ENST00000481663	9	NM_001318934;NM_001318935;NM_139048;NM_003071	Cluster001
HM13	HM13	dJ324O17.1;H13;IMP1;IMPAS;PSENL3;PSL3;SPP;SPPL1	histocompatibility minor 13 [Source:HGNC Symbol;Acc:HGNC:16435]	ENSG00000103363	ENST00000674240;ENST00000340852;ENST00000649820;ENST00000398174;ENST00000466766;ENST00000498035;ENST00000650367;ENST00000496438;ENST00000344042;ENST00000649374;ENST00000460225;ENST00000469126;ENST00000492709;ENST00000469097;ENST00000487964;ENST00000464508;ENST00000649583;ENST00000479096;ENST00000464661;ENST00000460389;ENST00000494153;ENST00000483310;ENST00000464173;ENST00000472128;ENST00000474466…	30	NM_030789;NM_178581;NM_178582;NM_178580	Cluster001
HMBS	HMBS	PBGD;PORC;UPS	hydroxymethylbilane synthase [Source:HGNC Symbol;Acc:HGNC:4982]	ENSG00000272779	ENST00000536185;ENST00000545901;ENST00000545621;ENST00000652429;ENST00000442944;ENST00000537841;ENST00000542729;ENST00000543821;ENST00000640813;ENST00000546302;ENST00000542822;ENST00000542044;ENST00000536813;ENST00000544387;ENST00000535793;ENST00000543090;ENST00000649868;ENST00000534956;ENST00000648026;ENST00000650101;ENST00000650307;ENST00000649823;ENST00000535253;ENST00000542345;ENST00000648488…	32	NM_000190;NM_001258209;NM_001258208;NM_001024382	Cluster001
HMG20B	HMG20B	BRAF25;BRAF35;HMGX2;HMGXB2;SMARCE1r;SOXL	high mobility group 20B [Source:HGNC Symbol;Acc:HGNC:5002]	ENSG00000002834	ENST00000416526;ENST00000470356;ENST00000333651;ENST00000417382;ENST00000453933;ENST00000435022;ENST00000488973;ENST00000262949;ENST00000585741;ENST00000486028;ENST00000483417;ENST00000487894;ENST00000464304;ENST00000493191;ENST00000585900;ENST00000461099	16	NM_006339	Cluster001
HMGA1	HMGA1	HMGIY	high mobility group AT-hook 1 [Source:HGNC Symbol;Acc:HGNC:5010]	ENSG00000204397	ENST00000674029;ENST00000347617;ENST00000401473;ENST00000311487;ENST00000478214;ENST00000374116;ENST00000447654	7	NM_145903;NM_145902;NM_002131;NM_001319077;NM_001319082;NM_145899;NM_001319080;NM_001319079;NM_145905;NM_145901;NM_001319078;NM_001319081	Cluster001
HMGB1	HMGB1	DKFZp686A04236;HMG1;HMG3;SBP-1	high mobility group box 1 [Source:HGNC Symbol;Acc:HGNC:4983]	ENSG00000117448	ENST00000341423;ENST00000405805;ENST00000339872;ENST00000399489;ENST00000399494;ENST00000326004;ENST00000490788;ENST00000468384	8	NM_002128;NM_001370340;NM_001313893;NM_001313892;NM_001370341;NM_001363661;NM_001370339	Cluster001
HNRNPA0	HNRNPA0	HNRPA0	heterogeneous nuclear ribonucleoprotein A0 [Source:HGNC Symbol;Acc:HGNC:5030]	ENSG00000126215	ENST00000314940	1	NM_006805	Cluster001
HNRNPA1	HNRNPA1	ALS20;hnRNP-A1;HNRPA1	heterogeneous nuclear ribonucleoprotein A1 [Source:HGNC Symbol;Acc:HGNC:5031]	ENSG00000109332	ENST00000677375;ENST00000546500;ENST00000677210;ENST00000677385;ENST00000677249;ENST00000678418;ENST00000676725;ENST00000550482;ENST00000679101;ENST00000340913;ENST00000547708;ENST00000547566;ENST00000679228;ENST00000547870;ENST00000551702;ENST00000676794;ENST00000330752;ENST00000678365;ENST00000678690;ENST00000678919;ENST00000547276;ENST00000677220;ENST00000678077;ENST00000548688;ENST00000676842…	84	NM_002136;NM_031157	Cluster001
HNRNPA1L2	HNRNPA1L2	LOC144983	heterogeneous nuclear ribonucleoprotein A1 like 2 [Source:HGNC Symbol;Acc:HGNC:27067]	ENSG00000275339	ENST00000357495	1	NM_001011724;NM_001011725	Cluster001
HNRNPA2B1	HNRNPA2B1	HNRPA2B1	heterogeneous nuclear ribonucleoprotein A2/B1 [Source:HGNC Symbol;Acc:HGNC:5033]	ENSG00000118680	ENST00000679318;ENST00000677339;ENST00000678501;ENST00000676903;ENST00000608362;ENST00000677631;ENST00000676749;ENST00000678035;ENST00000677075;ENST00000678075;ENST00000678183;ENST00000679021;ENST00000677906;ENST00000476233;ENST00000677669;ENST00000677321;ENST00000678277;ENST00000677571;ENST00000679124;ENST00000676932;ENST00000678973;ENST00000679123;ENST00000677574;ENST00000678631;ENST00000678998…	49	NM_031243;NM_002137	Cluster001
HNRNPA3	HNRNPA3	HNRPA3	heterogeneous nuclear ribonucleoprotein A3 [Source:HGNC Symbol;Acc:HGNC:24941]	ENSG00000138668	ENST00000392524;ENST00000679159;ENST00000677043;ENST00000676629;ENST00000677337;ENST00000676488;ENST00000678421;ENST00000677863;ENST00000676681;ENST00000678111;ENST00000676762;ENST00000676874;ENST00000483137;ENST00000676736;ENST00000411529;ENST00000677508;ENST00000435711;ENST00000679328;ENST00000432457	19	NM_001330250;NM_001330251;NM_194247;NM_001330249;NM_001330248;NM_001330247	Cluster001
HNRNPAB	HNRNPAB	ABBP1;FLJ40338;HNRPAB	heterogeneous nuclear ribonucleoprotein A/B [Source:HGNC Symbol;Acc:HGNC:5034]	ENSG00000215126	ENST00000358344;ENST00000506339;ENST00000355836;ENST00000514633;ENST00000515193;ENST00000506259;ENST00000504898;ENST00000504796	8	NM_031266;NM_004499	Cluster001
HNRNPDL	HNRNPDL	HNRPDL;JKTBP;laAUF1;LGMD1G	heterogeneous nuclear ribonucleoprotein D like [Source:HGNC Symbol;Acc:HGNC:5037]	ENSG00000089248	ENST00000295470;ENST00000507721;ENST00000602300;ENST00000349655;ENST00000502762;ENST00000630114;ENST00000630827;ENST00000514511;ENST00000621267;ENST00000614627	10	NM_031372;NM_001207000	Cluster001
HOMER3	HOMER3	HOMER-3	homer scaffold protein 3 [Source:HGNC Symbol;Acc:HGNC:17514]	ENSG00000109920	ENST00000433218;ENST00000221222;ENST00000539827;ENST00000392351;ENST00000594794;ENST00000594439;ENST00000542541;ENST00000595756;ENST00000596482;ENST00000600077;ENST00000599808;ENST00000599097	12	NM_001145721;NM_004838;NM_001145724;NM_001145722	Cluster001
HOXA1	HOXA1	HOX1;HOX1F	homeobox A1 [Source:HGNC Symbol;Acc:HGNC:5099]	ENSG00000226054	ENST00000643460;ENST00000355633	2	NM_005522;NM_153620	Cluster001
HPCAL1	HPCAL1	BDR1;HLP2;VILIP-3	hippocalcin like 1 [Source:HGNC Symbol;Acc:HGNC:5145]	ENSG00000090060	ENST00000423674;ENST00000307845;ENST00000381765;ENST00000419810;ENST00000622018;ENST00000613496;ENST00000620771;ENST00000422133	8	NM_002149;NM_134421;NM_001258357;NM_001258358;NM_001258359	Cluster001
HPGD	HPGD	SDR36C1	15-hydroxyprostaglandin dehydrogenase [Source:HGNC Symbol;Acc:HGNC:5154]	ENSG00000275688	ENST00000296522;ENST00000510835;ENST00000296521;ENST00000510901;ENST00000511499;ENST00000422112;ENST00000508330;ENST00000509512;ENST00000506910;ENST00000514584;ENST00000512410;ENST00000504433;ENST00000541923;ENST00000542498	14	NM_000860;NM_001145816;NM_001256301;NM_001256306;NM_001363574;NM_001256307;NM_001256305	Cluster001
HPGDS	HPGDS	GSTS;GSTS1;GSTS1-1;H-PGDS;PGD2;PGDS	hematopoietic prostaglandin D synthase [Source:HGNC Symbol;Acc:HGNC:17890]	ENSG00000174996	ENST00000295256;ENST00000514774;ENST00000506331	3	NM_014485	Cluster001
HPS1	HPS1	BLOC3S1;HPS	HPS1 biogenesis of lysosomal organelles complex 3 subunit 1 [Source:HGNC Symbol;Acc:HGNC:5163]	ENSG00000136295	ENST00000325103;ENST00000361490;ENST00000467246;ENST00000462743;ENST00000359632;ENST00000478087;ENST00000470095;ENST00000497527;ENST00000498219;ENST00000338546;ENST00000414009;ENST00000480020;ENST00000474873;ENST00000465957	14	NM_001322484;NM_001322482;NM_001322481;NM_001322489;NM_001322479;NM_001322477;NM_001311345;NM_001322487;NM_001322483;NM_001322480;NM_001322478;NM_001322476;NM_001322485;NM_000195;NM_001322491;NM_001322492;NM_182639;NM_001322490	Cluster001
HS1BP3	HS1BP3	HS1-BP3,FLJ14249	HCLS1 binding protein 3 [Source:HGNC Symbol;Acc:HGNC:24979]	ENSG00000137221	ENST00000446825;ENST00000415264;ENST00000304031;ENST00000651498;ENST00000458740;ENST00000445102;ENST00000402541;ENST00000406618;ENST00000631166	9	NM_022460	Cluster001
HS2ST1	HS2ST1	KIAA0448	heparan sulfate 2-O-sulfotransferase 1 [Source:HGNC Symbol;Acc:HGNC:5193]	ENSG00000180182	ENST00000370551;ENST00000370550;ENST00000591456	3	NM_001134492;NM_012262	Cluster001
HS3ST1	HS3ST1	3OST1	heparan sulfate-glucosamine 3-sulfotransferase 1 [Source:HGNC Symbol;Acc:HGNC:5194]	ENSG00000105717	ENST00000002596;ENST00000514690;ENST00000510712	3	NM_005114	Cluster001
HS6ST1	HS6ST1	HS6ST	heparan sulfate 6-O-sulfotransferase 1 [Source:HGNC Symbol;Acc:HGNC:5201]	ENSG00000162302	ENST00000469019;ENST00000259241;ENST00000463963;ENST00000494089	4	NM_004807	Cluster001
HSD17B4	HSD17B4	DBP;MFE-2;SDR8C1	hydroxysteroid 17-beta dehydrogenase 4 [Source:HGNC Symbol;Acc:HGNC:5213]	ENSG00000127184	ENST00000511186;ENST00000646590;ENST00000515320;ENST00000442060;ENST00000510025;ENST00000414835;ENST00000646058;ENST00000515235;ENST00000645832;ENST00000644146;ENST00000519184;ENST00000646355;ENST00000512841;ENST00000647335;ENST00000646554;ENST00000647342;ENST00000643250;ENST00000508750;ENST00000503168;ENST00000507695;ENST00000505181;ENST00000645099;ENST00000513628;ENST00000508788;ENST00000645702…	37	NM_001292027;NM_001199292;NM_000414;NM_001374498;NM_001374497;NM_001199291;NM_001374500;NM_001374503;NM_001374499;NM_001374502;NM_001374501;NM_001292028	Cluster001
HSD3B7	HSD3B7	C(27)-3BETA-HSD;SDR11E3	hydroxy-delta-5-steroid dehydrogenase, 3 beta- and steroid delta-isomerase 7 [Source:HGNC Symbol;Acc:HGNC:18324]	ENSG00000091039	ENST00000262520;ENST00000297679;ENST00000562932;ENST00000574447	4	NM_001142777;NM_001142778;NM_025193	Cluster001
HSPA14	HSPA14	HSP70-4;HSP70L1	heat shock protein family A (Hsp70) member 14 [Source:HGNC Symbol;Acc:HGNC:29526]	ENSG00000136695	ENST00000378372;ENST00000441647;ENST00000470430	3	NM_016299	Cluster001
HSPA9	HSPA9	GRP75;HSPA9B;mot-2;mthsp75;PBP74	heat shock protein family A (Hsp70) member 9 [Source:HGNC Symbol;Acc:HGNC:5244]	ENSG00000128524	ENST00000677066;ENST00000678051;ENST00000678384;ENST00000677553;ENST00000678794;ENST00000297185;ENST00000677527;ENST00000677988;ENST00000649578;ENST00000678300;ENST00000677425;ENST00000677064;ENST00000677693;ENST00000649692;ENST00000678551;ENST00000501917;ENST00000524109;ENST00000512328;ENST00000507115;ENST00000507097;ENST00000504902;ENST00000508003;ENST00000506477	23	NM_004134	Cluster001
HSPBP1	HSPBP1	FES1	HSPA (Hsp70) binding protein 1 [Source:HGNC Symbol;Acc:HGNC:24989]	ENSG00000114423	ENST00000255631;ENST00000433386;ENST00000587922;ENST00000585927;ENST00000587959;ENST00000593263;ENST00000585698;ENST00000588971;ENST00000587551	9	NM_001130106;NM_012267;NM_001297600	Cluster001
HTATSF1	HTATSF1	TAT-SF1	HIV-1 Tat specific factor 1 [Source:HGNC Symbol;Acc:HGNC:5276]	ENSG00000072042	ENST00000448450;ENST00000425695;ENST00000218364;ENST00000535601	4	NM_014500;NM_001163280	Cluster001
HTR7P1	HTR7P1	HTR7P	5-hydroxytryptamine receptor 7 pseudogene 1 [Source:HGNC Symbol;Acc:HGNC:30411]	ENSG00000269026	ENST00000624664;ENST00000538670	2	No Class	Cluster001
HTRA4	HTRA4	FLJ90724	HtrA serine peptidase 4 [Source:HGNC Symbol;Acc:HGNC:26909]	ENSG00000106723	ENST00000302495	1	NM_153692	Cluster001
HYPK	HYPK	C15orf63;FLJ20431;HSPC136	huntingtin interacting protein K [Source:HGNC Symbol;Acc:HGNC:18418]	ENSG00000151148	ENST00000406925;ENST00000498605;ENST00000442995;ENST00000458412;ENST00000497142	5	NM_016400;NM_001199885	Cluster001
IAH1	IAH1	No Class	isoamyl acetate hydrolyzing esterase 1 (putative) [Source:HGNC Symbol;Acc:HGNC:27696]	ENSG00000113522	ENST00000496603;ENST00000482918;ENST00000497473;ENST00000470914;ENST00000492223;ENST00000495050;ENST00000481367;ENST00000351760;ENST00000481688;ENST00000489468;ENST00000495797;ENST00000495494;ENST00000487850;ENST00000484826;ENST00000490621	15	NM_001039613;NM_001320863;NM_001320859;NM_001320860;NM_001320858	Cluster001
IARS1	IARS1	IARS;ILRS	isoleucyl-tRNA synthetase 1 [Source:HGNC Symbol;Acc:HGNC:5330]	ENSG00000129636	ENST00000443024;ENST00000375643;ENST00000447699;ENST00000627121;ENST00000375627;ENST00000474340;ENST00000473915;ENST00000467876;ENST00000472894;ENST00000498025;ENST00000490438;ENST00000430417	12	NM_001378573;NM_001378583;NM_001374301;NM_001378582;NM_001378584;NM_001374299;NM_001378577;NM_001378585;NM_001378579;NM_001378586;NM_002161;NM_001378572;NM_001378571;NM_001378574;NM_001378580;NM_001378576;NM_001378575;NM_001374300;NM_001378578;NM_013417;NM_001378569	Cluster001
IARS2	IARS2	FLJ10326	isoleucyl-tRNA synthetase 2, mitochondrial [Source:HGNC Symbol;Acc:HGNC:29685]	ENSG00000158717	ENST00000366922;ENST00000490891;ENST00000488777;ENST00000467924	4	NM_018060	Cluster001
IDH1	IDH1	No Class	isocitrate dehydrogenase (NADP(+)) 1 [Source:HGNC Symbol;Acc:HGNC:5382]	ENSG00000082781	ENST00000345146;ENST00000446179;ENST00000415913;ENST00000484575;ENST00000415282;ENST00000462386;ENST00000417583;ENST00000451391;ENST00000481557	9	NM_005896;NM_001282386;NM_001282387	Cluster001
IDH2	IDH2	No Class	isocitrate dehydrogenase (NADP(+)) 2 [Source:HGNC Symbol;Acc:HGNC:5383]	ENSG00000039560	ENST00000330062;ENST00000560061;ENST00000559482;ENST00000540499	4	NM_002168;NM_001290114;NM_001289910	Cluster001
IDH3A	IDH3A	No Class	isocitrate dehydrogenase (NAD(+)) 3 catalytic subunit alpha [Source:HGNC Symbol;Acc:HGNC:5384]	ENSG00000169018	ENST00000558605;ENST00000558933;ENST00000558554;ENST00000560667;ENST00000557826;ENST00000561279;ENST00000299518;ENST00000559186;ENST00000560396;ENST00000560770;ENST00000559865;ENST00000559881;ENST00000558509;ENST00000559889;ENST00000559803;ENST00000559205;ENST00000560414;ENST00000629769;ENST00000559106;ENST00000558602;ENST00000558535;ENST00000561366;ENST00000558016;ENST00000557960	24	NM_005530	Cluster001
IDH3B	IDH3B	RP46	isocitrate dehydrogenase (NAD(+)) 3 non-catalytic subunit beta [Source:HGNC Symbol;Acc:HGNC:5385]	ENSG00000023608	ENST00000466494;ENST00000492240;ENST00000488299;ENST00000474315;ENST00000380851;ENST00000380843;ENST00000477689;ENST00000466999;ENST00000479376;ENST00000462967;ENST00000491065;ENST00000613370	12	NM_001330763;NM_174855;NM_006899;NM_001258384	Cluster001
IDH3G	IDH3G	No Class	isocitrate dehydrogenase (NAD(+)) 3 non-catalytic subunit gamma [Source:HGNC Symbol;Acc:HGNC:5386]	ENSG00000172493	ENST00000370092;ENST00000454076;ENST00000370093;ENST00000217901;ENST00000427365;ENST00000619865;ENST00000444450;ENST00000444338;ENST00000497043;ENST00000495356;ENST00000461215;ENST00000491235	12	NM_174869;NM_004135	Cluster001
IDUA	IDUA	MPS1;MPSI	alpha-L-iduronidase [Source:HGNC Symbol;Acc:HGNC:5391]	ENSG00000140854	ENST00000247933;ENST00000502910;ENST00000514698;ENST00000514224;ENST00000508168;ENST00000506561;ENST00000504568;ENST00000509744;ENST00000514192;ENST00000509948;ENST00000652070;ENST00000502829;ENST00000514417	13	NM_000203;NM_001363576	Cluster001
IFI30	IFI30	GILT;IFI-30;IP-30;IP30;MGC32056	IFI30 lysosomal thiol reductase [Source:HGNC Symbol;Acc:HGNC:5398]	ENSG00000163739	ENST00000597802;ENST00000407280;ENST00000600463	3	NM_006332	Cluster001
IFITM10	IFITM10	DSPA3	interferon induced transmembrane protein 10 [Source:HGNC Symbol;Acc:HGNC:40022]	ENSG00000107290	ENST00000340134;ENST00000382123;ENST00000482459;ENST00000486852	4	NM_001170820	Cluster001
IFRD2	IFRD2	IFNRP;SKMc15;SM15	interferon related developmental regulator 2 [Source:HGNC Symbol;Acc:HGNC:5457]	ENSG00000133243	ENST00000417626;ENST00000426499;ENST00000436390;ENST00000474556;ENST00000464258;ENST00000486322;ENST00000438296;ENST00000492387;ENST00000469855;ENST00000414734;ENST00000483071;ENST00000489569;ENST00000484043;ENST00000462001;ENST00000468737	15	NM_006764	Cluster001
IFT122	IFT122	FAP80;SPG;WDR10;WDR10p;WDR140	intraflagellar transport 122 [Source:HGNC Symbol;Acc:HGNC:13556]	ENSG00000105176	ENST00000347300;ENST00000296266;ENST00000507564;ENST00000512220;ENST00000504021;ENST00000349441;ENST00000348417;ENST00000506507;ENST00000504653;ENST00000510524;ENST00000502456;ENST00000502304;ENST00000514275;ENST00000508826;ENST00000509195;ENST00000509815;ENST00000512157;ENST00000515783;ENST00000511498;ENST00000514081;ENST00000508654;ENST00000509522;ENST00000513891;ENST00000512814;ENST00000448668…	32	NM_018262;NM_052985;NM_001280541;NM_052990;NM_052989;NM_001280545;NM_001280546	Cluster001
IFT172	IFT172	BBS20;NPHP17;osm-1;SLB;wim	intraflagellar transport 172 [Source:HGNC Symbol;Acc:HGNC:30391]	ENSG00000083807	ENST00000509128;ENST00000260570;ENST00000675690;ENST00000507184;ENST00000675410;ENST00000674932;ENST00000676119;ENST00000494163;ENST00000674824;ENST00000674594;ENST00000674701;ENST00000479419;ENST00000420854;ENST00000480892;ENST00000450564;ENST00000443889;ENST00000475909;ENST00000476693;ENST00000675826;ENST00000676101;ENST00000675963;ENST00000675618;ENST00000675729;ENST00000489492;ENST00000463613…	34	NM_015662	Cluster001
IGSF22	IGSF22	FLJ37794;IGFN2	immunoglobulin superfamily member 22 [Source:HGNC Symbol;Acc:HGNC:26750]	ENSG00000234797	ENST00000513874;ENST00000319338;ENST00000510673;ENST00000504981;ENST00000412229	5	NM_173588	Cluster001
IKBIP	IKBIP	FLJ31051;IKIP	IKBKB interacting protein [Source:HGNC Symbol;Acc:HGNC:26430]	ENSG00000196655	ENST00000393042;ENST00000342502;ENST00000299157	3	NM_201613;NM_201612;NM_153687	Cluster001
IL16	IL16	FLJ16806;FLJ42735;HsT19289;IL-16;LCF;prIL-16	interleukin 16 [Source:HGNC Symbol;Acc:HGNC:5980]	ENSG00000101189	ENST00000560989;ENST00000560241;ENST00000360547;ENST00000559383;ENST00000394660;ENST00000302987;ENST00000560115;ENST00000394652;ENST00000560230;ENST00000558857;ENST00000558332;ENST00000559342;ENST00000559953	13	NM_001352685;NM_001172128;NM_001352686;NM_172217;NM_001352684;NM_004513	Cluster001
IL18BP	IL18BP	IL18BPa	interleukin 18 binding protein [Source:HGNC Symbol;Acc:HGNC:5987]	ENSG00000197903	ENST00000497194;ENST00000393705;ENST00000525932;ENST00000414358;ENST00000393703;ENST00000531777;ENST00000337131;ENST00000620017;ENST00000531053;ENST00000343898;ENST00000404792;ENST00000534583;ENST00000260049;ENST00000393707	14	NM_005699;NM_001039659;NM_001039660;NM_173044;NM_173042;NM_001145057;NM_001145055	Cluster001
IL24	IL24	C49A;FISP;IL-24;IL10B;mda-7;Mob-5;ST16	interleukin 24 [Source:HGNC Symbol;Acc:HGNC:11346]	ENSG00000244021	ENST00000391929;ENST00000294984;ENST00000611909;ENST00000367093;ENST00000367095;ENST00000491169;ENST00000480741	7	NM_001185156;NM_006850;NM_001185158;NM_001185157	Cluster001
IL27RA	IL27RA	CRL1;IL-27R;TCCR;WSX-1;WSX1;zcytor1	interleukin 27 receptor subunit alpha [Source:HGNC Symbol;Acc:HGNC:17290]	ENSG00000104490	ENST00000263379	1	NM_004843	Cluster001
ILF3	ILF3	DRBP76;MPHOSPH4;MPP4;MPP4110;NF110;NF110b;NF90;NF90a;NF90c;NF90ctv;NFAR-1;NFAR-2;NFAR110;NFAR90;TCP110	interleukin enhancer binding factor 3 [Source:HGNC Symbol;Acc:HGNC:6038]	ENSG00000171109	ENST00000449870;ENST00000587928;ENST00000407004;ENST00000589998;ENST00000589600;ENST00000589283;ENST00000590009;ENST00000593199;ENST00000587505;ENST00000589052;ENST00000250241;ENST00000592763;ENST00000588657;ENST00000590261;ENST00000587941;ENST00000587840;ENST00000589416;ENST00000585835;ENST00000589485;ENST00000589173;ENST00000593061;ENST00000590869;ENST00000591649;ENST00000586544	24	NM_017620;NM_001137673;NM_004516;NM_153464;NM_012218	Cluster001
ILVBL	ILVBL	209L8;AHAS;FLJ39061;HACL1L;ILV2H;MGC1269;MGC19535	ilvB acetolactate synthase like [Source:HGNC Symbol;Acc:HGNC:6041]	ENSG00000171824	ENST00000533086;ENST00000263383;ENST00000534378;ENST00000534806;ENST00000524779;ENST00000596093;ENST00000525880;ENST00000598709;ENST00000533148;ENST00000531635;ENST00000600984;ENST00000527093;ENST00000533747;ENST00000599324	14	NM_006844	Cluster001
IMMT	IMMT	HMP;Mic60;MICOS60;MINOS2;P87;P89	inner membrane mitochondrial protein [Source:HGNC Symbol;Acc:HGNC:6047]	ENSG00000123124	ENST00000254636;ENST00000449247;ENST00000410111;ENST00000419070;ENST00000442664;ENST00000409051;ENST00000620815;ENST00000474969;ENST00000490238;ENST00000409258;ENST00000460081;ENST00000486633	12	NM_001100170;NM_006839;NM_001100169	Cluster001
IMPA2	IMPA2	No Class	inositol monophosphatase 2 [Source:HGNC Symbol;Acc:HGNC:6051]	ENSG00000109445	ENST00000588752;ENST00000589238;ENST00000269159;ENST00000590107;ENST00000383376;ENST00000590138;ENST00000588927;ENST00000588863;ENST00000588167;ENST00000586230;ENST00000589374;ENST00000625802	12	NM_014214	Cluster001
IMPACT	IMPACT	RWDD5	impact RWD domain protein [Source:HGNC Symbol;Acc:HGNC:20387]	ENSG00000176463	ENST00000284202;ENST00000648078;ENST00000580706;ENST00000585067;ENST00000578221;ENST00000581278;ENST00000580035	7	NM_018439	Cluster001
IMPDH2	IMPDH2	No Class	inosine monophosphate dehydrogenase 2 [Source:HGNC Symbol;Acc:HGNC:6053]	ENSG00000169627	ENST00000466147;ENST00000491610;ENST00000326739;ENST00000678724;ENST00000679117;ENST00000472328;ENST00000429182;ENST00000463903;ENST00000462980;ENST00000484872;ENST00000677168;ENST00000676627;ENST00000442157;ENST00000677519;ENST00000677205;ENST00000678001;ENST00000677010;ENST00000678920;ENST00000677991;ENST00000677480;ENST00000676607;ENST00000678603;ENST00000679339;ENST00000676708;ENST00000676864…	36	NM_000884	Cluster001
INIP	INIP	C9orf80;HSPC043;hSSBIP1;MISE;SOSS-C	INTS3 and NABP interacting protein [Source:HGNC Symbol;Acc:HGNC:24994]	ENSG00000162980	ENST00000374242;ENST00000497712;ENST00000374236;ENST00000481146;ENST00000374234;ENST00000476599	6	NM_001329587;NM_001329586;NM_021218;NM_001329589;NM_001329590;NM_001329585;NM_001329588	Cluster001
INKA2	INKA2	C1orf183;FAM212B;FLJ31105	inka box actin regulator 2 [Source:HGNC Symbol;Acc:HGNC:28045]	ENSG00000182183	ENST00000527570;ENST00000357260;ENST00000534365;ENST00000444059;ENST00000527621	5	NM_198926;NM_019099	Cluster001
INO80E	INO80E	CCDC95;FLJ90652	INO80 complex subunit E [Source:HGNC Symbol;Acc:HGNC:26905]	ENSG00000165055	ENST00000304516;ENST00000620599;ENST00000380503;ENST00000569957;ENST00000563197;ENST00000568043;ENST00000567254;ENST00000567065;ENST00000562441;ENST00000567705;ENST00000567987;ENST00000563040;ENST00000540562;ENST00000562291	14	NM_001304562;NM_173618;NM_001304563	Cluster001
IPO11	IPO11	RanBP11	importin 11 [Source:HGNC Symbol;Acc:HGNC:20628]	ENSG00000105655	ENST00000514647;ENST00000424533;ENST00000505902;ENST00000325324;ENST00000506200;ENST00000409296;ENST00000506905;ENST00000507640;ENST00000502862;ENST00000511713;ENST00000511133;ENST00000413749;ENST00000409534;ENST00000512177	14	NM_016338;NM_001134779	Cluster001
IPO4	IPO4	FLJ23338;Imp4	importin 4 [Source:HGNC Symbol;Acc:HGNC:19426]	ENSG00000085978	ENST00000354464;ENST00000561090;ENST00000561462;ENST00000560798;ENST00000558780;ENST00000558046;ENST00000559588;ENST00000560155;ENST00000558233;ENST00000561199;ENST00000561379;ENST00000560935;ENST00000559253;ENST00000559635;ENST00000558718;ENST00000558193;ENST00000625289;ENST00000560315;ENST00000561034;ENST00000557996;ENST00000560222	21	NM_024658	Cluster001
IPO7	IPO7	Imp7;RANBP7	importin 7 [Source:HGNC Symbol;Acc:HGNC:9852]	ENSG00000175352	ENST00000533233;ENST00000379719;ENST00000527431;ENST00000630083;ENST00000533680;ENST00000528833;ENST00000531235;ENST00000530037	8	NM_006391	Cluster001
IQCK	IQCK	FLJ36575;MGC35048	IQ motif containing K [Source:HGNC Symbol;Acc:HGNC:28556]	ENSG00000167487	ENST00000568126;ENST00000308214;ENST00000320394;ENST00000564955;ENST00000564186;ENST00000568300;ENST00000564515;ENST00000561839;ENST00000561935;ENST00000566312;ENST00000568387;ENST00000562762;ENST00000568236;ENST00000568061	14	NM_153208;NM_001305122;NM_001305121	Cluster001
IQGAP2	IQGAP2	No Class	IQ motif containing GTPase activating protein 2 [Source:HGNC Symbol;Acc:HGNC:6111]	ENSG00000114573	ENST00000274364;ENST00000514350;ENST00000505766;ENST00000504815;ENST00000514001;ENST00000396234;ENST00000509074;ENST00000502745;ENST00000504254;ENST00000513534;ENST00000515505;ENST00000514579;ENST00000512383;ENST00000504558;ENST00000504477;ENST00000509741;ENST00000512256;ENST00000508410;ENST00000379730	19	NM_006633;NM_001285461;NM_001285462;NM_001285460	Cluster001
IQGAP3	IQGAP3	No Class	IQ motif containing GTPase activating protein 3 [Source:HGNC Symbol;Acc:HGNC:20669]	ENSG00000211899	ENST00000361170;ENST00000491900;ENST00000476565;ENST00000498755	4	NM_178229	Cluster001
IQSEC1	IQSEC1	ARF-GEP100;BRAG2;GEP100;KIAA0763	IQ motif and Sec7 domain ArfGEF 1 [Source:HGNC Symbol;Acc:HGNC:29112]	ENSG00000125249	ENST00000273221;ENST00000646269;ENST00000618604;ENST00000648114;ENST00000613206;ENST00000648386;ENST00000647458;ENST00000473088;ENST00000474467	9	NM_014869;NM_001330619;NM_001376938;NM_001134382	Cluster001
IRAG2	IRAG2	JAW1;LRMP	inositol 1,4,5-triphosphate receptor associated 2 [Source:HGNC Symbol;Acc:HGNC:6690]	ENSG00000145246	ENST00000636465;ENST00000557270;ENST00000556485;ENST00000555165;ENST00000555141;ENST00000550945;ENST00000361433;ENST00000557489;ENST00000354454;ENST00000536173;ENST00000548766;ENST00000556887;ENST00000554942;ENST00000547044;ENST00000549437;ENST00000554272;ENST00000557472;ENST00000555885;ENST00000555877;ENST00000553398;ENST00000555194	21	NM_001366547;NM_001366544;NM_001366541;NM_001366542;NM_001366548;NM_001366546;NM_001366540;NM_006152;NM_001366549;NM_001366545;NM_001366543;NM_001204127;NM_001204126	Cluster001
IRAK1	IRAK1	IRAK;pelle	interleukin 1 receptor associated kinase 1 [Source:HGNC Symbol;Acc:HGNC:6112]	ENSG00000111897	ENST00000369974;ENST00000369980;ENST00000444230;ENST00000477274;ENST00000455690;ENST00000369973;ENST00000444254;ENST00000437278;ENST00000393687;ENST00000429936;ENST00000443220;ENST00000467236;ENST00000463031	13	NM_001025243;NM_001569;NM_001025242	Cluster001
ITGA3	ITGA3	CD49c;GAP-B3;MSK18;VCA-2;VLA3a	integrin subunit alpha 3 [Source:HGNC Symbol;Acc:HGNC:6139]	ENSG00000143621	ENST00000506401;ENST00000505306;ENST00000320031;ENST00000007722;ENST00000508100;ENST00000570989;ENST00000512553;ENST00000505552;ENST00000510809;ENST00000505612;ENST00000506827;ENST00000507771;ENST00000515147;ENST00000504417;ENST00000506437;ENST00000514834	16	NM_002204	Cluster001
ITGA7	ITGA7	No Class	integrin subunit alpha 7 [Source:HGNC Symbol;Acc:HGNC:6143]	ENSG00000274256	ENST00000257879;ENST00000553804;ENST00000554327;ENST00000347027;ENST00000452168;ENST00000555728;ENST00000557555;ENST00000557058;ENST00000557488;ENST00000556273;ENST00000554543;ENST00000557257;ENST00000553276;ENST00000555687;ENST00000554724;ENST00000553737;ENST00000556371;ENST00000553893;ENST00000555809;ENST00000554359	20	NM_001367994;NM_002206;NM_001367993;NM_001144996;NM_001374465;NM_001144997	Cluster001
ITGAM	ITGAM	CD11B;CR3A;MAC-1	integrin subunit alpha M [Source:HGNC Symbol;Acc:HGNC:6149]	ENSG00000257727	ENST00000648685;ENST00000544665;ENST00000570242;ENST00000567031;ENST00000561838;ENST00000567178;ENST00000569746;ENST00000565142	8	NM_001145808;NM_000632	Cluster001
ITGAX	ITGAX	CD11C	integrin subunit alpha X [Source:HGNC Symbol;Acc:HGNC:6152]	ENSG00000155307	ENST00000564308;ENST00000562918;ENST00000268296;ENST00000567409;ENST00000562522;ENST00000571644;ENST00000562138	7	NM_000887;NM_001286375	Cluster001
ITGB1BP1	ITGB1BP1	ICAP-1A;ICAP-1alpha;ICAP-1B;ICAP1;ICAP1A;ICAP1B	integrin subunit beta 1 binding protein 1 [Source:HGNC Symbol;Acc:HGNC:23927]	ENSG00000160932	ENST00000360635;ENST00000238091;ENST00000355346;ENST00000483795;ENST00000490426;ENST00000497031;ENST00000464228;ENST00000460720;ENST00000465527;ENST00000359712;ENST00000488451;ENST00000470507;ENST00000456913;ENST00000482798;ENST00000492079;ENST00000463190;ENST00000494563;ENST00000467606;ENST00000484735;ENST00000460001;ENST00000497105	21	NM_001319067;NM_001319066;NM_001319068;NM_001369745;NM_001369748;NM_001369744;NM_022334;NM_001369750;NM_001319069;NM_001319070;NM_004763;NM_001369749;NM_001369746;NM_001369747	Cluster001
ITGB5	ITGB5	No Class	integrin subunit beta 5 [Source:HGNC Symbol;Acc:HGNC:6160]	ENSG00000138071	ENST00000296181;ENST00000460797;ENST00000461306;ENST00000481591;ENST00000488466;ENST00000474838;ENST00000496703;ENST00000476988;ENST00000465464;ENST00000608657;ENST00000483168;ENST00000608107;ENST00000608945	13	NM_001354766;NM_001354764;NM_001354765;NM_002213	Cluster001
ITPK1	ITPK1	No Class	inositol-tetrakisphosphate 1-kinase [Source:HGNC Symbol;Acc:HGNC:6177]	ENSG00000125430	ENST00000354313;ENST00000267615;ENST00000556603;ENST00000555495;ENST00000556954;ENST00000553695;ENST00000554999;ENST00000556185;ENST00000555553;ENST00000553452;ENST00000557309;ENST00000553655	12	NM_001142594;NM_001142593;NM_014216;NM_001363707	Cluster001
JADE1	JADE1	JADE-1;PHF17	jade family PHD finger 1 [Source:HGNC Symbol;Acc:HGNC:30027]	ENSG00000271699	ENST00000511647;ENST00000452328;ENST00000504089;ENST00000512960;ENST00000503785;ENST00000514740;ENST00000510308;ENST00000511925;ENST00000413543;ENST00000507833;ENST00000508997;ENST00000226319;ENST00000611140;ENST00000610919	14	NM_024900;NM_001287437;NM_001287439;NM_001287440;NM_001287441;NM_199320;NM_001287443;NM_001287442	Cluster001
JAKMIP2	JAKMIP2	JAMIP2;KIAA0555	janus kinase and microtubule interacting protein 2 [Source:HGNC Symbol;Acc:HGNC:29067]	ENSG00000175203	ENST00000507386;ENST00000265272;ENST00000333010;ENST00000504845;ENST00000507343;ENST00000616793	6	NM_001270934;NM_014790;NM_001282282;NM_001270941	Cluster001
JAML	JAML	AMICA;AMICA1;Gm638	junction adhesion molecule like [Source:HGNC Symbol;Acc:HGNC:19084]	ENSG00000221978	ENST00000356289;ENST00000292067;ENST00000534294;ENST00000533261;ENST00000526595;ENST00000531530;ENST00000526620;ENST00000529164;ENST00000640745;ENST00000531536;ENST00000524477;ENST00000527877;ENST00000525565	13	NM_001098526;NM_153206;NM_001286570;NM_001286571	Cluster001
JMJD8	JMJD8	C16orf20	jumonji domain containing 8 [Source:HGNC Symbol;Acc:HGNC:14148]	ENSG00000118007	ENST00000609261;ENST00000567120;ENST00000565302;ENST00000568689;ENST00000568313;ENST00000569441;ENST00000562824;ENST00000563088;ENST00000564436;ENST00000570037;ENST00000562111;ENST00000565258;ENST00000569396;ENST00000566199;ENST00000567901	15	NM_001323918;NM_001005920;NM_001323922;NM_001323920;NM_001323919	Cluster001
JPT2	JPT2	C16orf34;FLJ13092;HN1L;KIAA1426;L11	Jupiter microtubule associated homolog 2 [Source:HGNC Symbol;Acc:HGNC:14137]	ENSG00000011485	ENST00000569256;ENST00000567717;ENST00000562684;ENST00000561516;ENST00000248098;ENST00000382711;ENST00000566742;ENST00000566925;ENST00000569765;ENST00000566691;ENST00000382710;ENST00000565851;ENST00000568376;ENST00000562569	14	NM_144570	Cluster001
JRK	JRK	jerky;JH8	Jrk helix-turn-helix protein [Source:HGNC Symbol;Acc:HGNC:6199]	ENSG00000198324	ENST00000614134;ENST00000612905;ENST00000615982;ENST00000571961;ENST00000506774;ENST00000503272;ENST00000591357;ENST00000591180;ENST00000587883;ENST00000585503;ENST00000587499	11	NM_003724;NM_001279352;NM_001077527	Cluster001
KAT2A	KAT2A	GCN5;GCN5L2;PCAF-b	lysine acetyltransferase 2A [Source:HGNC Symbol;Acc:HGNC:4201]	ENSG00000160695	ENST00000225916;ENST00000465682;ENST00000586972;ENST00000588759;ENST00000592310	5	NM_021078;NM_001376227	Cluster001
KATNB1	KATNB1	No Class	katanin regulatory subunit B1 [Source:HGNC Symbol;Acc:HGNC:6217]	ENSG00000276413	ENST00000562592;ENST00000379661;ENST00000566726;ENST00000566611;ENST00000566785;ENST00000569627;ENST00000563127;ENST00000563462;ENST00000569018;ENST00000562542	10	NM_005886	Cluster001
KCNA10	KCNA10	Kv1.8	potassium voltage-gated channel subfamily A member 10 [Source:HGNC Symbol;Acc:HGNC:6219]	ENSG00000258542	ENST00000369771	1	NM_005549	Cluster001
KCNA2	KCNA2	HK4;Kv1.2	potassium voltage-gated channel subfamily A member 2 [Source:HGNC Symbol;Acc:HGNC:6220]	ENSG00000188177	ENST00000640680;ENST00000640450;ENST00000525120;ENST00000639227;ENST00000640774;ENST00000638616;ENST00000316361;ENST00000638477;ENST00000639048;ENST00000675391;ENST00000639233;ENST00000633222;ENST00000369770;ENST00000638532;ENST00000485317;ENST00000640956;ENST00000674674	17	NM_004974;NM_001204269	Cluster001
KCNAB2	KCNAB2	AKR6A5;HKvbeta2.1;HKvbeta2.2;KCNA2B	potassium voltage-gated channel subfamily A regulatory beta subunit 2 [Source:HGNC Symbol;Acc:HGNC:6229]	ENSG00000042980	ENST00000655548;ENST00000378111;ENST00000378097;ENST00000666163;ENST00000671676;ENST00000658691;ENST00000658883;ENST00000655748;ENST00000435937;ENST00000493807;ENST00000445501;ENST00000478098;ENST00000668706;ENST00000653262;ENST00000389632;ENST00000657222;ENST00000654144;ENST00000341524;ENST00000462676;ENST00000428161;ENST00000352527;ENST00000663169;ENST00000653635;ENST00000661248;ENST00000656198…	48	NM_001199861;NM_003636;NM_172130;NM_001199860;NM_001199862;NM_001199863	Cluster001
KCNJ1	KCNJ1	Kir1.1;ROMK1	potassium inwardly rectifying channel subfamily J member 1 [Source:HGNC Symbol;Acc:HGNC:6255]	ENSG00000169689	ENST00000392665;ENST00000392666;ENST00000440599;ENST00000324036;ENST00000392664;ENST00000531562	6	NM_153764;NM_153766;NM_153765;NM_153767;NM_000220	Cluster001
KCNJ5	KCNJ5	CIR;GIRK4;KATP1;Kir3.4;LQT13	potassium inwardly rectifying channel subfamily J member 5 [Source:HGNC Symbol;Acc:HGNC:6266]	ENSG00000115808	ENST00000529694;ENST00000338350;ENST00000533599	3	NM_001354169;NM_000890	Cluster001
KCNK13	KCNK13	K2p13.1;THIK-1;THIK1	potassium two pore domain channel subfamily K member 13 [Source:HGNC Symbol;Acc:HGNC:6275]	ENSG00000007376	ENST00000282146	1	NM_022054	Cluster001
KCP	KCP	CRIM2;FLJ33365;NET67	kielin cysteine rich BMP regulator [Source:HGNC Symbol;Acc:HGNC:17585]	ENSG00000071246	ENST00000679229;ENST00000678812;ENST00000492679;ENST00000676717;ENST00000676619;ENST00000678888;ENST00000460528;ENST00000610776;ENST00000611280;ENST00000613019;ENST00000620378;ENST00000616669;ENST00000612224	13	NM_001366122;NM_199349	Cluster001
KCTD15	KCTD15	MGC25497	potassium channel tetramerization domain containing 15 [Source:HGNC Symbol;Acc:HGNC:23297]	ENSG00000199455	ENST00000587658;ENST00000587559;ENST00000588637;ENST00000590771;ENST00000589786;ENST00000284006;ENST00000588881;ENST00000590906;ENST00000430256;ENST00000592210;ENST00000590385;ENST00000592363	12	NM_001129994;NM_001129995;NM_024076	Cluster001
KCTD20	KCTD20	C6orf69;dJ108K11.3;MGC14254	potassium channel tetramerization domain containing 20 [Source:HGNC Symbol;Acc:HGNC:21052]	ENSG00000169251	ENST00000373731;ENST00000483557;ENST00000443316;ENST00000498267;ENST00000474988;ENST00000481911;ENST00000449081;ENST00000265344;ENST00000460983;ENST00000536244	10	NM_173562;NM_001286579;NM_001286580	Cluster001
KCTD7	KCTD7	CLN14;EPM3;FLJ32069	potassium channel tetramerization domain containing 7 [Source:HGNC Symbol;Acc:HGNC:21957]	ENSG00000286019	ENST00000639828;ENST00000275532;ENST00000640385;ENST00000443322;ENST00000639879;ENST00000640851;ENST00000638524;ENST00000449064;ENST00000638540;ENST00000640234;ENST00000640601	11	NM_153033;NM_001167961	Cluster001
KHK	KHK	No Class	ketohexokinase [Source:HGNC Symbol;Acc:HGNC:6315]	ENSG00000237319	ENST00000260599;ENST00000260598;ENST00000490823;ENST00000429697;ENST00000469936;ENST00000464371	6	NM_000221;NM_006488	Cluster001
KHSRP	KHSRP	FBP2;FUBP2;KSRP	KH-type splicing regulatory protein [Source:HGNC Symbol;Acc:HGNC:6316]	ENSG00000112245	ENST00000600480;ENST00000398148;ENST00000594745;ENST00000619396;ENST00000597656;ENST00000595223;ENST00000594496;ENST00000599642;ENST00000595112;ENST00000599395;ENST00000595548;ENST00000595258;ENST00000597704	13	NM_001366299;NM_001366300;NM_003685	Cluster001
KIAA0930	KIAA0930	bK268H5.C22.1;C22orf9	KIAA0930 [Source:HGNC Symbol;Acc:HGNC:1314]	ENSG00000099331	ENST00000336156;ENST00000423262;ENST00000251993;ENST00000391627;ENST00000488038;ENST00000483374;ENST00000498418;ENST00000474515;ENST00000493003;ENST00000440039;ENST00000414854;ENST00000424508;ENST00000486640;ENST00000417906;ENST00000496226;ENST00000492273	16	NM_001009880;NM_015264	Cluster001
KIDINS220	KIDINS220	ARMS	kinase D interacting substrate 220 [Source:HGNC Symbol;Acc:HGNC:29508]	ENSG00000133247	ENST00000569008;ENST00000496383;ENST00000256707;ENST00000473731;ENST00000488729;ENST00000489024;ENST00000471685;ENST00000638224;ENST00000459813;ENST00000319688;ENST00000474782;ENST00000471275;ENST00000496725	13	NM_020738;NM_001348729;NM_001348738;NM_001348735;NM_001348732;NM_001348731;NM_001348736;NM_001348741;NM_001348739;NM_001348742;NM_001348743;NM_001348740;NM_001348734;NM_001348745	Cluster001
KIF1C	KIF1C	SAX2;SPAX2;SPG58	kinesin family member 1C [Source:HGNC Symbol;Acc:HGNC:6317]	ENSG00000071626	ENST00000320785;ENST00000574165;ENST00000572959;ENST00000573815	4	NM_006612	Cluster001
KIF20B	KIF20B	CT90;KRMP1;MPHOSPH1;MPP1	kinesin family member 20B [Source:HGNC Symbol;Acc:HGNC:7212]	ENSG00000217120	ENST00000260753;ENST00000371728;ENST00000447580;ENST00000478929	4	NM_016195;NM_001284259;NM_001382506	Cluster001
KIF22	KIF22	Kid;KNSL4;OBP-1;OBP-2	kinesin family member 22 [Source:HGNC Symbol;Acc:HGNC:6391]	ENSG00000176454	ENST00000561482;ENST00000160827;ENST00000569636;ENST00000570173;ENST00000400751;ENST00000569382;ENST00000563666;ENST00000563263;ENST00000565736;ENST00000568312	10	NM_001256269;NM_001256270;NM_007317	Cluster001
KIF9	KIF9	MGC104186	kinesin family member 9 [Source:HGNC Symbol;Acc:HGNC:16666]	ENSG00000221909	ENST00000265529;ENST00000444589;ENST00000452770;ENST00000487440;ENST00000443784;ENST00000489391;ENST00000484629;ENST00000456548;ENST00000425853;ENST00000432493;ENST00000425452;ENST00000498584	12	NM_001377474;NM_182902;NM_001377475;NM_022342;NM_001134878;NM_001377477;NM_001377476	Cluster001
KIFC2	KIFC2	No Class	kinesin family member C2 [Source:HGNC Symbol;Acc:HGNC:29530]	ENSG00000105810	ENST00000645548;ENST00000643461;ENST00000642354;ENST00000529644;ENST00000533114;ENST00000529864;ENST00000531425;ENST00000531423;ENST00000301332	9	NM_001369769;NM_145754	Cluster001
KLF16	KLF16	BTEB4;DRRF;NSLP2	Kruppel like factor 16 [Source:HGNC Symbol;Acc:HGNC:16857]	ENSG00000068489	ENST00000541015;ENST00000250916;ENST00000617223;ENST00000592313	4	NM_031918	Cluster001
KLHDC4	KLHDC4	DKFZp434G0522	kelch domain containing 4 [Source:HGNC Symbol;Acc:HGNC:25272]	ENSG00000168528	ENST00000568444;ENST00000567298;ENST00000568346;ENST00000568499;ENST00000316853;ENST00000353170;ENST00000347925;ENST00000566349;ENST00000270583;ENST00000569487;ENST00000562155;ENST00000562261;ENST00000566661;ENST00000562913;ENST00000567513;ENST00000562872;ENST00000564484;ENST00000565328;ENST00000569747;ENST00000564396;ENST00000568502;ENST00000561825;ENST00000568338;ENST00000563845;ENST00000566561…	27	NM_001184854;NM_001184856;NM_017566;NM_001351938;NM_001351937	Cluster001
KMT5A	KMT5A	PR-Set7;SET07;SET8;SETD8	lysine methyltransferase 5A [Source:HGNC Symbol;Acc:HGNC:29489]	ENSG00000171049	ENST00000402868;ENST00000437519;ENST00000537270;ENST00000478781;ENST00000461103;ENST00000462311;ENST00000437502;ENST00000485469;ENST00000330479	9	NM_020382;NM_001324504;NM_001324505;NM_001367389;NM_001367386;NM_001367388;NM_001324506	Cluster001
KNTC1	KNTC1	KIAA0166;ROD	kinetochore associated 1 [Source:HGNC Symbol;Acc:HGNC:17255]	ENSG00000085274	ENST00000535410;ENST00000450485;ENST00000333479;ENST00000535186;ENST00000423927;ENST00000545065;ENST00000377192;ENST00000436959;ENST00000541466;ENST00000546125;ENST00000536625;ENST00000542727;ENST00000539013;ENST00000541427;ENST00000534995	15	NM_014708	Cluster001
KREMEN2	KREMEN2	KRM2;MGC10791	kringle containing transmembrane protein 2 [Source:HGNC Symbol;Acc:HGNC:18797]	ENSG00000155858	ENST00000572045;ENST00000571007;ENST00000575885;ENST00000303746;ENST00000319500;ENST00000575769	6	NM_001253726;NM_001253725;NM_172229;NM_024507	Cluster001
KRT79	KRT79	K6L;KRT6L	keratin 79 [Source:HGNC Symbol;Acc:HGNC:28930]	ENSG00000155755	ENST00000546453;ENST00000330553;ENST00000549255	3	NM_175834	Cluster001
KRTCAP2	KRTCAP2	KCP2	keratinocyte associated protein 2 [Source:HGNC Symbol;Acc:HGNC:28942]	ENSG00000239713	ENST00000463527;ENST00000487350;ENST00000497317;ENST00000295682;ENST00000491084;ENST00000471891;ENST00000482246;ENST00000490672;ENST00000461136	9	NM_173852	Cluster001
LACTB2	LACTB2	CGI-83	lactamase beta 2 [Source:HGNC Symbol;Acc:HGNC:18512]	ENSG00000006747	ENST00000522447;ENST00000276590;ENST00000517601;ENST00000522558	4	NM_016027	Cluster001
LAMTOR1	LAMTOR1	C11orf59;FLJ20625;p18;p27RF-Rho;Pdro;Ragulator1	late endosomal/lysosomal adaptor, MAPK and MTOR activator 1 [Source:HGNC Symbol;Acc:HGNC:26068]	ENSG00000241839	ENST00000545249;ENST00000535107;ENST00000544594;ENST00000278671;ENST00000538404;ENST00000535872;ENST00000539797;ENST00000541403	8	NM_017907	Cluster001
LAPTM5	LAPTM5	No Class	lysosomal protein transmembrane 5 [Source:HGNC Symbol;Acc:HGNC:29612]	ENSG00000157601	ENST00000294507;ENST00000464569;ENST00000476492	3	NM_006762	Cluster001
LARS1	LARS1	FLJ10595;FLJ21788;HSPC192;LARS;LEUS;RNTLS	leucyl-tRNA synthetase 1 [Source:HGNC Symbol;Acc:HGNC:6512]	ENSG00000147853	ENST00000674181;ENST00000674471;ENST00000506231;ENST00000674158;ENST00000674191;ENST00000674383;ENST00000674447;ENST00000674270;ENST00000674290;ENST00000674479;ENST00000674309;ENST00000674218;ENST00000674467;ENST00000674170;ENST00000674174;ENST00000394434;ENST00000674277;ENST00000674398;ENST00000504323;ENST00000510191;ENST00000674310;ENST00000508709;ENST00000512412;ENST00000508667;ENST00000507095…	32	NM_016460;NM_001317964;NM_020117;NM_001317965	Cluster001
LARS2	LARS2	KIAA0028;LEURS;MGC26121;mtLeuRS	leucyl-tRNA synthetase 2, mitochondrial [Source:HGNC Symbol;Acc:HGNC:17095]	ENSG00000058668	ENST00000650792;ENST00000414984;ENST00000265537;ENST00000431023;ENST00000651549;ENST00000645846;ENST00000652135;ENST00000430399;ENST00000642274;ENST00000467936;ENST00000485461;ENST00000474585	12	NM_001368263;NM_015340	Cluster001
LAS1L	LAS1L	FLJ12525;Las1	LAS1 like ribosome biogenesis factor [Source:HGNC Symbol;Acc:HGNC:25726]	ENSG00000163635	ENST00000677056;ENST00000677969;ENST00000677834;ENST00000374807;ENST00000374811;ENST00000374804;ENST00000484069;ENST00000677087;ENST00000677986;ENST00000678848;ENST00000679116;ENST00000678074;ENST00000678705;ENST00000679277;ENST00000677154;ENST00000678547;ENST00000678956;ENST00000679261;ENST00000679056;ENST00000678173;ENST00000469091;ENST00000676986;ENST00000678823;ENST00000678570;ENST00000678602	25	NM_001375333;NM_001170649;NM_001375328;NM_031206;NM_001170650;NM_001375332;NM_001375331;NM_001375337;NM_001375336;NM_001375329;NM_001375330;NM_001375334;NM_001375335	Cluster001
LASP1	LASP1	Lasp-1;MLN50	LIM and SH3 protein 1 [Source:HGNC Symbol;Acc:HGNC:6513]	ENSG00000167863	ENST00000318008;ENST00000585841;ENST00000584106;ENST00000443937;ENST00000419929;ENST00000581485;ENST00000579123;ENST00000433206;ENST00000435347	9	NM_006148;NM_001271608	Cluster001
LAYN	LAYN	FLJ30977;FLJ31092	layilin [Source:HGNC Symbol;Acc:HGNC:29471]	ENSG00000276563	ENST00000533999;ENST00000375614;ENST00000375615;ENST00000525126;ENST00000525866;ENST00000533265;ENST00000530962;ENST00000528924;ENST00000528102;ENST00000436913	10	NM_178834;NM_001258390;NM_001318799;NM_001258391	Cluster001
LBR	LBR	DHCR14B;TDRD18	lamin B receptor [Source:HGNC Symbol;Acc:HGNC:6518]	ENSG00000159216	ENST00000272163;ENST00000651341;ENST00000441022;ENST00000424022;ENST00000487054;ENST00000425080;ENST00000488632;ENST00000421383;ENST00000338179	9	NM_002296;NM_194442	Cluster001
LCP1	LCP1	CP64;L-PLASTIN;LC64P;PLS2	lymphocyte cytosolic protein 1 [Source:HGNC Symbol;Acc:HGNC:6528]	ENSG00000186468	ENST00000398576;ENST00000323076;ENST00000674665;ENST00000469227;ENST00000494531;ENST00000416500;ENST00000442275;ENST00000460190	8	NM_002298	Cluster001
LDLRAP1	LDLRAP1	ARH;ARH2;DKFZp586D0624;FHCB1;FHCB2;MGC34705	low density lipoprotein receptor adaptor protein 1 [Source:HGNC Symbol;Acc:HGNC:18640]	ENSG00000144048	ENST00000374338;ENST00000485476;ENST00000488127;ENST00000462394;ENST00000484476;ENST00000474283;ENST00000470950	7	NM_015627	Cluster001
LETM1	LETM1	SLC55A1	leucine zipper and EF-hand containing transmembrane protein 1 [Source:HGNC Symbol;Acc:HGNC:6556]	ENSG00000130363	ENST00000302787;ENST00000510940;ENST00000511977;ENST00000505551;ENST00000466175;ENST00000512669;ENST00000512189	7	NM_012318	Cluster001
LGALS3	LGALS3	GALIG;LGALS2;MAC-2	galectin 3 [Source:HGNC Symbol;Acc:HGNC:6563]	ENSG00000140105	ENST00000553493;ENST00000254301;ENST00000553755;ENST00000554715;ENST00000556438;ENST00000556322;ENST00000556263	7	NM_001357678;NM_002306	Cluster001
LGR4	LGR4	GPR48	leucine rich repeat containing G protein-coupled receptor 4 [Source:HGNC Symbol;Acc:HGNC:13299]	ENSG00000187627	ENST00000379214;ENST00000389858;ENST00000489910;ENST00000530658;ENST00000527773;ENST00000480977	6	NM_018490;NM_001346432	Cluster001
LIG1	LIG1	No Class	DNA ligase 1 [Source:HGNC Symbol;Acc:HGNC:6598]	ENSG00000041802	ENST00000263274;ENST00000597146;ENST00000599322;ENST00000594759;ENST00000427526;ENST00000594067;ENST00000601091;ENST00000596672;ENST00000596332;ENST00000596457;ENST00000597901;ENST00000542460;ENST00000595758;ENST00000596104;ENST00000599165;ENST00000596549;ENST00000593425;ENST00000600055;ENST00000598938;ENST00000536218;ENST00000613670	21	NM_001320970;NM_000234;NM_001289063;NM_001320971;NM_001289064	Cluster001
LIMA1	LIMA1	EPLIN	LIM domain and actin binding 1 [Source:HGNC Symbol;Acc:HGNC:24636]	ENSG00000179295	ENST00000552491;ENST00000547825;ENST00000552823;ENST00000394943;ENST00000341247;ENST00000552783;ENST00000552909;ENST00000552720;ENST00000549064;ENST00000552338;ENST00000552008;ENST00000552045;ENST00000551486;ENST00000550611;ENST00000551691;ENST00000550592	16	NM_001243775;NM_001113546;NM_016357;NM_001113547	Cluster001
LIMD2	LIMD2	MGC10986	LIM domain containing 2 [Source:HGNC Symbol;Acc:HGNC:28142]	ENSG00000135052	ENST00000259006;ENST00000578067;ENST00000578402;ENST00000583211;ENST00000580222;ENST00000579329;ENST00000578061;ENST00000578993;ENST00000579814;ENST00000582055;ENST00000578297;ENST00000584645	12	NM_030576	Cluster001
LIMK1	LIMK1	LIMK	LIM domain kinase 1 [Source:HGNC Symbol;Acc:HGNC:6613]	ENSG00000132485	ENST00000418310;ENST00000336180;ENST00000435201;ENST00000538333;ENST00000486361;ENST00000491052;ENST00000483414;ENST00000476792	8	NM_002314;NM_001204426	Cluster001
LIN7B	LIN7B	LIN-7B;MALS-2;VELI2	lin-7 homolog B, crumbs cell polarity complex component [Source:HGNC Symbol;Acc:HGNC:17788]	ENSG00000198585	ENST00000391864;ENST00000221459;ENST00000595200;ENST00000486217;ENST00000469137;ENST00000474252;ENST00000465141	7	NM_001308419;NM_022165	Cluster001
LIN7C	LIN7C	FLJ11215;LIN-7-C;LIN-7C;MALS-3;VELI3	lin-7 homolog C, crumbs cell polarity complex component [Source:HGNC Symbol;Acc:HGNC:17789]	ENSG00000128602	ENST00000278193;ENST00000524596	2	NM_018362	Cluster001
LIPA	LIPA	CESD;LAL	lipase A, lysosomal acid type [Source:HGNC Symbol;Acc:HGNC:6617]	ENSG00000130303	ENST00000371837;ENST00000336233;ENST00000456827;ENST00000428800;ENST00000282673;ENST00000487618;ENST00000463623;ENST00000489359	8	NM_000235;NM_001127605;NM_001288979	Cluster001
LMNA	LMNA	CMD1A;HGPS;LGMD1B;LMN1;LMNL1;MADA;PRO1	lamin A/C [Source:HGNC Symbol;Acc:HGNC:6636]	ENSG00000107223	ENST00000502751;ENST00000368301;ENST00000495341;ENST00000470835;ENST00000676385;ENST00000675939;ENST00000515711;ENST00000674720;ENST00000496738;ENST00000676283;ENST00000675989;ENST00000675667;ENST00000676434;ENST00000674518;ENST00000676208;ENST00000674600;ENST00000675874;ENST00000361308;ENST00000478063;ENST00000470199;ENST00000677389;ENST00000675455;ENST00000368300;ENST00000675881;ENST00000469565…	38	NM_001282625;NM_170708;NM_005572;NM_170707;NM_001282626;NM_001257374;NM_001282624	Cluster001
LONP1	LONP1	hLON;LonHS;PIM1;PRSS15	lon peptidase 1, mitochondrial [Source:HGNC Symbol;Acc:HGNC:9479]	ENSG00000131724	ENST00000587552;ENST00000360614;ENST00000590558;ENST00000585374;ENST00000593119;ENST00000540670;ENST00000590729;ENST00000589473;ENST00000590206;ENST00000588589;ENST00000587365;ENST00000591321;ENST00000586617;ENST00000590728;ENST00000590511	15	NM_004793;NM_001276479;NM_001276480	Cluster001
LONRF3	LONRF3	FLJ22612;RNF127	LON peptidase N-terminal domain and ring finger 3 [Source:HGNC Symbol;Acc:HGNC:21152]	ENSG00000169740	ENST00000481285;ENST00000371628;ENST00000439603;ENST00000472173;ENST00000304778;ENST00000422289	6	NM_001031855;NM_024778;NM_001289109	Cluster001
LOXL3	LOXL3	No Class	lysyl oxidase like 3 [Source:HGNC Symbol;Acc:HGNC:13869]	ENSG00000094841	ENST00000264094;ENST00000470907;ENST00000409249;ENST00000393937;ENST00000409549;ENST00000409986;ENST00000481835;ENST00000420535;ENST00000413469;ENST00000484369	10	NM_032603;NM_001289164;NM_001289165	Cluster001
LPAR6	LPAR6	P2RY5;P2Y5	lysophosphatidic acid receptor 6 [Source:HGNC Symbol;Acc:HGNC:15520]	ENSG00000180061	ENST00000465365;ENST00000464486;ENST00000481832;ENST00000462781;ENST00000470937;ENST00000378434;ENST00000620633;ENST00000345941;ENST00000482024	9	NM_005767;NM_001162498;NM_001162497;NM_001377317;NM_001377316	Cluster001
LPCAT2	LPCAT2	AGPAT11;AYTL1;FLJ20481;LysoPAFAT	lysophosphatidylcholine acyltransferase 2 [Source:HGNC Symbol;Acc:HGNC:26032]	ENSG00000132405	ENST00000262134;ENST00000566911;ENST00000564084;ENST00000566915;ENST00000563095;ENST00000566375;ENST00000565056;ENST00000562299	8	NM_017839	Cluster001
LPCAT3	LPCAT3	C3F;MBOAT5;nessy;OACT5	lysophosphatidylcholine acyltransferase 3 [Source:HGNC Symbol;Acc:HGNC:30244]	ENSG00000183426	ENST00000261407;ENST00000535479;ENST00000535021;ENST00000540090;ENST00000543794;ENST00000536797;ENST00000537179;ENST00000538987;ENST00000540060;ENST00000620843;ENST00000536971;ENST00000545459;ENST00000538910	13	NM_005768	Cluster001
LPCAT4	LPCAT4	AGPAT7;AYTL3;FLJ10257;LPAAT-eta;LPEAT2	lysophosphatidylcholine acyltransferase 4 [Source:HGNC Symbol;Acc:HGNC:30059]	ENSG00000173581	ENST00000314891;ENST00000563748;ENST00000617710;ENST00000567507;ENST00000563240;ENST00000562404;ENST00000566581;ENST00000623384;ENST00000569804;ENST00000562431	10	NM_153613	Cluster001
LPL	LPL	LIPD	lipoprotein lipase [Source:HGNC Symbol;Acc:HGNC:6677]	ENSG00000090013	ENST00000520959;ENST00000524029;ENST00000522701;ENST00000650287;ENST00000519773;ENST00000521994;ENST00000523696;ENST00000650478	8	NM_000237	Cluster001
LRATD2	LRATD2	BCMP101;FAM84B;NSE2	LRAT domain containing 2 [Source:HGNC Symbol;Acc:HGNC:24166]	ENSG00000152253	ENST00000304916;ENST00000517458;ENST00000652209	3	NM_174911	Cluster001
LRFN4	LRFN4	FIGLER6;MGC3103;SALM3.	leucine rich repeat and fibronectin type III domain containing 4 [Source:HGNC Symbol;Acc:HGNC:28456]	ENSG00000125845	ENST00000531590;ENST00000393952;ENST00000309602	3	NM_024036;NM_001363524	Cluster001
LRMDA	LRMDA	C10orf11;CDA017;OCA7	leucine rich melanocyte differentiation associated [Source:HGNC Symbol;Acc:HGNC:23405]	ENSG00000171862	ENST00000611255;ENST00000593817;ENST00000593699;ENST00000372499;ENST00000496424;ENST00000488655;ENST00000598708;ENST00000468134;ENST00000596228;ENST00000597823;ENST00000488759;ENST00000483375;ENST00000493194;ENST00000595936;ENST00000493690;ENST00000611306	16	NM_001305581;NM_032024	Cluster001
LRP1	LRP1	A2MR;APOER;APR;CD91;IGFBP-3R;IGFBP3R1;LRP;LRP1A	LDL receptor related protein 1 [Source:HGNC Symbol;Acc:HGNC:6692]	ENSG00000143546	ENST00000553277;ENST00000243077;ENST00000338962;ENST00000554174;ENST00000556830;ENST00000553446;ENST00000554118;ENST00000555941;ENST00000555124;ENST00000556247;ENST00000451724;ENST00000556356	12	NM_002332	Cluster001
LRP3	LRP3	hLRp105;LRP-3	LDL receptor related protein 3 [Source:HGNC Symbol;Acc:HGNC:6695]	ENSG00000240974	ENST00000592484;ENST00000253193;ENST00000590275;ENST00000590278	4	NM_002333	Cluster001
LRP5	LRP5	BMND1;EVR1;EVR4;HBM;LR3;LRP7;OPPG;OPS;OPTA1;VBCH2	LDL receptor related protein 5 [Source:HGNC Symbol;Acc:HGNC:6697]	ENSG00000165355	ENST00000294304;ENST00000529993;ENST00000528890;ENST00000528714;ENST00000533695;ENST00000529702;ENST00000529481	7	NM_002335;NM_001291902	Cluster001
LRP8	LRP8	APOER2;HSZ75190;LRP-8;MCI1	LDL receptor related protein 8 [Source:HGNC Symbol;Acc:HGNC:6700]	ENSG00000159445	ENST00000306052;ENST00000661457;ENST00000657047;ENST00000653810;ENST00000658277;ENST00000667377;ENST00000668448;ENST00000657895;ENST00000662198;ENST00000529670;ENST00000668071;ENST00000480045;ENST00000654834;ENST00000653217;ENST00000669432;ENST00000662802;ENST00000465675;ENST00000371454;ENST00000662604;ENST00000658404;ENST00000354412;ENST00000668991;ENST00000656486;ENST00000654947;ENST00000347547…	36	NM_004631;NM_001018054;NM_017522;NM_033300	Cluster001
LRPPRC	LRPPRC	GP130;LRP130;LSFC	leucine rich pentatricopeptide repeat containing [Source:HGNC Symbol;Acc:HGNC:15714]	ENSG00000078902	ENST00000260665;ENST00000419884;ENST00000463456;ENST00000472420;ENST00000483489;ENST00000467058;ENST00000409946;ENST00000409659;ENST00000447246	9	NM_133259	Cluster001
LRRC25	LRRC25	FLJ38116;MAPA	leucine rich repeat containing 25 [Source:HGNC Symbol;Acc:HGNC:29806]	ENSG00000198055	ENST00000339007;ENST00000595840	2	NM_145256	Cluster001
LRRC45	LRRC45	MGC20806	leucine rich repeat containing 45 [Source:HGNC Symbol;Acc:HGNC:28302]	ENSG00000254685	ENST00000306688;ENST00000583383;ENST00000577638;ENST00000583302;ENST00000581227;ENST00000582083	6	NM_144999	Cluster001
LRRC75A	LRRC75A	C17orf76;FAM211A;FLJ35696	leucine rich repeat containing 75A [Source:HGNC Symbol;Acc:HGNC:32403]	ENSG00000123178	ENST00000409887;ENST00000409083;ENST00000470794	3	NM_207387;NM_001113567	Cluster001
LRRC8A	LRRC8A	FLJ10337;KIAA1437;LRRC8;SWELL1	leucine rich repeat containing 8 VRAC subunit A [Source:HGNC Symbol;Acc:HGNC:19027]	ENSG00000171631	ENST00000372600;ENST00000372599;ENST00000259324;ENST00000483638;ENST00000492784	5	NM_019594;NM_001127245;NM_001127244	Cluster001
LRRFIP1	LRRFIP1	FLAP-1;FLIIAP1;GCF-2;HUFI-1;TRIP	LRR binding FLII interacting protein 1 [Source:HGNC Symbol;Acc:HGNC:6702]	ENSG00000172530	ENST00000308482;ENST00000465870;ENST00000489295;ENST00000498053;ENST00000289175;ENST00000244815;ENST00000420665;ENST00000392000;ENST00000473815;ENST00000483443;ENST00000478958;ENST00000468950;ENST00000489603;ENST00000464608;ENST00000474195	15	NM_001137550;NM_001137553;NM_004735;NM_001137552	Cluster001
LSM14B	LSM14B	bA11M20.3;C20orf40;FAM61B;FLJ25473;FT005;LSM13;RAP55B	LSM family member 14B [Source:HGNC Symbol;Acc:HGNC:15887]	ENSG00000006118	ENST00000370915;ENST00000400318;ENST00000279068;ENST00000279069;ENST00000361670	5	NM_144703	Cluster001
LSM4	LSM4	YER112W	LSM4 homolog, U6 small nuclear RNA and mRNA degradation associated [Source:HGNC Symbol;Acc:HGNC:17259]	ENSG00000017483	ENST00000593829;ENST00000252816;ENST00000600289;ENST00000594828;ENST00000597776;ENST00000593564	6	NM_012321;NM_001252129	Cluster001
LSM7	LSM7	YNL147W	LSM7 homolog, U6 small nuclear RNA and mRNA degradation associated [Source:HGNC Symbol;Acc:HGNC:20470]	ENSG00000135912	ENST00000587502;ENST00000591515;ENST00000589532;ENST00000585395;ENST00000252622;ENST00000585409;ENST00000591745	7	NM_016199	Cluster001
LSP1	LSP1	WP34	lymphocyte specific protein 1 [Source:HGNC Symbol;Acc:HGNC:6707]	ENSG00000196262	ENST00000676039;ENST00000311604;ENST00000421485;ENST00000446808;ENST00000381775;ENST00000405957;ENST00000451814;ENST00000457279;ENST00000429923;ENST00000418975;ENST00000406638;ENST00000612798;ENST00000417766;ENST00000472974;ENST00000432093;ENST00000485341;ENST00000484895;ENST00000464670	18	NM_002339;NM_001242932;NM_001013253;NM_001013254;NM_001013255;NM_001289005	Cluster001
LSR	LSR	ILDR3;LISCH7	lipolysis stimulated lipoprotein receptor [Source:HGNC Symbol;Acc:HGNC:29572]	ENSG00000018610	ENST00000597933;ENST00000602122;ENST00000361790;ENST00000602003;ENST00000360798;ENST00000354900;ENST00000347609;ENST00000427250;ENST00000605618;ENST00000602044;ENST00000601623;ENST00000599658;ENST00000597446;ENST00000621372	14	NM_001260489;NM_205835;NM_001385215;NM_015925;NM_001260490;NM_205834	Cluster001
LTA4H	LTA4H	No Class	leukotriene A4 hydrolase [Source:HGNC Symbol;Acc:HGNC:6710]	ENSG00000138674	ENST00000228740;ENST00000537111;ENST00000552789;ENST00000553041;ENST00000413268;ENST00000548852;ENST00000547393;ENST00000548375;ENST00000547982;ENST00000552091	10	NM_000895;NM_001256643;NM_001256644	Cluster001
LTB4R2	LTB4R2	BLT2;BLTR2;JULF2;NOP9	leukotriene B4 receptor 2 [Source:HGNC Symbol;Acc:HGNC:19260]	ENSG00000288626	ENST00000527924;ENST00000528054;ENST00000533293;ENST00000543919;ENST00000530080	5	NM_001164692;NM_019839	Cluster001
LTBP3	LTBP3	LTBP2	latent transforming growth factor beta binding protein 3 [Source:HGNC Symbol;Acc:HGNC:6716]	ENSG00000109586	ENST00000322147;ENST00000529582;ENST00000301873;ENST00000530785;ENST00000529189;ENST00000532932;ENST00000528516;ENST00000526927;ENST00000532661;ENST00000529371;ENST00000530866;ENST00000526124;ENST00000530990;ENST00000525443;ENST00000527339;ENST00000528966;ENST00000529764;ENST00000527792;ENST00000526825;ENST00000530426;ENST00000524798	21	NM_001164266;NM_021070;NM_001130144	Cluster001
LTV1	LTV1	C6orf93;dJ468K18.4;FLJ14909	LTV1 ribosome biogenesis factor [Source:HGNC Symbol;Acc:HGNC:21173]	ENSG00000205544	ENST00000367576	1	NM_001329953;NM_032860	Cluster001
LY6G5B	LY6G5B	C6orf19;G5b	lymphocyte antigen 6 family member G5B [Source:HGNC Symbol;Acc:HGNC:13931]	ENSG00000229002	ENST00000375864;ENST00000409525;ENST00000471088	3	NM_021221	Cluster001
LY96	LY96	MD-2	lymphocyte antigen 96 [Source:HGNC Symbol;Acc:HGNC:17156]	ENSG00000162889	ENST00000284818;ENST00000518893	2	NM_015364;NM_001195797	Cluster001
LYAR	LYAR	ZC2HC2;ZLYAR	Ly1 antibody reactive [Source:HGNC Symbol;Acc:HGNC:26021]	ENSG00000112996	ENST00000502917;ENST00000343470;ENST00000513174;ENST00000452476	4	NM_017816;NM_001145725	Cluster001
LYL1	LYL1	bHLHa18	LYL1 basic helix-loop-helix family member [Source:HGNC Symbol;Acc:HGNC:6734]	ENSG00000160194	ENST00000264824;ENST00000590974;ENST00000590120	3	NM_005583	Cluster001
LYPD1	LYPD1	LYPDC1;MGC29643	LY6/PLAUR domain containing 1 [Source:HGNC Symbol;Acc:HGNC:28431]	ENSG00000231884	ENST00000397463;ENST00000345008;ENST00000449209	3	NM_001321234;NM_144586;NM_001077427;NM_001321235	Cluster001
LYPLAL1	LYPLAL1	Q96AV0	lysophospholipase like 1 [Source:HGNC Symbol;Acc:HGNC:20440]	ENSG00000183570	ENST00000366928;ENST00000460522;ENST00000366927;ENST00000496776;ENST00000477938;ENST00000463964;ENST00000483635;ENST00000474379;ENST00000469590;ENST00000478794;ENST00000475724;ENST00000481007	12	NM_001300771;NM_001350628;NM_138794;NM_001300769;NM_001300772;NM_001350629;NM_001300770	Cluster001
LYRM2	LYRM2	DJ122O8.2	LYR motif containing 2 [Source:HGNC Symbol;Acc:HGNC:25229]	ENSG00000124098	ENST00000520897;ENST00000412237;ENST00000523793;ENST00000520441;ENST00000523377;ENST00000517396;ENST00000524153;ENST00000520318;ENST00000521961;ENST00000523075;ENST00000626778	11	NM_020466	Cluster001
LZIC	LZIC	MGC15436	leucine zipper and CTNNBIP1 domain containing [Source:HGNC Symbol;Acc:HGNC:17497]	ENSG00000164934	ENST00000488540;ENST00000377223;ENST00000377213;ENST00000471853;ENST00000400903	5	NM_001316975;NM_001316974;NM_001316976;NM_001316973;NM_032368	Cluster001
M1AP	M1AP	C2orf65;D6Mm5e;SPATA37	meiosis 1 associated protein [Source:HGNC Symbol;Acc:HGNC:25183]	ENSG00000235459	ENST00000290536;ENST00000464686;ENST00000409585;ENST00000485997;ENST00000438226;ENST00000422394;ENST00000478437;ENST00000421985;ENST00000536235	9	NM_001321739;NM_138804;NM_001281296;NM_001281295	Cluster001
M6PR	M6PR	CD-M6PR;CD-MPR	mannose-6-phosphate receptor, cation dependent [Source:HGNC Symbol;Acc:HGNC:6752]	ENSG00000118515	ENST00000000412;ENST00000539143;ENST00000541507;ENST00000536844;ENST00000544193;ENST00000543704;ENST00000537621;ENST00000543258;ENST00000543834;ENST00000544245;ENST00000540837;ENST00000543845;ENST00000543159	13	NM_002355;NM_001207024	Cluster001
MACIR	MACIR	C5orf30;FLJ25291	macrophage immunometabolism regulator [Source:HGNC Symbol;Acc:HGNC:25052]	ENSG00000257289	ENST00000319933;ENST00000515669;ENST00000510890	3	NM_033211;NM_001377284;NM_001316969;NM_001377285;NM_001377283;NM_001377286;NM_001316968;NM_001377287;NM_001377288	Cluster001
MACROH2A1	MACROH2A1	H2AFY;macroH2A1.2	macroH2A.1 histone [Source:HGNC Symbol;Acc:HGNC:4740]	ENSG00000185787	ENST00000511689;ENST00000451949;ENST00000512507;ENST00000304332;ENST00000312469;ENST00000360597;ENST00000511494;ENST00000506671;ENST00000423969;ENST00000510038;ENST00000505827;ENST00000513268;ENST00000507868;ENST00000508785;ENST00000513210;ENST00000504197;ENST00000508120;ENST00000506532;ENST00000506218;ENST00000508962	20	NM_138610;NM_004893;NM_001040158;NM_138609	Cluster001
MAF	MAF	c-MAF	MAF bZIP transcription factor [Source:HGNC Symbol;Acc:HGNC:6776]	ENSG00000172086	ENST00000569649;ENST00000326043;ENST00000393350	3	NM_005360;NM_001031804	Cluster001
MAGED1	MAGED1	DLXIN-1;NRAGE	MAGE family member D1 [Source:HGNC Symbol;Acc:HGNC:6813]	ENSG00000144535	ENST00000375772;ENST00000375722;ENST00000326587;ENST00000375695;ENST00000470461;ENST00000494718;ENST00000485420;ENST00000482188;ENST00000482599;ENST00000473931	10	NM_001005332;NM_006986;NM_001005333	Cluster001
MAGOHB	MAGOHB	FLJ10292;MGN2	mago homolog B, exon junction complex subunit [Source:HGNC Symbol;Acc:HGNC:25504]	ENSG00000157823	ENST00000320756;ENST00000398874;ENST00000539554;ENST00000544850;ENST00000537852;ENST00000540074;ENST00000545236;ENST00000543929;ENST00000546173;ENST00000544176;ENST00000625272	11	NM_018048;NM_001300739;NM_001319985	Cluster001
MAN1A1	MAN1A1	No Class	mannosidase alpha class 1A member 1 [Source:HGNC Symbol;Acc:HGNC:6821]	ENSG00000183741	ENST00000368468	1	NM_005907	Cluster001
MAN1A2	MAN1A2	MAN1B	mannosidase alpha class 1A member 2 [Source:HGNC Symbol;Acc:HGNC:6822]	ENSG00000138380	ENST00000356554;ENST00000482811;ENST00000449370;ENST00000421535;ENST00000422329	5	NM_006699	Cluster001
MAN1B1	MAN1B1	ERManI;MANA-ER;MRT15	mannosidase alpha class 1B member 1 [Source:HGNC Symbol;Acc:HGNC:6823]	ENSG00000248592	ENST00000544448;ENST00000371589;ENST00000535144;ENST00000545539;ENST00000371587;ENST00000542372;ENST00000545096;ENST00000540346;ENST00000474902;ENST00000536349;ENST00000540391;ENST00000535028;ENST00000480100;ENST00000536268;ENST00000475449;ENST00000550113	16	NM_016219	Cluster001
MANEA	MANEA	FLJ12838;mandaselin	mannosidase endo-alpha [Source:HGNC Symbol;Acc:HGNC:21072]	ENSG00000140092	ENST00000369293;ENST00000358812;ENST00000474553	3	NM_024641	Cluster001
MAP3K14	MAP3K14	FTDCR1B;HS;HSNIK;NIK	mitogen-activated protein kinase kinase kinase 14 [Source:HGNC Symbol;Acc:HGNC:6853]	ENSG00000144040	ENST00000344686;ENST00000680632;ENST00000376926;ENST00000592267;ENST00000586644;ENST00000617331	6	NM_003954	Cluster001
MAP3K20	MAP3K20	MLK7;MLTK;MLTKalpha;MLTKbeta;MRK;ZAK	mitogen-activated protein kinase kinase kinase 20 [Source:HGNC Symbol;Acc:HGNC:17797]	ENSG00000197150	ENST00000409176;ENST00000468408;ENST00000338983;ENST00000476618;ENST00000375213;ENST00000422149;ENST00000480606;ENST00000539448	8	NM_133646;NM_016653	Cluster001
MAP3K3	MAP3K3	MAPKKK3;MEKK3	mitogen-activated protein kinase kinase kinase 3 [Source:HGNC Symbol;Acc:HGNC:6855]	ENSG00000012963	ENST00000579585;ENST00000361733;ENST00000584573;ENST00000361357;ENST00000577395;ENST00000577597;ENST00000585302;ENST00000578622;ENST00000577784;ENST00000577839;ENST00000581732	11	NM_002401;NM_001363768;NM_203351;NM_001330431	Cluster001
MAP4K3	MAP4K3	GLK;MAPKKKK3;RAB8IPL1	mitogen-activated protein kinase kinase kinase kinase 3 [Source:HGNC Symbol;Acc:HGNC:6865]	ENSG00000183889	ENST00000263881;ENST00000437545;ENST00000341681;ENST00000479708;ENST00000475457;ENST00000495648;ENST00000497566;ENST00000474502;ENST00000465701;ENST00000414968;ENST00000429397;ENST00000437968;ENST00000484274	13	NM_003618;NM_001270425	Cluster001
MAP6D1	MAP6D1	FLJ12748;SL21	MAP6 domain containing 1 [Source:HGNC Symbol;Acc:HGNC:25753]	ENSG00000249839	ENST00000318631;ENST00000431348;ENST00000445426;ENST00000463801	4	NM_024871	Cluster001
MAP7	MAP7	E-MAP-115	microtubule associated protein 7 [Source:HGNC Symbol;Acc:HGNC:6869]	ENSG00000164077	ENST00000354570;ENST00000454590;ENST00000544465;ENST00000438100;ENST00000611373;ENST00000616617;ENST00000432797;ENST00000617204;ENST00000618822	9	NM_003980;NM_001198614;NM_001198608;NM_001198615;NM_001198611;NM_001198617;NM_001198619;NM_001198618;NM_001198609;NM_001198616	Cluster001
MAPK12	MAPK12	ERK6;p38gamma;PRKM12;SAPK-3;SAPK3	mitogen-activated protein kinase 12 [Source:HGNC Symbol;Acc:HGNC:6874]	ENSG00000277149	ENST00000497036;ENST00000215659;ENST00000395780;ENST00000488504;ENST00000622558;ENST00000467891;ENST00000496942;ENST00000482969;ENST00000497738;ENST00000492218;ENST00000395778	11	NM_002969;NM_001303252	Cluster001
MAPK13	MAPK13	p38delta;PRKM13;SAPK4	mitogen-activated protein kinase 13 [Source:HGNC Symbol;Acc:HGNC:6875]	ENSG00000169718	ENST00000476951;ENST00000373766;ENST00000211287;ENST00000373759;ENST00000490334	5	NM_002754	Cluster001
MAPK3	MAPK3	ERK1;p44erk1;p44mapk;PRKM3	mitogen-activated protein kinase 3 [Source:HGNC Symbol;Acc:HGNC:6877]	ENSG00000176095	ENST00000263025;ENST00000466521;ENST00000484663;ENST00000322266;ENST00000490298;ENST00000485579;ENST00000461737;ENST00000494643;ENST00000473431;ENST00000395200;ENST00000395202;ENST00000478356;ENST00000395199;ENST00000483869;ENST00000481230	15	NM_002746;NM_001109891;NM_001040056	Cluster001
MAPKAP1	MAPKAP1	MGC2745;MIP1;SIN1	MAPK associated protein 1 [Source:HGNC Symbol;Acc:HGNC:18752]	ENSG00000005884	ENST00000373511;ENST00000373498;ENST00000350766;ENST00000373503;ENST00000483937;ENST00000444226;ENST00000497932;ENST00000496658;ENST00000496063;ENST00000420643;ENST00000473837;ENST00000394060;ENST00000427078;ENST00000437973;ENST00000468896;ENST00000448439;ENST00000373496;ENST00000433483;ENST00000265960;ENST00000394063	20	NM_001006619;NM_024117;NM_001006620;NM_001006618;NM_001006617;NM_001006621	Cluster001
MAPKAPK3	MAPKAPK3	3pK;MAPKAP3;MK-3;MK3	MAPK activated protein kinase 3 [Source:HGNC Symbol;Acc:HGNC:6888]	ENSG00000123908	ENST00000486712;ENST00000446044;ENST00000497283;ENST00000430409;ENST00000357955;ENST00000457064;ENST00000451680;ENST00000621469	8	NM_001243926;NM_001243925;NM_004635	Cluster001
MAPKAPK5	MAPKAPK5	MK5;PRAK	MAPK activated protein kinase 5 [Source:HGNC Symbol;Acc:HGNC:6889]	ENSG00000002919	ENST00000550735;ENST00000547305;ENST00000553053;ENST00000546394;ENST00000551404;ENST00000549875;ENST00000602983;ENST00000552111;ENST00000547067;ENST00000547915	10	NM_003668;NM_001371480;NM_001371483;NM_001371486;NM_139078;NM_001371479;NM_001371481;NM_001371482;NM_001371484;NM_001371485;NM_001371487	Cluster001
MARCHF2	MARCHF2	HSPC240;MARCH-II;MARCH2;RNF172	membrane associated ring-CH-type finger 2 [Source:HGNC Symbol;Acc:HGNC:28038]	ENSG00000146834	ENST00000381035;ENST00000595142;ENST00000601724;ENST00000215555;ENST00000601283;ENST00000595213;ENST00000602117;ENST00000594796	8	NM_001005416;NM_016496;NM_001369778;NM_001369777;NM_001005415;NM_001369776;NM_001369779	Cluster001
MARVELD1	MARVELD1	bA548K23.8;FLJ22343;FLJ23440;GB14;MGC4415;MRVLDC1	MARVEL domain containing 1 [Source:HGNC Symbol;Acc:HGNC:28674]	ENSG00000178163	ENST00000451097;ENST00000434038;ENST00000285605;ENST00000421644	4	NM_031484	Cluster001
MASP2	MASP2	MASP1P1	mannan binding lectin serine peptidase 2 [Source:HGNC Symbol;Acc:HGNC:6902]	ENSG00000287276	ENST00000400897;ENST00000478645;ENST00000480221;ENST00000400898	4	NM_006610;NM_139208	Cluster001
MAT2A	MAT2A	MATA2;MATII;SAMS2	methionine adenosyltransferase 2A [Source:HGNC Symbol;Acc:HGNC:6904]	ENSG00000204370	ENST00000306434;ENST00000465151;ENST00000469221;ENST00000481412;ENST00000409017;ENST00000490878	6	NM_005911	Cluster001
MATK	MATK	CHK;CTK;DKFZp434N1212;HHYLTK;HYL;HYLTK;Lsk;MGC1708;MGC2101	megakaryocyte-associated tyrosine kinase [Source:HGNC Symbol;Acc:HGNC:6906]	ENSG00000175505	ENST00000395040;ENST00000310132;ENST00000585778;ENST00000395045;ENST00000590493;ENST00000588983;ENST00000587180;ENST00000590028;ENST00000590849;ENST00000591059;ENST00000590980;ENST00000590821;ENST00000592612;ENST00000592300;ENST00000619596	15	NM_139354;NM_139355;NM_002378	Cluster001
MAZ	MAZ	Pur-1;ZF87;Zif87;ZNF801	MYC associated zinc finger protein [Source:HGNC Symbol;Acc:HGNC:6914]	ENSG00000166902	ENST00000545521;ENST00000322945;ENST00000562337;ENST00000566906;ENST00000563402;ENST00000219782;ENST00000561855;ENST00000567444;ENST00000568411;ENST00000563012;ENST00000562557;ENST00000568544;ENST00000569978;ENST00000568282;ENST00000565777;ENST00000616501	16	NM_001276275;NM_002383;NM_001276276;NM_001042539	Cluster001
MBNL3	MBNL3	CHCR;FLJ11316;MBLX39;MBXL	muscleblind like splicing regulator 3 [Source:HGNC Symbol;Acc:HGNC:20564]	ENSG00000089486	ENST00000370857;ENST00000370853;ENST00000370849;ENST00000370839;ENST00000370844;ENST00000442191;ENST00000465964;ENST00000436215;ENST00000421707;ENST00000473364;ENST00000394311;ENST00000538204	12	NM_018388;NM_001170701;NM_133486;NM_001170704;NM_001170703;NM_001170702	Cluster001
MBOAT1	MBOAT1	dJ434O11.1;LPEAT1;MGC44669;OACT1	membrane bound O-acyltransferase domain containing 1 [Source:HGNC Symbol;Acc:HGNC:21579]	ENSG00000185386	ENST00000324607	1	NM_001080480	Cluster001
MBP	MBP	No Class	myelin basic protein [Source:HGNC Symbol;Acc:HGNC:6925]	ENSG00000051596	ENST00000382582;ENST00000355994;ENST00000490319;ENST00000585201;ENST00000397875;ENST00000397866;ENST00000397865;ENST00000527041;ENST00000359645;ENST00000528160;ENST00000577755;ENST00000527975;ENST00000578715;ENST00000397869;ENST00000354542;ENST00000531144;ENST00000583474;ENST00000533278;ENST00000526111;ENST00000580402;ENST00000579129;ENST00000578193;ENST00000397868;ENST00000447114;ENST00000581179…	49	NM_001025081;NM_001025101;NM_001025090;NM_001025092;NM_002385;NM_001025100	Cluster001
MBTPS2	MBTPS2	KFSD;S2P	membrane bound transcription factor peptidase, site 2 [Source:HGNC Symbol;Acc:HGNC:15455]	ENSG00000162408	ENST00000465888;ENST00000379484;ENST00000365779	3	NM_015884	Cluster001
MCF2	MCF2	ARHGEF21;DBL	MCF.2 cell line derived transforming sequence [Source:HGNC Symbol;Acc:HGNC:6940]	ENSG00000203326	ENST00000520602;ENST00000437564;ENST00000370576;ENST00000446225;ENST00000519895;ENST00000370573;ENST00000338585;ENST00000483690;ENST00000536274;ENST00000414978	10	NM_005369;NM_001171876;NM_001171878;NM_001171879;NM_001171877;NM_001099855	Cluster001
MCM2	MCM2	BM28;CCNL1;cdc19;CDCL1;D3S3194;DFNA70;KIAA0030	minichromosome maintenance complex component 2 [Source:HGNC Symbol;Acc:HGNC:6944]	ENSG00000172113	ENST00000265056;ENST00000474964;ENST00000480910;ENST00000472731;ENST00000477668;ENST00000468659;ENST00000491422;ENST00000473785;ENST00000468414	9	NM_004526	Cluster001
MCM3	MCM3	No Class	minichromosome maintenance complex component 3 [Source:HGNC Symbol;Acc:HGNC:6945]	ENSG00000038219	ENST00000596288;ENST00000419835;ENST00000421471;ENST00000476448;ENST00000616552;ENST00000229854	6	NM_001366375;NM_001366372;NM_001366371;NM_002388;NM_001366369;NM_001366370;NM_001270472;NM_001366374;NM_001366373	Cluster001
MCM5	MCM5	CDC46	minichromosome maintenance complex component 5 [Source:HGNC Symbol;Acc:HGNC:6948]	ENSG00000236383	ENST00000451351;ENST00000382011;ENST00000216122;ENST00000417343;ENST00000416905;ENST00000444778;ENST00000464908;ENST00000493076;ENST00000493569;ENST00000465557	10	NM_006739	Cluster001
MCM6	MCM6	Mis5	minichromosome maintenance complex component 6 [Source:HGNC Symbol;Acc:HGNC:6949]	ENSG00000175782	ENST00000264156;ENST00000492091;ENST00000483902	3	NM_005915	Cluster001
MCOLN1	MCOLN1	ML4;MLIV;MST080;MSTP080;TRPM-L1;TRPML1	mucolipin 1 [Source:HGNC Symbol;Acc:HGNC:13356]	ENSG00000136280	ENST00000264079;ENST00000596390;ENST00000394321;ENST00000601003;ENST00000596008;ENST00000598406;ENST00000595860;ENST00000599334;ENST00000594692;ENST00000602227	10	NM_020533	Cluster001
MCOLN3	MCOLN3	FLJ11006;TRP-ML3;TRPML3	mucolipin 3 [Source:HGNC Symbol;Acc:HGNC:13358]	ENSG00000105085	ENST00000370589;ENST00000474447;ENST00000341115;ENST00000370587;ENST00000490600;ENST00000475312	6	NM_018298;NM_001253693	Cluster001
MDH1	MDH1	No Class	malate dehydrogenase 1 [Source:HGNC Symbol;Acc:HGNC:6970]	ENSG00000163736	ENST00000485781;ENST00000544381;ENST00000409908;ENST00000442225;ENST00000233114;ENST00000539945;ENST00000409476;ENST00000485155;ENST00000436321;ENST00000462944;ENST00000454035;ENST00000472098;ENST00000421012;ENST00000432309;ENST00000484538;ENST00000495083	16	NM_005917;NM_001316374;NM_001199112;NM_001199111	Cluster001
MDH2	MDH2	No Class	malate dehydrogenase 2 [Source:HGNC Symbol;Acc:HGNC:6971]	ENSG00000132522	ENST00000461263;ENST00000315758;ENST00000443006;ENST00000461665;ENST00000490105;ENST00000432020;ENST00000492663;ENST00000424167	8	NM_005918;NM_001282404;NM_001282403	Cluster001
MDN1	MDN1	KIAA0301;Rea1	midasin AAA ATPase 1 [Source:HGNC Symbol;Acc:HGNC:18302]	ENSG00000278487	ENST00000369393;ENST00000487831;ENST00000468568;ENST00000439638;ENST00000629399	5	NM_014611	Cluster001
ME1	ME1	No Class	malic enzyme 1 [Source:HGNC Symbol;Acc:HGNC:6983]	ENSG00000175662	ENST00000369705	1	NM_002395	Cluster001
ME2	ME2	No Class	malic enzyme 2 [Source:HGNC Symbol;Acc:HGNC:6984]	ENSG00000143612	ENST00000321341;ENST00000640530;ENST00000640967;ENST00000638937;ENST00000382927;ENST00000639850;ENST00000639665;ENST00000639398;ENST00000638410;ENST00000639255;ENST00000639115;ENST00000640965;ENST00000639688;ENST00000639612;ENST00000638768;ENST00000585680;ENST00000639663;ENST00000589330;ENST00000591925	19	NM_002396;NM_001168335	Cluster001
ME3	ME3	No Class	malic enzyme 3 [Source:HGNC Symbol;Acc:HGNC:6985]	ENSG00000085491	ENST00000393324;ENST00000543262;ENST00000524826;ENST00000530520;ENST00000526504;ENST00000525957;ENST00000323418;ENST00000530335;ENST00000534638;ENST00000532471;ENST00000526834;ENST00000526944	12	NM_001014811;NM_001161586;NM_006680;NM_001351934	Cluster001
MECR	MECR	CGI-63;ETR1;FASN2B;NRBF1	mitochondrial trans-2-enoyl-CoA reductase [Source:HGNC Symbol;Acc:HGNC:19691]	ENSG00000250796	ENST00000263702;ENST00000373791;ENST00000475773;ENST00000483435;ENST00000473030;ENST00000463412;ENST00000453185;ENST00000478505;ENST00000490529;ENST00000464511;ENST00000463052;ENST00000489248;ENST00000475861;ENST00000474946;ENST00000464915;ENST00000482610;ENST00000484012;ENST00000493928	18	NM_001349717;NM_016011;NM_001349716;NM_001349715;NM_001024732;NM_001349714;NM_001349712;NM_001349713;NM_001349711	Cluster001
MEMO1	MEMO1	C2orf4;CGI-27;MEMO	mediator of cell motility 1 [Source:HGNC Symbol;Acc:HGNC:14014]	ENSG00000243056	ENST00000295065;ENST00000379383;ENST00000404530;ENST00000490459;ENST00000426310;ENST00000422936;ENST00000413686;ENST00000407893;ENST00000437854	9	NM_001371914;NM_001301852;NM_001301833;NM_001371918;NM_001371913;NM_001385196;NM_001371917;NM_015955;NM_001371921;NM_001371912;NM_001371916;NM_001371920;NM_001137602	Cluster001
METAP1	METAP1	KIAA0094;MAP1A;MetAP1A	methionyl aminopeptidase 1 [Source:HGNC Symbol;Acc:HGNC:15789]	ENSG00000134278	ENST00000296411;ENST00000510209;ENST00000507537;ENST00000506238;ENST00000503247;ENST00000510107;ENST00000513199;ENST00000506548;ENST00000513097;ENST00000510133;ENST00000514051;ENST00000625963	12	NM_015143	Cluster001
METAP1D	METAP1D	MAP1D;Metap1l	methionyl aminopeptidase type 1D, mitochondrial [Source:HGNC Symbol;Acc:HGNC:32583]	ENSG00000047644	ENST00000315796;ENST00000493035;ENST00000493742;ENST00000491440;ENST00000488581;ENST00000392582;ENST00000468537	7	NM_001322279;NM_001322278;NM_199227	Cluster001
METAP2	METAP2	MAP2;MNPEP;p67	methionyl aminopeptidase 2 [Source:HGNC Symbol;Acc:HGNC:16672]	ENSG00000119801	ENST00000535095;ENST00000323666;ENST00000546753;ENST00000261220;ENST00000549502;ENST00000553151;ENST00000550777;ENST00000551840;ENST00000549136;ENST00000549808;ENST00000546478	11	NM_006838;NM_001317182;NM_001317183;NM_001330246	Cluster001
METTL17	METTL17	FLJ20859;METT11D1	methyltransferase like 17 [Source:HGNC Symbol;Acc:HGNC:19280]	ENSG00000113070	ENST00000339374;ENST00000554949;ENST00000555177;ENST00000554985;ENST00000554588;ENST00000382985;ENST00000556670;ENST00000555640;ENST00000555533;ENST00000557701;ENST00000556442;ENST00000553564;ENST00000557550;ENST00000554751;ENST00000554283;ENST00000553441;ENST00000553536;ENST00000555670;ENST00000555902;ENST00000555390;ENST00000554354;ENST00000557279;ENST00000553389;ENST00000554849;ENST00000556733	25	NM_022734;NM_001029991	Cluster001
METTL5	METTL5	HSPC133	methyltransferase like 5 [Source:HGNC Symbol;Acc:HGNC:25006]	ENSG00000145919	ENST00000409837;ENST00000442181;ENST00000409340;ENST00000260953;ENST00000409965;ENST00000392640;ENST00000484351;ENST00000308099;ENST00000537825;ENST00000410097;ENST00000538491;ENST00000471560	12	NM_014168;NM_001293186;NM_001293187	Cluster001
METTL7B	METTL7B	ALDI;MGC17301	methyltransferase like 7B [Source:HGNC Symbol;Acc:HGNC:28276]	ENSG00000100124	ENST00000614691;ENST00000394252	2	NM_152637	Cluster001
MFN2	MFN2	CMT2A2;CPRP1;KIAA0214;MARF	mitofusin 2 [Source:HGNC Symbol;Acc:HGNC:16877]	ENSG00000182208	ENST00000444836;ENST00000674817;ENST00000675053;ENST00000675194;ENST00000675817;ENST00000675298;ENST00000676369;ENST00000412236;ENST00000675530;ENST00000674548;ENST00000675959;ENST00000675872;ENST00000674706;ENST00000676426;ENST00000674658;ENST00000674910;ENST00000490079;ENST00000675231;ENST00000484391;ENST00000497302;ENST00000675512;ENST00000675113;ENST00000235329;ENST00000676293;ENST00000675919…	33	NM_001127660;NM_014874	Cluster001
MFNG	MFNG	No Class	MFNG O-fucosylpeptide 3-beta-N-acetylglucosaminyltransferase [Source:HGNC Symbol;Acc:HGNC:7038]	ENSG00000059122	ENST00000356998;ENST00000489515;ENST00000454291;ENST00000438891;ENST00000436341;ENST00000430411;ENST00000442496;ENST00000466943;ENST00000424765;ENST00000416983	10	NM_002405;NM_001166343	Cluster001
MFSD1	MFSD1	FLJ14153;Minerva;UG0581B09	major facilitator superfamily domain containing 1 [Source:HGNC Symbol;Acc:HGNC:25874]	ENSG00000259781	ENST00000486568;ENST00000491804;ENST00000465739;ENST00000484166;ENST00000651862;ENST00000415822;ENST00000480292;ENST00000264266;ENST00000471266;ENST00000471500;ENST00000474670;ENST00000482835;ENST00000476860;ENST00000489639;ENST00000477743;ENST00000465624;ENST00000465235;ENST00000468409;ENST00000622669;ENST00000392813	20	NM_001289406;NM_001167903;NM_022736;NM_001289407	Cluster001
MFSD12	MFSD12	C19orf28;MGC20700;PP3501	major facilitator superfamily domain containing 12 [Source:HGNC Symbol;Acc:HGNC:28299]	ENSG00000056558	ENST00000615073;ENST00000585788;ENST00000398558;ENST00000589157;ENST00000588918;ENST00000355415;ENST00000589063;ENST00000589995;ENST00000585814;ENST00000592652;ENST00000591878;ENST00000588626;ENST00000586402;ENST00000389395;ENST00000615613	15	NM_174983;NM_001287529	Cluster001
MGAT4B	MGAT4B	GnT-Ivb	alpha-1,3-mannosyl-glycoprotein 4-beta-N-acetylglucosaminyltransferase B [Source:HGNC Symbol;Acc:HGNC:7048]	ENSG00000122085	ENST00000518778;ENST00000337755;ENST00000292591;ENST00000519836;ENST00000520969;ENST00000522293;ENST00000518980;ENST00000522451;ENST00000520875;ENST00000523382;ENST00000518867;ENST00000518702;ENST00000520822;ENST00000523108;ENST00000521855;ENST00000520918;ENST00000521305;ENST00000523329;ENST00000518168;ENST00000520134;ENST00000519616;ENST00000520019;ENST00000519965	23	NM_054013;NM_014275	Cluster001
MGST2	MGST2	MGST-II	microsomal glutathione S-transferase 2 [Source:HGNC Symbol;Acc:HGNC:7063]	ENSG00000117602	ENST00000265498;ENST00000506797;ENST00000515137;ENST00000502587;ENST00000503816;ENST00000515067;ENST00000616265	7	NM_002413;NM_001204368;NM_001204366;NM_001204367	Cluster001
MGST3	MGST3	GST-III	microsomal glutathione S-transferase 3 [Source:HGNC Symbol;Acc:HGNC:7064]	ENSG00000072401	ENST00000367889;ENST00000367888;ENST00000461308;ENST00000460632;ENST00000495447;ENST00000367885;ENST00000367884;ENST00000488688;ENST00000367883;ENST00000461759;ENST00000609263;ENST00000477450;ENST00000494074;ENST00000627653	14	NM_004528	Cluster001
MICAL1	MICAL1	DKFZp434B1517;FLJ11937;FLJ21739;MICAL;NICAL	microtubule associated monooxygenase, calponin and LIM domain containing 1 [Source:HGNC Symbol;Acc:HGNC:20619]	ENSG00000087884	ENST00000456101;ENST00000358577;ENST00000358807;ENST00000465904;ENST00000630715;ENST00000433205;ENST00000483856;ENST00000431946	8	NM_001159291;NM_022765;NM_001286613	Cluster001
MICU2	MICU2	EFHA1	mitochondrial calcium uptake 2 [Source:HGNC Symbol;Acc:HGNC:31830]	ENSG00000161929	ENST00000479790;ENST00000382374;ENST00000460488;ENST00000478700;ENST00000480341;ENST00000476895;ENST00000469058;ENST00000468222	8	NM_152726	Cluster001
MIF4GD	MIF4GD	AD023;MGC45027;MIFD;SLIP1	MIF4G domain containing [Source:HGNC Symbol;Acc:HGNC:24030]	ENSG00000164933	ENST00000581777;ENST00000325102;ENST00000245551;ENST00000579297;ENST00000577542;ENST00000678201;ENST00000579194;ENST00000618645;ENST00000580571;ENST00000649805;ENST00000579119;ENST00000578305;ENST00000580717;ENST00000579612;ENST00000577240;ENST00000580099	16	NM_001370592;NM_001365752;NM_001365753;NM_001242500;NM_020679;NM_001242498;NM_001365751;NM_001242501;NM_001365755;NM_001365754;NM_001363806	Cluster001
MIOS	MIOS	FLJ20323;MIO;Sea4;Yulink	meiosis regulator for oocyte development [Source:HGNC Symbol;Acc:HGNC:21905]	ENSG00000007923	ENST00000340080;ENST00000405785;ENST00000433635;ENST00000456533;ENST00000433056;ENST00000445169;ENST00000461907;ENST00000493227;ENST00000479694	9	NM_019005;NM_001370077;NM_001370076;NM_001370080;NM_001370078	Cluster001
MIPEP	MIPEP	MIP	mitochondrial intermediate peptidase [Source:HGNC Symbol;Acc:HGNC:7104]	ENSG00000170088	ENST00000464194;ENST00000433710;ENST00000382172;ENST00000494139;ENST00000469167	5	NM_005932	Cluster001
MITF	MITF	bHLHe32;MI;WS2;WS2A	melanocyte inducing transcription factor [Source:HGNC Symbol;Acc:HGNC:7105]	ENSG00000135316	ENST00000352241;ENST00000461511;ENST00000495741;ENST00000642352;ENST00000429090;ENST00000433517;ENST00000472437;ENST00000448226;ENST00000314589;ENST00000451708;ENST00000314557;ENST00000394351;ENST00000478490;ENST00000394348;ENST00000531774;ENST00000461014	16	NM_001354604;NM_001354605;NM_198159;NM_001354606;NM_001354607;NM_001354608;NM_001184967;NM_006722;NM_198177;NM_198158;NM_000248;NM_001184968;NM_198178	Cluster001
MKKS	MKKS	BBS6	McKusick-Kaufman syndrome [Source:HGNC Symbol;Acc:HGNC:7108]	ENSG00000119599	ENST00000347364;ENST00000651692;ENST00000652676;ENST00000399054	4	NM_170784;NM_018848	Cluster001
MKNK1	MKNK1	MNK1	MAPK interacting serine/threonine kinase 1 [Source:HGNC Symbol;Acc:HGNC:7110]	ENSG00000149483	ENST00000371945;ENST00000341183;ENST00000649800;ENST00000650026;ENST00000650508;ENST00000342571;ENST00000371946;ENST00000524749;ENST00000528077;ENST00000428112;ENST00000532897;ENST00000530528;ENST00000531355;ENST00000470237;ENST00000524417;ENST00000460098;ENST00000532783;ENST00000496619;ENST00000528237;ENST00000526513;ENST00000484301;ENST00000486716;ENST00000480531;ENST00000529170;ENST00000531769…	31	NM_001377373;NM_001377337;NM_001135553;NM_001377338;NM_003684;NM_001377343;NM_198973;NM_001377341;NM_001377374;NM_001377342;NM_001377375	Cluster001
MKS1	MKS1	BBS13;FLJ20345;MKS;POC12	MKS transition zone complex subunit 1 [Source:HGNC Symbol;Acc:HGNC:7121]	ENSG00000170089	ENST00000678763;ENST00000678568;ENST00000313863;ENST00000393119;ENST00000675753;ENST00000677160;ENST00000678463;ENST00000677416;ENST00000677709;ENST00000678011;ENST00000677486;ENST00000676787;ENST00000678641;ENST00000677111;ENST00000678432;ENST00000537529;ENST00000393120;ENST00000583577;ENST00000580127;ENST00000577824;ENST00000585134;ENST00000579358;ENST00000581761;ENST00000677546;ENST00000678481…	34	NM_001330397;NM_001165927;NM_017777;NM_001321269;NM_001321268	Cluster001
MLST8	MLST8	GbetaL;GBL;Lst8;Pop3	MTOR associated protein, LST8 homolog [Source:HGNC Symbol;Acc:HGNC:24825]	ENSG00000157450	ENST00000562043;ENST00000563179;ENST00000565926;ENST00000569457;ENST00000564088;ENST00000382450;ENST00000569417;ENST00000570224;ENST00000568542;ENST00000564294;ENST00000562851;ENST00000567623;ENST00000562352;ENST00000565330;ENST00000567928;ENST00000562479;ENST00000562844;ENST00000565269;ENST00000563107;ENST00000568194;ENST00000566653;ENST00000561651;ENST00000565687;ENST00000564679;ENST00000567282…	35	NM_001199175;NM_001352059;NM_001352057;NM_022372;NM_001352060;NM_001199173;NM_001199174	Cluster001
MMAB	MMAB	cblB;CFAP23	metabolism of cobalamin associated B [Source:HGNC Symbol;Acc:HGNC:19331]	ENSG00000150961	ENST00000545712;ENST00000540016;ENST00000537496;ENST00000544051;ENST00000541763;ENST00000542390;ENST00000420167;ENST00000503497;ENST00000536760;ENST00000537236	10	NM_052845	Cluster001
MNAT1	MNAT1	MAT1;RNF66	MNAT1 component of CDK activating kinase [Source:HGNC Symbol;Acc:HGNC:7181]	ENSG00000083093	ENST00000555545;ENST00000261245;ENST00000556764;ENST00000539616;ENST00000553354;ENST00000556525;ENST00000554002;ENST00000554641;ENST00000557134	9	NM_002431;NM_001177963	Cluster001
MOB3A	MOB3A	MOB-LAK;MOB1C;MOBKL2A;moblak	MOB kinase activator 3A [Source:HGNC Symbol;Acc:HGNC:29802]	ENSG00000179387	ENST00000357066;ENST00000592143;ENST00000592280;ENST00000591638;ENST00000591326;ENST00000591236;ENST00000589902;ENST00000586676;ENST00000588048	9	NM_130807	Cluster001
MORC2	MORC2	AC004542.C22.1;KIAA0852;ZCW3;ZCWCC1	MORC family CW-type zinc finger 2 [Source:HGNC Symbol;Acc:HGNC:23573]	ENSG00000186908	ENST00000397641;ENST00000429468;ENST00000445980;ENST00000675402;ENST00000675798;ENST00000676263;ENST00000215862;ENST00000674576;ENST00000676215;ENST00000675601;ENST00000675779;ENST00000674585;ENST00000675570;ENST00000675317;ENST00000675027;ENST00000469915;ENST00000476152	17	NM_001303256;NM_001303257;NM_014941	Cluster001
MOSPD1	MOSPD1	dJ473B4	motile sperm domain containing 1 [Source:HGNC Symbol;Acc:HGNC:25235]	ENSG00000053254	ENST00000370783;ENST00000491609;ENST00000370779;ENST00000480721;ENST00000370777;ENST00000489890;ENST00000462060	7	NM_019556;NM_001306188	Cluster001
MOSPD2	MOSPD2	MGC26706	motile sperm domain containing 2 [Source:HGNC Symbol;Acc:HGNC:28381]	ENSG00000178951	ENST00000380492;ENST00000482354;ENST00000461777;ENST00000497603;ENST00000495110;ENST00000460386	6	NM_152581;NM_001177475;NM_001330241	Cluster001
MOSPD3	MOSPD3	CDS3;NET30	motile sperm domain containing 3 [Source:HGNC Symbol;Acc:HGNC:25078]	ENSG00000060642	ENST00000223054;ENST00000462372;ENST00000490309;ENST00000493970;ENST00000379527;ENST00000393950;ENST00000424091;ENST00000497456	8	NM_001040097;NM_001363416;NM_001040098;NM_023948;NM_001363415;NM_001040099	Cluster001
MPC1	MPC1	BRP44L;CGI-129;dJ68L15.3;SLC54A1	mitochondrial pyruvate carrier 1 [Source:HGNC Symbol;Acc:HGNC:21606]	ENSG00000137288	ENST00000360961;ENST00000341756;ENST00000621630;ENST00000621685;ENST00000487218;ENST00000366868;ENST00000475708	7	NM_001376569;NM_016098;NM_001376566;NM_001376568;NM_001376567;NM_001376565;NM_001270879	Cluster001
MPG	MPG	MDG	N-methylpurine DNA glycosylase [Source:HGNC Symbol;Acc:HGNC:7211]	ENSG00000262814	ENST00000436333;ENST00000397817;ENST00000356432;ENST00000475280;ENST00000219431	5	NM_001015054;NM_001015052;NM_002434	Cluster001
MPI	MPI	No Class	mannose phosphate isomerase [Source:HGNC Symbol;Acc:HGNC:7216]	ENSG00000121933	ENST00000569931;ENST00000352410;ENST00000566377;ENST00000569233;ENST00000567132;ENST00000564633;ENST00000568907;ENST00000561470;ENST00000563422;ENST00000564003;ENST00000562800;ENST00000563786;ENST00000535694;ENST00000323744;ENST00000567116;ENST00000568303;ENST00000568828;ENST00000562606;ENST00000565576;ENST00000567570;ENST00000568840;ENST00000567177;ENST00000566556;ENST00000564692	24	NM_002435;NM_001289155;NM_001330372;NM_001289156;NM_001289157	Cluster001
MRAS	MRAS	M-RAs;R-RAS3;RRAS3	muscle RAS oncogene homolog [Source:HGNC Symbol;Acc:HGNC:7227]	ENSG00000111639	ENST00000289104;ENST00000423968;ENST00000494949;ENST00000475711;ENST00000464896;ENST00000477784;ENST00000461114;ENST00000474559;ENST00000478647;ENST00000621127;ENST00000614350	11	NM_012219;NM_001085049;NM_001252092;NM_001252090;NM_001252093;NM_001252091	Cluster001
MROH1	MROH1	HEATR7A;KIAA1833	maestro heat like repeat family member 1 [Source:HGNC Symbol;Acc:HGNC:26958]	ENSG00000126775	ENST00000532255;ENST00000525287;ENST00000423230;ENST00000534366;ENST00000527552;ENST00000528919;ENST00000534508;ENST00000527071;ENST00000528664;ENST00000326134;ENST00000544576	11	NM_001099280;NM_001099281;NM_001288814;NM_032450	Cluster001
MRPL1	MRPL1	BM022	mitochondrial ribosomal protein L1 [Source:HGNC Symbol;Acc:HGNC:14275]	ENSG00000197409	ENST00000315567;ENST00000515625;ENST00000511521;ENST00000502384;ENST00000506674;ENST00000504901	6	NM_020236	Cluster001
MRPL12	MRPL12	MRPL7;MRPL7/L12;RPML12	mitochondrial ribosomal protein L12 [Source:HGNC Symbol;Acc:HGNC:10378]	ENSG00000135334	ENST00000333676	1	NM_002949	Cluster001
MRPL15	MRPL15	HSPC145;L15mt;MRP-L15;MRP-L7;RPML7	mitochondrial ribosomal protein L15 [Source:HGNC Symbol;Acc:HGNC:14054]	ENSG00000156136	ENST00000260102;ENST00000519831;ENST00000522521	3	NM_014175	Cluster001
MRPL21	MRPL21	No Class	mitochondrial ribosomal protein L21 [Source:HGNC Symbol;Acc:HGNC:14479]	ENSG00000178035	ENST00000450904;ENST00000362034;ENST00000565125;ENST00000541279;ENST00000567045;ENST00000544567;ENST00000541265;ENST00000536637	8	NM_181515;NM_181514	Cluster001
MRPL24	MRPL24	MRP-L18	mitochondrial ribosomal protein L24 [Source:HGNC Symbol;Acc:HGNC:14037]	ENSG00000103653	ENST00000478899;ENST00000361531;ENST00000368211;ENST00000434558;ENST00000412846;ENST00000420938	6	NM_024540;NM_145729	Cluster001
MRPL3	MRPL3	MRL3;RPML3	mitochondrial ribosomal protein L3 [Source:HGNC Symbol;Acc:HGNC:10379]	ENSG00000137145	ENST00000264995;ENST00000511168;ENST00000510043;ENST00000425847;ENST00000507669;ENST00000506487;ENST00000512877;ENST00000506946;ENST00000510923;ENST00000510154	10	NM_007208	Cluster001
MRPL36	MRPL36	BRIP1;L36mt;MRP-L36;PRPL36;RPMJ	mitochondrial ribosomal protein L36 [Source:HGNC Symbol;Acc:HGNC:14490]	ENSG00000154928	ENST00000505059;ENST00000505818;ENST00000508987;ENST00000382647;ENST00000510999	5	NM_032479	Cluster001
MRPL37	MRPL37	MRP-L2;RPML2	mitochondrial ribosomal protein L37 [Source:HGNC Symbol;Acc:HGNC:14034]	ENSG00000128294	ENST00000487096;ENST00000336230;ENST00000360840;ENST00000605337;ENST00000490670;ENST00000398219	6	NM_016491;NM_001330602	Cluster001
MRPL4	MRPL4	CGI-28	mitochondrial ribosomal protein L4 [Source:HGNC Symbol;Acc:HGNC:14276]	ENSG00000205250	ENST00000592514;ENST00000591054;ENST00000307422;ENST00000590150;ENST00000590669;ENST00000253099;ENST00000393733;ENST00000592071;ENST00000588502;ENST00000588963;ENST00000590702	11	NM_146387;NM_146388;NM_015956	Cluster001
MRPL43	MRPL43	bMRP36a	mitochondrial ribosomal protein L43 [Source:HGNC Symbol;Acc:HGNC:14517]	ENSG00000211456	ENST00000523148;ENST00000318325;ENST00000370241;ENST00000370242;ENST00000476012;ENST00000448244;ENST00000299179;ENST00000342071;ENST00000370236;ENST00000493646;ENST00000318364;ENST00000477279;ENST00000370234;ENST00000487059	14	NM_176792;NM_176793;NM_176794;NM_032112;NM_001308396	Cluster001
MRPL55	MRPL55	No Class	mitochondrial ribosomal protein L55 [Source:HGNC Symbol;Acc:HGNC:16686]	ENSG00000172500	ENST00000465268;ENST00000459783;ENST00000366732;ENST00000366733;ENST00000366734;ENST00000366735;ENST00000366736;ENST00000366738;ENST00000366739;ENST00000366740;ENST00000366741;ENST00000366742;ENST00000366744;ENST00000348259;ENST00000295008;ENST00000366731;ENST00000366746;ENST00000366747;ENST00000336300;ENST00000430433;ENST00000336520;ENST00000391867;ENST00000457264;ENST00000411464;ENST00000497758…	34	NM_181441;NM_181464;NM_181465;NM_001321284;NM_181456;NM_181462;NM_181463;NM_181454;NM_181455	Cluster001
MRPL58	MRPL58	DS-1;ICT1	mitochondrial ribosomal protein L58 [Source:HGNC Symbol;Acc:HGNC:5359]	ENSG00000228668	ENST00000584208;ENST00000301585;ENST00000580800;ENST00000583772	4	NM_001545;NM_001303265	Cluster001
MRPS15	MRPS15	FLJ11564	mitochondrial ribosomal protein S15 [Source:HGNC Symbol;Acc:HGNC:14504]	ENSG00000135931	ENST00000373116;ENST00000488606;ENST00000477040;ENST00000462067	4	NM_031280	Cluster001
MRPS16	MRPS16	CGI-132	mitochondrial ribosomal protein S16 [Source:HGNC Symbol;Acc:HGNC:14048]	ENSG00000004864	ENST00000479005;ENST00000372945;ENST00000372940;ENST00000471251;ENST00000473427	5	NM_016065	Cluster001
MRPS21	MRPS21	No Class	mitochondrial ribosomal protein S21 [Source:HGNC Symbol;Acc:HGNC:14046]	ENSG00000167969	ENST00000614145;ENST00000581066	2	NM_031901;NM_018997	Cluster001
MRPS23	MRPS23	CGI-138;HSPC329;MRP-S23	mitochondrial ribosomal protein S23 [Source:HGNC Symbol;Acc:HGNC:14509]	ENSG00000072364	ENST00000313608;ENST00000578444;ENST00000579380;ENST00000579768	4	NM_016070	Cluster001
MRPS25	MRPS25	DKFZp313H0817;FLJ00023;MRP-S25;RPMS25	mitochondrial ribosomal protein S25 [Source:HGNC Symbol;Acc:HGNC:14511]	ENSG00000143891	ENST00000496484;ENST00000474866;ENST00000253686;ENST00000449354;ENST00000420267;ENST00000444840;ENST00000447299	7	NM_022497	Cluster001
MRPS27	MRPS27	KIAA0264	mitochondrial ribosomal protein S27 [Source:HGNC Symbol;Acc:HGNC:14512]	ENSG00000092847	ENST00000261413;ENST00000457646;ENST00000515226;ENST00000519874;ENST00000513900;ENST00000508863;ENST00000522585;ENST00000522562;ENST00000522042;ENST00000515404;ENST00000519143;ENST00000522404;ENST00000520285;ENST00000522095;ENST00000523654;ENST00000506957	16	NM_015084;NM_001286751;NM_001286748	Cluster001
MRPS34	MRPS34	MGC2616;MRP-S12	mitochondrial ribosomal protein S34 [Source:HGNC Symbol;Acc:HGNC:16618]	ENSG00000136450	ENST00000177742;ENST00000397375;ENST00000569585	3	NM_001300900;NM_023936	Cluster001
MRPS35	MRPS35	MDS023;MRPS28	mitochondrial ribosomal protein S35 [Source:HGNC Symbol;Acc:HGNC:16635]	ENSG00000050344	ENST00000536569;ENST00000081029;ENST00000538315;ENST00000542791;ENST00000542199	5	NM_021821;NM_001190864	Cluster001
MRPS7	MRPS7	MRP-S;RP-S7;RPMS7	mitochondrial ribosomal protein S7 [Source:HGNC Symbol;Acc:HGNC:14499]	ENSG00000141562	ENST00000579761;ENST00000245539;ENST00000579002;ENST00000583407;ENST00000577767;ENST00000581993;ENST00000584678	7	NM_015971	Cluster001
MRS2	MRS2	MRS2L	magnesium transporter MRS2 [Source:HGNC Symbol;Acc:HGNC:13785]	ENSG00000150787	ENST00000274747;ENST00000443868;ENST00000483634;ENST00000378353;ENST00000378386;ENST00000446191	6	NM_001286266;NM_001286264;NM_001286265;NM_020662	Cluster001
MRTO4	MRTO4	C1orf33;dJ657E11.4;MRT4	MRT4 homolog, ribosome maturation factor [Source:HGNC Symbol;Acc:HGNC:18477]	ENSG00000159788	ENST00000330263;ENST00000493700;ENST00000479559	3	NM_016183	Cluster001
MS4A4A	MS4A4A	CD20L1;MS4A4;MS4A7	membrane spanning 4-domains A4A [Source:HGNC Symbol;Acc:HGNC:13371]	ENSG00000112303	ENST00000680935;ENST00000679553;ENST00000681406;ENST00000680301;ENST00000679385;ENST00000649552;ENST00000681288;ENST00000680560;ENST00000680537;ENST00000680757;ENST00000532114;ENST00000529991;ENST00000679988;ENST00000343968;ENST00000529950;ENST00000681157;ENST00000337908;ENST00000527056	18	NM_024021;NM_001243266;NM_148975	Cluster001
MSH2	MSH2	COCA1;HNPCC;HNPCC1	mutS homolog 2 [Source:HGNC Symbol;Acc:HGNC:7325]	ENSG00000154065	ENST00000543555;ENST00000645506;ENST00000646415;ENST00000645339;ENST00000644092;ENST00000406134;ENST00000233146;ENST00000644900;ENST00000467323	9	NM_001258281;NM_000251	Cluster001
MSH5	MSH5	G7	mutS homolog 5 [Source:HGNC Symbol;Acc:HGNC:7328]	ENSG00000138439	ENST00000652715;ENST00000375755;ENST00000425703;ENST00000463094;ENST00000482280;ENST00000375750;ENST00000650702;ENST00000375703;ENST00000375740;ENST00000423982;ENST00000463144;ENST00000450148;ENST00000497269;ENST00000468602;ENST00000468136;ENST00000395853;ENST00000467319;ENST00000494646;ENST00000484309;ENST00000429846;ENST00000494458	21	NM_002441;NM_172166;NM_172165;NM_025259	Cluster001
MSR1	MSR1	CD204;SCARA1;SR-A;SR-AI;SR-AII;SR-AIII	macrophage scavenger receptor 1 [Source:HGNC Symbol;Acc:HGNC:7376]	ENSG00000115541	ENST00000262101;ENST00000445506;ENST00000355282;ENST00000522672;ENST00000381998;ENST00000519060;ENST00000518960;ENST00000518026;ENST00000521876;ENST00000518343;ENST00000517522;ENST00000520846;ENST00000522130;ENST00000350896	14	NM_138715;NM_001363744;NM_002445;NM_138716	Cluster001
MTA1	MTA1	No Class	metastasis associated 1 [Source:HGNC Symbol;Acc:HGNC:7410]	ENSG00000064547	ENST00000331320;ENST00000406191;ENST00000405646;ENST00000438610;ENST00000551236;ENST00000481012;ENST00000424723;ENST00000494026;ENST00000498644;ENST00000434050;ENST00000490198;ENST00000550551;ENST00000550808;ENST00000469140;ENST00000552286;ENST00000426567;ENST00000481206;ENST00000494981;ENST00000481635;ENST00000435036	20	NM_004689;NM_001203258	Cluster001
MTARC1	MTARC1	FLJ22390;MARC1;MOSC1	mitochondrial amidoxime reducing component 1 [Source:HGNC Symbol;Acc:HGNC:26189]	ENSG00000184445	ENST00000366910;ENST00000492847;ENST00000407981;ENST00000496110;ENST00000463976;ENST00000443880;ENST00000472269	7	NM_022746	Cluster001
MTCH2	MTCH2	SLC25A50	mitochondrial carrier 2 [Source:HGNC Symbol;Acc:HGNC:17587]	ENSG00000147421	ENST00000539759;ENST00000302503;ENST00000534074;ENST00000525649;ENST00000530428;ENST00000533571	6	NM_001317232;NM_001317233;NM_014342;NM_001317231	Cluster001
MTHFD1	MTHFD1	MTHFC;MTHFD	methylenetetrahydrofolate dehydrogenase, cyclohydrolase and formyltetrahydrofolate synthetase 1 [Source:HGNC Symbol;Acc:HGNC:7432]	ENSG00000074319	ENST00000545908;ENST00000554739;ENST00000554768;ENST00000555709;ENST00000555252;ENST00000652179;ENST00000650853;ENST00000652337;ENST00000557370;ENST00000651537;ENST00000557539;ENST00000652503;ENST00000554057;ENST00000553391;ENST00000652509;ENST00000554677;ENST00000555858;ENST00000556771;ENST00000553405;ENST00000651891;ENST00000556284;ENST00000554353	22	NM_001364837;NM_005956	Cluster001
MTMR10	MTMR10	FLJ20313	myotubularin related protein 10 [Source:HGNC Symbol;Acc:HGNC:25999]	ENSG00000119242	ENST00000435680;ENST00000568604;ENST00000566338;ENST00000568547;ENST00000567567;ENST00000563714;ENST00000566981;ENST00000565728;ENST00000568611;ENST00000564787	10	NM_017762	Cluster001
MTMR14	MTMR14	C3orf29;FLJ22405;FLJ90311;hEDTP;hJumpy	myotubularin related protein 14 [Source:HGNC Symbol;Acc:HGNC:26190]	ENSG00000105518	ENST00000353332;ENST00000420925;ENST00000296003;ENST00000447144;ENST00000430020;ENST00000351233;ENST00000416864;ENST00000437997;ENST00000480578;ENST00000449543;ENST00000414996;ENST00000431250;ENST00000606184	13	NM_001077526;NM_001077525;NM_022485	Cluster001
MTMR2	MTMR2	CMT4B;KIAA1073	myotubularin related protein 2 [Source:HGNC Symbol;Acc:HGNC:7450]	ENSG00000106261	ENST00000346299;ENST00000675896;ENST00000674610;ENST00000675660;ENST00000675413;ENST00000675933;ENST00000675034;ENST00000676393;ENST00000674901;ENST00000675237;ENST00000674528;ENST00000675477;ENST00000675636;ENST00000676378;ENST00000675288;ENST00000674968;ENST00000675454;ENST00000675981;ENST00000674924;ENST00000676166;ENST00000676440;ENST00000675957;ENST00000675196;ENST00000676027;ENST00000676432…	60	NM_016156;NM_201281;NM_001243571;NM_201278	Cluster001
MTPAP	MTPAP	FLJ10486;PAPD1;SPAX4;TENT6	mitochondrial poly(A) polymerase [Source:HGNC Symbol;Acc:HGNC:25532]	ENSG00000173914	ENST00000263063;ENST00000488290;ENST00000417581;ENST00000421701;ENST00000471055	5	NM_018109	Cluster001
MVD	MVD	MPD	mevalonate diphosphate decarboxylase [Source:HGNC Symbol;Acc:HGNC:7529]	ENSG00000170430	ENST00000565149;ENST00000301012;ENST00000562981;ENST00000561895;ENST00000569177;ENST00000567064;ENST00000568133;ENST00000563785;ENST00000568709;ENST00000563170;ENST00000566636;ENST00000565720;ENST00000562651;ENST00000565610;ENST00000563463;ENST00000562741;ENST00000565842	17	NM_002461	Cluster001
MVK	MVK	LRBP;MK	mevalonate kinase [Source:HGNC Symbol;Acc:HGNC:7530]	ENSG00000130024	ENST00000539335;ENST00000546277;ENST00000535044;ENST00000447878;ENST00000228510;ENST00000539696;ENST00000537237;ENST00000545774;ENST00000392727;ENST00000639206;ENST00000629016;ENST00000539575;ENST00000625889;ENST00000636996;ENST00000636529;ENST00000545516;ENST00000540353	17	NM_000431;NM_001114185;NM_001301182	Cluster001
MYADM	MYADM	No Class	myeloid associated differentiation marker [Source:HGNC Symbol;Acc:HGNC:7544]	ENSG00000170855	ENST00000422045;ENST00000336967;ENST00000421337;ENST00000651087;ENST00000448420;ENST00000439000;ENST00000391770;ENST00000391769;ENST00000391768;ENST00000414489;ENST00000391771	11	NM_001290188;NM_001020820;NM_001290193;NM_001290192;NM_138373;NM_001290191;NM_001290194;NM_001290190;NM_001290189;NM_001020818;NM_001020821;NM_001020819	Cluster001
MYBBP1A	MYBBP1A	FLJ37886;P160;PAP2;Pol5	MYB binding protein 1a [Source:HGNC Symbol;Acc:HGNC:7546]	ENSG00000178573	ENST00000381556;ENST00000571368;ENST00000573116;ENST00000254718;ENST00000574934;ENST00000573723;ENST00000574547;ENST00000574167;ENST00000572759;ENST00000575662;ENST00000571354;ENST00000573175;ENST00000570986	13	NM_001105538;NM_014520	Cluster001
MYBPH	MYBPH	No Class	myosin binding protein H [Source:HGNC Symbol;Acc:HGNC:7552]	ENSG00000114446	ENST00000255416;ENST00000621380	2	NM_004997	Cluster001
MYG1	MYG1	C12orf10;Gamm1;MYG	MYG1 exonuclease [Source:HGNC Symbol;Acc:HGNC:17590]	ENSG00000259132	ENST00000267103;ENST00000548845;ENST00000551670;ENST00000548632;ENST00000551131;ENST00000549488;ENST00000547864;ENST00000550199;ENST00000549177;ENST00000547490	10	NM_021640	Cluster001
MYO15B	MYO15B	MYO15BP	myosin XVB [Source:HGNC Symbol;Acc:HGNC:14083]	ENSG00000018280	ENST00000584516;ENST00000619501;ENST00000610510;ENST00000621743;ENST00000645453;ENST00000578564;ENST00000582561;ENST00000581612;ENST00000581866;ENST00000580701;ENST00000633867;ENST00000584323;ENST00000583560;ENST00000582012;ENST00000580724;ENST00000642007;ENST00000612587;ENST00000584723;ENST00000610429;ENST00000578005;ENST00000577342;ENST00000578960;ENST00000578300;ENST00000577785;ENST00000583140…	36	NM_001309242	Cluster001
MYO1E	MYO1E	HuncM-IC;MGC104638;MYO1C	myosin IE [Source:HGNC Symbol;Acc:HGNC:7599]	ENSG00000112715	ENST00000288235;ENST00000559412;ENST00000559269;ENST00000560749;ENST00000558182;ENST00000560642;ENST00000559489;ENST00000558814;ENST00000558571;ENST00000558646	10	NM_004998	Cluster001
MYO1F	MYO1F	No Class	myosin IF [Source:HGNC Symbol;Acc:HGNC:7600]	ENSG00000142166	ENST00000644032;ENST00000600885;ENST00000596245;ENST00000597459;ENST00000598797;ENST00000597222;ENST00000598005;ENST00000602136;ENST00000601502;ENST00000594977;ENST00000600825;ENST00000596937;ENST00000595191;ENST00000598529;ENST00000595325;ENST00000594774;ENST00000598321;ENST00000599123;ENST00000596675;ENST00000596645;ENST00000595046;ENST00000613525	22	NM_001348355;NM_012335	Cluster001
MYO5A	MYO5A	GS1;MYH12;MYO5;MYR12	myosin VA [Source:HGNC Symbol;Acc:HGNC:7602]	ENSG00000102225	ENST00000399233;ENST00000399231;ENST00000356338;ENST00000553916;ENST00000399229;ENST00000465290;ENST00000399228;ENST00000556196;ENST00000469611;ENST00000561810	10	NM_001382347;NM_001382348;NM_000259;NM_001382349;NM_001142495	Cluster001
MYO6	MYO6	DFNA22;DFNB37;KIAA0389	myosin VI [Source:HGNC Symbol;Acc:HGNC:7605]	ENSG00000124615	ENST00000663400;ENST00000662184;ENST00000653917;ENST00000671923;ENST00000664209;ENST00000369975;ENST00000627432;ENST00000369985;ENST00000369977;ENST00000664640;ENST00000662603;ENST00000660420;ENST00000653423;ENST00000462633;ENST00000672093;ENST00000430435;ENST00000672162;ENST00000615563;ENST00000369981	19	NM_001368136;NM_001300899;NM_001368138;NM_004999;NM_001368865;NM_001368866;NM_001368137	Cluster001
MYO9B	MYO9B	CELIAC4	myosin IXB [Source:HGNC Symbol;Acc:HGNC:7609]	ENSG00000155659	ENST00000595618;ENST00000594824;ENST00000595641;ENST00000593411;ENST00000594971;ENST00000598101;ENST00000602177;ENST00000601749;ENST00000598464;ENST00000601490;ENST00000593533;ENST00000599420;ENST00000602158;ENST00000596942;ENST00000597073;ENST00000598419;ENST00000597572;ENST00000597881;ENST00000397274	19	NM_001130065;NM_004145	Cluster001
MYOZ1	MYOZ1	CS-2;FATZ;MYOZ	myozenin 1 [Source:HGNC Symbol;Acc:HGNC:13752]	ENSG00000223416	ENST00000359322	1	NM_021245	Cluster001
NAA10	NAA10	ARD1;ARD1A;DXS707;TE2	N-alpha-acetyltransferase 10, NatA catalytic subunit [Source:HGNC Symbol;Acc:HGNC:18704]	ENSG00000111906	ENST00000464845;ENST00000482485;ENST00000370015;ENST00000393712;ENST00000370009;ENST00000466877;ENST00000484950;ENST00000460996;ENST00000370011;ENST00000467451;ENST00000432089;ENST00000477750;ENST00000393710;ENST00000477882;ENST00000478177;ENST00000488481	16	NM_001256120;NM_003491;NM_001256119	Cluster001
NAA20	NAA20	dJ1002M8.1;NAT3;NAT5	N-alpha-acetyltransferase 20, NatB catalytic subunit [Source:HGNC Symbol;Acc:HGNC:15908]	ENSG00000167522	ENST00000310450;ENST00000484480;ENST00000463154;ENST00000480550;ENST00000334982;ENST00000398602;ENST00000481837	7	NM_181528;NM_016100;NM_181527	Cluster001
NAA50	NAA50	FLJ13194;MAK3;NAT13;NAT5;San	N-alpha-acetyltransferase 50, NatE catalytic subunit [Source:HGNC Symbol;Acc:HGNC:29533]	ENSG00000147274	ENST00000240922;ENST00000477813;ENST00000497525;ENST00000497255;ENST00000493454;ENST00000481432;ENST00000493900;ENST00000478020;ENST00000467022;ENST00000616174;ENST00000630058	11	NM_025146;NM_001308445	Cluster001
NAB2	NAB2	MADER	NGFI-A binding protein 2 [Source:HGNC Symbol;Acc:HGNC:7627]	ENSG00000114737	ENST00000555857;ENST00000342556;ENST00000300131;ENST00000554718;ENST00000554839	5	NM_001330305;NM_005967	Cluster001
NACA	NACA	NACA1	nascent polypeptide associated complex subunit alpha [Source:HGNC Symbol;Acc:HGNC:7629]	ENSG00000135046	ENST00000678066;ENST00000678047;ENST00000678416;ENST00000546862;ENST00000679092;ENST00000550952;ENST00000454682;ENST00000550920;ENST00000678376;ENST00000356769;ENST00000676873;ENST00000552540;ENST00000393891;ENST00000548386;ENST00000548563;ENST00000546392;ENST00000547914;ENST00000546410;ENST00000549259;ENST00000551775;ENST00000552055;ENST00000549855;ENST00000551793;ENST00000551520;ENST00000550343…	26	NM_001113203;NM_001365896;NM_001113202;NM_001320193;NM_001113201;NM_005594;NM_001320194	Cluster001
NACC2	NACC2	BEND9;BTBD14A;BTBD31;MGC23427	NACC family member 2 [Source:HGNC Symbol;Acc:HGNC:23846]	ENSG00000217527	ENST00000371753;ENST00000467669;ENST00000277554	3	NM_144653	Cluster001
NADSYN1	NADSYN1	FLJ10631	NAD synthetase 1 [Source:HGNC Symbol;Acc:HGNC:29832]	ENSG00000138867	ENST00000534634;ENST00000319023;ENST00000533612;ENST00000529120;ENST00000528509;ENST00000524949;ENST00000533769;ENST00000527538;ENST00000525245;ENST00000525200;ENST00000530534;ENST00000527852;ENST00000529840;ENST00000530055;ENST00000526039;ENST00000527227;ENST00000531236;ENST00000524450;ENST00000530831;ENST00000525593;ENST00000527963;ENST00000528211;ENST00000624637	23	NM_018161	Cluster001
NAGA	NAGA	D22S674	alpha-N-acetylgalactosaminidase [Source:HGNC Symbol;Acc:HGNC:7631]	ENSG00000185298	ENST00000396398;ENST00000403363;ENST00000402937	3	NM_000262;NM_001362850;NM_001362848	Cluster001
NAGLU	NAGLU	NAG	N-acetyl-alpha-glucosaminidase [Source:HGNC Symbol;Acc:HGNC:7632]	ENSG00000066427	ENST00000225927;ENST00000586516;ENST00000591587;ENST00000590358;ENST00000592454	5	NM_000263	Cluster001
NANP	NANP	C20orf147;dJ694B14.3;HDHD4;MGC26833	N-acetylneuraminic acid phosphatase [Source:HGNC Symbol;Acc:HGNC:16140]	ENSG00000204946	ENST00000304788	1	NM_152667	Cluster001
NARS1	NARS1	NARS	asparaginyl-tRNA synthetase 1 [Source:HGNC Symbol;Acc:HGNC:7643]	ENSG00000100220	ENST00000256854;ENST00000589314;ENST00000586807;ENST00000589001;ENST00000411676;ENST00000540592;ENST00000591599;ENST00000588661;ENST00000587675;ENST00000587194;ENST00000590123;ENST00000587366	12	NM_004539	Cluster001
NARS2	NARS2	DFNB94;FLJ23441;SLM5	asparaginyl-tRNA synthetase 2, mitochondrial [Source:HGNC Symbol;Acc:HGNC:26274]	ENSG00000163453	ENST00000281038;ENST00000529771;ENST00000528850;ENST00000525345;ENST00000529880;ENST00000529571;ENST00000526709	7	NM_024678;NM_001243251	Cluster001
NAT10	NAT10	FLJ10774;FLJ12179;hALP;KIAA1709;Kre33;NET43	N-acetyltransferase 10 [Source:HGNC Symbol;Acc:HGNC:29830]	ENSG00000186642	ENST00000257829;ENST00000532503;ENST00000531159;ENST00000531723;ENST00000529523;ENST00000527971;ENST00000530017;ENST00000532555;ENST00000534509;ENST00000615292	10	NM_024662;NM_001144030	Cluster001
NAXE	NAXE	AIBP;APOA1BP;MGC119143;MGC119144;MGC119145;YJEFN1	NAD(P)HX epimerase [Source:HGNC Symbol;Acc:HGNC:18453]	ENSG00000121067	ENST00000679913;ENST00000368234;ENST00000679649;ENST00000680087;ENST00000681734;ENST00000679369;ENST00000681645;ENST00000681922;ENST00000680269;ENST00000680661;ENST00000681054;ENST00000681523;ENST00000680004;ENST00000679702;ENST00000467374;ENST00000368235;ENST00000680529;ENST00000368233;ENST00000681825;ENST00000488840	20	NM_144772	Cluster001
NBPF1	NBPF1	FLJ20719;KIAA1693	NBPF member 1 [Source:HGNC Symbol;Acc:HGNC:26088]	ENSG00000113108	ENST00000430580;ENST00000392963;ENST00000420513;ENST00000599069;ENST00000599908;ENST00000449853;ENST00000432949	7	NM_017940	Cluster001
NCAPH	NCAPH	BRRN1;CAP-H;hCAP-H	non-SMC condensin I complex subunit H [Source:HGNC Symbol;Acc:HGNC:1112]	ENSG00000172817	ENST00000240423;ENST00000427946;ENST00000477409;ENST00000435975;ENST00000456906;ENST00000455200;ENST00000435349	7	NM_015341;NM_001281710;NM_001281711;NM_001281712	Cluster001
NCBP2AS2	NCBP2AS2	HIAR;KRASIM;NCBP2-AS2	NCBP2 antisense 2 (head to head) [Source:HGNC Symbol;Acc:HGNC:25121]	ENSG00000144043	ENST00000602845	1	NM_001355243	Cluster001
NCEH1	NCEH1	AADACL1;KIAA1363;NCEH	neutral cholesterol ester hydrolase 1 [Source:HGNC Symbol;Acc:HGNC:29260]	ENSG00000163170	ENST00000475381;ENST00000470419;ENST00000424772;ENST00000421723;ENST00000538775;ENST00000543711	6	NM_020792;NM_001146276;NM_001146278;NM_001146277	Cluster001
NCKAP1L	NCKAP1L	HEM1	NCK associated protein 1 like [Source:HGNC Symbol;Acc:HGNC:4862]	ENSG00000159202	ENST00000293373;ENST00000548221;ENST00000547500;ENST00000545638;ENST00000552211;ENST00000548916;ENST00000549451;ENST00000548980	8	NM_005337;NM_001184976	Cluster001
NCL	NCL	C23;Nsr1	nucleolin [Source:HGNC Symbol;Acc:HGNC:7667]	ENSG00000110880	ENST00000322723;ENST00000677703;ENST00000676514;ENST00000678828;ENST00000676798;ENST00000678246;ENST00000453992;ENST00000417652;ENST00000679348;ENST00000678729;ENST00000678849;ENST00000678405;ENST00000676913;ENST00000678131;ENST00000678364;ENST00000676690;ENST00000461347;ENST00000436894;ENST00000454824;ENST00000356936;ENST00000677786;ENST00000466274;ENST00000494618;ENST00000484328	24	NM_005381	Cluster001
NCLN	NCLN	NET59;NICALIN	nicalin [Source:HGNC Symbol;Acc:HGNC:26923]	ENSG00000249240	ENST00000590671;ENST00000246117;ENST00000588428;ENST00000587740;ENST00000592737;ENST00000586904;ENST00000592235;ENST00000591062	8	NM_020170;NM_001321463	Cluster001
NDC1	NDC1	FLJ10407;NET3;TMEM48	NDC1 transmembrane nucleoporin [Source:HGNC Symbol;Acc:HGNC:25525]	ENSG00000223570	ENST00000371429;ENST00000480952	2	NM_001168551;NM_018087	Cluster001
NDRG3	NDRG3	No Class	NDRG family member 3 [Source:HGNC Symbol;Acc:HGNC:14462]	ENSG00000103253	ENST00000373803;ENST00000359675;ENST00000349004;ENST00000422536;ENST00000373773	5	NM_022477;NM_032013	Cluster001
NDUFA10	NDUFA10	CI-42k	NADH:ubiquinone oxidoreductase subunit A10 [Source:HGNC Symbol;Acc:HGNC:7684]	ENSG00000196182	ENST00000679183;ENST00000419408;ENST00000677057;ENST00000676782;ENST00000677407;ENST00000676929;ENST00000678455;ENST00000252711;ENST00000677692;ENST00000678832;ENST00000678562;ENST00000678188;ENST00000677979;ENST00000678914;ENST00000677395;ENST00000476216;ENST00000677155;ENST00000677324;ENST00000677764;ENST00000677294;ENST00000678468;ENST00000678158;ENST00000676491;ENST00000471378;ENST00000404554…	46	NM_004544;NM_001322020;NM_001322019	Cluster001
NDUFA5	NDUFA5	B13;CI-13kB;CI-13KD-B;NUFM;UQOR13	NADH:ubiquinone oxidoreductase subunit A5 [Source:HGNC Symbol;Acc:HGNC:7688]	ENSG00000125772	ENST00000471770;ENST00000355749;ENST00000677306;ENST00000676730;ENST00000677251;ENST00000679163;ENST00000676614;ENST00000678090;ENST00000677264;ENST00000677391;ENST00000676516;ENST00000611607;ENST00000618945;ENST00000678032;ENST00000492549;ENST00000677134;ENST00000467117;ENST00000679052;ENST00000378795;ENST00000470123;ENST00000459880;ENST00000466896;ENST00000678251;ENST00000491033;ENST00000490618	25	NM_001291304;NM_001282421;NM_001282420;NM_005000;NM_001282419;NM_001282422	Cluster001
NDUFA8	NDUFA8	MGC793;PGIV	NADH:ubiquinone oxidoreductase subunit A8 [Source:HGNC Symbol;Acc:HGNC:7692]	ENSG00000140553	ENST00000373768	1	NM_014222	Cluster001
NDUFAF2	NDUFAF2	B17.2L;mimitin;MMTN;NDUFA12L	NADH:ubiquinone oxidoreductase complex assembly factor 2 [Source:HGNC Symbol;Acc:HGNC:28086]	ENSG00000120526	ENST00000678452;ENST00000677756;ENST00000296597;ENST00000511107;ENST00000677932;ENST00000502658;ENST00000512623	7	NM_174889	Cluster001
NDUFAF4	NDUFAF4	bA22L21.1;C6orf66;HRPAP20;HSPC125;My013	NADH:ubiquinone oxidoreductase complex assembly factor 4 [Source:HGNC Symbol;Acc:HGNC:21034]	ENSG00000109321	ENST00000316149;ENST00000478382;ENST00000489477	3	NM_014165	Cluster001
NDUFAF6	NDUFAF6	C8orf38;MGC40214	NADH:ubiquinone oxidoreductase complex assembly factor 6 [Source:HGNC Symbol;Acc:HGNC:28625]	ENSG00000139546	ENST00000523378;ENST00000396113;ENST00000519136;ENST00000396111;ENST00000521587;ENST00000521840;ENST00000396124;ENST00000518258;ENST00000523337;ENST00000517976;ENST00000520632;ENST00000522683;ENST00000518608;ENST00000454358;ENST00000520757;ENST00000519804;ENST00000523184;ENST00000521063	18	NM_001354534;NM_001354514;NM_001354525;NM_001354524;NM_001354522;NM_001354515;NM_001354528;NM_001354527;NM_001354518;NM_001354532;NM_001330582;NM_001354521;NM_001354519;NM_001354530;NM_001354533;NM_001354529;NM_001354531;NM_001354517;NM_001354516;NM_152416	Cluster001
NDUFB10	NDUFB10	PDSW	NADH:ubiquinone oxidoreductase subunit B10 [Source:HGNC Symbol;Acc:HGNC:7696]	ENSG00000204103	ENST00000268668;ENST00000543683;ENST00000565031;ENST00000569148;ENST00000570172	5	NM_004548	Cluster001
NDUFB2	NDUFB2	AGGG;CI-AGGG	NADH:ubiquinone oxidoreductase subunit B2 [Source:HGNC Symbol;Acc:HGNC:7697]	ENSG00000165280	ENST00000482954;ENST00000476279;ENST00000461457;ENST00000465506;ENST00000247866;ENST00000464564;ENST00000476181;ENST00000464566;ENST00000460088;ENST00000472695;ENST00000476470;ENST00000471136;ENST00000462847;ENST00000475276;ENST00000479181	15	NM_004546	Cluster001
NDUFB6	NDUFB6	B17;CI	NADH:ubiquinone oxidoreductase subunit B6 [Source:HGNC Symbol;Acc:HGNC:7701]	ENSG00000178209	ENST00000379847;ENST00000366466;ENST00000350021	3	NM_002493;NM_001199987;NM_182739	Cluster001
NDUFB9	NDUFB9	B22;LYRM3;UQOR22	NADH:ubiquinone oxidoreductase subunit B9 [Source:HGNC Symbol;Acc:HGNC:7704]	ENSG00000197249	ENST00000606244;ENST00000276689;ENST00000677021;ENST00000518008;ENST00000677822;ENST00000522532;ENST00000517367;ENST00000524241;ENST00000677782;ENST00000677950;ENST00000676713;ENST00000518657;ENST00000678801;ENST00000678753;ENST00000517830;ENST00000677095	16	NM_005005;NM_001278646;NM_001311168;NM_001278645	Cluster001
NDUFS1	NDUFS1	CI-75k	NADH:ubiquinone oxidoreductase core subunit S1 [Source:HGNC Symbol;Acc:HGNC:7707]	ENSG00000198019	ENST00000233190;ENST00000423725;ENST00000457011;ENST00000440274;ENST00000449699;ENST00000432169;ENST00000498520;ENST00000456284;ENST00000454195;ENST00000455934	10	NM_005006;NM_001199983;NM_001199981;NM_001199982;NM_001199984	Cluster001
NDUFS8	NDUFS8	CI-23k;TYKY	NADH:ubiquinone oxidoreductase core subunit S8 [Source:HGNC Symbol;Acc:HGNC:7715]	ENSG00000261371	ENST00000432321;ENST00000313468;ENST00000531796;ENST00000453471;ENST00000526446;ENST00000528492;ENST00000532399;ENST00000531228;ENST00000526339;ENST00000525419;ENST00000525628;ENST00000529645;ENST00000524810;ENST00000526542;ENST00000531282	15	NM_002496	Cluster001
NECAB3	NECAB3	APBA2BP;dJ63M2.4;dJ63M2.5;EFCBP3;NIP1;SYTIP2;XB51	N-terminal EF-hand calcium binding protein 3 [Source:HGNC Symbol;Acc:HGNC:15851]	ENSG00000196757	ENST00000477778;ENST00000246190;ENST00000375238;ENST00000606525;ENST00000488489;ENST00000483813;ENST00000485399;ENST00000485976;ENST00000478237;ENST00000494174;ENST00000463246;ENST00000480994;ENST00000606690;ENST00000439478;ENST00000607805;ENST00000498353;ENST00000493590;ENST00000606106;ENST00000606699;ENST00000473892;ENST00000484824;ENST00000607055	22	NM_031232;NM_031231	Cluster001
NELFCD	NELFCD	HSPC130;NELF-C;NELF-D;TH1;TH1L	negative elongation factor complex member C/D [Source:HGNC Symbol;Acc:HGNC:15934]	ENSG00000154124	ENST00000602795;ENST00000471621;ENST00000492016;ENST00000652272;ENST00000464363;ENST00000482747;ENST00000460601;ENST00000477741;ENST00000474543;ENST00000478389;ENST00000497935;ENST00000490205;ENST00000479207;ENST00000486263	14	NM_198976	Cluster001
NES	NES	FLJ21841	nestin [Source:HGNC Symbol;Acc:HGNC:7756]	ENSG00000139291	ENST00000368223	1	NM_006617	Cluster001
NFATC3	NFATC3	NFAT4;NFATX	nuclear factor of activated T cells 3 [Source:HGNC Symbol;Acc:HGNC:7777]	ENSG00000198042	ENST00000553077;ENST00000569766;ENST00000563319;ENST00000549350;ENST00000566301;ENST00000566893;ENST00000575270;ENST00000561714;ENST00000346183;ENST00000568466;ENST00000539828;ENST00000562171;ENST00000349223;ENST00000379165;ENST00000329524;ENST00000570212;ENST00000562926;ENST00000567152;ENST00000563796;ENST00000563288;ENST00000535127;ENST00000565750	22	NM_173165;NM_173163;NM_004555	Cluster001
NHP2	NHP2	FLJ20479;NOLA2	NHP2 ribonucleoprotein [Source:HGNC Symbol;Acc:HGNC:14377]	ENSG00000100612	ENST00000274606;ENST00000314397;ENST00000502263;ENST00000514354;ENST00000511078;ENST00000510363	6	NM_017838;NM_001034833	Cluster001
NHSL1	NHSL1	bA43P8.1;C6orf63;KIAA1357	NHS like 1 [Source:HGNC Symbol;Acc:HGNC:21021]	ENSG00000099139	ENST00000427025;ENST00000343505;ENST00000342260;ENST00000426841;ENST00000491526;ENST00000533765;ENST00000479393;ENST00000534376;ENST00000468095	9	NM_020464;NM_001144060	Cluster001
NINL	NINL	KIAA0980;NLP	ninein like [Source:HGNC Symbol;Acc:HGNC:29163]	ENSG00000157800	ENST00000278886;ENST00000464285;ENST00000496509;ENST00000336104;ENST00000489780;ENST00000461642;ENST00000422516	7	NM_025176;NM_001318226	Cluster001
NISCH	NISCH	I-1;IRAS;KIAA0975	nischarin [Source:HGNC Symbol;Acc:HGNC:18006]	ENSG00000106948	ENST00000479054;ENST00000488380;ENST00000420808;ENST00000489895;ENST00000488157;ENST00000490425;ENST00000464280;ENST00000481211;ENST00000474188;ENST00000485765;ENST00000460759;ENST00000488243;ENST00000467594;ENST00000345716	14	NM_001276293;NM_001276294;NM_007184	Cluster001
NIT2	NIT2	No Class	nitrilase family member 2 [Source:HGNC Symbol;Acc:HGNC:29878]	ENSG00000197603	ENST00000394140;ENST00000465368;ENST00000478856;ENST00000480073;ENST00000460317;ENST00000497785;ENST00000472392	7	NM_020202	Cluster001
NLE1	NLE1	FLJ10458;NLE	notchless homolog 1 [Source:HGNC Symbol;Acc:HGNC:19889]	ENSG00000154263	ENST00000442241;ENST00000586869;ENST00000360831;ENST00000588019;ENST00000589367;ENST00000593176;ENST00000588642	7	NM_018096;NM_001014445	Cluster001
NLN	NLN	AGTBP;KIAA1226	neurolysin [Source:HGNC Symbol;Acc:HGNC:16058]	ENSG00000160285	ENST00000380985;ENST00000502464;ENST00000514991;ENST00000506539;ENST00000506799;ENST00000506677;ENST00000511299;ENST00000509935;ENST00000507201;ENST00000515595	10	NM_020726	Cluster001
NLRC4	NLRC4	CARD12;CLAN;CLAN1;CLANA;CLANB;CLANC;CLAND;CLR2.1;ipaf	NLR family CARD domain containing 4 [Source:HGNC Symbol;Acc:HGNC:16412]	ENSG00000102158	ENST00000652197;ENST00000402280;ENST00000360906;ENST00000342905;ENST00000404025	5	NM_001199138;NM_021209;NM_001199139;NM_001302504	Cluster001
NLRP12	NLRP12	CLR19.3;Monarch1;NALP12;PAN6;PYPAF7;RNO2	NLR family pyrin domain containing 12 [Source:HGNC Symbol;Acc:HGNC:22938]	ENSG00000167619	ENST00000324134;ENST00000391775;ENST00000492915;ENST00000391773;ENST00000345770;ENST00000391772	6	NM_144687;NM_001277129;NM_001277126	Cluster001
NMD3	NMD3	CGI-07	NMD3 ribosome export adaptor [Source:HGNC Symbol;Acc:HGNC:24250]	ENSG00000285723	ENST00000468606;ENST00000460503;ENST00000493066;ENST00000473909;ENST00000351193;ENST00000472947;ENST00000463518;ENST00000476237;ENST00000460469;ENST00000478160	10	NM_015938;NM_001320227	Cluster001
NME1	NME1	NDPKA;NM23;NM23-H1	NME/NM23 nucleoside diphosphate kinase 1 [Source:HGNC Symbol;Acc:HGNC:7849]	ENSG00000183726	ENST00000393196;ENST00000487481;ENST00000336097;ENST00000480143;ENST00000512768;ENST00000511355;ENST00000475573;ENST00000013034;ENST00000456492;ENST00000465188	10	NM_000269;NM_198175	Cluster001
NME2	NME2	NDPKB;NM23-H2	NME/NM23 nucleoside diphosphate kinase 2 [Source:HGNC Symbol;Acc:HGNC:7850]	ENSG00000108946	ENST00000514264;ENST00000513177;ENST00000512737;ENST00000503064;ENST00000393183;ENST00000485076;ENST00000393190;ENST00000570801;ENST00000573262	9	NM_001018137;NM_002512;NM_001018139;NM_001198682;NM_001018138	Cluster001
NME4	NME4	NDPKD;nm23-H4;NM23H4	NME/NM23 nucleoside diphosphate kinase 4 [Source:HGNC Symbol;Acc:HGNC:7852]	ENSG00000138095	ENST00000397722;ENST00000454619;ENST00000448828;ENST00000444498;ENST00000460297;ENST00000382940;ENST00000219479;ENST00000433358;ENST00000450036;ENST00000468031;ENST00000620944;ENST00000621774	12	NM_001286436;NM_005009;NM_001286435;NM_001286440;NM_001286439;NM_001286438;NM_001286433	Cluster001
NNT	NNT	No Class	nicotinamide nucleotide transhydrogenase [Source:HGNC Symbol;Acc:HGNC:7863]	ENSG00000135698	ENST00000505678;ENST00000512422;ENST00000652986;ENST00000264663;ENST00000670904;ENST00000653251;ENST00000660752;ENST00000654405;ENST00000344920;ENST00000657973;ENST00000657172;ENST00000654931;ENST00000512996;ENST00000658729;ENST00000660676;ENST00000671668;ENST00000662525;ENST00000669601;ENST00000656666;ENST00000515208;ENST00000503651;ENST00000506893;ENST00000513390;ENST00000503059	24	NM_012343;NM_182977;NM_001331026	Cluster001
NOB1	NOB1	ART-4;MST158;NOB1P;PSMD8BP1	NIN1 (RPN12) binding protein 1 homolog [Source:HGNC Symbol;Acc:HGNC:29540]	ENSG00000106609	ENST00000268802;ENST00000569871;ENST00000564620;ENST00000561677;ENST00000563055;ENST00000562416	6	NM_014062	Cluster001
NOL10	NOL10	FLJ14075;PQBP5	nucleolar protein 10 [Source:HGNC Symbol;Acc:HGNC:25862]	ENSG00000288604	ENST00000345985;ENST00000381685;ENST00000431319;ENST00000473087;ENST00000538384	5	NM_001261394;NM_024894;NM_001261392	Cluster001
NOL11	NOL11	DKFZP586L0724	nucleolar protein 11 [Source:HGNC Symbol;Acc:HGNC:24557]	ENSG00000133216	ENST00000581106;ENST00000253247;ENST00000581966;ENST00000581375;ENST00000584942;ENST00000580833;ENST00000580914;ENST00000577687;ENST00000583108;ENST00000583021;ENST00000584032	11	NM_015462;NM_001303272	Cluster001
NOL12	NOL12	MGC3731;Nop25;RRP17	nucleolar protein 12 [Source:HGNC Symbol;Acc:HGNC:28585]	ENSG00000118960	ENST00000493862;ENST00000438329;ENST00000359114;ENST00000474032;ENST00000468597;ENST00000484650;ENST00000611699	7	NM_024313	Cluster001
NOL6	NOL6	bA311H10.1;FLJ21959;MGC14896;MGC14921;MGC20838;Nrap;UTP22	nucleolar protein 6 [Source:HGNC Symbol;Acc:HGNC:19910]	ENSG00000082438	ENST00000353159;ENST00000379470;ENST00000297990;ENST00000379471;ENST00000464829;ENST00000496319	6	NM_139235;NM_022917	Cluster001
NOLC1	NOLC1	KIAA0035;NOPP130;NOPP140;P130;Srp40	nucleolar and coiled-body phosphoprotein 1 [Source:HGNC Symbol;Acc:HGNC:15608]	ENSG00000198000	ENST00000405356;ENST00000605788;ENST00000464969;ENST00000488254;ENST00000603946;ENST00000461421;ENST00000476468;ENST00000370007;ENST00000477977	9	NM_001284388;NM_004741;NM_001284389	Cluster001
NOP10	NOP10	MGC70651;NOLA3;NOP10P	NOP10 ribonucleoprotein [Source:HGNC Symbol;Acc:HGNC:14378]	ENSG00000117394	ENST00000557912;ENST00000328848	2	NM_018648	Cluster001
NOP14	NOP14	C4orf9;NOL14;RES4-25;UTP2	NOP14 nucleolar protein [Source:HGNC Symbol;Acc:HGNC:16821]	ENSG00000152784	ENST00000507120;ENST00000416614;ENST00000314262;ENST00000502735;ENST00000398071	5	NM_001291978;NM_003703;NM_001291979	Cluster001
NOP16	NOP16	HSPC111;HSPC185;LOC51491	NOP16 nucleolar protein [Source:HGNC Symbol;Acc:HGNC:26934]	ENSG00000197586	ENST00000621444;ENST00000614830;ENST00000616685;ENST00000502663;ENST00000503849;ENST00000504821;ENST00000509257;ENST00000502577;ENST00000510608;ENST00000618911;ENST00000619979	11	NM_001256540;NM_001291305;NM_001291307;NM_016391;NM_001317975;NM_001291308;NM_001256539	Cluster001
NOP2	NOP2	NOL1;NOP120;NSUN1;p120	NOP2 nucleolar protein [Source:HGNC Symbol;Acc:HGNC:7867]	ENSG00000168734	ENST00000537442;ENST00000620535;ENST00000382421;ENST00000545200;ENST00000399466;ENST00000322166;ENST00000541778;ENST00000542015;ENST00000544630;ENST00000617555;ENST00000536506;ENST00000537708;ENST00000542919;ENST00000542944;ENST00000542867;ENST00000400580;ENST00000536124;ENST00000538420;ENST00000545492;ENST00000545915;ENST00000540228;ENST00000538697;ENST00000546053	23	NM_001258309;NM_001258310;NM_006170;NM_001033714;NM_001258308	Cluster001
NOP56	NOP56	NOL5A;SCA36	NOP56 ribonucleoprotein [Source:HGNC Symbol;Acc:HGNC:15911]	ENSG00000170502	ENST00000329276;ENST00000651302;ENST00000494697;ENST00000470143;ENST00000469588;ENST00000445139;ENST00000460258;ENST00000496775;ENST00000480992;ENST00000484998;ENST00000612233;ENST00000467196;ENST00000616692;ENST00000415272;ENST00000492135;ENST00000466447;ENST00000480447;ENST00000490753;ENST00000471023;ENST00000462630;ENST00000467857	21	NM_006392	Cluster001
NOP58	NOP58	HSPC120;NOP5	NOP58 ribonucleoprotein [Source:HGNC Symbol;Acc:HGNC:29926]	ENSG00000136051	ENST00000264279;ENST00000426814;ENST00000488403;ENST00000492740;ENST00000472050;ENST00000467734;ENST00000492688;ENST00000478941;ENST00000433543;ENST00000478508	10	NM_015934	Cluster001
NOXA1	NOXA1	FLJ25475;NY-CO-31;SDCCAG31	NADPH oxidase activator 1 [Source:HGNC Symbol;Acc:HGNC:10668]	ENSG00000127989	ENST00000341349;ENST00000392815	2	NM_006647;NM_001256067;NM_001256068	Cluster001
NPEPL1	NPEPL1	bA261P9.2;FLJ11583	aminopeptidase like 1 [Source:HGNC Symbol;Acc:HGNC:16244]	ENSG00000166225	ENST00000525967;ENST00000525817;ENST00000356091;ENST00000529976;ENST00000527587;ENST00000533788;ENST00000527081;ENST00000525068;ENST00000532531	9	NM_001204872;NM_001204873;NM_024663	Cluster001
NPL	NPL	C1orf13;DHDPS1;NPL1	N-acetylneuraminate pyruvate lyase [Source:HGNC Symbol;Acc:HGNC:16781]	ENSG00000140319	ENST00000488424;ENST00000460690;ENST00000463899;ENST00000367555;ENST00000479721;ENST00000471010;ENST00000367553;ENST00000460179;ENST00000367552;ENST00000258317;ENST00000367554;ENST00000614468	12	NM_001200051;NM_030769;NM_001200056;NM_001200050;NM_001200052	Cluster001
NPM3	NPM3	No Class	nucleophosmin/nucleoplasmin 3 [Source:HGNC Symbol;Acc:HGNC:7931]	ENSG00000111653	ENST00000370110;ENST00000474993;ENST00000462391;ENST00000468544	4	NM_006993	Cluster001
NPRL3	NPRL3	C16orf35;CGTHBA;HS-40;MARE;NPR3;RMD11	NPR3 like, GATOR1 complex subunit [Source:HGNC Symbol;Acc:HGNC:14124]	ENSG00000109079	ENST00000610509;ENST00000622194;ENST00000611875;ENST00000399953;ENST00000621703;ENST00000464069;ENST00000473674;ENST00000483663;ENST00000457916;ENST00000422814;ENST00000468260;ENST00000456528;ENST00000419636	13	NM_001077350;NM_001243247;NM_001243248;NM_001039476;NM_001243249	Cluster001
NQO1	NQO1	DHQU;DIA4;DTD;NMOR1;QR1	NAD(P)H quinone dehydrogenase 1 [Source:HGNC Symbol;Acc:HGNC:2874]	ENSG00000105643	ENST00000561500;ENST00000379047;ENST00000320623;ENST00000379046;ENST00000439109;ENST00000564043;ENST00000569118	7	NM_001025433;NM_000903;NM_001025434;NM_001286137	Cluster001
NRGN	NRGN	RC3	neurogranin [Source:HGNC Symbol;Acc:HGNC:8000]	ENSG00000253816	ENST00000284292;ENST00000412681	2	NM_001126181;NM_006176	Cluster001
NRP1	NRP1	CD304;NRP;VEGF165R	neuropilin 1 [Source:HGNC Symbol;Acc:HGNC:8004]	ENSG00000256618	ENST00000374875;ENST00000265371;ENST00000413802;ENST00000418675;ENST00000466932;ENST00000431894;ENST00000374821;ENST00000374822;ENST00000374823;ENST00000432372;ENST00000455749;ENST00000374867;ENST00000395995;ENST00000374816	14	NM_001024629;NM_001024628;NM_001244973;NM_001244972;NM_003873;NM_001330068	Cluster001
NRROS	NRROS	ELLP3030;GARPL1;LRRC33;MGC50789;UNQ3030	negative regulator of reactive oxygen species [Source:HGNC Symbol;Acc:HGNC:24613]	ENSG00000134375	ENST00000328557;ENST00000461791	2	NM_198565	Cluster001
NSA2	NSA2	FLJ94393;HCLG1;HUSSY-29;TINP1	NSA2 ribosome biogenesis factor [Source:HGNC Symbol;Acc:HGNC:30728]	ENSG00000100280	ENST00000610426;ENST00000514918;ENST00000513356;ENST00000515524;ENST00000296802	5	NM_014886;NM_001271665;NM_001364506	Cluster001
NSDHL	NSDHL	H105e3;SDR31E1;XAP104	NAD(P) dependent steroid dehydrogenase-like [Source:HGNC Symbol;Acc:HGNC:13398]	ENSG00000198612	ENST00000370274;ENST00000432467;ENST00000440023	3	NM_015922;NM_001129765	Cluster001
NSMCE2	NSMCE2	C8orf36;FLJ32440;MMS21;NSE2;ZMIZ7	NSE2 (MMS21) homolog, SMC5-SMC6 complex SUMO ligase [Source:HGNC Symbol;Acc:HGNC:26513]	ENSG00000226752	ENST00000523741;ENST00000519010;ENST00000520866;ENST00000517532;ENST00000287437;ENST00000518013;ENST00000523824;ENST00000522563;ENST00000518146;ENST00000523549;ENST00000519712;ENST00000517315;ENST00000521460	13	NM_001349487;NM_001349486;NM_173685;NM_001349485	Cluster001
NSUN5P1	NSUN5P1	NSUN5B;WBSCR20B	NSUN5 pseudogene 1 [Source:HGNC Symbol;Acc:HGNC:19146]	ENSG00000154040	ENST00000473960;ENST00000393633;ENST00000457988;ENST00000455158;ENST00000421140;ENST00000422386;ENST00000464979;ENST00000428392	8	No Class	Cluster001
NSUN5P2	NSUN5P2	DKFZp434K058;FLJ11626;MGC15057;NOL1R2;NSUN5C;WBSCR20B;WBSCR20C	NSUN5 pseudogene 2 [Source:HGNC Symbol;Acc:HGNC:16609]	ENSG00000178878	ENST00000602348;ENST00000444583;ENST00000485741;ENST00000388955;ENST00000457352	5	No Class	Cluster001
NT5DC2	NT5DC2	FLJ12442	5 -nucleotidase domain containing 2 [Source:HGNC Symbol;Acc:HGNC:25717]	ENSG00000189306	ENST00000463947;ENST00000479024;ENST00000307076;ENST00000422318;ENST00000462261;ENST00000459839;ENST00000492555;ENST00000469616;ENST00000466112;ENST00000478091;ENST00000489316;ENST00000486792;ENST00000471522;ENST00000487779;ENST00000490681	15	NM_022908;NM_001134231	Cluster001
NTPCR	NTPCR	C1orf57;HCR-NTPase;MGC13186;THEP1	nucleoside-triphosphatase, cancer-related [Source:HGNC Symbol;Acc:HGNC:28204]	ENSG00000072506	ENST00000494689;ENST00000490807;ENST00000366628;ENST00000496662;ENST00000366627;ENST00000479125;ENST00000487953;ENST00000490098	8	NM_001329452;NM_032324;NM_001329453	Cluster001
NUBP1	NUBP1	CIAO5;NBP1;NBP35	nucleotide binding protein 1 [Source:HGNC Symbol;Acc:HGNC:8041]	ENSG00000108582	ENST00000574334;ENST00000571790;ENST00000283027;ENST00000574137;ENST00000433392;ENST00000571175;ENST00000574691;ENST00000573663	8	NM_002484;NM_001323595;NM_001323596;NM_001323594;NM_001323597;NM_001278506	Cluster001
NUDT14	NUDT14	UGPP	nudix hydrolase 14 [Source:HGNC Symbol;Acc:HGNC:20141]	ENSG00000079134	ENST00000550912;ENST00000392568;ENST00000551024;ENST00000550002;ENST00000339418;ENST00000546553	6	NM_177533;NM_001318380	Cluster001
NUDT15	NUDT15	FLJ10956;MTH2	nudix hydrolase 15 [Source:HGNC Symbol;Acc:HGNC:23063]	ENSG00000244050	ENST00000258662	1	NM_018283	Cluster001
NUDT19	NUDT19	RP2	nudix hydrolase 19 [Source:HGNC Symbol;Acc:HGNC:32036]	ENSG00000279381	ENST00000397061	1	NM_001105570	Cluster001
NUDT3	NUDT3	DIPP	nudix hydrolase 3 [Source:HGNC Symbol;Acc:HGNC:8050]	ENSG00000168807	ENST00000607016	1	NM_006703	Cluster001
NUDT5	NUDT5	hYSAH1;YSA1H	nudix hydrolase 5 [Source:HGNC Symbol;Acc:HGNC:8052]	ENSG00000154719	ENST00000491614;ENST00000378937;ENST00000378952;ENST00000476462;ENST00000378940;ENST00000378927;ENST00000498825;ENST00000444732;ENST00000537776	9	NM_001321647;NM_014142;NM_001321648	Cluster001
NUDT8	NUDT8	FLJ41567	nudix hydrolase 8 [Source:HGNC Symbol;Acc:HGNC:8055]	ENSG00000282834	ENST00000301490;ENST00000376693;ENST00000534054	3	NM_181843;NM_001243750	Cluster001
NUFIP1	NUFIP1	NUFIP;Rsa1	nuclear FMR1 interacting protein 1 [Source:HGNC Symbol;Acc:HGNC:8057]	ENSG00000085999	ENST00000379161	1	NM_012345	Cluster001
NUP133	NUP133	FLJ10814	nucleoporin 133 [Source:HGNC Symbol;Acc:HGNC:18016]	ENSG00000088538	ENST00000261396;ENST00000490352;ENST00000485119;ENST00000366678	4	NM_018230	Cluster001
NUP155	NUP155	KIAA0791;N155	nucleoporin 155 [Source:HGNC Symbol;Acc:HGNC:8063]	ENSG00000163827	ENST00000231498;ENST00000508182;ENST00000502533;ENST00000381843;ENST00000513532;ENST00000515054;ENST00000507233;ENST00000507675	8	NM_153485;NM_004298;NM_001278312	Cluster001
NUP210	NUP210	FLJ22389;GP210;KIAA0906;POM210	nucleoporin 210 [Source:HGNC Symbol;Acc:HGNC:30052]	ENSG00000102038	ENST00000254508;ENST00000485755;ENST00000479519;ENST00000420141	4	NM_024923	Cluster001
NUP35	NUP35	MP44	nucleoporin 35 [Source:HGNC Symbol;Acc:HGNC:29797]	ENSG00000138604	ENST00000442895;ENST00000446612;ENST00000409798;ENST00000472844;ENST00000455063;ENST00000295119;ENST00000497330;ENST00000374930;ENST00000479162;ENST00000452137	10	NM_001287584;NM_001287585;NM_138285	Cluster001
NUP88	NUP88	MGC8530	nucleoporin 88 [Source:HGNC Symbol;Acc:HGNC:8067]	ENSG00000111729	ENST00000573169;ENST00000576708;ENST00000573584;ENST00000225696;ENST00000574855;ENST00000574087;ENST00000576862;ENST00000575976;ENST00000574867;ENST00000570937;ENST00000572809;ENST00000572290;ENST00000572019	13	NM_002532;NM_001320653	Cluster001
NUTF2	NUTF2	NTF2;PP15	nuclear transport factor 2 [Source:HGNC Symbol;Acc:HGNC:13722]	ENSG00000185728	ENST00000219169;ENST00000568390;ENST00000568233;ENST00000567105;ENST00000569436;ENST00000568396;ENST00000570026;ENST00000587481	8	NM_001322039;NM_001322038;NM_005796;NM_001322040;NM_001322041	Cluster001
OBSCN	OBSCN	ARHGEF30;KIAA1556;KIAA1639;UNC89	obscurin, cytoskeletal calmodulin and titin-interacting RhoGEF [Source:HGNC Symbol;Acc:HGNC:15719]	ENSG00000267809	ENST00000570156;ENST00000680850;ENST00000284548;ENST00000422127;ENST00000366704;ENST00000662438;ENST00000636476;ENST00000668066;ENST00000493977;ENST00000663720;ENST00000659732;ENST00000366706;ENST00000668943;ENST00000483539;ENST00000494839;ENST00000668629;ENST00000602685;ENST00000602832;ENST00000660857;ENST00000664957;ENST00000664561;ENST00000660606;ENST00000474237;ENST00000664353;ENST00000669688…	28	NM_001271223;NM_001386125;NM_052843;NM_001098623	Cluster001
OGG1	OGG1	HMMH;HOGG1;MUTM;OGH1	8-oxoguanine DNA glycosylase [Source:HGNC Symbol;Acc:HGNC:8125]	ENSG00000153443	ENST00000302003;ENST00000344629;ENST00000349503;ENST00000302036;ENST00000339511;ENST00000436092;ENST00000449570;ENST00000302008;ENST00000425665;ENST00000383826;ENST00000441094;ENST00000429146;ENST00000432857;ENST00000426518;ENST00000352937;ENST00000383825;ENST00000416333;ENST00000602976	18	NM_016820;NM_002542;NM_001354649;NM_016826;NM_016821;NM_001354650;NM_016819;NM_001354648;NM_016829;NM_016828;NM_001354651;NM_001354652;NM_016827	Cluster001
OPLAH	OPLAH	5-Opase;OPLA	5-oxoprolinase, ATP-hydrolysing [Source:HGNC Symbol;Acc:HGNC:8149]	ENSG00000170899	ENST00000618853;ENST00000527993;ENST00000531027;ENST00000567871	4	NM_017570	Cluster001
OPRM1	OPRM1	MOR1	opioid receptor mu 1 [Source:HGNC Symbol;Acc:HGNC:8156]	ENSG00000198482	ENST00000520282;ENST00000434900;ENST00000520708;ENST00000518759;ENST00000330432;ENST00000428397;ENST00000523520;ENST00000452687;ENST00000522739;ENST00000524150;ENST00000229768;ENST00000419506;ENST00000524163;ENST00000519083;ENST00000414028;ENST00000435918;ENST00000337049;ENST00000519613;ENST00000522555;ENST00000522236;ENST00000522382;ENST00000521106;ENST00000360422	23	NM_001145279;NM_001285524;NM_001145280;NM_001285527;NM_001145281;NM_001285522;NM_000914;NM_001008504;NM_001145282;NM_001008505;NM_001145286;NM_001145285;NM_001145284;NM_001145283;NM_001008503;NM_001285526;NM_001145287;NM_001285523;NM_001285528	Cluster001
OSBPL11	OSBPL11	FLJ13012;FLJ13164;ORP-11;ORP11	oxysterol binding protein like 11 [Source:HGNC Symbol;Acc:HGNC:16397]	ENSG00000135605	ENST00000296220	1	NM_022776	Cluster001
OSGEP	OSGEP	GCPL1;KAE1;OSGEP1;PRSMG1;TCS3	O-sialoglycoprotein endopeptidase [Source:HGNC Symbol;Acc:HGNC:18028]	ENSG00000104129	ENST00000206542;ENST00000555656;ENST00000556124;ENST00000553292;ENST00000554249;ENST00000555223;ENST00000555785;ENST00000554915;ENST00000553640;ENST00000554699;ENST00000556439;ENST00000556252	12	NM_017807	Cluster001
OTOA	OTOA	CT108;DFNB22	otoancorin [Source:HGNC Symbol;Acc:HGNC:16378]	ENSG00000258615	ENST00000646100;ENST00000647277;ENST00000286149;ENST00000388958;ENST00000388956;ENST00000388957;ENST00000569064;ENST00000563871;ENST00000563506	9	NM_144672;NM_001161683;NM_170664	Cluster001
OTUD6B	OTUD6B	CGI-77;DUBA5	OTU deubiquitinase 6B [Source:HGNC Symbol;Acc:HGNC:24281]	ENSG00000227666	ENST00000285420;ENST00000522894;ENST00000524027;ENST00000404789;ENST00000617869;ENST00000615618	6	NM_016023;NM_001286745	Cluster001
OTULINL	OTULINL	FAM105A;FLJ11127;NET20	OTU deubiquitinase with linear linkage specificity like [Source:HGNC Symbol;Acc:HGNC:25629]	ENSG00000163577	ENST00000274217;ENST00000513825;ENST00000506258	3	NM_019018	Cluster001
OXNAD1	OXNAD1	MGC15763	oxidoreductase NAD binding domain containing 1 [Source:HGNC Symbol;Acc:HGNC:25128]	ENSG00000090470	ENST00000285083;ENST00000605932;ENST00000442255;ENST00000435829;ENST00000486267;ENST00000452581;ENST00000606098;ENST00000607329;ENST00000627468	9	NM_001352977;NM_001352980;NM_138381;NM_001352982;NM_001352983;NM_001352978;NM_001352981;NM_001330671;NM_001330670	Cluster001
P2RX1	P2RX1	P2X1	purinergic receptor P2X 1 [Source:HGNC Symbol;Acc:HGNC:8533]	ENSG00000076382	ENST00000572418;ENST00000225538;ENST00000576764;ENST00000571637	4	NM_002558	Cluster001
P2RY1	P2RY1	P2Y1;SARCC	purinergic receptor P2Y1 [Source:HGNC Symbol;Acc:HGNC:8539]	ENSG00000145736	ENST00000305097	1	NM_002563	Cluster001
P2RY11	P2RY11	P2Y11	purinergic receptor P2Y11 [Source:HGNC Symbol;Acc:HGNC:8540]	ENSG00000104886	ENST00000321826;ENST00000471843	2	NM_002566	Cluster001
P4HTM	P4HTM	EGLN4;FLJ20262;HIFPH4;P4H-TM;PH-4;PH4;PHD4	prolyl 4-hydroxylase, transmembrane [Source:HGNC Symbol;Acc:HGNC:28858]	ENSG00000142686	ENST00000343546;ENST00000472301;ENST00000484115;ENST00000383729;ENST00000609406;ENST00000475629;ENST00000444213;ENST00000468374;ENST00000486817;ENST00000485210;ENST00000491739;ENST00000472796	12	NM_177938;NM_177939	Cluster001
PA2G4	PA2G4	No Class	proliferation-associated 2G4 [Source:HGNC Symbol;Acc:HGNC:8550]	ENSG00000140307	ENST00000552766;ENST00000303305;ENST00000553057;ENST00000551061;ENST00000550166;ENST00000552528;ENST00000552266	7	NM_006191	Cluster001
PACS2	PACS2	KIAA0602;PACS1L	phosphofurin acidic cluster sorting protein 2 [Source:HGNC Symbol;Acc:HGNC:23794]	ENSG00000132912	ENST00000430725;ENST00000325438;ENST00000447393;ENST00000547217;ENST00000548265;ENST00000546915;ENST00000552138;ENST00000551692;ENST00000547903;ENST00000551743;ENST00000549030;ENST00000548796;ENST00000551801;ENST00000550790	14	NM_001243127;NM_015197;NM_001100913	Cluster001
PACSIN2	PACSIN2	SDPII	protein kinase C and casein kinase substrate in neurons 2 [Source:HGNC Symbol;Acc:HGNC:8571]	ENSG00000167081	ENST00000507586;ENST00000263246;ENST00000407585;ENST00000403744;ENST00000402229;ENST00000634914;ENST00000453643;ENST00000418133;ENST00000422336;ENST00000445706;ENST00000453079;ENST00000337959	12	NM_001184970;NM_001349969;NM_001349968;NM_001184971;NM_001349972;NM_001349973;NM_001349974;NM_001349971;NM_007229;NM_001349970	Cluster001
PAFAH1B3	PAFAH1B3	No Class	platelet activating factor acetylhydrolase 1b catalytic subunit 3 [Source:HGNC Symbol;Acc:HGNC:8576]	ENSG00000164134	ENST00000262890;ENST00000538771;ENST00000594989;ENST00000595530;ENST00000596265;ENST00000597333;ENST00000601865;ENST00000599778	8	NM_001145939;NM_002573;NM_001145940	Cluster001
PAICS	PAICS	ADE2H1;AIRC;PAIS	phosphoribosylaminoimidazole carboxylase and phosphoribosylaminoimidazolesuccinocarboxamide synthase [Source:HGNC Symbol;Acc:HGNC:8587]	ENSG00000087206	ENST00000514888;ENST00000505164;ENST00000504188;ENST00000510584;ENST00000399688;ENST00000512576;ENST00000508554;ENST00000264221	8	NM_001079525;NM_001079524;NM_006452	Cluster001
PAK1	PAK1	No Class	p21 (RAC1) activated kinase 1 [Source:HGNC Symbol;Acc:HGNC:8590]	ENSG00000198189	ENST00000356341;ENST00000530617;ENST00000278568;ENST00000528203;ENST00000527457;ENST00000525542;ENST00000533285;ENST00000527535;ENST00000532991;ENST00000532711;ENST00000530358;ENST00000526103;ENST00000533468;ENST00000533568;ENST00000526910;ENST00000529248;ENST00000524847;ENST00000528592;ENST00000528633;ENST00000526968	20	NM_001376273;NM_001376301;NM_001376290;NM_002576;NM_001376281;NM_001376283;NM_001376276;NM_001376280;NM_001376284;NM_001376282;NM_001376277;NM_001376293;NM_001376278;NM_001376303;NM_001376295;NM_001376291;NM_001376292;NM_001376274;NM_001376272;NM_001376279;NM_001376275;NM_001376294;NM_001376286;NM_001376287;NM_001376285;NM_001376288;NM_001376268;NM_001128620;NM_001376270;NM_001376289;NM_001376269…	Cluster001
PAK1IP1	PAK1IP1	bA421M1.5;FLJ20624;hPIP1;MAK11;PIP1;WDR84	PAK1 interacting protein 1 [Source:HGNC Symbol;Acc:HGNC:20882]	ENSG00000274286	ENST00000379568	1	NM_017906	Cluster001
PAPSS1	PAPSS1	ATPSK1;PAPSS	3 -phosphoadenosine 5 -phosphosulfate synthase 1 [Source:HGNC Symbol;Acc:HGNC:8603]	ENSG00000100997	ENST00000514815;ENST00000265174;ENST00000511304;ENST00000502431;ENST00000514489;ENST00000506544;ENST00000512641;ENST00000504987	8	NM_005443	Cluster001
PAQR4	PAQR4	FLJ30002	progestin and adipoQ receptor family member 4 [Source:HGNC Symbol;Acc:HGNC:26386]	ENSG00000072134	ENST00000293978;ENST00000576565;ENST00000318782;ENST00000572687;ENST00000574988	5	NM_001284511;NM_001284513;NM_152341;NM_001324118;NM_001284512	Cluster001
PARK7	PARK7	DJ-1;DJ1;GATD2	Parkinsonism associated deglycase [Source:HGNC Symbol;Acc:HGNC:16369]	ENSG00000134287	ENST00000493373;ENST00000460192;ENST00000338639;ENST00000493678;ENST00000377493;ENST00000465354;ENST00000377491;ENST00000377488;ENST00000497113;ENST00000469225	10	NM_007262;NM_001123377	Cluster001
PARP1	PARP1	ADPRT;ARTD1;PARP;PPOL	poly(ADP-ribose) polymerase 1 [Source:HGNC Symbol;Acc:HGNC:270]	ENSG00000137880	ENST00000677189;ENST00000677985;ENST00000678288;ENST00000678226;ENST00000676481;ENST00000366794;ENST00000678560;ENST00000677884;ENST00000677203;ENST00000676565;ENST00000678144;ENST00000677091;ENST00000678781;ENST00000676685;ENST00000679276;ENST00000498787;ENST00000676709;ENST00000490921;ENST00000463968;ENST00000491816;ENST00000468608;ENST00000677374;ENST00000677815;ENST00000469663;ENST00000366792…	26	NM_001618	Cluster001
PARVB	PARVB	CGI-56	parvin beta [Source:HGNC Symbol;Acc:HGNC:14653]	ENSG00000214253	ENST00000406477;ENST00000338758;ENST00000402876;ENST00000444029;ENST00000404989;ENST00000477795;ENST00000495824;ENST00000484345;ENST00000477438;ENST00000619710	10	NM_001003828;NM_013327;NM_001243385;NM_001243386	Cluster001
PARVG	PARVG	No Class	parvin gamma [Source:HGNC Symbol;Acc:HGNC:14654]	ENSG00000163932	ENST00000453888;ENST00000444313;ENST00000416291;ENST00000475485;ENST00000417767;ENST00000356909;ENST00000471836;ENST00000466375;ENST00000468564;ENST00000472551;ENST00000422871;ENST00000415224	12	NM_022141;NM_001137605	Cluster001
PCBP1	PCBP1	hnRNP-E1;hnRNP-X;HNRPE1;HNRPX	poly(rC) binding protein 1 [Source:HGNC Symbol;Acc:HGNC:8647]	ENSG00000187231	ENST00000303577	1	NM_006196	Cluster001
PCCA	PCCA	No Class	propionyl-CoA carboxylase subunit alpha [Source:HGNC Symbol;Acc:HGNC:8653]	ENSG00000115649	ENST00000376285;ENST00000647303;ENST00000637358;ENST00000636420;ENST00000636366;ENST00000636475;ENST00000637657;ENST00000485946;ENST00000424527;ENST00000443601;ENST00000458283;ENST00000413170;ENST00000621936;ENST00000428969;ENST00000376286;ENST00000376279	16	NM_000282;NM_001352605;NM_001352606;NM_001127692;NM_001352607;NM_001352608;NM_001178004;NM_001352610;NM_001352611;NM_001352612;NM_001352609	Cluster001
PCCB	PCCB	No Class	propionyl-CoA carboxylase subunit beta [Source:HGNC Symbol;Acc:HGNC:8654]	ENSG00000147419	ENST00000251654;ENST00000490504;ENST00000483687;ENST00000468777;ENST00000462637;ENST00000466072;ENST00000484181;ENST00000482086;ENST00000471595;ENST00000469217;ENST00000465423;ENST00000478469;ENST00000474833;ENST00000462542;ENST00000494742;ENST00000459873;ENST00000475214;ENST00000465176;ENST00000473073	19	NM_000532;NM_001178014	Cluster001
PCK2	PCK2	PEPCK;PEPCK2	phosphoenolpyruvate carboxykinase 2, mitochondrial [Source:HGNC Symbol;Acc:HGNC:8725]	ENSG00000185722	ENST00000559250;ENST00000560736;ENST00000396973;ENST00000559837;ENST00000560106;ENST00000545054;ENST00000561050;ENST00000561286;ENST00000216780;ENST00000558674;ENST00000560657;ENST00000559584;ENST00000558096;ENST00000559503;ENST00000559171;ENST00000557969	16	NM_001018073;NM_001308054;NM_001291556;NM_004563	Cluster001
PCM1	PCM1	PTC4	pericentriolar material 1 [Source:HGNC Symbol;Acc:HGNC:8727]	ENSG00000106263	ENST00000325083;ENST00000518930;ENST00000517545;ENST00000517730;ENST00000518537;ENST00000518936;ENST00000523055;ENST00000519253;ENST00000524226;ENST00000518985;ENST00000517836;ENST00000518762;ENST00000524356;ENST00000523540;ENST00000522275;ENST00000522998;ENST00000522777;ENST00000521338;ENST00000519802;ENST00000518877;ENST00000524203;ENST00000523896	22	NM_001352650;NM_001352653;NM_001352645;NM_001352636;NM_001352632;NM_001352637;NM_001352640;NM_001352634;NM_006197;NM_001352639;NM_001352644;NM_001352651;NM_001352652;NM_001352660;NM_001352659;NM_001352633;NM_001352635;NM_001352648;NM_001352649;NM_001315507;NM_001352641;NM_001352646;NM_001352638;NM_001352647;NM_001352642;NM_001315508;NM_001352657;NM_001352656;NM_001352655;NM_001352643;NM_001352658…	Cluster001
PCNT	PCNT	KEN;KIAA0402;PCN;PCNT2;PCNTB;SCKL4	pericentrin [Source:HGNC Symbol;Acc:HGNC:16068]	ENSG00000072736	ENST00000359568;ENST00000490468;ENST00000480896;ENST00000466474;ENST00000483844;ENST00000482575;ENST00000418394;ENST00000465356	8	NM_006031;NM_001315529	Cluster001
PCSK6	PCSK6	PACE4;SPC4	proprotein convertase subtilisin/kexin type 6 [Source:HGNC Symbol;Acc:HGNC:8569]	ENSG00000237296	ENST00000676598;ENST00000677364;ENST00000558864;ENST00000558951;ENST00000677962;ENST00000398185;ENST00000559499;ENST00000611716;ENST00000618548;ENST00000677528;ENST00000679007;ENST00000557794;ENST00000632686;ENST00000558433;ENST00000559430;ENST00000560785;ENST00000619160;ENST00000622483;ENST00000559605;ENST00000560902;ENST00000611967;ENST00000615296;ENST00000676494;ENST00000559417;ENST00000331826…	29	NM_001291309;NM_002570;NM_138319;NM_138324;NM_138323;NM_138322;NM_138325	Cluster001
PCYOX1L	PCYOX1L	MGC3265	prenylcysteine oxidase 1 like [Source:HGNC Symbol;Acc:HGNC:28477]	ENSG00000123575	ENST00000274569;ENST00000510990;ENST00000511945;ENST00000505669;ENST00000503240;ENST00000514349;ENST00000507621	7	NM_001301054;NM_001301057;NM_024028	Cluster001
PCYT2	PCYT2	ET	phosphate cytidylyltransferase 2, ethanolamine [Source:HGNC Symbol;Acc:HGNC:8756]	ENSG00000165752	ENST00000538936;ENST00000331285;ENST00000538721;ENST00000571105;ENST00000570391;ENST00000574343;ENST00000572995;ENST00000570388;ENST00000572924;ENST00000576343;ENST00000571944;ENST00000573636;ENST00000574155;ENST00000573401;ENST00000571581;ENST00000573927;ENST00000572473;ENST00000572157	18	NM_002861;NM_001282203;NM_001256434;NM_001184917;NM_001330518;NM_001282204;NM_001256435;NM_001256433	Cluster001
PDCD11	PDCD11	ALG-4;KIAA0185;NFBP;RRP5	programmed cell death 11 [Source:HGNC Symbol;Acc:HGNC:13408]	ENSG00000138449	ENST00000649849;ENST00000369797;ENST00000493610;ENST00000471061;ENST00000648051;ENST00000466959;ENST00000478543	7	NM_014976	Cluster001
PDCD6	PDCD6	ALG-2;PEF1B	programmed cell death 6 [Source:HGNC Symbol;Acc:HGNC:8765]	ENSG00000105568	ENST00000614778;ENST00000618970;ENST00000628729;ENST00000515587;ENST00000513582;ENST00000264933;ENST00000505221;ENST00000509581;ENST00000507528;ENST00000505526;ENST00000507473;ENST00000511482;ENST00000512466	13	NM_001267558;NM_001267557;NM_013232;NM_001267559;NM_001267556	Cluster001
PDCL3	PDCL3	VIAF1	phosducin like 3 [Source:HGNC Symbol;Acc:HGNC:28860]	ENSG00000185721	ENST00000264254;ENST00000416255;ENST00000450127	3	NM_024065	Cluster001
PDE1B	PDE1B	PDES1B	phosphodiesterase 1B [Source:HGNC Symbol;Acc:HGNC:8775]	ENSG00000284648	ENST00000243052;ENST00000611899;ENST00000548855;ENST00000550285;ENST00000538346;ENST00000394277;ENST00000550620;ENST00000542335;ENST00000552774	9	NM_000924;NM_001288768;NM_001288769;NM_001315534;NM_001315535;NM_001165975	Cluster001
PDE3B	PDE3B	HcGIP1	phosphodiesterase 3B [Source:HGNC Symbol;Acc:HGNC:8779]	ENSG00000114745	ENST00000282096;ENST00000455098;ENST00000534317;ENST00000532740;ENST00000525439	5	NM_001363570;NM_000922;NM_001363569	Cluster001
PDF	PDF	No Class	peptide deformylase, mitochondrial [Source:HGNC Symbol;Acc:HGNC:30012]	ENSG00000161944	ENST00000288022	1	NM_022341	Cluster001
PDHA1	PDHA1	PDHA	pyruvate dehydrogenase E1 subunit alpha 1 [Source:HGNC Symbol;Acc:HGNC:8806]	ENSG00000155097	ENST00000423505;ENST00000417819;ENST00000422285;ENST00000492364;ENST00000355808;ENST00000379805;ENST00000479146;ENST00000481733;ENST00000379804;ENST00000478795;ENST00000540249;ENST00000545074;ENST00000379806	13	NM_000284;NM_001173456;NM_001173455;NM_001173454	Cluster001
PDHB	PDHB	PDHE1B	pyruvate dehydrogenase E1 subunit beta [Source:HGNC Symbol;Acc:HGNC:8808]	ENSG00000065615	ENST00000302746;ENST00000383714;ENST00000469364;ENST00000485460;ENST00000479945;ENST00000474765;ENST00000461692;ENST00000480626;ENST00000482894;ENST00000469827	10	NM_000925;NM_001315536;NM_001173468	Cluster001
PDK2	PDK2	PDHK2	pyruvate dehydrogenase kinase 2 [Source:HGNC Symbol;Acc:HGNC:8810]	ENSG00000188002	ENST00000007708;ENST00000508030;ENST00000503176;ENST00000503614;ENST00000508960;ENST00000505897;ENST00000505440;ENST00000511026;ENST00000512238;ENST00000515040;ENST00000510219;ENST00000506242;ENST00000503076;ENST00000512204;ENST00000506647;ENST00000614357	16	NM_001199898;NM_002611;NM_001199900;NM_001199899	Cluster001
PDK4	PDK4	No Class	pyruvate dehydrogenase kinase 4 [Source:HGNC Symbol;Acc:HGNC:8812]	ENSG00000165672	ENST00000005178;ENST00000473796;ENST00000468445;ENST00000498190;ENST00000473301	5	NM_002612	Cluster001
PDLIM2	PDLIM2	No Class	PDZ and LIM domain 2 [Source:HGNC Symbol;Acc:HGNC:13992]	ENSG00000180628	ENST00000456545;ENST00000308354;ENST00000452226;ENST00000397760;ENST00000397761;ENST00000616289;ENST00000436754;ENST00000426493;ENST00000429812;ENST00000409141;ENST00000265810;ENST00000409417;ENST00000416159;ENST00000448520;ENST00000491330;ENST00000622226;ENST00000464275;ENST00000614502;ENST00000443561;ENST00000339162;ENST00000622702	21	NM_021630;NM_198042;NM_176871;NM_001368120	Cluster001
PDXK	PDXK	C21orf124;C21orf97;FLJ21324;FLJ31940;MGC15873;PKH;PNK;PRED79	pyridoxal kinase [Source:HGNC Symbol;Acc:HGNC:8819]	ENSG00000108179	ENST00000398081;ENST00000468090;ENST00000291565;ENST00000398085;ENST00000476084;ENST00000470029;ENST00000438837;ENST00000498040;ENST00000327574;ENST00000472777;ENST00000476313;ENST00000481512;ENST00000621478;ENST00000490666;ENST00000467908;ENST00000343528;ENST00000398078;ENST00000468392;ENST00000461123	19	NM_003681;NM_001331030	Cluster001
PDXP	PDXP	CIN;dJ37E16.5;FLJ32703	pyridoxal phosphatase [Source:HGNC Symbol;Acc:HGNC:30259]	ENSG00000171448	ENST00000215904;ENST00000403251	2	NM_020315	Cluster001
PDZD11	PDZD11	PDZK11	PDZ domain containing 11 [Source:HGNC Symbol;Acc:HGNC:28034]	ENSG00000171763	ENST00000239666;ENST00000374454;ENST00000473667;ENST00000486461	4	NM_001370178;NM_016484;NM_001370176;NM_001370174;NM_001370175;NM_001370177	Cluster001
PEBP1	PEBP1	HCNP;PBP;PEBP;RKIP	phosphatidylethanolamine binding protein 1 [Source:HGNC Symbol;Acc:HGNC:8630]	ENSG00000132963	ENST00000261313;ENST00000542939	2	NM_002567	Cluster001
PEMT	PEMT	PEMPT;PEMT2	phosphatidylethanolamine N-methyltransferase [Source:HGNC Symbol;Acc:HGNC:8830]	ENSG00000182158	ENST00000582268;ENST00000484838;ENST00000490392;ENST00000395782;ENST00000395783;ENST00000435340;ENST00000255389;ENST00000395781;ENST00000477595;ENST00000580147;ENST00000421096;ENST00000472446;ENST00000461404	13	NM_148173;NM_007169;NM_001267551;NM_148172;NM_001267552	Cluster001
PEPD	PEPD	No Class	peptidase D [Source:HGNC Symbol;Acc:HGNC:8840]	ENSG00000115758	ENST00000593085;ENST00000244137;ENST00000588328;ENST00000591968;ENST00000397032;ENST00000436370;ENST00000651901;ENST00000590731;ENST00000609145;ENST00000588719;ENST00000651646;ENST00000590755;ENST00000590408;ENST00000593163	14	NM_000285;NM_001166056;NM_001166057	Cluster001
PES1	PES1	NOP7;PES	pescadillo ribosomal biogenesis factor 1 [Source:HGNC Symbol;Acc:HGNC:8848]	ENSG00000039523	ENST00000354694;ENST00000402281;ENST00000441668;ENST00000405677;ENST00000488719;ENST00000402284;ENST00000335214;ENST00000406208;ENST00000477762;ENST00000433575;ENST00000466614;ENST00000467368;ENST00000492986	13	NM_014303;NM_001282327;NM_001282328;NM_001243225	Cluster001
PEX10	PEX10	RNF69	peroxisomal biogenesis factor 10 [Source:HGNC Symbol;Acc:HGNC:8851]	ENSG00000042317	ENST00000288774;ENST00000447513;ENST00000650293;ENST00000507596;ENST00000510434;ENST00000508384;ENST00000515760;ENST00000502666;ENST00000514502	9	NM_001374426;NM_001374425;NM_153818;NM_001374427;NM_002617	Cluster001
PEX19	PEX19	D1S2223E;HK33;PMP1;PMPI;PXF;PXMP1	peroxisomal biogenesis factor 19 [Source:HGNC Symbol;Acc:HGNC:9713]	ENSG00000120705	ENST00000368072;ENST00000472750;ENST00000467711;ENST00000532508;ENST00000495624;ENST00000462644;ENST00000532643;ENST00000392220;ENST00000532516;ENST00000533699;ENST00000533104;ENST00000524939	12	NM_002857;NM_001193644	Cluster001
PFAS	PFAS	FGARAT;GATD8;KIAA0361;PURL	phosphoribosylformylglycinamidine synthase [Source:HGNC Symbol;Acc:HGNC:8863]	ENSG00000117480	ENST00000585183;ENST00000584044;ENST00000580356;ENST00000314666;ENST00000581242;ENST00000625942;ENST00000585319;ENST00000583059;ENST00000581288;ENST00000578979;ENST00000546020;ENST00000580251	12	NM_012393	Cluster001
PFDN6	PFDN6	H2-KE2;HKE2;KE-2;PFD6	prefoldin subunit 6 [Source:HGNC Symbol;Acc:HGNC:4926]	ENSG00000206562	ENST00000395131;ENST00000374606;ENST00000395134;ENST00000374610;ENST00000491382;ENST00000463584;ENST00000374607	7	NM_001185181;NM_001265596;NM_014260;NM_001265595	Cluster001
PFKFB2	PFKFB2	No Class	6-phosphofructo-2-kinase/fructose-2,6-biphosphatase 2 [Source:HGNC Symbol;Acc:HGNC:8873]	ENSG00000235378	ENST00000545806;ENST00000615360;ENST00000618513;ENST00000411990;ENST00000367080;ENST00000464777;ENST00000468857;ENST00000367079;ENST00000473310;ENST00000483688	10	NM_006212;NM_001018053	Cluster001
PGAM5	PGAM5	BXLBv68;MGC5352	PGAM family member 5, mitochondrial serine/threonine protein phosphatase [Source:HGNC Symbol;Acc:HGNC:28763]	ENSG00000020256	ENST00000317555;ENST00000498926;ENST00000543955;ENST00000454808	4	NM_138575;NM_001170543;NM_001170544	Cluster001
PGBD5	PGBD5	DKFZp761A0620;FLJ11413	piggyBac transposable element derived 5 [Source:HGNC Symbol;Acc:HGNC:19405]	ENSG00000033011	ENST00000391860;ENST00000525115;ENST00000530424	3	NM_001258311	Cluster001
PGM2	PGM2	FLJ10983	phosphoglucomutase 2 [Source:HGNC Symbol;Acc:HGNC:8906]	ENSG00000102054	ENST00000381967;ENST00000515668;ENST00000505986;ENST00000512556;ENST00000510084;ENST00000625312	6	NM_018290	Cluster001
PGP	PGP	No Class	phosphoglycolate phosphatase [Source:HGNC Symbol;Acc:HGNC:8909]	ENSG00000183604	ENST00000333503;ENST00000562001	2	NM_001042371	Cluster001
PGRMC1	PGRMC1	HPR6.6	progesterone receptor membrane component 1 [Source:HGNC Symbol;Acc:HGNC:16090]	ENSG00000143815	ENST00000217971;ENST00000535419	2	NM_006667;NM_001282621	Cluster001
PGRMC2	PGRMC2	DG6;PMBP	progesterone receptor membrane component 2 [Source:HGNC Symbol;Acc:HGNC:16089]	ENSG00000124635	ENST00000296425;ENST00000520121;ENST00000394276;ENST00000512483;ENST00000503872;ENST00000503588;ENST00000509070;ENST00000613358	8	NM_006320	Cluster001
PHB	PHB	PHB1	prohibitin [Source:HGNC Symbol;Acc:HGNC:8912]	ENSG00000119048	ENST00000511832;ENST00000300408;ENST00000446735;ENST00000419140;ENST00000617874;ENST00000504124;ENST00000614445;ENST00000508009;ENST00000512041;ENST00000511933;ENST00000434917;ENST00000393345;ENST00000506273;ENST00000507748;ENST00000513412	15	NM_001281497;NM_002634;NM_001281496;NM_001281715	Cluster001
PHB2	PHB2	Bap37;BCAP37;p22;REA	prohibitin 2 [Source:HGNC Symbol;Acc:HGNC:30306]	ENSG00000185507	ENST00000537646;ENST00000678829;ENST00000535923;ENST00000440277;ENST00000677354;ENST00000543465;ENST00000399433;ENST00000676496;ENST00000546111;ENST00000542912;ENST00000545555;ENST00000678000;ENST00000678983;ENST00000676893;ENST00000536316;ENST00000545167;ENST00000544888;ENST00000544134;ENST00000546217;ENST00000542294	20	NM_001144831;NM_001267700	Cluster001
PHETA1	PHETA1	FAM109A;FLJ32356;IPIP27A;SES1	PH domain containing endocytic trafficking adaptor 1 [Source:HGNC Symbol;Acc:HGNC:26509]	ENSG00000046647	ENST00000361483;ENST00000547838;ENST00000548163;ENST00000547710;ENST00000549321	5	NM_001177996;NM_001177997;NM_144671	Cluster001
PHF10	PHF10	BAF45a;FLJ10975;XAP135	PHD finger protein 10 [Source:HGNC Symbol;Acc:HGNC:18250]	ENSG00000164830	ENST00000366780;ENST00000339209;ENST00000480008;ENST00000464779;ENST00000612128;ENST00000621772	6	NM_133325;NM_018288	Cluster001
PHKA2	PHKA2	PHK;PYK	phosphorylase kinase regulatory subunit alpha 2 [Source:HGNC Symbol;Acc:HGNC:8926]	ENSG00000237441	ENST00000379942;ENST00000481718;ENST00000469485;ENST00000473597;ENST00000473739;ENST00000469645;ENST00000486231;ENST00000464455	8	NM_000292	Cluster001
PHTF2	PHTF2	DKFZp434D166	putative homeodomain transcription factor 2 [Source:HGNC Symbol;Acc:HGNC:13411]	ENSG00000133103	ENST00000416283;ENST00000422959;ENST00000307305;ENST00000424760;ENST00000415251;ENST00000275575;ENST00000450574;ENST00000248550;ENST00000454592;ENST00000479515;ENST00000468351;ENST00000470215	12	NM_001127357;NM_001127358;NM_001366084;NM_001366086;NM_001366087;NM_020432;NM_001366082;NM_001366085;NM_001366083;NM_001366088;NM_001127360;NM_001366081;NM_001127359;NM_001366089	Cluster001
PI4K2A	PI4K2A	DKFZP761G1923;PI4KII;PIK42A	phosphatidylinositol 4-kinase type 2 alpha [Source:HGNC Symbol;Acc:HGNC:30031]	ENSG00000235043	ENST00000370631	1	NM_018425	Cluster001
PI4KA	PI4KA	PI4K-ALPHA;pi4K230;PIK4CA	phosphatidylinositol 4-kinase alpha [Source:HGNC Symbol;Acc:HGNC:8983]	ENSG00000005810	ENST00000255882;ENST00000492581;ENST00000477245;ENST00000466772;ENST00000399213;ENST00000482030;ENST00000466394;ENST00000489966;ENST00000485123;ENST00000462210;ENST00000477368;ENST00000494113;ENST00000475414;ENST00000466162;ENST00000484220;ENST00000485963;ENST00000485950;ENST00000449120	18	NM_001362863;NM_001362862;NM_058004	Cluster001
PIAS2	PIAS2	ARIP3;miz;PIASX-ALPHA;PIASX-BETA;ZMIZ4	protein inhibitor of activated STAT 2 [Source:HGNC Symbol;Acc:HGNC:17311]	ENSG00000150990	ENST00000585916;ENST00000398654;ENST00000324794;ENST00000545673;ENST00000592212;ENST00000590127;ENST00000592011;ENST00000591865;ENST00000589819;ENST00000589917;ENST00000586953;ENST00000592221;ENST00000587810;ENST00000586170;ENST00000586634;ENST00000590944	16	NM_004671;NM_001354034;NM_001354036;NM_001324047;NM_001324046;NM_001324048;NM_001354039;NM_001354035;NM_001354038;NM_001324049;NM_173206;NM_001324051;NM_001324054;NM_001354033;NM_001324052;NM_001324053;NM_001324058;NM_001354037;NM_001324059;NM_001324057;NM_001324055;NM_001324060	Cluster001
PIGC	PIGC	No Class	phosphatidylinositol glycan anchor biosynthesis class C [Source:HGNC Symbol;Acc:HGNC:8960]	ENSG00000157796	ENST00000489002;ENST00000465374;ENST00000475059;ENST00000484368;ENST00000344529;ENST00000367728;ENST00000478184	7	NM_153747;NM_002642	Cluster001
PIGN	PIGN	MCD4;PIG-N	phosphatidylinositol glycan anchor biosynthesis class N [Source:HGNC Symbol;Acc:HGNC:8967]	ENSG00000119514	ENST00000639600;ENST00000639372;ENST00000640252;ENST00000639912;ENST00000640876;ENST00000357637;ENST00000640145;ENST00000638977;ENST00000640170;ENST00000638167;ENST00000640540;ENST00000639342;ENST00000639491;ENST00000638435;ENST00000639681;ENST00000400334;ENST00000639902;ENST00000639758;ENST00000638936;ENST00000638858;ENST00000638369;ENST00000640593;ENST00000587942;ENST00000640268;ENST00000640682…	51	NM_176787;NM_012327	Cluster001
PIGW	PIGW	FLJ37433;Gwt1	phosphatidylinositol glycan anchor biosynthesis class W [Source:HGNC Symbol;Acc:HGNC:23213]	ENSG00000005100	ENST00000619326;ENST00000614443;ENST00000620233	3	NM_178517;NM_001346754;NM_001346755	Cluster001
PIGY	PIGY	MGC14156	phosphatidylinositol glycan anchor biosynthesis class Y [Source:HGNC Symbol;Acc:HGNC:28213]	ENSG00000048544	ENST00000527353	1	NM_001042616	Cluster001
PIK3R1	PIK3R1	GRB1;p85;p85-ALPHA	phosphoinositide-3-kinase regulatory subunit 1 [Source:HGNC Symbol;Acc:HGNC:8979]	ENSG00000073417	ENST00000521381;ENST00000521657;ENST00000517643;ENST00000517412;ENST00000520675;ENST00000523807;ENST00000522084;ENST00000320694;ENST00000521409;ENST00000336483;ENST00000518292;ENST00000517698;ENST00000518813;ENST00000519025;ENST00000523872;ENST00000520550	16	NM_181523;NM_181524;NM_181504;NM_001242466	Cluster001
PIK3R6	PIK3R6	C17orf38;FLJ34500;HsT41028;p87PIKAP	phosphoinositide-3-kinase regulatory subunit 6 [Source:HGNC Symbol;Acc:HGNC:27101]	ENSG00000250565	ENST00000619866;ENST00000613555;ENST00000611951	3	NM_001010855;NM_001290211	Cluster001
PIN1	PIN1	dod	peptidylprolyl cis/trans isomerase, NIMA-interacting 1 [Source:HGNC Symbol;Acc:HGNC:8988]	ENSG00000165669	ENST00000592184;ENST00000587625;ENST00000247970;ENST00000586025;ENST00000590540;ENST00000588695;ENST00000586352;ENST00000585442;ENST00000589058;ENST00000380889;ENST00000591777	11	NM_006221	Cluster001
PIN4	PIN4	EPVH;PAR14;PAR17	peptidylprolyl cis/trans isomerase, NIMA-interacting 4 [Source:HGNC Symbol;Acc:HGNC:8992]	ENSG00000042429	ENST00000373662;ENST00000218432;ENST00000373669;ENST00000496835;ENST00000652108;ENST00000439980;ENST00000446576;ENST00000423432;ENST00000664196	9	NM_006223;NM_001170747	Cluster001
PINK1	PINK1	BRPK;PARK6	PTEN induced kinase 1 [Source:HGNC Symbol;Acc:HGNC:14581]	ENSG00000077312	ENST00000321556;ENST00000492302;ENST00000400490	3	NM_032409	Cluster001
PIP4K2A	PIP4K2A	PIP5K2A;PIP5KIIA;PIP5KIIalpha	phosphatidylinositol-5-phosphate 4-kinase type 2 alpha [Source:HGNC Symbol;Acc:HGNC:8997]	ENSG00000122694	ENST00000376573;ENST00000323883;ENST00000474335;ENST00000545335;ENST00000604912;ENST00000422321;ENST00000432610;ENST00000605011	8	NM_005028;NM_001330062	Cluster001
PIP5K1C	PIP5K1C	KIAA0589;LCCS3;PIP5Kgamma	phosphatidylinositol-4-phosphate 5-kinase type 1 gamma [Source:HGNC Symbol;Acc:HGNC:8996]	ENSG00000257365	ENST00000679885;ENST00000679828;ENST00000335312;ENST00000539785;ENST00000537021;ENST00000589578;ENST00000592530;ENST00000587482;ENST00000636612;ENST00000637724	10	NM_012398;NM_001195733;NM_001300849	Cluster001
PITHD1	PITHD1	C1orf128;HT014;TXNL1CL	PITH domain containing 1 [Source:HGNC Symbol;Acc:HGNC:25022]	ENSG00000197045	ENST00000246151;ENST00000415372;ENST00000374524	3	NM_020362	Cluster001
PITRM1	PITRM1	hMP1;KIAA1104;MP1;PreP	pitrilysin metallopeptidase 1 [Source:HGNC Symbol;Acc:HGNC:17663]	ENSG00000064102	ENST00000676917;ENST00000490510;ENST00000678756;ENST00000464395;ENST00000678811;ENST00000224949;ENST00000380989;ENST00000451104;ENST00000676719;ENST00000679309;ENST00000678403;ENST00000677384;ENST00000678855;ENST00000380994;ENST00000676519;ENST00000676953;ENST00000678601;ENST00000678987;ENST00000678986;ENST00000677001;ENST00000677817;ENST00000677305;ENST00000678436;ENST00000678050;ENST00000677598…	40	NM_001347729;NM_014889;NM_001242307;NM_001242309;NM_001347726;NM_001347727;NM_001347728;NM_001347730;NM_001347725	Cluster001
PKP4	PKP4	p0071	plakophilin 4 [Source:HGNC Symbol;Acc:HGNC:9026]	ENSG00000243943	ENST00000426248;ENST00000389757;ENST00000389759;ENST00000457109;ENST00000479398;ENST00000452162;ENST00000411900;ENST00000421462;ENST00000462335;ENST00000481115;ENST00000494945;ENST00000492496;ENST00000480171;ENST00000495123;ENST00000483881;ENST00000486254;ENST00000628904;ENST00000629219	18	NM_001005476;NM_001377226;NM_001377225;NM_001304971;NM_001377220;NM_003628;NM_001304969;NM_001304970;NM_001377222;NM_001377224;NM_001377221;NM_001377218;NM_001377219;NM_001377223	Cluster001
PLA2G15	PLA2G15	GXVPLA2;LLPL;LYPLA3	phospholipase A2 group XV [Source:HGNC Symbol;Acc:HGNC:17163]	ENSG00000113312	ENST00000413021;ENST00000565744;ENST00000566978;ENST00000564827;ENST00000566188;ENST00000444212;ENST00000219345;ENST00000562966;ENST00000568082;ENST00000568599;ENST00000562449;ENST00000565460	12	NM_001363551;NM_012320	Cluster001
PLAC9	PLAC9	No Class	placenta associated 9 [Source:HGNC Symbol;Acc:HGNC:19255]	ENSG00000197562	ENST00000372270;ENST00000372267;ENST00000372263;ENST00000465660	4	NM_001331125;NM_001012973	Cluster001
PLB1	PLB1	FLJ30866;PLB	phospholipase B1 [Source:HGNC Symbol;Acc:HGNC:30041]	ENSG00000204356	ENST00000416713;ENST00000327757;ENST00000404858;ENST00000436544;ENST00000485642;ENST00000481449;ENST00000479065;ENST00000411743;ENST00000444257;ENST00000473272;ENST00000436775;ENST00000422425	12	NM_153021;NM_001170585	Cluster001
PLCB2	PLCB2	FLJ38135	phospholipase C beta 2 [Source:HGNC Symbol;Acc:HGNC:9055]	ENSG00000106244	ENST00000560009;ENST00000559671;ENST00000260402;ENST00000559381;ENST00000559618;ENST00000558588;ENST00000557821;ENST00000456256;ENST00000558505;ENST00000560701;ENST00000561378;ENST00000558409;ENST00000560093;ENST00000543785;ENST00000559634	15	NM_004573;NM_001284297;NM_001284298;NM_001284299	Cluster001
PLCXD1	PLCXD1	FLJ11323	phosphatidylinositol specific phospholipase C X domain containing 1 [Source:HGNC Symbol;Acc:HGNC:23148]	ENSG00000114395	ENST00000399012;ENST00000484611;ENST00000430923;ENST00000445062;ENST00000429181;ENST00000381657;ENST00000443019;ENST00000415337;ENST00000447472;ENST00000448477	10	NM_001370370;NM_001370372;NM_001370371;NM_018390;NM_001370373	Cluster001
PLEC	PLEC	EBS1;PCN;PLEC1;PLTN	plectin [Source:HGNC Symbol;Acc:HGNC:9069]	ENSG00000116221	ENST00000345136;ENST00000357649;ENST00000354589;ENST00000398774;ENST00000322810;ENST00000354958;ENST00000356346;ENST00000436759;ENST00000527303;ENST00000527096;ENST00000528025;ENST00000526416;ENST00000527816;ENST00000528131;ENST00000532346	15	NM_201384;NM_201383;NM_201382;NM_201381;NM_201380;NM_201379;NM_201378;NM_000445	Cluster001
PLEKHF1	PLEKHF1	APPD;MGC4090;PHAFIN1;ZFYVE15	pleckstrin homology and FYVE domain containing 1 [Source:HGNC Symbol;Acc:HGNC:20764]	ENSG00000238103	ENST00000436066;ENST00000592810;ENST00000588833;ENST00000586888	4	NM_024310	Cluster001
[truncated: 9,781 more rows]
