# Supplementary material for: The relationship between extreme inter-individual variation in macrophage gene expression and genetic susceptibility to inflammatory bowel disease
Source: Hum Genet. 2024 Feb 29;143(3):233–61. doi: 10.1007/s00439-024-02642-9 (PMC11043138; doi:10.1007/s00439-024-02642-9)
Supplement: Supplementary file 8 — Supplementary file8 (XLSX 5611 kb) [file 439_2024_2642_MOESM8_ESM.xlsx]

## Sheet: A. Sample metadata
Metadata for samples included in the analysis
Note 1: HD families are distinct from IBD families with the same number
Note 2: Where two members of the family are affected with different forms of IBD, AFC = Crohn's disease, AFU = ulcerative colitis
Individual ID	Family ID	Disease	Sex	Birth year	Age	Disease status	Score Sum 1	Score Sum 2	Score Sum 3	Score Sum 4		Normalised Polygenic Risk Score based upon IBD GWAS SNPs at
MN1AF	MN1	Crohn's	Female	1973	48	Affected	0.587931	0.66263	0.551797	-0.0853355		S1
MN1UN	MN1	Healthy	Female	1977	44	Unaffected	-0.176228	0.0449416	0.252466	0.448302		p-value < 5e-08
MN5AF	MN5	Crohn's	Female	1952	69	Affected	-0.0886656	-0.913294	-0.501802	-0.213416		S2
MN5UN	MN5	Healthy	Female	1958	63	Unaffected	0.269456	0.335718	1.10966	1.28425		p-value < 1e-6
MN6AF	MN6	Crohn's	Male	1971	50	Affected	0.190678	-0.191054	0.601885	-0.534621		S3
MN6UN	MN6	Healthy	Male	1972	49	Unaffected	-0.216253	-0.441202	-0.291903	-0.781919	*	p-value < 1e-4
MN8AF	MN8	Indeterminate colitis	Male	1984	37	Affected	-0.178727	-0.21626	0.233161	0.105436		S4
MN8UN	MN8	Healthy	Female	1987	34	Unaffected	-2.08429	-1.74974	-1.36869	-0.908796	*	p-value < 1e-3
MN9AF	MN9	Crohn's	Female	1973	48	Affected	0.131919	-0.053394	0.0297203	-0.323519
MN9UN	MN9	Healthy	Male	1974	47	Unaffected	-1.14346	-1.53875	-1.21859	-1.20277	*
MN11AFC	MN11	Crohn's	Female	1961	60	Affected	0.778307	1.1278	0.378898	0.260399
MN11AFU	MN11	Ulcerative Colitis	Female	1958	63	Affected	0.717424	1.18194	0.404933	-0.098415
MN11UN	MN11	Healthy	Female	1956	65	Unaffected	-0.494939	-0.110191	-0.181356	0.0138519	*
MN12AF	MN12	Ulcerative Colitis	Female	1967	54	Affected	0.17608	-0.348893	-0.68291	-1.33876
MN12UN	MN12	Healthy	Male	1972	49	Unaffected	0.924611	0.384628	0.193424	0.195653
MN13AF	MN13	Crohn's	Female	Not Specified		Affected	0.531044	0.416362	0.127351	-0.755099
MN13UN	MN13	Healthy	Female	1984	37	Unaffected	-0.813198	-0.461702	-1.25777	-0.824308	*
MN14AF	MN14	Crohn's	Female	1976	45	Affected	0.00534429	0.287026	0.785296	0.67737
MN14UN	MN14	Healthy	Male	1974	47	Unaffected	1.13445	1.20166	0.935403	0.615991
MN15AF	MN15	Crohn's	Female	1983	38	Affected	-0.130206	0.176599	0.561645	1.17103
MN15UN	MN15	Healthy	Female	1986	35	Unaffected	-0.649929	-0.74489	-0.801888	-1.13958	*
MN16AF	MN16	Crohn's	Female	1978	43	Affected	-0.623509	-0.65545	-1.40295	-0.522917
MN16UN	MN16	Healthy	Female	1980	41	Unaffected	-0.138933	-0.264595	-0.769012	-0.211813
MN17AF	MN17	Ulcerative Colitis	Male	1972	49	Affected	-0.377704	-0.213793	-0.49126	-0.399833
MN17UN1	MN17	Healthy	Female	1977	44	Unaffected	0.323568	-0.0897522	-0.0601343	0.678638	**
MN17UN2	MN17	Healthy	Female	1975	46	Unaffected	-0.96017	-0.95063	-0.97537	-1.46369
MN18AFC	MN18	Crohn's	Male	1951	70	Affected	0.420796	0.19954	-0.151659	0.384524
MN18AFU	MN18	Ulcerative Colitis	Female	1949	72	Affected	1.79512	1.55889	1.42895	1.41396
MN19AF	MN19	Ulcerative Colitis	Male	1957	64	Affected	2.19268	1.57155	2.55993	1.36645
MN19UN	MN19	Healthy				Unaffected	-1.12396	-1.05849	-0.743169	-1.40266	*
MN20AF	MN20	Crohn's	Male	1988	33	Affected	0.932446	0.722055	0.848492	0.605817
MN20UN	MN20	Healthy	Male	1991	30	Unaffected	0.873524	0.304084	0.900677	0.208498
MN21AF	MN21	Crohn's	Female	1984	37	Affected	0.404644	0.691061	0.772218	0.812565
MN21UNa	MN21	Healthy	Female	1987	34	Unaffected	1.47032	1.46543	1.4106	1.28856
MN21UNb	MN21	Healthy	Female	1989	32	Unaffected	-0.91572	-0.0745169	-0.522093	-0.579345	*
MN22AF	MN22	Ulcerative Colitis	Male	1980	41	Affected	-0.328124	0.381377	-0.229864	0.40374
MN22UN	MN22	Healthy	Female	1988	33	Unaffected	-0.650725	-0.658569	-1.18041	-0.724261
MN23AF	MN23	Crohn's	Female	1968	53	Affected	-2.54062	-2.67531	-2.29402	-2.3731
MN23UNa	MN23	Healthy	Male	1965	56	Unaffected	-1.02994	-1.23877	-1.4096	-1.27229
MN23UNb	MN23	Healthy	Male	1961	60	Unaffected	-2.00119	-2.14877	-1.64448	-1.86868
MN24AF	MN24	Crohn's	Male	1995	26	Affected	-0.807891	-0.440788	-0.527938	0.493478
MN24UN	MN24	Healthy	Male	1993	28	Unaffected	0.52239	0.833328	0.755911	1.23924	**
MN25AF1	MN25	Crohn's	Female	1967	54	Affected	0.845912	1.09333	0.667465	0.871808
MN25AF2	MN25	Crohn's	Female	1962	59	Affected	0.612186	0.782378	0.114575	0.309586
MN25UN	MN25	Healthy	Male	1968	53	Unaffected	2.6861	2.84813	1.88829	2.37768
MN26AF	MN26	Crohn's	Female	1966	55	Affected	0.899779	0.701859	0.352179	0.268781
MN26UN	MN26	Healthy	Female	1969	52	Unaffected	0.559032	0.792371	0.810727	0.610026
MN27AF	MN27	Crohn's	Male	1962	59	Affected	0.532856	0.261389	-0.0584744	0.160642
MN27UN1	MN27	Healthy	Female	1972	49	Unaffected	0.336308	0.410346	0.0317122	0.149119
MN27UN2	MN27	Healthy	Female	1964	57	Unaffected	-0.123325	-0.460091	-0.922496	-0.544315	*
MN2HD	MN2HD	Healthy	Male	1974	47	Healthy, no family history	-2.06852	-2.00622	-1.72461	-1.78453
MN5HD	MN5HD	Healthy	Female	1982	39	Healthy, no family history	-0.0634842	-0.0270081	1.92034	2.27623
MN7HD	MN7HD	Healthy	Female	1972	49	Healthy, no family history	-0.260858	0.0640215	0.730158	0.190747
MN8HD	MN8HD	Healthy	Female	1989	32	Healthy, no family history	0.264511	0.559879	0.782932	0.719478
MN9HDa	MN9HD	Healthy	Female	1993	28	Healthy, no family history	-0.807513	-0.98057	-1.10387	-1.00653
MN9HDb	MN9HD	Healthy	Female	1990	31	Healthy, no family history	-0.321357	-0.347632	0.375518	0.758645
