# Supplementary material for: The relationship between extreme inter-individual variation in macrophage gene expression and genetic susceptibility to inflammatory bowel disease
Source: Hum Genet. 2024 Feb 29;143(3):233–61. doi: 10.1007/s00439-024-02642-9 (PMC11043138; doi:10.1007/s00439-024-02642-9)
Supplement: Supplementary file 9 — Supplementary file9 (XLSX 827 kb) [file 439_2024_2642_MOESM9_ESM.xlsx]

## Sheet: C. 0 hr
Gene expression at 0 hrs sorted by variability
Highlighted columns are individuals with positive polygenic risk score (Table S1A) Columns in green show Maximum/Minimum, Average for Affected/Average for unaffected + healthy controls, and Average for positive PRS/Average for negative PRS.
Gene metadata
Gene symbol	Gene stable ID	Transcript stable ID	Gene synonym	Gene description	Phenotype description	RefSeq mRNA ID	HGNC symbol	RefSeq ncRNA ID
									Individual ID	MN1AF	MN5AF	MN6AF	MN8AF	MN9AF	MN11AFC	MN11AFU	MN12AF	MN13AF	MN14AF	MN15AF	MN16AF	MN17AF	MN18AFC	MN18AFU	MN19AF	MN20AF	MN21AF	MN22AF	MN23AF	MN24AF	MN25AF1	MN25AF2	MN26AF	MN27AF	MN1UN	MN5UN	MN6UN	MN8UN	MN9UN	MN11UN	MN12UN	MN13UN	MN14UN	MN15UN	MN16UN	MN17UN1	MN17UN2	MN19UN	MN20UN
									Family	MN1	MN5	MN6	MN8	MN9	MN11	MN11	MN12	MN13	MN14	MN15	MN16	MN17	MN18	MN18	MN19	MN20	MN21	MN22	MN23	MN24	MN25	MN25	MN26	MN27	MN1	MN5	MN6	MN8	MN9	MN11	MN12	MN13	MN14	MN15	MN16	MN17	MN17	MN19	MN20
									Status	AF	AF	AF	AF	AF	AF	AF	AF	AF	AF	AF	AF	AF	AF	AF	AF	AF	AF	AF	AF	AF	AF	AF	AF	AF	UN	UN	UN	UN	UN	UN	UN	UN	UN	UN	UN	UN	UN	UN	UN
									Time point	0 hr	0 hr	0 hr	0 hr	0 hr	0 hr	0 hr	0 hr	0 hr	0 hr	0 hr	0 hr	0 hr	0 hr	0 hr	0 hr	0 hr	0 hr	0 hr	0 hr	0 hr	0 hr	0 hr	0 hr	0 hr	0 hr	0 hr	0 hr	0 hr	0 hr	0 hr	0 hr	0 hr	0 hr	0 hr	0 hr	0 hr	0 hr	0 hr	0 hr
HLA-A	ENSG00000117984	ENST00000396634;ENST00000376806;ENST00000496081;ENST00000376802;ENST00000495183;ENST00000479320;ENST00000461903;ENST00000376809;ENST00000638375		major histocompatibility complex, class I, A [Source:HGNC Symbol;Acc:HGNC:4931]	Birdshot chorioretinopathy;SEVERE CUTANEOUS ADVERSE REACTION SUSCEPTIBILITY TO TOXIC EPIDERMAL NECROLYSIS SUSCEPTIBILITY TO INCLUDED	NM_002116	HLA-A			6.27264	2.12619	1.29249	270.377	1108.86	8.42289	7.12736	9.81324	700.964	10.2917	862.531	1495.33	8.15977	4.02128	17.7915	44.098	1199.13	6.22619	1181.38	46.7242	864.617	1337.38	1690.44	5.044	583.932	10.5828	1.55902	44.9012	1.48723	726.159	12.3214	7.48811	702.343	1418.3	1.27004	1115.89	8.72817	6.22004	2.68644	9.55447
FABP5P7	ENSG00000135677	ENST00000524732	FABP5L7	fatty acid binding protein 5 pseudogene 7 [Source:HGNC Symbol;Acc:HGNC:31070]			FABP5P7			0	0	0	0	409.78	0	0	0	0	0	0	0	749.99	0	9.52e-09	4.42e-06	0	0	0	0	0	0	2.86e-08	0	0	0	0	0	0	0	0	0	0	403.792	0	0	540.849	0	0	0
RPL3P4	ENSG00000000938	ENST00000417615		ribosomal protein L3 pseudogene 4 [Source:HGNC Symbol;Acc:HGNC:19805]			RPL3P4			12.9432	2.76547	9.26143	6.61276	0	7.72731	6.81031	1.47865	7.69993	8.98926	9.08447	4.4827	657.564	9.33005	7.05716	3.40101	9.47544	7.43408	15.3124	10.7265	7.48344	4.37883	14.5322	3.65589	9.82182	6.3331	5.89204	10.021	4.53852	7.10031	14.1976	2.47497	11.4982	9.28456	4.17095	3.46193	22.8786	14.1566	4.31074	8.84022
HLA-B	ENSG00000156508	ENST00000481849;ENST00000497377;ENST00000412585;ENST00000640094;ENST00000463574;ENST00000498007;ENST00000434333;ENST00000474381	AS	major histocompatibility complex, class I, B [Source:HGNC Symbol;Acc:HGNC:4932]	Behcet disease;NON RARE IN EUROPE: Ankylosing spondylitis;Pulmonary arterial hypertension associated with connective tissue disease;Stevens-Johnson syndrome;Takayasu arteritis;MAJOR HISTOCOMPATIBILITY COMPLEX CLASS I B;SEVERE CUTANEOUS ADVERSE REACTION SUSCEPTIBILITY TO TOXIC EPIDERMAL NECROLYSIS SUSCEPTIBILITY TO INCLUDED;SPONDYLOARTHROPATHY SUSCEPTIBILITY TO 1	NM_005514	HLA-B			565.547	2.21672	253.183	63.6745	27.7544	892.503	1178.94	5.27574	965.745	6.40128	16.4364	15.0718	1.04598	13.3878	991.166	61.4457	9.74521	499.2	1331.48	2.78285	1121.76	919.12	8.44652	20.1783	6.97079	1.63813	56.1854	2.26737	3.60552	4.70747	1172.15	5.44869	10.5566	6.59172	3.97984	21.8556	3.87625	3.73916	1.61455	12.7421
CHIT1	ENSG00000179218	ENST00000484834;ENST00000479483;ENST00000367229;ENST00000491855;ENST00000255427;ENST00000503786;ENST00000506427;ENST00000513472;ENST00000460619	CHI3;CHIT	chitinase 1 [Source:HGNC Symbol;Acc:HGNC:1936]	CHITOTRIOSIDASE DEFICIENCY	NM_003465;NM_001256125	CHIT1	NR_045785;NR_045784		145.065	73.5889	57.6901	21.7398	178.238	13.6391	225.443	432.207	165.997	1793	1269.99	10.0474	61.8993	157.092	175.477	18.4052	326.185	64.2858	367.176	247.654	234.674	155.595	114.869	11.9191	3.16943	16.1789	49.9446	14.1886	45.675	973.208	246.828	734.893	260.712	263.123	195.759	53.9722	67.7463	36.0668	37.5573	387.2
HLA-DRB1	ENSG00000115677	ENST00000360004	HLA-DR1B	major histocompatibility complex, class II, DR beta 1 [Source:HGNC Symbol;Acc:HGNC:4948]	Bullous pemphigoid;Diffuse cutaneous systemic sclerosis;Follicular lymphoma;Limbic encephalitis with LGI1 antibodies;Limited cutaneous systemic sclerosis;Limited systemic sclerosis;NON RARE IN EUROPE: Celiac disease;NON RARE IN EUROPE: Diabetes mellitus type 1;NON RARE IN EUROPE: Multiple sclerosis;NON RARE IN EUROPE: Rheumatoid arthritis;Narcolepsy type 1;Narcolepsy type 2;Pediatric multiple scl…	NM_002124	HLA-DRB1			379.326	170.484	0.894014	20.3061	651.639	96.7161	50.8748	0.196958	71.1146	0.827538	0.616231	3.82657	113.08	0.349917	0.825333	73.8578	87.8141	0.392372	299.456	2.0483	199.989	331.297	349.173	0.388783	0.323762	273.491	196.081	3.94107	0.106189	70.0542	84.1565	0.347599	0.0664196	0.322215	0.399239	2.44633	388.708	188.463	83.705	0.568731
RPL21P16	ENSG00000107372	ENST00000495531	Em:AC073587.1	ribosomal protein L21 pseudogene 16 [Source:HGNC Symbol;Acc:HGNC:31396]			RPL21P16			92.1138	26.2257	90.1689	6.34403	244.241	76.6367	10.6072	85.8309	34.4909	82.8925	43.7714	84.2568	569.555	38.3189	94.1894	33.4056	92.6663	53.9611	81.0519	64.0742	74.3021	77.4549	132.207	13.7254	110.682	70.0902	64.9478	91.3017	3.92e-08	64.0041	101.993	113.135	86.4733	185.023	35.971	67.3473	164.327	84.509	69.7071	108.354
HLA-C	ENSG00000065978	ENST00000466892;ENST00000470363;ENST00000487245;ENST00000376228;ENST00000383329;ENST00000376237;ENST00000415537;ENST00000495835;ENST00000484378	D6S204;HLA-JY3;PSORS1	major histocompatibility complex, class I, C [Source:HGNC Symbol;Acc:HGNC:4933]	Precursor B-cell acute lymphoblastic leukemia;HUMAN IMMUNODEFICIENCY VIRUS TYPE 1 SUSCEPTIBILITY TO;PSORIASIS 1 SUSCEPTIBILITY TO	NM_002117	HLA-C			1.04526	6.54209	0.985837	5.80956	22.929	469.584	443.201	3.10677	442.253	1.90773	2.15	1.449	0.338076	0.636721	0.43105	1.596	2.99608	0.715192	511.253	1.10857	457.175	421.795	1.34528	0.963352	0.858475	122.455	517.071	0.580073	0	0.286799	481.038	3.66182	0	2.16639	0	2.2776	13.5731	11.0301	8.08625	2.44944
HLA-DRB5	ENSG00000196235	ENST00000374975		major histocompatibility complex, class II, DR beta 5 [Source:HGNC Symbol;Acc:HGNC:4953]		NM_002125	HLA-DRB5			260.251	131.835	0.0855731	0	497.258	0.214227	0.201356	0.1205	0	0.108093	0.130235	0.29296	1.46811	0	0.231741	0.0700519	0.144644	3.36088	196.327	0.0520322	134.019	237.867	198.51	0.256009	0.592745	146.826	152.167	0	0	0.290069	1.24131	0	0.195006	0.88479	0.221635	0	316.253	134.865	0.615208	0.472682
RPS4Y1	ENSG00000153113	ENST00000250784;ENST00000430575;ENST00000477725;ENST00000515575	MGC119100;MGC5070;RPS4Y;S4	ribosomal protein S4 Y-linked 1 [Source:HGNC Symbol;Acc:HGNC:10425]		NM_001008	RPS4Y1			0.179207	0.327535	0	272.605	278.277	0.149747	0.147385	0	0	0.372325	0.0755028	0.101287	477.661	255.351	0.223275	189.191	214.198	0	269.823	0.0901515	197.067	0.0918919	0.122728	0	307.078	0.10674	0	242.819	0.179826	0	0	230.101	0.340904	274.681	0	0	0.193292	0.710636	0.376619	242.534
HLA-DQB1	ENSG00000085063	ENST00000487676;ENST00000399082;ENST00000399079;ENST00000374943;ENST00000434651;ENST00000399084;ENST00000460185;ENST00000443574;ENST00000484729	CELIAC1;HLA-DQB;IDDM1	major histocompatibility complex, class II, DQ beta 1 [Source:HGNC Symbol;Acc:HGNC:4944]	Bullous pemphigoid;Idiopathic achalasia;Limbic encephalitis with LGI1 antibodies;NON RARE IN EUROPE: Celiac disease;NON RARE IN EUROPE: Diabetes mellitus type 1;NON RARE IN EUROPE: Multiple sclerosis;Narcolepsy type 1;Narcolepsy type 2;Pediatric multiple sclerosis;CREUTZFELDT-JAKOB DISEASE;MULTIPLE SCLEROSIS SUSCEPTIBILITY TO	NM_001243961;NM_002123	HLA-DQB1			153.261	13.0143	87.2473	13.8103	183.552	21.078	6.59695	0.108281	10.1212	0.0393162	0.0447273	0.106228	22.178	0.175214	0.35061	15.1634	86.9893	0.127707	125.481	84.6582	86.9725	111.017	95.6197	0.227941	0.320595	52.4927	10.2297	383.051	0	10.9745	9.95044	0	0.477999	11.5687	0.0591902	0	23.9793	13.5769	13.9466	0.0131247
MT1G	ENSG00000100097	ENST00000444837;ENST00000569500;ENST00000379811;ENST00000568675	MT1;MT1K	metallothionein 1G [Source:HGNC Symbol;Acc:HGNC:7399]		NM_005950;NM_001301267	MT1G			37.5331	10.0985	146.241	297.815	0	20.1363	5.21744	2.90071	2.15512	6.18332	43.8476	13.0073	34.9002	23.8999	69.1824	29.9682	2.76537	18.6003	34.7787	8.59448	50.9803	18.8326	59.6935	14.1302	17.8216	66.4755	17.2496	56.6853	20.9892	15.0015	3.59751	3.76233	2.01126	42.2129	137.678	10.9109	12.4498	25.2047	23.0748	0.820188
PPBP	ENSG00000153310	ENST00000296028	b-TG1;Beta-TG;CTAP3;CTAPIII;CXCL7;LA-PF4;LDGF;MDGF;NAP-2;NAP-2-L1;PBP;SCYB7;TGB;TGB1;THBGB1	pro-platelet basic protein [Source:HGNC Symbol;Acc:HGNC:9240]		NM_002704	PPBP			18.8142	5.56062	15.798	10.6608	3.44239	140.618	1.76091	1.99572	3.87593	0.358749	1.72668	22.9746	7.39661	0.641075	0.123158	12.8189	0.528565	2.11287	1.31908	1.52843	0.187282	2.47548	2.48279	1.92198	4.71722	361.168	7.07134	4.19707	3.5248	1.90342	2.49054	0.383185	2.09292	0.996903	0.907847	15.7433	3.03311	2.136	3.19083	0.211458
H3P6	ENSG00000035862	ENST00000369387	H3F3AP4;p13	H3 histone pseudogene 6 [Source:HGNC Symbol;Acc:HGNC:42980]			H3P6			253.316	199.667	252.417	151.556	188.321	307.466	184.922	204.894	234.042	219.05	247.384	221.502	0	263.445	204.069	178.268	227.367	263.294	149.6	214.486	217.328	213.8	236.103	138.361	201.353	245.359	192.798	224.288	208.239	215.198	264.288	213.998	267.04	104.919	292.298	242.099	146.898	246.662	158.714	191.672
AL160236.1	ENSG00000137841	ENST00000556317		high mobility group nucleosomal binding domain 2 (HMGN2) pseudogene						0	0	0	0	273.741	0	0	0.419888	0	0	0	0	0	0.123721	0.423143	0	0	0	0	0	0	0	0	0	0	0.419852	0	0	9.37e-07	0	7.99785	0	0	0	0	0	0	0	0	0
SPINK1	ENSG00000010256	ENST00000296695;ENST00000505722;ENST00000510027	PCTT;PSTI;Spink3;TATI	serine peptidase inhibitor Kazal type 1 [Source:HGNC Symbol;Acc:HGNC:11244]	Hereditary chronic pancreatitis;NON RARE IN EUROPE: Recurrent acute pancreatitis;Tropical pancreatitis;PANCREATITIS HEREDITARY;TROPICAL CALCIFIC PANCREATITIS	NM_003122;NM_001354966;NM_001379610	SPINK1			3.64721	24.051	36.7355	204.894	3.85786	6.97088	12.898	0.851279	0.708902	2.92555	6.51824	1.73557	4.12323	4.3453	12.5979	23.0181	0.29647	14.9286	16.3807	1.27698	4.29846	0	0.70338	12.1054	3.41437	31.7949	19.3381	4.9777	37.7272	1.36261	3.99814	1.23186	0.330905	1.24831	6.5172	5.42454	8.52849	1.00817	8.98511	0
CXCL8	ENSG00000118785	ENST00000307407;ENST00000401931;ENST00000483500	3-10C;AMCF-I;b-ENAP;GCP-1;GCP1;IL-8;IL8;K60;LECT;LUCT;LYNAP;MDNCF;MONAP;NAF;NAP-1;NAP1;SCYB8;TSG-1	C-X-C motif chemokine ligand 8 [Source:HGNC Symbol;Acc:HGNC:6025]		NM_000584;NM_001354840	CXCL8			48.0925	35.9164	98.0059	3053.35	272.812	204.409	41.7693	32.0163	29.3081	31.3423	37.3765	166.649	161.788	33.5074	59.3608	511.04	41.5994	74.3886	29.8912	43.1757	37.6195	22.7108	44.2877	30.9815	136.31	333.926	68.3029	57.2946	101.404	72.4226	59.3894	38.3969	11.2	23.5569	35.6129	94.8243	45.9833	45.9488	36.8783	48.1819
DDX3Y	ENSG00000086062	ENST00000360160;ENST00000454054;ENST00000336079;ENST00000493363;ENST00000440554;ENST00000469101;ENST00000472510;ENST00000463199;ENST00000495478	DBY	DEAD-box helicase 3 Y-linked [Source:HGNC Symbol;Acc:HGNC:2699]	Partial chromosome Y deletion;SPERMATOGENIC FAILURE Y-LINKED 2	NM_001122665;NM_004660;NM_001324195;NM_001302552	DDX3Y	NR_136718;NR_136717;NR_136716;NR_136720;NR_136721;NR_136719;NR_136723;NR_136722;NR_136724		0	0.0461141	0.0176226	242.594	38.675	0	0.245877	0.223114	0	0.203229	0.125584	0.350615	34.917	66.1407	0.318202	92.4859	59.4943	0.316329	79.0784	0.0514195	54.6798	0.131971	0.0588408	0.0211153	89.378	0.330978	0.010739	99.2399	0.085568	0	0.166468	60.1446	0.0159094	63.1796	0	0.0545172	0.185906	0.0283573	0.409678	67.3569
HLA-E	ENSG00000071127	ENST00000376630;ENST00000484194;ENST00000493699		major histocompatibility complex, class I, E [Source:HGNC Symbol;Acc:HGNC:4962]		NM_005516	HLA-E			39.002	121.239	158.519	0.471563	347.75	214.791	149.859	2.3539	154.153	59.6814	137.948	285.495	3.20364	199.785	200.106	203.177	238.091	159.341	140.65	246.103	130.675	176.377	2.96948	0.491249	172.431	1.27283	98.5647	272.676	225.399	263.399	179.238	0.701362	1.45405	229.262	150.617	257.165	1.05588	1.25972	166.17	228.606
HLA-DRA	ENSG00000184979	ENST00000374982;ENST00000395388	HLA-DRA1	major histocompatibility complex, class II, DR alpha [Source:HGNC Symbol;Acc:HGNC:4947]	Graham Little-Piccardi-Lassueur syndrome	NM_019111	HLA-DRA			106.669	30.4608	0.535926	2.76e-08	96.0394	2.06091	2.76358	5.55888	0	3.15454	1.67e-05	1.85401	5.91999	1.13258	0.577218	0.901091	64.877	51.9959	69.6648	0.517692	44.0803	61.2551	89.2258	0.385204	7.53272	15.4776	0.567966	1.2057	0	0.96485	1.84497	5.04734	0.581916	1.59425	14.2697	1.74245	57.8545	30.6333	0.848439	1.35701
MTND1P23	ENSG00000123146	ENST00000416931		MT-ND1 pseudogene 23 [Source:HGNC Symbol;Acc:HGNC:42092]			MTND1P23			235.806	13.1191	19.1545	7.53564	0	16.4976	13.6684	10.7031	32.0316	17.8821	18.6684	11.0997	61.2495	15.1287	21.4906	15.2527	24.4522	17.8071	19.0375	22.8664	17.7908	11.4209	17.3029	13.4307	14.6064	172.33	20.9062	11.7695	11.3035	20.4104	19.0425	21.7365	11.106	19.8246	18.6525	13.9101	21.2506	17.2536	20.9284	14.3654
AC004057.1	ENSG00000115419	ENST00000485827;ENST00000356247		ribosomal protein S26 (RPS26) pseudogene						49.1831	18.2525	1.55016	78.397	200.305	4.89923	0	50.6613	94.3391	54.3368	72.0231	113.077	222.364	35.5705	42.2641	46.6603	75.375	46.2018	94.1933	31.9973	28.917	60.4297	76.5197	38.5612	77.5388	24.2269	61.3507	60.8935	0.516212	84.9816	12.9664	33.0357	79.9954	110.892	89.1243	66.988	90.9772	63.1324	47.9714	14.2991
AC005255.1	ENSG00000146540	ENST00000593748		transmembrane protein 167A (TMEM167A) pseudogene						0	0	0	0	216.178	0	0	1.97969	5.52508	0	0	0	0	0	0	0	0	0	4.63932	0	0	0	0	10.2544	0	0	0	10.1075	0	0	11.6501	6.64728	0	0	0	2.16947	0	0	0	12.2081
MMP7	ENSG00000168003	ENST00000260227;ENST00000533366;ENST00000531200	MPSL1;PUMP-1	matrix metallopeptidase 7 [Source:HGNC Symbol;Acc:HGNC:7174]		NM_002423	MMP7			108.648	23.9106	39.1033	142.637	29.0371	6.66961	5.14728	27.3319	33.7116	8.56333	8.28957	8.57063	11.54	11.5094	9.15411	11.0342	53.0564	7.09454	96.5444	29.0684	26.7781	28.9104	14.1516	14.7256	1.91826	619.051	80.9941	10.5734	37.6126	24.838	5.46914	20.3861	34.0543	9.94348	82.8095	4.11388	5.33143	10.8438	8.48476	45.9178
MTND2P28	ENSG00000123728	ENST00000457540		MT-ND2 pseudogene 28 [Source:HGNC Symbol;Acc:HGNC:42129]			MTND2P28			29.7896	40.3319	77.1049	11.3806	23.4756	41.9628	47.0081	31.6457	58.5821	281.194	18.555	9.81596	0.412338	31.7434	28.1203	21.0205	32.4992	35.5667	17.1807	47.8124	39.0437	38.5638	9.97628	25.7595	27.3718	22.6618	15.2648	107.605	20.9701	20.7178	46.1364	28.0692	58.7614	111.022	30.5675	31.496	7.91843	24.3777	13.4084	26.4477
IER3	ENSG00000101608	ENST00000259874;ENST00000376377	DIF-2;IEX-1;IEX-1L;PRG1	immediate early response 3 [Source:HGNC Symbol;Acc:HGNC:5392]		NM_003897	IER3			0	66.7751	0	0	194.692	0.456863	3.32394	0.779372	78.123	0.712204	0	1.05573	1.90803	0	0.764381	0.453671	0.744993	0	74.9967	0	0.690586	63.4742	0.897504	0	0.358222	0	0	1.0617	1.16402	116.446	0	1.49739	0.35185	38.179	0.838995	0	1.42561	0.435972	0	0.691108
CKS2	ENSG00000151176	ENST00000314355		CDC28 protein kinase regulatory subunit 2 [Source:HGNC Symbol;Acc:HGNC:2000]		NM_001827	CKS2			62.591	47.6252	44.2115	187.393	0	37.5139	68.5862	40.0794	42.27	34.1208	33.0475	18.4072	13.7398	62.6819	49.5281	42.3482	44.5341	34.8944	33.2111	70.8247	39.6792	59.485	26.5129	58.9266	21.8238	69.2397	44.0051	32.7681	38.6659	30.9884	48.6957	26.4414	52.0216	13.8027	39.1227	36.9899	18.1728	37.1184	40.7538	47.4348
NPIPA8	ENSG00000084754	ENST00000525596;ENST00000545050;ENST00000541810	LCR16a9	nuclear pore complex interacting protein family member A8 [Source:HGNC Symbol;Acc:HGNC:41983]		NM_001282511	NPIPA8			0	174.342	4.51003	0.505597	0	0.951502	0.177368	8.45424	0	1.49485	0	0	0	0	0	0.165237	18.6834	0.00610968	0	0.104485	12.8784	0.385967	0	0.0908356	0.223897	0	136.064	0	0.716552	0	2.87636	0	0	0	0	0.267312	2.30883	0.895546	0.261976	6.46367
AKR1C1	ENSG00000169554	ENST00000477661;ENST00000380872;ENST00000442997;ENST00000380859;ENST00000476100	DD1;DDH;DDH1;HAKRC;MBAB	aldo-keto reductase family 1 member C1 [Source:HGNC Symbol;Acc:HGNC:384]		NM_001353	AKR1C1			1.26195	4.68582	52.9384	13.0935	0	1.15221	1.7004	7.37983	1.67318	2.78112	10.4695	49.8514	9.33657	5.25839	2.86113	11.0651	0.444365	2.28558	24.143	9.52482	2.94118	2.3963	22.7381	2.0126	5.51761	28.3961	23.0433	1.21444	10.9326	7.40337	1.29322	0.857131	28.0223	3.85326	6.02295	2.85715	4.11432	9.73138	5.77701	1.17088
TMEM176B	ENSG00000163931	ENST00000492607;ENST00000447204;ENST00000434545;ENST00000429904;ENST00000326442;ENST00000450753	LR8;MS4B2	transmembrane protein 176B [Source:HGNC Symbol;Acc:HGNC:29596]		NM_014020;NM_001101312;NM_001362692;NM_001101311;NM_001362691;NM_001101314	TMEM176B			21.1832	12.333	219.04	25.6214	216.649	10.7771	9.46731	54.4917	51.5585	8.38253	6.7925	12.4606	272.611	43.144	39.5304	94.3584	32.3547	41.558	149.596	251.156	6.44426	1.78958	4.31663	0.760694	56.5972	47.1734	5.78733	298.248	83.6512	5.66811	15.4394	70.3135	50.4707	8.74542	9.24623	9.75823	104.39	130.053	2.0607	67.7333
RNA5SP202	ENSG00000054277	ENST00000364315	RN5S202	RNA, 5S ribosomal pseudogene 202 [Source:HGNC Symbol;Acc:HGNC:43102]			RNA5SP202			3.33402	1.57535	13.2046	9.95207	0	10.7441	17.8828	10.9122	10.8905	35.1284	15.291	4.14807	26.2383	6.55045	23.4975	15.1096	14.4962	10.9666	24.5453	25.4427	39.9634	12.9578	32.6433	14.2036	14.9951	7.37434	12.0145	21.8763	3.53887	8.36609	159.908	18.027	13.1179	30.1288	6.42334	22.5029	5.5822	4.70727	7.09023	6.28997
FCGR2C	ENSG00000106591	ENST00000502411;ENST00000496692;ENST00000543859;ENST00000466542;ENST00000465075;ENST00000473530;ENST00000611236;ENST00000473712;ENST00000482226;ENST00000467903;ENST00000507374;ENST00000508651	CD32C;hFcRII-C	Fc fragment of IgG receptor IIc (gene/pseudogene) [Source:HGNC Symbol;Acc:HGNC:15626]	Immune thrombocytopenia		FCGR2C	NR_047648		151.03	12.2635	45.4129	58.6212	11.7161	154.574	11.8179	25.6869	37.142	7.76989	24.6399	72.6563	28.1915	35.1196	42.8481	71.0643	31.9911	18.6608	0.576674	12.4265	8.7993	43.8133	76.7041	8.38222	112.227	84.0304	18.8504	92.5179	55.5096	8.96558	20.4889	21.916	15.8668	7.0818	3.1545	149.155	59.8503	48.6166	33.0281	35.4387
CFD	ENSG00000148484	ENST00000327726;ENST00000592860	ADN;DF;PFD	complement factor D [Source:HGNC Symbol;Acc:HGNC:2771]	Recurrent Neisseria infections due to factor D deficiency;COMPLEMENT FACTOR D DEFICIENCY	NM_001928;NM_001317335	CFD			0.415596	0.00269052	7.90551	1.60513	149.323	5.33984	0	1.33743	15.9381	0.532032	3.10832	31.7533	1.63e-07	12.1251	1.27325	1.94809	1.07361	1.32698	7.54753	16.3506	0.779812	1.6e-06	4.25068	1.21395	0.744075	0.442959	0.653315	13.4435	10.717	14.9162	0.466472	0.670523	0.00119411	64.9631	10.7741	0.000105833	1.39021	10.2155	0.139805	0.0131598
RPS28P7	ENSG00000137267	ENST00000473748		ribosomal protein S28 pseudogene 7 [Source:HGNC Symbol;Acc:HGNC:35787]			RPS28P7			26.9788	35.2139	42.2767	22.042	21.8497	0	16.3511	73.8768	72.9036	94.158	50.7427	35.0113	148.631	65.2355	67.3803	63.9552	39.4389	58.2842	48.6054	104.637	68.597	87.8979	55.2847	83.2136	78.4444	63.9026	82.8162	51.1689	41.6832	53.4511	117.189	23.4077	55.6204	73.2903	25.8854	58.8245	91.6034	83.428	81.4449	78.9595
HLA-DMB	ENSG00000103342	ENST00000487996;ENST00000477537;ENST00000438510;ENST00000414017;ENST00000498020;ENST00000418107	D6S221E;RING7	major histocompatibility complex, class II, DM beta [Source:HGNC Symbol;Acc:HGNC:4935]		NM_002118	HLA-DMB			45.4861	0	126.896	23.0645	145.077	4.75854	4.53698	1.81	86.1793	0	80.0415	0	33.0175	4.43871	0.227164	0.56549	7.37915	10.5875	9.01613	0	9.02197	68.2382	5.19113	6.62165	0	17.5695	0.0594497	0	64.2127	83.7345	6.37181	0	75.8033	87.0292	47.0442	0	4.10865	1.6905	64.4909	0.197889
GAL	ENSG00000132341	ENST00000538401;ENST00000265643	GAL-GMAP;GALN;GLNN;GMAP	galanin and GMAP prepropeptide [Source:HGNC Symbol;Acc:HGNC:4114]	EPILEPSY FAMILIAL TEMPORAL LOBE 8	NM_015973	GAL			132.224	200.338	128.552	32.8752	83.4294	17.1782	148.675	134.175	136.667	221.562	151.58	7.4528	35.7515	57.9205	61.6892	78.2909	191.323	61.5113	462.054	172.903	221.386	96.0862	105.627	81.9357	3.51851	111.326	81.6351	138.092	87.1586	110.881	130.884	261.006	219.779	76.0761	655.096	23.6313	13.2036	28.9243	242.637	279.071
H2BC5	ENSG00000132530	ENST00000377777;ENST00000289316	H2B/b;H2BFB;HIST1H2BD	H2B clustered histone 5 [Source:HGNC Symbol;Acc:HGNC:4747]		NM_021063;NM_138720	H2BC5			6.32793	12.8132	20.3175	143.358	0	6.1892	9.38526	4.5615	3.08969	4.44213	7.2268	3.57431	9.23331	7.28338	9.48576	9.28448	2.99725	6.04568	7.30124	6.89766	3.58813	4.13234	2.04428	8.23333	3.49041	35.0751	13.2538	6.38214	19.2306	2.96146	5.02999	7.61746	7.90619	5.50225	9.14557	9.79434	8.28778	7.42394	10.4166	2.79145
SLC2A1	ENSG00000164104	ENST00000426263;ENST00000630287;ENST00000675112;ENST00000676254;ENST00000674765;ENST00000674545;ENST00000475162;ENST00000669445;ENST00000625233;ENST00000372500;ENST00000415851;ENST00000630821;ENST00000629908;ENST00000460369;ENST00000676097	CSE;DYT18;DYT9;GLUT;GLUT1;HTLVR	solute carrier family 2 member 1 [Source:HGNC Symbol;Acc:HGNC:11005]	Childhood absence epilepsy;Classic glucose transporter type 1 deficiency syndrome;Hereditary cryohydrocytosis with reduced stomatin;Paroxysmal dystonic choreathetosis with episodic ataxia and spasticity;Paroxysmal exertion-induced dyskinesia;DYSTONIA 9;EPILEPSY IDIOPATHIC GENERALIZED SUSCEPTIBILITY TO 12;GLUT1 DEFICIENCY SYNDROME 1;GLUT1 DEFICIENCY SYNDROME 2;STOMATIN-DEFICIENT CRYOHYDROCYTOSIS W…	NM_006516	SLC2A1			93.5069	34.0476	29.621	547.832	20.1796	90.5622	5.02325	15.1227	3.589	10.7386	25.6948	91.9908	38.4269	7.20616	13.8939	128.731	4.44744	21.0694	14.2365	11.0803	17.7496	24.2191	54.2919	26.4387	27.5053	181.622	52.4961	36.0421	93.3716	15.8006	13.4478	13.1829	9.15343	19.3224	22.9112	82.3322	51.4997	38.907	52.2341	10.2362
TMSB4XP6	ENSG00000023734	ENST00000415187	dJ1071L10.1;TMSB4L;TMSL6	TMSB4X pseudogene 6 [Source:HGNC Symbol;Acc:HGNC:11888]			TMSB4XP6			9.10201	10.5431	0	4.40435	135.784	2.47797	12.8208	23.0625	0	31.2962	13.1982	7.4084	10.8947	17.7694	29.9201	10.2912	20.6712	14.8223	7.96517	25.0303	12.4997	27.1609	14.3604	6.95087	12.3646	2.37961	8.60205	17.8074	4.34511	13.7838	10.6218	12.8694	9.8053	12.7612	21.9395	10.8211	9.85114	21.0089	41.7025	26.7515
SELENOP	ENSG00000174748	ENST00000514985;ENST00000512980;ENST00000511224;ENST00000506577;ENST00000507920;ENST00000509276;ENST00000514218;ENST00000513303;ENST00000514403;ENST00000510965;ENST00000505309;ENST00000510650;ENST00000506078;ENST00000515626;ENST00000508937	SELP;SeP;SEPP;SEPP1	selenoprotein P [Source:HGNC Symbol;Acc:HGNC:10751]		NM_005410;NM_001093726;NM_001085486	SELENOP			433.494	127.375	120.529	64.1721	321.227	1399.88	344.652	224.283	545.871	321.467	56.4348	832.21	143.239	243.989	110.078	439.594	720.606	239.492	74.4797	713.965	23.5275	649.064	263.502	131.508	858.076	106.185	81.548	1593.57	196.42	252.201	488.722	377.935	311.638	96.519	10.8324	1021.36	211.254	240.704	369.874	765.89
CES1	ENSG00000105355	ENST00000565568;ENST00000360526;ENST00000422046;ENST00000563241;ENST00000361503;ENST00000569260;ENST00000563005;ENST00000565403;ENST00000566555	CEH;CES1A1;CES1A2;CES2;HMSE;HMSE1;SES1	carboxylesterase 1 [Source:HGNC Symbol;Acc:HGNC:1863]	DRUG METABOLISM ALTERED CES1-RELATEDCARBOXYLESTERASE 1 DEFICIENCY INCLUDED	NM_001025195;NM_001266;NM_001025194	CES1			4.88954	8.17027	23.0344	0.270589	57.9562	8.97047	36.9444	3.74723	1.11606	64.2334	139.951	20.6584	12.4724	45.6511	45.3578	11.4296	14.541	12.2232	16.9704	17.4589	46.3874	23.3613	60.8528	14.819	11.4926	1.89823	14.3107	3.54577	28.6391	10.5916	17.7234	11.6443	1.55581	160.813	66.0714	57.3915	90.8532	16.78	7.9327	9.8619
SCG5	ENSG00000162735	ENST00000300175;ENST00000413748;ENST00000494364;ENST00000497208;ENST00000471027;ENST00000470349;ENST00000498069;ENST00000498607;ENST00000475752	7B2;P7B2;SGNE1;SgV	secretogranin V [Source:HGNC Symbol;Acc:HGNC:10816]		NM_001144757;NM_003020	SCG5			34.6152	27.897	15.8683	17.5338	0	5.93559	6.62987	18.3106	16.7591	7.18851	12.2443	5.91729	12.5054	4.88249	6.34573	18.1909	6.20506	10.0627	48.1847	22.3223	11.2319	10.0067	21.2001	14.6926	0.45775	78.0946	46.0141	8.99759	22.0747	8.33145	13.4547	6.81429	14.061	10.203	49.7336	5.9244	9.09197	10.3753	8.8627	10.6802
CLU	ENSG00000142192	ENST00000316403;ENST00000405140;ENST00000523500;ENST00000522299;ENST00000521770;ENST00000522098;ENST00000522502;ENST00000523589;ENST00000560566;ENST00000520796;ENST00000519742;ENST00000520491;ENST00000522413;ENST00000518050;ENST00000519472;ENST00000523396;ENST00000522238	APOJ;CLI;CLU1;CLU2;KUB1;SGP-2;SP-40;TRPM-2	clusterin [Source:HGNC Symbol;Acc:HGNC:2095]		NM_001831	CLU	NR_045494;NR_038335		21.0126	86.942	121.82	67.9464	0	15.9383	49.6133	107.545	86.5927	48.1232	25.9544	2.27377	11.0068	33.4916	40.6521	33.1838	24.1141	10.2516	60.7098	39.6115	38.3569	37.7636	32.4456	29.8572	1.0537	35.5329	117.344	23.2708	56.7346	48.4376	31.412	110.735	106.909	37.8283	65.609	4.84076	17.4782	10.2395	34.4101	61.9978
CCL22	ENSG00000124762	ENST00000219235	A-152E5.1;ABCD-1;DC/B-CK;MDC;MGC34554;SCYA22;STCP-1	C-C motif chemokine ligand 22 [Source:HGNC Symbol;Acc:HGNC:10621]		NM_002990	CCL22			1.62307	4.20578	8.0786	0.652029	0	0.945768	20.884	61.103	8.65152	46.802	3.14137	0.404792	1.23191	9.12986	11.5833	7.48849	27.1789	9.28094	23.7278	15.4923	120.953	17.4247	48.9582	2.5116	0.695211	0.488043	3.52276	0.925757	15.7503	3.34509	24.5973	44.4856	15.8953	13.3262	20.3417	0.908304	2.58497	2.02846	3.71941	11.7754
HLA-DQA1	ENSG00000099940	ENST00000422863;ENST00000343139;ENST00000395363;ENST00000496318;ENST00000374949;ENST00000482745;ENST00000460633	CELIAC1;HLA-DQA	major histocompatibility complex, class II, DQ alpha 1 [Source:HGNC Symbol;Acc:HGNC:4942]	Adult-onset myasthenia gravis;Idiopathic achalasia;NON RARE IN EUROPE: Celiac disease;NON RARE IN EUROPE: Diabetes mellitus type 1	NM_002122	HLA-DQA1			71.5754	7.99188	10.2935	13.2101	30.7864	34.4725	33.214	0.0486335	35.6906	0.455276	0.321228	0.0928948	11.3935	0.214273	0.328195	23.0074	126.363	0.434559	35.6147	10.9349	23.6687	35.9913	12.8841	0.253705	0.458888	18.2602	23.3228	56.0396	0.222841	25.8761	31.6409	0.429693	0.382114	19.2585	0.160267	0.389034	6.08385	3.15771	27.2623	0.245205
VMO1	ENSG00000078808	ENST00000328739;ENST00000441199;ENST00000416307;ENST00000354194		vitelline membrane outer layer 1 homolog [Source:HGNC Symbol;Acc:HGNC:30387]		NM_182566;NM_001144939;NM_001144940;NM_001144941	VMO1			167.006	14.7042	31.9894	29.1545	236.809	36.9688	16.3878	35.0862	28.4769	21.7819	5.99422	343.647	579.537	15.6729	11.794	60.1121	6.23497	11.1905	9.41104	19.4567	17.3414	29.1842	37.9304	4.0622	28.1339	35.3927	73.8381	273.85	24.0844	116.861	43.3258	26.8613	20.4555	12.8739	15.7404	22.0664	16.832	14.1607	84.7417	12.7991
TPSB2	ENSG00000006625	ENST00000611196;ENST00000606293;ENST00000612142		tryptase beta 2 [Source:HGNC Symbol;Acc:HGNC:14120]		NM_024164	TPSB2			0.968377	1.27471	12.323	29.8804	0	0.27656	0	8.52236	0.911338	0	106.765	5.75689	1.98174	0.337717	4.44872	20.8711	0	0	0.487168	7.59169	0.430167	5.25509	1.07543	6.50323	2.76897	0.846466	1.1716	0	8.2766	14.1186	0.238388	6.4418	0.852083	9.84771	101.116	5.21078	0.9962	0.332249	13.4158	10.9598
HLA-DMA	ENSG00000198818	ENST00000480785;ENST00000395305;ENST00000395303;ENST00000477541;ENST00000374843;ENST00000464392;ENST00000456800;ENST00000422832;ENST00000475627	D6S222E;RING6	major histocompatibility complex, class II, DM alpha [Source:HGNC Symbol;Acc:HGNC:4934]		NM_006120	HLA-DMA			70.3199	0.604362	1.39913	0.579598	0.686113	1.68285	1.01121	2.76882	1.47322	2.20596	1.45797	2.22505	0	1.1698	2.13217	0.576632	1.98819	1.36934	0.698297	0.943665	0.564307	75.4581	0.849387	0.548998	5.27834	61.1181	0.412666	3.63962	0.637	1.21463	1.1387	1.68448	1.09512	102.088	0.557018	1.06971	1.68417	1.4124	1.83179	1.88361
AC025048.6	ENSG00000141655	ENST00000634326;ENST00000627667		adaptor-related protein complex 1, sigma 2 subunit (AP1S2) pseudogene				NR_027408		5.9279	6.83257	3.36792	7.70527	101.77	8.86436	6.17856	4.51582	3.17587	3.47434	4.93685	0.972153	14.2496	12.6375	1.95669	3.58139	3.85329	1.2812	0.279247	2.92025	8.06898	3.93849	12.1097	2.64081	8.52942	8.14077	6.1782	9.00221	1.85148	4.11269	3.46798	6.49864	6.31573	0	1.56233	3.77111	5.57869	9.23681	0.893174	8.57476
CXCL10	ENSG00000187193	ENST00000306602	C7;crg-2;gIP-10;IFI10;INP10;IP-10;mob-1;SCYB10	C-X-C motif chemokine ligand 10 [Source:HGNC Symbol;Acc:HGNC:10637]		NM_001565	CXCL10	NR_168520		2.99596	1.57013	3.96919	0.308744	132.92	4.33124	3.9187	5.24469	3.80293	4.59876	2.61995	3.09144	3.73037	2.08219	3.70554	1.39428	1.50234	1.87016	3.32446	9.58862	5.37467	3.4442	4.50226	3.05803	2.48785	2.10123	3.90634	2.84409	3.00858	2.95232	6.6667	5.75779	3.36582	2.71715	2.7054	12.0912	3.9892	1.03067	3.07125	4.86468
TMEM176A	ENSG00000107949	ENST00000484928;ENST00000004103;ENST00000494349;ENST00000475710;ENST00000461345;ENST00000475536;ENST00000468689;ENST00000462826;ENST00000475007;ENST00000481305;ENST00000474166	HCA112;MS4B1	transmembrane protein 176A [Source:HGNC Symbol;Acc:HGNC:24930]		NM_018487	TMEM176A			5.47469	3.44871	92.2903	9.33622	64.0843	4.88922	2.47685	21.845	16.9881	2.62638	2.4513	7.29177	91.5631	17.5409	14.2806	36.6189	10.5755	18.8266	104.401	72.1155	2.19762	1.16152	1.15457	0.256023	22.0817	12.8833	1.74394	123.073	25.1935	4.35498	4.31386	26.7878	19.8585	2.9314	1.77859	3.90874	40.2639	33.978	0.808567	23.6658
VCAN	ENSG00000138279	ENST00000265077;ENST00000503923;ENST00000512590;ENST00000513960;ENST00000513984;ENST00000502527;ENST00000515397;ENST00000513016;ENST00000507162;ENST00000505615;ENST00000342785;ENST00000343200	CSPG2;PG-M	versican [Source:HGNC Symbol;Acc:HGNC:2464]	Wagner disease;WAGNER VITREORETINOPATHY	NM_004385;NM_001126336;NM_001164098;NM_001164097	VCAN			50.555	16.2323	17.8	52.2321	61.3645	177.391	7.57545	5.09275	9.26531	3.78214	10.7367	135.281	43.7802	25.3664	9.35852	124.545	5.31342	15.3601	0.96607	5.61537	3.66856	14.8471	68.0422	6.8246	32.1825	67.3818	17.1422	45.4687	43.7158	4.73788	4.2965	4.70465	11.0451	8.53155	3.01055	130.578	65.8302	43.4325	39.0398	1.1729
CCL7	ENSG00000117090	ENST00000378569;ENST00000394627;ENST00000394630	FIC;MARC;MCP-3;MCP3;NC28;SCYA6;SCYA7	C-C motif chemokine ligand 7 [Source:HGNC Symbol;Acc:HGNC:10634]		NM_006273	CCL7			57.3333	12.7956	41.8918	9.86152	18.7652	18.0996	17.2734	8.89952	10.3317	12.2786	17.4706	9.73973	8.42241	6.69406	4.91477	18.4805	5.80053	7.99306	8.32651	14.7066	13.3337	11.4456	9.83471	13.4935	1.22566	211.979	17.1234	5.01393	18.3733	14.8421	8.40035	4.81164	18.0988	9.53797	42.2648	11.0596	8.13164	12.0312	7.92195	5.19778
GSTM1	ENSG00000277117	ENST00000490021;ENST00000309851;ENST00000369823;ENST00000349334;ENST00000476065;ENST00000483399;ENST00000490171;ENST00000369819	GST1;H-B;MU	glutathione S-transferase mu 1 [Source:HGNC Symbol;Acc:HGNC:4632]		NM_000561;NM_146421	GSTM1			26.0104	0.1539	0	0	0	18.7506	19.5702	0.215925	0	0.200822	0	1.42348	0.498484	27.9047	0.249423	0	0	0.706677	25.5554	21.9756	0.301955	42.695	93.1925	0.351946	0	27.3901	0.304064	0.406722	0	0.189698	1.17929	25.1319	0.106228	14.4217	0	0	0.84852	0.250445	0.3179	0.186945
AC004556.3	ENSG00000104517	ENST00000612848		39S ribosomal protein L23, mitochondrial [Source:NCBI gene (formerly Entrezgene);Acc:107987373]						0	1.01271	0	0	65.5854	2.94531	0	3.39554	1.8	0.603167	35.133	0.598989	0	2.02161	1.8498	42.3847	73.4583	0	0	1.77036	1.04535	1.09356	3.12494	1.19707	28.7115	3.9888	92.6121	42.8821	1.40643	44.6667	0	1.47183	1.40559	0	0.739237	39.7543	0	0	40.8268	78.6628
MT1X	ENSG00000177600	ENST00000562939;ENST00000394485;ENST00000568370;ENST00000564974	MT-1l;MT1	metallothionein 1X [Source:HGNC Symbol;Acc:HGNC:7405]		NM_005952	MT1X			123.759	71.6165	323.276	1458.99	218.402	88.5138	36.0841	38.0937	30.3105	37.0437	89.8017	74.7402	148.944	119.477	276.37	129.463	32.6605	75.1493	93.8147	32.14	60.7055	72.5043	159.57	33.2522	108.388	177.395	127.682	191.355	87.5643	108.153	49.104	33.382	34.4869	136.248	272.043	67.12	75.814	128.19	81.6542	22.202
PSMB3	ENSG00000166387	ENST00000619426;ENST00000610434;ENST00000613870;ENST00000620309;ENST00000614132;ENST00000618159	HC10-II;MGC4147	proteasome 20S subunit beta 3 [Source:HGNC Symbol;Acc:HGNC:9540]		NM_002795	PSMB3	NR_104195;NR_104194		20.6541	10.3592	46.1073	0.731008	124.286	2.09963	2.44004	1.59874	40.9524	18.0841	1.53395	0.86914	41.8084	0.756855	1.5524	8.99767	0.673701	13.6785	3.29004	1.75009	3.62238	1.50048	16.7867	0.474308	0.879971	1.2745	1.16789	64.3504	1.54041	2.36192	2.1088	1.96615	1.33444	3.91839	55.6106	9.8934	0.74029	1.03771	1.19496	0.371812
HSPA1A	ENSG00000108953	ENST00000375651;ENST00000608703	HSP70-1;HSPA1	heat shock protein family A (Hsp70) member 1A [Source:HGNC Symbol;Acc:HGNC:5232]		NM_005345	HSPA1A			0	1.67382	0.138794	19.4682	50.7896	0	0.0198335	0.14523	39.932	0.478083	10.6203	35.2158	0	14.8582	13.7008	0.455166	0	0	27.6982	9.69697	36.4375	51.9385	0	22.6217	0.0873518	31.7771	0.0270218	0.937261	0.0988939	0	0.684445	0.00217182	0	0.174228	0.27362	26.0437	0.253238	0.0659258	0.524251	0.0259118
SLC25A15P5	ENSG00000127616	ENST00000508033		solute carrier family 25 member 15 pseudogene 5 [Source:HGNC Symbol;Acc:HGNC:39846]			SLC25A15P5			1.34723	0	0	3.51889	88.8306	0.963278	0	0	1.81349	2.58894	3.3995	0	0	6.10048	0	1.61151	0	0	1.33308	0	0.607375	0	0	0	0	0.819539	0.574551	0	0	0.594761	0	0	2.31673	0.89497	2.03083	0	0.709846	0	0.88464	0
TCTEX1D1	ENSG00000125912	ENST00000525663;ENST00000282670;ENST00000528352;ENST00000491611;ENST00000448074;ENST00000489510	FLJ40873	Tctex1 domain containing 1 [Source:HGNC Symbol;Acc:HGNC:26882]		NM_152665	TCTEX1D1			11.2412	11.614	14.5009	5.15111	0	40.4569	1.00172	7.51472	7.12434	0.950538	2.5452	4.80103	0	14.1473	0.330228	39.036	10.991	7.36276	6.4726	12.4977	0.557364	2.40678	0.806855	4.06322	0.402619	6.88144	15.7514	2.55302	0.664064	19.8529	10.731	4.26534	6.28778	0.213898	1.96223	3.9461	14.365	0.687446	31.6395	12.635
MT1H	ENSG00000130706	ENST00000332374;ENST00000569155	MT1	metallothionein 1H [Source:HGNC Symbol;Acc:HGNC:7400]		NM_005951	MT1H			14.515	5.5615	29.4831	41.1562	0	6.69473	2.7488	0	0	3.28874	11.4178	4.04001	8.85007	6.08612	9.79618	12.442	0.73253	10.6911	14.007	5.18918	23.8427	6.26897	19.0047	2.3292	4.0346	10.1879	2.82232	10.6842	12.7165	6.33957	2.37078	2.2012	0	8.44916	43.337	1.43849	4.99564	4.44945	7.01505	0
PTGDS	ENSG00000174485	ENST00000640716;ENST00000413913;ENST00000371625;ENST00000457950;ENST00000371623;ENST00000492068;ENST00000460340;ENST00000446677;ENST00000462514;ENST00000444903	L-PGDS;PGDS	prostaglandin D2 synthase [Source:HGNC Symbol;Acc:HGNC:9592]		NM_000954	PTGDS			10.4146	33.5508	85.296	19.7263	0	4.27654	37.2455	44.8042	16.3804	24.3235	27.6452	2.93165	7.90126	10.3008	11.7817	9.6201	16.8928	10.45	33.4696	6.64282	26.7412	27.7923	12.2802	8.1997	1.93597	9.13392	33.7985	21.4753	12.386	6.51637	52.6235	48.0907	24.0368	41.1311	22.8276	15.4472	4.54512	4.26023	8.46953	28.8439
AC006059.2	ENSG00000189091	ENST00000648550;ENST00000431549		novel protein						55.8858	77.6706	59.6097	27.9896	0	43.5114	83.0214	78.802	67.0118	79.3639	69.2268	45.5239	18.2972	63.6879	57.4221	45.6176	71.1738	70.9223	79.4266	70.5894	84.2621	68.2127	55.9852	77.8468	57.682	41.9336	56.6547	52.6827	53.1077	67.5904	75.7463	65.7164	64.158	57.6724	71.9453	53.3668	46.1934	53.4431	54.2922	62.5796
AC068631.2	ENSG00000159873	ENST00000418776		novel protein						49.6755	34.6436	37.0929	9.14548	0	43.1641	45.2177	40.8278	31.8409	32.9959	45.5293	56.2979	41.1889	50.0325	45.6361	29.4499	25.8515	39.0175	49.0741	55.0509	41.9498	39.921	59.6672	24.384	45.7662	32.0948	46.0529	63.9138	32.5853	43.713	82.7134	33.129	34.3527	16.5149	43.814	30.0511	47.6422	33.8877	57.5467	32.2565
MS4A6E	ENSG00000142178	ENST00000300182;ENST00000532756;ENST00000530509		membrane spanning 4-domains A6E [Source:HGNC Symbol;Acc:HGNC:14285]		NM_001376909;NM_139249	MS4A6E			9.52926	7.46828	3.03397	15.8796	0	4.05371	4.72816	8.08556	5.05464	7.30274	6.42133	4.02991	5.25862	82.4514	27.4105	3.74837	26.4368	8.42034	1.45807	8.36811	40.2512	2.98276	3.87675	2.19927	6.52248	11.1866	4.55091	5.0458	11.4133	5.16268	3.44755	8.20143	3.26116	6.68929	6.86837	5.62775	8.04613	2.73416	6.74012	7.75797
HLA-F	ENSG00000125995	ENST00000376861;ENST00000334668;ENST00000462777;ENST00000489502;ENST00000482257;ENST00000259951;ENST00000434407;ENST00000486194;ENST00000485513;ENST00000429294;ENST00000484704;ENST00000606273;ENST00000465459;ENST00000475996;ENST00000444621		major histocompatibility complex, class I, F [Source:HGNC Symbol;Acc:HGNC:4963]		NM_018950;NM_001098479;NM_001098478	HLA-F			2.20568	0.0862931	1.74688	1.08027	46.0619	0.767876	0.207268	3.9763	56.853	2.46008	36.9236	1.47591	3.143	0.782568	2.49108	0.643432	83.3193	3.43544	69.1927	1.94545	71.0083	56.7987	26.5937	2.3939	31.8751	2.01559	0.492165	0.493405	0.473394	33.9584	2.04759	3.04445	3.47676	54.756	1.02535	1.55934	1.47408	2.40168	0.0147124	1.22827
AC243919.1	ENSG00000129460	ENST00000418824;ENST00000466501		ribosomal protein L9 pseudogene 9						86.9461	73.5853	2.69649	84.3347	150.831	63.397	101.043	93.1502	60.5091	75.0806	52.1976	53.712	19.1661	57.188	95.2804	0.886861	102.324	88.8701	67.4507	91.7642	105.279	2.81555	33.6671	81.4208	85.4981	86.0838	2.65739	85.2429	61.2943	75.0122	100.494	113.024	109.771	27.981	67.0501	103.215	55.1402	58.9776	2.6645	82.8811
RNA5SP389	ENSG00000148288	ENST00000362610	RN5S389	RNA, 5S ribosomal pseudogene 389 [Source:HGNC Symbol;Acc:HGNC:43289]			RNA5SP389			10.2097	0	0	0	0	2.16972	15.386	0	0	10.6866	0	0	79.0424	0	0	6.77849	4.91274	0	0	0	0.00812754	0.390571	0	0	7.31798	0	13.4608	0.000986491	0	12.4385	36.6824	0	15.0178	2.69311	0	0	0	7.76495	0.0030003	10.6151
CYCSP4	ENSG00000088992	ENST00000429682	HCP4	CYCS pseudogene 4 [Source:HGNC Symbol;Acc:HGNC:24413]			CYCSP4			0	0	0	0	78.9645	0	0	0	0	0	0	0	0	0	0	0	0	0	0	0	0	0	0.533081	0	0.417078	0	0	0	0	0	0	0	0	0	0	0	0	0	0	0
RPS2P5	ENSG00000255112	ENST00000488803	bcm384	ribosomal protein S2 pseudogene 5 [Source:HGNC Symbol;Acc:HGNC:31386]			RPS2P5			111.532	125.152	119.466	57.0307	85.6192	44.8392	47.342	102.491	46.2478	0.875336	55.7233	111.883	75.0904	135.511	53.7458	105.279	54.4948	113.108	63.7797	51.2824	1.52166	117.701	96.9476	52.5508	125.322	97.4565	55.5278	116.055	51.406	103.839	63.0865	90.4239	1.07064	56.5859	51.1029	108.491	91.3091	105.758	129.134	123.404
GPSM3	ENSG00000132589	ENST00000375040;ENST00000487761;ENST00000472768;ENST00000375043;ENST00000619085	AGS4;C6orf9;G18;G18.1a;G18.1b;G18.2;NG1	G protein signaling modulator 3 [Source:HGNC Symbol;Acc:HGNC:13945]		NM_001276501;NM_022107	GPSM3			72.1977	55.1205	90.5039	49.9829	99.1006	100.718	68.3692	5.915	67.5225	4.12333	48.9304	93.561	113.588	54.4855	60.1564	89.9008	77.5117	84.1163	81.0448	68.075	46.9608	65.8354	68.2386	46.1462	74.6023	65.1604	0.457267	103.627	69.1862	80.4666	88.6036	2.96495	80.0381	51.8576	74.6435	77.4534	71.3747	48.7216	75.2901	83.7362
SPARC	ENSG00000188846	ENST00000231061;ENST00000520687;ENST00000538026;ENST00000537849;ENST00000521569;ENST00000524277;ENST00000539687;ENST00000521327;ENST00000522348	BM-40;ON;ONT	secreted protein acidic and cysteine rich [Source:HGNC Symbol;Acc:HGNC:11219]	Osteogenesis imperfecta type 4;OSTEOGENESIS IMPERFECTA TYPE XVII	NM_001309443;NM_001309444;NM_003118	SPARC			75.0073	157.67	229.395	7.09194	91.8389	18.4254	292.643	288.368	327.273	542.463	391.385	44.2604	33.1899	445.197	374.997	139.003	472.961	247.831	299.204	352.948	317.618	328.803	211.921	203.661	21.5699	7.94704	108.976	79.4821	112.983	284.359	202.161	328.53	307.627	387.32	451.611	118.226	114.159	200.034	202.618	316.221
LGALS2	ENSG00000134575	ENST00000215886;ENST00000416480	HL14	galectin 2 [Source:HGNC Symbol;Acc:HGNC:6562]	MYOCARDIAL INFARCTION SUSCEPTIBILITY TO MYOCARDIAL INFARCTION SUSCEPTIBILITY TO 1 INCLUDED	NM_006498	LGALS2			0	52.2579	47.2561	0	77.0629	0	24.8637	20.1093	51.7581	26.2375	31.5757	3.93286	18.9685	18.9282	21.0388	25.4371	72.2017	1.01034	0.541378	48.6959	22.419	6.79761	9.16551	27.6342	6.902	9.42605	36.0762	22.3414	0	21.1024	28.759	54.3205	27.287	56.1244	43.6486	6.84312	10.5881	14.3636	30.0624	18.2304
IFI27L2	ENSG00000099290	ENST00000555558;ENST00000554909;ENST00000238609;ENST00000556727;ENST00000553601;ENST00000556552	FAM14A;TLH29	interferon alpha inducible protein 27 like 2 [Source:HGNC Symbol;Acc:HGNC:19753]		NM_032036	IFI27L2			18.8513	15.2185	18.2865	0.612113	120.241	30.9439	18.2624	6.52428	30.9303	23.0758	17.3793	37.941	60.9379	29.3612	25.8733	28.5953	37.3507	32.9791	36.6356	34.9204	28.7745	27.3277	43.9509	30.0469	24.6233	18.6816	37.5359	35.9495	24.0197	34.1955	39.6136	27.9305	15.4457	43.2216	28.9714	18.2347	40.1666	21.3139	35.9215	35.635
FCGR2B	ENSG00000149923	ENST00000236937;ENST00000674150;ENST00000367961;ENST00000358671;ENST00000480308;ENST00000485778	CD32;CD32B;FCG2;FCGR2	Fc fragment of IgG receptor IIb [Source:HGNC Symbol;Acc:HGNC:3618]	Systemic lupus erythematosus;MALARIA SUSCEPTIBILITY TO MALARIA RESISTANCE TO INCLUDED	NM_001002274;NM_001386005;NM_001002273;NM_001190828;NM_001386001;NM_001386006;NM_001386000;NM_001386004;NM_001386002;NM_004001;NM_001386003;NM_001002275	FCGR2B	NR_169827		70.0868	18.2027	26.0763	104.047	24.7305	150.77	13.6	27.146	33.0614	15.1901	15.7925	90.0243	42.0587	11.079	14.0767	40.0153	32.0057	18.6313	2.5997	28.2436	10.0397	28.2623	45.1269	24.8613	36.6034	194.895	22.389	21.4849	45.574	32.1574	25.7089	14.0759	20.9053	7.67978	5.74628	60.76	36.8137	35.6701	14.7444	30.3937
HSD11B1	ENSG00000099995	ENST00000615289;ENST00000261465;ENST00000367027;ENST00000367028	HSD11;HSD11B;SDR26C1	hydroxysteroid 11-beta dehydrogenase 1 [Source:HGNC Symbol;Acc:HGNC:5208]	Hyperandrogenism due to cortisone reductase deficiency;Cortisone reductase deficiency 2	NM_005525;NM_001206741;NM_181755	HSD11B1			7.37069	17.6353	28.4087	2.4458	0	3.64361	58.2941	37.3928	26.1852	34.6436	73.0173	2.07409	7.94223	54.7212	36.5507	17.7625	24.4814	14.0415	9.15079	18.9193	67.5733	48.4231	30.7032	17.4774	6.84041	13.9834	15.1387	25.0403	12.3487	28.2414	23.4856	34.2283	20.2116	13.793	21.327	21.6716	23.5305	16.8097	19.7873	15.1467
NSG1	ENSG00000158793	ENST00000421177;ENST00000513555;ENST00000450293;ENST00000504347;ENST00000505246;ENST00000506380;ENST00000433139;ENST00000513829;ENST00000504171;ENST00000621129;ENST00000397958	D4S234E;NEEP21;P21	neuronal vesicle trafficking associated 1 [Source:HGNC Symbol;Acc:HGNC:18790]		NM_001040101;NM_001287764;NM_001382228;NM_001382227;NM_014392;NM_001287763	NSG1	NR_167932;NR_167933		10.7505	4.10533	5.52742	7.44911	72.6969	3.12383	2.47665	6.80051	0.142881	1.16562	3.39422	2.49067	0	4.91354	3.89056	4.90235	9.3131	0.032326	0	2.56989	1.23501	3.28006	4.06911	0.0683923	9.51669	0.167055	0	5.27692	0.18386	1.92843	2.30925	0.144191	3.48855	0.820331	2.6355	0.235158	11.532	2.81649	1.95894	3.40787
MS4A6A	ENSG00000129824	ENST00000528851;ENST00000420732;ENST00000530839;ENST00000533989;ENST00000531914;ENST00000529054;ENST00000412309;ENST00000426738;ENST00000533023;ENST00000527254;ENST00000529906;ENST00000525549;ENST00000530179;ENST00000526677;ENST00000532169;ENST00000534596;ENST00000533660;ENST00000531531;ENST00000533409;ENST00000526697;ENST00000528925	CD20L3;MS4A6	membrane spanning 4-domains A6A [Source:HGNC Symbol;Acc:HGNC:13375]		NM_022349;NM_152851;NM_152852;NM_001330275;NM_001247999	MS4A6A			73.3313	28.8316	39.7154	12.7184	103.401	277.78	84.42	46.2324	116.156	78.7473	29.6182	343.537	90.1147	63.6468	30.9114	122.733	169.208	63.4045	16.1568	102.734	13.9334	139.135	77.2548	29.1082	447.893	33.1414	23.4695	477.195	28.4548	113.788	140.162	104.049	74.6969	23.8878	5.61362	187.488	104.687	86.2426	130.553	184.823
COX7CP1	ENSG00000088205	ENST00000446556		cytochrome c oxidase subunit 7C pseudogene 1 [Source:HGNC Symbol;Acc:HGNC:2293]			COX7CP1			0	0	0	0	71.6258	6.92e-08	0	2.54033	0	0	0	0	7.07e-08	0	0	0	0	0	0	2.34093	0	0	0	0	0	0	0.974961	0	0	5.06157	3.92022	3.64418	0	3.09446	0	0	0	0	0	0
AC006538.2	ENSG00000078061	ENST00000586572		novel protein						30.5028	25.7937	37.0432	15.4996	0	29.0193	35.2862	34.4239	33.1987	34.6718	70.7442	46.4814	36.2485	51.7365	35.4925	23.491	38.8088	61.0817	34.2147	34.9604	54.3136	36.2056	52.1865	49.8609	28.0213	23.2307	40.8132	22.9869	33.625	42.8702	45.8825	29.4019	44.8971	40.7941	66.2719	59.5603	44.4721	30.9835	31.9815	33.2006
S100B	ENSG00000128739	ENST00000291700;ENST00000367071;ENST00000397648	S100beta	S100 calcium binding protein B [Source:HGNC Symbol;Acc:HGNC:10500]		NM_006272	S100B			4.77846	1.21641	3.66525	0.738399	12.5817	8.81617	1.82248	1.5975	3.39015	3.06163	1.52627	20.8425	1.41934	4.16872	1.23768	3.64127	3.46984	1.47505	0.764956	56.7584	0.957015	3.52162	2.76444	1.05733	9.36452	4.3042	2.09594	11.6892	1.50659	6.64988	2.66826	1.95423	2.7376	1.91501	0.571163	6.46516	3.36622	3.28071	5.34678	3.24125
ANG	ENSG00000075303	ENST00000336811;ENST00000554073;ENST00000397990	RAA1;RNASE5	angiogenin [Source:HGNC Symbol;Acc:HGNC:483]	Amyotrophic lateral sclerosis;AMYOTROPHIC LATERAL SCLEROSIS 9	NM_001145;NM_001385271;NM_001385273;NM_001385272;NM_001097577;NM_001385274	ANG			6.58078	3.02404	2.17154	62.6502	0	5.2167	1.55734	2.69034	7.40024	3.57018	3.97659	3.05424	14.6899	9.80714	9.65488	40.7939	0.775353	7.74334	0.581219	3.3518	1.54597	3.86291	12.9039	13.4748	15.2506	61.3866	28.237	8.38091	44.7106	2.89594	2.91404	2.42178	7.5476	4.50179	9.98126	11.7837	15.8874	10.5184	13.5068	2.32681
TECRP1	ENSG00000180228	ENST00000513307		trans-2,3-enoyl-CoA reductase pseudogene 1 [Source:HGNC Symbol;Acc:HGNC:44050]			TECRP1			0	0.715411	0	0	0	0	0	0	3.58934	0	1.02351	4.02718	68.7789	1.5115	1.6987	0	0	0	0	1.42682	0.0615244	0.644344	0	0.853424	0.806072	0	0	0	0.513742	0	0	1.31333	0.510765	0	1.31339	1.45442	0.765055	0.727322	0	0
GLUD1P3	ENSG00000132388	ENST00000507952;ENST00000508551	C10orf102;Em:AC022400.11;GLUDP3	glutamate dehydrogenase 1 pseudogene 3 [Source:HGNC Symbol;Acc:HGNC:4338]			GLUD1P3	NR_048575		7.5377	12.253	5.25038	2.33223	67.5578	4.31808	3.7419	4.9359	5.48265	3.21526	3.3909	6.89964	0	1.31793	1.76258	10.1457	4.23333	7.01359	5.88164	5.66999	6.50243	4.0544	4.69888	6.01096	11.1915	5.36626	7.51744	6.56917	4.44932	9.44701	9.78676	9.69832	6.33151	6.25985	5.1244	17.4617	8.43126	6.63015	13.0819	5.3506
NDUFA6	ENSG00000134759	ENST00000498737;ENST00000617763;ENST00000470753	B14;CI-B14;LYRM6;NADHB14	NADH:ubiquinone oxidoreductase subunit A6 [Source:HGNC Symbol;Acc:HGNC:7690]	Isolated complex I deficiency;MITOCHONDRIAL COMPLEX I DEFICIENCY NUCLEAR TYPE 33;Early Onset Isolated Mitochondrial Complex I Deficiency	NM_002490	NDUFA6			0.136237	10.4253	13.9564	0.684719	67.763	0.501172	1.61172	0.631238	0.00466602	0.574475	0.754725	0.755108	1.22123	0.152423	0.360476	0.504252	0.862856	9.2612	8.24294	0.332027	14.1215	5.78598	0.763674	0.612979	0.663559	0.518935	3.15296	6.28909	4.27481	5.20495	8.96182	0.238387	0.0889861	0.235077	9.91758	0.776783	0.617498	0.636188	0.729084	0.697793
PSPHP1	ENSG00000145555	ENST00000450062	CO9;PSPHL	phosphoserine phosphatase pseudogene 1 [Source:HGNC Symbol;Acc:HGNC:9578]			PSPHP1			0	67.2936	0	0	0	37.1232	38.9858	0	0	0	0	0	0	0	0	0.755423	0	0	44.5528	0	0	0	0	0	0	0	23.2806	37.7512	0	31.7657	0	0	0	0	31.454	0	0	0	0	18.405
RNA5SP283	ENSG00000151348	ENST00000365604	RN5S283	RNA, 5S ribosomal pseudogene 283 [Source:HGNC Symbol;Acc:HGNC:43183]			RNA5SP283			8.88977	37.8084	34.2947	9.95207	0	45.1253	17.8828	17.4595	23.1711	31.2253	24.177	42.4155	55.0762	52.4036	27.3151	6.93725	9.66417	28.2806	12.2727	28.8444	8.66508	7.91802	16.3216	14.2036	23.5637	18.4359	26.0056	18.7511	38.9275	45.9806	6.80462	21.6989	22.9051	14.3809	10.7056	18.0023	66.9864	25.89	22.7426	25.1599
STUM	ENSG00000234975	ENST00000366788;ENST00000467495;ENST00000366789	C1orf95;DKFZp761P211	stum, mechanosensory transduction mediator homolog [Source:HGNC Symbol;Acc:HGNC:30491]		NM_001003665	STUM			1.99682	5.03351	1.3452	0.3033	75.656	0.444889	3.18511	3.63011	1.09912	4.52197	5.0022	0.294997	0.546902	1.11163	1.28404	4.92297	1.36274	3.69238	1.82486	1.83427	6.51925	0.313209	1.34643	1.48007	0.250145	0.690518	4.10729	0.638786	7.05424	1.75101	1.86968	1.89172	1.87263	3.86093	9.28069	0.735564	1.92722	2.42067	2.95298	3.73241
LILRB2	ENSG00000187837	ENST00000314446;ENST00000391748;ENST00000434421;ENST00000455108;ENST00000391746;ENST00000493242;ENST00000391749;ENST00000471216	CD85d;ILT4;LIR-2;LIR2;MIR-10;MIR10	leukocyte immunoglobulin like receptor B2 [Source:HGNC Symbol;Acc:HGNC:6606]		NM_001080978;NM_001278403;NM_001278404;NM_001278405;NM_001278406;NM_005874	LILRB2	NR_103521		2.47065	13.8371	0.33687	4.49756	62.9694	1.82435	0.465383	0.162599	51.8578	0	0.32067	0.871852	22.492	33.7149	20.0554	1.70138	0	17.9738	0	1.85871	0.164449	28.3423	2.8722	8.74498	2.26407	16.9607	12.5116	2.27395	9.55964	65.8771	0.423956	18.618	35.888	0.157961	0	1.07264	1.10767	24.5638	0.596895	0.909653
NIPAL4	ENSG00000010270	ENST00000435489;ENST00000311946;ENST00000521390;ENST00000519150;ENST00000519946	ICHYN	NIPA like domain containing 4 [Source:HGNC Symbol;Acc:HGNC:28018]	Congenital non-bullous ichthyosiform erythroderma;Lamellar ichthyosis;ICHTHYOSIS CONGENITAL AUTOSOMAL RECESSIVE 6	NM_001172292;NM_001099287	NIPAL4			0.302716	0.448405	1.07094	65.4474	1.31939	0.284804	0.373952	0	0.456502	0.705469	0.0753679	0.105309	0.6323	0.244612	0.056524	0.337575	0.605973	1.04893	1.71608	0.563227	0.472448	0.235446	0.156524	0.220269	0.107504	2.57496	0.549662	0.518252	0.520397	0.200612	0.306889	0.0290624	0.679142	0.204749	0.0263711	0.229003	0.224164	0.149424	0.178619	0.364125
EGLN3	ENSG00000166295	ENST00000250457;ENST00000553215;ENST00000556785;ENST00000487915;ENST00000547327;ENST00000550114;ENST00000551935;ENST00000548285;ENST00000546681;ENST00000464521;ENST00000557521	HIFPH3;PHD3	egl-9 family hypoxia inducible factor 3 [Source:HGNC Symbol;Acc:HGNC:14661]		NM_022073;NM_001308103	EGLN3			17.3967	4.72089	1.96467	48.8152	11.4909	22.2409	0.0680058	1.21386	1.11166	0.363741	2.2968	41.1035	57.8706	0.582264	1.02784	47.8648	0.116098	2.42132	0.412017	0.231616	1.06052	1.58639	10.7501	4.16662	3.62892	56.3326	8.95802	6.08964	17.7066	1.24458	0.157037	0.646985	0.208502	4.25639	0.829656	27.4625	11.9553	4.87867	11.9482	0.699636
MTCO2P12	ENSG00000185864	ENST00000427426		MT-CO2 pseudogene 12 [Source:HGNC Symbol;Acc:HGNC:52028]			MTCO2P12			0.690651	0.48593	0.444307	0.643508	0	0.368674	1.30507	0.922249	0.315264	0.830128	0.58175	59.0013	3.1978	2.82423	1.15867	0.714642	0	1.10621	0.222549	0.92217	1.09003	1.0544	0.787843	0.893428	0.910716	0.475282	0.878668	1.12917	0.6913	0.609886	0.616504	0.181231	0	0.617354	0.166497	62.1005	0	1.06172	0.479539	0.980572
H2BC4	ENSG00000005302	ENST00000314332;ENST00000396984	H2B.1;H2B/l;H2BFL;HIST1H2BC	H2B clustered histone 4 [Source:HGNC Symbol;Acc:HGNC:4757]		NM_001381989;NM_003526	H2BC4			2.7655	6.31106	5.82415	43.6646	0	4.25175	5.51597	6.96293	5.89792	4.12674	4.35916	1.91154	1.31329	2.72766	5.05065	15.5141	1.39804	3.55305	4.51232	2.63749	2.42628	3.93539	2.00979	6.57977	4.17077	15.2239	6.6912	3.93319	7.93454	4.09674	4.14234	7.51142	5.54336	1.72645	6.26714	3.43622	4.34526	9.21568	9.58029	2.83188
S100A8	ENSG00000182853	ENST00000368732;ENST00000368733;ENST00000477801	60B8AG;CAGA;CFAG;CGLA;MRP8;P8	S100 calcium binding protein A8 [Source:HGNC Symbol;Acc:HGNC:10498]		NM_001319198;NM_001319201;NM_001319197;NM_001319196;NM_002964	S100A8			9.81281	15.2739	48.9311	0.997963	0	21.0343	12.4198	21.7742	8.69927	16.7824	18.5293	14.5997	8.4265	16.4094	12.7567	17.9667	2.09271	34.2267	7.20023	21.0786	23.1817	12.2514	16.1807	6.67412	4.8756	60.3902	27.8788	43.2522	8.44392	30.1931	11.339	11.3338	7.10432	24.7016	26.071	9.59421	13.6124	10.2987	20.9639	1.89911
ALOX5AP	ENSG00000103490	ENST00000380490;ENST00000479597;ENST00000617770	FLAP	arachidonate 5-lipoxygenase activating protein [Source:HGNC Symbol;Acc:HGNC:436]	STROKE ISCHEMIC	NM_001629;NM_001204406	ALOX5AP			90.2885	22.9857	76.341	32.804	45.6238	202.074	47.6359	21.614	46.1002	45.3678	32.6049	163.511	115.723	32.4687	21.6891	57.7353	21.3466	45.3757	6.78417	40.9493	4.20381	62.748	109.866	20.1154	64.4317	102.408	45.6954	73.3181	48.9827	30.4708	64.6837	17.2055	36.1008	48.1001	12.3434	77.4985	89.5474	44.0624	82.9247	14.9142
PID1	ENSG00000171148	ENST00000482518;ENST00000392054;ENST00000409462;ENST00000392055;ENST00000354069;ENST00000534952	FLJ20701;NYGGF4	phosphotyrosine interaction domain containing 1 [Source:HGNC Symbol;Acc:HGNC:26084]		NM_017933;NM_001330157;NM_001100818;NM_001330158;NM_001330156	PID1			42.2786	11.8459	21.8884	5.4288	10.7929	86.1631	17.7364	8.21733	33.785	14.1511	6.06407	63.7219	15.2842	13.4694	5.99482	33.8831	7.60909	14.3173	0.438283	23.064	1.38623	41.1675	22.81	6.09423	53.6055	20.8945	10.4741	63.3642	11.2072	12.5904	14.1876	12.0869	17.6286	8.5519	2.024	52.4624	21.7533	16.2961	23.1247	11.3274
SMG1P3	ENSG00000108439	ENST00000520823;ENST00000522480;ENST00000440195;ENST00000522841;ENST00000437413;ENST00000435197		SMG1 pseudogene 3 [Source:HGNC Symbol;Acc:HGNC:49860]			SMG1P3	NR_027155		16.4727	14.4712	12.2181	59.6936	0.000349642	18.2783	16.0736	15.1769	9.47833	16.075	18.1494	14.9161	1.28447	13.794	18.3637	15.6529	20.0583	25.0464	13.0822	11.7672	9.79026	9.68039	15.5888	9.00841	23.9442	21.3374	13.83	19.4691	9.84584	16.4734	12.304	11.1987	8.98974	11.7355	12.6335	13.9332	19.7938	25.9951	12.0312	16.9702
PTTG1	ENSG00000198931	ENST00000352433;ENST00000524244;ENST00000517480;ENST00000523659;ENST00000520452;ENST00000393964;ENST00000519287	EAP1;HPTTG;PTTG;securin;TUTR1	PTTG1 regulator of sister chromatid separation, securin [Source:HGNC Symbol;Acc:HGNC:9690]		NM_004219;NM_001282383;NM_001282382	PTTG1			13.1195	13.1115	15.9484	59.5567	0	17.0872	23.4806	19.8715	21.8899	9.27181	13.2809	15.1881	19.3364	25.4375	15.5446	14.1077	14.3844	11.8437	29.7705	28.117	14.6536	14.346	14.4551	11.4028	6.38948	20.0351	16.7713	12.9385	11.4416	11.5279	10.8262	19.004	19.959	16.0442	16.3573	15.9092	8.66784	7.04918	10.8016	13.8635
ENTHD1	ENSG00000134291	ENST00000325157;ENST00000490326	FLJ25421	ENTH domain containing 1 [Source:HGNC Symbol;Acc:HGNC:26352]		NM_152512	ENTHD1			1.03362	15.6862	10.7135	77.2817	3.07006	0.906536	3.99164	3.15433	1.59493	3.99672	7.96279	0.517393	1.96098	2.80653	6.56942	6.43256	1.87712	7.78567	1.87367	2.51357	4.53673	1.46123	0.92248	5.74664	1.32593	11.1403	14.989	2.47439	11.5579	2.08932	2.85631	3.45257	3.36183	5.12704	4.42472	0.992886	4.52883	2.83996	3.34518	1.67129
COMMD3-BMI1	ENSG00000111605	ENST00000475460;ENST00000602390;ENST00000489125;ENST00000463409;ENST00000417470;ENST00000602395		COMMD3-BMI1 readthrough [Source:HGNC Symbol;Acc:HGNC:48326]		NM_001204062	COMMD3-BMI1			23.0002	33.5746	42.0693	37.4703	40.7042	45.8907	51.505	19.1173	38.1344	35.4413	29.7683	35.2185	0	31.7823	26.1925	33.8451	39.7723	51.5386	32.0651	35.3647	22.58	38.788	16.2698	31.6713	44.9168	40.241	52.6047	51.2901	50.7803	39.4198	27.4919	37.1778	24.4797	39.0915	41.5821	59.2023	39.137	32.8768	38.2761	40.3092
EIF1AY	ENSG00000122729	ENST00000361365;ENST00000465253;ENST00000382772;ENST00000464196;ENST00000485584		eukaryotic translation initiation factor 1A Y-linked [Source:HGNC Symbol;Acc:HGNC:3252]		NM_004681;NM_001278612	EIF1AY			0.036309	0.032997	0.0299927	28.6073	59.0639	0	0.0593818	0.411659	0.0992624	0.14255	0.245842	0.0943822	48.785	32.4117	0.208098	29.2125	31.7553	0	38.9432	0	33.1128	0.154724	0.201406	0.125737	25.9322	0	0.104468	34.2227	0.167857	0	0	28.1692	0.12772	34.3597	0	0.0463384	0.0599222	0.0483001	0	29.0452
LILRB4	ENSG00000116260	ENST00000461839;ENST00000270452;ENST00000391736;ENST00000494796;ENST00000430952;ENST00000391734;ENST00000391733;ENST00000434286;ENST00000470943;ENST00000461262	CD85k;HM18;ILT3;LIR-5;LIR5	leukocyte immunoglobulin like receptor B4 [Source:HGNC Symbol;Acc:HGNC:6608]		NM_001278426;NM_001278427;NM_001278428;NM_001278429	LILRB4			10.9446	38.6844	82.2024	3.58335	17.7668	11.8161	5.91902	78.146	41.1093	93.503	16.1263	0.890185	9.22839	51.0748	43.7372	4.85068	44.9216	9.98903	7.81579	63.7261	47.2427	28.6188	38.8225	16.5641	20.2748	43.5585	26.1656	25.096	35.7352	2.8812	17.7193	25.7014	54.9208	72.3068	10.6809	5.04428	10.4178	31.3509	8.23142	37.1464
AC135721.2	ENSG00000242294	ENST00000587322		neighbor of BRCA1 gene 1 (NBR1) pseudogene						24.0473	9.60888	1.8335	0	0	6.61584	7.00888	24.8843	6.71122	10.5701	3.9639	9.7911	58.56	0	0	34.9876	11.7787	0	8.63721	4.49953	8.04835	4.77845	25.8237	10.8032	14.8913	11.832	6.13993	9.40071	4.55313	4.63381	13.2628	3.3971	2.56659	19.8106	6.91849	0	9.20484	15.7629	23.0741	0
HSPA7	ENSG00000151552	ENST00000445535	HSP70B	heat shock protein family A (Hsp70) member 7 (pseudogene) [Source:HGNC Symbol;Acc:HGNC:5240]			HSPA7	NR_024151		38.1004	1.9339	14.3819	12.1862	6.61533	39.974	3.69058	5.3972	7.7433	1.76763	5.73506	25.1709	23.1313	5.83253	11.8301	17.3096	10.0469	3.36098	0.254432	1.70079	1.50225	12.6027	27.4322	1.98455	31.2045	23.7307	5.00389	28.8505	13.2474	3.29675	9.68382	4.59976	2.02623	2.92475	0.306085	38.4295	27.0183	13.4374	6.22328	12.158
GEM	ENSG00000172922	ENST00000396194;ENST00000297596;ENST00000523660;ENST00000521817;ENST00000523433	KIR	GTP binding protein overexpressed in skeletal muscle [Source:HGNC Symbol;Acc:HGNC:4234]		NM_181702;NM_005261	GEM			15.4209	18.0991	11.9531	102.891	6.00286	3.6271	7.12445	16.3116	13.8249	15.5963	9.53169	0.769596	4.94865	10.2775	8.70058	10.1977	7.95639	7.95596	27.7703	23.2273	27.2182	6.58579	7.27269	10.8017	0.948898	24.9751	13.757	3.63603	17.9245	8.5788	8.12015	16.2813	17.4554	9.17423	21.5461	3.51889	6.75785	11.0805	9.73001	7.6794
CXCL5	ENSG00000105372	ENST00000296027	ENA-78;SCYB5	C-X-C motif chemokine ligand 5 [Source:HGNC Symbol;Acc:HGNC:10642]		NM_002994	CXCL5			6.88469	6.21194	81.6187	4.02119	3.40538	34.3992	2.54916	1.69292	8.98368	0.811374	1.71532	3.17136	0.679542	4.15222	2.77428	8.52845	0.455649	2.8808	1.61774	4.17219	2.67847	1.34678	0.792566	2.06211	1.77615	62.3702	6.05412	5.92875	1.39351	1.99971	2.77221	0.413349	5.56947	0.723206	2.52511	1.28601	0.60496	1.27347	2.2719	0.496158
KDM5D	ENSG00000176148	ENST00000469599;ENST00000317961;ENST00000541639;ENST00000382806;ENST00000492117;ENST00000440077;ENST00000415360;ENST00000485154;ENST00000478891;ENST00000447300	HY;HYA;JARID1D;KIAA0234;SMCY	lysine demethylase 5D [Source:HGNC Symbol;Acc:HGNC:11115]	SPERMATOGENIC FAILURE Y-LINKED 2	NM_004653;NM_001146705;NM_001146706	KDM5D			0.023642	0.0433299	0.0415536	18.7921	32.7246	0.105903	0.0324134	0.0140133	0	0.354213	0.0166961	0.094236	9.58036	31.5135	0.0600071	24.323	34.5212	0.114335	27.0925	0.111321	36.0074	0.085557	0.0163574	0.019665	55.6459	0.155177	0.0084198	31.4972	0.0397516	0.0564846	0.055142	36.0534	0.0372913	33.9711	0.374204	0.213726	0.0518499	0.0131851	0.184561	31.4082
SLC2A3	ENSG00000130429	ENST00000075120;ENST00000543435;ENST00000486749;ENST00000469295;ENST00000479059;ENST00000490763;ENST00000495813;ENST00000544291;ENST00000544936;ENST00000476634;ENST00000541671	GLUT3	solute carrier family 2 member 3 [Source:HGNC Symbol;Acc:HGNC:11007]	HUNTINGTON DISEASE	NM_006931	SLC2A3			108.453	53.2208	44.1501	541.27	70.3046	60.1291	32.4416	30.1045	33.6449	21.5557	57.6222	172.153	258.217	35.2204	51.1053	218.577	23.9473	64.1838	35.1352	28.0915	20.219	34.0845	83.9635	53.1809	53.933	208.567	98.5857	46.6133	172.21	46.1398	13.0783	30.4503	28.5307	69.6566	32.2069	114.477	153.278	47.5385	104.038	27.9451
MT1E	ENSG00000135929	ENST00000306061;ENST00000330439;ENST00000568293	MT1;MTD	metallothionein 1E [Source:HGNC Symbol;Acc:HGNC:7397]		NM_175617;NM_001363555	MT1E			10.93	5.29644	17.5599	123.507	22.7242	5.45982	5.70472	5.4221	7.18672	4.79135	4.6911	7.7348	1.79587	11.8931	18.7941	6.11347	12.0541	8.04888	4.43738	3.16324	8.06596	9.9183	11.9491	4.24798	7.52682	6.79535	9.86251	6.79829	9.33155	10.0023	8.40612	5.5187	7.48026	19.8727	17.4348	4.48991	5.69894	3.17085	5.47097	13.1514
ISG20	ENSG00000198763	ENST00000379224;ENST00000560741;ENST00000558992;ENST00000559876;ENST00000558942;ENST00000306072;ENST00000560573;ENST00000557824;ENST00000558236;ENST00000560746;ENST00000546338	CD25;HEM45	interferon stimulated exonuclease gene 20 [Source:HGNC Symbol;Acc:HGNC:6130]		NM_001303234;NM_001303237;NM_001303233;NM_001303236;NM_002201	ISG20			1.12934	1.84551	1.31373	5.8859	57.924	3.37851	1.39742	2.63243	1.51803	2.46182	3.54218	2.28599	8.88325	5.28828	4.06063	1.16083	0.0534146	1.43041	2.60806	5.13502	3.95329	1.09297	4.10449	1.60669	3.13469	3.31961	2.15493	2.89102	2.34079	3.39591	2.87317	4.00004	4.41753	0.788382	2.87655	4.90278	2.66395	1.29043	1.61646	3.84384
RRAS2	ENSG00000184922	ENST00000414023;ENST00000529237;ENST00000256196;ENST00000534746;ENST00000526063;ENST00000532814;ENST00000531807;ENST00000532950;ENST00000531421;ENST00000526717;ENST00000537760	TC21	RAS related 2 [Source:HGNC Symbol;Acc:HGNC:17271]	Noonan Syndrome;NOONAN SYNDROME 12	NM_012250;NM_001102669;NM_001177315;NM_001177314	RRAS2			1.67134	1.79254	0.793956	54.8136	0	0.373062	3.72224	0.794894	0.205339	1.49429	0.900201	0.46375	1.75875	0.893891	0.859621	2.4297	2.51601	0.659911	0.799142	1.30116	1.10439	0.424097	0.904798	2.0683	0.461389	13.2825	3.41953	0.158715	3.06988	0.57728	0.832755	0.571276	0.776623	0.830876	1.24081	0.805867	0.819729	0.735734	0.975837	0.441553
PSMC1P5	ENSG00000256269	ENST00000512850		proteasome 26S subunit, ATPase 1 pseudogene 5 [Source:HGNC Symbol;Acc:HGNC:39780]			PSMC1P5			0	0	0	0	54.6166	0	0	0	0	0	0	0	0	0	0	0	0	0	0	5.64266	0	0	0	0	0	0	0	0	0	0	8.55897	0	0	0	0	0	0	0	0	0
GZMB	ENSG00000145191	ENST00000216341;ENST00000415355;ENST00000616551;ENST00000382540;ENST00000382542;ENST00000532263;ENST00000554242;ENST00000530830;ENST00000526004	CCPI;CGL-1;CGL1;CSP-B;CSPB;CTLA1;CTSGL1;HLP;SECT	granzyme B [Source:HGNC Symbol;Acc:HGNC:4709]		NM_004131;NM_001346011	GZMB	NR_144343		3.16507	1.40836	0.85671	10.5144	0	0.652636	0	0.204946	0.480792	0.0923216	0.199626	0.26817	0.528085	1.2932	0	2.587	0.21295	0.824437	2.82101	0.57859	0.899642	0.649545	0.656232	0.167469	0	43.3409	3.46507	0.351012	1.40302	0.628819	0.17225	0.150961	0.200058	0.386337	1.93212	0.492325	0.341639	0.31346	1.07256	0
MT-ATP8	ENSG00000205542	ENST00000361851	A6L;ATP8;MTATP8	mitochondrially encoded ATP synthase membrane subunit 8 [Source:HGNC Symbol;Acc:HGNC:7415]	Isolated ATP synthase deficiency;KEARNS-SAYRE SYNDROME;Periodic paralysis with later-onset distal motor neuropathy		MT-ATP8			9322.13	9132.8	6349.02	1587.01	1714.98	6008.35	13662.7	8812.19	13536.6	10547.7	6410.25	2243.81	277.267	13119.4	10969.5	9069.16	15088.9	9471.98	4520.39	14315.1	13175.4	11161.4	3491.61	8050.02	7297.89	4811.91	3313.87	9142.68	7304.59	5751.73	11981.5	6346.33	13050.9	1664.9	7761.52	5612.57	2494.97	10181.3	6890.41	10042.6
CSF1	ENSG00000089351	ENST00000527192;ENST00000525659;ENST00000357302;ENST00000329608;ENST00000488198;ENST00000369802;ENST00000420111;ENST00000369801;ENST00000526001	M-CSF;MCSF;MGC31930	colony stimulating factor 1 [Source:HGNC Symbol;Acc:HGNC:2432]		NM_000757;NM_172212;NM_172211;NM_172210	CSF1			81.788	171.689	71.2018	32.4574	38.989	6.59274	180.307	120.226	92.0605	304.49	94.5722	4.68497	8.90619	48.2259	92.2727	44.0449	109.5	105.031	236.303	204.29	285.905	39.5688	44.1592	56.1337	5.40457	61.1809	50.3352	40.0967	80.6014	59.4091	58.1659	169.828	93.7294	92.6098	277.378	32.1694	33.3368	49.821	58.4781	115.122
PTMAP12	ENSG00000163703	ENST00000635020		prothymosin alpha pseudogene 12 [Source:HGNC Symbol;Acc:HGNC:53982]			PTMAP12			1.73226	1.81935	0.754756	1.45584	53.3409	2.06622	0	1.78025	3.65145	0	1.52965	6.71103	3.18259	0	0.53738	0.694471	1.04214	2.16878	0	0.508487	1.10489	0.628453	0.675287	1.28135	1.94007	0	2.65371	0	0	4.09788	0	0	3.29357	2.96371	0	1.95575	2.27354	0.684541	1.11208	1.94584
AC073850.1	ENSG00000134152	ENST00000449243		pseudogene similar to part of transcription factor Dp-1 TFDP1						23.8542	18.0948	16.3055	28.1888	0	8.54193	30.0992	18.3219	16.09	24.8604	47.3388	5.218	24.8747	37.1853	35.9576	35.6434	19.2474	28.9826	43.3111	26.6443	23.2539	21.0184	25.9895	35.4669	47.1887	17.7524	32.7135	10.6143	37.0463	22.8178	5.39269	25.2825	17.7711	17.6032	33.9123	31.474	27.1928	47.5016	36.6073	22.9885
RRM2	ENSG00000182446	ENST00000641198;ENST00000607140;ENST00000360566;ENST00000459969;ENST00000652660;ENST00000498343;ENST00000461327;ENST00000304567;ENST00000641498;ENST00000491447;ENST00000615152;ENST00000487591;ENST00000462343;ENST00000485717;ENST00000646978;ENST00000381786;ENST00000642996	C2orf48;FLJ25102	ribonucleotide reductase regulatory subunit M2 [Source:HGNC Symbol;Acc:HGNC:10452]		NM_001165931;NM_001034	RRM2	NR_164157		22.5078	10.189	23.87	1.43127	2.24414	17.6022	47.0296	28.8407	27.1115	17.6637	5.38462	4.46261	0.625588	62.1266	28.7954	2.92896	12.8288	0.769989	10.0421	61.7247	7.08269	47.5734	9.49037	20.2253	1.27228	5.60114	6.35343	7.48024	3.94334	5.49134	17.6664	27.9505	45.323	11.2555	3.66239	8.58129	2.55742	3.54103	1.39237	16.6269
CHI3L1	ENSG00000228253	ENST00000473185;ENST00000255409;ENST00000404436;ENST00000478742;ENST00000472064	GP39;YK-40;YKL40	chitinase 3 like 1 [Source:HGNC Symbol;Acc:HGNC:1932]	ASTHMA-RELATED TRAITS SUSCEPTIBILITY TO 7;Schizophrenia	NM_001276	CHI3L1			1820.17	2869.79	3442.88	436.11	813.107	580.292	3289.78	4806.61	3518.09	4078.85	1961.22	139.783	225.343	2223.72	4124.82	1433.18	3762.12	1723.56	2166.99	7371.37	4101.62	4397.65	2354.94	142.45	154.46	639.71	1079.47	1213.06	4468.74	2800.78	2966.62	4254.03	5606.75	856.077	3779.08	1197.95	915.994	1110.14	1796.58	3375.8
CSNK2B	ENSG00000181788	ENST00000677388;ENST00000677758;ENST00000677536;ENST00000375885;ENST00000375882;ENST00000468255;ENST00000465481;ENST00000481269;ENST00000475875;ENST00000375865;ENST00000375866	Ckb1;Ckb2	casein kinase 2 beta [Source:HGNC Symbol;Acc:HGNC:2460]	Autosomal dominant non-syndromic intellectual disability;POIRIER-BIENVENU NEURODEVELOPMENTAL SYNDROME;CSNK2B-related developmental disorder monoallelic	NM_001320;NM_001282385	CSNK2B			1.45511	2.27364	1.49384	1.89624	4.73919	1.8167	1.82518	71.7872	97.4789	77.8978	88.5234	120.431	1.31156	90.2279	84.0489	75.0918	97.7097	4.47824	71.1346	85.1795	45.4969	51.6305	60.3374	72.6331	65.835	61.7928	2.43944	2.12213	58.0553	101.386	11.5755	62.9467	2.05243	28.291	13.0232	55.9912	81.7377	108.018	3.29793	84.5671
PPP1R11	ENSG00000172939	ENST00000376773;ENST00000376772;ENST00000376769;ENST00000376765;ENST00000376763;ENST00000376758	CFAP255;HCG-V;HCGV;TCTE5;Tctex5	protein phosphatase 1 regulatory inhibitor subunit 11 [Source:HGNC Symbol;Acc:HGNC:9285]		NM_021959	PPP1R11			0	0	0	0	10.4961	0	0	0	35.2643	0	35.6546	24.8984	0	0	0	0	0	1.13484	31.1723	0	43.0189	51.8025	28.7428	0	37.1086	0	0.530701	0.912935	0	28.8581	0	0	0	25.1159	0	29.4878	0	0	0	0.507935
ADORA3	ENSG00000182952	ENST00000241356;ENST00000632535;ENST00000495493;ENST00000486342	AD026	adenosine A3 receptor [Source:HGNC Symbol;Acc:HGNC:268]		NM_001302679;NM_000677;NM_001302678	ADORA3			26.0871	3.65518	7.5433	9.8918	22.327	70.0105	4.03445	2.39356	4.93138	3.18831	2.20167	69.4715	28.2756	2.16156	1.48566	27.7383	9.06518	3.60933	0.499591	5.05927	0.488509	17.3825	21.3155	1.55067	31.8511	19.4509	9.49199	45.1694	7.25187	8.09253	6.20693	4.62101	4.12333	5.11307	0.464663	44.003	13.4089	9.41355	27.8058	12.3041
FMC1-LUC7L2	ENSG00000153094	ENST00000541515	C7orf55-LUC7L2	FMC1-LUC7L2 readthrough [Source:HGNC Symbol;Acc:HGNC:44671]		NM_001244584	FMC1-LUC7L2			11.6902	8.04366	8.18078	10.4095	51.0909	8.03777	7.3692	13.9601	6.93915	6.89373	5.0802	12.2448	0	3.61827	5.46297	9.15826	10.0761	10.3652	15.1975	12.5755	9.09424	12.4465	9.24884	14.3813	13.0621	9.87619	10.5942	8.53604	6.72369	13.2906	18.4812	11.2152	12.7721	4.93721	10.215	5.34611	7.98671	10.9691	7.88298	11.7703
F13A1	ENSG00000166272	ENST00000264870;ENST00000445223;ENST00000479211;ENST00000414279;ENST00000431222;ENST00000451619	F13A	coagulation factor XIII A chain [Source:HGNC Symbol;Acc:HGNC:3531]	Congenital factor XIII deficiency;FACTOR XIII A SUBUNIT DEFICIENCY OF;MYOCARDIAL INFARCTION SUSCEPTIBILITY TO MYOCARDIAL INFARCTION SUSCEPTIBILITY TO 1 INCLUDED;THROMBOPHILIA DUE TO THROMBIN DEFECT	NM_000129	F13A1			4.06663	0.107052	0.0849918	0.542226	1.04903	51.0485	2.11879	0.512556	7.95461	8.35746	0.136683	46.6525	0.786005	0.542046	0.177074	4.91326	2.96313	2.93567	0.113558	20.3104	0.0284205	23.1766	7.72209	0.204237	11.7483	3.32307	0.615546	12.0513	1.16313	1.54885	4.20241	4.01524	2.59022	1.15566	0	11.9593	1.23662	0.587211	6.98599	9.37306
AC107075.1	ENSG00000206341	ENST00000613695		eukaryotic translation initiation factor 3, subunit E (EIF3E) pseudogene						0	0	0	0	0	0	0	0	0	0	0	1.93322	51.0226	0	0	0	0	2.6312	0	0.850803	0	0	0	0.86105	2.32215	0	1.11871	0	0	0	0	0	0	5.0687	0	0	0	2.70905	0	0
RNASE1	ENSG00000169245	ENST00000397967;ENST00000340900;ENST00000412779;ENST00000555698;ENST00000397970	RAC1;RNS1	ribonuclease A family member 1, pancreatic [Source:HGNC Symbol;Acc:HGNC:10044]		NM_002933;NM_198234;NM_198232;NM_198235	RNASE1			3191.75	458.826	522.58	1996.32	2692.54	1637.17	364.661	1326.48	2283.34	729.713	514.102	2401.82	4678.38	748.834	583.364	5841.28	700.032	1539.72	182.564	1577.76	167.06	2577.01	4062.99	1587.54	5008.97	8569.31	2764.38	2830.87	2901.67	1720.3	778.957	1559.41	1213.62	1047.83	319.077	4141.19	2836.02	2518.97	5169.71	534.022
CBWD6	ENSG00000163636	ENST00000377391;ENST00000456520;ENST00000382436;ENST00000611553;ENST00000494538;ENST00000617917;ENST00000613125;ENST00000610358;ENST00000622791;ENST00000486387;ENST00000617722;ENST00000457288;ENST00000467791;ENST00000490294;ENST00000610377;ENST00000620776;ENST00000613716;ENST00000617933	CBWD7;OTTHUMG00000066820;OTTHUMG00000067194	COBW domain containing 6 [Source:HGNC Symbol;Acc:HGNC:31978]		NM_001085457	CBWD6			46.2369	12.9332	12.7989	5.99413	54.7945	9.52225	51.8519	49.3174	49.2513	22.5441	14.9288	10.2977	50.7299	49.5428	43.9103	7.84934	0.136074	49.6952	12.41	10.3991	29.3741	16.568	13.7326	14.4773	39.2898	33.7405	11.5986	45.7528	35.3227	53.7391	54.6305	13.4395	45.5554	47.634	10.1886	37.7536	17.8431	14.1629	12.4775	25.0914
SMUG1	ENSG00000158417	ENST00000634429;ENST00000635234;ENST00000635546;ENST00000509864;ENST00000513838;ENST00000508394;ENST00000511854;ENST00000506595;ENST00000514685;ENST00000505128;ENST00000337581;ENST00000243112;ENST00000505662;ENST00000401977;ENST00000514196;ENST00000511522;ENST00000504338;ENST00000509078;ENST00000507904;ENST00000503447;ENST00000504797;ENST00000506169;ENST00000503306;ENST00000505597;ENST00000503231	FDG;HMUDG;UNG3	single-strand-selective monofunctional uracil-DNA glycosylase 1 [Source:HGNC Symbol;Acc:HGNC:17148]		NM_001351241;NM_001243789;NM_001243788;NM_001351242;NM_001351262;NM_001351243;NM_001351237;NM_001243790;NM_001243787;NM_014311;NM_001351245;NM_001351244;NM_001351255;NM_001351252;NM_001351248;NM_001351256;NM_001351251;NM_001351250;NM_001351249;NM_001351247;NM_001351246;NM_001351257;NM_001351253;NM_001351254;NM_001243791;NM_001351239;NM_001351240;NM_001351238;NM_001351258;NM_001351261;NM_001351260	SMUG1			24.4144	19.8693	30.0589	17.1325	0	20.8877	16.6069	22.6381	19.0882	21.3796	23.1216	33.8002	50.4348	21.3505	28.0717	28.1991	17.8999	19.3747	37.7678	18.4057	24.3088	16.9823	36.9769	24.9654	24.0674	28.5397	27.5926	25.619	21.7371	26.6685	21.1558	22.1415	24.4589	45.59	23.5885	20.2519	37.0839	17.3372	20.242	25.2086
AC004832.3	ENSG00000162910	ENST00000454552;ENST00000439838;ENST00000439023		novel SEC14-like 2 (S. cerevisiae) (SEC14L2) and mitochondrial protein 18 kDa (MTP18) protein						0.198984	0	0.348642	0	38.6394	0	0	0.981875	5.37217	0	1.14207	0	50.2843	0	0	3.64514	0	0	4.51386	0.552328	0.924449	0	6.65606	0	2.92016	0	1.66728	0.110152	1.67e-08	1.22613	0.0213136	0	0.345129	5.85447	0.342842	0	7.45445	0	0.00101672	0.355544
MYL9	ENSG00000173992	ENST00000346786;ENST00000279022	LC20;MLC2;MRLC1;MYRL2	myosin light chain 9 [Source:HGNC Symbol;Acc:HGNC:15754]		NM_181526;NM_006097	MYL9			16.1249	22.1105	13.9458	1.94599	9.25515	2.59006	21.8417	31.6601	27.1771	36.4783	11.798	1.04726	3.67012	15.1025	11.54	13.9045	26.9791	12.0365	14.5081	21.9794	53.9248	21.9812	19.483	20.5079	0.0959619	7.05204	8.76609	6.05319	18.5393	17.9185	29.5965	37.2568	38.7972	22.238	32.4871	3.89806	4.19629	8.63747	15.7301	28.9868
SCAMP3	ENSG00000248098	ENST00000478737;ENST00000302631;ENST00000355379;ENST00000472397;ENST00000490999;ENST00000465312;ENST00000462151;ENST00000497470;ENST00000480219	C1orf3	secretory carrier membrane protein 3 [Source:HGNC Symbol;Acc:HGNC:10565]		NM_005698;NM_052837	SCAMP3			37.0678	42.1482	48.2044	30.9279	0	35.0841	41.6428	41.5201	46.3129	41.3387	41.0469	36.1135	35.3491	41.2051	39.8816	38.3366	39.6221	40.3965	45.8711	40.5345	44.9409	37.1943	40.1231	40.9997	33.2149	41.0754	45.0993	37.4927	39.4608	42.5079	42.9747	41.801	43.1434	41.7671	49.1971	33.4656	38.4351	38.4289	41.235	42.6372
DDX39B	ENSG00000123700	ENST00000474961;ENST00000484566;ENST00000376177;ENST00000462256;ENST00000458640;ENST00000396172;ENST00000462421;ENST00000417023;ENST00000478365;ENST00000482195;ENST00000431908;ENST00000481456;ENST00000427214;ENST00000428098;ENST00000419338;ENST00000456662;ENST00000428450;ENST00000449757;ENST00000456976;ENST00000418897;ENST00000419020	BAT1;D6S81E;UAP56	DExD-box helicase 39B [Source:HGNC Symbol;Acc:HGNC:13917]		NM_080598;NM_004640	DDX39B	NR_037852		0.996716	1.90218	2.90457	2.00233	5.05384	2.87609	1.08596	1.01417	45.9451	2.15198	2.80344	1.98226	8.98025	2.40929	49.5776	2.33685	2.25783	2.52164	46.638	0.506629	53.3856	50.8557	4.79753	0.522889	0.618714	0.991276	1.06236	0.271833	45.6424	0.69405	0.33234	0.60069	1.19464	2.06936	1.27361	1.46996	3.00271	1.63834	2.619	2.43948
MTCO1P12	ENSG00000166548	ENST00000414273		MT-CO1 pseudogene 12 [Source:HGNC Symbol;Acc:HGNC:52014]			MTCO1P12			7.07326	90.8089	5.48694	2.10511	6.26475	6.75019	7.66165	7.47818	7.51782	9.37399	6.68429	2.51802	1.71586	10.17	11.3764	8.2859	3.34468	9.86774	2.01065	7.66658	9.12116	100.88	28.057	3.59935	10.0817	4.87327	41.0645	6.47135	4.42344	4.51035	10.6012	5.81874	7.64387	1.41499	4.34668	7.77113	2.61453	8.58894	8.15715	3.23261
TPSAB1	ENSG00000049089	ENST00000677899;ENST00000561736;ENST00000338844;ENST00000461509;ENST00000562432	TPS1;TPS2;TPSB1	tryptase alpha/beta 1 [Source:HGNC Symbol;Acc:HGNC:12019]		NM_003294	TPSAB1			0.257879	2.74881	6.03782	21.8997	16.9248	22.901	3.79611	3.04555	0.506481	2.99657	35.9823	0.247603	23.5467	3.91586	1.73544	8.72283	4.15244	0	5.06798	4.70372	0	7.13136	13.2629	1.85793	0.559139	2.13613	5.79621	9.12122	6.38673	4.83324	5.69183	3.37291	1.40718	4.79415	37.8706	1.59015	10.539	4.18917	4.31816	4.23016
CCL19	ENSG00000110944	ENST00000311925;ENST00000485502;ENST00000378800	CKb11;ELC;exodus-3;MIP-3b;SCYA19	C-C motif chemokine ligand 19 [Source:HGNC Symbol;Acc:HGNC:10617]		NM_006274	CCL19			2.51199	5.32546	1.24441	2.3456	47.4175	0.634521	0.939667	1.95921	2.50236	2.82466	0.192244	1.02904	0	1.69726	1.54908	1.70184	1.83681	0.82429	2.20713	2.63354	1.40679	1.97633	0.936086	1.77375	2.54926	0.956225	0.484012	1.49429	0.457954	0.521926	1.63079	0.719312	0.580377	0.336542	1.32382	2.34599	0.366996	0.451532	1.42657	1.58126
RNA5SP149	ENSG00000172890	ENST00000364952	RN5S149	RNA, 5S ribosomal pseudogene 149 [Source:HGNC Symbol;Acc:HGNC:43049]			RNA5SP149			0	4.50068	3.04289	0	0	0	0	0	47.2608	11.1568	15.6214	0	0	0	2.81016	18.2801	0	0	0	10.6513	12.1822	0	5.04272	0	0	2.10609	0	0	15.1235	5.32316	10.7386	3.20437	0	0	33.2351	18.7784	0	0	7.25733	10.1621
CD300LG	ENSG00000141985	ENST00000377203;ENST00000539718;ENST00000588884;ENST00000293396;ENST00000586233;ENST00000317310;ENST00000589212	CLM9;Trem4	CD300 molecule like family member g [Source:HGNC Symbol;Acc:HGNC:30455]		NM_001168323;NM_001168322;NM_001168324;NM_145273	CD300LG			0	0	0	0	47.2362	0	0	0	0.176684	0	0	0.0242762	0	0	0	0	0	0	0	0	0	0	0.0694276	0	0	0	0	0	0	0.0193017	0	0	0	0	0	0	0	0	0	0.0243139
MTRNR2L10	ENSG00000087502	ENST00000545075		MT-RNR2 like 10 [Source:HGNC Symbol;Acc:HGNC:37167]		NM_001190708	MTRNR2L10			38.9153	42.9344	44.7237	35.2905	8.96081	0.875271	1.15314	28.1388	0.524696	34.3075	53.406	40.4775	33.2937	50.5584	42.4719	1.92106	42.6059	35.015	1.10961	1.09469	0.85489	32.4015	39.863	35.1507	36.7195	34.7184	40.0918	25.6834	37.5259	38.7705	0.926419	37.8192	1.45204	19.7236	41.5733	35.9804	38.8132	52.9501	1.14175	37.0535
TXLNGY	ENSG00000203950	ENST00000407724;ENST00000459719;ENST00000447520;ENST00000445715;ENST00000538014;ENST00000447202;ENST00000588613;ENST00000589075;ENST00000585549;ENST00000587095;ENST00000488280;ENST00000253320;ENST00000593000;ENST00000592697	CYorf15A;CYorf15B;TXLNG2P	taxilin gamma pseudogene, Y-linked [Source:HGNC Symbol;Acc:HGNC:18473]			TXLNGY	NR_045129;NR_045128		0.763028	0.00694885	0	15.0406	24.4995	0.0101518	0.01227	0.00889207	0	0.0159451	0.0126507	0.0422471	10.6161	30.9762	0	24.7752	26.8094	0.0180438	29.5935	0.0298762	23.7407	0	0	0.00745465	42.7208	0	0	44.2022	0	0.0200279	0.0956884	21.2149	0	22.8055	0.031964	0.0191596	0	0.0199741	0.623069	31.3277
CP	ENSG00000089289	ENST00000481169;ENST00000479771;ENST00000460674;ENST00000264613;ENST00000494544;ENST00000474204;ENST00000473296;ENST00000463556;ENST00000490639;ENST00000497902;ENST00000462336;ENST00000489736;ENST00000497797;ENST00000471356;ENST00000455472		ceruloplasmin [Source:HGNC Symbol;Acc:HGNC:2295]	Aceruloplasminemia;ACERULOPLASMINEMIAHYPOCERULOPLASMINEMIA INCLUDED	NM_000096	CP	NR_046371		6.23721	4.65378	8.7828	37.8541	0	2.21106	1.01495	2.10419	0.100742	1.05491	3.50472	4.01805	1.54185	1.11351	2.3539	6.02674	0.853865	1.24805	1.77509	1.48188	1.06016	1.17775	1.9981	2.2293	0.661644	46.704	20.5794	2.79008	8.74157	0.146463	0.818059	1.42371	1.20771	4.19479	3.19989	6.43206	1.76838	2.30525	1.40266	1.30628
PCGF1	ENSG00000149115	ENST00000465993;ENST00000475863;ENST00000233630;ENST00000489914;ENST00000480844;ENST00000463744;ENST00000496911	MGC10882;NSPC1;RNF68	polycomb group ring finger 1 [Source:HGNC Symbol;Acc:HGNC:17615]		NM_032673	PCGF1			26.9274	26.9138	27.1645	46.3183	0	28.9248	25.08	23.2588	29.5916	27.9695	30.2657	25.0128	21.7164	21.4292	21.1621	25.7516	28.2187	29.5009	22.3333	28.7155	26.8983	28.3198	23.35	30.9641	31.8005	24.2711	28.7989	28.481	25.9188	26.7082	27.998	27.9048	26.2069	23.488	29.4309	27.8858	26.1147	29.8	25.3391	23.935
CRABP2	ENSG00000049860	ENST00000368222;ENST00000621784;ENST00000368221;ENST00000368220	CRABP-II	cellular retinoic acid binding protein 2 [Source:HGNC Symbol;Acc:HGNC:2339]		NM_001878;NM_001199723	CRABP2			246.886	739.657	659.609	216.779	339.983	91.6022	655.367	838.654	588.179	805.077	606.607	42.5024	360.707	502.307	616.09	421.4	676.007	469.633	921.785	641.239	873.412	549.12	640.035	736.636	42.0843	323.187	617.602	217.671	814.345	453.595	537.584	1248	767.713	826.584	1160.69	218.704	432.174	430.528	545.88	663.36
AC037459.1	ENSG00000135341	ENST00000450780;ENST00000430850;ENST00000447849		novel protein						0	0.155957	0.18142	0	45.8638	0	0	0.225671	0	0	0	0	0	0	0.37912	0	0.000976536	0	0	0	0	0	0.9855	0	0	0	0	0	0	0.336534	0	0	0.504384	0	0	0.530442	0	0	0	0
TAF9	ENSG00000196313	ENST00000506736;ENST00000217893;ENST00000328663;ENST00000503245;ENST00000509462;ENST00000504109;ENST00000512152;ENST00000508954	AD-004;CGI-137;MGC1603;MGC3647;MGC5067;TAF2G;TAFII31;TAFII32;TAFIID32	TATA-box binding protein associated factor 9 [Source:HGNC Symbol;Acc:HGNC:11542]		NM_003187;NM_001015892	TAF9			28.4213	29.1279	25.0031	45.776	0	24.6118	14.7663	16.336	28.7422	25.377	17.0256	13.5836	0	31.1646	18.9799	35.6236	18.8512	23.2264	7.08802	29.5664	19.2775	15.2405	21.1485	6.49183	40.069	27.5038	25.8257	20.4246	26.1288	26.4815	9.40021	15.8554	20.2143	5.19287	23.4714	40.9637	21.3889	30.1387	21.1559	27.9021
STX1A	ENSG00000164885	ENST00000395156;ENST00000222812;ENST00000484736;ENST00000480126;ENST00000491645;ENST00000395154;ENST00000497980;ENST00000491427;ENST00000496216;ENST00000395155;ENST00000461441;ENST00000470878;ENST00000494245;ENST00000462135	HPC-1;p35-1;STX1	syntaxin 1A [Source:HGNC Symbol;Acc:HGNC:11433]	Cystic Fibrosis	NM_001165903;NM_004603	STX1A			30.295	9.03203	9.55566	15.7997	0	11.1859	4.99478	7.16559	10.6427	3.29432	5.68049	8.3813	0.852277	5.50845	3.75367	6.01175	5.15449	5.1742	11.8102	11.1122	8.37452	5.56487	8.35528	6.69967	2.43462	35.1063	11.6566	8.03042	4.683	8.46844	5.38151	4.40618	11.7345	6.38905	9.37959	6.49786	9.02084	9.54397	3.67672	5.00247
HTATSF1P2	ENSG00000055950	ENST00000604204		HIV-1 Tat specific factor 1 pseudogene 2 [Source:HGNC Symbol;Acc:HGNC:38586]			HTATSF1P2			21.5725	19.1464	29.9859	8.64699	0	37.4034	4.64764	5.26085	3.16381	22.5345	21.9203	6.35165	5.58783	5.23826	14.161	4.45315	18.5687	23.7782	14.6449	10.023	6.78869	15.6289	3.15302	12.5515	45.6256	7.39413	18.1742	41.0785	18.2659	16.192	18.4954	18.2021	14.6966	12.299	9.14141	22.1162	16.1667	22.9774	6.20593	20.8547
TGM2	ENSG00000104979	ENST00000361475;ENST00000469269;ENST00000468262;ENST00000474777;ENST00000373403;ENST00000453095	TGC	transglutaminase 2 [Source:HGNC Symbol;Acc:HGNC:11778]		NM_001323316;NM_001323318;NM_001323317;NM_004613;NM_198951	TGM2			87.6791	144.921	125.856	14.9714	32.6312	14.8756	159.719	238.182	182.429	248.754	104.714	5.9526	5.4849	231.418	228.861	51.1525	253.434	84.4637	216.838	194.742	294.305	130.637	94.7988	92.0798	7.13182	26.2861	60.173	55.7291	101.968	82.2456	108.715	225.898	212.921	78.4363	279.004	46.0803	38.5442	88.3254	131.511	194.703
AP003108.2	ENSG00000166140	ENST00000544025;ENST00000541135;ENST00000536670;ENST00000623232;ENST00000538594;ENST00000544801;ENST00000544880;ENST00000543044		novel transcript						31.8272	28.6822	33.7029	27.0148	0	26.8708	38.8197	35.0965	35.9549	34.1707	30.2267	32.5916	38.5418	39.7202	25.7904	30.2573	30.0727	44.0928	23.1806	37.6084	29.4981	29.7855	35.8986	32.2249	28.169	24.0857	38.5818	36.5343	31.7894	27.6261	35.0649	29.7138	32.5629	15.2805	29.9302	27.7695	28.5166	29.4912	37.5716	36.8134
FAM200B	ENSG00000168476	ENST00000510920;ENST00000504823;ENST00000504137;ENST00000515697;ENST00000509022;ENST00000510032;ENST00000512855;ENST00000515430;ENST00000505260;ENST00000502502;ENST00000503617;ENST00000507305;ENST00000507992;ENST00000513053;ENST00000514803;ENST00000508567;ENST00000422728;ENST00000503600;ENST00000502856;ENST00000510186;ENST00000506610	C4orf53	family with sequence similarity 200 member B [Source:HGNC Symbol;Acc:HGNC:27740]		NM_001145191	FAM200B			27.8132	36.1101	41.0376	28.1198	0	42.5174	38.9369	31.7884	39.827	37.4692	24.7861	30.6473	7.99751	39.6307	44.593	28.3642	34.1756	36.0061	27.6426	43.7193	32.1517	22.1219	16.8921	32.9964	29.5151	30.3473	27.2787	38.0825	27.6174	33.0702	40.2053	25.5428	39.6809	22.4728	32.1214	29.8653	25.419	35.0189	25.7456	30.8961
MEF2C	ENSG00000122417	ENST00000504921;ENST00000340208;ENST00000424173;ENST00000637481;ENST00000636998;ENST00000625674;ENST00000437473;ENST00000625585;ENST00000514028;ENST00000510942;ENST00000506554;ENST00000637732;ENST00000514015;ENST00000629612;ENST00000636143;ENST00000636294;ENST00000627659;ENST00000508569;ENST00000627170;ENST00000627717;ENST00000503554;ENST00000626391;ENST00000628656;ENST00000510980;ENST00000515715…		myocyte enhancer factor 2C [Source:HGNC Symbol;Acc:HGNC:6996]	5q14.3 microdeletion syndrome;MENTAL RETARDATION AUTOSOMAL DOMINANT 20;MENTAL RETARDATION-STEREOTYPIC MOVEMENTS-EPILEPSY AND/OR CEREBRAL MALFORMATIONS	NM_001364329;NM_001364330;NM_001193350;NM_002397;NM_001364331;NM_001193347;NM_001364338;NM_001131005;NM_001364335;NM_001364349;NM_001364339;NM_001364348;NM_001364340;NM_001364342;NM_001364341;NM_001364350;NM_001364345;NM_001364347;NM_001364346;NM_001364334;NM_001363581;NM_001364337;NM_001364336;NM_001364352;NM_001364343;NM_001364333;NM_001308002;NM_001364357;NM_001364353;NM_001364356;NM_001364344…	MEF2C			71.3472	26.688	24.0489	12.252	245.358	97.9567	30.3837	21.0109	49.7178	21.8912	23.9501	75.4415	15.8503	29.4807	21.2518	51.3301	29.358	31.3053	11.923	36.9928	11.8271	53.0351	32.3039	21.7676	86.1767	45.7537	26.7538	81.585	19.0182	28.3784	18.186	27.3603	34.4071	14.0883	9.25766	83.902	39.9759	42.998	42.9227	26.0411
NAIPP1	ENSG00000140743	ENST00000504546;ENST00000425529;ENST00000502493		NAIP pseudogene 1 [Source:HGNC Symbol;Acc:HGNC:54492]			NAIPP1			14.4231	9.09369	18.564	4.55015	1.55194	36.3159	8.0094	4.5189	9.55879	5.4329	6.88727	52.5508	3.36508	14.9341	17.547	21.9083	16.053	0.18458	10.6665	9.60344	4.32169	9.43625	7.93023	4.20768	31.5209	7.97975	10.4479	33.7742	9.02439	12.5187	13.084	12.2058	6.63413	8.07682	2.14479	7.27484	11.5483	12.043	13.0674	19.6986
SPON2	ENSG00000154845	ENST00000290902;ENST00000509697;ENST00000507466;ENST00000503765;ENST00000504909;ENST00000512888;ENST00000512150;ENST00000515004;ENST00000502483;ENST00000514490;ENST00000509233;ENST00000511679;ENST00000511672;ENST00000506266;ENST00000504871;ENST00000502657;ENST00000400762;ENST00000505653;ENST00000515553;ENST00000510542;ENST00000617421;ENST00000431380	DIL1	spondin 2 [Source:HGNC Symbol;Acc:HGNC:11253]		NM_012445;NM_001199021;NM_001128325	SPON2	NR_024569		21.6695	53.2494	38.3043	13.6844	54.6744	12.2719	53.4321	31.7113	32.7891	42.2711	43.3456	4.87931	27.2886	19.5361	29.2162	27.4025	28.2722	8.99145	54.4571	16.3655	15.7155	41.235	25.6942	40.4845	2.69041	31.8012	58.8321	21.5365	28.2046	21.4926	22.496	87.5456	36.5762	65.7915	40.0738	11.8721	23.7543	13.3869	16.7356	36.8028
CXCR4	ENSG00000175445	ENST00000409817;ENST00000241393;ENST00000466288	CD184;D2S201E;fusin;HM89;HSY3RR;LESTR;NPY3R;NPYR;NPYY3R	C-X-C motif chemokine receptor 4 [Source:HGNC Symbol;Acc:HGNC:2561]	WHIM SYNDROME	NM_001348060;NM_001008540;NM_003467;NM_001348059;NM_001348056	CXCR4			60.6253	55.28	52.3009	879.993	46.7045	60.7856	31.1005	26.4651	40.3019	44.1289	32.7352	60.1401	78.5802	53.816	55.7291	84.7727	72.5665	47.9716	43.3553	48.9513	35.2316	29.4747	40.8466	58.0356	40.2622	163.658	66.7858	45.7701	74.4303	53.0418	45.5251	18.9447	37.383	47.4876	26.5922	56.5706	63.2985	56.5522	41.9934	49.5928
RBP7	ENSG00000083937	ENST00000315901;ENST00000294435	CRBPIV	retinol binding protein 7 [Source:HGNC Symbol;Acc:HGNC:30316]		NM_052960	RBP7	NR_138250		5.56896	3.58757	6.06598	6.89807	8.97989	61.8116	21.0167	9.2672	19.6917	21.0017	11.4688	34.7836	25.9187	21.2413	15.6115	3.81678	35.8371	15.6781	3.27412	6.10489	8.8807	26.046	20.4159	6.91394	133.737	2.03226	3.4655	22.7826	10.1912	5.8692	29.0568	20.9556	18.5671	17.7126	3.40459	28.5167	22.8959	8.82019	13.9976	34.6421
PTGFRN	ENSG00000179912	ENST00000393203;ENST00000496699;ENST00000497385	CD315;CD9P-1;EWI-F;FLJ11001;FPRP;KIAA1436;SMAP-6	prostaglandin F2 receptor inhibitor [Source:HGNC Symbol;Acc:HGNC:9601]		NM_020440	PTGFRN			6.74956	3.90813	4.30904	1.95691	88.2239	6.17766	2.85433	2.30745	3.44752	4.6489	2.25147	7.2667	33.4306	4.65427	1.33659	9.61463	3.36043	3.52122	2.34686	3.61014	1.6252	7.92456	9.05932	3.07397	4.80549	5.12269	2.38175	5.371	5.93727	6.93457	7.86702	2.93616	3.53235	4.81917	2.30086	6.08338	5.00933	4.65818	5.86831	7.63362
SLC28A3	ENSG00000115204	ENST00000376238;ENST00000495823	CNT3	solute carrier family 28 member 3 [Source:HGNC Symbol;Acc:HGNC:16484]		NM_022127;NM_001199633	SLC28A3	NR_037638		37.9778	42.775	24.4647	11.1687	4.79469	2.39787	16.3646	34.7036	27.166	17.7596	22.2231	0.781074	1.21381	19.312	18.3331	11.3141	31.5992	17.2612	53.7745	53.4532	46.0393	16.5804	11.0374	20.5419	0.876462	41.1236	18.8067	8.77536	15.7531	25.2383	13.1645	26.0797	46.4431	8.88989	69.8128	6.17593	4.46104	12.0429	15.0977	30.5124
SHROOM1	ENSG00000131069	ENST00000378679;ENST00000319854;ENST00000378676;ENST00000488072;ENST00000495680;ENST00000606676;ENST00000440118;ENST00000617339	APXL2;KIAA1960	shroom family member 1 [Source:HGNC Symbol;Acc:HGNC:24084]		NM_001172700;NM_133456	SHROOM1			1.48415	0.787638	1.39437	0.864113	71.9351	4.66544	2.34267	2.62868	1.18453	1.66867	4.16537	5.7162	6.11142	2.13905	2.10102	1.66985	1.79766	1.93277	1.42901	1.17038	1.61872	2.21332	5.73036	1.57998	3.43594	1.06723	2.44598	1.47429	2.19396	1.9558	4.13021	2.24598	1.20098	3.67622	1.68045	4.71171	3.54478	1.43546	3.21317	3.19688
IDO1	ENSG00000116701	ENST00000518804;ENST00000519154;ENST00000522495;ENST00000522840;ENST00000518237;ENST00000253513;ENST00000521636;ENST00000521480;ENST00000523779	IDO;INDO	indoleamine 2,3-dioxygenase 1 [Source:HGNC Symbol;Acc:HGNC:6059]		NM_002164	IDO1			1.66994	1.4587	0.757097	0.541551	48.9035	0.708938	1.42004	2.88552	1.95162	1.56323	0.599654	0.994992	1.47324	1.43418	2.26972	1.31829	1.2557	1.02865	1.38804	2.3803	1.54247	1.77291	0.550175	1.97017	1.0701	0.755049	0.524469	0.43822	1.3051	0.118558	2.28291	1.08505	2.01957	0.784456	1.11927	1.65891	0.306791	0.378633	1.94644	2.04632
LSM12P1	ENSG00000197943	ENST00000411836	LSM12P	LSM12 pseudogene 1 [Source:HGNC Symbol;Acc:HGNC:32453]			LSM12P1			42.2115	39.0177	29.4614	34.6678	0	35.8134	30.9203	31.9935	37.7872	38.6405	28.084	27.4674	0	32.1629	31.9677	27.8461	38.1196	30.7525	31.0475	39.8943	38.1805	29.1509	26.7331	40.2859	42.671	27.1969	29.4854	31.47	27.3024	32.4731	33.8686	28.2156	39.3282	21.4647	21.0382	38.5514	28.0626	29.741	36.7834	43.1355
LILRB3	ENSG00000221926	ENST00000391750;ENST00000414379;ENST00000346401;ENST00000245620;ENST00000460208;ENST00000469273;ENST00000436504;ENST00000468668;ENST00000445347	CD85a;HL9;ILT5;LIR-3;LIR3;PIR-B;PIRB	leukocyte immunoglobulin like receptor B3 [Source:HGNC Symbol;Acc:HGNC:6607]		NM_006864;NM_001320960;NM_001081450	LILRB3	NR_135494;NR_135496;NR_135495;NR_135493		0.480675	1.68499	35.3025	2.44202	2.27897	14.0677	14.6338	35.7617	2.34133	0.627998	24.228	0.87532	4.23718	0.597488	4.07364	1.23787	31.431	53.3385	26.4557	21.153	1.66923	14.6201	19.7626	34.9989	32.4663	1.43941	34.8415	24.6238	2.46951	0.370143	15.423	2.43096	1.86997	24.7202	24.2014	2.23746	36.5811	34.2643	0.789671	29.293
AC004967.1	ENSG00000185049	ENST00000453589		CCZ1 homolog, vacuolar protein trafficking and biogenesis associated (CCZ1) pseudogene						30.2533	26.4427	39.1089	32.885	0	24.4524	27.9725	35.8157	22.1646	22.4179	19.5519	18.696	13.1647	34.1711	33.207	25.4423	34.0656	20.672	24.5234	33.331	18.9319	27.7459	25.6737	27.3679	22.1659	35.2583	36.7314	29.2062	35.422	24.5706	20.9958	35.2661	24.8495	30.0198	27.4532	24.5367	35.4921	22.5569	21.9177	25.358
MT1F	ENSG00000119705	ENST00000564295;ENST00000334350;ENST00000568475;ENST00000567672	MT1	metallothionein 1F [Source:HGNC Symbol;Acc:HGNC:7398]		NM_005949;NM_001301272	MT1F			65.5567	20.8691	101.182	131.766	17.2614	51.5816	6.76986	10.4423	14.624	10.6617	12.668	43.2917	55.0756	9.57913	13.9687	50.9713	15.7341	46.0335	17.7396	17.9745	11.9709	24.4517	27.2205	16.5691	27.4727	45.0868	29.7708	76.1549	21.3372	16.44	7.79146	8.39641	6.48566	21.6799	16.6911	29.019	18.0831	14.3012	12.7984	2.98853
SIGLEC1	ENSG00000125651	ENST00000419548;ENST00000344754	CD169;dJ1009E24.1;FLJ00051;FLJ00055;FLJ00073;FLJ32150;sialoadhesin;SIGLEC-1;SN	sialic acid binding Ig like lectin 1 [Source:HGNC Symbol;Acc:HGNC:11127]		NM_023068;NM_001367089	SIGLEC1			17.0286	2.60549	4.72024	0.478349	27.8021	53.7592	9.72707	5.93658	14.4715	11.5829	4.64961	61.1039	9.83244	8.18426	3.56426	7.61407	18.1601	11.0833	3.30159	15.6542	0.428142	11.5438	7.61276	4.12925	47.7192	1.5621	4.01801	39.2756	2.56387	17.0034	22.8389	19.8262	9.13016	8.27899	0.851995	39.1144	12.0114	6.31702	10.3771	21.6775
AL021068.1	ENSG00000136143	ENST00000452472		ATP synthase 6 (MTATP6) pseudogene						3.56845	1.55362	11.9885	39.4877	0	13.4888	2.50917	15.8637	0	3.97702	13.5873	12.1858	0	3.37967	2.49593	7.35102	4.65902	16.0807	0	10.8935	0	5.71738	16.7944	1.78277	13.1412	1.97382	0	3.32917	0	1.51719	0	14.6227	0	4.95891	4.57698	9.05706	0	2.44712	2.818	1.97084
TRGV8	ENSG00000151131	ENST00000390343	TCRGV8;V1S8	T cell receptor gamma variable 8 [Source:HGNC Symbol;Acc:HGNC:12294]			TRGV8			4.99514	7.20675	5.62699	1.16792	42.3753	11.1284	5.82406	5.0703	6.25536	5.83045	6.28505	3.01602	2.21492	8.38276	5.68498	3.80031	11.5561	12.4795	1.20947	7.39329	6.1741	6.32752	2.07693	5.10799	7.07244	4.02854	5.807	9.37164	10.7724	7.84554	1.80044	7.71587	6.45856	0	3.96563	8.57428	3.06219	6.22985	5.03987	7.33442
GPAT2	ENSG00000126254	ENST00000486463;ENST00000359548;ENST00000434632;ENST00000453542;ENST00000484440;ENST00000471757;ENST00000482704;ENST00000439254;ENST00000468438;ENST00000488515	CT123	glycerol-3-phosphate acyltransferase 2, mitochondrial [Source:HGNC Symbol;Acc:HGNC:27168]		NM_001321528;NM_001321527;NM_207328;NM_001321526;NM_001321531;NM_001321525;NM_001321530;NM_001321529	GPAT2			1.81903	15.5614	13.7834	7.19952	10.945	8.41399	27.6192	8.62933	5.89147	65.2319	7.53953	0.716648	14.1324	15.9074	32.3061	27.4274	14.1863	11.5341	27.7667	32.2137	9.63767	3.36535	13.2104	3.8399	5.13463	2.307	4.01142	6.87373	8.22658	18.9347	12.1611	12.428	13.771	16.5477	14.8503	7.68947	7.08814	15.4711	0.873413	12.7286
THBS1	ENSG00000241837	ENST00000397591;ENST00000260356;ENST00000497720;ENST00000466755;ENST00000490247;ENST00000560894;ENST00000484734;ENST00000559746	THBS;THBS-1;TSP;TSP-1;TSP1	thrombospondin 1 [Source:HGNC Symbol;Acc:HGNC:11785]		NM_003246	THBS1			6.81289	1.24581	9.29072	4.46355	42.1937	55.0677	2.94199	3.592	16.9482	2.15243	2.10571	20.2061	19.9359	41.5061	17.7032	17.0877	6.07777	1.8396	5.39235	9.87683	2.94473	6.08914	35.332	0.801113	11.6409	3.52821	2.49746	29.1158	7.96053	8.81897	5.51884	2.38005	5.5037	1.90426	1.16105	15.0177	9.22093	6.96182	5.94271	3.81924
CLIC1	ENSG00000107937	ENST00000375784;ENST00000375779;ENST00000375780;ENST00000395892;ENST00000616760	CLCNL1;G6;NCC27;p64CLCP	chloride intracellular channel 1 [Source:HGNC Symbol;Acc:HGNC:2062]		NM_001288;NM_001287593;NM_001287594	CLIC1			115.717	111.65	104.047	94.5384	84.8588	137.309	122.06	6.45428	114.086	4.91728	121.925	132.241	101.533	99.4057	103.21	119.524	104.129	116.646	98.9035	110.262	106.538	123.58	128.859	121.499	53.0676	118.024	125.644	109.282	119.275	113.991	137.356	2.28681	108.526	40.8075	112.44	120.084	53.5795	48.5787	120.935	110.084
DNAJC19P5	ENSG00000065559	ENST00000443295		DnaJ heat shock protein family (Hsp40) member C19 pseudogene 5 [Source:HGNC Symbol;Acc:HGNC:45068]			DNAJC19P5			6.89557	3.90402	6.90923	24.4913	0	9.83849	2.85379	3.22681	1.1628	0.83344	8.99646	5.29859	9.11189	3.90237	3.43338	4.10263	6.76383	6.24273	3.34875	5.85164	4.65959	5.36555	8.18618	6.29237	3.18649	6.79093	3.99612	10.3005	4.26031	7.53377	11.353	2.71238	1.09866	1.69128	2.5691	12.3139	4.49917	4.41763	6.76759	0.859675
OLR1	ENSG00000112799	ENST00000309539;ENST00000544577;ENST00000543993;ENST00000545927;ENST00000432556;ENST00000536989;ENST00000539518;ENST00000538745;ENST00000339968;ENST00000538873;ENST00000543414	CLEC8A;LOX-1;SCARE1	oxidized low density lipoprotein receptor 1 [Source:HGNC Symbol;Acc:HGNC:8133]	MYOCARDIAL INFARCTION SUSCEPTIBILITY TO MYOCARDIAL INFARCTION SUSCEPTIBILITY TO 1 INCLUDED	NM_002543;NM_001172633;NM_001172632	OLR1			30.4431	3.62	5.56578	13.6809	0	8.29359	5.64235	5.67824	7.26384	2.59308	5.30055	3.72417	4.4453	17.9727	12.6183	5.02871	3.12423	1.66933	3.517	9.15911	4.15986	4.7259	3.5264	5.14259	3.34634	41.6757	4.31481	4.04534	6.99699	3.79667	4.46222	1.96712	9.68737	1.14035	4.085	4.85948	7.06374	11.914	1.50408	5.34681
TMIGD3	ENSG00000067208	ENST00000442484;ENST00000369716;ENST00000369717;ENST00000443498;ENST00000472933;ENST00000463993	AD026	transmembrane and immunoglobulin domain containing 3 [Source:HGNC Symbol;Acc:HGNC:51375]		NM_020683;NM_001081976;NM_001302680	TMIGD3			10.5238	0.989717	6.44677	2.63612	26.2001	13.8254	3.63799	2.3412	8.3178	1.19499	4.13215	18.1846	20.2593	3.75876	3.11262	7.83433	7.8985	3.34933	1.7128	4.53765	0.603267	17.2714	15.0469	4.6032	17.0457	8.03637	2.91989	27.3077	3.96603	5.62679	10.2373	2.99099	4.72524	2.22249	1.43735	12.3352	10.3396	4.45689	10.5692	12.2297
HLA-DPB1	ENSG00000160058	ENST00000418931;ENST00000469120;ENST00000471184;ENST00000488575;ENST00000498038;ENST00000428835;ENST00000416804;ENST00000478189	HLA-DP1B	major histocompatibility complex, class II, DP beta 1 [Source:HGNC Symbol;Acc:HGNC:4940]	Chronic beryllium disease;Granulomatosis with polyangiitis	NM_002121	HLA-DPB1			17.1401	16.8256	0.302026	8.9654	2.80038	17.8424	6.18513	13.3043	1.52283	5.75583	0.166968	35.8607	3.24726	29.6649	14.1365	0.112644	45.9531	12.1185	9.77537	13.8252	10.2506	15.3187	11.2672	9.82054	8.93464	7.38626	6.15782	1.0222	7.20728	1.11459	17.0101	20.5404	13.5993	17.7845	6.0808	17.2304	0.525409	0.372454	15.1647	0.467811
EBPL	ENSG00000232838	ENST00000473576;ENST00000378284;ENST00000378272;ENST00000495963;ENST00000242827;ENST00000378270;ENST00000378268	EBRP	EBP like [Source:HGNC Symbol;Acc:HGNC:18061]		NM_001278636;NM_032565	EBPL	NR_103803;NR_103802		18.3725	16.029	8.41752	4.9778	0	14.9251	8.02552	12.8135	12.0745	7.34126	12.3147	11.5057	41.1211	4.15131	5.90781	9.42823	9.22307	8.87906	12.2656	11.8152	14.4908	18.1289	18.5699	10.8039	8.21776	12.8289	10.5832	8.52631	9.31335	11.1345	10.1844	8.58698	9.72752	17.8493	12.8311	10.406	9.02178	12.5535	11.5279	11.1633
AL049629.2	ENSG00000185122	ENST00000534312;ENST00000527926;ENST00000525763;ENST00000533181		novel protein						4.24358	0.728566	2.40598	10.6839	0	0.0158006	41.0283	15.418	21.2084	0	29.0989	0.318122	0	7.35703	0.261398	6.94966	28.3054	7.81636	0.395723	1.59737	11.3188	2.67227	21.2124	0.414587	0.232434	0.650426	1.01137	0.336888	10.1701	1.02448	0.768513	0.309972	0.000456751	0.998089	11.9029	9.20506	0	13.3581	0.104041	1.74375
GLRX2	ENSG00000139567	ENST00000608166;ENST00000367439;ENST00000367440;ENST00000472197	bA101E13.1;GRX2	glutaredoxin 2 [Source:HGNC Symbol;Acc:HGNC:16065]		NM_197962;NM_016066;NM_001243399	GLRX2			25.1717	37.4987	31.2744	28.4987	0	20.0884	32.3914	25.2714	26.018	29.7057	31.0179	11.5152	18.7685	24.6624	32.0956	25.5815	23.2409	29.4641	25.4368	31.5138	33.8139	27.686	28.4465	33.5928	16.9369	35.4584	32.5958	17.7821	32.8142	26.8335	28.391	30.5697	34.0263	24.0859	34.5925	23.8973	24.1155	40.8754	30.3085	23.9731
ASDURF	ENSG00000166575	ENST00000605941;ENST00000607535;ENST00000607829;ENST00000607690		ASNSD1 upstream reading frame [Source:HGNC Symbol;Acc:HGNC:53619]		NM_001353493;NM_001353494	ASDURF			15.3015	29.8029	25.1471	36.8601	1.27e-06	17.6388	21.7389	27.6365	20.0775	20.3325	27.7048	12.0214	0	27.1527	24.4341	18.1768	32.4979	25.1923	21.5498	27.8752	26.5635	24.7825	13.2094	23.896	21.2532	28.3339	11.9694	27.9917	28.6235	16.47	14.9905	20.9853	25.0845	2.10415	19.948	23.8178	6.0894	20.2355	21.8943	12.8642
IGHJ3	ENSG00000196505	ENST00000463911		immunoglobulin heavy joining 3 [Source:HGNC Symbol;Acc:HGNC:5536]			IGHJ3			0	0	0	0	0	0	0	0	0	0	0	0	0	0	0	0	0	0	40.6289	0	0	0	0	0	0	0	0	0	0	0	0	0	0	0	0	0	0	0	0	0
RPS12P20	ENSG00000115207	ENST00000464109		ribosomal protein S12 pseudogene 20 [Source:HGNC Symbol;Acc:HGNC:36187]			RPS12P20			8.45812	1.09472	2.03951	3.99717	40.6268	7.28456	2.98531	2.61985	0	2.36916	6.06669	8.43065	3.19571	2.19751	1.05362	8.35772	3.16757	6.52231	5.84927	2.65998	5.79966	1.17463	6.13364	3.07553	11.3634	3.66933	5.07708	8.19642	7.19138	6.868	2.55865	5.72377	4.23658	2.36291	4.90312	2.33893	20.187	5.83359	7.58045	3.05823
AL034430.2	ENSG00000094916	ENST00000649912		novel protein						0	1.41057	0	0	32.7229	0	8.42606	19.6895	0	20.0673	7.63721	0	0.663125	12.0629	1.04921	0	0	0	0	13.2076	6.86431	1.28817	0	22.8645	19.9699	0	0	3.31541	0	11.6005	2.57991	0.157312	15.7138	0	8.25429	21.2423	0	6.45964	11.2623	5.93055
TIMP3	ENSG00000134028	ENST00000266085	SFD	TIMP metallopeptidase inhibitor 3 [Source:HGNC Symbol;Acc:HGNC:11822]	Sorsby pseudoinflammatory fundus dystrophy;SORSBY FUNDUS DYSTROPHY	NM_000362	TIMP3			39.1618	44.9328	114.463	157.663	141.939	26.086	119.029	180.96	55.4152	150.418	166.418	30.0147	101.629	105.183	145.654	95.6421	66.836	110.559	125.786	80.7504	273.995	160.929	361.249	304.817	9.01029	84.8788	109.201	23.4242	255.506	148.358	95.045	162.934	116.938	209.253	237.178	94.6495	122.267	150.467	90.8899	55.0108
SMN2	ENSG00000154001	ENST00000511812;ENST00000626847;ENST00000506734;ENST00000380742;ENST00000380743;ENST00000503678;ENST00000511873;ENST00000509805;ENST00000505346;ENST00000514914;ENST00000508258;ENST00000507458;ENST00000614240;ENST00000380741;ENST00000628696;ENST00000638794	BCD541;GEMIN1;SMNC;TDRD16B	survival of motor neuron 2, centromeric [Source:HGNC Symbol;Acc:HGNC:11118]	Proximal spinal muscular atrophy type 1;Proximal spinal muscular atrophy type 2;Proximal spinal muscular atrophy type 3;Proximal spinal muscular atrophy type 4;SPINAL MUSCULAR ATROPHY TYPE I;SPINAL MUSCULAR ATROPHY TYPE II;SPINAL MUSCULAR ATROPHY TYPE III;SPINAL MUSCULAR ATROPHY TYPE IV	NM_022877;NM_022875;NM_022876;NM_017411	SMN2			0	19.8514	9.10882	23.9697	31.2463	19.9858	16.4684	27.4715	17.2809	7.14649	24.9258	9.16839	1.80016	26.0072	13.6674	0.77028	8.31321	22.8753	21.5838	0	1.72952	0.743391	0	0.193402	0.333007	0.953431	40.2598	0.520212	18.0221	16.6306	16.9921	24.2154	15.8877	0.859038	0.602604	0.736705	2.26847	0	15.4572	2.25035
AC069257.2	ENSG00000132153	ENST00000441819		ribosomal protein L39 (RPL39) pseudogene						8.73682	17.9082	9.42764	15.1898	0	0	11.7245	25.0953	0	12.4988	3.43408	1.60824	0	2.82124	0	5.6142	12.1827	24.5855	0	0	5.88816	0	15.8692	2.9325	0	15.1128	27.664	17.8607	21.9458	7.68402	16.5011	25.5444	5.10757	18.2069	0	0	23.5183	11.4124	4.40462	11.5923
SIK1	ENSG00000136040	ENST00000270162;ENST00000644871;ENST00000644689;ENST00000478426;ENST00000644750;ENST00000644276	msk;SNF1LK	salt inducible kinase 1 [Source:HGNC Symbol;Acc:HGNC:11142]	Early infantile epileptic encephalopathy;Early myoclonic encephalopathy;West syndrome;EPILEPTIC ENCEPHALOPATHY EARLY INFANTILE 30;Neonatal epilepsy spectrum	NM_173354	SIK1			0.317984	0.793433	1.90662	40.1407	1.25538	2.8098	2.46948	0.174124	2.9766	2.50917	3.87697	1.08152	2.73876	0	0.569136	3.38649	3.5161	2.76573	1.89262	2.93993	2.46325	0.781433	1.38942	2.3869	2.53304	2.41214	1.3284	0.64555	4.85583	2.08362	1.68912	1.29031	0	0.597805	2.60656	0.48745	0.621317	0.584287	2.07632	4.88403
FOLR2	ENSG00000160131	ENST00000449475;ENST00000619261;ENST00000454954;ENST00000541003;ENST00000539412;ENST00000298223;ENST00000536778;ENST00000535625;ENST00000321324;ENST00000538353	FRÃŽÂ²	folate receptor beta [Source:HGNC Symbol;Acc:HGNC:3793]		NM_000803;NM_001113535;NM_001113534;NM_001113536	FOLR2			4.68282	2.1849	1.75892	1.18252	4.18006	39.9025	4.56779	3.65177	3.72427	4.41429	2.10564	23.4506	0	4.27948	4.97479	1.1551	19.8019	1.87824	1.12064	7.33681	1.30927	9.37113	4.06501	1.34802	14.269	1.31642	2.59219	33.353	1.29414	4.77094	22.4891	30.4223	2.17263	3.52373	0.959346	12.1722	3.49223	1.97296	3.06823	18.2162
CFB	ENSG00000138495	ENST00000475617;ENST00000472581;ENST00000425368;ENST00000460718;ENST00000452035;ENST00000461483;ENST00000497841;ENST00000465750;ENST00000482886;ENST00000483004;ENST00000467150;ENST00000467360;ENST00000482312;ENST00000498317	BF;BFD;H2-Bf	complement factor B [Source:HGNC Symbol;Acc:HGNC:1037]	Atypical hemolytic uremic syndrome with complement gene abnormality;NON RARE IN EUROPE: Age-related macular degeneration;COMPLEMENT FACTOR B DEFICIENCY;HEMOLYTIC UREMIC SYNDROME ATYPICAL SUSCEPTIBILITY TO 4;MACULAR DEGENERATION AGE-RELATED 14	NM_001710	CFB			0.0392724	0.350659	0.846572	0.0280422	39.8541	1.46845	0.242391	0.775056	2.54338	1.06737	0.690345	1.39554	2.47245	1.47107	0.729557	0.037067	0	0.576041	0.0701539	1.44375	0.590614	0.882689	1.3607	1.98969	0.71911	0.0640651	0.283555	2.51525	1.7522	0.0621818	0.702729	3.26571	0.227193	1.49145	1.19794	2.53501	1.18808	0.488743	0.686474	0.0239742
PPIAP22	ENSG00000112118	ENST00000358455	PPIA3L;PPIAL3	peptidylprolyl isomerase A pseudogene 22 [Source:HGNC Symbol;Acc:HGNC:17236]			PPIAP22			5.75044	3.73029	2.84571	1.07878	0	0.763237	1.82213	4.0481	0	4.79357	5.1952	16.9731	39.8328	5.78887	6.08858	2.20278	6.05298	3.31504	4.66351	3.23549	1.53393	5.59945	9.34647	0	6.61262	2.39635	5.746	4.96915	4.5785	5.23322	8.96116	3.07178	2.24069	14.0678	5.39167	5.92852	7.19431	5.02841	5.76296	7.86292
TNFAIP6	ENSG00000130208	ENST00000243347;ENST00000460812	TSG-6;TSG6	TNF alpha induced protein 6 [Source:HGNC Symbol;Acc:HGNC:11898]		NM_007115	TNFAIP6			3.26169	4.30358	3.66064	9.39066	68.5937	2.22722	3.25657	3.97702	4.59309	5.04129	1.11549	1.75789	4.22048	2.98413	7.08456	4.75332	3.22902	2.86644	2.21538	8.43166	4.53504	2.04267	2.7324	4.3882	3.81415	6.76665	2.84231	2.92237	3.45353	1.60471	7.89546	2.28689	2.1698	0.722346	2.14564	5.24671	1.06019	1.52268	3.70766	5.45713
C1DP1	ENSG00000144659	ENST00000426049	bA195O1.1	C1D nuclear receptor corepressor pseudogene 1 [Source:HGNC Symbol;Acc:HGNC:31465]			C1DP1			23.2438	31.1596	22.7157	12.2397	0	13.5299	16.7428	35.1054	32.1084	31.2	13.993	16.5524	0	17.6435	29.7042	31.9325	23.8301	33.7799	23.8457	35.832	23.7404	30.6934	0	29.0827	39.5363	15.1434	13.6205	25.606	17.8978	20.6841	32.6307	19.8802	17.7503	3.69234	20.7118	32.4436	14.7272	18.9992	34.9577	25.5018
AP003419.1	ENSG00000105323	ENST00000543494		novel protein						23.9855	17.9628	28.5033	3.07352	15.1594	19.2639	14.488	26.1532	11.127	28.0668	24.1791	26.3893	77.4207	26.9153	23.1584	25.3911	12.3239	24.0242	41.8814	20.8012	18.1046	22.6984	17.5301	17.6041	23.3428	16.7309	23.7846	5.55908	26.3313	17.0254	26.0582	25.1383	17.8965	43.756	17.2461	14.2623	32.8057	20.6617	18.3782	19.2707
AHRR	ENSG00000070087	ENST00000514523;ENST00000510400;ENST00000316418;ENST00000652417;ENST00000515206;ENST00000504625;ENST00000506456;ENST00000510910;ENST00000511487;ENST00000507048	AHH;AHHR;bHLHe77;KIAA1234	aryl-hydrocarbon receptor repressor [Source:HGNC Symbol;Acc:HGNC:346]		NM_001377236;NM_001377239	AHRR			4.18445	5.77021	7.43936	20.0673	0	13.9033	8.80215	4.52855	10.3253	5.34542	9.0726	25.7989	8.77671	9.18612	9.71138	38.9665	6.89482	21.0863	2.64333	7.59093	2.71552	6.22376	17.4652	6.83347	21.7326	12.9174	7.47782	17.8013	10.4633	11.2256	9.02483	3.07155	3.64432	6.21122	6.87383	16.4229	15.6584	11.6952	14.8499	6.15264
IL6	ENSG00000197746	ENST00000404625;ENST00000426291;ENST00000401651;ENST00000485300;ENST00000258743;ENST00000407492;ENST00000401630;ENST00000406575;ENST00000464710	BSF2;HGF;HSF;IFNB2;IL-6	interleukin 6 [Source:HGNC Symbol;Acc:HGNC:6018]	NON RARE IN EUROPE: Crohn disease;Systemic-onset juvenile idiopathic arthritis;ARTERIOVENOUS MALFORMATIONS OF THE BRAIN;INFLAMMATORY BOWEL DISEASE CROHN DISEASE 1;KAPOSI SARCOMA SUSCEPTIBILITY TO;RHEUMATOID ARTHRITIS SYSTEMIC JUVENILE;TYPE 1 DIABETES MELLITUS	NM_000600;NM_001318095;NM_001371096	IL6			1.48449	1.62912	0.707771	0.920589	48.3714	1.58232	1.22246	2.95733	3.2524	2.87786	1.76345	1.80836	11.235	2.60453	1.8384	0.889331	3.17214	1.42888	1.78364	2.95103	4.18676	1.53128	2.52529	1.84539	1.97222	2.51793	0.251627	0.241377	3.86337	0.514939	1.77862	2.15643	0.378145	0.592377	1.55939	1.65078	0.789435	0.89779	1.22264	2.50412
LMO4	ENSG00000107581	ENST00000370544;ENST00000495705;ENST00000370542;ENST00000489303		LIM domain only 4 [Source:HGNC Symbol;Acc:HGNC:6644]		NM_006769;NM_001369491	LMO4			21.7321	47.3297	32.0012	66.2092	0.793945	19.2661	31.3083	27.3834	29.2535	29.6518	27.6141	18.4979	15.6944	26.0285	26.6607	24.4744	44.8779	46.2554	34.8752	37.8594	34.4064	24.003	21.219	38.0835	31.2005	30.3471	43.6404	31.5939	34.8992	24.6343	33.5247	23.7629	30.7595	20.6706	39.8541	28.2429	23.1319	26.8443	26.315	36.7891
SMN1	ENSG00000181852	ENST00000503079;ENST00000380707;ENST00000514951;ENST00000506239;ENST00000506163;ENST00000518504;ENST00000507905;ENST00000513228;ENST00000510679;ENST00000351205;ENST00000625245	BCD541;GEMIN1;SMA;SMA1;SMA2;SMA3;SMA@;SMNT;TDRD16A	survival of motor neuron 1, telomeric [Source:HGNC Symbol;Acc:HGNC:11117]	Proximal spinal muscular atrophy type 1;Proximal spinal muscular atrophy type 2;Proximal spinal muscular atrophy type 3;Proximal spinal muscular atrophy type 4;SPINAL MUSCULAR ATROPHY TYPE I;SPINAL MUSCULAR ATROPHY TYPE II;SPINAL MUSCULAR ATROPHY TYPE III;SPINAL MUSCULAR ATROPHY TYPE IV	NM_022874;NM_000344;NM_001297715	SMN1			5.98974	17.7797	33.8257	20.7876	55.3779	13.1407	16.7319	42.6357	23.0839	19.9684	22.9694	9.18507	5.95985	21.0823	23.5422	2.80802	13.0404	11.9585	67.6828	1.81416	2.33031	4.48252	2.91318	1.19724	3.64985	1.31281	44.2625	2.30085	17.2014	46.7247	20.3675	10.2746	5.98297	1.66739	2.09441	3.13126	4.18005	4.39085	20.386	2.24215
AC093826.1	ENSG00000134313	ENST00000579042								0	0	0	0	0	0	0	0	0	0	0	0.666596	38.8628	0	0	0	0	0	0	0	0	0	0	0	0	0	0	3.39809	0	0	0	0	0	0	0	0	9.6224	7.22348	2.90532	2.06086
AC114801.3	ENSG00000141543	ENST00000510231		novel pseudogene						11.9809	5.09191	2.85009	0	0	4.3633	0	0	0	0	3.37059	3.67778	0	17.5969	0	0	13.6989	0	8.0372	0	5.95056	0	0	0	0	0	5.79582	0	0	3.25789	0	0	5.48169	0	11.8899	0	3.70455	0	0	6.40098
APOD	ENSG00000119929	ENST00000343267;ENST00000458447;ENST00000421243;ENST00000453131;ENST00000463719		apolipoprotein D [Source:HGNC Symbol;Acc:HGNC:612]		NM_001647	APOD			0	0.472955	0.92982	17.7809	0	0.391937	0.271307	0.476869	0.314147	0.737946	0.458308	0	1.88071	0	1.59597	0.423283	0.307435	0	0	0.11499	0.179269	0.429505	1.47027	0.0806766	0.10705	2.83671	5.208	0	2.08899	0.450581	0.507852	0.908604	1.28868	0.218567	1.28272	0.294523	0.732841	0.654977	1.80077	0.305154
TTC39B	ENSG00000126351	ENST00000512701;ENST00000380853;ENST00000507285;ENST00000507993;ENST00000505732;ENST00000582994;ENST00000506891;ENST00000380850;ENST00000297615	C9orf52;FLJ33868	tetratricopeptide repeat domain 39B [Source:HGNC Symbol;Acc:HGNC:23704]		NM_001168339;NM_152574;NM_001168342;NM_001168340;NM_001168341	TTC39B			7.09229	11.9467	52.3174	4.78891	9.06213	3.63749	18.475	12.8617	14.4091	5.96502	12.0106	7.74232	12.7255	14.1622	9.93858	2.33754	14.1924	36.2454	10.2924	15.1974	18.9196	6.19414	1.56787	83.5116	5.27759	3.58754	5.98567	18.7803	3.74611	5.1391	7.08777	7.16692	12.5201	4.55169	10.6477	22.4217	11.4581	8.11865	4.29437	16.9344
METTL7B	ENSG00000100124	ENST00000614691;ENST00000394252	ALDI;MGC17301	methyltransferase like 7B [Source:HGNC Symbol;Acc:HGNC:28276]		NM_152637	METTL7B			19.5577	34.1074	19.4487	1.39061	0	4.35845	10.9141	28.954	21.6414	21.1144	18.2961	1.25595	8.49115	13.7372	12.3766	9.44804	10.4603	19.8514	21.993	21.2867	27.2284	14.9499	18.5167	23.0948	4.62907	27.1749	24.8021	11.0603	16.0409	11.855	6.37273	38.5817	26.7696	9.14742	37.8363	5.58839	8.28093	10.6865	24.3158	13.7627
PRG2	ENSG00000169682	ENST00000311862;ENST00000533605;ENST00000525955;ENST00000530105	BMPG;MBP;proMBP	proteoglycan 2, pro eosinophil major basic protein [Source:HGNC Symbol;Acc:HGNC:9362]		NM_001302926;NM_002728;NM_001243245;NM_001302927	PRG2			4.49243	4.07494	5.11595	0.209095	3.09506	0.195725	0.638166	8.72265	1.9897	2.63116	1.47888	0.41827	1.05799	1.12254	0.889506	0.291953	2.43769	1.10942	41.6087	4.48796	0.719851	0.228339	1.56053	1.07357	0.0805898	12.9684	4.5984	2.5747	0.157445	2.1835	0.166128	2.91914	5.15015	1.43347	16.2648	0.257459	0.090312	0.542639	0.147987	1.76674
AC023055.1	ENSG00000146072	ENST00000546837;ENST00000550124;ENST00000546813;ENST00000548593;ENST00000552719		novel protein						8.18968	8.24567	15.1064	10.3392	38.4529	5.27982	10.4845	13.9914	8.95992	10.2034	12.9474	9.20732	0	2.53802	3.73987	10.3982	8.15577	17.3366	13.0978	8.44525	5.47348	3.12617	16.4066	6.62785	11.6169	14.4754	9.33218	16.5221	8.50286	8.80954	8.90928	9.16418	6.57602	7.41364	9.03979	10.4053	5.48902	12.7285	6.52505	7.64308
PELI1	ENSG00000138433	ENST00000358912;ENST00000466177;ENST00000494203;ENST00000468869		pellino E3 ubiquitin protein ligase 1 [Source:HGNC Symbol;Acc:HGNC:8827]		NM_020651	PELI1			16.967	12.301	16.434	127.484	9.74222	35.7194	12.2828	14.0701	14.7576	13.9698	10.1629	20.5358	4.49775	13.1934	11.2149	20.2568	9.00815	17.1275	11.2132	17.6559	10.8555	13.1158	8.61386	9.90243	24.9086	30.6199	12.7642	30.328	16.7606	13.0303	8.40332	12.73	11.9987	4.38874	11.7404	21.7658	10.0336	12.3768	11.3927	15.84
THBD	ENSG00000108950	ENST00000377103	CD141	thrombomodulin [Source:HGNC Symbol;Acc:HGNC:11784]	Atypical hemolytic uremic syndrome with complement gene abnormality;Thrombomodulin-related bleeding disorder;HEMOLYTIC UREMIC SYNDROME ATYPICAL SUSCEPTIBILITY TO 6;Thrombophilia due to thrombomodulin defect	NM_000361	THBD			27.8165	5.24491	13.1176	1.7923	19.8217	59.0543	9.96018	6.75115	17.7282	3.77416	5.19924	49.3466	6.49488	9.60063	6.24874	15.5592	1.58866	5.18197	2.03788	9.35477	1.22158	21.4684	16.1901	2.21879	21.9129	16.573	6.56917	20.6083	7.22119	6.46089	7.99183	4.29365	9.29727	5.6064	1.14632	25.96	10.4233	10.1135	17.4852	2.87125
VSIG4	ENSG00000161091	ENST00000427538;ENST00000374737;ENST00000412866;ENST00000651578;ENST00000455586	CRIg;Z39IG	V-set and immunoglobulin domain containing 4 [Source:HGNC Symbol;Acc:HGNC:17032]		NM_007268;NM_001100431;NM_001184831;NM_001257403;NM_001184830	VSIG4			296.431	67.0669	79.0399	20.5269	239.26	638.256	84.7891	89.3096	253.715	81.2653	51.7016	752.657	194.038	63.412	30.3395	157.224	181.209	112.871	36.4747	228.119	18.8752	255.88	191.757	51.628	256.137	120.873	51.1454	347.05	53.7157	198.834	149.401	89.8238	132.275	68.814	24.5849	379.356	214.311	163.378	235.103	213.693
MXRA7	ENSG00000197530	ENST00000355797;ENST00000375036;ENST00000449428;ENST00000592148;ENST00000585519;ENST00000588114;ENST00000589082	FLJ46603;PS1TP1;TMAP1	matrix remodeling associated 7 [Source:HGNC Symbol;Acc:HGNC:7541]		NM_001008528;NM_001008529;NM_198530;NM_001363769	MXRA7	NR_130928;NR_130926;NR_130927		1.51225	3.73727	2.93885	3.52099	0	2.3855	3.18474	2.99145	4.10946	4.29891	25.8868	14.1141	6.87609	5.01682	3.87058	2.03676	3.62214	4.68794	2.37961	1.94772	4.40439	2.39579	2.67851	7.54162	2.34736	4.57189	2.14306	2.50149	3.30958	2.06933	3.4343	3.57203	2.12058	2.26916	30.617	22.9147	18.1636	2.6655	3.18772	2.79789
AC008403.1	ENSG00000177666	ENST00000595676		novel protein						0	0	0	0	37.086	0	0	0	0	0	0	1.09748	0	0	0	0	0	0	0.907923	0	0	0	0	0	0	0	0	0	0	0	0	0	0	0	0	0	0	0	0	0
SVBP	ENSG00000167721	ENST00000372522;ENST00000372521;ENST00000497437	CCDC23;MGC45441	small vasohibin binding protein [Source:HGNC Symbol;Acc:HGNC:29204]	Non-specific syndromic intellectual disability;NEURODEVELOPMENTAL DISORDER WITH ATAXIA HYPOTONIA AND MICROCEPHALY	NM_199342	SVBP			28.6098	20.0829	34.6543	34.0533	0	37.0182	33.0272	24.0612	30.2474	29.2942	25.0628	30.8291	14.4381	19.4824	19.0897	20.1411	30.5867	27.2848	30.3568	33.4387	23.4753	24.3617	17.7042	28.2672	33.473	34.4522	20.6786	32.4967	28.9249	28.0476	29.513	24.8105	31.5999	26.6281	22.647	27.4911	17.8663	18.732	15.5423	28.2756
CCDC30	ENSG00000062650	ENST00000654683;ENST00000660938;ENST00000665812;ENST00000667205;ENST00000663155;ENST00000669138;ENST00000468651;ENST00000655164;ENST00000657597;ENST00000475614;ENST00000667947;ENST00000668663;ENST00000660083;ENST00000658812;ENST00000655845;ENST00000671281;ENST00000664805;ENST00000663866;ENST00000654604;ENST00000655447;ENST00000661864;ENST00000664418;ENST00000665176;ENST00000665792;ENST00000477155…	FLJ20972;LOC728621;PFD6L	coiled-coil domain containing 30 [Source:HGNC Symbol;Acc:HGNC:26103]		NM_001355227;NM_001080850;NM_001355226;NM_001355224	CCDC30			3.71877	9.91355	4.90003	36.8126	0	5.22181	2.07739	1.77884	2.5778	2.21901	5.11338	8.38297	2.9115	2.51213	3.81863	3.93814	3.69052	6.02752	5.5772	2.22512	3.24954	2.14382	3.56302	4.19657	5.14428	4.32525	5.48431	3.61497	8.27596	2.21425	5.27285	3.15703	3.17121	2.63304	3.18609	10.4818	5.45219	8.25197	3.49009	3.98521
AP002472.1	ENSG00000110203	ENST00000577490		zinc finger protein 592 (ZNF592) pseudogene						0	0	0	0	36.8091	0	0	0	0	0	0.266207	0	19.5363	0	0	0	0	0	1.81483	0	0	0	4.0669	0	0	0	0.261059	0	0	0.209202	0	0	0	3.54422	0	0	0.504295	0	0.987052	0
AC100771.1	ENSG00000170425	ENST00000496450		ribosomal protein L37a (RPL37A) pseudogene						1.10771	0	0	0	36.7542	0.790675	0	0	0	0	0	0.620581	0	0	0.624374	0	0	0	0	0.0522084	0	0	0	0	0	0	0	0	0	0	0	0.87489	0	0	0	2.89296	0	0	0	0
DDIAS	ENSG00000079337	ENST00000532277;ENST00000524921;ENST00000528759;ENST00000525361;ENST00000532764;ENST00000532589;ENST00000528189;ENST00000533655;ENST00000525388;ENST00000528262;ENST00000329143;ENST00000533750	C11orf82;FLJ25416;FLJ38838;noxin	DNA damage induced apoptosis suppressor [Source:HGNC Symbol;Acc:HGNC:26351]		NM_145018;NM_001363481	DDIAS			1.99691	1.23273	1.17636	1.89936	40.3368	0.433805	2.93321	2.36182	1.62158	1.34463	0.985961	1.23334	0.0987852	1.56334	1.39651	0.695033	1.20373	1.61865	2.01029	2.05094	0.96085	1.38367	2.11229	1.18559	0.97784	1.46631	1.06305	1.20162	1.71277	1.0347	1.15422	1.47209	3.33302	0.533674	1.61627	3.66269	0.631548	1.00711	0.669685	1.78929
MTHFS	ENSG00000133055	ENST00000560261;ENST00000258874;ENST00000559722;ENST00000560919	HsT19268	methenyltetrahydrofolate synthetase [Source:HGNC Symbol;Acc:HGNC:7437]	NEURODEVELOPMENTAL DISORDER WITH MICROCEPHALY EPILEPSY AND HYPOMYELINATION	NM_006441;NM_001199758	MTHFS	NR_037654		6.5667	10.0443	23.9319	3.9808	0	5.07895	18.0528	16.9155	19.2153	24.4994	25.4075	3.47803	3.64168	21.4115	34.3431	7.12181	11.7437	19.9989	10.2045	24.7007	20.7794	10.3618	15.2018	18.991	2.58435	1.52624	8.37291	7.51285	6.86955	7.24805	19.3544	18.0261	13.2242	11.8286	36.3328	8.97125	11.0769	9.01985	13.8034	12.8966
BAALC	ENSG00000127884	ENST00000309982;ENST00000438105;ENST00000297574;ENST00000306391;ENST00000330955;ENST00000519507;ENST00000517863;ENST00000523754;ENST00000521926		BAALC binder of MAP3K1 and KLF4 [Source:HGNC Symbol;Acc:HGNC:14333]		NM_024812;NM_001024372;NM_001364874	BAALC			15.3045	13.736	7.57447	14.7739	48.0235	1.11771	4.54126	4.68525	5.60992	7.8871	2.28268	0.490165	2.10345	2.1704	0.566857	1.83196	5.5922	2.52998	18.0882	6.11194	17.5588	1.48885	0.327943	3.65772	0.51553	3.99318	3.72516	4.39813	5.95039	6.53491	3.48377	2.10909	7.84104	5.13651	11.0106	2.53727	1.45378	1.63011	1.88435	14.4526
L34079.1	ENSG00000103160	ENST00000594374		novel protein						0	0	0	0	36.1382	0	0	0.43172	0	0	0	0	0	0	0	0	0	0	0	0	0	0	0	0	0	0	0	0	0	0.56441	0	0	0	0	0	0	0	0	0	0
AL591806.2	ENSG00000119616	ENST00000289779;ENST00000470694		novel transcript, TSTD1 - F11R readthrough						13.71	15.7586	17.2172	13.0372	0	27.4839	17.419	17.2331	17.9156	29.2402	8.57677	6.59491	0	20.8851	22.9959	17.1424	16.8406	21.1233	6.1632	17.0533	24.2665	10.4043	6.2335	15.7223	14.8986	12.4165	14.8237	15.0429	15.4652	9.95348	6.55212	9.98554	18.2415	6.04957	12.7124	15.514	6.37872	15.3777	12.041	35.6755
NCF1C	ENSG00000110321	ENST00000438382	SH3PXD1C	neutrophil cytosolic factor 1C pseudogene [Source:HGNC Symbol;Acc:HGNC:32523]			NCF1C	NR_003187		32.3396	4.0699	19.6418	16.1199	22.5175	50.2757	7.1641	2.92822	11.6709	6.3994	5.13632	90.8303	72.6765	6.80971	5.84168	31.6439	9.46899	11.4968	4.51199	19.7907	3.73274	10.4615	24.405	4.37258	23.4411	35.6852	5.62124	50.8182	19.1221	13.4395	17.0526	8.224	4.87101	6.51419	1.55802	52.4934	36.8533	11.4912	17.9754	7.59006
AL132780.3	ENSG00000135709	ENST00000555074		novel protein						0	1.24991	0	6.14779	0	0	0	1.05e-09	2.18391	0	1.51477	0	35.4108	0	0.922286	2.56e-07	0	0	6.28356	0	0	0	3.34585	0	0	0	0	2.67921	0	0	0	0	0.621403	3.58802	0	0	0	0	0	0
ETFBKMT	ENSG00000182923	ENST00000412352;ENST00000395763;ENST00000538463;ENST00000357721;ENST00000539633;ENST00000538391	C12orf72;DKFZp451L235;METTL20;MGC50559	electron transfer flavoprotein subunit beta lysine methyltransferase [Source:HGNC Symbol;Acc:HGNC:28739]		NM_001135864;NM_173802;NM_001135863	ETFBKMT			0.606971	1.43603	0.74087	0.227929	43.054	2.60671	1.41226	1.06198	0.336649	0.799269	0.870409	1.30191	1.4304	1.37282	0.95223	1.35523	0.792226	1.58638	0.974587	0.626153	1.31938	0.949746	2.57036	0.94038	0.961147	0.814662	1.43115	1.09571	0.501927	0.829796	1.30669	1.00512	0.807196	1.20903	0.458861	0.846962	0.720566	1.77631	0.644961	1.21647
FOLR3	ENSG00000186409	ENST00000622388;ENST00000612844;ENST00000611028;ENST00000546166;ENST00000442948;ENST00000545379	FR-G;FRÃŽÂ³	folate receptor gamma [Source:HGNC Symbol;Acc:HGNC:3795]		NM_001318045;NM_000804	FOLR3			2.18711	1.65141	4.6498	1.23863	0	2.25728	1.82013	1.84793	0.478942	2.41045	4.77091	1.56046	34.8008	0.763173	7.21432	1.57317	0.942513	1.40834	1.2681	2.63827	2.68206	1.05458	1.96333	1.22922	0.350804	6.82618	4.16161	0.988034	0.200716	0.770636	1.39015	2.11403	0.514214	3.30515	0.930899	2.01972	30.5121	13.8838	0.936428	1.54151
TM4SF19-DYNLT2B	ENSG00000137976	ENST00000442633	TM4SF19-TCTEX1D2	TM4SF19-DYNLT2B readthrough (NMD candidate) [Source:HGNC Symbol;Acc:HGNC:49190]			TM4SF19-DYNLT2B	NR_037950		10.6237	18.6782	22.5416	10.5675	0	0.483427	16.6156	19.4988	10.6957	17.3393	20.6935	3.62481	20.6183	5.85014	9.4865	6.5639	12.5835	13.826	14.5635	11.5634	20.4037	12.0281	11.1785	5.20746	1.74718	14.6575	23.7414	6.30436	16.1162	11.4564	21.1703	27.0799	18.2874	25.7756	20.6035	8.59023	22.691	13.9418	12.8241	12.208
CTSK	ENSG00000121749	ENST00000678337;ENST00000676716;ENST00000676966;ENST00000443913;ENST00000271651;ENST00000676970;ENST00000679260;ENST00000676680;ENST00000676751;ENST00000677887;ENST00000676824;ENST00000677611;ENST00000678725;ENST00000679148;ENST00000480670;ENST00000679090;ENST00000678275;ENST00000677330;ENST00000679178;ENST00000679171	CTSO;CTSO2;PKND;PYCD	cathepsin K [Source:HGNC Symbol;Acc:HGNC:2536]	PYCNODYSOSTOSIS	NM_000396	CTSK			25.6523	38.1696	20.3219	4.49743	27.71	4.50752	18.5189	21.346	25.9407	69.6379	4.25778	6.24191	4.20995	13.8697	12.2383	9.43649	102.59	16.3102	17.3083	19.6643	22.4339	15.4839	6.19605	2.12764	3.82178	7.64926	13.8826	25.5438	17.0537	33.208	13.7602	52.5406	18.481	37.7686	13.9268	13.0252	5.83562	4.34055	6.56601	108.552
AL117328.1	ENSG00000186187	ENST00000422315		chromosome 6 open reading frame 49 (C6orf49) pseudogene						27.6122	10.3756	5.67351	8.66549	0	16.1979	6.82743	3.35983	18.4504	11.7569	4.42579	6.17536	30.3765	16.2474	16.0599	12.3694	3.86099	34.0038	2.6627	4.36945	2.77011	4.54227	28.0242	2.79122	8.08988	19.421	12.8088	12.1463	12.0802	2.43333	20.5757	8.96005	1.64512	11.5848	19.4516	22.2049	17.6898	14.4836	26.8599	6.24542
MRPL23	ENSG00000159199	ENST00000381519;ENST00000397298;ENST00000397297;ENST00000381514;ENST00000397294;ENST00000462288;ENST00000486931;ENST00000429295;ENST00000466346;ENST00000484918	L23MRP;RPL23L	mitochondrial ribosomal protein L23 [Source:HGNC Symbol;Acc:HGNC:10322]		NM_021134	MRPL23			52.7078	50.1367	53.9234	35.6796	7.21982	64.1645	49.8987	47.0539	49.9991	47.509	27.3869	64.5612	104.337	42.6877	42.8119	19.8203	2.10304	50.769	68.4663	50.4874	48.7676	51.5655	55.08	58.0296	32.4303	51.3402	2.01016	24.0918	48.1126	32.0174	57.7198	49.9761	53.2558	63.583	53.5854	34.5854	62.2843	52.1758	34.1744	3.05982
ZGLP1	ENSG00000174132	ENST00000480726;ENST00000403903;ENST00000403352	GATAD3;GLP-1;GLP1	zinc finger GATA like protein 1 [Source:HGNC Symbol;Acc:HGNC:37245]		NM_001103167	ZGLP1			14.9603	9.91773	4.24699	7.10596	0	6.34726	4.4661	5.40713	6.85927	3.24788	6.99824	9.63393	34.4626	4.07674	6.25782	9.80677	2.25504	4.40744	5.2729	3.60947	4.93249	7.60243	10.5376	6.35941	6.58503	16.0104	12.8356	6.6494	9.09367	8.08098	5.77917	4.78264	4.30501	12.397	8.10018	6.3179	9.60249	7.36172	10.3969	6.03859
CD209	ENSG00000054611	ENST00000315599;ENST00000394173;ENST00000593660;ENST00000601951;ENST00000204801;ENST00000315591;ENST00000354397;ENST00000394161;ENST00000593821;ENST00000602261;ENST00000601256	CDSIGN;CLEC4L;DC-SIGN;DC-SIGN1	CD209 molecule [Source:HGNC Symbol;Acc:HGNC:1641]	DENGUE VIRUS SUSCEPTIBILITY TO DENGUE FEVER SUSCEPTIBILITY TO INCLUDED;HUMAN IMMUNODEFICIENCY VIRUS TYPE 1 SUSCEPTIBILITY TO;MYCOBACTERIUM TUBERCULOSIS SUSCEPTIBILITY TO MYCOBACTERIUM TUBERCULOSIS PROTECTION AGAINST INCLUDED	NM_021155;NM_001144899;NM_001144894;NM_001144896;NM_001144897;NM_001144893;NM_001144895	CD209	NR_026692		5.06955	3.25682	2.9424	1.13081	70.0694	12.8918	5.32395	6.91959	17.5108	15.2827	5.67671	29.3201	4.11703	14.303	5.91017	11.5929	31.3357	18.7896	4.21558	13.2456	5.66738	13.8413	9.84504	2.92904	46.3389	1.41706	1.32206	20.6343	2.90336	29.3489	8.2073	27.2554	8.03267	7.14407	3.15948	21.5797	16.5953	12.0244	23.1638	35.3913
TNFSF14	ENSG00000170903	ENST00000245912;ENST00000675206;ENST00000599359	CD258;HVEM-L;LIGHT;LTg	TNF superfamily member 14 [Source:HGNC Symbol;Acc:HGNC:11930]		NM_172014;NM_001376887;NM_003807	TNFSF14			19.8196	45.0781	22.1647	16.6018	2.98574	2.72534	24.2064	18.2947	16.4733	39.0497	18.2132	0.644286	2.66591	12.1513	13.3425	12.9682	15.6533	19.1558	17.935	22.0723	50.9757	11.1552	7.11223	19.5989	2.06488	20.4993	18.8882	5.53025	38.2347	10.0849	18.6224	16.53	23.3091	12.9747	55.5285	4.13601	8.92563	14.9358	13.5119	18.8062
NUPR1	ENSG00000100055	ENST00000324873;ENST00000567646;ENST00000395641	COM1;p8	nuclear protein 1, transcriptional regulator [Source:HGNC Symbol;Acc:HGNC:29990]		NM_012385;NM_001042483	NUPR1			28.9782	45.7635	38.5534	215.813	21.7668	34.183	32.7048	15.6206	13.4144	48.9595	24.5689	47.2057	30.309	20.8192	31.9611	70.3876	40.3943	31.6362	12.7707	10.8912	15.5267	17.1008	11.9623	36.5189	27.4538	136.205	32.8929	28.7612	32.2714	12.8406	43.5746	16.3585	16.6739	33.2538	10.6056	57.6832	42.857	23.3268	11.0558	27.5224
LSAMP	ENSG00000088451	ENST00000490035;ENST00000333617;ENST00000475403;ENST00000473171;ENST00000498645;ENST00000474851;ENST00000539563	IGLON3;LAMP	limbic system associated membrane protein [Source:HGNC Symbol;Acc:HGNC:6705]		NM_002338;NM_001318915	LSAMP			1.76097	23.1523	29.0418	33.7051	13.3439	0	6.80623	5.51983	1.98136	6.21353	0.560896	0.324925	1.22508	1.79482	6.61102	4.39302	4.24832	27.985	3.29705	2.87625	2.0185	0.717384	0.00968216	9.09608	1.06911	15.9545	18.4156	2.75206	15.9506	0.312637	0.627618	1.69732	3.39752	2.22782	5.54958	1.76657	0.555073	1.20465	2.9506	0.62117
SMBD1P	ENSG00000143458	ENST00000637412		somatomedin B domain containing 1, pseudogene [Source:HGNC Symbol;Acc:HGNC:53806]			SMBD1P			14.9039	16.1145	15.6239	20.1941	0	7.603	5.48771	16.2638	2.0982	19.5482	33.6501	1.71273	1.35714	6.99417	7.52569	11.7741	7.40584	19.0365	8.93263	3.27632	14.8592	6.29909	14.228	9.80698	9.43743	10.8974	16.4752	9.00494	8.14948	3.5875	10.0922	17.4242	7.18184	19.0164	24.2014	2.64539	23.0846	4.97871	8.19019	7.34828
PIM1	ENSG00000145592	ENST00000373509;ENST00000468243;ENST00000479509	PIM	Pim-1 proto-oncogene, serine/threonine kinase [Source:HGNC Symbol;Acc:HGNC:8986]		NM_002648;NM_001243186	PIM1			23.3825	46.8837	42.38	307.12	27.3764	9.51079	40.0082	46.9419	52.6196	71.8981	57.6348	12.9054	32.4037	37.4946	30.6728	42.2595	64.2686	68.2771	89.5926	70.6289	88.0203	19.1115	20.644	41.2208	20.4247	26.0539	43.0135	22.026	59.3379	55.2523	39.7786	53.389	62.982	81.1479	67.3011	26.5502	31.17	19.0912	27.339	62.8389
SERPINB2	ENSG00000019582	ENST00000404622;ENST00000299502;ENST00000413956;ENST00000443281;ENST00000482254;ENST00000457692	HsT1201;PAI2;PLANH2	serpin family B member 2 [Source:HGNC Symbol;Acc:HGNC:8584]		NM_002575;NM_001143818	SERPINB2			5.19278	9.3423	49.2849	55.471	45.741	51.8914	21.1927	8.87813	31.7302	7.08733	8.85689	40.571	16.5557	13.5652	9.1951	67.7669	4.663	14.2839	10.1417	37.7757	5.36298	8.42646	13.0518	4.82054	22.5235	34.1865	18.6138	27.2691	12.5907	11.7626	17.8829	15.2114	11.1827	5.10314	10.9652	34.0233	14.153	11.8554	16.1408	4.9662
EID2B	ENSG00000205572	ENST00000326282;ENST00000601837	EID-3;FLJ38944	EP300 interacting inhibitor of differentiation 2B [Source:HGNC Symbol;Acc:HGNC:26796]		NM_152361	EID2B			0.38622	0.410974	0.93395	0.714583	36.2212	1.31472	0.635228	1.17528	2.53185	1.04958	0.626832	1.4345	0.729959	0.913628	1.02306	0.772483	0.787594	0.542858	1.12057	1.27248	0.71465	0.719909	0.799394	1.05107	0.973564	0.568806	0.573617	1.88225	0.388088	0.985836	0.770662	0.662343	1.86625	0.930159	0.367992	1.40713	0.571647	0.858047	0.784028	0.526116
AL159163.1	ENSG00000114857	ENST00000507747		novel protein						11.4793	5.45198	5.45889	7.24508	0	15.9389	9.08341	8.04336	5.84835	4.99677	8.18556	27.8862	33.1129	9.30655	9.70063	11.1405	4.37545	2.55592	7.42494	7.95479	6.36252	6.97254	13.9454	10.5899	16.3209	13.569	5.95397	7.44401	5.3485	9.66317	5.20688	9.56528	7.24026	10.3195	7.50325	18.1381	12.1162	3.89057	12.4527	8.19389
RNASE2	ENSG00000065665	ENST00000304625	EDN;RAF3;RNS2	ribonuclease A family member 2 [Source:HGNC Symbol;Acc:HGNC:10045]		NM_002934	RNASE2			24.7636	3.96653	2.39448	7.50011	0	33.0076	4.17956	3.15545	11.0191	1.20267	0.445313	11.0862	0.580367	5.09573	1.44019	12.5064	9.65923	2.80042	0.409105	4.03557	0.903851	13.5001	1.30215	2.05778	13.9034	30.3466	3.22973	19.069	1.69785	7.28998	7.19781	2.16616	7.79456	0	0.459297	19.0156	3.74876	4.04859	17.6769	7.68027
MPEG1	ENSG00000093167	ENST00000361050	MPG1	macrophage expressed 1 [Source:HGNC Symbol;Acc:HGNC:29619]		NM_001039396	MPEG1			109.259	43.0033	64.4099	16.8569	125.41	227.03	63.7601	51.893	104.056	75.0151	17.62	205.687	58.6298	70.948	37.4383	153.963	119.247	47.9121	13.3711	105.24	34.1094	110.79	80.0944	30.5341	253.87	53.2775	33.9113	262.308	48.0891	90.765	82.0925	80.9069	65.5835	36.2487	6.94913	221.274	80.8736	88.3593	114.398	111.52
TRPT1	ENSG00000213079	ENST00000394547;ENST00000394546;ENST00000541278;ENST00000317459;ENST00000546133;ENST00000536158;ENST00000539436;ENST00000544286;ENST00000537907;ENST00000541928;ENST00000546089;ENST00000539595;ENST00000536234;ENST00000545812;ENST00000542040;ENST00000540472	MGC11134	tRNA phosphotransferase 1 [Source:HGNC Symbol;Acc:HGNC:20316]		NM_031472;NM_001160389;NM_001160392;NM_001160393;NM_001160390;NM_001033678;NM_001330298	TRPT1			10.0258	5.16577	5.17081	11.6458	0	14.8342	5.38403	3.86951	5.39449	7.20419	5.85839	18.5779	32.9297	5.7081	4.04977	10.9344	6.27185	8.05919	9.35634	5.34095	6.65864	7.78862	11.7884	4.54553	15.2646	16.989	8.68109	9.79366	9.66732	9.1672	8.12349	4.19385	8.27009	7.71228	6.45351	15.2554	12.5179	8.30715	7.70727	7.32933
SERPINF1	ENSG00000274512	ENST00000571360;ENST00000254722;ENST00000571870;ENST00000573770;ENST00000576406;ENST00000571149;ENST00000570731;ENST00000577053;ENST00000570820;ENST00000572048;ENST00000573763;ENST00000572517	EPC-1;PEDF;PIG35	serpin family F member 1 [Source:HGNC Symbol;Acc:HGNC:8824]	Osteogenesis imperfecta type 3;Osteogenesis imperfecta type 4;OSTEOGENESIS IMPERFECTA TYPE VI	NM_002615;NM_001329903;NM_001329904;NM_001329905	SERPINF1			5.37187	5.5371	23.3669	3.87973	0	7.59645	8.65023	4.13532	10.7132	15.8211	1.90244	9.25465	5.93369	5.12242	5.79956	6.36349	15.3867	5.27555	3.92047	18.3154	3.91436	8.62273	4.16832	4.06009	9.02089	2.68034	3.68654	32.8162	1.7338	9.22488	11.2342	8.84402	4.89537	4.02544	3.73925	12.2215	5.9321	4.57773	3.04635	13.8413
TREM1	ENSG00000133872	ENST00000589614;ENST00000244709;ENST00000334475;ENST00000589695;ENST00000591620;ENST00000589882;ENST00000586287	CD354;TREM-1	triggering receptor expressed on myeloid cells 1 [Source:HGNC Symbol;Acc:HGNC:17760]		NM_018643;NM_001242590;NM_001242589	TREM1			68.58	17.2528	23.8849	28.8082	11.9277	161.9	11.1456	15.7993	20.1465	7.51127	13.5436	154.702	120.491	9.23975	7.50168	63.579	5.08145	3.93823	6.02542	6.5095	7.40117	36.6288	50.7593	12.3428	20.5102	145.929	32.0807	21.9798	22.4777	23.4865	11.9224	7.57301	5.52638	19.2344	4.89171	75.3401	33.5435	20.8853	48.6606	6.71076
STAB1	ENSG00000167460	ENST00000321725;ENST00000481607;ENST00000479355;ENST00000484850;ENST00000461325;ENST00000481626;ENST00000462741;ENST00000462681;ENST00000469989	CLEVER-1;FEEL-1;FELE-1;FEX1;KIAA0246;SCARH2;STAB-1	stabilin 1 [Source:HGNC Symbol;Acc:HGNC:18628]		NM_015136	STAB1			310.864	58.9492	83.7757	37.3858	490.038	654.542	112.251	103.268	278.266	115.989	102.113	949.241	582.292	106.531	52.0157	293.274	163.368	136.918	63.247	199.003	28.0666	228.91	271.485	80.4584	705.482	109.917	119.132	445.747	73.5221	296.05	179.35	174.285	147.982	147.618	29.6031	515.522	325.422	191.474	352.744	247.629
MAIP1	ENSG00000129245	ENST00000295079;ENST00000392290;ENST00000435773;ENST00000469156	C2orf47;DKFZp666A212;FLJ22555	matrix AAA peptidase interacting protein 1 [Source:HGNC Symbol;Acc:HGNC:26198]		NM_024520;NM_001369399	MAIP1			24.4464	19.2762	22.7386	22.9288	0	13.601	20.3831	21.5917	24.949	26.379	19.145	17.6353	6.90581	22.1141	23.0843	15.0564	21.9985	27.9799	15.4327	17.1673	25.741	29.8218	14.1437	22.5548	21.4674	21.5595	14.8396	18.9603	16.6341	20.3113	21.5207	21.1447	22.2195	10.2943	20.1282	20.4936	19.1198	24.8562	29.2677	28.4579
GTF2H2B	ENSG00000275074	ENST00000508065;ENST00000507549;ENST00000513202;ENST00000504712	DKFZP686M0199	general transcription factor IIH subunit 2B (pseudogene) [Source:HGNC Symbol;Acc:HGNC:31393]			GTF2H2B	NR_033417		2.15699	11.2177	14.5327	7.87182	15.4731	9.46641	13.4257	20.1115	12.2528	6.16995	15.8402	1.67499	6.65625	17.5679	19.0818	2.26548	13.8851	11.902	23.9197	3.99778	2.2101	4.11738	2.8945	4.99952	5.38601	4.29141	16.3492	2.42069	14.8616	22.809	8.24624	11.3064	11.355	5.93005	4.07012	2.44202	5.43382	7.67919	12.7224	1.44834
ABHD6	ENSG00000065135	ENST00000295962;ENST00000478253;ENST00000475982;ENST00000463756;ENST00000485900;ENST00000470440;ENST00000480457		abhydrolase domain containing 6, acylglycerol lipase [Source:HGNC Symbol;Acc:HGNC:21398]		NM_020676;NM_001320126	ABHD6			23.577	25.5768	26.4617	13.2778	0	20.2231	24.5604	25.1294	20.7944	24.4311	29.3418	17.0837	11.3805	20.232	25.5005	23.1442	26.2373	26.896	20.3515	18.49	23.6253	22.3747	20.2662	30.0695	29.0085	20.999	22.0812	26.2432	28.0106	29.7516	27.0214	15.5935	23.8584	16.0133	25.7182	20.3716	24.7286	28.3428	21.625	23.2338
IGSF6	ENSG00000188554	ENST00000268389;ENST00000569602;ENST00000565499	DORA	immunoglobulin superfamily member 6 [Source:HGNC Symbol;Acc:HGNC:5953]		NM_005849	IGSF6			41.0027	52.9379	45.9107	39.3345	24.6739	21.7213	59.3824	47.1631	30.7526	54.2994	51.498	18.4924	2.47498	112.532	87.2566	47.2915	49.1661	36.4036	22.6603	62.6118	39.9934	44.1871	10.1618	24.9975	96.7883	22.4489	41.516	45.0621	63.943	46.2089	39.1694	28.1618	38.2543	14.9102	41.5792	50.2405	15.1428	36.4812	37.0536	46.1159
PLAU	ENSG00000143801	ENST00000481390;ENST00000496926;ENST00000446342;ENST00000372764;ENST00000494287	UPA;URK	plasminogen activator, urokinase [Source:HGNC Symbol;Acc:HGNC:9052]	QUEBEC PLATELET DISORDER;Alzheimer disease	NM_001145031;NM_001319191;NM_002658	PLAU			37.0982	25.4688	40.5538	4.45622	143.625	30.2991	49.4442	33.4714	54.5318	49.3288	37.2619	74.6383	5.67176	40.0297	29.3121	10.7355	62.1493	35.2008	34.186	53.7409	34.3876	34.4988	23.4044	24.8014	32.8846	20.3049	19.7738	37.6145	20.4435	42.1797	64.2921	65.5419	45.0711	25.4921	18.5147	28.8335	27.3333	23.9158	23.6088	46.3976
NFXL1	ENSG00000132670	ENST00000329043;ENST00000502448;ENST00000507489;ENST00000381538;ENST00000464756;ENST00000507131;ENST00000508115;ENST00000511452	HOZFP	nuclear transcription factor, X-box binding like 1 [Source:HGNC Symbol;Acc:HGNC:18726]	NON RARE IN EUROPE: Specific language impairment	NM_001278623;NM_001278624;NM_152995	NFXL1	NR_103795		45.3332	12.8289	12.9063	7.50995	9.7659	17.7852	6.85061	7.26529	10.3716	5.79692	11.2281	43.1544	31.2872	9.17109	7.50401	18.5687	6.97346	15.4679	2.26128	9.0678	3.32961	8.04064	62.1298	16.4285	90.1931	34.9883	14.4563	67.006	8.33152	7.36813	8.31565	2.89599	8.55877	5.32673	4.72717	28.7498	55.9021	25.7602	17.7172	8.24847
AC073210.2	ENSG00000259856	ENST00000430369		pseudogene similar to part of vitamin K epoxide reductase complex, subunit 1-like 1 VKORC1L1						0	0	0	0	0	0	0	0	0	0	0	0.000308867	32.1558	0	0	0	0	0	0	0	0	1.6187	0	0	0	0	0	0	0.572694	0	0	0	0	0	0	0	0	0	0	0
FCRLA	ENSG00000196976	ENST00000350710;ENST00000367949;ENST00000367959;ENST00000540521;ENST00000546024;ENST00000674251;ENST00000674323;ENST00000367957;ENST00000236938;ENST00000465403;ENST00000349527;ENST00000294796;ENST00000309691;ENST00000367953;ENST00000367950;ENST00000470841	FCRL;FCRLb;FCRLc1;FCRLc2;FCRLd;FCRLe;FCRLM1;FCRLX;FREB;MGC4595	Fc receptor like A [Source:HGNC Symbol;Acc:HGNC:18504]		NM_001184871;NM_001184872;NM_032738;NM_001366196;NM_001184870;NM_001184867;NM_001184866;NM_001366195;NM_001184873	FCRLA			5.62218	2.80278	1.87378	5.94789	2.56668	0.84884	0.439997	1.92939	1.78911	0.420171	0.90356	0.9853	0.533637	0.190517	0.424026	1.09644	0.709672	0.679611	2.62409	2.35773	0.658183	0.992217	0.57669	3.40131	0.295906	33.547	3.65865	0.891891	2.3156	0.797988	0.0527362	1.06835	1.57604	1.07836	1.86338	1.45316	0.47387	1.32527	0.716086	0.720803
GFUS	ENSG00000175463	ENST00000524719;ENST00000528920;ENST00000529064;ENST00000531473;ENST00000425753;ENST00000527677;ENST00000529048;ENST00000532308;ENST00000533817;ENST00000530474;ENST00000525274;ENST00000527549;ENST00000526290;ENST00000527006;ENST00000529899;ENST00000531006	FX;P35B;SDR4E1;TSTA3	GDP-L-fucose synthase [Source:HGNC Symbol;Acc:HGNC:12390]		NM_003313;NM_001317783	GFUS			1.72146	3.51725	11.0049	9.14297	43.0108	5.00836	1.75747	1.18273	1.84216	3.95696	1.20381	1.96204	0.351141	1.69184	2.17315	1.20714	1.51485	4.61415	11.5375	5.68252	11.8492	1.29593	4.90838	1.21667	3.69618	2.29749	1.72023	0.994079	2.42709	3.78824	2.47951	1.9888	3.32007	2.90587	20.7761	7.69296	2.20464	3.71771	0.974655	2.80533
OR6R2P	ENSG00000147679	ENST00000609216		olfactory receptor family 6 subfamily R member 2 pseudogene [Source:HGNC Symbol;Acc:HGNC:31307]			OR6R2P			5.7564	5.90683	4.03627	8.14046	31.8002	7.83727	4.28514	6.61332	3.8668	5.99304	5.19659	3.7483	5.06311	10.924	0	7.37901	6.25175	15.0089	9.31402	7.41874	5.58713	0.456359	11.6792	5.06001	9.03927	8.70577	7.25193	2.27949	4.72577	6.70256	1.56715	3.0157	7.9156	2.50732	3.56436	3.72881	9.50573	11.0117	7.48075	3.79681
GPD1	ENSG00000131462	ENST00000301149;ENST00000547964;ENST00000551939;ENST00000547190;ENST00000548814;ENST00000548152;ENST00000550172		glycerol-3-phosphate dehydrogenase 1 [Source:HGNC Symbol;Acc:HGNC:4455]	Transient infantile hypertriglyceridemia and hepatosteatosis;HYPERTRIGLYCERIDEMIA TRANSIENT INFANTILE	NM_005276;NM_001257199	GPD1			2.99016	5.45969	9.73509	13.1954	0	1.33461	15.3082	18.8197	9.12143	27.6346	14.2838	1.11244	1.7456	11.5779	11.4545	8.29461	16.8791	5.67551	9.72421	10.2779	22.1324	12.9411	14.5611	10.6764	1.50009	1.8355	11.0095	1.1706	10.7187	10.6302	6.12924	31.7716	15.926	15.618	13.0988	2.13299	7.98697	5.85215	9.18018	12.6528
AC008763.3	ENSG00000152332	ENST00000597959		novel protein						0	0.000199533	0	2.80593	0	2.74451	1.84318	7.79e-05	0	2.848	2.81398	0	0	31.742	13.9974	2.47274	0	0	0	0	17.2468	2.92448	0	2.69163	0.110056	3.76708	1.45329	0	0	0	2.9714	0	8.44893	0	0.00396602	0	2.21919	2.65878	0.0293712	2.73281
HS3ST2	ENSG00000222009	ENST00000261374;ENST00000473392	3OST2	heparan sulfate-glucosamine 3-sulfotransferase 2 [Source:HGNC Symbol;Acc:HGNC:5195]		NM_006043	HS3ST2			3.89188	7.9588	18.1192	29.3821	22.1152	7.7142	21.0998	16.2471	5.21437	43.9114	42.4202	10.8804	9.70589	31.19	21.4709	6.66478	41.2233	26.6175	13.6436	16.2551	25.3862	13.607	9.80502	16.4161	25.4433	1.1733	10.346	9.65704	26.912	31.1757	30.4618	29.8579	7.60694	55.3625	8.88442	25.8031	23.9574	6.15043	5.85305	29.0662
RNA5SP82	ENSG00000111752	ENST00000516707	RN5S82	RNA, 5S ribosomal pseudogene 82 [Source:HGNC Symbol;Acc:HGNC:42859]			RNA5SP82			0	4.50068	6.95586	10.4641	0	4.68649	10.237	6.90123	15.2872	2.00109	4.2328	23.1591	31.6151	3.42603	7.68908	2.60283	9.49122	16.7289	13.4643	0	1.67067	7.67394	12.7406	7.67561	15.7356	8.42434	1.50046	10.6377	7.47091	7.92489	3.56758	0	8.39975	5.40591	4.55815	14.0838	27.1559	2.49664	5.79454	8.27401
GATM	ENSG00000139318	ENST00000396659;ENST00000558362;ENST00000676090;ENST00000675323;ENST00000675158;ENST00000675974;ENST00000674905;ENST00000675701;ENST00000558336;ENST00000561376;ENST00000558916;ENST00000558163;ENST00000558537;ENST00000561148;ENST00000559885;ENST00000558118;ENST00000560538;ENST00000458245;ENST00000527933	AGAT	glycine amidinotransferase [Source:HGNC Symbol;Acc:HGNC:4175]	L-Arginine:glycine amidinotransferase deficiency;Primary Fanconi renotubular syndrome;CEREBRAL CREATINE DEFICIENCY SYNDROME 3;Fanconi renotubular syndrome 1;ARGININE:GLYCINE AMIDINOTRANSFERASE DEFICIENCY	NM_001321015;NM_001482	GATM			241.195	70.5435	45.2722	60.642	103.652	181.76	58.7165	66.456	97.935	67.8489	48.5694	173.856	59.0104	27.6901	14.2736	183.704	110.83	68.1592	53.5888	86.7072	41.7191	111.846	114.6	65.2271	205.571	80.2474	43.076	211.358	82.6084	66.0598	71.9041	53.0365	84.1586	47.686	24.8821	285.853	111.743	136.08	107.601	124.495
COL6A2	ENSG00000235750	ENST00000300527;ENST00000436769;ENST00000397763;ENST00000409416;ENST00000460886;ENST00000485591;ENST00000413758;ENST00000310645		collagen type VI alpha 2 chain [Source:HGNC Symbol;Acc:HGNC:2212]	BETHLEM MYOPATHY;Congenital muscular dystrophy Ullrich type;Myosclerosis;Bethlem myopathy 1;MYOSCLEROSIS AUTOSOMAL RECESSIVE;ULLRICH CONGENITAL MUSCULAR DYSTROPHY 1	NM_001849;NM_058174;NM_058175	COL6A2			33.1862	59.1682	74.6468	15.049	62.458	6.41994	38.5665	35.2611	70.828	27.877	27.0249	9.96115	21.5627	28.5576	23.7605	29.0977	38.4005	78.6873	69.0608	81.5886	65.817	104.332	73.4013	19.5298	2.31448	29.3335	45.6847	30.3073	24.8723	17.5024	25.7148	70.5984	58.473	61.116	68.2365	9.52255	14.3874	24.7707	23.853	61.5193
TNNT1	ENSG00000167470	ENST00000587758;ENST00000356783;ENST00000291901;ENST00000588426;ENST00000588981;ENST00000593194;ENST00000589745;ENST00000587465;ENST00000585321;ENST00000587089;ENST00000586649;ENST00000593046;ENST00000589226;ENST00000592920;ENST00000588147;ENST00000586282;ENST00000536926	ANM;FLJ98147;MGC104241;NEM5;STNT;TNT;TNTS	troponin T1, slow skeletal type [Source:HGNC Symbol;Acc:HGNC:11948]	Amish nemaline myopathy;NEMALINE MYOPATHY 5	NM_001291774;NM_001126133;NM_001126132;NM_003283	TNNT1			16.6821	5.20583	1.29724	0.722625	39.3823	3.03133	1.11488	4.41824	8.39257	0.387906	6.30214	9.06969	14.647	7.9887	3.89062	1.64976	4.82377	2.73368	6.903	3.43689	2.8421	1.10344	6.53986	1.06952	1.00696	18.2405	1.08327	10.2481	1.27085	26.2361	1.88593	0.766204	6.79383	0.253242	2.57783	7.45063	2.81149	2.6238	1.87708	3.30242
FN1	ENSG00000135678	ENST00000421182;ENST00000354785;ENST00000323926;ENST00000336916;ENST00000357867;ENST00000359671;ENST00000492816;ENST00000446046;ENST00000443816;ENST00000432072;ENST00000498719;ENST00000356005;ENST00000456923;ENST00000494446;ENST00000469569;ENST00000473614;ENST00000480024;ENST00000461974;ENST00000485567;ENST00000460217;ENST00000438981;ENST00000474036;ENST00000490833;ENST00000480737;ENST00000471193…	CIG;FINC;GFND2;LETS;MSF	fibronectin 1 [Source:HGNC Symbol;Acc:HGNC:3778]	Fibronectin glomerulopathy;Spondylometaphyseal dysplasia 'corner fracture' type;GLOMERULOPATHY WITH FIBRONECTIN DEPOSITS 2;Spondylometaphyseal Dysplasia with Corner Fractures	NM_001306132;NM_212482;NM_001365521;NM_001306129;NM_002026;NM_212474;NM_001365524;NM_001365520;NM_001365518;NM_212478;NM_001306131;NM_001306130;NM_001365522;NM_001365519;NM_001365517;NM_001365523;NM_212476;NM_054034	FN1			1020.1	282.475	90.9171	66.8338	199.578	270.682	38.981	81.4882	255.273	84.5684	66.0367	126.022	37.4325	305.401	131.462	100.798	242.895	281.098	66.1401	347.231	106.115	211.905	44.7967	31.504	62.3503	625.535	185.117	75.275	62.7148	173.302	100.37	56.6188	442.18	52.8903	170.069	238.638	64.2107	207.588	113.269	111.015
GPC4	ENSG00000130985	ENST00000370828	K-glypican	glypican 4 [Source:HGNC Symbol;Acc:HGNC:4452]	Keipert syndrome;Simpson-Golabi-Behmel syndrome;SIMPSON-GOLABI-BEHMEL SYNDROME TYPE 1;WILMS TUMOR 1	NM_001448	GPC4			39.5457	88.0906	54.3907	43.2665	28.7863	10.6282	58.2833	79.3348	49.7719	84.9222	70.9974	6.61129	49.2863	52.4435	70.6748	49.2176	64.0281	48.5652	128.736	74.2609	96.3071	55.7313	65.7244	82.3668	3.53036	70.1964	83.0285	22.6276	91.6103	43.1594	51.7701	86.1174	71.5456	70.86	141.954	22.4124	55.1461	58.3947	68.06	69.6458
SRP9P1	ENSG00000164190	ENST00000445874	SRP9L1	signal recognition particle 9 pseudogene 1 [Source:HGNC Symbol;Acc:HGNC:23402]			SRP9P1			0	0	0	0	0	0	0	8.96042	11.2717	0	0	0	0	0	1.73414	0	31.1381	16.3807	0	3.01e-08	3.56942	9.39e-05	0	0	0.0828193	1.46379	0	0.0813358	0	0	0	0	0	0	0	0	0	10.3509	0	16.9268
CCL5	ENSG00000084234	ENST00000605140;ENST00000651122;ENST00000603197;ENST00000605509	D17S136E;MGC17164;RANTES;SCYA5;SISd;TCP228	C-C motif chemokine ligand 5 [Source:HGNC Symbol;Acc:HGNC:10632]		NM_002985;NM_001278736	CCL5			7.26435	6.15423	16.8566	3.67877	65.6009	3.60832	5.62544	6.00652	3.97345	6.26988	1.83057	3.7303	8.65648	4.72042	7.96548	5.12117	5.74441	3.99016	3.09245	9.77963	4.76917	3.35924	3.43797	5.01433	3.85742	3.60612	2.95473	7.05158	3.71112	2.87493	9.4839	5.54572	3.98185	3.15442	2.69093	5.05745	1.11291	3.67599	6.06238	5.17307
CEMP1	ENSG00000153975	ENST00000567119;ENST00000565480	CP-23	cementum protein 1 [Source:HGNC Symbol;Acc:HGNC:32553]		NM_001048212	CEMP1			0	0	0.179298	5.6925	0	0	0	0	0.129346	3.52002	0	5.96638	31.0056	0.266773	0	0	0	0	0	0	0	0	0	2.14272	0	4.63e-06	0	0	0	0	6.23598	4.30075	0	2.48807	2.90382	0	3.83349	0	2.68222	0
SIGLEC10	ENSG00000173933	ENST00000441969;ENST00000353836;ENST00000442846;ENST00000357375;ENST00000525998;ENST00000436984;ENST00000439889;ENST00000339313;ENST00000529627;ENST00000530476;ENST00000524527	MGC126774;PRO940;SIGLEC-10;SLG2	sialic acid binding Ig like lectin 10 [Source:HGNC Symbol;Acc:HGNC:15620]		NM_001171159;NM_001171157;NM_001171161;NM_001322105;NM_001171158;NM_001171156;NM_033130	SIGLEC10			12.9209	2.66265	14.452	3.56812	0	5.82897	2.69147	2.47322	3.36404	3.53929	2.56505	15.654	3.09392	3.11626	2.13951	5.62456	4.32566	2.33939	1.93107	4.341	2.78282	7.14201	3.37388	2.82546	4.86883	10.9176	2.93463	22.9038	5.29496	6.81351	2.17662	1.80387	3.03498	1.46986	3.65762	14.8526	3.23652	4.91503	8.37876	3.26803
TMEM114	ENSG00000167642	ENST00000623677;ENST00000620492;ENST00000568335;ENST00000444171;ENST00000624696		transmembrane protein 114 [Source:HGNC Symbol;Acc:HGNC:33227]	CONGENITAL AND JUVENILE CATARACT	NM_001290098;NM_001146336;NM_001290097;NM_001290095	TMEM114			0	6.82827	7.42647	0	12.0385	0.644922	10.9043	12.5358	2.09603	13.0746	4.99017	0.19735	3.02968	0.324278	2.54614	1.28093	6.08874	2.11969	16.6248	6.4391	9.55686	6.81698	10.9354	3.52401	0.39056	2.33936	4.77717	0.570302	6.45357	3.51774	8.33335	30.8595	7.49281	9.74875	2.41503	3.33862	5.90519	1.83085	1.91706	9.70626
AL163636.1	ENSG00000171307	ENST00000553909		novel protein, ANG-RNASE4 readthrough						4.23797	1.08004	0.22597	22.0039	0	2.69924	0	3.44117	3.70566	1.47228	2.22717	1.5185	7.54978	2.91976	8.65933	15.2997	2.9832	6.01732	1.12296	0.827874	0.871598	2.57558	5.94834	7.13232	6.70665	22.0644	8.80763	3.70063	21.6524	1.26995	2.83172	2.34024	3.32772	4.25332	2.265	2.18283	7.9127	4.52552	9.99505	0.0970999
NOTCH2NLA	ENSG00000184203	ENST00000479995;ENST00000579793;ENST00000362074	N2N;NOTCH2NL	notch 2 N-terminal like A [Source:HGNC Symbol;Acc:HGNC:31862]		NM_001364006;NM_203458	NOTCH2NLA			51.4077	38.5919	24.5467	96.0566	2.80145	79.9946	63.2904	42.3777	65.0203	48.1132	78.9738	63.8821	23.0498	58.6317	51.6272	85.2403	38.1291	42.5904	56.7561	65.7539	41.7683	42.9185	63.3091	42.0568	116.898	48.0181	31.9631	71.0046	91.0703	55.431	38.5695	55.2535	52.9404	60.5312	28.66	100.082	65.0071	78.2579	60.5165	56.3606
RSAD2	ENSG00000100219	ENST00000680607;ENST00000680320;ENST00000442639;ENST00000679863;ENST00000474872;ENST00000679373;ENST00000382040;ENST00000489749;ENST00000477834	cig5;vig1;Viperin	radical S-adenosyl methionine domain containing 2 [Source:HGNC Symbol;Acc:HGNC:30908]		NM_080657	RSAD2			3.55831	2.15027	2.20178	5.67942	52.3016	3.11767	2.2738	3.25016	2.42767	3.22558	1.81562	1.62286	3.90985	2.49077	3.15054	1.10335	2.01585	1.97047	3.29796	4.24494	2.3643	2.33293	2.50687	2.42508	1.76606	4.90058	3.54742	2.05861	1.65424	2.10874	2.96453	3.22479	2.93026	1.91809	2.13551	5.21601	1.97371	0.714084	1.65253	3.2266
BHLHE41	ENSG00000197622	ENST00000242728;ENST00000394326;ENST00000541271	BHLHB3;DEC2;SHARP-1;SHARP1	basic helix-loop-helix family member e41 [Source:HGNC Symbol;Acc:HGNC:16617]	SHORT SLEEP FAMILIAL NATURAL 1	NM_030762	BHLHE41			19.3272	30.7182	60.9136	28.051	23.6833	11.8825	49.6411	57.2551	72.096	79.4096	83.2186	13.4324	24.7857	53.1731	48.4934	49.3981	80.5949	112.37	64.5568	72.7514	104.237	42.043	49.225	50.3761	26.1207	3.68773	21.3959	27.6231	64.2559	49.366	21.9263	83.1875	93.1947	62.6617	80.8324	36.9	54.5192	45.4386	35.9369	67.7645
AC063950.1	ENSG00000048471	ENST00000552036;ENST00000600133		suppression of tumorigenicity 13 (colon carcinoma) (Hsp70 interacting protein) (ST13) pseudogene						0	1.24257	1.14611	0.282577	30.2975	1.49248	0.497238	1.72351	0.826559	0.153861	2.07817	0.338625	0	0.279029	4.11565	1.65644	2.01508	2.90505	0.881732	1.75748	1.22406	2.16889	1.4388	0.725756	4.60338	0.726406	0.383844	2.88757	0.604175	1.72884	1.0657	0.715023	0	0	0.440662	1.17672	0.320952	1.38837	3.67058	0.797002
NMRK2	ENSG00000135870	ENST00000168977;ENST00000599576;ENST00000593949;ENST00000597889;ENST00000616156	ITGB1BP3;MIBP;NRK2	nicotinamide riboside kinase 2 [Source:HGNC Symbol;Acc:HGNC:17871]		NM_170678;NM_001375469;NM_001375467;NM_001375468;NM_001289117	NMRK2	NR_110316		2.45626	4.64544	11.8671	2.06186	0	0.703467	5.04823	16.7083	3.84816	13.3209	3.27793	0	4.97247	6.03233	5.59478	1.17502	8.67773	7.05896	11.1868	2.54067	17.0255	6.29814	5.76593	1.59482	0.216107	0.237245	5.1077	1.26167	12.4929	2.18841	7.65414	30.237	9.62637	7.79376	9.13793	1.0497	3.32173	0.853332	2.40451	13.2815
USP32P1	ENSG00000176809	ENST00000417524;ENST00000578986;ENST00000393005;ENST00000445583;ENST00000577603;ENST00000456071;ENST00000444558;ENST00000582011;ENST00000437217;ENST00000506594;ENST00000341745		ubiquitin specific peptidase 32 pseudogene 1 [Source:HGNC Symbol;Acc:HGNC:43570]			USP32P1	NR_003190		11.5505	11.1407	12.6657	12.7138	0	15.9853	7.74797	12.996	6.11759	5.14851	7.44408	5.03083	7.64999	17.3271	16.5479	13.4869	14.0486	9.62696	6.76674	7.65508	12.2337	12.1561	8.70312	10.8807	4.76595	9.72707	9.41906	7.16294	14.0102	5.72762	8.95756	10.1765	15.6021	1.54948	5.97408	5.32687	13.2293	10.9484	7.60971	12.5747
LST1	ENSG00000060491	ENST00000418507;ENST00000464526;ENST00000376096;ENST00000376099;ENST00000376110;ENST00000438075;ENST00000339530;ENST00000211921;ENST00000433492;ENST00000376090;ENST00000376089;ENST00000419073;ENST00000396112;ENST00000376092;ENST00000376086;ENST00000303757;ENST00000376093;ENST00000460834;ENST00000396101;ENST00000490742;ENST00000464044	B144;D6S49E;LST-1	leukocyte specific transcript 1 [Source:HGNC Symbol;Acc:HGNC:14189]		NM_205838;NM_205839;NM_205837;NM_001166538;NM_205840;NM_007161	LST1	NR_029462;NR_029461		53.636	31.0874	42.6731	7.28722	247.324	29.2334	46.3203	46.5628	59.9651	32.1101	32.7713	93.4032	48.1729	33.782	27.0639	54.6865	45.1479	51.4076	35.2185	49.1105	22.4045	47.0311	47.7753	33.0815	75.8483	31.5631	34.9604	79.2627	23.5765	71.7247	42.4585	37.4576	41.1845	55.0852	32.8988	51.6106	87.7535	39.9364	45.7575	47.2084
AC016894.1	ENSG00000105447	ENST00000444364		ribosomal protein L10-like (RPL10L) pseudogene						0	0	0	0	29.733	0	0	0.474692	0	0	0	0	0	0	0	0	0	0	0	0	0.400578	0	0	0	0	0	0	0	0	0	0	0	0	0	0	1.156	0	0	1.16258	0
CD163L1	ENSG00000015171	ENST00000539726;ENST00000542055;ENST00000543841;ENST00000313599;ENST00000416109;ENST00000546182;ENST00000545597;ENST00000544331;ENST00000545926;ENST00000543276	CD163B;M160;SCARI2;WC1	CD163 molecule like 1 [Source:HGNC Symbol;Acc:HGNC:30375]		NM_174941;NM_001297650	CD163L1			3.78142	3.42618	9.15645	4.23106	49.2129	20.1932	4.4192	2.30211	11.5482	2.65063	0.656201	26.1744	10.2753	4.83964	2.04495	18.4161	17.1065	3.35846	2.07345	12.6476	0.992476	3.55701	10.7722	1.5017	18.3866	7.04562	4.04733	24.111	5.28671	6.94513	7.56448	8.14805	2.98846	3.99562	0.79653	10.3299	11.2212	9.59667	13.738	12.679
MRPL45	ENSG00000135378	ENST00000613675;ENST00000619548	MGC11321	mitochondrial ribosomal protein L45 [Source:HGNC Symbol;Acc:HGNC:16651]		NM_032351;NM_001278279	MRPL45			0	0	0	0	8.4467	0	0.319304	0	17.6531	16.9707	29.5626	0	0	0	0.376835	0	0	1.51049	4.61701	12.1329	0.192549	0	0	0	0	0	0	0.74433	0	0	0	0	0	21.7317	16.8694	0	0	0	0	0
RNA5SP145	ENSG00000130779	ENST00000363124	RN5S145	RNA, 5S ribosomal pseudogene 145 [Source:HGNC Symbol;Acc:HGNC:43045]			RNA5SP145			0	0	0	0	0	0	0.00015348	14.7735	0	0	10.2092	0	0	0	0	0	0	11.5233	0	0	5.16065	3.21e-05	29.556	1.74073	0	1.80378	0	0	7.02318	0	11.3458	3.17909	0	0	0	0	0	0	0	0
AC120114.4	ENSG00000119760	ENST00000562285		novel protein						19.418	15.5483	11.7541	13.5168	0	13.9655	18.5516	12.7126	12.8786	10.503	18.7992	15.292	28.3633	4.13191	16.7194	18.1108	13.2913	14.3235	18.1378	10.2536	12.3963	10.3179	29.5368	20.0289	14.4903	13.3711	12.8477	17.1846	19.9743	13.8199	23.985	8.31958	14.6983	9.31165	15.6229	18.3251	9.59999	20.0757	8.23547	15.7025
ZFP91-CNTF	ENSG00000116750	ENST00000389919;ENST00000422974		ZFP91-CNTF readthrough (NMD candidate) [Source:HGNC Symbol;Acc:HGNC:33441]			ZFP91-CNTF	NR_024091		19.1119	19.9329	17.2747	23.5256	0.252072	21.7655	14.8479	18.3799	21.3028	21.9445	17.0131	11.5389	0	16.9423	18.2655	18.1191	25.1771	29.5076	13.5392	21.161	17.9305	15.949	10.3497	15.0919	23.576	12.9198	12.5072	21.3382	13.1275	18.8896	2.11175	18.5861	18.8002	3.47269	19.4452	15.6419	9.41783	18.8585	16.0922	22.0919
FCMR	ENSG00000172115	ENST00000367091;ENST00000474041;ENST00000442471;ENST00000528654;ENST00000463473;ENST00000628511;ENST00000525793;ENST00000529560;ENST00000533312;ENST00000530505	FAIM3;TOSO	Fc fragment of IgM receptor [Source:HGNC Symbol;Acc:HGNC:14315]		NM_005449;NM_001142473;NM_001193338	FCMR			33.9734	120.863	169.66	176.626	53.0661	23.5336	191.412	274.048	117.476	255.722	184.316	10.94	52.0008	260.638	326.656	83.6866	231.738	119.681	123.239	121.694	230.698	123.494	167.27	134.183	27.6471	27.6633	126.012	52.1671	194.998	100.409	131.043	351.745	154.405	195.935	206.907	75.6739	133.97	129.588	114.262	177.087
SNRPCP9	ENSG00000185880	ENST00000417250		small nuclear ribonucleoprotein polypeptide C pseudogene 9 [Source:HGNC Symbol;Acc:HGNC:49824]			SNRPCP9			0	0	0	0	0	2.75901	0	0	7.95254	0	0	0	0	1.82937	0	3.66085	0	2.42156	0	1.979	0	0	1.34828	2.78314	2.15492	0	1.69763	0	0	0	0	0	3.69793	2.66811	0	2.65152	0	0	2.64965	0
ARHGAP24	ENSG00000116406	ENST00000395184;ENST00000503995;ENST00000506421;ENST00000505856;ENST00000509709;ENST00000512201;ENST00000395183;ENST00000509300;ENST00000514229;ENST00000502537;ENST00000503917;ENST00000264343	DKFZP564B1162;FilGAP;FLJ33877	Rho GTPase activating protein 24 [Source:HGNC Symbol;Acc:HGNC:25361]	Genetic steroid-resistant nephrotic syndrome	NM_001025616;NM_001042669;NM_001346093;NM_001287805;NM_031305	ARHGAP24			4.81026	9.53692	10.2145	33.8663	0.870433	14.336	6.53789	9.51579	6.0588	7.81464	7.20735	7.63965	4.13393	6.08795	8.00037	13.8	9.90625	10.0169	5.5437	8.77506	6.97593	7.03926	9.80397	7.811	12.5507	10.4796	11.2955	16.9229	9.72213	5.70693	5.45468	8.66484	8.11705	3.9372	5.11537	12.0333	9.98888	8.84017	6.78275	5.59181
AC010422.3	ENSG00000151743	ENST00000597692		novel transcript						0.356735	1.53035	2.34094	0.957667	0	3.21993	1.70595	1.25467	2.82712	3.33335	3.12211	2.6355	29.2062	0.980145	1.04453	1.90667	2.73689	0.678115	1.89952	2.38597	2.29264	1.80807	3.26069	2.07709	2.77241	1.57214	2.00447	2.79619	1.49862	3.148	3.80923	1.34908	3.71294	2.94903	2.15501	4.83094	4.13976	3.3233	1.85826	3.42203
ALOX5	ENSG00000132128	ENST00000374391;ENST00000483623;ENST00000475300;ENST00000493336;ENST00000481117;ENST00000498461;ENST00000542434;ENST00000612635	5-LOX	arachidonate 5-lipoxygenase [Source:HGNC Symbol;Acc:HGNC:435]	ASTHMA SUSCEPTIBILITY TO	NM_001320862;NM_000698;NM_001320861;NM_001256153;NM_001256154	ALOX5			29.1427	2.91299	1.15455	5.85234	0	16.8198	4.45936	3.69863	11.5372	6.82569	2.5881	16.3622	1.23526	4.73302	3.00659	7.67125	3.87073	2.24113	0.368573	6.65021	1.86713	8.26043	8.16338	2.18637	3.02063	19.4716	1.53324	2.18184	5.66226	5.31037	3.95188	2.57726	7.25706	3.43061	1.61522	13.1453	9.54558	5.8744	1.21798	2.88956
PLTP	ENSG00000042753	ENST00000354050;ENST00000372431;ENST00000372420;ENST00000477313;ENST00000420868	BPIFE	phospholipid transfer protein [Source:HGNC Symbol;Acc:HGNC:9093]	PHOSPHOLIPID TRANSFER PROTEIN	NM_182676;NM_006227;NM_001242921;NM_001242920	PLTP			295.932	108.651	155.578	41.7627	124.92	246.88	56.0465	85.5223	199.144	97.979	39.5909	201.308	81.3842	90.5121	45.2774	125.159	183.144	62.1399	139.206	267.277	56.6859	304.156	241.259	115.613	158.316	205.942	94.2885	422.548	45.7152	202.317	76.888	105.662	159.029	57.4812	87.5878	174.455	66.7161	139.952	112.431	206.499
AC129492.5	ENSG00000079974	ENST00000603489		ribosomal protein L11 (RPL11) pseudogene						0	0.392854	0.365781	1.64363	29.0006	0.618676	0	0	0	0	0.362359	0	0	0	0	0	0	0	0.842922	0	0	0	0	0	0.916654	0	0	0	0	0.37894	0	0	0	0	0	0	0	0	0	0
SULT1C2	ENSG00000084676	ENST00000326853;ENST00000251481;ENST00000438339;ENST00000409880;ENST00000437390;ENST00000442801;ENST00000409067;ENST00000492554;ENST00000495441	ST1C1;SULT1C1	sulfotransferase family 1C member 2 [Source:HGNC Symbol;Acc:HGNC:11456]		NM_176825;NM_001056	SULT1C2			10.4791	18.9718	21.8814	25.4841	11.3549	3.37754	20.6754	29.0255	9.2771	30.8209	7.98227	1.49579	4.018	30.7836	35.2978	10.2633	10.9057	2.89315	48.5184	7.2993	22.3035	25.8733	18.0309	8.59847	0.673037	17.0908	43.789	4.56381	38.538	5.03499	9.99914	48.1765	9.19927	22.152	15.9177	5.03584	6.96885	8.07972	7.62864	12.3489
FXYD6	ENSG00000116016	ENST00000260282;ENST00000527717;ENST00000526014;ENST00000524656;ENST00000584394;ENST00000529335;ENST00000583233;ENST00000583660;ENST00000530956;ENST00000524841;ENST00000527429;ENST00000540359;ENST00000579486;ENST00000584230;ENST00000534125;ENST00000527053;ENST00000539526		FXYD domain containing ion transport regulator 6 [Source:HGNC Symbol;Acc:HGNC:4030]		NM_001164836;NM_001164831;NM_022003;NM_001164832;NM_001164837	FXYD6			7.90421	4.72095	8.93905	0.983288	20.6169	6.31597	14.9842	16.1868	22.7166	18.4518	11.0201	14.1876	2.25935	40.6617	23.909	5.64482	32.4244	10.8905	3.37618	16.9846	11.2834	13.7141	6.22809	8.99827	14.7745	0.970495	3.00942	16.8735	6.07853	22.2996	18.1048	21.747	18.8315	8.72737	7.59749	19.5843	6.99181	7.50735	7.53547	21.732
AC138649.4	ENSG00000196083	ENST00000612222		dexamethasone-induced transcript (DEXI) pseudogene						0	0	0	0	28.8998	0	0	0	0	0	0	0	0	0	0	0	0	0	0	0	0	0	0	0	0	0	0	0	0	0	0	0	0	0	0	0	0	0	0	0
NUSAP1	ENSG00000277867	ENST00000668273;ENST00000558123;ENST00000260359;ENST00000559046;ENST00000450592;ENST00000414849;ENST00000559596;ENST00000558582;ENST00000560747;ENST00000559659;ENST00000560177;ENST00000557840;ENST00000560898;ENST00000560318	ANKT;BM037;FLJ13421;LNP;PRO0310p1;Q0310;SAPL	nucleolar and spindle associated protein 1 [Source:HGNC Symbol;Acc:HGNC:18538]		NM_001243143;NM_001243144;NM_018454;NM_016359;NM_001243142;NM_001301136	NUSAP1			4.52884	3.35231	6.73925	5.21367	0	10.0665	17.0373	11.4307	15.0374	4.24081	2.16021	4.29938	0.838019	21.4273	12.4554	4.87427	3.03806	2.89046	1.97439	25.2483	2.039	7.83874	1.95304	4.63086	2.90055	3.60398	3.65135	6.72317	3.51158	2.6749	2.03926	11.8974	13.9843	3.27668	2.45133	7.8883	1.06187	3.20377	1.8885	6.42994
RDM1P4	ENSG00000029559	ENST00000606708		RDM1 pseudogene 4 [Source:HGNC Symbol;Acc:HGNC:53920]			RDM1P4			9.64939	0	1.50267	6.75463	0	1.02114	5.07625	8.17589	25.3755	3.25398	0.552214	8.51383	0	6.29923	21.7953	5.27834	15.8691	11.4449	0	3.49644	0	0	11.9426	1.6707	0.935328	0	13.1717	28.6757	3.49727	0	9.2459	0	11.0053	0	0	7.30803	4.8433	1.67083	12.9255	9.94964
MXI1	ENSG00000163565	ENST00000453116;ENST00000332674;ENST00000361248;ENST00000239007;ENST00000460667;ENST00000393134;ENST00000651225;ENST00000652649;ENST00000651613;ENST00000652243;ENST00000651495;ENST00000650900;ENST00000652506;ENST00000651811;ENST00000651167;ENST00000651516;ENST00000651467;ENST00000651004;ENST00000650843;ENST00000651318;ENST00000650644;ENST00000650696;ENST00000652604;ENST00000651109;ENST00000652463…	bHLHc11;MAD2;MXD2;MXI	MAX interactor 1, dimerization protein [Source:HGNC Symbol;Acc:HGNC:7534]	Prostate Cancer	NM_130439;NM_001008541;NM_005962	MXI1			80.0854	61.3464	75.0373	299.672	30.6811	117.813	47.5445	53.2582	47.1286	50.7697	50.1836	63.2666	25.5434	72.4329	79.8517	121.967	62.9303	57.5561	28.5777	41.311	35.4731	56.9945	34.636	62.8229	59.3684	116.359	51.883	86.549	97.1678	31.1297	42.8591	30.7938	41.9946	21.3848	38.6118	120.082	44.3356	76.8947	49.4237	52.5495
AL035078.4	ENSG00000145216	ENST00000530348;ENST00000532942		novel protein						0.000459339	3.77768	16.8468	1.69e-05	0	17.0324	9.7051	2.08838	22.449	6.90248	0	7.63698	0	4.64047	4.43819	1.43283	3.5977	7.51369	28.343	9.27322	15.259	14.5442	3.78475	13.0271	6.66e-08	15.96	1.01243	8.45947	0	2.78933	8.00193	0.869354	19.7792	9.66492	9.63386	16.8034	0	4.44235	8.9803	8.6626
TCF12	ENSG00000213625	ENST00000438423;ENST00000267811;ENST00000558908;ENST00000559609;ENST00000560190;ENST00000333725;ENST00000557843;ENST00000557947;ENST00000561152;ENST00000569880;ENST00000561346;ENST00000559216;ENST00000560887;ENST00000561235;ENST00000560764;ENST00000543579;ENST00000537840;ENST00000343827;ENST00000560506;ENST00000559710;ENST00000559703;ENST00000561420;ENST00000558210;ENST00000561449;ENST00000561454…	bHLHb20;HEB;HsT17266;HTF4;p64	transcription factor 12 [Source:HGNC Symbol;Acc:HGNC:11623]	Extraskeletal myxoid chondrosarcoma;Isolated brachycephaly;Isolated plagiocephaly;Craniosynostosis 3;Coronal Craniosynostosis	NM_001322157;NM_003205;NM_207038;NM_001322164;NM_001322165;NM_001322156;NM_001322158;NM_001322151;NM_001322159;NM_207037;NM_001322152;NM_207036;NM_001322162;NM_001322161;NM_001322154;NM_001306219;NM_001306220;NM_207040	TCF12			67.1572	33.9543	30.3782	33.7257	21.5859	55.5922	34.1512	27.8238	43.7738	33.1797	21.6242	24.9589	1.55745	24.9332	31.77	49.6668	34.5532	41.3985	15.6228	34.3095	24.8416	37.8292	16.9977	25.9059	60.9036	47.1423	19.2582	48.9252	30.7792	29.0303	22.1007	19.9643	30.7983	10.0374	22.0694	58.7258	20.6906	52.9013	33.5034	41.8672
TMSB10P1	ENSG00000134590	ENST00000415070		thymosin beta 10 pseudogene 1 [Source:HGNC Symbol;Acc:HGNC:41949]			TMSB10P1			13.388	12.5371	5.15023	3.46503	0	6.33933	10.2962	8.52747	9.07923	7.59856	7.62446	11.1533	18.2915	19.4293	7.09728	0	14.6548	7.8285	0	0	3.49714	8.02587	9.32812	3.5108	4.09181	1.83503	4.10025	9.06992	3.65518	2.87176	6.85241	2.55443	7.57528	16.5091	2.14158	8.73963	14.775	8.89226	5.41854	6.14553
NUDT4P2	ENSG00000153814	ENST00000578341		nudix hydrolase 4 pseudogene 2 [Source:HGNC Symbol;Acc:HGNC:18013]			NUDT4P2			17.9469	20.4418	19.9368	22.2121	0	20.5403	18.958	15.8391	17.9611	12.509	10.9636	13.0946	0.128943	19.1365	15.8858	19.2464	16.562	28.2624	14.9861	21.226	14.5995	21.1536	11.9138	19.6162	13.2408	14.2801	14.878	17.9794	15.1488	15.9983	18.0632	9.15908	20.0268	11.594	17.0683	12.8086	20.0621	16.5409	11.47	14.7409
RETN	ENSG00000188428	ENST00000221515;ENST00000629642;ENST00000381324	ADSF;FIZZ3;RETN1	resistin [Source:HGNC Symbol;Acc:HGNC:20389]	TYPE 2 DIABETES MELLITUS	NM_001385726;NM_020415;NM_001193374;NM_001385727	RETN			0.705621	0	0	0	0	0.388684	0	0.598947	0	0.178205	1.33318	3.74964	1.89238	0.648556	0.3212	0	0	0.659032	0	0.269528	0	1.23441	2.15434	0	0.781119	0	0	0.570303	0.351844	0.465039	0	0.278657	0	1.39268	0.404973	0	1.49167	0	1.19816	0
APOC2	ENSG00000197629	ENST00000252490;ENST00000592257;ENST00000591597;ENST00000590360;ENST00000585786		apolipoprotein C2 [Source:HGNC Symbol;Acc:HGNC:609]	Familial apolipoprotein C-II deficiency;APOLIPOPROTEIN C-II DEFICIENCY	NM_000483	APOC2			247.349	27.2716	163.743	18.2704	8.29695	11.096	22.5637	168.192	28.2526	34.5629	60.9942	76.8753	214.851	232.777	80.7378	103.597	217.816	61.2403	24.0291	78.5176	142.506	75.6507	86.225	153.461	30.0903	259.681	205.41	34.5395	71.2248	72.3543	25.924	123.89	33.1372	17.9647	31.0957	79.2385	159.927	98.4659	124.42	134.66
AC004696.1	ENSG00000234616	ENST00000614345		sulfotransferase family, cytosolic, 2A, dehydroepiandrosterone (DHEA)-preferring, member 1 (SULT2A1) pseudogene						1.08883	3.36278	3.20693	1.27369	28.1209	0	0.224128	4.4819	2.98125	3.06928	1.26004	0.305988	0	1.00923	1.49837	1.17882	2.18515	0.327485	2.36972	2.31393	0.64155	1.51564	2.78483	1.05161	1.2215	1.63556	3.23166	0.665425	1.90732	2.64088	2.41494	1.71728	2.94737	2.17035	1.98204	1.40087	1.30593	0.895197	1.12532	1.15435
COLEC12	ENSG00000182628	ENST00000580242;ENST00000400256;ENST00000582147	CL-P1;SCARA4;SRCL	collectin subfamily member 12 [Source:HGNC Symbol;Acc:HGNC:16016]		NM_130386	COLEC12			23.7484	3.73716	15.7047	30.076	12.1576	62.3085	12.6807	23.3981	11.2722	15.1147	15.8181	39.4895	13.1487	7.19836	11.33	33.1674	7.33689	8.46908	2.89732	13.9479	3.84512	27.827	10.7711	11.833	29.5521	16.9666	8.66455	52.0826	30.5497	21.7274	22.8326	21.8277	6.17433	4.89559	5.03364	67.4541	34.6321	25.1043	30.2556	16.7835
TNIP3	ENSG00000130592	ENST00000057513;ENST00000507879;ENST00000509841;ENST00000511909;ENST00000515605;ENST00000515036;ENST00000506753	ABIN-3;FLJ21162;LIND	TNFAIP3 interacting protein 3 [Source:HGNC Symbol;Acc:HGNC:19315]		NM_024873;NM_001128843;NM_001244764	TNIP3			1.20012	1.82164	2.9619	0.673181	39.8338	3.09374	1.36596	2.32285	1.79477	3.27251	1.83085	2.46921	4.60139	1.11936	0.425517	2.15064	1.15473	2.46881	0.993889	4.39379	2.83577	1.49261	2.77427	1.3139	2.12177	2.52052	2.0412	4.33261	0.996772	1.85312	2.11269	2.31762	1.14686	1.18363	1.27755	1.44511	1.4522	0.719198	1.97788	1.31618
HPGDS	ENSG00000174996	ENST00000295256;ENST00000514774;ENST00000506331	GSTS;GSTS1;GSTS1-1;H-PGDS;PGD2;PGDS	hematopoietic prostaglandin D synthase [Source:HGNC Symbol;Acc:HGNC:17890]		NM_014485	HPGDS			15.1963	15.793	14.0919	9.94609	0	5.95525	20.8237	27.8561	6.47163	13.0456	7.03687	2.19794	2.40141	21.3794	20.5893	5.38216	14.8978	5.02908	5.421	8.64345	9.79249	9.78931	6.34586	10.7709	1.41197	13.3928	22.3745	4.4262	16.5324	4.50226	9.51252	20.4809	17.7985	5.63366	7.77727	8.12186	8.1922	5.55605	7.11364	14.4118
PDE2A	ENSG00000169021	ENST00000334456;ENST00000376450;ENST00000539367;ENST00000544570;ENST00000418754;ENST00000540345;ENST00000536918;ENST00000420501;ENST00000544239;ENST00000441209;ENST00000542223;ENST00000475807;ENST00000538299;ENST00000536308;ENST00000543750;ENST00000543575;ENST00000490749;ENST00000541998;ENST00000538749;ENST00000537631;ENST00000540380;ENST00000485058;ENST00000535701;ENST00000542969;ENST00000546038…		phosphodiesterase 2A [Source:HGNC Symbol;Acc:HGNC:8777]		NM_002599;NM_001143839;NM_001146209;NM_001243784	PDE2A			8.62457	3.92525	7.66201	49.8556	23.2762	4.38733	4.56114	10.4963	3.49844	3.72392	9.7057	5.22773	9.06651	3.29198	3.44479	6.01269	11.373	3.60793	4.61067	3.36068	6.08264	3.19959	3.73256	3.58836	0.792535	16.8164	7.53663	1.9779	7.75676	2.69768	2.38259	10.8007	5.5788	10.6997	10.616	3.05216	5.98029	1.75881	3.40322	4.84966
CCNB1	ENSG00000099875	ENST00000256442;ENST00000506572;ENST00000508407;ENST00000505500;ENST00000503507;ENST00000507798;ENST00000513102	CCNB	cyclin B1 [Source:HGNC Symbol;Acc:HGNC:1579]		NM_031966;NM_001354845;NM_001354844	CCNB1			9.51589	8.46463	9.0153	18.7923	0	8.60925	19.4747	14.1893	8.15973	8.0976	6.32529	5.65743	3.48606	22.3239	12.8912	6.6139	8.62663	5.98615	6.5577	27.7321	7.33878	14.3252	6.30309	11.3892	4.69593	10.3628	8.4263	7.90603	7.87512	9.51393	12.1751	12.013	15.037	9.1069	6.5819	5.73834	6.62315	9.16723	7.60497	11.3871
FTH1P15	ENSG00000037474	ENST00000406984	FTHL15	ferritin heavy chain 1 pseudogene 15 [Source:HGNC Symbol;Acc:HGNC:3985]			FTH1P15			6.60559	13.9886	20.5024	18.7927	0	17.2768	10.0732	18.6786	16.3528	13.2331	11.9691	22.831	2.92203	16.8766	24.8392	26.8472	14.4271	9.29982	6.472	12.289	18.2586	17.8561	20.1104	23.4644	19.0006	20.0693	17.1501	12.2374	11.9648	21.0839	27.7308	13.057	12.5972	11.5932	17.2683	11.4958	18.454	23.2471	13.6245	12.5225
CXCL3	ENSG00000185215	ENST00000296026;ENST00000511669;ENST00000502974;ENST00000510390	CINC-2b;GRO3;GROg;MIP-2b;SCYB3	C-X-C motif chemokine ligand 3 [Source:HGNC Symbol;Acc:HGNC:4604]		NM_002090	CXCL3			15.1282	6.53831	23.8467	52.356	65.3584	126.351	32.4164	11.5457	11.0142	5.07771	14.9523	71.6751	25.0075	29.6156	27.339	50.7986	47.714	20.2046	10.8947	14.1469	7.69273	16.1662	31.8063	10.0868	80.5509	33.0334	11.3185	31.2564	18.1742	45.9589	22.8777	13.939	8.42309	10.3543	11.4908	44.1948	17.1197	20.5739	8.90485	21.8106
SAMSN1	ENSG00000182985	ENST00000400564;ENST00000400566;ENST00000644288;ENST00000647101;ENST00000463807;ENST00000493640;ENST00000435732;ENST00000400562;ENST00000469393;ENST00000467280;ENST00000285670;ENST00000619120	HACS1;NASH1;SASH2;SH3D6B;SLy2	SAM domain, SH3 domain and nuclear localization signals 1 [Source:HGNC Symbol;Acc:HGNC:10528]		NM_022136;NM_001256579;NM_001256370;NM_001286523	SAMSN1			48.6535	18.6368	36.0978	14.7728	71.1209	140.571	30.4678	23.0783	53.9617	21.4607	19.0748	191.973	63.7589	39.9312	24.8161	60.0351	45.7927	32.0074	11.8915	56.8824	17.183	52.349	84.4071	11.6137	144.454	29.0835	25.5722	136.916	20.6136	51.5032	58.5657	37.7585	24.7851	20.1248	5.94359	107.294	63.7477	43.7165	58.2302	51.3624
FCGR1B	ENSG00000175470	ENST00000453173;ENST00000616817;ENST00000369384;ENST00000472543;ENST00000615565;ENST00000471609;ENST00000369383;ENST00000369178;ENST00000466915;ENST00000623603	CD64b	Fc fragment of IgG receptor Ib [Source:HGNC Symbol;Acc:HGNC:3614]			FCGR1B	NR_045213;NR_164759;NR_164760		13.4349	7.62732	23.2483	11.7988	17.9874	48.7485	15.799	9.43069	25.5044	8.25195	6.76928	35.8171	4.83482	6.3246	20.9596	9.33664	10.1073	6.80807	3.08243	13.5379	4.27425	14.8895	5.5289	4.26078	48.1175	6.66054	13.3194	41.5702	14.3267	13.8682	35.983	6.44464	33.0793	3.65127	2.18875	24.4905	13.8266	9.74648	11.5195	16.9758
MEIKIN	ENSG00000142039	ENST00000439905;ENST00000442687;ENST00000446743;ENST00000425320;ENST00000616644		meiotic kinetochore factor [Source:HGNC Symbol;Acc:HGNC:51253]		NM_001303622	MEIKIN			9.36582	8.96491	8.9769	14.6881	0	9.19797	9.47678	12.0666	12.6731	6.66742	5.06151	17.5225	3.22574	19.3127	17.5466	7.44361	2.39918	3.81199	4.2895	9.74828	10.7424	13.2123	9.67685	12.4047	4.62167	16.751	14.497	7.71644	16.7682	12.7436	12.6884	9.90867	15.3777	9.56369	14.7519	6.60915	10.4795	13.2071	12.6549	15.6835
DHFRP1	ENSG00000211826	ENST00000579682		dihydrofolate reductase pseudogene 1 [Source:HGNC Symbol;Acc:HGNC:2862]			DHFRP1			0.683501	5.84079	2.82351	4.88901	0	11.5391	15.5669	7.89821	6.56951	9.50333	8.93923	7.6515	2.70357	27.4745	11.3629	3.9388	9.11298	3.31805	0	7.92089	3.74734	4.97671	12.3228	7.05061	5.17391	0.909402	3.39968	4.3191	5.19035	5.48805	7.07067	11.3085	2.27316	4.32698	7.87426	7.68795	1.37796	8.32371	3.91443	5.26749
FBXO32	ENSG00000174437	ENST00000517956;ENST00000524000;ENST00000287396;ENST00000443022;ENST00000521719;ENST00000520511	ATROGIN1;Fbx32;MAFbx	F-box protein 32 [Source:HGNC Symbol;Acc:HGNC:16731]		NM_058229;NM_148177;NM_001242463	FBXO32			6.87845	5.52414	6.26292	111.296	18.8582	5.49263	4.62845	7.30743	9.32505	5.83414	6.61921	7.19566	6.91971	3.65375	8.07262	8.58148	8.68843	3.42049	11.1912	7.05468	7.117	5.69163	3.91333	10.1083	3.60712	13.562	6.74051	4.02845	10.9294	4.74692	5.64845	7.73546	7.02646	7.02258	10.0947	5.35724	7.68733	4.53063	3.68871	8.69305
DAXX	ENSG00000101928	ENST00000374542;ENST00000266000;ENST00000468536;ENST00000477162;ENST00000490173;ENST00000477370;ENST00000446403;ENST00000498030;ENST00000446511;ENST00000414083;ENST00000620164	DAP6	death domain associated protein [Source:HGNC Symbol;Acc:HGNC:2681]	Neuroendocrine tumor of stomach	NM_001141970;NM_001350;NM_001141969;NM_001254717	DAXX			25.1014	24.5677	20.8952	10.8871	26.2469	12.5883	8.08035	11.9529	19.6982	26.9413	10.3033	15.0669	27.8784	8.21939	13.1355	29.2877	4.92713	18.2617	7.169	24.1507	17.8301	26.0373	22.7683	14.7022	24.5393	28.062	15.8857	15.8042	11.2928	25.8808	12.4878	11.1951	27.654	11.2335	10.973	23.5767	11.7539	13.6871	28.302	19.5922
GPR34	ENSG00000180953	ENST00000378142;ENST00000378138;ENST00000620846;ENST00000649219		G protein-coupled receptor 34 [Source:HGNC Symbol;Acc:HGNC:4490]		NM_001097579;NM_005300	GPR34			55.8508	12.8759	25.5253	6.60639	8.82556	111.361	29.034	32.2005	49.9399	29.7127	15.7334	55.9367	13.9135	31.6828	17.6099	35.0497	53.8859	28.6951	9.59628	38.0583	10.661	39.9551	24.4703	9.85056	75.2611	20.5394	10.3519	88.926	16.405	32.9764	42.7987	20.1068	28.8778	9.47775	7.94284	80.6031	18.7496	29.8557	42.6625	43.177
MARCO	ENSG00000196878	ENST00000327097;ENST00000412481;ENST00000494979	SCARA2;SR-A6	macrophage receptor with collagenous structure [Source:HGNC Symbol;Acc:HGNC:6895]		NM_006770	MARCO			13.794	1.9754	5.1654	1.91127	7.09668	5.80873	18.4521	13.5511	8.40733	24.9644	17.018	6.34464	5.84669	23.8921	26.5067	1.68266	10.2795	11.6422	6.63494	13.277	8.06714	15.6116	11.9455	4.91229	1.8899	1.80618	1.52694	1.99263	8.71001	9.95769	12.7998	11.9426	9.07259	32.1402	7.76106	8.17056	18.8504	4.21092	3.73582	11.6517
ASAP1	ENSG00000150995	ENST00000524124;ENST00000521075;ENST00000518721;ENST00000519483;ENST00000520189;ENST00000521057;ENST00000524018;ENST00000524367;ENST00000519169;ENST00000520342;ENST00000520927;ENST00000518957;ENST00000524299;ENST00000521426;ENST00000520625;ENST00000357668	CENTB4;DDEF1;KIAA1249;PAP;ZG14P	ArfGAP with SH3 domain, ankyrin repeat and PH domain 1 [Source:HGNC Symbol;Acc:HGNC:2720]		NM_001362926;NM_018482;NM_001362925;NM_001362924;NM_001247996	ASAP1			80.4964	115.78	64.9237	93.1491	50.7867	51.7795	56.8647	86.7003	79.0903	71.3709	101.182	26.4994	3.24094	87.1207	68.6468	79.7099	92.2153	104.778	57.5869	94.9426	66.3299	57.209	38.1494	70.5953	43.6847	71.4931	66.0727	50.9617	72.9126	79.081	37.6587	56.9653	63.7924	51.3846	100.425	68.7504	32.0986	65.8756	61.5232	91.8781
CARS1	ENSG00000161013	ENST00000531387;ENST00000397111;ENST00000484484;ENST00000278224;ENST00000380525;ENST00000466442;ENST00000470221;ENST00000526890;ENST00000529772;ENST00000465240;ENST00000439280;ENST00000465207;ENST00000524825;ENST00000527330;ENST00000465331	CARS	cysteinyl-tRNA synthetase 1 [Source:HGNC Symbol;Acc:HGNC:1493]	Inflammatory myofibroblastic tumor;MICROCEPHALY DEVELOPMENTAL DELAY AND BRITTLE HAIR SYNDROME;Microcephaly Developmental Delay and Brittle Hair and Nails	NM_001751;NM_001378137;NM_001378140;NM_139273;NM_001378138;NM_001378139;NM_001014437;NM_001194997;NM_001378136	CARS1	NR_036542;NR_165428;NR_165430;NR_165429		40.465	41.8601	36.9717	23.4126	46.2989	1.0196	1.80294	20.226	20.6534	24.3975	20.1985	21.0707	20.9312	15.9308	19.3644	36.5921	0.945699	23.3274	46.0399	1.89548	18.7205	17.8721	43.1602	53.1004	38.0284	45.9393	46.6636	28.3857	48.127	19.2377	18.3332	37.1035	38.3269	25.377	40.4323	1.61907	30.1478	25.4598	25.712	1.54388
CCL4	ENSG00000166710	ENST00000615863;ENST00000621626;ENST00000613947	Act-2;AT744.1;LAG1;MIP-1-beta;SCYA4	C-C motif chemokine ligand 4 [Source:HGNC Symbol;Acc:HGNC:10630]		NM_002984	CCL4			29.7313	23.0375	23.412	11.4443	338.433	28.1841	21.3263	34.1654	29.5644	36.9716	18.3497	33.6008	24.842	21.1004	16.5155	30.1704	51.9539	18.9674	49.194	69.0265	67.7602	23.6516	26.5625	11.5355	62.5178	33.3785	25.2627	66.4329	20.7567	47.4678	44.493	55.1543	12.0126	19.7921	38.3744	20.666	17.5267	30.691	24.4142	28.5547
TDRD3	ENSG00000142634	ENST00000196169;ENST00000484389;ENST00000377894;ENST00000377881;ENST00000648252;ENST00000621840;ENST00000377882;ENST00000463109;ENST00000471710	FLJ21007	tudor domain containing 3 [Source:HGNC Symbol;Acc:HGNC:20612]		NM_001146071;NM_030794;NM_001146070	TDRD3			27.3616	89.9722	91.7381	448.214	59.3926	19.7278	181.501	69.2773	232.27	78.1954	70.1884	58.9998	15.4936	343.92	373.767	42.7549	159.899	182.646	104.484	223.079	61.0561	100.103	78.837	148.565	17.5981	41.1472	81.837	31.8795	207.053	89.7991	137.938	49.2933	267.666	49.1895	61.4796	28.6494	37.5273	39.1245	34.5499	157.426
PHGDH	ENSG00000089063	ENST00000493622;ENST00000641597;ENST00000641720;ENST00000642041;ENST00000641947;ENST00000641213;ENST00000641074;ENST00000496756;ENST00000641115;ENST00000642021;ENST00000641491;ENST00000369409;ENST00000641023;ENST00000641513;ENST00000641573;ENST00000641587;ENST00000641570;ENST00000641891;ENST00000641375;ENST00000462324;ENST00000641371;ENST00000641272;ENST00000641247;ENST00000641756;ENST00000641711…	PDG;PGDH;SERA	phosphoglycerate dehydrogenase [Source:HGNC Symbol;Acc:HGNC:8923]	3-phosphoglycerate dehydrogenase deficiency infantile/juvenile form;Neu-Laxova syndrome;NEU-LAXOVA SYNDROME 1;PHOSPHOGLYCERATE DEHYDROGENASE DEFICIENCY	NM_006623	PHGDH			18.2843	45.466	23.8901	36.5184	56.4605	30.259	74.4306	29.711	30.7867	70.8965	77.9891	20.4012	51.1758	34.0627	139.779	39.5604	50.925	58.5406	56.6671	43.7812	32.1885	23.9853	52.8873	71.4359	17.8319	50.3349	48.3389	4.14776	98.7406	29.5807	69.0823	15.8094	46.7765	53.638	85.5639	72.995	93.0397	74.6348	46.5892	88.3001
AHR	ENSG00000075240	ENST00000645559;ENST00000642825;ENST00000242057;ENST00000463496;ENST00000475440;ENST00000481944;ENST00000492120	bHLHe76	aryl hydrocarbon receptor [Source:HGNC Symbol;Acc:HGNC:348]	Retinitis pigmentosa;RETINITIS PIGMENTOSA 85	NM_001621	AHR			46.5399	26.2203	29.0859	72.1894	49.3251	60.7254	33.596	37.3257	47.9703	27.8681	18.9914	30.7339	5.52377	34.7243	40.0276	49.8693	46.414	26.3207	24.006	39.8753	25.7099	39.7994	30.1072	22.0719	63.1129	39.8691	19.573	67.2604	18.9643	28.0784	20.1457	22.1135	32.9217	11.3977	12.8803	66.8443	15.5607	29.1171	36.0608	33.9095
CD93	ENSG00000204842	ENST00000246006	C1qR(P);C1QR1;C1qRP;CDw93;dJ737E23.1;ECSM3;MXRA4	CD93 molecule [Source:HGNC Symbol;Acc:HGNC:15855]		NM_012072	CD93			19.4008	1.24773	2.18166	0.242133	2.34838	16.7943	3.48181	2.68615	10.957	3.93905	1.23992	33.6976	2.44191	8.75771	1.75702	6.05865	3.29123	1.44354	0.777044	8.28664	0.627887	14.5696	6.25235	0.864981	11.7412	4.4807	1.06523	18.6436	0.841149	2.73949	5.24949	6.93339	5.60761	2.25603	0.338678	18.0574	3.83608	2.97644	12.7462	5.65179
CSRP2	ENSG00000248905	ENST00000311083;ENST00000548783;ENST00000552330;ENST00000546966;ENST00000547435;ENST00000547557;ENST00000551725	CRP2;LMO5;SmLIM	cysteine and glycine rich protein 2 [Source:HGNC Symbol;Acc:HGNC:2470]		NM_001300965;NM_001321	CSRP2			3.67972	10.7724	10.7212	3.24147	0	0.767978	3.46498	6.96494	4.06719	6.67398	1.80578	0.5353	1.0902	2.12091	2.96218	2.52844	6.44954	1.69499	27.1203	4.9002	5.40867	3.16345	2.23724	3.17096	0.542287	2.23547	5.33082	3.58576	3.48624	0.818282	2.96592	12.9412	8.85029	4.42555	3.79666	0.395147	0.567969	1.25098	1.32104	7.11465
LSM2	ENSG00000174130	ENST00000491421;ENST00000493387;ENST00000470083;ENST00000470086;ENST00000375661;ENST00000477182;ENST00000475835	C6orf28;G7b;YBL026W	LSM2 homolog, U6 small nuclear RNA and mRNA degradation associated [Source:HGNC Symbol;Acc:HGNC:13940]		NM_021177	LSM2			23.9312	0.0761905	21.354	0.330788	2.6924	11.6068	6.91623	0.46549	4.16653	0.398771	5.17886	2.77434	20.6796	21.1016	12.994	4.06699	26.8729	2.44823	18.4704	18.4724	26.4721	22.8976	15.0379	15.9555	17.3389	0.116123	17.1227	15.4834	13.1616	8.55409	23.4528	15.8822	19.1336	23.6086	18.4037	13.5723	16.01	18.3854	21.8732	24.1173
SDHAF3	ENSG00000177030	ENST00000432641;ENST00000489852;ENST00000360382;ENST00000479853	ACN9;DC11;LYRM10;Sdh7	succinate dehydrogenase complex assembly factor 3 [Source:HGNC Symbol;Acc:HGNC:21752]		NM_020186	SDHAF3			17.5308	23.658	16.4762	9.4887	0	25.1305	18.4453	19.4741	16.3482	16.586	10.4591	16.7089	7.64735	17.0247	14.7562	12.8379	9.12725	10.8005	17.4321	18.5277	17.3266	21.8269	11.5842	14.5242	26.7376	18.5875	16.7751	19.7694	10.1706	19.7281	26.4029	15.7492	14.9057	6.45195	10.8646	19.7008	10.0127	18.346	21.6181	18.4298
CXCL1	ENSG00000198712	ENST00000509101;ENST00000395761	FSP;GRO1;GROa;MGSA;MGSA-a;NAP-3;SCYB1	C-X-C motif chemokine ligand 1 [Source:HGNC Symbol;Acc:HGNC:4602]		NM_001511	CXCL1	NR_046035		3.66557	4.81674	16.2106	5.83751	31.3074	103.02	12.505	4.66674	10.9736	3.90423	4.99577	36.6119	21.0757	8.24102	4.88098	16.7489	11.1289	5.37936	3.54265	16.881	5.86147	5.57388	12.4684	2.8565	55.7422	13.6573	5.15835	16.0079	6.24082	13.2724	19.6976	14.524	3.78145	4.13068	3.26584	14.9056	6.01429	7.86044	5.50189	9.15982
AC112484.2	ENSG00000182372	ENST00000505910		cell death-inducing DFFA-like effector c (CIDEC) pseudogene						0.794179	0.718985	1.99857	1.44814	26.639	0	0.657462	0.427157	0	0.385555	1.65986	0.889066	0	0	0	0	0	0.959882	0.770804	0	2.51583	1.90641	0.539621	1.45749	0.844145	0.969058	0.669477	1.26852	0.787155	0	1.31572	0.626306	0	0	0.593251	0	0	0.510314	0.522276	0.793931
ZMIZ1	ENSG00000165312	ENST00000334512;ENST00000611351;ENST00000472035;ENST00000478357	FLJ13541;hZIMP10;KIAA1224;MIZ;RAI17;RP11-519K18.1;Zimp10	zinc finger MIZ-type containing 1 [Source:HGNC Symbol;Acc:HGNC:16493]	Non-specific syndromic intellectual disability;NEURODEVELOPMENTAL DISORDER WITH DYSMORPHIC FACIES AND DISTAL SKELETAL ANOMALIES;Syndromic Neurodevelopmental Disorder	NM_020338	ZMIZ1			146.261	166.347	92.311	282.818	34.3793	128.226	101.227	100.866	116.128	116.613	129.934	49.3994	9.66282	84.3609	84.9769	191.127	112.804	160.983	58.1173	119.671	111.515	114.576	55.0121	130.499	117.12	156.08	103.076	104.357	149.367	112.679	49.4813	74.3589	126.753	47.3939	132.821	151.239	61.0831	147.322	127.376	117.134
APOC4-APOC2	ENSG00000109501	ENST00000585685;ENST00000589057		APOC4-APOC2 readthrough (NMD candidate) [Source:HGNC Symbol;Acc:HGNC:44426]			APOC4-APOC2	NR_037932		19.721	1.53031	20.5334	0.693272	0	1.10797	2.52878	14.7447	1.36957	1.97199	9.01658	9.57959	19.6137	23.5589	10.4189	12.0443	26.3896	10.4833	2.74668	7.95607	16.9852	8.49578	9.38867	22.4816	5.24173	24.6583	19.2278	2.86699	10.5718	7.08513	1.68362	14.3099	2.83506	1.57136	3.12132	10.7416	18.729	12.1454	18.9283	16.8533
GPHN	ENSG00000167766	ENST00000315266;ENST00000478722;ENST00000459628;ENST00000543237;ENST00000555668;ENST00000556633;ENST00000557654;ENST00000553936;ENST00000556020;ENST00000544752;ENST00000555456;ENST00000556501;ENST00000555527;ENST00000555503;ENST00000557678;ENST00000556240	KIAA1385	gephyrin [Source:HGNC Symbol;Acc:HGNC:15465]	Hereditary hyperekplexia;Sulfite oxidase deficiency due to molybdenum cofactor deficiency type C;HYPEREKPLEXIA 1;Molybdenum cofactor deficiency complementation group C	NM_001377519;NM_001377515;NM_001377516;NM_001377518;NM_001377517;NM_001024218;NM_020806;NM_001377514	GPHN			21.6482	12.9005	14.4268	19.134	0	7.00966	9.27087	4.74679	9.16071	8.82751	11.8278	11.0043	11.8027	6.22845	10.3055	12.5269	10.0276	15.0695	8.46286	11.8026	9.07734	10.8687	5.12496	8.44087	10.6352	15.51	14.3064	10.8376	6.60441	12.5717	13.8526	4.36146	3.46009	6.61559	11.0465	13.4284	3.89675	18.9762	14.6698	6.28309
SPP1	ENSG00000087086	ENST00000237623;ENST00000395080;ENST00000504310;ENST00000513981;ENST00000509334;ENST00000508233;ENST00000360804;ENST00000509659;ENST00000508002;ENST00000505146;ENST00000614857	BNSP;BSPI;ETA-1;OPN	secreted phosphoprotein 1 [Source:HGNC Symbol;Acc:HGNC:11255]	Pediatric systemic lupus erythematosus;Systemic lupus erythematosus	NM_000582;NM_001040058;NM_001251829;NM_001040060;NM_001251830	SPP1			24838.6	14557.3	4725.45	7122.2	9281.42	12618.2	7028.36	4297.28	7059.99	2565.06	11184.1	27602	20753.3	1660.56	1729.53	9638.1	2139.49	6139.31	5498.96	6731.02	6835.96	24509.4	20131	12378.4	2244.75	43600.4	8312.86	11616.5	6908.35	10572.8	3132.98	6568.52	7451.63	5939.26	4975.87	8950.68	11961.5	26088.4	12186.5	2223.47
TPSD1	ENSG00000239642	ENST00000397534;ENST00000211076		tryptase delta 1 [Source:HGNC Symbol;Acc:HGNC:14118]		NM_012217	TPSD1			1.81783	1.00022	2.0059	4.2348	0	0	0	0.944687	0	0	19.6242	3.71961	0	1.17149	1.71059	6.29472	0	0	0.302945	1.31316	0.37396	2.80901	0	1.37741	0.894884	0.279431	1.33337	0	3.01703	3.26796	0	1.37764	0.595208	1.60689	21.5974	3.94981	0	0	3.83402	2.81638
MT2A	ENSG00000198804	ENST00000563985;ENST00000245185;ENST00000562017;ENST00000561491;ENST00000567300	MT2	metallothionein 2A [Source:HGNC Symbol;Acc:HGNC:7406]		NM_005953	MT2A			287.056	159.331	649.262	2578.72	368.923	156.025	151.685	155.329	124.871	125.313	296.365	156.894	408.022	354.401	650.492	242.666	200.057	168.774	175.756	127.956	173.887	204.239	387.872	147.192	222.772	380.259	327.872	355.283	288.843	206.357	172.072	199.304	185.588	566.122	657.344	178.006	220.087	166.81	172.861	174.497
DDX24	ENSG00000134882	ENST00000621632;ENST00000555762;ENST00000553400;ENST00000553451;ENST00000544005;ENST00000555054;ENST00000556635;ENST00000555324;ENST00000622786;ENST00000330836;ENST00000640432		DEAD-box helicase 24 [Source:HGNC Symbol;Acc:HGNC:13266]		NM_020414	DDX24			5.8183	4.25552	6.23176	2.96941	39.7156	4.64056	3.49859	4.23081	6.00116	1.66117	5.71399	9.05538	69.1612	7.12447	5.48821	3.87763	3.81896	3.73912	8.46598	5.18448	3.09906	3.65856	11.2401	2.98751	7.29521	4.59801	2.38684	4.24549	1.95557	7.22023	18.6591	7.71505	4.43789	11.0755	6.16287	6.55262	10.5775	4.64636	5.33796	3.94749
PWP2	ENSG00000177192	ENST00000456705;ENST00000291576;ENST00000486126;ENST00000471490;ENST00000494310;ENST00000476948	EHOC-17;PWP2H;UTP1	PWP2 small subunit processome component [Source:HGNC Symbol;Acc:HGNC:9711]		NM_005049	PWP2			3.40758	3.48027	2.27552	1.2545	25.9646	4.53733	5.37961	7.35487	10.699	0.273062	1.83705	8.19535	0	6.48572	5.23578	5.40537	3.08622	0.503701	1.83534	2.59417	3.04947	5.90066	0.737398	0.825345	4.57076	2.71941	3.82751	1.8763	1.079	5.81065	0	5.92783	5.58311	0	2.65992	6.77585	0.531734	1.03543	2.52252	5.42913
RING1	ENSG00000106290	ENST00000374656;ENST00000478431	RNF1	ring finger protein 1 [Source:HGNC Symbol;Acc:HGNC:10018]		NM_002931	RING1			0.133285	0.014981	0	0.0387816	25.9507	0.0666724	10.4951	0.12011	2.09e-06	5.00868	0.15087	0.0614993	19.2627	0.274047	1.15537	2.24971	0.171515	5.96218	6.60793	0.000362306	0.649311	0.110289	7.41266	0.0268099	0.43932	0.168962	0.159217	2.23871	1.32e-08	0.665451	0.0858682	0.325715	0.253028	0.102614	0.166579	0.0685108	0.683531	0.0492116	5.05414	1.4662
ATF6B	ENSG00000071655	ENST00000375203;ENST00000375201;ENST00000453203;ENST00000475705;ENST00000492342;ENST00000495579;ENST00000485314;ENST00000468502	CREBL1;G13	activating transcription factor 6 beta [Source:HGNC Symbol;Acc:HGNC:2349]		NM_004381;NM_001136153	ATF6B			43.017	17.5669	6.59797	15.7321	9.06608	59.005	37.2687	15.5098	23.1796	8.74133	6.07722	33.8476	1.27517	10.3241	22.5683	25.7462	49.6029	18.9818	12.3167	4.95354	26.1563	48.1603	50.0651	7.52589	34.7686	17.7971	32.8232	16.6468	14.1037	28.5167	41.5888	8.98573	22.7181	15.6064	16.6548	36.8516	34.1245	25.6388	7.98917	47.4225
CDK1	ENSG00000255513	ENST00000519078;ENST00000475504;ENST00000395284;ENST00000519760;ENST00000448257;ENST00000373809;ENST00000487784;ENST00000316629;ENST00000614696	CDC2;CDC28A	cyclin dependent kinase 1 [Source:HGNC Symbol;Acc:HGNC:1722]		NM_001170406;NM_001320918;NM_001786;NM_033379	CDK1			5.12277	1.90599	4.9432	4.01015	0	5.62484	12.6626	8.68494	6.17957	10.3649	1.12655	2.11658	0.577068	25.7778	6.59774	0.254023	5.03924	0.732923	1.71275	19.2344	1.58092	7.64314	3.48042	3.22846	1.36693	0.927594	2.56197	4.77671	4.9433	3.13	5.17519	10.5655	10.3719	2.63768	1.60438	3.88316	0.454214	0.7235	0.636631	3.94088
SEC16B	ENSG00000163933	ENST00000441371;ENST00000495165;ENST00000308284;ENST00000327037;ENST00000528461;ENST00000526773;ENST00000464631;ENST00000527976	LZTR2;PGPR-p117;RGPR;Sec16S	SEC16 homolog B, endoplasmic reticulum export factor [Source:HGNC Symbol;Acc:HGNC:30301]		NM_001356506;NM_001356505;NM_001356500;NM_033127;NM_001356499	SEC16B			2.7179	0.598846	0.550773	0.457464	36.6876	2.8285	0.901752	1.08215	0.54934	0.992305	0.639528	1.44375	0.870899	1.04272	0.880862	1.72075	1.07075	0.583195	0.426654	0.915386	0.640889	1.22394	0.854108	1.07437	0.913669	2.00235	1.49657	1.11706	1.10029	0.961433	0.65388	0.751089	1.28974	0.655375	0.914012	1.4206	0.495098	0.804762	0.922418	1.25137
EPHB1	ENSG00000121104	ENST00000467013;ENST00000472904;ENST00000467708;ENST00000460895;ENST00000482618;ENST00000398015;ENST00000647596;ENST00000488154;ENST00000497173;ENST00000473867;ENST00000474732;ENST00000493838;ENST00000488992	EPHT2;Hek6	EPH receptor B1 [Source:HGNC Symbol;Acc:HGNC:3392]		NM_004441	EPHB1			3.04032	5.97604	9.64734	49.6337	2.93959	1.90146	5.27541	8.35478	6.03259	8.32557	9.80606	2.88742	5.65773	8.70217	12.2507	3.41428	3.52473	7.63281	4.92487	2.56293	15.4383	2.24534	4.05485	8.49975	2.41593	13.5247	8.3753	3.07736	13.0983	5.99329	5.14363	16.5327	6.10614	9.91897	10.8063	7.52339	7.27735	3.47776	5.707	6.48367
CDH12P2	ENSG00000125945	ENST00000504393	C41-CAD;CDH12P	cadherin 12 pseudogene 2 [Source:HGNC Symbol;Acc:HGNC:1752]			CDH12P2			1.9451	6.37	5.83862	6.61027	0	9.65214	4.81801	10.7151	10.5884	4.45674	7.96982	10.767	25.6672	11.28	6.86833	8.16132	2.52958	14.0296	10.201	6.37676	6.89509	0	5.66624	3.98054	5.24847	0.588062	9.81274	2.31176	7.8438	9.64631	10.8072	14.5255	9.60369	4.77174	10.8626	22.9236	5.63134	5.86296	12.0149	1.92116
ADM	ENSG00000163661	ENST00000534464;ENST00000278175;ENST00000530439;ENST00000524948;ENST00000528655;ENST00000526492;ENST00000525063;ENST00000528544	AM	adrenomedullin [Source:HGNC Symbol;Acc:HGNC:259]		NM_001124	ADM			235.52	54.0039	64.3841	439.022	159.336	241.495	37.5589	40.4984	60.9365	43.1629	60.5444	378.373	664.402	31.1807	24.9399	292.576	43.5395	48.6632	55.1688	50.2839	33.8911	77.3127	184.895	47.8877	106.301	326.737	110.446	86.5944	134.065	78.882	53.3638	46.3809	49.7869	107.345	42.8511	233.057	263.846	130.455	185.506	51.8659
COL4A2	ENSG00000114650	ENST00000400163;ENST00000360467;ENST00000649101;ENST00000480771;ENST00000650540;ENST00000619688;ENST00000462309;ENST00000617564;ENST00000478681;ENST00000494852;ENST00000650225;ENST00000483683;ENST00000650322;ENST00000649396;ENST00000649951;ENST00000480609;ENST00000463084;ENST00000648222	DKFZp686I14213;FLJ22259	collagen type IV alpha 2 chain [Source:HGNC Symbol;Acc:HGNC:2203]	Familial porencephaly;BRAIN SMALL VESSEL DISEASE 2;HEMORRHAGE INTRACEREBRAL SUSCEPTIBILITY TO;Porencephaly 2	NM_001846	COL4A2			14.1345	2.98634	4.092	6.46831	0	1.16903	2.54189	22.8452	7.68972	18.8083	3.45957	0.198331	0	10.005	7.47071	1.26504	0.627743	0.627274	4.92835	3.51976	5.44841	6.61255	14.5267	3.59028	0.815421	5.07231	4.20749	0.672212	10.3313	8.48881	4.04398	25.5545	3.80165	13.3448	2.15631	1.69165	1.74932	3.61725	1.49225	8.65691
AC090527.2	ENSG00000181555	ENST00000564080		novel protein						14.8293	6.25358	1.23489	20.7798	0	4.37781	13.3676	11.7804	3.65016	14.4645	0	1.14551	0	18.7748	20.9277	12.1741	18.056	8.76258	3.15211	8.62258	13.8593	8.3439	3.86105	8.06716	3.81671	7.82192	2.69759	10.7774	0.22336	0.292786	0	3.48955	0.0212505	1.16172	5.7133	4.10671	1.53533	8.43097	15.9318	13.6599
ARMH4	ENSG00000187954	ENST00000556788;ENST00000267485;ENST00000557175;ENST00000334342;ENST00000555101;ENST00000554218	C14orf37;UT2	armadillo like helical domain containing 4 [Source:HGNC Symbol;Acc:HGNC:19846]		NM_001001872;NM_001320173	ARMH4			15.8227	16.0355	15.7063	14.6629	0	14.8939	18.6238	17.4633	9.9052	18.1653	19.9044	18.6301	12.2961	23.5076	16.4743	23.1812	15.948	25.5027	16.1749	16.9975	9.11233	15.2074	15.7304	17.5818	19.7372	13.759	18.5706	23.3544	19.1707	15.8456	21.1554	12.4959	8.61868	15.6566	13.5282	16.6329	24.2095	17.6505	17.4113	15.837
AC012184.2	ENSG00000173145	ENST00000565116;ENST00000567706;ENST00000443119		novel protein, DDX19B and DDX19A readthrough						4.04785	7.71395	5.47297	2.88688	25.4432	6.09464	2.99634	8.5434	14.8171	6.05112	4.11961	5.05791	0	8.187	6.41423	1.82592	5.45543	12.2126	4.23423	5.31205	3.92377	7.70993	0.393503	2.93287	1.97679	1.60238	5.57312	1.77148	5.85446	4.40496	2.53167	6.2902	3.65988	9.31568	4.33883	9.26249	2.3882	7.91454	2.14e-08	6.55228
AC000041.1	ENSG00000125827	ENST00000439655		adaptor-related protein complex 1, beta 1 subunit (AP1B1) pseudogene						0	0	0	0	0	0	0	20.4512	0	4.50963	0	0	0	0	0	10.5944	0	0	25.3549	0	0	0	0	0	0	7.54293	0	0	3.42398	0	0	0	0	0	0	0	4.91881	0	0	0
NCF1B	ENSG00000008294	ENST00000432102;ENST00000423083;ENST00000435988	SH3PXD1B	neutrophil cytosolic factor 1B pseudogene [Source:HGNC Symbol;Acc:HGNC:32522]			NCF1B	NR_003186		19.7694	6.01941	22.215	12.857	17.9963	64.1367	6.10631	1.55436	17.3425	6.31017	5.38646	64.1528	37.5909	3.2903	3.59039	25.6977	7.97189	18.8926	3.49473	13.5309	2.26637	8.04108	27.9474	4.11756	13.9005	17.1524	7.62587	31.6195	18.8591	9.25281	17.9205	3.92104	6.92383	4.00353	1.73724	42.769	28.033	7.42615	17.4147	8.47839
FAM27B	ENSG00000185187	ENST00000610601	bA12A20.3;FAM27A2	family with sequence similarity 27 member B [Source:HGNC Symbol;Acc:HGNC:23667]			FAM27B			1.8971	4.36632	15.393	13.3737	0	2.65157	16.0744	4.12162	0	7.42122	11.0178	0	25.3186	12.2342	16.3973	9.23378	0	9.25258	18.9941	0	12.4355	0	2.58976	4.40747	6.08556	1.16627	9.00953	3.09111	13.8264	14.3361	7.84079	16.7244	5.95546	0	1.41919	0	10.1892	7.27735	10.1179	0.956089
TMEM106B	ENSG00000001630	ENST00000396668;ENST00000420833;ENST00000444443;ENST00000396667;ENST00000453686;ENST00000442107;ENST00000492762;ENST00000462754	FLJ11273;MGC33727	transmembrane protein 106B [Source:HGNC Symbol;Acc:HGNC:22407]	Behavioral variant of frontotemporal dementia;Progressive non-fluent aphasia;Semantic dementia;LEUKODYSTROPHY HYPOMYELINATING 16;TMEM106B related hypomyelinating leukodystrophy	NM_001134232;NM_018374	TMEM106B			42.4161	44.8125	51.3855	44.0513	1.25238	44.0362	56.9548	51.4386	55.4535	52.1819	45.8919	26.568	3.12788	56.6018	51.2416	48.6088	55.9568	54.1469	36.252	46.1096	49.8414	46.7369	31.4683	51.7922	42.9364	42.2229	35.6337	44.6443	53.7712	39.0524	36.9738	34.4032	46.1686	22.9082	48.3401	49.136	24.8733	49.5105	37.7572	48.1572
SMIM11A	ENSG00000156869	ENST00000481710;ENST00000399292;ENST00000399299;ENST00000489469;ENST00000495363;ENST00000474455;ENST00000399295;ENST00000652570	C21orf51;FAM165B;SMIM11	small integral membrane protein 11A [Source:HGNC Symbol;Acc:HGNC:1293]		NM_058182;NM_001376899	SMIM11A			17.0974	8.20678	1.74966	16.1485	0	5.39572	3.20148	2.08362	16.1648	15.2459	17.5177	19.7419	12.542	0.353331	4.27676	20.0779	22.8143	15.7345	0.579943	4.13126	2.9984	19.7224	2.34954	2.41081	3.80344	25.286	24.5131	15.8638	16.5284	20.1139	22.7062	2.16359	5.50002	2.34955	2.64699	2.74056	14.8654	0.479813	16.8134	2.99928
SLC2A5	ENSG00000131966	ENST00000377424;ENST00000487492;ENST00000377414;ENST00000484798;ENST00000474145;ENST00000479813;ENST00000486632;ENST00000487835;ENST00000464985;ENST00000473209	GLUT5	solute carrier family 2 member 5 [Source:HGNC Symbol;Acc:HGNC:11010]		NM_001328619;NM_001328621;NM_001328620;NM_003039;NM_001135585	SLC2A5			167.133	32.2052	29.1112	55.2342	29.6311	47.6411	42.3512	54.5836	46.5063	34.2908	22.9526	47.2457	20.5638	37.9593	37.6573	66.4132	20.8546	51.6468	18.8897	56.4768	21.6438	63.6355	47.1958	49.8801	25.6797	120.415	21.2339	37.0061	38.6017	39.961	21.5724	42.4047	54.0277	30.6785	5.61447	91.7849	39.8685	77.9466	72.1294	21.1585
DPP4	ENSG00000126803	ENST00000677015;ENST00000678668;ENST00000360534;ENST00000678566;ENST00000676810;ENST00000678583;ENST00000676624;ENST00000679104;ENST00000676479;ENST00000676996;ENST00000677212;ENST00000678740;ENST00000678522;ENST00000434918;ENST00000676768;ENST00000491591;ENST00000490286;ENST00000416189;ENST00000494507;ENST00000468903;ENST00000461836;ENST00000497461;ENST00000413651	ADCP2;CD26;DPPIV	dipeptidyl peptidase 4 [Source:HGNC Symbol;Acc:HGNC:3009]		NM_001379606;NM_001935;NM_001379605;NM_001379604	DPP4	NR_166825;NR_166824;NR_166822;NR_166823		25.2603	1.42206	3.0802	4.12271	0	3.33553	1.99913	2.21701	3.68464	1.62389	1.55029	1.20288	0.450786	2.35438	1.16733	0.607522	4.9468	1.03451	10.5618	3.21146	2.56987	2.52116	0.624331	1.42232	0.825968	8.82811	1.07993	5.4533	2.23608	3.69584	1.15315	3.57104	3.55576	1.75577	7.12089	1.09953	1.15704	0.940858	0.727338	5.40855
KLF4	ENSG00000124788	ENST00000497048;ENST00000493306;ENST00000374672;ENST00000411706;ENST00000420475;ENST00000610832	EZF;GKLF	Kruppel like factor 4 [Source:HGNC Symbol;Acc:HGNC:6348]		NM_004235;NM_001314052	KLF4			1.65569	1.55597	3.07285	46.8795	1.73611	4.5278	2.50469	3.06031	0.856073	2.34669	2.1796	3.41353	2.07555	2.84272	2.98419	5.07486	1.06299	4.245	1.52873	1.78096	1.32128	1.653	1.78478	1.92123	4.3601	3.15471	1.70692	5.43688	2.15611	3.28487	3.50183	1.91605	1.10567	1.14339	1.20195	4.60369	1.83621	1.29942	1.76167	1.67687
PMP22	ENSG00000072682	ENST00000674673;ENST00000676002;ENST00000676329;ENST00000675551;ENST00000675819;ENST00000643451;ENST00000675854;ENST00000395938;ENST00000612492;ENST00000312280;ENST00000494511;ENST00000580584;ENST00000676221;ENST00000675950;ENST00000674871;ENST00000675808;ENST00000644020;ENST00000674651;ENST00000674707;ENST00000676161;ENST00000395936;ENST00000646419;ENST00000674947;ENST00000675197;ENST00000675350…	CMT1A;GAS3;HMSNIA;HNPP;Sp110	peripheral myelin protein 22 [Source:HGNC Symbol;Acc:HGNC:9118]	Acute inflammatory demyelinating polyradiculoneuropathy;Charcot-Marie-Tooth disease type 1A;Charcot-Marie-Tooth disease type 1E;Dejerine-Sottas syndrome;Hereditary neuropathy with liability to pressure palsies;Roussy-Levy syndrome;CHARCOT-MARIE-TOOTH DISEASE AND DEAFNESS;CHARCOT-MARIE-TOOTH DISEASE DEMYELINATING TYPE 1A;GUILLAIN-BARRE SYNDROME FAMILIAL;HYPERTROPHIC NEUROPATHY OF DEJERINE-SOTTAS;N…	NM_153321;NM_001281455;NM_153322;NM_000304;NM_001281456;NM_001330143	PMP22	NR_104018;NR_104017		53.0187	28.3756	60.9947	37.7845	38.024	160.922	34.0629	25.2086	47.4043	27.8781	12.4719	111.467	19.3299	35.8926	16.0504	65.1092	54.5801	32.9956	12.0482	50.6441	11.7867	58.0228	28.2452	21.8953	93.2737	45.1457	18.5854	133.815	25.792	51.9833	40.9026	25.1529	26.1842	8.66963	8.13413	102.776	26.5687	25.3771	39.1312	56.3864
GTF2IRD2B	ENSG00000222346	ENST00000472837;ENST00000620662;ENST00000651028;ENST00000619142;ENST00000614064;ENST00000418185;ENST00000617708;ENST00000611835;ENST00000394939;ENST00000629105		GTF2I repeat domain containing 2B [Source:HGNC Symbol;Acc:HGNC:33125]		NM_001003795;NM_001368302;NM_001368301	GTF2IRD2B			7.80087	2.78022	5.70751	4.97398	30.6669	12.5484	6.06141	3.32849	7.59451	5.76886	1.99689	9.57503	0.969557	5.20235	3.66263	9.36588	4.11149	6.05746	4.12284	6.78581	2.52995	5.76124	3.76119	4.60551	8.23909	6.96206	3.6949	12.0111	6.96512	5.74061	7.19226	5.37004	7.19052	8.7363	2.49292	5.64839	7.8072	5.47547	4.48204	6.4252
AC010323.1	ENSG00000241127	ENST00000598884		novel transcript						16.5135	10.2692	5.87418	0	0	7.36745	17.9873	12.7776	8.84527	19.0739	10.1963	1.55479	11.1333	11.0647	5.41316	4.24294	18.3451	9.47469	8.96714	4.91606	0	5.08213	6.02625	5.42267	6.98994	1.74431	11.4191	4.08068	25.1299	1.4103	8.63919	4.5544	4.072	8.78076	13.0854	10.0561	9.16751	13.7447	3.16075	4.18422
HDGFP1	ENSG00000149716	ENST00000405943	HDGFP	heparin binding growth factor pseudogene 1 [Source:HGNC Symbol;Acc:HGNC:31836]			HDGFP1			0	0	12.7623	6.74041	0	3.88626	4.5669	0	7.31586	5.93063	10.4398	0	0	7.43958	0	3.31299	25.1086	0	0	0	0	7.28503	3.68903	0	0	0	0	9.96013	0	0	6.67474	0	6.98347	9.06274	0	5.43112	0	0	9.06561	2.70029
LILRA6	ENSG00000100395	ENST00000430421;ENST00000396365;ENST00000245621;ENST00000270464	CD85b;ILT8;LILRB6	leukocyte immunoglobulin like receptor A6 [Source:HGNC Symbol;Acc:HGNC:15495]		NM_024318	LILRA6	NR_104098		1.05419	3.992	7.07467	5.38695	4.22726	23.5383	11.8696	13.3218	2.77827	2.97752	0.296997	12.4875	8.27941	7.32585	9.51942	0.860714	2.43407	16.2462	2.66235	5.70049	4.46627	3.68206	3.28141	5.81111	29.2496	5.52447	2.29092	9.31615	11.4592	13.6887	16.6829	4.81701	2.39927	7.26223	1.42632	0.493148	5.35379	4.03247	1.33476	5.07992
PLOD2	ENSG00000090615	ENST00000461497;ENST00000282903;ENST00000360060;ENST00000494950;ENST00000495700;ENST00000475505;ENST00000478436;ENST00000460520;ENST00000469350;ENST00000480704	LH2	procollagen-lysine,2-oxoglutarate 5-dioxygenase 2 [Source:HGNC Symbol;Acc:HGNC:9082]	Bruck syndrome;BRUCK SYNDROME 2;Bruck syndrome type 2	NM_182943;NM_000935	PLOD2			11.8483	2.17464	3.51473	30.1953	12.5839	19.824	2.02381	1.42659	1.153	1.20667	1.48704	8.70239	6.35095	1.05	0.720927	11.4808	0.489155	3.23241	0.77241	0.98878	0.237179	2.54281	3.46399	0.967855	3.97179	30.9117	2.60903	3.76832	3.47052	0.929978	0.579144	1.1291	1.38072	1.98165	0.455675	8.97226	4.87903	2.53809	2.91011	0.262197
CLEC10A	ENSG00000213397	ENST00000254868;ENST00000416562;ENST00000576549;ENST00000576617;ENST00000571664;ENST00000571624	CD301;CLECSF13;CLECSF14;HML;HML2	C-type lectin domain containing 10A [Source:HGNC Symbol;Acc:HGNC:16916]		NM_182906;NM_001330070;NM_006344	CLEC10A			4.11644	6.25227	4.00099	0.803147	44.8691	15.8793	9.63053	9.35288	23.3786	17.7721	5.62242	27.5727	27.4999	10.843	6.56109	17.9264	37.3784	18.5333	4.83594	27.1926	5.79968	5.9201	14.2011	2.44399	27.9926	2.51809	3.22081	25.7844	3.2059	32.12	15.233	11.529	8.48306	6.40888	1.47675	25.0167	21.4914	12.9576	33.0952	20.2817
NCF1	ENSG00000184009	ENST00000289473;ENST00000449343;ENST00000398421;ENST00000443956;ENST00000438106;ENST00000442021;ENST00000433458;ENST00000464878;ENST00000455062;ENST00000488197;ENST00000486097	NCF1A;NOXO2;p47phox;SH3PXD1A	neutrophil cytosolic factor 1 [Source:HGNC Symbol;Acc:HGNC:7660]	Chronic granulomatous disease;GRANULOMATOUS DISEASE CHRONIC AUTOSOMAL RECESSIVE 1	NM_000265	NCF1			117.7	18.3547	69.5368	33.0924	141.599	185.723	16.8593	17.5128	24.7325	23.2503	19.4494	307.603	165.117	15.3232	16.6332	126.543	25.779	41.7158	15.4271	41.9209	16.3766	37.8154	73.5602	12.3459	76.4528	86.6315	33.2437	151.607	47.2766	49.5628	28.7119	19.3611	18.967	22.743	13.092	154.776	71.6815	31.8498	60.4565	22.8722
TRPA1	ENSG00000274523	ENST00000523582;ENST00000262209;ENST00000520596;ENST00000519720;ENST00000522271;ENST00000520788	ANKTM1	transient receptor potential cation channel subfamily A member 1 [Source:HGNC Symbol;Acc:HGNC:497]	Familial episodic pain syndrome with predominantly upper body involvement;EPISODIC PAIN SYNDROME FAMILIAL 1	NM_007332	TRPA1			13.5157	22.7392	21.7905	24.699	1.4574	5.95271	27.8105	20.5614	13.4289	17.0187	18.524	3.78418	0.121913	10.7232	16.2197	17.6817	13.536	15.3771	9.5693	14.9455	24.1118	9.78399	6.34756	17.043	8.42698	24.1465	15.8256	8.2784	22.3489	12.6745	20.1309	8.91255	17.1813	3.75688	27.2766	16.2208	9.93019	17.9993	11.6442	17.2692
TFRC	ENSG00000123689	ENST00000426789;ENST00000360110;ENST00000420415;ENST00000392396;ENST00000463047;ENST00000475593;ENST00000483983;ENST00000463356;ENST00000482479;ENST00000465288;ENST00000477148;ENST00000464368;ENST00000491658;ENST00000421258;ENST00000464011	CD71;p90;TFR1	transferrin receptor [Source:HGNC Symbol;Acc:HGNC:11763]	Combined immunodeficiency due to TFRC deficiency;Immunodeficiency 46;Combined immunodeficiency	NM_001128148;NM_001313966;NM_001313965;NM_003234	TFRC			526.562	788.959	807.579	1191.89	211.426	290.225	779.626	738.786	745.579	1008.56	782.108	172.351	47.1686	998.844	910.45	507.283	701.305	902.805	451.61	731.924	1041.44	743.387	448.4	900.115	299.786	462.765	614.212	414.538	974.377	464.857	241.214	566.116	557.37	592.495	706.515	362.8	347.937	340.017	431.412	593.781
MDP1	ENSG00000198824	ENST00000530222;ENST00000396833;ENST00000288087;ENST00000532557;ENST00000531553;ENST00000525696;ENST00000533536;ENST00000532742;ENST00000528849;ENST00000466422	FN6Pase;MGC5987	magnesium dependent phosphatase 1 [Source:HGNC Symbol;Acc:HGNC:28781]		NM_001199821;NM_138476;NM_001199822	MDP1			15.393	11.2894	12.4443	10.4812	0	19.2505	12.2834	12.2038	14.7519	11.9702	10.9121	21.59	24.6605	13.0401	11.8351	12.1516	17.3961	14.7033	13.791	11.3691	12.9739	12.8659	17.0426	9.28116	15.1002	14.4222	12.6486	14.0858	14.8356	15.416	14.5003	13.9764	10.8477	18.9653	14.8574	14.0327	17.7507	13.2097	13.3709	11.906
CYP19A1	ENSG00000132357	ENST00000396402;ENST00000396404;ENST00000559878;ENST00000490076;ENST00000559653;ENST00000557934;ENST00000439712;ENST00000558066;ENST00000561075;ENST00000558328;ENST00000478421;ENST00000453807;ENST00000405913;ENST00000557858;ENST00000559980;ENST00000405011;ENST00000559646;ENST00000561066;ENST00000492852;ENST00000613097	ARO;ARO1;aromatase;CPV1;CYAR;CYP19;P-450AROM	cytochrome P450 family 19 subfamily A member 1 [Source:HGNC Symbol;Acc:HGNC:2594]	AROMATASE DEFICIENCY;AROMATASE EXCESS SYNDROME	NM_000103;NM_001347249;NM_001347250;NM_001347251;NM_001347252;NM_001347253;NM_001347254;NM_001347255;NM_031226;NM_001347248;NM_001347256	CYP19A1			2.52493	0.857577	1.00462	1.20824	0	0	0.772713	0.0717841	5.7657	0.359888	1.36115	1.04447	2.20085	1.28423	0.215626	1.59383	1.16565	0.19553	24.0566	6.32506	1.41245	3.04457	1.08597	1.3205	0	4.36914	1.75404	0.269377	2.94059	1.69657	0.467775	0.341442	8.06068	0.612407	12.0302	0.486854	2.45988	2.43894	3.00654	3.34963
ATF3	ENSG00000158869	ENST00000366981;ENST00000465155;ENST00000341491;ENST00000366985;ENST00000492118;ENST00000336937;ENST00000464547;ENST00000366983;ENST00000613104;ENST00000366987;ENST00000613954		activating transcription factor 3 [Source:HGNC Symbol;Acc:HGNC:785]		NM_001674;NM_001206486;NM_001040619;NM_001030287;NM_001206484;NM_001206488	ATF3			344.016	751.001	571.757	1305.01	188.43	144.506	539.034	746.565	481.59	618.567	536.536	89.2425	53.4159	535.188	566.403	465.472	506.058	496.264	602.237	646.886	845.984	373.776	362.162	577.89	149.164	623.451	588.079	267.862	621.772	422.31	469.598	690.204	584.896	290.565	816.884	250.186	240.059	470.79	421.8	548.723
GREM1	ENSG00000138785	ENST00000560677;ENST00000560830;ENST00000651154;ENST00000652365	CKTSF1B1;CRAC1;DAND2;DRM;gremlin;HMPS	gremlin 1, DAN family BMP antagonist [Source:HGNC Symbol;Acc:HGNC:2001]	Hereditary mixed polyposis syndrome	NM_001191323;NM_013372;NM_001191322;NM_001368719	GREM1			24.571	2.95582	3.73256	2.20544	0	4.45157	2.92025	6.9568	6.2175	2.99483	1.55678	1.58903	1.19456	1.85668	2.52225	2.2956	2.29637	1.82868	7.66698	3.61654	2.3075	3.97793	0.645629	7.81124	0.244518	13.197	6.88549	2.35077	4.84533	0.91336	2.87081	0.903074	5.60097	3.01258	11.4566	0.987771	7.1422	6.7159	1.48967	7.32484
BX284668.3	ENSG00000196214	ENST00000453917		cyclin-dependent kinase 5 (CDK5) pseudogene						6.88268	12.2343	9.78862	6.09671	0	12.4493	8.93989	11.3263	6.43217	6.75645	7.90021	19.8272	12.6063	8.9766	18.9115	11.9709	24.4859	11.3068	7.71183	11.6537	7.26494	4.15848	5.89333	9.47358	17.2127	5.45884	12.5542	10.526	5.05118	9.38171	10.7521	13.4435	4.37567	12.1424	7.95489	9.32518	20.2613	20.8451	10.5571	14.5656
ABCF2-H2BE1	ENSG00000169905	ENST00000222388		ABCF2-H2BE1 readthrough [Source:HGNC Symbol;Acc:HGNC:54751]		NM_005692	ABCF2-H2BE1	NR_160983		21.4175	22.623	21.5626	10.9947	14.9332	15.8148	19.5253	21.3477	18.3255	19.6399	16.4783	11.5002	0	17.6661	18.3475	16.4495	17.508	14.5474	14.4213	18.7927	24.4642	22.1925	13.8737	19.799	15.1399	18.4698	17.3075	14.8808	15.3126	18.6447	14.8678	18.9681	18.5805	10.7035	22.463	18.573	12.0224	20.1616	22.1095	21.3383
AC006001.4	ENSG00000074621	ENST00000622243		translocase of outer mitochondrial membrane 20 homolog (yeast) (TOMM20) pseudogene						0.263941	6.73919	2.24169	2.51648	24.4556	0	0	7.6872	0.256422	2.8998	1.87822	3.10117	5.46839	9.6135	6.54451	2.42668	11.6288	2.5623	10.4556	2.10479	2.88623	3.69335	7.58905	3.01997	2.96042	2.59993	0	5.7017	4.94236	4.69712	4.02833	5.51978	1.96338	6.96283	0	3.52845	7.31502	1.40982	0	5.17762
LILRA2	ENSG00000275400	ENST00000495786;ENST00000439534;ENST00000251377;ENST00000251376;ENST00000391737;ENST00000472992;ENST00000391738;ENST00000629481	CD85h;ILT1;LIR-7;LIR7	leukocyte immunoglobulin like receptor A2 [Source:HGNC Symbol;Acc:HGNC:6603]		NM_006866;NM_001290271;NM_001290270;NM_001130917	LILRA2			0.94044	2.95371	1.94605	0	10.7924	0.873688	2.58482	1.87253	0.153098	3.09175	2.01966	0.244965	3.26127	1.88619	2.59415	1.51563	3.36182	3.57577	2.70453	1.83332	1.99352	1.33701	0.621342	0.490536	0.888056	1.48682	0.611616	1.12098	0.244031	2.22232	3.00078	2.35247	0.157849	3.02176	24.4492	13.8656	3.36866	0.967388	2.05865	1.42817
RPP21	ENSG00000170471	ENST00000433076;ENST00000466327;ENST00000498414;ENST00000489124;ENST00000491477;ENST00000473266;ENST00000442966;ENST00000428040;ENST00000436442	C6orf135;Em:AB014085.3;FLJ22638	ribonuclease P/MRP subunit p21 [Source:HGNC Symbol;Acc:HGNC:21300]		NM_001199120;NM_024839;NM_001199121	RPP21			9.13323	11.4869	1.65687	24.431	3.93855	1.736	3.40852	9.98045	5.18534	6.48075	10.2375	9.21366	0.355299	0	0.0740773	8.79984	16.9879	9.88754	12.242	1.89267	8.99556	13.9401	15.4909	0.974494	6.27873	12.9386	4.17442	7.67781	9.20922	15.6126	0.300363	11.6833	9.89922	15.8651	10.6094	8.55404	6.64781	5.25672	2.03344	0.156588
MCTS2P	ENSG00000048405	ENST00000394552	MCTS2;psiMCT-1	MCTS family member 2, pseudogene [Source:HGNC Symbol;Acc:HGNC:49760]			MCTS2P			3.03054	2.66754	0.402488	0.862062	24.3619	0.934523	2.36087	3.73747	0	3.01325	1.66262	0.354476	0.641431	0.867227	0.786972	2.1084	0.698114	0.790218	1.50322	1.45017	2.7692	2.23081	1.33234	2.53871	1.5412	2.13598	2.77218	2.02004	0.548311	1.58351	1.83598	3.99712	1.18379	0.74757	1.51708	0.928332	2.02662	2.53172	1.9297	2.70708
AC105052.3	ENSG00000067221	ENST00000476151		novel protein, POLR2J2-UPK3BL readthrough						3.88333	4.82009	24.3012	12.8058	0	2.76078	8.80444	6.01194	6.17752	13.0056	7.22232	6.38725	0	14.1145	14.8675	5.65e-07	0	7.11257	0	2.82182	2.525	8.62434	4.26486	6.77264	8.36436	4.35049	3.69545	5.33998	6.73021	10.437	3.473	11.108	8.27112	10.784	18.4717	4.29778	3.47578	5.03459	9.5134	2.21147
SERTAD1	ENSG00000189171	ENST00000357949	SEI1;TRIP-Br1	SERTA domain containing 1 [Source:HGNC Symbol;Acc:HGNC:17932]		NM_013376	SERTAD1			7.80034	8.55869	8.03061	24.2832	0	7.77637	4.83912	6.88474	7.96333	8.29486	9.69416	9.32074	15.479	5.68269	5.4307	9.77027	5.56743	6.23242	11.2645	8.32955	6.90507	6.57466	9.83186	6.17292	7.65887	9.50274	11.5543	7.10343	6.0621	8.12744	5.80252	7.23742	7.48423	14.0867	7.06362	6.62608	9.8238	7.03641	9.49911	6.45327
UPK3BL1	ENSG00000074603	ENST00000340457	UPK3BL;UPLP	uroplakin 3B like 1 [Source:HGNC Symbol;Acc:HGNC:37278]		NM_001114403	UPK3BL1			2.10271	7.36434	10.7984	0.719451	16.3157	4.87839	1.84e-07	0.0230535	7.10352	0.995253	4.92986	3.93741	24.2606	3.62071	2.56954	5.19468	6.16693	3.72541	2.00077	0.791565	3.71985	2.63629	5.80325	1.45766	7.83055	0.611404	7.72966	6.31943	8.60431	0.836677	6.87724	2.03547	6.77726	7.49069	2.26027	4.17926	9.05359	1.50747	0.553261	3.03e-09
TIGAR	ENSG00000233024	ENST00000635110;ENST00000179259;ENST00000539671;ENST00000537251	C12orf5	TP53 induced glycolysis regulatory phosphatase [Source:HGNC Symbol;Acc:HGNC:1185]		NM_020375	TIGAR			56.959	71.0652	60.8918	22.4262	9.07757	34.5504	74.3387	83.0225	65.87	72.6872	73.1738	19.2856	2.48791	61.7863	57.998	31.9075	75.0797	58.5374	63.0556	57.6582	80.3471	55.788	34.4911	69.1333	36.6275	49.9685	48.5044	52.544	47.0145	51.3038	59.2678	63.5362	71.6648	38.6872	84.2255	38.576	23.8288	50.2784	45.3671	73.8958
PIK3R2	ENSG00000101191	ENST00000222254;ENST00000617642;ENST00000617130;ENST00000426902;ENST00000474310;ENST00000600533;ENST00000675271;ENST00000672815;ENST00000674682;ENST00000464016;ENST00000459743	p85;P85B	phosphoinositide-3-kinase regulatory subunit 2 [Source:HGNC Symbol;Acc:HGNC:8980]	Megalencephaly-polymicrogyria-postaxial polydactyly-hydrocephalus syndrome;MEGALENCEPHALY-POLYMICROGYRIA-POLYDACTYLY-HYDROCEPHALUS SYNDROME 1	NM_005027	PIK3R2	NR_073517;NR_162071		4.2192	8.0482	14.6659	6.30722	29.4293	1.91919	5.36193	10.0346	9.63561	14.3143	4.73744	7.57253	4.10999	7.45599	8.92725	9.87183	9.90667	1.69759	9.33167	6.48371	8.79885	6.72263	2.35189	7.09242	7.30029	4.45907	3.41597	20.2641	8.27914	5.38808	6.46891	1.44157	9.01271	6.04123	2.75814	7.40298	5.0418	11.6309	9.83298	9.70853
C19orf71	ENSG00000125355	ENST00000329493	LOC100128569	chromosome 19 open reading frame 71 [Source:HGNC Symbol;Acc:HGNC:34496]		NM_001135580	C19orf71			3.53686	9.7948	5.27088	5.00276	0	2.10354	4.76887	8.02026	4.14623	11.79	9.7306	4.64787	5.72464	4.5407	5.10904	6.51109	5.30523	7.91741	15.8215	10.6767	16.4107	4.65701	4.90737	6.66599	2.59864	6.86794	13.4976	3.04637	10.4152	5.6796	3.19437	9.94654	9.21374	14.289	19.2902	4.87886	11.2513	8.1792	6.95538	7.93212
SH3BGR	ENSG00000163516	ENST00000380637;ENST00000380634;ENST00000458295;ENST00000440288;ENST00000380631;ENST00000333634;ENST00000452550;ENST00000423596;ENST00000447939	21-GARP	SH3 domain binding glutamate rich protein [Source:HGNC Symbol;Acc:HGNC:10822]		NM_001001713;NM_001317742;NM_001317741;NM_007341;NM_001317740	SH3BGR			5.73269	5.37471	3.02674	4.90821	46.8475	4.34328	5.34783	3.5868	2.91061	1.86531	3.44428	5.33854	11.3778	4.56719	9.37058	3.58801	10.094	3.3878	9.00976	4.34312	3.24884	5.20252	9.27033	5.42084	2.3037	12.491	7.62169	3.31198	0.948613	9.16173	2.01233	7.02215	2.46665	3.19809	11.4124	6.17308	4.36607	3.92017	5.19016	7.3396
TBC1D3L	ENSG00000170265	ENST00000617678;ENST00000612727		TBC1 domain family member 3L [Source:HGNC Symbol;Acc:HGNC:51246]		NM_001291459;NM_001369501;NM_001369500;NM_001369499;NM_001369503	TBC1D3L			3.06597	4.00186	8.87747	24.0331	16.3341	10.5138	7.14163	6.16519	1.29248	3.95537	0.307633	13.7786	8.40887	8.00446	10.1733	12.9854	6.33425	4.37444	6.67329	0	4.15108	7.59303	8.71298	9.15605	13.8993	12.0175	2.85243	8.3548	9.82133	2.79101	9.80693	1.81449	5.68397	2.52511	4.1245	8.15934	9.72624	8.39624	9.70504	8.56945
JUP	ENSG00000104497	ENST00000393930;ENST00000310706;ENST00000393931;ENST00000585793;ENST00000449889;ENST00000437187;ENST00000420370;ENST00000424457;ENST00000591690;ENST00000437369;ENST00000589036;ENST00000465293	CTNNG;DP3;DPIII;PDGB;PKGB	junction plakoglobin [Source:HGNC Symbol;Acc:HGNC:6207]	Familial isolated arrhythmogenic ventricular dysplasia biventricular form;Familial isolated arrhythmogenic ventricular dysplasia left dominant form;Familial isolated arrhythmogenic ventricular dysplasia right dominant form;Lethal acantholytic epidermolysis bullosa;NAXOS DISEASE;ARRHYTHMOGENIC RIGHT VENTRICULAR DYSPLASIA FAMILIAL 12	NM_001352774;NM_021991;NM_001352776;NM_001352775;NM_001352777;NM_002230;NM_001352773	JUP			3.74489	2.89233	1.39496	3.04231	2.53756	0.449659	3.94491	1.44719	2.51375	5.11401	2.17923	1.42659	1.31755	6.38972	1.73908	2.09986	6.00924	1.60196	3.29133	4.98995	1.31634	2.88518	1.71206	1.43296	1.11647	30.8765	21.3935	4.76643	2.63832	2.36486	4.15779	3.62482	4.6499	1.26118	2.5401	3.39628	1.73311	2.18075	2.57607	6.817
HLA-DPA1	ENSG00000147155	ENST00000419277;ENST00000479107;ENST00000437811;ENST00000453337;ENST00000476642;ENST00000463066;ENST00000417724	HLA-DP1A	major histocompatibility complex, class II, DP alpha 1 [Source:HGNC Symbol;Acc:HGNC:4938]	Granulomatosis with polyangiitis	NM_001242525;NM_001242524;NM_033554	HLA-DPA1			44.5986	22.8609	11.9082	13.3581	60.9054	52.793	30.5788	28.8883	18.7198	25.8088	21.9527	88.5441	2.69497	43.1074	20.7629	8.62628	71.5701	33.2674	21.4305	39.7388	21.0381	27.0328	26.459	17.8617	56.138	22.1096	19.7698	35.6848	20.243	15.1351	41.9874	44.8365	39.1319	34.9231	13.4319	50.8868	24.5159	16.686	43.2754	41.1639
F3	ENSG00000111802	ENST00000334047;ENST00000370207;ENST00000478217;ENST00000480356	CD142;TF	coagulation factor III, tissue factor [Source:HGNC Symbol;Acc:HGNC:3541]		NM_001993;NM_001178096	F3			37.6619	27.0202	17.5853	4.54496	41.7634	4.19921	19.0254	19.0231	16.0768	20.576	15.8141	1.65629	3.28228	9.53168	5.72753	9.28076	18.0898	10.7583	36.867	26.2065	32.3691	6.8362	10.8824	9.80184	1.5932	58.3385	11.4707	8.65584	17.6149	16.9135	17.9469	21.0708	21.5727	12.3948	47.1702	3.44554	4.35476	7.36893	9.32284	13.2288
MCEMP1	ENSG00000215305	ENST00000333598;ENST00000597445;ENST00000598851	C19orf59;MGC132456	mast cell expressed membrane protein 1 [Source:HGNC Symbol;Acc:HGNC:27291]		NM_174918	MCEMP1			1.31286	1.76071	11.6378	2.2891	0	0.690328	3.14899	9.01008	2.69401	20.5981	19.4729	0.735934	0.198435	23.8933	20.8107	4.00992	6.5601	14.9994	0.339147	4.65798	9.00414	1.70958	1.40337	4.08317	2.98027	0.395701	2.47791	2.12875	8.20462	6.84902	6.74225	6.4834	1.52369	6.14967	8.9826	4.64985	5.35115	2.02626	3.36036	1.20768
RNF5	ENSG00000114098	ENST00000375094;ENST00000487940	G16;NG2;RING5;RMA1	ring finger protein 5 [Source:HGNC Symbol;Acc:HGNC:10068]		NM_006913	RNF5			22.2101	10.1484	23.1841	11.1167	37.415	23.0028	16.3117	0.567713	21.7643	0.695151	8.5948	27.8582	28.7473	11.3221	8.45245	28.5101	15.537	23.1673	24.0906	22.0579	6.53527	19.6281	23.6308	8.81167	18.473	12.9322	12.0097	22.5045	16.4703	21.888	20.5788	0.793301	20.3601	3.95033	13.723	23.5436	15.5718	11.1032	21.4545	23.1531
DTWD1	ENSG00000158161	ENST00000557968;ENST00000559223;ENST00000403028;ENST00000558653;ENST00000561188;ENST00000557988;ENST00000560735;ENST00000559164;ENST00000560632;ENST00000559405;ENST00000251250	MDS009;MGC111207	DTW domain containing 1 [Source:HGNC Symbol;Acc:HGNC:30926]		NM_001144955;NM_020234	DTWD1			17.0877	18.1864	15.6521	23.4031	0.281819	24.2457	16.5784	18.4895	17.8051	15.3844	16.6319	16.7317	9.22667	22.0633	18.9225	19.8898	21.4476	18.2939	12.3229	13.0901	15.8521	19.7418	15.3914	15.8105	30.5684	20.2099	16.1673	18.9304	22.7239	18.0881	16.451	11.8185	16.8924	9.23496	16.6902	25.7954	18.9777	23.6364	22.2855	21.9466
TESK2	ENSG00000099899	ENST00000372084;ENST00000372086;ENST00000486676;ENST00000493974		testis associated actin remodelling kinase 2 [Source:HGNC Symbol;Acc:HGNC:11732]		NM_001320800;NM_007170	TESK2			4.36654	8.27474	10.3221	67.3775	4.05091	9.70794	6.63125	9.43666	5.03557	7.90815	9.34342	4.37298	1.83339	7.64308	10.0801	7.28109	8.80753	11.148	5.19924	6.81693	4.70361	4.51981	4.14296	6.92705	10.1149	15.2804	10.7608	6.77544	9.285	5.08946	6.85959	8.40044	8.75297	3.76287	7.63104	8.15143	6.52293	6.36267	6.78295	7.85023
APBB2	ENSG00000223361	ENST00000295974;ENST00000513140;ENST00000513611;ENST00000508593;ENST00000502841;ENST00000506352;ENST00000504305;ENST00000502687;ENST00000510925;ENST00000512510;ENST00000510670;ENST00000514920;ENST00000507831;ENST00000513516;ENST00000513493;ENST00000514094;ENST00000509475;ENST00000504484;ENST00000511120;ENST00000509446;ENST00000508707;ENST00000503264;ENST00000508676;ENST00000503503;ENST00000506999…	FE65L;FE65L1;MGC35575	amyloid beta precursor protein binding family B member 2 [Source:HGNC Symbol;Acc:HGNC:582]		NM_001166050;NM_173075;NM_004307;NM_001330658;NM_001330656;NM_001166053;NM_001166051;NM_001166054;NM_001166052	APBB2			18.8796	20.4565	4.17112	18.1398	0	6.45377	17.0622	14.2234	5.74919	6.94333	7.28955	2.98591	0.921037	6.51793	8.76087	6.07002	7.20669	3.69499	15.5667	11.7115	14.4712	8.24971	14.1331	8.92418	1.05416	11.3652	11.6524	6.52229	23.749	9.22752	9.99361	14.2073	10.2174	4.2169	18.8959	4.13496	5.07445	2.61476	12.0925	13.3045
ACOT1	ENSG00000133460	ENST00000311148;ENST00000557556	ACH2;CTE-1;LACH2	acyl-CoA thioesterase 1 [Source:HGNC Symbol;Acc:HGNC:33128]		NM_001037161	ACOT1			8.45623	12.3781	10.3491	8.52189	0	5.37741	20.3749	14.2312	19.0409	23.7293	9.88955	1.35472	2.27115	18.8752	23.2494	13.3175	9.21442	11.4942	7.09279	8.03361	22.0233	23.3506	8.80001	8.95689	6.12765	7.65526	7.8451	9.6717	12.481	7.83762	12.0802	8.24259	19.2776	8.57343	8.64284	5.74921	5.98717	5.16807	15.4019	7.654
FOSL2	ENSG00000013374	ENST00000460736;ENST00000379619;ENST00000264716;ENST00000436647	FLJ23306;FRA2	FOS like 2, AP-1 transcription factor subunit [Source:HGNC Symbol;Acc:HGNC:3798]		NM_005253	FOSL2			36.1657	26.2173	34.0975	366.093	16.6108	45.2854	22.9023	39.7618	25.1284	15.9652	21.5437	42.1173	19.5939	37.8296	34.5788	43.3545	22.7904	16.8522	49.2038	44.7441	30.5678	21.7766	33.5551	22.9156	19.1826	70.8776	30.8977	23.3873	31.0917	18.998	19.6602	46.6251	25.514	28.8732	19.2189	33.0977	36.4311	20.9168	24.0212	26.7779
H2AC19	ENSG00000184110	ENST00000607355	H2A/r;HIST2H2AA4	H2A clustered histone 19 [Source:HGNC Symbol;Acc:HGNC:29668]		NM_001040874	H2AC19			34.4784	33.6415	64.9	170.889	20.9428	40.1709	33.9456	27.9129	30.9314	26.8994	36.98	29.9572	9.06548	16.3638	29.6638	50.293	19.9641	54.7067	43.1216	37.4506	18.9187	28.1565	15.3809	18.7726	32.5474	53.2724	39.1839	27.5376	32.0766	28.231	33.9272	42.8922	36.1705	33.5389	30.9729	25.1415	35.1992	39.5039	32.6414	26.737
STBD1	ENSG00000144228	ENST00000237642	FLJ41801;GENX-3414	starch binding domain 1 [Source:HGNC Symbol;Acc:HGNC:24854]		NM_003943	STBD1			10.1884	17.9643	8.52899	19.0336	0	5.43616	9.68706	9.77634	7.83624	10.0692	12.0922	4.25666	3.05337	7.49396	9.74648	11.6854	9.48218	9.36482	5.67467	6.9886	6.9839	8.74869	4.92895	10.1782	4.8311	23.6451	18.5576	6.40773	16.7243	10.6856	8.93833	7.25496	10.7937	6.51325	9.95285	5.55513	7.3773	13.1164	7.79222	11.088
CLEC5A	ENSG00000186591	ENST00000546910;ENST00000418498;ENST00000551012;ENST00000439991;ENST00000438351;ENST00000470595;ENST00000481301	CLECSF5;MDL-1	C-type lectin domain containing 5A [Source:HGNC Symbol;Acc:HGNC:2054]		NM_013252;NM_001301167	CLEC5A			77.3911	61.0671	72.6875	75.9642	66.7725	162.011	29.9158	35.7453	60.1294	45.8181	56.3792	103.743	49.1567	21.4536	22.8769	228.759	13.4873	68.2501	16.1143	54.7027	26.705	35.0014	41.5848	19.8512	110.822	83.8946	77.5803	52.7951	37.9373	53.3482	36.0292	23.6903	36.424	31.6923	20.5269	104.435	81.9489	74.5597	113.116	20.6459
FCGR2A	ENSG00000172216	ENST00000367972;ENST00000467654;ENST00000473080;ENST00000536731;ENST00000483665;ENST00000271450;ENST00000497474;ENST00000482233;ENST00000467525;ENST00000471026;ENST00000461298;ENST00000459885;ENST00000486608;ENST00000491841	CD32;CD32A;CDw32;FCG2;FCGR2;FCGR2A1;IGFR2	Fc fragment of IgG receptor IIa [Source:HGNC Symbol;Acc:HGNC:3616]	Cystic Fibrosis;MALARIA SUSCEPTIBILITY TO MALARIA RESISTANCE TO INCLUDED;Systemic lupus erythematosus	NM_021642;NM_001375297;NM_001136219;NM_001375296	FCGR2A			313.891	98.7904	181.781	201.405	208.892	729.026	157.452	127.315	220.474	135.58	130.378	434.587	50.8114	131.322	150.839	355.056	175.194	161.303	45.8768	156.822	77.0139	259.412	199.515	146.51	423.265	270.779	95.1735	454.219	193.763	180.661	202.666	115.507	155.198	85.3874	75.3227	529.255	154.678	255.341	183.151	220.045
EIF4EP2	ENSG00000161618	ENST00000422816		eukaryotic translation initiation factor 4E pseudogene 2 [Source:HGNC Symbol;Acc:HGNC:32428]			EIF4EP2			12.5382	5.63865	8.18642	0	0	4.71547	5.08325	11.2211	13.2968	10.6036	6.4901	0.000925062	10.9305	18.8247	17.674	3.03771	13.4615	11.7194	12.8479	4.93052	9.21013	3.79845	2.42e-06	11.8266	9.27202	7.69719	2.54463	0	14.9666	8.72192	14.0446	4.68269	2.99829	5.25795	6.13865	0	1.48e-05	0	23.4318	8.49127
SMIM27	ENSG00000100151	ENST00000453396;ENST00000450093;ENST00000451672;ENST00000644531;ENST00000425533;ENST00000635960	C9orf133;TOPORS-AS1	small integral membrane protein 27 [Source:HGNC Symbol;Acc:HGNC:31420]		NM_001349118;NM_001349119	SMIM27	NR_146061		11.4063	12.9361	17.831	6.40936	0	7.04993	14.3796	12.9065	12.517	13.3964	12.0321	14.586	6.11913	14.4504	14.57	7.44792	12.2125	23.299	10.4923	10.3296	8.35431	13.7722	10.7757	12.0404	16.5652	8.43571	12.3264	15.0401	13.6413	17.1045	11.3461	21.0398	11.1928	13.5371	12.7106	13.0999	17.8661	6.78727	12.523	17.3114
NR1D1	ENSG00000077232	ENST00000246672	ear-1;hRev;Rev-ErbAalpha;REVERBA;REVERBalpha;THRA1;THRAL	nuclear receptor subfamily 1 group D member 1 [Source:HGNC Symbol;Acc:HGNC:7962]		NM_021724	NR1D1			4.4142	2.04655	2.3053	54.1741	9.39985	8.23652	3.37267	4.16424	1.73171	3.02502	3.01652	8.08366	3.05809	1.94788	2.48319	3.4409	2.55117	1.89811	4.08475	2.30351	3.02562	4.10675	2.46288	3.11	7.82652	3.0808	2.40878	5.56113	3.34661	5.12745	3.43237	4.71482	1.33354	2.80714	1.34197	7.1657	5.63621	3.5584	3.9816	2.87075
ACOD1	ENSG00000089157	ENST00000377462;ENST00000449753	CAD;IRG1	aconitate decarboxylase 1 [Source:HGNC Symbol;Acc:HGNC:33904]		NM_001258406	ACOD1			0.16934	0.45789	0.318879	0.574155	26.0948	0.336497	0.18524	0.745336	0.309658	1.07675	0.467435	0.754074	2.18448	0.726132	0.840284	0.521284	0.614339	0.408085	1.06305	0.669187	0.769443	0.515776	0.835081	0.357366	1.03485	0.679569	0.606669	0.598536	1.16035	0.684742	1.06135	0.44367	0.380986	1.13624	0.588939	0.433856	0.885155	0.87833	1.38751	0.997546
KLK4	ENSG00000113812	ENST00000324041;ENST00000597441;ENST00000598305;ENST00000593885;ENST00000599865;ENST00000602148;ENST00000596876;ENST00000431178	EMSP;EMSP1;KLK-L1;PRSS17;PSTS	kallikrein related peptidase 4 [Source:HGNC Symbol;Acc:HGNC:6365]	Hypomaturation amelogenesis imperfecta;AMELOGENESIS IMPERFECTA HYPOMATURATION TYPE IIA1	NM_001302961;NM_004917	KLK4	NR_126566		1.48228	2.32464	23.1024	1.06279	0	0.0642496	7.09021	16.4859	3.09593	22.1778	12.898	1.85812	0	6.83375	12.4234	1.89183	5.65591	5.42563	12.1582	3.72178	18.5979	6.71058	8.18657	4.36756	0.795808	0.465577	6.82828	0.856628	7.72171	2.88708	5.20302	20.0283	4.71988	4.71274	16.7717	7.41197	2.83332	3.94783	4.92495	1.76319
WWTR1	ENSG00000137364	ENST00000465804;ENST00000360632;ENST00000467467;ENST00000471586;ENST00000494754;ENST00000472417;ENST00000485244;ENST00000479238;ENST00000485352;ENST00000475579;ENST00000460517;ENST00000474080	DKFZp586I1419;TAZ	WW domain containing transcription regulator 1 [Source:HGNC Symbol;Acc:HGNC:24042]	Epithelioid hemangioendothelioma	NM_001348362;NM_001168278;NM_001168280;NM_015472	WWTR1			7.45131	12.6825	21.9157	39.0776	0.787645	4.74197	22.5071	27.7957	14.1319	21.1922	15.9588	2.04291	6.52145	16.1009	22.6875	10.1972	17.1499	13.2103	9.10187	11.2565	22.9568	14.9311	14.2557	17.6604	2.10076	14.9817	16.7267	7.53862	28.2545	7.35422	18.2156	24.9547	16.8269	15.1403	13.7761	5.86035	13.1006	11.1674	9.56709	15.4665
SERF1B	ENSG00000152240	ENST00000380751;ENST00000380750;ENST00000503931;ENST00000506542;ENST00000515588;ENST00000507177;ENST00000514285;ENST00000513144	FAM2B;H4F5C	small EDRK-rich factor 1B [Source:HGNC Symbol;Acc:HGNC:10756]		NM_001178087;NM_022978	SERF1B			1.92469	8.58864	18.0399	1.18961	7.58986	11.2068	10.7303	22.9562	7.28978	6.1665	11.2969	1.24565	0	0.540714	11.4706	2.27884	4.25882	5.07199	20.9813	2.03178	3.03211	3.92013	3.07315	0.639825	1.93253	1.17981	23.0906	3.26479	4.88221	20.5501	11.2416	1.02435	5.78802	1.31303	0.846245	2.63886	1.42669	0.237067	8.91337	3.23639
BCS1L	ENSG00000173402	ENST00000428880;ENST00000430322;ENST00000456050;ENST00000443791;ENST00000490188;ENST00000359273;ENST00000392111;ENST00000392109;ENST00000392110;ENST00000423377;ENST00000412366;ENST00000439945;ENST00000431802;ENST00000643945;ENST00000493376;ENST00000471576;ENST00000477422;ENST00000460579;ENST00000465706;ENST00000426649;ENST00000436603	BCS;BJS;h-BCS;Hs.6719	BCS1 homolog, ubiquinol-cytochrome c reductase complex chaperone [Source:HGNC Symbol;Acc:HGNC:1020]	Bjornstad syndrome;GRACILE SYNDROME;Isolated complex III deficiency;Renal tubulopathy-encephalopathy-liver failure syndrome;Leigh syndrome;MITOCHONDRIAL COMPLEX III DEFICIENCY NUCLEAR TYPE 1	NM_001371443;NM_001079866;NM_001371447;NM_001318836;NM_001371444;NM_004328;NM_001371449;NM_001257343;NM_001257342;NM_001257344;NM_001371448;NM_001320717;NM_001374085;NM_001371446;NM_001371451;NM_001371450;NM_001374086;NM_001371454;NM_001371453;NM_001371456;NM_001371455;NM_001371452	BCS1L	NR_163955		22.4877	12.7045	15.5675	7.28951	0	15.5012	13.1233	13.8914	12.2488	13.8602	10.7134	13.1627	5.06125	9.00955	8.90127	11.6783	18.2024	14.0873	15.5288	15.4233	13.1687	13.1107	9.95069	13.7324	18.8554	15.8172	15.8283	11.5953	16.8617	11.5313	13.4872	16.3294	11.3421	9.89765	15.9341	17.3426	11.0925	13.354	16.6533	11.0586
FTH1P10	ENSG00000145388	ENST00000401830;ENST00000430907	FTHL10	ferritin heavy chain 1 pseudogene 10 [Source:HGNC Symbol;Acc:HGNC:3980]			FTH1P10			7.54773	11.5336	15.7556	14.4711	0	6.86633	13.1462	13.4524	9.61903	11.8255	13.3737	5.02069	2.92881	14.4109	23.0354	17.2417	10.7991	14.8491	6.53293	12.7738	13.3738	17.2464	14.3254	15.0203	16.2946	17.4844	10.1857	18.8203	9.59871	12.0594	18.6257	6.63801	8.56644	10.6661	8.18316	7.41951	7.73704	11.6513	18.9332	8.29999
QPCT	ENSG00000171700	ENST00000650442;ENST00000404976;ENST00000338415;ENST00000470075;ENST00000480050;ENST00000469098;ENST00000444022	GCT;QC	glutaminyl-peptide cyclotransferase [Source:HGNC Symbol;Acc:HGNC:9753]		NM_012413	QPCT			7.89417	10.249	22.9414	4.07762	10.2737	4.73824	31.6391	21.5317	13.9341	43.1728	17.6756	2.76856	3.88939	21.8851	19.2249	7.89466	25.4756	17.6736	13.5917	22.6625	26.1485	13.6517	7.20982	8.27093	6.55445	2.5898	3.34958	14.0319	8.25478	13.6344	23.3179	30.9964	12.7823	18.2917	17.0906	6.68132	6.82655	7.3848	10.1729	17.9963
CCDC158	ENSG00000161800	ENST00000504667;ENST00000388914;ENST00000434846;ENST00000509851;ENST00000504868	FLJ25770	coiled-coil domain containing 158 [Source:HGNC Symbol;Acc:HGNC:26374]		NM_001042784	CCDC158			0.133973	0.10726	0.0138413	0.0616706	22.9346	0.0228788	0.0547611	0.0395115	0	0.0709331	0.155398	0.136961	0	0.189662	0.0892252	0.107411	0	0.0403562	0.129312	0.0514511	0.0662708	0.0496789	0.142007	0.101083	0.0788774	0.2949	0.0287149	0.254609	0.245974	0	0	0.0262756	0.0767455	0.261315	0.0976331	0.0965852	0.0576821	0.0447412	0.0726156	0.0926928
MAP3K8	ENSG00000168028	ENST00000542547;ENST00000415139;ENST00000263056;ENST00000375322;ENST00000413724;ENST00000375321;ENST00000430603	c-COT;COT;EST;ESTF;MEKK8;Tpl-2	mitogen-activated protein kinase kinase kinase 8 [Source:HGNC Symbol;Acc:HGNC:6860]	LUNG CANCER ALVEOLAR CELL CARCINOMA INCLUDED	NM_001244134;NM_005204;NM_001320961	MAP3K8			54.5162	32.6377	54.1861	79.5065	50.8706	184.995	45.6086	61.5602	52.1109	37.0259	37.3638	117.948	25.5844	57.0801	51.7079	121.988	51.7225	65.5447	52.9709	65.6097	30.1456	49.2096	56.9816	34.313	234.029	48.1615	28.0707	122.745	44.628	58.5426	52.229	59.136	41.7743	25.7434	27.4726	121.016	52.2826	54.658	57.8575	59.5741
SEMA4B	ENSG00000137265	ENST00000559322;ENST00000559300;ENST00000561085;ENST00000332496;ENST00000558895;ENST00000560263;ENST00000559792;ENST00000411539;ENST00000560089;ENST00000558051;ENST00000560003;ENST00000558848;ENST00000558065;ENST00000558975;ENST00000559074;ENST00000560993;ENST00000561252;ENST00000559983;ENST00000559247;ENST00000561321	KIAA1745;MGC131831;SEMAC;SemC	semaphorin 4B [Source:HGNC Symbol;Acc:HGNC:10730]		NM_020210;NM_001324030;NM_001324029;NM_001324031;NM_198925;NM_001324033;NM_001324034;NM_001324032	SEMA4B			13.9216	4.16428	6.3808	10.2904	43.2903	28.8517	2.86289	3.01906	4.39646	4.0601	2.67149	13.2316	10.2705	2.33366	2.83579	21.73	2.10638	4.18087	1.55166	1.70034	2.52852	5.14827	10.3734	3.04976	6.87725	16.9138	5.76838	7.97666	13.1875	5.00818	2.59907	1.1769	3.91162	3.34903	2.37663	13.807	9.04043	6.35282	10.4203	1.21309
CT75	ENSG00000132964	ENST00000587192;ENST00000555502;ENST00000590427;ENST00000589724;ENST00000424010;ENST00000429475;ENST00000446532;ENST00000439237		cancer/testis associated transcript 75 [Source:HGNC Symbol;Acc:HGNC:37174]			CT75	NR_136638;NR_136640;NR_136639;NR_136641		3.67707	2.48507	1.15282	3.18471	0	7.52447	2.26901	0.759569	3.14165	1.91391	1.9757	12.7295	3.5977	6.54375	0.815023	0.755576	6.22139	2.23732	1.17334	1.92267	2.19965	1.82277	1.10421	2.68087	22.8065	0.73002	4.03815	8.47134	1.92089	4.86908	5.18756	6.01864	2.22719	5.62134	0.210294	9.50361	4.52317	3.28392	3.46855	5.80396
DCSTAMP	ENSG00000137959	ENST00000519562;ENST00000517364;ENST00000518023;ENST00000297581;ENST00000517991;ENST00000518051;ENST00000520080;ENST00000622554	DC-STAMP;FIND;TM7SF4	dendrocyte expressed seven transmembrane protein [Source:HGNC Symbol;Acc:HGNC:18549]		NM_030788;NM_001257317	DCSTAMP			92.761	208.435	227.462	98.2631	127.945	18.6936	197.122	96.8745	209.738	205.375	256.922	16.4462	51.5202	189.747	246.95	100.176	233.079	217.645	281.564	206.609	248.898	169.423	168.556	250.578	30.2373	102.222	190.206	68.4785	246.749	142.442	168.409	202.387	301.649	147.143	397.349	42.8383	118.747	106.557	212.942	227.925
FCER2	ENSG00000011405	ENST00000360067;ENST00000597312;ENST00000597921;ENST00000346664;ENST00000598803;ENST00000597934;ENST00000593418	CD23;CD23A;CLEC4J;FCE2	Fc fragment of IgE receptor II [Source:HGNC Symbol;Acc:HGNC:3612]		NM_001207019;NM_002002;NM_001220500	FCER2			3.8281	2.08162	8.67942	0.777566	23.7739	2.67562	4.46024	5.80138	2.76303	5.20609	11.8118	1.81141	1.42011	13.2262	12.3186	15.9695	5.74924	5.5785	1.68044	2.55551	2.24337	6.60718	2.54536	7.46273	33.461	1.13978	1.78027	12.1281	5.56681	9.08726	28.1381	5.30934	3.38254	7.09507	5.39258	5.20459	2.00388	4.09637	17.6712	6.79615
AC092865.4	ENSG00000213145	ENST00000641832		RNA binding protein, fox-1 homolog (C. elegans) 1 (RBFOX1) pseudogene						3.58121	4.75838	12.191	5.36789	0	0	3.04459	0.970395	4.8302	8.76748	0	3.61927	9.64157	0	0	5.71298	0	2.19751	5.38585	8.21174	3.33528	0	3.68238	2.43153	3.40743	3.29203	0	22.7271	0.927914	0	0	8.6133	3.40901	7.25074	0.67027	0.80725	2.39862	2.29073	0	1.79829
MEIS2	ENSG00000110429	ENST00000561208;ENST00000338564;ENST00000397624;ENST00000560702;ENST00000314177;ENST00000559085;ENST00000560570;ENST00000557796;ENST00000397620;ENST00000424352;ENST00000559972;ENST00000561264;ENST00000561284;ENST00000559371;ENST00000557992;ENST00000558643;ENST00000559561;ENST00000559408;ENST00000607277;ENST00000561163;ENST00000606653;ENST00000561422;ENST00000560617;ENST00000558313;ENST00000560697…	HsT18361;MRG1	Meis homeobox 2 [Source:HGNC Symbol;Acc:HGNC:7001]	15q14 microdeletion syndrome;CLEFT PALATE CARDIAC DEFECTS AND MENTAL RETARDATION;MEIS2-related developmental disorder monoallelic	NM_170675;NM_001220482;NM_170676;NM_172315;NM_172316;NM_170677;NM_170674;NM_002399	MEIS2	NR_051953		1.70706	4.8954	2.14629	2.31983	0	3.69018	3.72755	2.45528	3.39899	9.45961	6.35864	1.2811	4.49211	2.45003	0.487065	4.58861	6.72367	8.40171	3.83552	2.0799	2.13855	5.77529	2.39815	1.88718	0.270427	1.16674	2.10264	1.95528	2.47974	0.808236	4.53421	1.95018	2.68971	10.8784	0.773917	1.62262	0.786477	2.95692	11.2203	5.27462
DDIT4	ENSG00000111011	ENST00000491934;ENST00000471240;ENST00000473155;ENST00000681898;ENST00000307365	Dig2;FLJ20500;REDD-1;REDD1;RTP801	DNA damage inducible transcript 4 [Source:HGNC Symbol;Acc:HGNC:24944]		NM_019058	DDIT4			86.1647	16.3878	13.4891	87.7464	34.5353	88.6009	4.6784	8.39831	11.1636	7.08567	11.1877	128.832	100.68	8.7031	10.4784	78.5197	7.82511	11.9691	7.49783	8.52129	6.23481	15.8671	54.3893	23.1863	23.386	128.943	25.5042	25.1057	39.7214	8.1751	7.37308	5.37365	11.3821	22.3286	9.95444	69.659	54.6193	37.1518	34.6146	7.04049
TAPBP	ENSG00000197860	ENST00000434618;ENST00000475304;ENST00000489157;ENST00000426633;ENST00000480730;ENST00000437116;ENST00000467025;ENST00000476333;ENST00000456592	TAPA	TAP binding protein [Source:HGNC Symbol;Acc:HGNC:11566]	Immunodeficiency by defective expression of MHC class I;BARE LYMPHOCYTE SYNDROME TYPE I	NM_003190;NM_172209;NM_172208	TAPBP			7.47804	12.6763	22.6629	0.172663	17.2933	11.7414	9.69409	2.71499	8.14106	7.17105	1.82807	12.9896	6.7911	6.75055	1.86202	9.69804	13.2601	16.8713	0	9.46897	8.01228	6.39764	12.4937	6.7466	4.10044	11.3739	8.64618	8.64337	7.95063	6.60629	19.1861	10.2823	2.65578	3.15836	1.38273	21.2756	3.61714	1.25976	10.23	1.08079
ABHD16A	ENSG00000085998	ENST00000468205;ENST00000475742;ENST00000395952;ENST00000492084;ENST00000495769;ENST00000440843;ENST00000490209;ENST00000474007;ENST00000471644;ENST00000477016;ENST00000498420;ENST00000496579;ENST00000492899;ENST00000477462;ENST00000482224;ENST00000468037	BAT5;D6S82E;NG26	abhydrolase domain containing 16A, phospholipase [Source:HGNC Symbol;Acc:HGNC:13921]		NM_021160;NM_001177515	ABHD16A	NR_033488;NR_033489		2.4131	1.53205	1.69295	0.849906	23.3093	2.65104	1.92064	2.42842	23.9944	3.04565	2.68002	36.204	10.3419	1.42407	3.25124	20.7349	19.0299	3.6378	26.903	23.5929	19.1933	19.0122	1.69175	3.15905	5.65864	16.5346	0.968441	2.11589	15.8718	27.7711	2.61422	4.18292	2.27342	21.1743	2.1262	11.5095	2.85634	3.11775	1.94417	22.663
UCK2	ENSG00000132535	ENST00000367879;ENST00000642653;ENST00000462329;ENST00000464197;ENST00000469256;ENST00000470820;ENST00000463772;ENST00000479872;ENST00000475333	UMPK	uridine-cytidine kinase 2 [Source:HGNC Symbol;Acc:HGNC:12562]		NM_012474;NM_001363568	UCK2			17.3338	21.7052	19.2022	8.32367	0	7.14209	21.1207	18.5815	16.5297	16.7717	13.1083	4.99531	9.47621	12.5711	10.1665	7.19332	12.9152	16.1967	17.6468	19.5175	20.308	15.1486	13.6418	15.3692	9.4417	11.8544	16.1976	13.3134	10.9568	17.6006	12.6526	16.888	17.8742	16.0721	20.9517	7.44103	13.8143	11.3337	12.6476	12.2687
AC092032.2	ENSG00000114166	ENST00000674911		ring finger protein 216 pseudogene 1						17.7575	12.824	10.9894	19.421	0	14.3683	13.6495	14.173	17.2319	14.519	11.0364	12.719	9.43177	16.3839	10.1417	16.2564	13.9766	10.4654	22.597	12.515	9.38639	10.8236	13.5747	11.4857	12.0785	16.7297	18.3102	16.2891	9.8898	14.171	7.6284	15.9503	8.46662	17.4065	16.0717	13.9011	17.2253	14.2986	15.1939	12.4179
FPR1	ENSG00000123213	ENST00000595042;ENST00000304748;ENST00000600815;ENST00000594900	FMLP;FPR	formyl peptide receptor 1 [Source:HGNC Symbol;Acc:HGNC:3826]	Susceptibility to localized juvenile periodontitis	NM_001193306;NM_002029	FPR1			12.5667	13.701	16.2538	6.22124	14.0851	46.9998	13.1908	20.8839	26.3337	4.79702	20.5124	60.2029	21.5786	49.9221	44.1936	25.3069	13.0792	13.9822	5.61814	7.13253	6.908	20.6532	43.2039	11.2595	26.1793	7.60653	13.1626	28.4389	8.32517	10.5588	28.0834	18.5679	16.9906	8.85083	15.0683	54.5066	20.9932	14.4361	28.1093	13.0377
TPM2	ENSG00000101150	ENST00000644325;ENST00000378292;ENST00000329305;ENST00000643485;ENST00000645482;ENST00000647435;ENST00000607559;ENST00000471212;ENST00000486018;ENST00000604975	AMCD1;DA1;NEM4	tropomyosin 2 [Source:HGNC Symbol;Acc:HGNC:12011]	Cap myopathy;Childhood-onset nemaline myopathy;Congenital fiber-type disproportion myopathy;Digitotalar dysmorphism;Sheldon-Hall syndrome;Typical nemaline myopathy;ARTHROGRYPOSIS DISTAL TYPE 1A;MYOPATHY CONGENITAL WITH FIBER-TYPE DISPROPORTION;NEMALINE MYOPATHY 4;ARTHROGRYPOSIS DISTAL TYPE 1	NM_213674;NM_001301226;NM_003289;NM_001301227	TPM2			76.5898	48.5675	26.0519	9.49826	23.6892	13.2423	46.3732	37.0935	70.0255	24.2644	46.9064	19.0938	76.0018	20.4676	19.4444	23.1344	29.5571	21.73	117.951	53.7494	61.407	42.8312	54.0715	43.6111	16.491	49.6814	41.1399	23.7199	20.4194	34.7832	28.0475	45.1448	85.699	54.5305	86.3706	10.7833	31.4413	35.667	33.5603	36.7862
SRR	ENSG00000167528	ENST00000572709;ENST00000575840;ENST00000576620;ENST00000576848;ENST00000344595;ENST00000574987;ENST00000570662;ENST00000574229	ILV1;ISO1	serine racemase [Source:HGNC Symbol;Acc:HGNC:14398]		NM_021947;NM_001304803	SRR			11.0057	13.6425	10.6881	13.1953	0	12.3893	14.6383	11.0588	18.1713	11.4305	7.57745	9.48531	2.78745	15.4526	12.7383	10.8129	15.5849	11.8495	18.0097	16.486	12.5031	20.3372	13.0052	9.28842	10.6667	13.4136	10.522	13.8679	13.974	12.5394	7.28898	10.8551	15.738	10.0128	12.5103	5.06824	10.8282	14.2275	12.3766	11.5163
RORA	ENSG00000107537	ENST00000335670;ENST00000309157;ENST00000261523;ENST00000449337;ENST00000559587;ENST00000551975;ENST00000560004;ENST00000559343;ENST00000558234;ENST00000557822;ENST00000559145;ENST00000561093;ENST00000560300;ENST00000558904	NR1F1;ROR1;ROR2;ROR3;RZRA	RAR related orphan receptor A [Source:HGNC Symbol;Acc:HGNC:10258]	INTELLECTUAL DEVELOPMENTAL DISORDER WITH OR WITHOUT EPILEPSY OR CEREBELLAR ATAXIA;Intellectual disability	NM_134261;NM_002943;NM_134260;NM_134262	RORA			2.321	2.21678	0.77129	22.3291	0	1.60607	2.86473	0.992779	0.963555	1.2705	0.306642	1.39128	0.0859268	0.454157	0.333811	2.25195	0.664068	0.809376	1.0785	0.844064	0.686018	0.941497	0.26444	0.684193	1.12855	1.73243	0.812601	1.29518	1.36335	0.23665	0.264712	1.7931	0.250385	1.03765	0.593377	0.994706	1.46882	0.495984	0.725444	0.671627
PCOLCE2	ENSG00000141551	ENST00000470310;ENST00000295992;ENST00000470795;ENST00000648195;ENST00000485766;ENST00000480473;ENST00000483986;ENST00000495732;ENST00000461818;ENST00000493733;ENST00000483454	PCPE2	procollagen C-endopeptidase enhancer 2 [Source:HGNC Symbol;Acc:HGNC:8739]		NM_013363	PCOLCE2			55.7954	23.4754	36.2578	53.737	72.7201	152.547	10.8306	19.0187	40.0468	6.23341	26.3254	97.8987	150.951	24.1353	14.0229	108.099	5.83418	33.3423	6.00726	10.4939	15.3201	27.5424	58.4402	25.6017	105.407	106.327	18.9933	53.4478	31.0636	32.7799	10.8716	14.1496	15.485	26.3213	15.5811	126.65	74.403	63.0751	53.3514	7.14691
ZFY	ENSG00000230124	ENST00000383052;ENST00000625061;ENST00000469869;ENST00000443793;ENST00000449237;ENST00000478783;ENST00000155093	ZNF911	zinc finger protein Y-linked [Source:HGNC Symbol;Acc:HGNC:12870]		NM_001369702;NM_001369707;NM_001369704;NM_001369709;NM_001145276;NM_001145275;NM_001369710;NM_001369708;NM_001369706;NM_001369703;NM_001369705;NM_003411	ZFY			0	0	0	22.3204	3.67341	0.125479	0.0177509	0.0304352	0	0.282969	0.306113	0	1.61001	8.6187	0	9.15145	6.61632	0.124375	3.74398	0	5.77232	0	0	0	5.89109	0	0.0978456	6.73763	0	0.0803135	0.267149	3.68726	0	4.19618	0	0	0	0	0.0156682	5.96417
ANKRD37	ENSG00000163162	ENST00000507479;ENST00000507753;ENST00000335174;ENST00000511393;ENST00000511311;ENST00000506424	Lrp2bp	ankyrin repeat domain 37 [Source:HGNC Symbol;Acc:HGNC:29593]		NM_181726	ANKRD37			42.3724	23.1927	18.7062	117.497	11.5619	53.0834	8.20208	5.05552	11.2286	12.03	15.8151	62.2758	79.2705	5.40982	14.8613	55.3064	10.0123	28.925	11.0784	8.3102	9.72218	17.9175	28.1856	16.2491	22.4227	80.7613	41.2859	26.8099	43.1432	16.4265	13.7501	7.8281	9.11105	22.2409	11.8726	42.0481	42.3051	24.8574	33.2941	10.523
GOLGA8B	ENSG00000111224	ENST00000342314;ENST00000569100;ENST00000484716;ENST00000568555;ENST00000562282;ENST00000564575;ENST00000566091;ENST00000567956;ENST00000566258;ENST00000569811;ENST00000438958		golgin A8 family member B [Source:HGNC Symbol;Acc:HGNC:31973]		NM_001023567	GOLGA8B	NR_027410		20.484	6.37895	8.09077	13.1834	0	3.62144	7.37506	11.5741	9.85301	9.13279	14.7242	9.28289	2.84395	4.25101	14.9509	9.88144	9.73398	12.0014	4.75374	8.01751	18.4524	2.65316	8.06786	7.22378	8.29345	9.59234	9.22637	8.71707	6.18813	5.69504	5.02665	13.1884	10.0417	7.50416	11.5442	9.95586	10.7023	11.965	8.2309	9.83321
KRT79	ENSG00000155755	ENST00000546453;ENST00000330553;ENST00000549255	K6L;KRT6L	keratin 79 [Source:HGNC Symbol;Acc:HGNC:28930]		NM_175834	KRT79			1.12744	3.60509	7.70134	1.10689	0	1.26179	10.6132	10.4136	2.04655	12.7626	8.65735	0.502682	3.39209	8.93456	14.4264	1.06098	3.5124	3.14123	4.83645	4.46197	14.5448	5.12076	10.4995	4.86855	0.382392	0.775143	7.7203	0.429911	4.58967	2.09703	7.71332	22.1976	3.88851	18.9379	5.48478	2.06577	9.90343	2.4505	2.17457	2.30939
CST7	ENSG00000161036	ENST00000480798		cystatin F [Source:HGNC Symbol;Acc:HGNC:2479]		NM_003650	CST7			6.47455	5.84345	2.70193	14.5392	0	2.28423	3.37442	8.86427	3.67974	5.9222	11.2456	6.43607	7.00463	8.85068	6.70679	9.08195	7.66619	9.12022	11.7502	2.46629	22.1499	5.19636	14.2905	6.25819	1.98284	10.4172	7.16431	1.55939	9.03228	11.877	6.98789	4.59483	3.70108	7.35231	6.02368	5.87457	6.91819	8.46342	11.8834	9.42586
LPCAT1	ENSG00000184708	ENST00000475622;ENST00000283415;ENST00000503252;ENST00000513757;ENST00000514484;ENST00000507282	AGPAT10;AGPAT9;AYTL2;FLJ12443	lysophosphatidylcholine acyltransferase 1 [Source:HGNC Symbol;Acc:HGNC:25718]		NM_024830	LPCAT1			8.66091	8.14214	7.09558	10.4685	0	15.6393	5.45794	11.4054	9.71836	7.81834	3.50771	12.2318	22.136	4.83777	5.52758	7.40368	7.42377	7.34478	4.8265	3.91762	4.5474	5.33927	5.5933	7.82166	10.0869	10.4096	6.03191	8.88383	4.84806	4.3213	5.16712	6.2759	5.00706	6.35405	4.38759	6.33959	8.58809	11.1686	9.3315	7.61872
CSRNP1	ENSG00000143155	ENST00000273153;ENST00000514182	AXUD1;DKFZp566F164;FAM130B;TAIP-3;URAX1	cysteine and serine rich nuclear protein 1 [Source:HGNC Symbol;Acc:HGNC:14300]		NM_033027;NM_001320559;NM_001320560	CSRNP1			4.28609	3.05241	3.73777	69.6107	4.77265	5.5488	3.07262	4.69268	3.0006	2.90394	3.86343	4.31585	2.15915	4.89047	3.1335	5.62199	3.40494	3.01315	3.79237	4.45826	4.63754	2.74938	4.13325	2.72349	3.0855	7.0091	2.76659	3.9403	3.94895	4.01359	3.12468	3.82482	3.17622	3.01002	3.98222	4.346	3.29297	3.28522	4.49395	4.14746
CENPK	ENSG00000104299	ENST00000514814;ENST00000396679;ENST00000508421;ENST00000510693;ENST00000506282;ENST00000511841;ENST00000509397;ENST00000505960;ENST00000515497;ENST00000515873;ENST00000510768;ENST00000513951;ENST00000502997;ENST00000510354;ENST00000504508;ENST00000508311;ENST00000242872	CENP-K;FKSG14;SOLT	centromere protein K [Source:HGNC Symbol;Acc:HGNC:29479]		NM_001349367;NM_001267038;NM_022145;NM_001349369;NM_001349368	CENPK			8.15342	5.77727	5.18239	3.57122	0	6.54178	9.43772	7.19253	8.25321	6.52015	3.9998	7.22275	2.63588	9.44044	7.00331	6.29776	5.57611	7.38375	5.58799	15.3596	5.78579	8.38306	9.03269	5.23092	2.59763	3.97096	4.51616	6.13656	8.71692	6.73987	4.40022	6.15934	7.77213	5.43835	4.93012	5.90944	7.91876	4.93909	4.20636	6.64862
AC006486.1	ENSG00000101577	ENST00000594664;ENST00000676949		novel protein						0.375614	5.92737	1.09011	5.7545	0	3.38452	8.62036	6.69868	2.98833	7.27454	7.7769	7.21439	0	9.41867	10.1189	12.5305	6.24426	6.67492	3.54308	6.06276	14.3382	6.36845	9.7383	3.17743	7.63262	1.09019	2.55759	0.00383605	0.968653	9.80727	2.96323	8.64018	2.44116	5.72259	2.26892	0	5.38986	14.523	11.0994	7.81015
MEI1	ENSG00000198301	ENST00000401548;ENST00000540833;ENST00000651135;ENST00000492484;ENST00000482055;ENST00000476614;ENST00000460702;ENST00000462246;ENST00000473736;ENST00000462450;ENST00000498456;ENST00000487535;ENST00000476893;ENST00000484966;ENST00000403492;ENST00000423900	MGC40042;SPATA38	meiotic double-stranded break formation protein 1 [Source:HGNC Symbol;Acc:HGNC:28613]	Complete hydatidiform mole;HYDATIDIFORM MOLE RECURRENT 3	NM_152513	MEI1			10.7186	15.2582	14.7172	4.77967	0	2.3154	3.51375	7.82081	14.9709	6.89664	8.66118	3.91662	10.5601	6.73606	8.40894	4.47071	12.998	2.87666	21.018	12.4279	17.5311	7.95452	7.77949	10.7248	1.33829	11.8413	14.3549	9.39992	12.6808	6.7863	5.02324	11.3853	13.2259	9.42423	11.29	10.7958	7.33562	4.20585	3.11762	10.177
CDK11A	ENSG00000136634	ENST00000404249;ENST00000356200;ENST00000463652;ENST00000356937;ENST00000378638;ENST00000509982;ENST00000357760;ENST00000358779;ENST00000378633;ENST00000460465;ENST00000478901;ENST00000468397;ENST00000491311;ENST00000495016;ENST00000468800;ENST00000464748;ENST00000489300;ENST00000492390;ENST00000474916;ENST00000479362;ENST00000498810;ENST00000487462;ENST00000401096	CDC2L2;CDC2L3;CDK11-p110;CDK11-p46;CDK11-p58;p58GTA;PITSLRE	cyclin dependent kinase 11A [Source:HGNC Symbol;Acc:HGNC:1730]		NM_024011;NM_001313982;NM_033529;NM_001313896	CDK11A	NR_132739;NR_132740		39.189	35.1325	35.8196	43.3324	71.0787	48.691	32.1212	39.1575	37.1492	39.699	47.9985	62.8253	35.3378	30.6076	29.831	37.7757	42.0773	36.509	44.4513	17.9638	21.807	31.4177	45.6735	40.7584	60.6914	43.572	47.7745	21.0096	41.2187	45.7733	38.6926	49.0269	24.9435	51.1451	37.3072	46.6647	96.998	68.1074	35.3786	35.1875
NOMO1	ENSG00000138111	ENST00000287667;ENST00000566720;ENST00000566883;ENST00000566917;ENST00000565655;ENST00000566823;ENST00000610363;ENST00000620755	PM5	NODAL modulator 1 [Source:HGNC Symbol;Acc:HGNC:30060]		NM_014287	NOMO1			9.1426	17.9152	3.6021	9.48823	0	2.23541	1.49144	1.36654	3.98661	3.10526	1.01873	8.85031	2.3225	2.71581	0.914331	1.34289	0.0689473	1.59707	1.15e-06	17.8714	11.8361	10.6645	1.89657	0.850464	13.6375	6.5631	18.3992	9.30348	2.51082	20.0348	0.829674	1.02659	6.37295	14.41	13.684	15.6706	1.47998	1.70543	1.92984	1.40279
FFAR2	ENSG00000051108	ENST00000601590;ENST00000599180;ENST00000246549	FFA2R;GPR43	free fatty acid receptor 2 [Source:HGNC Symbol;Acc:HGNC:4501]		NM_005306;NM_001370087	FFAR2			16.0631	3.08421	6.34458	2.2008	28.1426	9.59071	1.3904	4.04758	0.317436	3.25568	2.46891	4.70175	13.3321	1.73029	1.91918	5.50588	2.23751	5.07027	1.6303	4.88867	2.28686	4.43109	6.26575	0.38397	9.32727	6.12593	4.62569	6.2342	3.34013	6.3508	2.76927	3.30632	4.82503	0.549651	0.626322	2.19507	2.63163	2.69294	4.96013	2.10212
TYMS	ENSG00000259431	ENST00000323274;ENST00000579128;ENST00000323250;ENST00000323224;ENST00000584122;ENST00000581920	HsT422;TMS;TS;Tsase	thymidylate synthetase [Source:HGNC Symbol;Acc:HGNC:12441]		NM_001071;NM_001354868;NM_001354867	TYMS			17.3175	4.60053	9.96469	4.5162	7.14583	10.8004	24.4479	11.6619	15.8638	10.6639	2.57104	6.73577	3.52442	27.7349	11.1987	2.51319	7.61737	0.589483	8.71124	31.1206	4.37452	22.895	7.00834	6.02145	1.21317	5.88816	5.75122	8.56216	3.3911	3.36692	11.5851	12.6676	14.533	6.52878	3.00126	4.82722	1.83002	3.66071	2.58989	8.08289
ARL4D	ENSG00000101665	ENST00000320033	ARF4L	ADP ribosylation factor like GTPase 4D [Source:HGNC Symbol;Acc:HGNC:656]		NM_001661	ARL4D			4.75951	1.13894	0.938921	0.433409	0	0.4789	8.06906	4.62557	1.49787	6.66576	4.27912	0.800912	0	1.83599	1.18725	0.836308	0.953516	0.187962	15.0841	6.32177	1.31445	1.13511	0.860491	3.50764	0.0901633	1.84101	3.27739	0.517861	3.68422	0.831866	6.71483	6.62406	4.03563	9.66014	1.33953	0.199961	3.37497	1.71157	0.613044	3.18233
ITGB7	ENSG00000184990	ENST00000267082;ENST00000551319;ENST00000422257;ENST00000550743;ENST00000542497;ENST00000548706;ENST00000548269;ENST00000551887;ENST00000549196;ENST00000589179;ENST00000549462;ENST00000552972;ENST00000552935;ENST00000549086		integrin subunit beta 7 [Source:HGNC Symbol;Acc:HGNC:6162]		NM_000889	ITGB7	NR_104181		24.3147	9.53482	3.04046	8.84737	6.81547	17.2573	2.38453	2.1864	11.4328	1.94653	3.44989	35.5335	15.2915	1.80685	1.24802	3.72949	3.57026	5.25392	12.33	7.57305	2.61985	4.86883	7.50711	6.39221	3.78399	48.8864	17.8691	3.66049	4.10281	9.33806	2.877	1.83672	7.46038	4.29202	10.0277	12.7266	15.165	12.1559	9.14303	2.73909
SRPX2	ENSG00000037749	ENST00000640889;ENST00000640020;ENST00000373004;ENST00000481988;ENST00000638738;ENST00000638458;ENST00000638920;ENST00000638319;ENST00000677630;ENST00000679590;ENST00000640282	SRPUL	sushi repeat containing protein X-linked 2 [Source:HGNC Symbol;Acc:HGNC:30668]	Bilateral perisylvian polymicrogyria;Rolandic epilepsy;Rolandic epilepsy-speech dyspraxia syndrome;ROLANDIC EPILEPSY MENTAL RETARDATION AND SPEECH DYSPRAXIA X-LINKED;ROLANDIC EPILEPSY WITH SPEECH DYSPRAXIA AND MENTAL RETARDATION X-LINKED	NM_014467	SRPX2			8.14623	4.06229	2.57033	2.30316	0	3.81924	2.14726	4.80068	9.11211	3.06961	5.28234	5.70791	2.63782	3.37582	3.33376	9.38519	5.18155	2.08585	6.54679	4.73193	7.3042	8.32081	5.80947	6.94081	3.77634	14.6681	3.31345	4.59844	3.47063	5.13542	2.13675	6.76063	6.30557	7.57373	6.28503	2.53346	7.38791	8.87107	6.0933	4.65751
ITGA4	ENSG00000113845	ENST00000476089;ENST00000339307;ENST00000397033;ENST00000465522;ENST00000233573;ENST00000484404;ENST00000478440;ENST00000473002;ENST00000490435;ENST00000476824;ENST00000468948	CD49D	integrin subunit alpha 4 [Source:HGNC Symbol;Acc:HGNC:6140]		NM_001316312;NM_000885	ITGA4			54.0788	16.2103	9.72051	15.1348	33.3347	129.766	42.4939	26.7965	79.3359	38.4685	32.0816	98.2863	9.43282	63.7799	25.7224	23.8977	34.2491	45.229	16.6872	47.4002	11.9646	58.9289	31.0544	17.3185	71.6645	31.7635	23.5475	83.126	15.9672	29.8547	12.4164	29.2549	48.436	15.9305	12.806	108.281	38.412	34.0949	50.5084	47.0338
AL034379.1	ENSG00000258366	ENST00000423216		ribosomal protein S27 (metallopanstimulin 1) (RPS27) pseudogene						9.51116	7.42209	8.63112	6.53395	0	12.5991	4.53855	9.42828	0	16.3727	9.69595	7.61809	7.28121	2.45357	8.42494	9.7635	10.7556	11.5118	8.07107	3.32767	15.3651	11.7503	9.1569	6.78337	16.4534	9.06088	7.5071	4.34078	8.11167	12.6573	3.32107	0	7.80713	9.94926	6.14837	7.12933	8.57473	14.7861	11.552	8.7658
BUB1B	ENSG00000179431	ENST00000560120;ENST00000287598;ENST00000559414;ENST00000558715;ENST00000412359;ENST00000559733;ENST00000559461;ENST00000557848;ENST00000559772;ENST00000558972;ENST00000558151	Bub1A;BUBR1;MAD3L;SSK1	BUB1 mitotic checkpoint serine/threonine kinase B [Source:HGNC Symbol;Acc:HGNC:1149]	Mosaic variegated aneuploidy syndrome;Colorectal Cancer;MOSAIC VARIEGATED ANEUPLOIDY SYNDROME 1;PREMATURE CHROMATID SEPARATION TRAIT	NM_001211	BUB1B			9.00916	2.9598	3.84871	1.29943	0	7.90713	8.38212	7.54939	6.18087	4.57304	2.26089	5.99797	3.91989	21.651	12.865	0.352548	4.39802	2.06697	5.73731	16.7745	1.72224	8.98809	6.59823	2.99222	0.472505	2.19598	2.87804	3.71812	0.77786	3.37361	3.45663	6.36115	8.52292	6.80103	3.57714	2.55494	3.31151	1.40799	1.48036	3.20752
EMILIN1	ENSG00000119537	ENST00000380320;ENST00000433140	DKFZp586M121;gp115	elastin microfibril interfacer 1 [Source:HGNC Symbol;Acc:HGNC:19880]	EMILIN-1-related connective tissue disease	NM_007046	EMILIN1			24.0247	31.713	11.2506	4.7708	17.5338	6.27842	12.4828	24.0991	19.404	19.4352	21.9942	7.9863	24.5503	21.171	20.4208	11.2202	20.8254	15.562	56.7603	26.4753	33.9558	26.7726	32.3683	27.5665	2.32302	30.6801	30.4907	8.49742	10.7321	39.299	12.0754	21.0321	26.8426	59.182	53.3961	11.681	12.7359	11.5563	13.9131	24.5851
FUCA1	ENSG00000128016	ENST00000374479		alpha-L-fucosidase 1 [Source:HGNC Symbol;Acc:HGNC:4006]	FUCOSIDOSIS	NM_000147	FUCA1			520.922	129.379	347.674	192.039	1033.08	1069.6	408.076	493.747	879.966	623.629	567.877	1794.43	695.037	463.797	355.709	1396.35	574.815	373.175	325.927	944.831	257.489	261.893	489.608	385.401	2817.04	192.746	166.507	1515.97	366.316	957.107	832.853	781.159	425.683	365.037	238.075	487.52	1214.37	778.98	1520.98	867.924
GIMAP6	ENSG00000155542	ENST00000328902;ENST00000493969;ENST00000618759	FLJ22690;IAN6	GTPase, IMAP family member 6 [Source:HGNC Symbol;Acc:HGNC:21918]		NM_024711;NM_001244071;NM_001244072	GIMAP6			11.954	3.00918	7.84046	0.90141	0	15.7693	5.17722	3.51187	5.74151	5.82504	1.70151	5.91266	2.44018	2.33279	1.22697	6.2554	8.6893	4.66416	1.10934	6.12205	1.20965	8.30699	5.07263	1.16697	8.93863	6.83333	2.69995	14.8169	3.61071	2.43369	6.5664	3.59546	5.42415	1.56493	1.51171	9.84404	2.63078	3.63304	6.04314	5.61949
SESTD1	ENSG00000070404	ENST00000428443;ENST00000446758;ENST00000335289;ENST00000426988;ENST00000489901;ENST00000440010;ENST00000435047;ENST00000486468;ENST00000452991	DKFZp434O0515;Solo	SEC14 and spectrin domain containing 1 [Source:HGNC Symbol;Acc:HGNC:18379]		NM_178123	SESTD1			25.1052	40.5624	37.1332	61.2114	2.18003	54.7924	43.8813	48.1014	42.4147	52.4335	46.6181	48.0807	12.3067	52.48	57.1336	56.5622	28.7379	59.442	45.0212	47.5142	34.3573	38.0297	43.1005	40.9044	48.4306	38.8496	39.2355	49.1052	44.7694	33.8978	25.7166	48.3959	39.564	43.9525	30.1745	64.7688	41.912	43.134	37.6876	38.6848
RRN3	ENSG00000146373	ENST00000198767;ENST00000563559;ENST00000429751;ENST00000327307;ENST00000561685;ENST00000564131	DKFZp566E104;TIF-IA	RRN3 homolog, RNA polymerase I transcription factor [Source:HGNC Symbol;Acc:HGNC:30346]		NM_018427;NM_001301064	RRN3			1.26878	1.7298	0.719432	3.16562	21.4859	2.1458	2.47056	1.73063	8.56161	2.87678	2.91405	1.5824	0	2.98333	1.67549	4.09549	2.54736	3.87918	2.21941	1.51882	1.62136	3.16169	1.53203	2.48989	3.80871	2.13789	1.59857	2.31276	1.15233	1.92884	1.38525	3.29711	1.26846	1.40864	1.18108	1.34016	2.69841	2.84632	1.43359	2.33554
RNA5SP195	ENSG00000156253	ENST00000362675	RN5S195	RNA, 5S ribosomal pseudogene 195 [Source:HGNC Symbol;Acc:HGNC:43095]			RNA5SP195			0	3.13555	1.27416	9.66135	0	4.28805	0	0	0	0	1.26613	5.61496	18.3879	0	0	2.34048	4.82785	0	0	0	1.73155	0	4.59738	0	2.12269	1.83467	1.37068	0	21.4725	1.46439	0	0	0	4.76246	0	8.98885	0	0	14.1726	0
MGAM	ENSG00000099999	ENST00000620571;ENST00000495045;ENST00000490593;ENST00000485078;ENST00000475668;ENST00000497673;ENST00000549489;ENST00000497554;ENST00000465654	MGA	maltase-glucoamylase [Source:HGNC Symbol;Acc:HGNC:7043]		NM_001365693;NM_004668	MGAM			2.06107	1.90002	2.26276	2.03885	21.4705	4.62231	1.54668	0.804693	0.598292	1.03472	0.715378	3.43791	0	2.4316	2.85892	6.22998	0.813452	2.12148	0.928757	0.445491	0.527456	1.03365	2.26869	0.0695156	4.67737	1.75035	1.51107	1.25812	0.556068	1.50106	2.71527	0.819934	1.27239	1.25936	0.294531	4.31308	3.18426	1.33834	5.56449	1.28385
IRAG2	ENSG00000145246	ENST00000636465;ENST00000557270;ENST00000556485;ENST00000555165;ENST00000555141;ENST00000550945;ENST00000361433;ENST00000557489;ENST00000354454;ENST00000536173;ENST00000548766;ENST00000556887;ENST00000554942;ENST00000547044;ENST00000549437;ENST00000554272;ENST00000557472;ENST00000555885;ENST00000555877;ENST00000553398;ENST00000555194	JAW1;LRMP	inositol 1,4,5-triphosphate receptor associated 2 [Source:HGNC Symbol;Acc:HGNC:6690]		NM_001366547;NM_001366544;NM_001366541;NM_001366542;NM_001366548;NM_001366546;NM_001366540;NM_006152;NM_001366549;NM_001366545;NM_001366543;NM_001204127;NM_001204126	IRAG2	NR_159368;NR_159367;NR_159366;NR_159369		15.1218	7.19601	9.25337	20.2664	0	15.0604	8.70909	9.0821	7.78912	6.95108	5.1674	17.2072	8.20291	11.027	10.9911	12.807	11.2251	11.1175	10.2116	13.4751	9.61186	11.7798	9.9635	7.07778	17.6766	11.0317	6.95519	21.4355	6.75703	8.76881	7.65926	10.227	10.5638	6.4808	7.9764	16.4749	8.41903	10.1985	11.8437	12.5923
RNA5SP219	ENSG00000138399	ENST00000390940	RN5S219	RNA, 5S ribosomal pseudogene 219 [Source:HGNC Symbol;Acc:HGNC:43119]			RNA5SP219			0	3.00863	6.40363	3.14447	0	10.7766	0	0	0	1.96412	0	7.46767	0	0	2.41787	0	4.91338	0	6.1709	3.59179	0	9.80558	7.01831	0	2.1526	1.85061	19.17	0	3.59589	1.48981	0	4.827	0	0	4.36961	4.53044	7.57157	7.08222	0	2.08119
C1orf109	ENSG00000118873	ENST00000358011;ENST00000494120;ENST00000609516;ENST00000464178;ENST00000464085;ENST00000491981;ENST00000461359;ENST00000477060;ENST00000486637;ENST00000491797;ENST00000488137;ENST00000472584;ENST00000619962;ENST00000498448	FLJ20508	chromosome 1 open reading frame 109 [Source:HGNC Symbol;Acc:HGNC:26039]		NM_001350768;NM_001350766;NM_001350759;NM_001350757;NM_001350767;NM_001350763;NM_001350765;NM_001350762;NM_001350758;NM_017850;NM_001350764;NM_001350771;NM_001303030;NM_001350756;NM_001303031;NM_001350755;NM_001350770;NM_001350760;NM_001350769;NM_001350761	C1orf109			16.3039	12.179	9.70356	12.2714	0	9.29445	9.01799	6.80157	11.5993	13.5562	10.8243	7.34839	6.70032	10.2977	8.91989	15.11	7.65587	8.57678	10.474	12.9028	13.5448	12.5532	5.36787	11.6678	10.3081	15.8533	12.9039	7.60613	11.4225	12.0414	6.53539	4.35311	12.7353	6.77137	10.6492	6.41795	7.70064	14.3701	9.93108	11.0792
MMP12	ENSG00000186312	ENST00000571244	HME	matrix metallopeptidase 12 [Source:HGNC Symbol;Acc:HGNC:7158]		NM_002426	MMP12			3.24078	0.754068	0.603258	0.917856	2.34804	0.225189	0.271358	0.194518	0.997696	1.43271	0.362798	0.0377572	0	0	0	0.208768	0.719203	0.0796794	3.32459	1.13958	1.72134	0.481848	0.410627	0.0981562	0.0765669	21.3549	0.813884	0.329634	0.531653	0.676191	0.606774	0.36391	0.958856	0.453323	1.3708	0	0	0.131984	0.189405	1.0088
PLK2	ENSG00000240184	ENST00000274289;ENST00000502671;ENST00000511326;ENST00000503378;ENST00000505244;ENST00000503713;ENST00000510629;ENST00000503115;ENST00000515415;ENST00000509555;ENST00000509422;ENST00000508300;ENST00000514306;ENST00000504196;ENST00000617412	SNK	polo like kinase 2 [Source:HGNC Symbol;Acc:HGNC:19699]		NM_006622;NM_001252226	PLK2			1.15912	2.72454	1.58205	21.3499	0	1.57698	1.53532	1.45571	0.356639	1.62796	1.77457	1.54241	0.531773	2.53009	0.943158	0.61105	1.41638	3.42634	0.30217	0.293391	1.1438	0.785974	3.34988	0.646053	3.48855	3.48796	1.50862	3.80823	0.62111	4.68525	0.694347	0.600993	2.15436	1.12377	0.837195	2.17622	0.494854	0.255124	1.2581	0.710872
AC097493.3	ENSG00000113391	ENST00000641197		RNA binding protein, fox-1 homolog (C. elegans) 1 (RBFOX1) pseudogene						0	0.822878	0	3.57859	0	0	0	0	4.8302	0.876748	0	2.01071	0	0	0	2.17687	0	0	0	2.44851	1.66764	3.52392	0	0	0	0	3.09548	0	0	0	0	0	0	0	0	2.42175	0	0	0	0
TPD52	ENSG00000068650	ENST00000379096;ENST00000518937;ENST00000520527;ENST00000517427;ENST00000517462;ENST00000379097;ENST00000519303;ENST00000523395;ENST00000523193;ENST00000523319;ENST00000521354;ENST00000520877;ENST00000521618;ENST00000518517;ENST00000524194;ENST00000521241;ENST00000517445;ENST00000523753;ENST00000522364;ENST00000519250;ENST00000518500;ENST00000520795;ENST00000520741;ENST00000521561;ENST00000523783…	D52;hD52;N8L	tumor protein D52 [Source:HGNC Symbol;Acc:HGNC:12005]		NM_005079;NM_001287144;NM_001025253;NM_001287140;NM_001287143;NM_001025252;NM_001287142	TPD52	NR_105034;NR_105035;NR_105033;NR_105036		10.0993	4.67633	7.05191	11.6621	0	7.42131	10.1303	3.05831	13.436	13.4585	4.85018	5.78279	2.83544	15.3003	5.79112	7.48974	4.56943	6.3092	8.8894	18.0202	5.22448	8.89173	5.59029	7.87723	2.61291	21.1402	4.11423	6.09431	7.31526	3.0856	2.09224	10.1768	6.54015	5.57317	11.342	4.84549	3.33206	8.70464	5.26762	8.42064
PDPN	ENSG00000159593	ENST00000294489;ENST00000376057;ENST00000621990;ENST00000506205;ENST00000510906;ENST00000509009;ENST00000376061;ENST00000513143;ENST00000487038;ENST00000475043;ENST00000488631	aggrus;Gp38;GP40;PA2.26;T1A-2	podoplanin [Source:HGNC Symbol;Acc:HGNC:29602]		NM_198389;NM_006474;NM_001006624;NM_001385053;NM_001006625	PDPN			8.65917	3.56119	1.71901	0.560571	0	17.0657	1.32689	0.749938	1.05364	0.429176	0.63379	5.62712	0.808812	1.20085	1.71005	1.29827	0.860765	0.720338	3.40401	0.945808	2.25405	4.02712	0.56317	0.628347	0	21.2514	3.38703	3.73416	0.859073	0.871677	1.34501	0.971776	2.59241	1.52822	3.05811	0.831125	0.63972	1.56778	0.616099	0.500994
GAPT	ENSG00000115486	ENST00000502276;ENST00000396776;ENST00000511930;ENST00000513924;ENST00000515443;ENST00000511178;ENST00000318469	C5orf29;FLJ33641	GRB2 binding adaptor protein, transmembrane [Source:HGNC Symbol;Acc:HGNC:26588]		NM_001304429;NM_152687;NM_001304431;NM_001304428	GAPT			9.66497	1.27939	2.35393	2.72852	10.6761	23.4859	4.9885	1.65553	6.12028	2.3417	1.68872	16.7932	5.76584	1.86069	1.01538	9.7064	3.54053	1.69232	0.593298	5.5338	0.468197	5.00962	7.41816	2.50095	11.1688	11.5766	3.57389	30.764	4.83069	2.7405	3.49216	1.17944	4.01762	1.87953	0.599006	10.5756	9.18501	5.24483	7.74298	3.51677
IFITM3	ENSG00000044574	ENST00000679793;ENST00000680920;ENST00000680932;ENST00000679382;ENST00000681198;ENST00000399808;ENST00000680209;ENST00000681304;ENST00000681840;ENST00000531688;ENST00000526811;ENST00000602735;ENST00000680023;ENST00000679433;ENST00000679441;ENST00000679792;ENST00000681184;ENST00000680720;ENST00000680622;ENST00000681748;ENST00000602809;ENST00000602949;ENST00000679746;ENST00000681048;ENST00000679830…	1-8U;DSPA2b	interferon induced transmembrane protein 3 [Source:HGNC Symbol;Acc:HGNC:5414]	INFLUENZA SEVERE SUSCEPTIBILITY TO	NM_021034	IFITM3	NR_049759		33.8613	5.32248	29.3043	3.37713	92.8306	63.2266	30.031	17.6648	35.5627	29.5699	36.0737	56.0249	13.1717	19.5019	24.2402	17.2474	30.1545	20.098	15.1654	33.1878	6.70736	20.9033	19.501	17.1122	77.2319	12.7318	14.1733	58.2674	4.17392	29.2012	21.9033	29.1595	53.3997	26.4042	10.5695	58.6792	23.2157	21.0459	24.9532	31.9324
ALDH1A1	ENSG00000121691	ENST00000297785;ENST00000376939;ENST00000482210;ENST00000419959;ENST00000446946;ENST00000493113;ENST00000493311	ALDH1;PUMB1;RALDH1	aldehyde dehydrogenase 1 family member A1 [Source:HGNC Symbol;Acc:HGNC:402]		NM_000689	ALDH1A1			11.9764	72.9436	108.936	68.6311	68.2839	97.9876	139.485	122.874	50.819	150.813	114.89	77.2937	23.535	107.064	141.01	41.5464	100.945	73.6199	49.7394	79.682	86.2586	44.3969	45.6641	91.0762	219.872	13.872	80.9287	124.944	105.755	50.1003	133.393	156.339	50.3709	99.5858	46.1121	133.866	73.7323	36.3374	49.8202	80.1466
AC020891.4	ENSG00000199786	ENST00000605745		ribosomal protein L36a-like (RPL36AL) pseudogene						0	0	0	0	0	0	0	4.60661	4.97985	5.91547	0	0	21.0543	13.4439	7.65742	5.27404	0	0	3.35082	1.86756	6.70075	0	2.55182	0	2.22151	6.24144	1.48392	3.57057	7.40402	1.58271	0	0	0	8.1457	0	0	2.10241	4.9198	8.67045	14.5319
UCHL1	ENSG00000178927	ENST00000514924;ENST00000503431;ENST00000284440;ENST00000381760;ENST00000512419;ENST00000505232;ENST00000504818;ENST00000508768;ENST00000512788;ENST00000472501;ENST00000514764;ENST00000510566	PARK5;PGP9.5;Uch-L1	ubiquitin C-terminal hydrolase L1 [Source:HGNC Symbol;Acc:HGNC:12513]	Early-onset progressive neurodegeneration-blindness-ataxia-spasticity syndrome;Young-onset Parkinson disease;PARKINSON DISEASE 5 AUTOSOMAL DOMINANT SUSCEPTIBILITY TO;SPASTIC PARAPLEGIA 79 AUTOSOMAL RECESSIVE	NM_004181	UCHL1			56.0344	126.358	80.8803	149.732	46.625	26.9816	111.369	84.811	37.0445	105.058	95.4861	11.2878	132.552	67.1997	107.55	88.1014	51.1989	25.3935	167.662	63.6364	85.7931	65.5033	139.396	117.99	14.4931	95.9334	134.329	23.2188	254.61	106.812	116.947	109.644	78.8455	137.053	140.126	39.38	84.4768	51.0309	135.253	102.4
SLC38A2	ENSG00000113387	ENST00000256689;ENST00000549258;ENST00000551374;ENST00000552703;ENST00000546520;ENST00000548785;ENST00000548111;ENST00000548236;ENST00000552414;ENST00000548870;ENST00000547252;ENST00000551405;ENST00000553252;ENST00000612232	ATA2;KIAA1382;SAT2;SNAT2	solute carrier family 38 member 2 [Source:HGNC Symbol;Acc:HGNC:13448]		NM_018976;NM_001307936	SLC38A2			123.115	172.313	111.841	684.986	41.4086	113.018	106.322	104.876	126.369	120.439	92.8882	49.3018	31.5788	95.6512	95.659	155.484	116.361	174.166	68.392	140.274	125.776	77.3232	45.4358	151.743	79.9372	190.739	96.202	97.8729	199.711	60.9715	41.4722	67.5301	125.968	50.6464	101.053	117.588	60.1857	131.494	76.7478	99.1883
AL031777.2	ENSG00000183963	ENST00000635641;ENST00000650491;ENST00000635200		novel protein						0.509544	1.22468	0.838424	20.9952	0	0.463617	0.697664	0.213006	1.67908	0.895746	0.371202	0.681062	0	0.375142	0.551332	0.946949	0	0.345899	1.00857	0.477741	0.213276	0.847992	0.480161	0.935987	0	4.83444	1.72571	0.214899	0.610761	0.0479744	1.58363	0.383421	1.22873	0.195909	0.817942	0.703626	0.945894	1.22007	0.0943261	0.66108
C12orf75	ENSG00000236523	ENST00000548458;ENST00000443585;ENST00000552457;ENST00000549893;ENST00000546866;ENST00000549934;ENST00000548336;ENST00000612117	AGD3;OCC-1;OCC1	chromosome 12 open reading frame 75 [Source:HGNC Symbol;Acc:HGNC:35164]		NM_001145199	C12orf75			11.6326	8.08616	3.94474	1.61458	6.33844	1.63257	2.46455	1.20686	3.32908	3.70407	3.84333	0.718802	0	0.182499	1.10443	1.80617	2.4949	3.10291	13.1301	13.6414	13.6828	1.35153	1.60004	2.92838	0.279772	20.9903	2.3038	2.07286	7.45246	0.263166	0.709018	2.87532	7.31032	0.858127	8.64147	0.124488	1.37853	1.47935	2.75516	5.41306
ZNHIT3	ENSG00000242156	ENST00000619730;ENST00000617429;ENST00000612728;ENST00000619482;ENST00000622312;ENST00000620324;ENST00000620863;ENST00000619446;ENST00000616269;ENST00000617922;ENST00000612494;ENST00000622013	Hit1;TRIP3	zinc finger HIT-type containing 3 [Source:HGNC Symbol;Acc:HGNC:12309]	PEHO syndrome	NM_004773;NM_001281433;NM_001281432;NM_001281434	ZNHIT3	NR_104010;NR_104009;NR_104011		2.84167	3.27914	4.30328	7.08818	0	2.92281	3.72377	3.43831	8.1812	4.94053	6.35321	3.69722	20.9773	4.26205	8.37753	11.9322	4.1922	4.12175	2.91	3.30413	2.51737	3.40523	5.27818	3.89942	3.33593	8.78357	3.42718	4.2968	2.49268	3.23235	4.78041	2.74758	3.90558	18.573	1.72473	14.3029	1.89502	4.49292	4.21782	3.8993
AL139011.2	ENSG00000279457	ENST00000647676;ENST00000556710;ENST00000485079		novel protein						15.2686	13.5981	15.8098	7.28719	0	12.9279	13.817	14.2523	11.7509	13.6829	14.1943	12.5906	0	11.2691	17.9081	14.8071	19.6729	13.9935	15.7399	9.12434	11.7859	13.5889	16.2517	15.106	13.5987	7.9557	10.8753	15.6565	10.9226	16.2249	6.59848	15.244	11.0633	11.6964	14.4497	12.6244	10.0062	15.8095	14.6405	15.4602
EIF3FP3	ENSG00000154146	ENST00000434851		eukaryotic translation initiation factor 3 subunit F pseudogene 3 [Source:HGNC Symbol;Acc:HGNC:37625]			EIF3FP3			1.40457	1.94877	3.19009	2.6718	20.9502	1.09606	2.37991	1.11987	1.7193	0.401883	1.95111	1.21335	0	2.52046	1.09999	0.808795	0.912827	1.64924	1.37311	0.956463	1.43676	1.53775	1.97383	1.79522	0.773222	3.47196	2.11126	3.07083	0.468245	0.45418	1.14387	0.897408	1.03063	0.498344	2.67911	3.58061	2.161	1.43208	2.1716	1.48345
AC020765.6	ENSG00000158805	ENST00000679262;ENST00000395607;ENST00000677940		novel protein						2.05892	2.77785	3.68028	17.2284	1.50646	4.391	3.33224	1.56058	1.70548	5.4743	2.92643	3.73953	5.60165	0.50453	3.83494	7.03804	3.23215	5.88139	0.220839	0.508088	0.906477	2.52797	1.3526	3.7742	2.5048	15.5914	4.17669	3.83276	1.79529	1.04759	4.25708	2.27667	2.08022	4.75683	1.06837	3.60508	6.72483	4.25639	1.56477	3.60203
FKTN	ENSG00000111666	ENST00000357998;ENST00000675443;ENST00000675695;ENST00000223528;ENST00000675668;ENST00000448551;ENST00000602661;ENST00000674563;ENST00000675736;ENST00000490134;ENST00000479846;ENST00000675232;ENST00000676192;ENST00000602526;ENST00000674767;ENST00000676371;ENST00000642644;ENST00000642177;ENST00000645933;ENST00000642537;ENST00000674633;ENST00000676310;ENST00000374705;ENST00000642952;ENST00000676011…	FCMD;LGMD2M	fukutin [Source:HGNC Symbol;Acc:HGNC:3622]	Congenital muscular dystrophy without intellectual disability;Congenital muscular dystrophy Fukuyama type;Familial isolated dilated cardiomyopathy;Fukutin-related limb-girdle muscular dystrophy R13;Muscle-eye-brain disease;Walker-Warburg syndrome;CARDIOMYOPATHY DILATED 1X;MUSCULAR DYSTROPHY-DYSTROGLYCANOPATHY CONGENITAL WITH BRAIN AND EYE ANOMALIES TYPE A 1;MUSCULAR DYSTROPHY-DYSTROGLYCANOPATHY C…	NM_001351502;NM_001351497;NM_001351499;NM_001351496;NM_001351500;NM_001079802;NM_006731;NM_001351501;NM_001351498;NM_001198963	FKTN	NR_147213;NR_147214		7.59202	6.22792	3.56319	2.47855	47.108	7.22909	5.1294	5.18375	5.6938	7.77601	4.85272	4.94222	1.25578	5.13357	4.91009	5.42746	5.60673	3.83918	6.69449	7.85801	5.71704	8.7563	7.72131	5.04619	4.51257	5.35727	3.77719	4.14748	4.64027	4.3892	2.35796	5.68394	8.1452	4.35021	4.97902	10.4191	3.62228	6.64186	4.76209	5.70898
RGS1	ENSG00000143119	ENST00000367459;ENST00000474373;ENST00000462589;ENST00000583155;ENST00000469578;ENST00000498352	1R20;BL34;IER1;IR20	regulator of G protein signaling 1 [Source:HGNC Symbol;Acc:HGNC:9991]		NM_002922	RGS1			147.126	115.841	117.595	322.352	42.9999	73.6001	146.148	217.294	72.0838	51.3876	84.718	66.4081	56.7314	78.3143	118.467	59.0024	100.64	39.1226	101.741	107.093	130.534	55.7764	59.0269	63.6573	18.7981	376.159	174.125	71.0129	100.335	67.7573	113.019	126.651	58.8845	70.4871	89.7597	48.9281	53.2854	60.4012	31.3662	111.421
POLR2J2	ENSG00000183506	ENST00000358438;ENST00000333432	RPB11b1	RNA polymerase II subunit J2 [Source:HGNC Symbol;Acc:HGNC:23208]		NM_032959	POLR2J2			0.982585	1.93022	7.09529	1.32067	0	0.928705	1.14171	0.568074	0.913731	18.3676	1.90587	2.26663	2.10384	8.69347	20.8479	1.88343	2.11918	2.43133	1.05353	1.03056	2.17795	1.66807	1.18168	0.50952	1.97595	0.708721	1.10666	1.14294	3.53933	3.43986	1.76336	0	0.870137	2.00737	1.2355	2.62232	3.73866	3.17281	0.997824	1.62922
CDA	ENSG00000145416	ENST00000461985;ENST00000375071	CDD	cytidine deaminase [Source:HGNC Symbol;Acc:HGNC:1712]		NM_001785	CDA			20.9788	32.9317	47.158	19.7111	6.79109	31.9646	43.3018	30.6828	32.8284	66.4539	44.5457	11.6366	2.59023	33.2691	44.3349	42.4134	35.78	66.6213	16.6719	45.4565	19.0868	23.6292	14.735	27.1299	16.1057	24.0901	25.0272	42.6769	35.371	22.0328	44.5452	30.2588	31.1762	22.5184	37.236	48.1611	13.3072	26.4255	46.4265	29.3709
HTR2B	ENSG00000185104	ENST00000258400	5-HT(2B);5-HT2B	5-hydroxytryptamine receptor 2B [Source:HGNC Symbol;Acc:HGNC:5294]		NM_001320758;NM_000867	HTR2B			0.760666	0.831191	1.12537	0.753536	15.4626	9.05139	4.14157	1.42011	2.88885	1.61061	1.00896	5.89968	2.46747	3.85813	1.41873	3.98398	8.82494	1.83315	1.08406	2.94839	0.442516	2.83186	3.74	2.62397	8.94802	0.28779	1.15291	12.7883	1.03746	4.3275	5.33936	4.0143	2.01929	1.1568	0.892344	6.12479	2.44855	2.13384	5.3947	13.2232
CLEC3B	ENSG00000168569	ENST00000490386;ENST00000296130;ENST00000428034	TN;TNA	C-type lectin domain family 3 member B [Source:HGNC Symbol;Acc:HGNC:11891]		NM_003278;NM_001308394	CLEC3B			2.81854	1.78379	1.54495	1.01128	0	11.1297	1.53367	3.35361	5.64298	2.68578	2.46327	13.1959	20.7883	2.41846	1.33988	2.69589	1.16366	3.12954	3.14362	1.95767	0.205654	4.09055	4.88971	0.632113	7.23894	2.59227	1.29977	3.54973	1.73925	4.40284	8.91934	2.56067	3.16677	6.38126	1.56894	5.00968	6.28013	3.00255	2.86479	3.12216
CEP20	ENSG00000082258	ENST00000255759;ENST00000573968;ENST00000573087;ENST00000573396;ENST00000575744;ENST00000572415;ENST00000575073;ENST00000573429;ENST00000575938	C16orf63;DKFZp686N1651;FLJ31153;FOPNL;FOR20;PHSECRG2	centrosomal protein 20 [Source:HGNC Symbol;Acc:HGNC:26435]		NM_144600;NM_001304497;NM_001304502;NM_001304500;NM_001304498;NM_001304499	CEP20	NR_130755;NR_130756		1.79636	26.0268	1.49055	32.6627	20.4292	1.93876	2.1286	11.8947	16.3158	26.9354	1.43396	22.0635	22.413	11.3309	12.6098	32.232	27.2821	0.572047	24.5617	0.895336	1.66289	11.6551	10.3278	13.2131	15.6008	2.29619	28.6758	1.21691	13.8321	30.2896	1.65329	21.5451	10.2714	11.3772	16.0311	31.8217	29.0264	14.4027	26.633	15.2344
AC009879.3	ENSG00000139514	ENST00000648156;ENST00000480040;ENST00000482608;ENST00000519702;ENST00000470796		novel transcript						0	0.0667454	0.0257823	0.28334	20.7713	0.87229	0	0.214116	1.54546	0.0641977	0	0.0609324	1.96993	0.0926707	1.0973	0	0.0760478	0.111826	0	0.0274634	0	0.0162044	0.260698	0	0.28566	0	0.0472465	0	0	0.0367746	0.745147	0.0812776	0.729328	0.123244	0.0193478	0	1.29614	0	0	0.335064
RPL21P119	ENSG00000138942	ENST00000484462		ribosomal protein L21 pseudogene 119 [Source:HGNC Symbol;Acc:HGNC:35614]			RPL21P119			3.97392	7.90896	10.0018	12.8303	0	9.48069	6.28704	8.20901	2.73128	3.94519	7.92789	3.58444	0	0	2.32321	3.99811	0	4.5945	14.8004	5.06559	3.70026	4.27227	4.20016	4.80338	20.6691	1.1585	6.55713	3.04107	0	8.56112	5.06013	1.58338	7.89158	1.57102	6.03519	5.43089	10.1385	2.47179	5.60821	2.10037
ZNF446	ENSG00000131115	ENST00000596341;ENST00000594468;ENST00000600013;ENST00000594369;ENST00000335841;ENST00000391694;ENST00000610298;ENST00000622313	FLJ20626;ZKSCAN20;ZSCAN52	zinc finger protein 446 [Source:HGNC Symbol;Acc:HGNC:21036]		NM_001304453;NM_017908	ZNF446			1.886	1.24631	1.46619	1.12716	20.6585	2.31682	1.55377	1.49698	1.48887	1.77105	1.49601	3.75896	0	1.21059	2.26922	1.80746	2.14979	2.7583	1.45636	1.35204	1.17075	2.12641	2.25027	1.95356	2.05647	1.40017	1.47743	2.48443	2.56784	3.20108	1.57138	3.08819	2.7921	1.29751	1.39995	4.05053	2.07624	2.14219	1.32103	1.48356
LXN	ENSG00000137312	ENST00000482640;ENST00000264265		latexin [Source:HGNC Symbol;Acc:HGNC:13347]		NM_020169	LXN			29.6167	31.4417	48.0873	25.254	8.75457	14.0947	28.0306	28.0805	27.3115	18.6442	20.6018	9.6176	2.43452	25.7738	30.8154	25.351	19.0292	22.4822	21.2808	27.791	28.2422	32.4106	13.659	24.4659	12.7014	44.3468	26.8095	29.2	28.6052	16.8301	29.0131	23.8604	35.6667	11.3213	36.5828	18.5216	11.5162	24.0917	18.6829	19.8324
VNN2	ENSG00000126860	ENST00000418593;ENST00000326499;ENST00000422400;ENST00000392389;ENST00000525270;ENST00000525674;ENST00000525289;ENST00000532053;ENST00000528801;ENST00000533835;ENST00000531279;ENST00000526157;ENST00000526192;ENST00000524919;ENST00000530536;ENST00000532012	FOAP-4;GPI-80	vanin 2 [Source:HGNC Symbol;Acc:HGNC:12706]		NM_004665;NM_078488;NM_001242350	VNN2	NR_110144;NR_110143;NR_034173;NR_034174;NR_110146;NR_110145		24.4071	2.3885	15.3122	18.0407	21.681	24.1804	7.38143	9.37582	32.1162	3.13033	3.00296	30.1709	18.245	14.979	14.003	15.6788	4.7286	19.3812	2.72633	15.5457	6.02464	23.4859	12.5949	23.2013	38.9446	46.5025	8.83089	32.6044	13.9227	38.2396	8.15219	5.89339	23.7679	2.17415	4.77641	32.8192	7.31445	13.1513	20.901	17.6482
EREG	ENSG00000110077	ENST00000244869;ENST00000507603;ENST00000503689	ER	epiregulin [Source:HGNC Symbol;Acc:HGNC:3443]		NM_001432	EREG			4.91125	3.82782	4.60648	39.3256	3.4478	14.2326	1.74986	3.51923	2.78699	0.916564	2.39171	7.04658	8.77983	7.90572	8.79172	17.7147	4.16644	3.62469	3.0065	3.40936	2.43641	4.51592	5.62781	1.62293	4.65814	11.3486	3.56526	4.37925	3.07947	4.63749	2.6802	1.96968	2.65308	0.951735	2.85973	7.23985	2.8725	10.5013	4.25237	3.44466
PDGFB	ENSG00000141759	ENST00000331163;ENST00000381551;ENST00000455790;ENST00000440375	SIS;SSV	platelet derived growth factor subunit B [Source:HGNC Symbol;Acc:HGNC:8800]	Bilateral striopallidodentate calcinosis;DERMATOFIBROSARCOMA PROTUBERANS;Familial multiple meningioma;Meningioma;BASAL GANGLIA CALCIFICATION IDIOPATHIC 1;BASAL GANGLIA CALCIFICATION IDIOPATHIC 5;MENINGIOMA FAMILIAL SUSCEPTIBILITY TO	NM_002608;NM_033016	PDGFB			11.8407	1.57964	1.90031	2.05815	32.2897	13.5609	0.577085	3.41926	6.44566	2.57754	1.71715	16.3337	5.08178	1.16032	1.14268	19.258	2.85214	4.28837	3.00836	10.1665	4.39481	2.84479	9.05729	2.87925	11.4122	14.9444	1.59757	8.67173	3.45567	3.68544	4.15014	2.51222	4.40256	2.07574	6.42406	10.6587	5.95269	3.86816	4.60981	7.92913
CREBRF	ENSG00000160712	ENST00000522692;ENST00000296953;ENST00000520420;ENST00000520464;ENST00000517882;ENST00000523161	C5orf41;LRF	CREB3 regulatory factor [Source:HGNC Symbol;Acc:HGNC:24050]		NM_001168394;NM_001168393;NM_153607	CREBRF			6.96323	7.12789	9.4132	61.5626	2.00833	15.5831	6.97061	6.27898	8.60888	7.35998	8.17226	13.8853	4.65311	10.0817	11.45	15.6487	14.3134	8.64801	5.00736	10.0542	5.88382	8.13022	5.44458	8.328	16.1954	12.8135	7.01835	15.115	9.787	7.96663	3.84019	5.86949	7.49068	5.72221	4.43385	15.6019	10.7742	11.0105	7.95181	13.6659
MT-ND4	ENSG00000129226	ENST00000361381	LHON;MTND4;NAD4;ND4	mitochondrially encoded NADH:ubiquinone oxidoreductase core subunit 4 [Source:HGNC Symbol;Acc:HGNC:7459]	Leber hereditary optic neuropathy;Leber plus disease;MELAS;Mitochondrial DNA-associated Leigh syndrome;Mitochondrial non-syndromic sensorineural deafness;LEBER OPTIC ATROPHY		MT-ND4			5006.84	5558	4900.42	2301.02	1041.53	5497.82	7368.65	5577.1	6955.59	4873.68	3807.6	1186.85	359.47	5998.69	5695.04	4439.76	5617.24	6631.11	1872.1	6375.29	6212.48	5392.28	1722.02	4983.24	4440.92	3342.75	2208.49	6257.11	5099.73	3155.45	6249.65	4099.63	6400.5	784.216	4531.37	4668.57	1260.24	6478.69	2777.57	4264.59
C9orf85	ENSG00000173482	ENST00000479413;ENST00000334731;ENST00000377031;ENST00000473252;ENST00000486911;ENST00000377027	MGC61599	chromosome 9 open reading frame 85 [Source:HGNC Symbol;Acc:HGNC:28784]		NM_001365055;NM_182505;NM_001365053;NM_001365057	C9orf85	NR_157410		14.9403	13.6398	17.0707	15.2046	0	12.8757	15.6302	12.1778	13.6237	12.8133	14.4412	9.41989	6.1505	15.1809	10.6922	14.026	16.8623	15.889	14.7669	14.7378	13.5019	13.8763	12.1487	13.2985	17.0713	14.0416	11.6644	12.53	10.2042	13.9087	18.8564	7.457	13.6209	7.34991	14.9134	16.4414	15.2257	11.9498	12.9961	13.9561
MT-CYB	ENSG00000145901	ENST00000361789	COB;CYTB;MTCYB;UQCR3	mitochondrially encoded cytochrome b [Source:HGNC Symbol;Acc:HGNC:7427]	Histiocytoid cardiomyopathy;Isolated complex III deficiency;Leber hereditary optic neuropathy;LEBER OPTIC ATROPHY;MITOCHONDRIAL MYOPATHY ENCEPHALOPATHY LACTIC ACIDOSIS AND STROKE-LIKE EPISODES		MT-CYB			2968.87	3395.88	2336.97	574.899	546.88	2541.35	3749.32	2924.32	3820.85	1961.52	1967.38	720.342	218.022	3305.55	2600.16	1994.65	3523.3	2348.66	1134.45	3604.62	3165	2684.96	801.495	2223.6	2272.25	1969.49	1454.69	2939.4	1928.67	1668.52	3456.3	2331.77	4475.31	379.315	2621.46	2007.17	604.735	2801.71	1381.54	2649.77
SMIM11B	ENSG00000268350	ENST00000624534;ENST00000622934;ENST00000619874;ENST00000612624;ENST00000624304;ENST00000624758;ENST00000623661		small integral membrane protein 11B [Source:HGNC Symbol;Acc:HGNC:51846]		NM_001313692	SMIM11B			0.27886	13.7005	17.0286	0.7204	0	19.384	16.506	15.7912	0.711956	0.295029	0.100853	0.0338348	1.39315	20.3962	16.4476	0.198718	0.114303	0.190699	16.0024	14.5013	13.315	0.330112	14.8232	15.8976	18.3537	0.317052	0.249235	0.273253	0.571065	0.37792	0.0466112	12.4551	14.9527	16.4262	16.1756	13.9093	0.134946	17.1792	0.885689	15.3467
ALDH1A2	ENSG00000129128	ENST00000249750;ENST00000558384;ENST00000560312;ENST00000347587;ENST00000430119;ENST00000558231;ENST00000559517;ENST00000560923;ENST00000559266;ENST00000561070;ENST00000558595;ENST00000558239;ENST00000557967;ENST00000558073;ENST00000559297;ENST00000560122;ENST00000560863;ENST00000558504;ENST00000559579;ENST00000559625;ENST00000558524;ENST00000558946;ENST00000558603;ENST00000561098;ENST00000537372	RALDH2	aldehyde dehydrogenase 1 family member A2 [Source:HGNC Symbol;Acc:HGNC:15472]		NM_003888;NM_170696;NM_170697;NM_001206897	ALDH1A2			26.403	38.0071	33.4283	148.844	25.169	22.6952	44.9407	29.5585	42.7296	12.3273	28.0732	25.7972	9.11092	40.5513	33.7387	72.7437	24.2408	33.309	57.4548	34.7899	44.7565	17.5417	19.9849	142.127	14.3746	110.068	49.7805	18.4028	61.5367	14.9118	10.997	9.89619	42.8869	12.0327	46.7936	31.7306	57.0038	85.9032	50.2055	15.5325
CGRRF1	ENSG00000197256	ENST00000554791;ENST00000556216;ENST00000679442;ENST00000557317;ENST00000679557;ENST00000216420;ENST00000557755;ENST00000557512;ENST00000557184;ENST00000557429;ENST00000556172	CGR19;RNF197	cell growth regulator with ring finger domain 1 [Source:HGNC Symbol;Acc:HGNC:15528]		NM_006568	CGRRF1			12.4326	15.1573	14.7304	17.549	0	10.0176	20.3045	9.65165	18.674	14.6941	11.2526	9.19739	2.59042	10.3639	13.9741	12.2299	14.395	18.5089	11.4288	12.1778	12.9602	13.2782	10.5698	10.9312	14.5811	11.6259	8.09294	13.5564	16.4624	13.5186	15.9819	9.12882	15.6628	4.03008	14.4129	12.9727	12.1364	14.96	16.9743	17.1685
CLYBL	ENSG00000103932	ENST00000376355;ENST00000376354;ENST00000339105;ENST00000416504;ENST00000443887;ENST00000419700;ENST00000425186	CLB	citramalyl-CoA lyase [Source:HGNC Symbol;Acc:HGNC:18355]		NM_206808	CLYBL	NR_104592		10.7469	13.8748	14.7117	5.00783	0	6.94707	10.7401	17.9969	15.2861	14.1098	11.2299	5.50748	8.52461	15.3348	14.7921	7.96198	16.1299	11.4685	19.3159	13.6382	10.3986	12.2162	12.2345	13.2605	7.52745	8.42828	13.1389	6.98349	12.9486	7.28634	12.9226	15.962	8.00651	20.2487	10.568	11.9006	11.9249	10.3153	8.18039	14.7769
LIN7B	ENSG00000198585	ENST00000391864;ENST00000221459;ENST00000595200;ENST00000486217;ENST00000469137;ENST00000474252;ENST00000465141	LIN-7B;MALS-2;VELI2	lin-7 homolog B, crumbs cell polarity complex component [Source:HGNC Symbol;Acc:HGNC:17788]		NM_001308419;NM_022165	LIN7B			8.82399	6.74688	8.66494	10.3257	0	9.25495	5.96127	7.23505	7.40865	6.74168	5.6817	7.09082	12.0398	4.17959	5.73355	6.23961	7.94997	14.3659	8.34113	5.71194	9.08063	7.74745	7.98518	7.79413	9.8788	5.67156	9.43865	7.73555	9.0732	7.05038	20.2297	6.15394	6.91021	9.19936	9.77777	7.49863	7.66495	6.67883	4.92081	7.52032
FHL1	ENSG00000155324	ENST00000629039;ENST00000651929;ENST00000652745;ENST00000627578;ENST00000652457;ENST00000394155;ENST00000618438;ENST00000651089;ENST00000420362;ENST00000458357;ENST00000628443;ENST00000627383;ENST00000630084;ENST00000630278;ENST00000452016;ENST00000628919;ENST00000625935;ENST00000535737;ENST00000627812;ENST00000651256;ENST00000434885;ENST00000543669;ENST00000456445;ENST00000628032;ENST00000449474…	bA535K18.1;FHL1B;FLH1A;KYO-T;MGC111107;SLIM1;XMPMA	four and a half LIM domains 1 [Source:HGNC Symbol;Acc:HGNC:3702]	NON RARE IN EUROPE: Familial isolated hypertrophic cardiomyopathy;Reducing body myopathy;X-linked Emery-Dreifuss muscular dystrophy;X-linked myopathy with postural muscle atrophy;X-linked scapuloperoneal muscular dystrophy;MYOPATHY X-LINKED WITH POSTURAL MUSCLE ATROPHY;REDUCING BODY MYOPATHY X-LINKED 1A SEVERE WITH INFANTILE OR EARLYCHILDHOOD ONSET;REDUCING BODY MYOPATHY X-LINKED 1B WITH LATE CHI…	NM_001449;NM_001369329;NM_001369330;NM_001159702;NM_001369327;NM_001369328;NM_001159703;NM_001369326;NM_001159700;NM_001159704;NM_001159701;NM_001330659;NM_001159699;NM_001369331;NM_001167819	FHL1	NR_027621		7.2525	31.3568	17.5382	21.8053	13.2741	6.83151	29.2568	35.5878	21.5144	56.3822	35.0729	4.50551	7.83334	33.8339	52.1556	23.835	24.7198	21.65	16.7579	25.8864	48.493	22.8899	19.9168	40.4988	6.29829	10.1556	25.8076	5.34415	40.5583	14.3994	12.9235	31.7423	22.4242	13.9501	31.4685	18.0686	10.792	30.3165	25.4743	16.6036
AL592183.1	ENSG00000037897	ENST00000612919								44.429	32.644	44.808	40.1966	32.2645	50.3512	51.6984	17.1259	24.3366	55.4617	30.4505	63.2548	13.7537	15.77	16.6643	26.146	47.3296	50.2903	30.188	36.912	43.949	25.257	44.4264	27.3507	33.7689	32.454	20.1831	44.6866	37.0013	25.2906	54.0463	5.71606	22.8372	11.2225	15.3085	40.9665	14.8295	21.9667	21.2727	27.3147
KLHL21	ENSG00000145715	ENST00000377658;ENST00000377663;ENST00000467612;ENST00000496707;ENST00000463043;ENST00000610898	KIAA0469	kelch like family member 21 [Source:HGNC Symbol;Acc:HGNC:29041]		NM_014851;NM_001324309	KLHL21			5.47197	5.35352	5.48803	84.1174	4.4385	5.73649	3.58133	4.49189	4.81159	5.57222	5.04613	4.34456	3.16693	3.18246	4.17062	7.66049	6.03768	5.74198	6.03108	5.6347	5.19165	4.80914	3.72622	5.56806	7.00211	9.90845	5.57336	4.78827	8.7583	5.52528	4.10449	5.43547	5.04964	7.65833	5.36836	5.7079	5.78547	4.41539	5.56674	7.18264
SCRN1	ENSG00000183891	ENST00000426154;ENST00000242059;ENST00000425819;ENST00000409497;ENST00000434476;ENST00000421434;ENST00000494620;ENST00000438497;ENST00000409570;ENST00000631335	KIAA0193	secernin 1 [Source:HGNC Symbol;Acc:HGNC:22192]		NM_001145513;NM_014766;NM_001145515;NM_001145514	SCRN1			2.51953	2.6178	1.49586	2.78226	33.5307	2.02355	2.84683	6.21234	3.37775	2.99428	1.65296	3.26911	1.93561	5.23606	4.87934	0.77665	2.64222	1.44619	3.34193	2.82533	4.10657	4.05295	4.6384	3.45371	1.47785	0.97531	3.26985	2.55762	2.22166	2.28264	1.946	7.97065	2.38165	4.16335	3.1978	2.93709	1.92717	2.56738	2.09692	3.31167
CADM1	ENSG00000135148	ENST00000545960;ENST00000452722;ENST00000537140;ENST00000542447;ENST00000537058;ENST00000536727;ENST00000545380;ENST00000331581;ENST00000546000;ENST00000543375;ENST00000540852;ENST00000441886;ENST00000541434;ENST00000540373;ENST00000542450;ENST00000543540;ENST00000545094;ENST00000543249;ENST00000540951;ENST00000536781;ENST00000616271;ENST00000612235	BL2;IGSF4;IGSF4A;Necl-2;NECL2;RA175;ST17;SYNCAM;SYNCAM1;TSLC1	cell adhesion molecule 1 [Source:HGNC Symbol;Acc:HGNC:5951]		NM_014333;NM_001098517;NM_001301044;NM_001301045;NM_001301043	CADM1			84.4207	18.2308	45.5294	28.4394	61.4992	62.3135	46.1245	43.8983	101.355	44.6985	54.0092	46.3637	27.8304	54.2425	32.9488	75.5343	113.293	60.6219	75.8586	31.7002	14.7817	63.575	32.3525	46.8776	79.1094	54.2924	8.51957	44.6811	28.9081	65.5525	39.9448	53.4081	63.6219	14.3692	17.7745	71.5499	52.2089	66.3373	56.5493	83.4917
AC087632.2	ENSG00000101898	ENST00000634251;ENST00000634847;ENST00000634318;ENST00000635160;ENST00000635704;ENST00000634529;ENST00000635511;ENST00000635605;ENST00000635593;ENST00000634259;ENST00000560278;ENST00000635413;ENST00000634538;ENST00000635320;ENST00000558783		novel protein						2.77403	2.75425	8.41214	0.613293	0	3.07444	5.99489	14.5461	3.91582	6.30216	1.15777	1.18556	0	11.5797	6.46059	0.307271	2.63784	0	7.29094	11.7385	2.95973	10.215	5.34176	4.35258	2.37959	1.14933	1.22209	1.9032	0.630275	2.46375	3.03315	5.21696	1.9081	4.60499	1.02623	4.19256	0.808166	1.30346	0.386163	3.71268
DNASE2B	ENSG00000198265	ENST00000370665;ENST00000370662	DLAD	deoxyribonuclease 2 beta [Source:HGNC Symbol;Acc:HGNC:28875]		NM_021233;NM_058248	DNASE2B			11.1792	18.9144	20.1334	2.809	4.09898	2.08548	27.6884	30.8056	21.7459	21.7255	16.0878	0.727969	1.95499	34.7562	14.6535	3.90503	31.4617	10.7127	7.99052	19.2206	29.9325	17.4505	9.76661	18.6387	3.679	5.07006	11.4867	6.25486	18.4179	6.55627	19.4198	31.8336	20.4463	12.8815	11.7312	6.56906	6.62175	6.43991	11.4755	21.6409
CKS1BP3	ENSG00000172322	ENST00000600888		CDC28 protein kinase regulatory subunit 1B pseudogene 3 [Source:HGNC Symbol;Acc:HGNC:24233]			CKS1BP3			13.5587	2.11392	7.897	0	0	7.64795	0	5.90847	0	4.60756	0	2.04767	0	3.16897	6.26095	13.3724	3.30172	0.607403	0	0	2.52477	12.0993	0	0.541799	12.7551	0	3.44492	0	16.373	0	0.0255275	0	2.34923	6.11226	0	6.95914	0	9.95855	5.70104	2.98614
AC069499.2	ENSG00000171045	ENST00000610665		ribosomal protein L10 (RPL10) pseudogene						0	0	0	0	20.107	0	0	0.324521	0	0	0	0	0	0	0	0.359913	0	0	0	0	0	0.290985	0	0	0.321671	0	0	0	0	0	0	0	0	0.389999	0	0	0	0	0	0
RNA5SP108	ENSG00000179041	ENST00000605921	RN5S108	RNA, 5S ribosomal pseudogene 108 [Source:HGNC Symbol;Acc:HGNC:42906]			RNA5SP108			0	0	0	0	0	2.14403	0	0	0	1.96525	2.53225	0	0	3.26972	0	2.34048	0	20.0396	0	0	0	0	6.89607	0	0	0	0	3.09761	0	2.92877	0	0	5.73365	0	0	0	0	6.98331	2.83453	10.4796
NCAPH	ENSG00000172817	ENST00000240423;ENST00000427946;ENST00000477409;ENST00000435975;ENST00000456906;ENST00000455200;ENST00000435349	BRRN1;CAP-H;hCAP-H	non-SMC condensin I complex subunit H [Source:HGNC Symbol;Acc:HGNC:1112]	MICROCEPHALY 23 PRIMARY AUTOSOMAL RECESSIVE;Microcephaly	NM_015341;NM_001281710;NM_001281711;NM_001281712	NCAPH			14.3812	41.0204	33.8708	2.78012	9.22138	5.36877	40.2887	60.7151	28.5083	42.903	25.8369	2.03303	4.18807	36.4338	32.9893	16.9058	46.4522	20.8015	24.209	37.9495	42.6426	34.2213	22.7758	21.3998	3.00515	5.12286	33.7386	17.2072	29.2473	22.5755	40.6839	58.0655	46.3811	20.9703	33.3244	14.0482	9.87504	15.8834	28.6611	45.1926
STEAP1	ENSG00000164068	ENST00000297205;ENST00000475789;ENST00000412573	PRSS24;STEAP	STEAP family member 1 [Source:HGNC Symbol;Acc:HGNC:11378]		NM_012449	STEAP1			15.9945	4.18964	2.94761	1.01338	0	0.943724	4.55338	4.0146	3.63551	1.88963	1.58816	0.844899	0	0.398278	0.334485	0.877174	2.23335	0.522656	5.796	6.93264	1.75435	3.58722	1.41474	3.29862	0.122937	15.8948	1.90606	2.39585	0.127574	2.62345	2.59347	0.690392	4.62387	0.258587	4.41853	0.951808	0.173471	1.68371	0.686975	1.91181
GSTM3	ENSG00000070214	ENST00000361066;ENST00000486823;ENST00000476321;ENST00000488824;ENST00000256594;ENST00000540225	GST5	glutathione S-transferase mu 3 [Source:HGNC Symbol;Acc:HGNC:4635]		NM_000849	GSTM3	NR_024537		8.30898	18.2678	8.92356	12.4305	15.9685	6.31865	2.12923	1.4707	8.85265	1.18931	13.1129	7.67024	14.8786	10.7283	0.569125	31.3942	5.74947	8.42798	1.96076	1.35857	13.9728	15.772	31.1435	11.1936	17.0638	11.3352	15.888	7.26725	8.33021	22.858	10.5148	16.5533	10.8642	2.48144	28.2488	10.5404	6.26177	5.64	28.9472	9.28695
METTL4	ENSG00000189114	ENST00000319888;ENST00000573134;ENST00000576251;ENST00000574538;ENST00000577166;ENST00000609769;ENST00000574676	FLJ23017;HsT661	methyltransferase like 4 [Source:HGNC Symbol;Acc:HGNC:24726]		NM_001308401;NM_022840	METTL4			5.59352	9.03518	9.34205	9.2383	0	11.9037	5.87386	8.28544	11.5657	13.0592	6.31836	5.82145	8.13093	9.72085	11.5248	5.44469	8.10235	11.4934	6.45331	11.4703	8.74994	8.80972	7.34323	7.45293	9.87775	8.51713	4.51059	9.53193	10.4702	8.32464	8.45149	7.42307	7.34326	4.01396	8.84708	5.81732	10.724	8.28248	7.98525	11.6555
MYBPH	ENSG00000114446	ENST00000255416;ENST00000621380		myosin binding protein H [Source:HGNC Symbol;Acc:HGNC:7552]		NM_004997	MYBPH			9.74668	11.0068	6.76249	0.920162	2.35385	1.03849	13.6019	6.47397	4.63726	2.69737	2.32212	0.416363	1.87673	2.6241	2.86491	2.5533	6.57906	9.58544	25.1891	11.693	12.303	6.31408	5.35145	4.3952	0.268648	17.0332	6.72431	2.97408	2.73154	5.86512	11.6789	5.52444	6.39451	7.63468	25.3051	1.61401	1.96401	3.79298	3.1329	5.41771
CBFA2T2	ENSG00000106012	ENST00000471007;ENST00000342704;ENST00000375279;ENST00000344201;ENST00000492345;ENST00000359606;ENST00000491618;ENST00000346541;ENST00000543126;ENST00000397800	MTGR1;ZMYND3	CBFA2/RUNX1 partner transcriptional co-repressor 2 [Source:HGNC Symbol;Acc:HGNC:1536]		NM_001032999;NM_005093;NM_001039709	CBFA2T2			15.6266	9.34939	5.89321	30.9417	0.552769	11.9737	8.27525	6.6985	11.0419	10.8153	9.13347	7.43523	2.16351	9.63567	8.62175	14.967	11.9585	13.5288	5.68203	8.62308	6.73045	8.98448	9.08465	11.9793	11.2168	11.68	9.04971	9.65892	10.3386	8.75355	8.86827	5.48911	7.48443	6.62185	6.89839	15.2783	7.94785	11.9378	9.73437	11.7805
PROCR	ENSG00000141456	ENST00000216968;ENST00000635377;ENST00000634509	CCD41;CD201;EPCR	protein C receptor [Source:HGNC Symbol;Acc:HGNC:9452]	NON RARE IN EUROPE: Non rare thrombophilia	NM_006404	PROCR			10.7668	4.21076	8.18538	7.55321	0	2.37297	5.16955	1.97764	2.81557	3.54841	2.97869	0.743292	1.0559	2.91077	2.02624	4.78459	1.65444	3.73974	3.53791	2.75386	2.96459	4.37969	3.77023	2.83123	0.997589	14.8655	2.42874	3.72497	2.43434	3.73688	1.54245	3.37853	3.88813	2.43301	4.34736	3.11828	4.54702	3.04139	3.30291	3.39747
EGR1	ENSG00000072778	ENST00000239938	AT225;G0S30;KROX-24;NGFI-A;TIS8;ZIF-268;ZNF225	early growth response 1 [Source:HGNC Symbol;Acc:HGNC:3238]		NM_001964	EGR1			11.1501	9.204	13.7035	1.44253	14.2561	6.45579	36.3681	20.3186	4.28438	1.96663	29.455	6.65283	0.828163	28.1455	28.386	4.66954	33.9559	15.8471	4.6702	3.94622	3.09112	28.8041	10.8963	4.27309	5.55444	8.25778	7.07605	12.9526	2.11751	22.0406	21.7716	9.41957	4.63953	1.37618	19.8651	11.6283	2.86247	7.84119	5.4665	25.5136
TM4SF1	ENSG00000145685	ENST00000305366;ENST00000472441;ENST00000493348;ENST00000493298	L6;M3S1	transmembrane 4 L six family member 1 [Source:HGNC Symbol;Acc:HGNC:11853]		NM_014220	TM4SF1			1.11835	1.39116	0.557873	19.8715	0	0	0.260582	0.186303	0	1.02923	0.267862	0	0.223977	0.149391	0.294349	1.32051	0.189311	0.0955987	0.537037	0.609458	0.577551	0.247385	0.164107	0.213256	0.0458491	9.12239	0.471449	0.0658389	0.478423	0.458326	0.145297	0.187174	0.350468	0.488504	0.454249	0	0	0	1.30357	0
PSAT1	ENSG00000176853	ENST00000347159;ENST00000376588	PSA	phosphoserine aminotransferase 1 [Source:HGNC Symbol;Acc:HGNC:19129]	Neu-Laxova syndrome;Phosphoserine aminotransferase deficiency infantile/juvenile form;Neu-laxova syndrome 2;PHOSPHOSERINE AMINOTRANSFERASE DEFICIENCY	NM_021154;NM_058179	PSAT1			25.7035	42.8009	19.2352	14.5328	11.3887	8.31006	30.246	33.5296	23.3402	38.0361	31.92	2.53073	14.9941	18.5047	42.6504	21.2831	23.4395	28.6215	37.1791	46.7649	27.9939	19.876	44.6599	70.1477	4.48638	36.3606	30.133	4.33556	51.8304	21.9559	31.6195	21.4639	37.5185	33.3886	38.4123	15.3303	31.0659	30.4651	22.7352	34.1702
JAM3	ENSG00000214855	ENST00000299106;ENST00000532252;ENST00000534549;ENST00000441717;ENST00000531302;ENST00000524969;ENST00000532165;ENST00000533711	JAM-C;JAMC	junctional adhesion molecule 3 [Source:HGNC Symbol;Acc:HGNC:15532]	Porencephaly-microcephaly-bilateral congenital cataract syndrome;Hemorrhagic destruction of the brain subependymal calcification and cataracts	NM_032801;NM_001205329	JAM3			0	0	0.0735588	0	19.8338	0.0538887	0	0	0.0575871	0	0.0348006	0.025888	0	0	0	0.188363	0.0523039	0	0	0.145858	0	0.0660638	0	0.0237314	0.41446	0	0.0578363	0.143566	0	0.378705	0	0.214493	0.38893	0.0923757	0.125097	0.328227	0.314438	0.0281133	0	0.0691045
U2AF1	ENSG00000164609	ENST00000471250;ENST00000478282;ENST00000459639;ENST00000464750;ENST00000475639;ENST00000380276;ENST00000291552;ENST00000486519;ENST00000463599;ENST00000496462;ENST00000468039	RN;RNU2AF1;U2AF35;U2AFBP	U2 small nuclear RNA auxiliary factor 1 [Source:HGNC Symbol;Acc:HGNC:12453]		NM_001025204;NM_001025203;NM_006758	U2AF1			13.772	78.1187	144.288	9.61789	170.195	162.154	147.198	124.461	87.7908	140.706	14.8404	163.51	84.3921	116.889	84.5985	119.37	114.735	33.0469	70.388	136.993	7.59403	103.498	157.736	128.214	117.69	107.375	114.977	116.166	69.0694	113.817	86.858	133.276	118.663	163.839	16.6064	103.124	89.1399	72.7432	155.514	78.0404
SLC25A43	ENSG00000170584	ENST00000217909;ENST00000488158;ENST00000493093;ENST00000484058		solute carrier family 25 member 43 [Source:HGNC Symbol;Acc:HGNC:30557]		NM_145305	SLC25A43			19.7666	29.5313	20.0684	23.6351	6.60096	13.815	24.9685	16.2962	20.9578	23.9209	12.7273	7.29229	0.526936	21.344	14.6615	13.3463	30.228	15.5832	14.2643	18.2101	19.466	17.3547	10.1006	17.3505	13.7959	20.1427	17.5291	21.0596	21.0625	16.9979	19.6053	9.52178	20.6182	8.78204	11.644	16.1568	9.95932	19.246	15.4857	20.743
NR1I3	ENSG00000101945	ENST00000512372;ENST00000367983;ENST00000488651;ENST00000464422;ENST00000437437;ENST00000367980;ENST00000628566;ENST00000479324;ENST00000412844;ENST00000428574;ENST00000442691;ENST00000505005;ENST00000508740;ENST00000367982;ENST00000506018;ENST00000367981;ENST00000502848;ENST00000502985;ENST00000504010;ENST00000507215;ENST00000508387;ENST00000510951;ENST00000511676;ENST00000511748;ENST00000511944…	CAR;CAR1;MB67	nuclear receptor subfamily 1 group I member 3 [Source:HGNC Symbol;Acc:HGNC:7969]	EHMT1-LIKE INTELLECTUAL DISABILITY	NM_001077475;NM_005122;NM_001077477;NM_001077482;NM_001077473;NM_001077469;NM_001077478;NM_001077474;NM_001077476;NM_001077480;NM_001077472;NM_001077470;NM_001077479;NM_001077471;NM_001077481	NR1I3			0.944464	0	0.307419	0.391997	19.7827	0.298121	0.273616	0.186661	0.225152	0.190732	0.353985	0.390485	2.68215	0.388744	0	0.465468	1.05832	0.210059	0.429765	0.579068	0.163462	0.518671	0.954156	0.442234	0.909928	0.158275	0.562056	0.902843	0.995172	0.583509	0.149098	0.198662	0.834015	0.777482	0.972069	0.111765	0.458326	0.561463	0.292949	0.388538
SETD4	ENSG00000198556	ENST00000399215;ENST00000481477;ENST00000399212;ENST00000332131;ENST00000487297;ENST00000469482;ENST00000399205;ENST00000399208;ENST00000399201;ENST00000399207;ENST00000424303;ENST00000429161;ENST00000485865;ENST00000446166;ENST00000442559;ENST00000460704;ENST00000443703	C21orf18;C21orf27	SET domain containing 4 [Source:HGNC Symbol;Acc:HGNC:1258]		NM_001286752;NM_017438;NM_001007261;NM_001007259	SETD4	NR_040087		13.9622	14.2806	14.0392	16.4872	0	12.8206	12.4232	11.4339	12.5643	16.3668	13.8694	13.1017	7.51618	11.8815	12.3673	11.9173	9.52772	18.5686	8.87892	15.7351	15.4361	9.57406	11.0532	15.5099	18.2902	9.28413	12.4551	13.7236	19.7678	14.5568	10.85	11.826	12.2261	13.4697	11.8815	7.89089	16.6349	11.9296	15.8972	12.5072
ENO2	ENSG00000082898	ENST00000537688;ENST00000541477;ENST00000537838;ENST00000536199;ENST00000229277;ENST00000538763;ENST00000539713;ENST00000542509;ENST00000545045;ENST00000535366;ENST00000441285;ENST00000535275;ENST00000543975;ENST00000534977		enolase 2 [Source:HGNC Symbol;Acc:HGNC:3353]		NM_001975	ENO2			69.8406	46.6385	39.0144	222.811	18.4396	55.2082	19.1671	26.7691	16.7971	21.3055	35.2468	50.421	46.2742	10.274	21.2015	94.5421	17.3884	39.3005	25.344	12.1067	23.7629	21.2293	35.5418	43.2886	20.2805	150.434	69.0826	20.9969	95.6708	20.5153	19.1947	22.7911	24.0563	33.5748	38.6996	58.5375	57.6264	39.9728	43.0183	30.0545
GIMAP7	ENSG00000135919	ENST00000313543	IAN7;MGC27027	GTPase, IMAP family member 7 [Source:HGNC Symbol;Acc:HGNC:22404]		NM_153236	GIMAP7			10.554	6.37409	10.1511	0.691962	7.51749	15.0307	8.14199	2.92604	7.74604	7.49942	3.10168	14.9776	10.1647	5.5036	2.82353	13.1338	10.6851	8.59937	1.54551	4.58046	2.04603	8.66357	8.80039	3.83184	13.4922	2.71156	4.52191	23.9859	6.4237	5.95793	15.0535	2.76585	8.41907	5.29745	0.687803	11.7526	10.4597	7.85301	10.1469	12.5866
AL160275.1	ENSG00000148843	ENST00000412010		pseudogene similar to part of ribosomal protein L7 RPL7						0	0	0.238627	0	19.7071	0	0	0	0	0	0	0	0	0	0	0	0	0	0	0	0	0	0	0	0	0	0	0	0	0	0	0	0	0	0	0	0	0	0	0
ST20	ENSG00000100029	ENST00000562759;ENST00000478497;ENST00000485386	HCCS-1	suppressor of tumorigenicity 20 [Source:HGNC Symbol;Acc:HGNC:33520]			ST20	NR_037652;NR_037653		39.0119	50.1386	36.86	13.8664	29.6386	10.2272	63.6768	43.397	36.3984	46.2453	50.9498	10.4859	74.2867	38.0467	30.6452	16.4714	40.1597	29.477	70.2711	48.5552	48.5291	36.9573	44.5125	32.3329	4.93875	42.8744	54.2293	21.0834	56.8966	32.7206	51.7465	56.0029	39.2965	71.0577	61.1828	10.8342	49.1886	29.2606	31.0425	41.361
TMEM159	ENSG00000081019	ENST00000573487;ENST00000233047;ENST00000572258;ENST00000574092;ENST00000261388;ENST00000451578;ENST00000572599;ENST00000577162;ENST00000573688	promethin	transmembrane protein 159 [Source:HGNC Symbol;Acc:HGNC:30136]		NM_001301771;NM_001301773;NM_001301774;NM_020422;NM_001301769;NM_001301775	TMEM159	NR_125971		5.89497	8.54721	6.23433	13.2212	0	5.27184	9.21732	6.11839	5.1028	7.59281	6.3829	4.2118	5.11113	5.93148	7.79063	7.46602	8.07175	10.7684	5.29617	5.15806	5.75413	4.77201	4.45353	7.91048	7.69071	8.1148	4.92637	5.10106	5.32356	5.31895	7.27592	4.82395	7.06759	3.71173	6.98002	7.75052	4.62372	8.70029	7.23678	9.89731
ANGEL1	ENSG00000077097	ENST00000251089;ENST00000557179;ENST00000555079;ENST00000556298;ENST00000554941;ENST00000557497	Ccr4e;KIAA0759	angel homolog 1 [Source:HGNC Symbol;Acc:HGNC:19961]		NM_001370748;NM_015305;NM_001370746;NM_001370747	ANGEL1			17.1651	12.775	13.8423	6.6053	69.5508	9.08666	19.68	22.9903	24.8272	21.1542	20.0917	9.98849	2.548	25.4128	27.0676	12.5519	15.8254	20.8637	13.8728	13.7257	19.4173	11.1866	17.4493	15.4754	13.1455	12.2833	10.6717	13.3994	15.3456	15.9544	13.748	15.0635	21.5069	17.6956	18.6578	14.3776	11.9078	14.8992	13.5745	17.137
CDC42EP1	ENSG00000105705	ENST00000249014;ENST00000430687;ENST00000415670;ENST00000434728	Borg5;CEP1;MSE55	CDC42 effector protein 1 [Source:HGNC Symbol;Acc:HGNC:17014]		NM_152243	CDC42EP1			0.989161	16.1613	13.9817	0.101622	14.6817	0.21369	10.3692	5.84868	21.555	11.0233	8.18692	7.71603	6.47332	10.7453	8.86968	8.09309	20.1205	0.860812	1.38125	9.98062	10.2893	9.38896	8.46031	15.4857	4.968	11.3133	13.6511	8.68319	0.110452	11.9555	13.0104	15.1714	14.636	20.3156	10.6089	8.94014	10.9497	13.9086	13.8339	12.5681
DPYSL3	ENSG00000260314	ENST00000398514;ENST00000343218;ENST00000520473;ENST00000507309;ENST00000523458;ENST00000508042;ENST00000519672;ENST00000512722;ENST00000504965	CRMP4;DRP-3;ULIP	dihydropyrimidinase like 3 [Source:HGNC Symbol;Acc:HGNC:3015]		NM_001387;NM_001197294	DPYSL3			21.2833	96.1607	39.6763	46.5802	29.9769	8.8273	33.4387	40.4077	21.7623	86.6164	105.315	6.3443	77.4066	22.5414	20.2296	112.698	18.4977	37.1483	70.1825	36.948	83.3828	28.9518	55.0632	89.3367	5.43313	119.121	55.1674	11.9239	85.2087	54.5498	18.2139	25.3428	31.8152	48.7537	99.3702	21.4288	60.9669	41.4171	125.589	49.514
RAB43P1	ENSG00000120370	ENST00000561790	RAB41P;RAB43P	RAB43 pseudogene 1 [Source:HGNC Symbol;Acc:HGNC:33153]			RAB43P1			11.4105	9.66907	13.3631	13.236	0	15.0817	10.3554	16.9471	17.47	9.08452	17.9441	10.0122	0	14.2016	12.5723	11.1706	12.2227	11.929	12.0751	12.3385	9.3837	12.132	12.2735	11.4381	14.2633	11.3692	7.89357	13.8082	14.4393	4.90002	12.4569	13.7851	14.2399	9.96473	12.379	19.5176	6.70633	13.9673	10.9888	16.1769
AK4P1	ENSG00000103051	ENST00000581275	AK3P1	adenylate kinase 4 pseudogene 1 [Source:HGNC Symbol;Acc:HGNC:364]			AK4P1			0	0.616773	0.15619	19.5096	0	0.590613	0	0.292052	0.925945	1.47047	0.72858	5.69547	0	5.53277	7.85575	0.268285	4.79676	4.04748	1.43384	1.27221	13.106	0	0.268304	0.586175	0.412616	0	0	6.0334	0	0.390164	4.0704	0	0	2.26677	0	5.12528	0	4.82537	0.789603	2.4638
MOCS1	ENSG00000167995	ENST00000373181;ENST00000645522;ENST00000373188;ENST00000373195;ENST00000340692;ENST00000425303;ENST00000432280;ENST00000473742;ENST00000487924	MOCOD	molybdenum cofactor synthesis 1 [Source:HGNC Symbol;Acc:HGNC:7190]	Sulfite oxidase deficiency due to molybdenum cofactor deficiency type A;MOLYBDENUM COFACTOR DEFICIENCY COMPLEMENTATION GROUP A;Molybdenum Cofactor Deficiency	NM_001358533;NM_001075098;NM_001358534;NM_005943;NM_001358531;NM_001358529;NM_001358530	MOCS1	NR_033233		1.44641	0.387721	0	0	19.5089	0.327867	0.233641	0.0199748	0	0.07172	0.0524922	0.481921	0	0.117504	0.0257044	0.427262	0.0460224	0.375449	2.40446	0.0685769	0.060103	0.227148	0.344047	0.083825	0.0157258	0.182653	0.0170851	0.0844173	0	0.0902025	0.111289	0.0980436	0.101342	0.144043	0.268168	0	0.322684	0.281972	0.0893088	0.204201
CYTL1	ENSG00000116005	ENST00000307746;ENST00000506508;ENST00000509419	C17;C4orf4	cytokine like 1 [Source:HGNC Symbol;Acc:HGNC:24435]		NM_018659	CYTL1			6.2015	7.42673	13.5541	8.83252	4.83338	4.35589	11.3244	13.686	8.31106	17.7919	18.0044	4.22109	5.75589	28.6308	37.0009	6.58217	21.9655	15.9201	5.32691	5.90963	15.0958	6.2518	13.8115	10.8954	3.3929	0.899421	8.41498	3.87159	26.1414	9.82479	11.738	14.6291	14.915	18.663	12.5761	12.7248	5.2328	16.3413	14.4974	15.5296
H2BC11	ENSG00000117625	ENST00000607124;ENST00000606923;ENST00000339812	H2B/r;H2BFR;HIST1H2BJ	H2B clustered histone 11 [Source:HGNC Symbol;Acc:HGNC:4761]		NM_021058	H2BC11			0.533327	2.59856	2.09718	19.4788	0	1.50223	1.09373	1.46683	0	0.861439	1.45307	0.591378	1.40442	0.135764	0.507297	1.48996	0.527181	2.23031	1.15767	1.11279	0.585557	0.766049	0.605906	0.565667	0	4.42659	1.3272	0.641518	1.45256	0.406873	1.14909	1.46887	0.506484	0.522278	2.01019	0.512848	1.46505	1.90693	1.69594	0.621541
SRGAP3	ENSG00000153291	ENST00000383836;ENST00000360413;ENST00000491467;ENST00000520860;ENST00000518265;ENST00000475560;ENST00000433332;ENST00000485983;ENST00000470951;ENST00000480750;ENST00000490889;ENST00000490348;ENST00000618999	ARHGAP14;KIAA0411;MEGAP;SRGAP2;WRP	SLIT-ROBO Rho GTPase activating protein 3 [Source:HGNC Symbol;Acc:HGNC:19744]	Pilomyxoid astrocytoma;SLIT-ROBO RHO GTPASE-ACTIVATING PROTEIN 3	NM_014850;NM_001033117	SRGAP3			1.8176	1.15035	3.40254	2.19546	33.6654	3.14135	2.64501	2.51656	4.97753	2.56006	1.52314	3.0273	2.87591	4.08433	3.34759	0.732523	6.41505	3.82137	3.65307	4.15117	2.40271	3.26718	2.4367	2.91116	3.83862	3.77754	1.4841	2.93848	1.92113	4.10757	1.46716	5.02201	3.74858	3.86033	3.00786	5.34758	3.81675	1.84071	2.83312	5.59132
LILRB5	ENSG00000178567	ENST00000449561;ENST00000316219;ENST00000615654;ENST00000345866;ENST00000621581	CD85c;LIR-8;LIR8	leukocyte immunoglobulin like receptor B5 [Source:HGNC Symbol;Acc:HGNC:6609]		NM_001081442;NM_001304457;NM_006840;NM_001081443	LILRB5			4.31608	1.4546	1.55801	0.464745	12.746	9.89286	3.9446	3.40672	6.21987	5.73754	0.823316	19.6013	3.69913	2.65741	1.44111	6.00513	9.16002	3.64722	0.97274	5.60878	1.43106	7.09423	7.65001	0.830604	18.6116	0.428497	0.912272	10.3104	0.448488	17.1563	8.28667	12.6625	3.34454	2.25897	0.398898	13.358	4.77851	3.61691	9.23095	11.752
AC245884.3	ENSG00000135299	ENST00000445491		LSM6 homolog, U6 small nuclear RNA associated (S. cerevisiae) (LSM6) pseudogene						3.61482	3.32203	0.774898	9.05232	0	3.81868	1.53732	0.978789	2.43104	0.884334	1.51038	1.01508	19.4156	0	1.04167	2.20333	2.40685	6.63698	0	1.79425	0	1.77556	2.47823	0	4.83511	3.32627	0.782077	0	5.62034	1.60803	1.49294	0	0	3.65755	0	12.1879	1.93887	3.47198	6.01894	3.63319
TOM1L2	ENSG00000111615	ENST00000581396;ENST00000478943;ENST00000379504;ENST00000318094;ENST00000577794;ENST00000395739;ENST00000535933;ENST00000540946;ENST00000486413;ENST00000542206;ENST00000468944;ENST00000577517;ENST00000537091;ENST00000579586		target of myb1 like 2 membrane trafficking protein [Source:HGNC Symbol;Acc:HGNC:11984]		NM_001033551;NM_001350333;NM_001082968;NM_001350332;NM_001350331;NM_001288787;NM_001288786;NM_001288788;NM_001288789	TOM1L2			16.5904	12.8211	21.7085	46.7904	1.41064	14.8546	23.0635	22.5399	13.9061	19.4352	13.5246	10.1996	2.42531	20.1397	21.1438	14.8505	28.8158	18.7144	18.4688	14.8059	17.08	19.6934	11.1152	14.6428	15.3097	12.8051	15.0675	17.0807	15.3459	18.5189	17.8553	22.4145	16.6478	6.23636	14.7798	20.867	11.2403	13.302	12.2343	22.8441
AC109583.3	ENSG00000255154	ENST00000617367		biliverdin reductase B (flavin reductase (NADPH) (BLVRB) pseudogene						0	0	7.68747	0	0	6.36076	0	2.16661	0	1.89424	5.11632	5.49453	0	3.27106	9.65973	4.51064	19.3974	11.9254	19.0086	7.25017	1.75864	4.02247	13.9837	0	14.5321	0	2.69036	12.1302	0	11.5534	0	5.14391	5.6685	0	0	13.1799	3.67567	2.22369	0	0
AGPAT1	ENSG00000111145	ENST00000395496;ENST00000375107;ENST00000395499;ENST00000375104;ENST00000490711;ENST00000395497;ENST00000336984;ENST00000476663	LPAAT-alpha	1-acylglycerol-3-phosphate O-acyltransferase 1 [Source:HGNC Symbol;Acc:HGNC:324]		NM_001371439;NM_006411;NM_001371437;NM_001371438;NM_032741	AGPAT1			15.2294	11.2585	0.377176	10.4615	4.88449	16.1553	13.2494	0.0158401	8.36013	0	0	0.0749377	0.257898	0	0	0.0502107	11.5993	9.33593	17.43	0.0383794	4.73085	19.3858	15.9246	0.0268593	10.4987	9.74393	9.31674	9.61122	0	0.215657	12.6799	0	11.0574	0.287904	5.18344	0.0596951	18.0073	8.28871	0.0371231	7.86275
AC073264.3	ENSG00000033122	ENST00000642873;ENST00000643130;ENST00000642828;ENST00000638055		novel TRPM8 channel-associated factor pseudogene						6.04658	1.02658	0	5.84845	0	5.67243	0.183337	0	0	0	0.069841	0.258614	0	0	0	3.48685	0	1.27013	0	0.813143	0	0.289036	0.875997	0	0.231895	6.13272	0.300125	0.670517	0	0	0.109331	0	0.239912	0.106384	0	3.88918	0.959205	0.305936	2.43234	0
WBP1	ENSG00000074356	ENST00000393972;ENST00000233615;ENST00000474185;ENST00000466835;ENST00000464774;ENST00000470536;ENST00000484744;ENST00000409737;ENST00000428943;ENST00000494741;ENST00000473467;ENST00000466303;ENST00000492047;ENST00000490120	WBP-1	WW domain binding protein 1 [Source:HGNC Symbol;Acc:HGNC:12737]		NM_012477	WBP1			10.6602	8.50798	12.0603	12.8309	0	14.4866	9.64979	15.2015	12.5426	10.7727	9.03949	19.3626	10.5888	16.357	13.1376	12.4918	10.4604	11.6054	10.1029	10.1827	11.4914	14.5722	15.4873	13.4749	16.6031	10.1005	9.32521	15.9136	11.0238	14.3909	15.247	13.3089	16.0621	11.6989	10.641	16.4456	8.89053	16.174	12.172	16.2979
TRGV5P	ENSG00000020633	ENST00000419915	TCRGV5P;V1S5P	T cell receptor gamma variable 5P (pseudogene) [Source:HGNC Symbol;Acc:HGNC:12291]			TRGV5P			18.6691	3.74749	0.875471	0.653477	0	14.2192	2.27718	3.35561	8.43994	2.35502	3.75257	1.92403	0	4.3865	19.3479	14.5081	18.0587	12.4158	2.66909	2.69842	5.33955	2.33455	1.40399	9.22807	2.21261	8.39714	1.73911	2.19932	1.37079	1.51167	3.47568	15.2388	4.41074	0.450985	13.8281	13.4275	3.96015	4.43968	9.10616	10.4073
AC083798.1	ENSG00000164815	ENST00000472671		pseudogene containing WD repeat domains						9.8842	1.55555	0	0	0	2.09734	0	0	4.48194	3.75239	0	1.81675	0	0	4.73537	4.40961	19.3457	0	3.14481	0	3.46741	3.98376	2.30268	3.5094	8.13553	5.50861	1.35464	0	0	0	0	0	0	0	0	8.66566	3.67193	4.39501	10.9067	0
PSPH	ENSG00000072864	ENST00000437355;ENST00000275605;ENST00000395471;ENST00000459834;ENST00000421626;ENST00000427797;ENST00000419984;ENST00000421312;ENST00000424596;ENST00000413218;ENST00000416592;ENST00000472276	PSP	phosphoserine phosphatase [Source:HGNC Symbol;Acc:HGNC:9577]	3-phosphoserine phosphatase deficiency infantile/juvenile form;PHOSPHOSERINE PHOSPHATASE DEFICIENCY;NEU-LAXOVA	NM_001370513;NM_001370514;NM_001370509;NM_001370510;NM_001370504;NM_001370511;NM_001370516;NM_004577;NM_001370506;NM_001370512;NM_001370503;NM_001370519;NM_001370507;NM_001370521;NM_001370515;NM_001370517;NM_001370520;NM_001370522;NM_001370505;NM_001370508;NM_001370518	PSPH			28.467	80.2952	28.6589	10.0891	3.15148	46.4771	59.374	27.6584	17.5995	26.6301	16.6754	14.5575	10.281	20.4245	21.3851	19.2674	27.0866	23.159	53.4549	27.4848	23.723	31.4294	22.0243	33.1938	21.6485	26.9084	50.834	57.0603	19.924	50.9375	39.2335	26.0706	31.8364	18.6436	55.6731	18.7195	22.0624	24.925	25.8454	46.2655
CXCL2	ENSG00000026751	ENST00000508487;ENST00000296031;ENST00000510048	CINC-2a;GRO2;GROb;MGSA-b;MIP-2a;SCYB2	C-X-C motif chemokine ligand 2 [Source:HGNC Symbol;Acc:HGNC:4603]		NM_002089	CXCL2			11.6646	6.33767	22.8818	37.7724	58.3286	90.3726	36.1273	10.7612	14.2406	6.91816	14.5726	46.2487	18.5442	33.4979	38.6024	29.5778	38.3982	22.5365	8.74972	13.7158	8.67347	15.0664	19.2821	11.6352	74.6356	17.8973	8.79489	24.899	13.055	39.3065	32.2217	25.6415	11.0149	9.00055	9.49057	39.2202	16.8163	14.9421	4.37563	24.524
AC079781.4	ENSG00000163607	ENST00000641908		RNA binding protein, fox-1 homolog 1 (RBFOX1) pseudogene						1.7906	4.44014	1.62547	0	0	2.52543	0	5.82237	0.000828687	0	0.750366	0	19.2831	4.9497	0	2.28519	0	0	0	0	0	1.76196	0	0	3.11042	0	2.57957	4.8701	0.927914	0	0	0	1.13634	0	0.67027	0.80725	7.19586	0	0	0
DNM1	ENSG00000178691	ENST00000635766;ENST00000636874;ENST00000372923;ENST00000475805;ENST00000341179;ENST00000393594;ENST00000628346;ENST00000636280;ENST00000486160;ENST00000627061;ENST00000627543;ENST00000634267;ENST00000636103;ENST00000637999;ENST00000441149;ENST00000637094;ENST00000482638;ENST00000637317;ENST00000635859;ENST00000463998;ENST00000636220;ENST00000638061;ENST00000631179;ENST00000493925;ENST00000636201…	DNM	dynamin 1 [Source:HGNC Symbol;Acc:HGNC:2972]	Lennox-Gastaut syndrome;Undetermined early-onset epileptic encephalopathy;EPILEPTIC ENCEPHALOPATHY EARLY INFANTILE 31;Epileptic encephalopathy	NM_004408;NM_001005336;NM_001288738;NM_001288737;NM_001374269;NM_001288739	DNM1			19.2662	8.94544	0.936796	0.892817	0	4.62541	4.13068	3.06807	15.8682	0.458068	2.40238	6.44341	0.281385	2.82125	10.1273	3.50667	0.313423	0.571676	0.754035	2.73508	0.598608	2.20378	3.36438	0.130556	3.82015	7.27769	0.69191	5.02322	0.767705	2.95391	0.699149	1.05368	2.49971	1.05213	0.651701	1.60133	1.80332	2.71995	3.50157	0.503991
SS18L2	ENSG00000161544	ENST00000447630;ENST00000011691;ENST00000474941	KIAA-iso	SS18 like 2 [Source:HGNC Symbol;Acc:HGNC:15593]		NM_016305;NM_001370300	SS18L2			9.74528	13.0032	12.8612	7.38375	0	12.136	16.2692	16.4585	11.5258	10.7969	12.8113	12.1962	11.0853	11.51	11.0752	15.0274	11.0986	12.9628	13.3792	13.9112	14.5668	13.2472	19.2506	12.2779	13.3333	12.1588	13.9759	13.0088	10.6856	16.138	10.3512	12.0071	15.078	11.2187	13.9254	9.69444	12.8877	10.6206	11.0736	13.353
GADD45A	ENSG00000118242	ENST00000370986;ENST00000370985;ENST00000650283;ENST00000648742;ENST00000460575;ENST00000617962;ENST00000484245	DDIT1;GADD45	growth arrest and DNA damage inducible alpha [Source:HGNC Symbol;Acc:HGNC:4095]		NM_001924;NM_001199741;NM_001199742	GADD45A			23.7417	11.7676	16.9082	150.241	13.2307	17.2723	17.0681	20.9784	12.0003	8.19752	14.5225	18.7241	20.5863	17.4305	15.1952	16.4604	12.3341	6.80528	19.1815	11.7232	13.5175	21.5529	19.6557	10.7235	11.5581	28.2625	16.9369	10.8116	12.2815	20.5744	15.9939	22.9001	14.6586	11.6712	12.8093	19.4961	10.1686	12.1703	14.1653	16.4686
PANK1	ENSG00000100749	ENST00000322191;ENST00000342512;ENST00000461829;ENST00000488482;ENST00000307534	MGC24596;PANK;PANK1a;PANK1b	pantothenate kinase 1 [Source:HGNC Symbol;Acc:HGNC:8598]		NM_138316;NM_148978;NM_148977	PANK1			0.666728	0.427168	0.317889	0.236552	21.3522	0.927064	0.256495	0.277247	1.25812	0.951059	0.485816	0.927595	0.394179	0.863116	0.320224	0.383937	0.415403	0.374545	0.206257	0.776088	0.272346	0.68513	0.530685	0.298712	1.47929	0.301001	0.452751	1.26459	0.343099	1.64531	0.212687	0.245852	0.764575	0.41109	0.454798	0.109298	0.681295	0.817933	1.09655	0.650057
RNA5SP296	ENSG00000142751	ENST00000410523	RN5S296	RNA, 5S ribosomal pseudogene 296 [Source:HGNC Symbol;Acc:HGNC:43196]			RNA5SP296			0	6.11233	1.28693	6.43544	0	6.49212	0	0	4.69244	0	6.40446	0	0	10.0155	4.82138	11.8628	0	0	0	3.551	6.83551	0	7.18178	3.61758	6.38866	1.86527	0	12.6352	7.25497	4.45788	0	4.79401	0	7.21384	2.23168	9.08389	19.2089	4.7732	8.76401	4.17545
MAML1	ENSG00000133250	ENST00000292599;ENST00000507385;ENST00000511027	KIAA0200;Mam-1	mastermind like transcriptional coactivator 1 [Source:HGNC Symbol;Acc:HGNC:13632]		NM_014757	MAML1			3.47374	1.15939	0.898438	8.941	19.2031	2.06333	1.07255	1.96011	0.594305	4.46051	1.47932	0.927852	0	6.75539	4.32121	6.26229	6.45567	0.0902939	0	4.77697	2.55334	2.41583	0.298691	1.14921	8.68507	1.24207	3.3393	5.76924	1.82808	6.79654	0.166784	0.326999	0.892265	0.186802	2.67665	0	0.371471	1.04639	4.95308	0
RNA5SP370	ENSG00000156958	ENST00000362545	RN5S370	RNA, 5S ribosomal pseudogene 370 [Source:HGNC Symbol;Acc:HGNC:43270]			RNA5SP370			0	0	0	0	0	3.02e-07	0.0841426	0	0	0	0	6.51594	0	0	0	0	0	0	9.52767	0.0275922	5.54627	10.3853	0	0	1.07e-07	0	0	9.36558	0	0	0	0	0	2.80122	0	0	0	4.59e-06	0	8.23e-05
FTH1P11	ENSG00000040341	ENST00000517577	FTHL11	ferritin heavy chain 1 pseudogene 11 [Source:HGNC Symbol;Acc:HGNC:3981]			FTH1P11			3.95211	5.18889	7.95857	15.3894	0	5.52717	6.74163	14.8915	3.85729	15.2726	8.25251	6.12385	7.32634	10.3578	17.2025	10.878	6.21994	8.23144	5.41874	9.93817	8.61748	6.64231	7.51061	10.7837	8.29255	8.12048	10.9242	7.65119	7.06526	9.36517	13.419	9.82066	7.35782	10.3319	7.51674	9.34768	8.11017	9.00034	9.58525	10.323
AL049634.2	ENSG00000188021	ENST00000566961;ENST00000567028;ENST00000564763		novel protein, SIRPB1-SIRPD readthrough						4.19537	0.598281	0	3.34381	0	0.432904	2.78965	0.889662	1.12159	4.62947	0.181418	2.17094	2.47712	1.32527	2.69317	0.581365	19.114	3.55916	0.000462993	1.77449	3.15766	10.3707	2.86893	0.313522	1.308	0.623679	0.29322	0.293286	1.06573	0.898404	0.583344	0.670531	0.878321	1.28766	0.767474	0	3.21639	12.3498	1.15508	2.3372
SULF2	ENSG00000239672	ENST00000479472;ENST00000359930;ENST00000479970;ENST00000484875;ENST00000495544;ENST00000467815;ENST00000433632;ENST00000465769;ENST00000474450;ENST00000463221;ENST00000437955;ENST00000478766	HSULF-2;KIAA1247;SULF-2	sulfatase 2 [Source:HGNC Symbol;Acc:HGNC:20392]		NM_018837;NM_001161841;NM_198596	SULF2			125.833	52.6901	43.4357	131.652	48.5343	152.597	23.2938	60.7511	33.7007	32.3204	59.6367	137.442	133.262	26.0972	38.0199	172.124	26.1139	73.0344	28.1841	36.8377	23.5512	41.9932	101.359	59.623	24.4326	261.175	69.1628	63.4795	283.473	28.1983	25.5814	48.6498	16.589	78.8472	51.4001	177.387	127.95	76.7733	73.6022	13.858
AP003716.1	ENSG00000105559	ENST00000528260		novel pseudogene						0	1.55213	1.28932	9.77241	0	0	5.04553	0	14.1629	7.73052	1.29556	3.78917	0	3.25689	0	16.9076	0	8.25332	19.0577	0	0	0	14.5011	0	2.12756	1.89109	12.4866	3.22125	0	0	0	0	1.93109	4.94686	6.73684	4.66784	0	0	0	14.426
HMGN5	ENSG00000169733	ENST00000358130;ENST00000447319;ENST00000373250;ENST00000430960;ENST00000491275;ENST00000436386;ENST00000451455	NSBP1	high mobility group nucleosome binding domain 5 [Source:HGNC Symbol;Acc:HGNC:8013]		NM_030763	HMGN5			12.171	11.2298	14.1983	8.51311	0	11.9743	10.1066	11.4048	15.8016	11.0765	13.0969	13.2561	10.0272	10.0909	8.6955	16.7737	10.0292	8.71821	18.66	12.993	9.73494	8.70638	17.6307	10.3088	15.804	12.3929	16.1809	18.8972	9.03673	16.9788	9.88682	8.64891	8.28238	19.0312	11.6874	16.2899	16.194	14.8964	12.6699	14.8289
SLAMF9	ENSG00000014216	ENST00000466773;ENST00000489098;ENST00000368092;ENST00000368093	CD2F-10;CD84-H1;SF2001	SLAM family member 9 [Source:HGNC Symbol;Acc:HGNC:18430]		NM_001146173;NM_001146172;NM_033438	SLAMF9			51.7949	19.392	29.5763	81.9656	64.0085	50.6731	23.1664	32.7197	22.5181	24.6445	38.4909	40.6636	56.0619	28.8607	37.1773	10.1056	17.7469	16.5918	25.9859	14.3352	53.6786	52.4793	88.5629	42.7624	5.72511	89.1176	47.3922	19.3748	42.8092	28.6152	22.599	29.8065	18.1744	56.7365	61.962	57.2546	30.4863	44.1232	14.1808	15.6277
IL1RN	ENSG00000172724	ENST00000465812;ENST00000463073;ENST00000409052;ENST00000361779;ENST00000259206;ENST00000354115;ENST00000486167;ENST00000472292;ENST00000409930	ICIL-1RA;IL-1RN;IL1F3;IL1RA;IRAP;MGC10430	interleukin 1 receptor antagonist [Source:HGNC Symbol;Acc:HGNC:6000]	Sterile multifocal osteomyelitis with periostitis and pustulosis;GASTRIC CANCER HEREDITARY DIFFUSE;MICROVASCULAR COMPLICATIONS OF DIABETES SUSCEPTIBILITY TO 4;Osteomyelitis sterile multifocal with periostitis and pustulosis	NM_001318914;NM_173843;NM_001379360;NM_173841;NM_000577;NM_173842	IL1RN			887.564	1352.69	332.264	428.453	562.51	178.889	417.475	672.575	512.327	949.801	577.326	177.325	346.897	743.298	654.117	727.321	543.493	538.34	902.623	916.477	1643.54	797.074	953.756	1393.67	85.4212	1094.2	1345.22	217.149	1133.05	1081.85	450.932	1125.36	630.352	579.886	1482.26	317.113	906.407	939.179	975.368	356.219
C12orf76	ENSG00000102554	ENST00000546651;ENST00000309050;ENST00000549724;ENST00000548936;ENST00000551185;ENST00000546627;ENST00000547573;ENST00000650705;ENST00000615315	FLJ40142	chromosome 12 open reading frame 76 [Source:HGNC Symbol;Acc:HGNC:33790]		NM_207435	C12orf76	NR_148516;NR_148514		11.8377	8.80098	9.56344	9.13557	0	12.1526	8.64348	6.85556	15.2345	9.13418	10.9739	13.736	13.8328	6.91382	9.68435	11.7942	6.15661	9.27914	9.20138	8.08258	7.6571	8.31705	6.80661	10.21	14.6343	12.0511	10.3022	16.8852	10.6869	9.83466	10.1912	8.32507	8.93807	5.32018	6.50152	16.3533	14.6215	11.1393	11.9166	10.5437
RNA5SP53	ENSG00000170627	ENST00000391299	RN5S53	RNA, 5S ribosomal pseudogene 53 [Source:HGNC Symbol;Acc:HGNC:42830]			RNA5SP53			0	0	0	0	0	0	2.56037	0	0	0	0	3.67011	0	0	7.32787	2.29954	0	0	3.10579	1.81005	8.70627	0	0	1.78178	19.0118	0	0	0	0	0	0	0	3.79596	0	0	0	1.85872	0	5.62855	2.09134
CCND1	ENSG00000013810	ENST00000227507;ENST00000539241;ENST00000536559;ENST00000535993;ENST00000545484;ENST00000542367	BCL1;D11S287E;PRAD1;U21B31	cyclin D1 [Source:HGNC Symbol;Acc:HGNC:1582]	B-cell chronic lymphocytic leukemia;MANTLE CELL LYMPHOMA;Multiple myeloma;Colorectal Cancer;MYELOMA MULTIPLE AMYLOIDOSIS SYSTEMIC INCLUDED;VON HIPPEL-LINDAU SYNDROME	NM_053056	CCND1			57.0989	52.9645	15.4834	3.7838	43.7596	13.4754	14.9377	20.7733	20.6389	19.852	22.085	15.2597	3.89902	10.4506	8.22248	15.1379	22.2623	13.6611	53.1031	34.8121	36.8238	24.8374	20.5869	16.8344	4.04285	35.309	30.8091	24.9904	16.619	30.225	18.9289	21.8388	25.3142	18.3904	52.6904	17.2686	7.42031	14.6817	25.1609	35.6481
GOLPH3L	ENSG00000153015	ENST00000271732;ENST00000427665;ENST00000479757	GPP34R	golgi phosphoprotein 3 like [Source:HGNC Symbol;Acc:HGNC:24882]		NM_018178	GOLPH3L			12.3661	4.92509	5.27538	7.56926	0	11.1399	6.82701	4.65967	7.51101	9.87472	7.67884	11.6689	5.09108	10.3724	6.44488	9.14532	8.93264	8.66775	4.28382	4.68408	7.73213	13.9704	11.2556	5.58989	10.6169	7.18337	4.64873	5.46638	6.35618	8.8928	6.65734	5.86544	6.2528	5.12243	7.93619	12.6349	9.29495	7.54904	11.52	9.55737
LRRC7	ENSG00000180354	ENST00000651989;ENST00000310961;ENST00000370958;ENST00000651217;ENST00000415775;ENST00000588515;ENST00000609498;ENST00000608815;ENST00000608744;ENST00000609072;ENST00000608470;ENST00000607936;ENST00000565615;ENST00000441830	densin-180;KIAA1365	leucine rich repeat containing 7 [Source:HGNC Symbol;Acc:HGNC:18531]		NM_001370785;NM_001366838;NM_001350216;NM_001330635;NM_001366839;NM_001366841;NM_001366837;NM_001366836;NM_001366840;NM_001366842	LRRC7			1.19123	1.50617	0.93245	1.83367	19.379	2.24837	0.943188	0.969541	0.274692	0.920596	2.33929	2.06724	0.0659949	2.53723	0.511928	1.59987	1.27585	2.28495	0.384973	0.802887	0.375526	0.301228	1.58563	1.28099	1.05202	1.47372	1.09716	1.11994	0.606597	1.69686	1.17357	1.49189	0.70472	0.0387127	0.435202	0.76379	0.614918	0.704825	0.796949	0.890192
TTYH2	ENSG00000197982	ENST00000269346;ENST00000529107;ENST00000578825;ENST00000534346;ENST00000528128;ENST00000441391;ENST00000528152;ENST00000534039;ENST00000526858	C17orf29	tweety family member 2 [Source:HGNC Symbol;Acc:HGNC:13877]		NM_032646;NM_001330453;NM_052869	TTYH2			37.2608	21.8492	20.051	30.759	2.35456	21.1512	19.2334	37.1067	45.655	50.6559	20.1883	13.6394	3.69989	30.8824	36.7073	25.8387	43.3084	29.4413	22.5647	34.3489	39.6506	42.1894	17.7082	35.2161	19.8053	17.0299	16.7002	21.3995	26.0896	15.1685	29.0764	24.1995	49.9697	12.291	17.4749	20.7822	14.2154	33.0574	27.0728	63.5764
RNA5SP379	ENSG00000144820	ENST00000364599	RN5S379	RNA, 5S ribosomal pseudogene 379 [Source:HGNC Symbol;Acc:HGNC:43279]			RNA5SP379			0	4.51294	0	0	0	0	0	0	0	0	0	0	18.9435	0	0	0	0	0	0	3.59179	0	0	0	0	0	0	0	0	0	0	0	0	0	0	0	0	0	0	0	0
AP002373.1	ENSG00000155111	ENST00000544347		novel transcript, RBM7-REXO2 readthrough						7.73637	6.9912	4.4739	18.9281	0	8.76614	6.29102	11.9941	8.18295	9.89052	4.56778	3.19757	0	4.86675	10.1623	4.99106	8.45653	6.67677	3.32383	9.59795	7.59257	7.84333	0.803292	10.367	13.1365	9.0112	5.97171	8.40453	10.8562	6.2119	7.44617	6.01725	12.389	2.0221	7.77606	6.16138	3.03811	10.2112	9.6854	7.33168
IGFBP4	ENSG00000204256	ENST00000269593	BP-4;HT29-IGFBP;IBP4;IGFBP-4	insulin like growth factor binding protein 4 [Source:HGNC Symbol;Acc:HGNC:5473]		NM_001552	IGFBP4			7.57927	0.438045	0.795919	0.0493472	11.3943	15.6041	0.919534	0.975507	4.0994	1.4129	0.51812	18.9137	1.96991	0.805739	0.33999	2.56443	3.9222	0.450213	0.154799	2.97778	0.59252	7.73472	4.34866	0.317328	7.55327	1.09935	0.588949	7.50289	0.375488	4.39236	3.04278	2.97859	1.61375	1.72322	0.0762213	7.65762	1.93632	1.0304	4.59711	4.77725
CLECL1	ENSG00000187713	ENST00000540988;ENST00000542530;ENST00000327839;ENST00000621400	DCAL1	C-type lectin like 1 [Source:HGNC Symbol;Acc:HGNC:24462]		NM_001267701;NM_172004;NM_001253750	CLECL1			4.85061	8.08467	6.24998	2.22871	4.38738	6.00815	9.07901	11.4145	10.4592	4.19495	6.88603	10.6488	7.27869	22.2024	17.8774	14.2347	16.8631	21.3272	11.9464	13.4566	9.39158	4.73668	12.573	7.69277	7.36771	4.36404	21.5263	6.7494	3.40824	19.7825	4.86961	13.2935	12.6584	8.2054	4.01947	6.22415	4.60125	9.74966	9.88606	12.6056
IL3RA	ENSG00000153029	ENST00000331035;ENST00000432757;ENST00000381469	CD123	interleukin 3 receptor subunit alpha [Source:HGNC Symbol;Acc:HGNC:6012]		NM_002183;NM_001267713	IL3RA			1.77701	2.68137	2.03932	23.188	5.97148	2.84025	0.872435	0.941249	1.31983	1.95461	3.1721	2.51217	13.0485	0.317427	1.17698	11.5715	0.228977	1.93222	2.6361	1.07785	3.18696	0.613145	1.56935	2.09992	2.24984	7.89796	5.57283	1.53021	3.29931	1.81314	1.06542	0.819687	0.708401	1.69598	2.12331	1.74734	3.24194	1.88984	2.17147	0.741303
NR1H3	ENSG00000125347	ENST00000495866;ENST00000527464;ENST00000529540;ENST00000395397;ENST00000405576;ENST00000481020;ENST00000481889;ENST00000436778;ENST00000487913;ENST00000531660;ENST00000532630;ENST00000407404;ENST00000444396;ENST00000457932;ENST00000412937;ENST00000449369;ENST00000486991;ENST00000419652;ENST00000461778;ENST00000441012;ENST00000437276;ENST00000525441;ENST00000436029;ENST00000467728;ENST00000420369…	LXR-a;LXRa;RLD-1	nuclear receptor subfamily 1 group H member 3 [Source:HGNC Symbol;Acc:HGNC:7966]		NM_001130102;NM_001363595;NM_005693;NM_001130101;NM_001251935;NM_001251934	NR1H3			269.046	515.168	532.775	144.905	359.943	99.151	422.141	577.333	478.193	519.542	454.925	83.5248	426.181	476.418	509.61	209.064	523.629	414.981	1007.97	511.328	777.421	344.955	453.919	419.38	131.811	154.781	415.098	290.623	313.174	416.568	415.941	672.783	600.281	682.913	638.456	179.784	387.79	288.928	282.62	561.194
ST8SIA4	ENSG00000187840	ENST00000231461;ENST00000451528;ENST00000507360;ENST00000523381	PST;PST1;SIAT8D	ST8 alpha-N-acetyl-neuraminide alpha-2,8-sialyltransferase 4 [Source:HGNC Symbol;Acc:HGNC:10871]		NM_005668;NM_175052	ST8SIA4			27.2458	9.84553	15.2887	14.18	25.1628	61.7481	9.92909	9.68046	21.0749	11.438	5.83197	42.5606	20.1673	19.2249	10.4777	41.6556	18.9182	9.38353	7.11903	22.4408	7.38395	20.2526	19.8568	11.7918	38.7679	15.8126	7.72803	36.8392	12.6704	14.6678	10.8429	12.4708	14.6134	8.43143	3.72405	53.4642	14.217	20.5876	28.2997	14.2835
AC106788.1	ENSG00000163138	ENST00000610646		phospholipase A2, group X (PLA2G10) pseudogene						0	0	0	0	0	0	0	0	0	0	0	0	0	0	18.7947	0	0	0	0	0	0	0	0	0	0	0	0	6.07e-06	0	0	0	0.00550197	0	0	0	0	0	0	0	0
CHKB-CPT1B	ENSG00000075234	ENST00000492556;ENST00000453634;ENST00000452668		CHKB-CPT1B readthrough (NMD candidate) [Source:HGNC Symbol;Acc:HGNC:41998]			CHKB-CPT1B	NR_027928		5.03941	2.37773	3.8193	2.98404	34.2687	2.72402	5.1931	5.11764	3.07336	4.35241	4.53949	3.14366	0.827789	2.87081	2.45879	4.12196	2.0642	3.36754	1.11619	2.14381	2.00982	3.26033	4.94488	3.35588	7.4532	3.98434	3.24189	2.59288	3.17898	1.82404	3.48229	2.06893	2.09377	3.24125	2.30615	3.79652	3.62109	1.66863	1.21065	2.35716
EIF4A1P12	ENSG00000078401	ENST00000551910		eukaryotic translation initiation factor 4A1 pseudogene 12 [Source:HGNC Symbol;Acc:HGNC:37933]			EIF4A1P12			0	0	0	0	0	0	0	0	0	0	0	0	0	0	0	0	0	18.7459	0	0	0	0	0	0	0	0	0	0	0	0	0	0	0	0	0	0	0	0	0	0
RNA5SP265	ENSG00000154511	ENST00000411023	RN5S265	RNA, 5S ribosomal pseudogene 265 [Source:HGNC Symbol;Acc:HGNC:43165]			RNA5SP265			0	0	0	0	0	0	0	0	0	0	0	0	18.7174	0	0	0	0	0	0	0	0	0	0	0	0	0	0	0	0	0	0	0	0	0	0	0	0	0	0	0
AC134878.2	ENSG00000079616	ENST00000620700;ENST00000652671;ENST00000651211		MAFF interacting protein (pseudogene)						1.33376	12.2748	5.64219	3.55532	0	7.41444	9.60261	14.6973	10.8745	12.9809	4.88094	9.35535	1.92536	7.36496	9.45621	18.7065	7.39317	12.885	2.76819	4.09465	3.64957	2.22223	9.49719	1.95682	9.19433	2.69662	3.21951	2.23485	3.37898	6.54842	7.96935	11.6508	6.95835	4.10423	4.68483	5.81285	6.91363	7.74012	7.05076	5.42264
AC103810.3	ENSG00000145975	ENST00000583567		Rho GTPase-activating protein 27-like protein pseudogene						3.63601	0	0	0	0	18.6397	2.59064	2.24824	0	1.96717	2.77032	0	0	0	5.10455	2.58627	0	0	3.30793	0	1.62759	0	0	3.71861	0	0	0	6.97299	3.64226	4.57097	0	2.51835	4.04248	0	4.56407	4.51863	3.25	2.43365	2.78363	0
ZNF485	ENSG00000179051	ENST00000361807;ENST00000480678;ENST00000430885;ENST00000374435		zinc finger protein 485 [Source:HGNC Symbol;Acc:HGNC:23440]		NM_145312;NM_001318142;NM_001318141;NM_001318140	ZNF485			4.66407	3.2076	2.06864	2.50342	34.7158	2.15767	0.915544	0.864813	2.92677	3.05016	2.53018	2.29046	0.90999	1.21844	1.54793	3.15164	1.88439	1.20947	1.1951	1.78926	4.41737	2.19049	2.27003	2.83587	2.63146	3.7558	2.3602	1.31824	3.26527	3.24479	1.66931	1.10494	5.23583	1.20919	3.00306	2.13361	2.68865	2.9854	3.70562	1.53734
ADSS1	ENSG00000263465	ENST00000330877;ENST00000555486;ENST00000332972;ENST00000553540;ENST00000557582;ENST00000554281;ENST00000553580;ENST00000555884;ENST00000557271;ENST00000554657;ENST00000556623;ENST00000555674	ADSSL1;FLJ38602	adenylosuccinate synthase 1 [Source:HGNC Symbol;Acc:HGNC:20093]	Adenylosuccinate synthetase-like 1-related distal myopathy;MYOPATHY DISTAL 5	NM_152328;NM_199165;NM_001320424	ADSS1			14.61	1.82795	1.16896	13.6663	26.3158	22.8681	0.899952	1.60598	1.2034	1.38881	1.42989	31.757	19.0727	2.85031	2.62395	14.3329	1.93465	1.21195	0.73519	0.924874	1.85863	4.37269	15.8575	1.27091	5.18749	12.3089	2.69225	5.87123	7.21197	1.90512	1.01025	0.707123	0.958403	2.0942	1.0812	21.2477	11.1716	2.95131	5.40404	1.03206
FAUP1	ENSG00000198105	ENST00000474180	FAU1P	FAU pseudogene 1 [Source:HGNC Symbol;Acc:HGNC:17984]			FAUP1			0.545932	0.490961	0.226381	0	18.5597	0	0.4401	0.298011	0.735959	0	0	1.50808	0	0.487963	0.977862	0.65359	0.712895	1.29958	1.55067	0.531433	0	0.268928	0	0.253589	0.8836	0.974785	0.909729	1.71603	0	0	0	0.424561	0.683467	0.353553	0	0	0.56115	0.699216	0.722127	0
TCEA2	ENSG00000187325	ENST00000475792;ENST00000361317;ENST00000343484;ENST00000487164;ENST00000476113;ENST00000339217;ENST00000415602;ENST00000440819;ENST00000470559;ENST00000465111;ENST00000458442;ENST00000465433;ENST00000477783;ENST00000495168;ENST00000461072;ENST00000475236;ENST00000395053	TFIIS	transcription elongation factor A2 [Source:HGNC Symbol;Acc:HGNC:11614]		NM_198723;NM_003195	TCEA2			8.85715	5.73601	8.12919	5.16173	0	9.24586	6.04929	6.4503	8.25107	6.42089	9.14007	15.4308	15.7299	5.58	9.35037	6.8855	4.57169	5.45062	15.5873	8.04028	6.43239	7.63334	10.7496	11.1229	18.5489	10.5116	8.87917	9.6582	10.6948	12.7002	9.66059	6.4312	13.8565	13.5367	5.55228	7.53513	18.2335	10.494	8.31671	10.4628
SUSD3	ENSG00000235354	ENST00000375472;ENST00000465709;ENST00000471462;ENST00000617293;ENST00000375469	MGC26847	sushi domain containing 3 [Source:HGNC Symbol;Acc:HGNC:28391]		NM_145006;NM_001287008;NM_001287006;NM_001287007;NM_001287005	SUSD3			0.592677	1.64525	0.349736	0.229807	21.011	0.893942	1.3375	1.04965	0.595383	1.17539	2.43439	0.269405	0.554026	1.77124	0.798048	1.14589	2.65977	0.914988	0.458225	0.836563	1.13551	0.581212	1.71763	1.14238	1.91509	0.513577	0.754097	0.68145	1.30007	0.510518	1.26524	1.45113	1.60172	1.66406	3.56329	0.517646	0.942207	1.0497	1.71008	1.20015
AC008764.4	ENSG00000119397	ENST00000593962;ENST00000601636;ENST00000593991;ENST00000595505;ENST00000593459;ENST00000594509;ENST00000600705		novel protein						1.02638	1.18789	0	1.57934	18.5265	0	0	2.63344	1.12314	0.394859	0	0	0	2.95828	0	2.31418	0	4.2985	0	3.14686	1.78048	1.76884	3.37278	0	0	0	0	0	1.85176	2.0792	0	0	1.07346	0	0	0	0	1.1163	0	0.870778
NAIPP3	ENSG00000173614	ENST00000510264;ENST00000513164		NAIP pseudogene 3 [Source:HGNC Symbol;Acc:HGNC:54493]			NAIPP3			1.24612	0.110167	0.400666	0.0323722	1.55194	12.8508	2.10158	0.732588	1.15886	0.178927	3.81252	18.5198	0.181392	3.51692	4.24499	11.0372	1.22606	0.18458	3.65536	0.335151	0.255677	0.80143	1.28946	0.223511	3.00376	4.29859	4.30308	7.69922	0.801482	1.31156	4.62964	5.26219	0.287844	3.75173	0.0293171	0.32475	8.23492	0.695429	4.48488	0.481943
H2AC7	ENSG00000162384	ENST00000341023	H2A.3;H2A/g;H2AFG;HIST1H2AD	H2A clustered histone 7 [Source:HGNC Symbol;Acc:HGNC:4729]		NM_021065	H2AC7			2.90788	1.03969	0.587624	8.22559	0	0.51918	2.35	0.993158	0.287265	0	1.61773	0.705645	0	0	0.434656	0.0799571	2.38524	0.432198	0.348155	0.412953	0.681313	0	0	4.7474	0.596648	0	1.0262	0.656865	1.01393	1.09258	5.45e-06	1.66646	0.428659	0.277242	2.86876	0	0.808436	0.192015	1.6137	1.78341
PNOC	ENSG00000149150	ENST00000518479;ENST00000301908;ENST00000519592;ENST00000522209	N/OFQ;NOP;PPNOC	prepronociceptin [Source:HGNC Symbol;Acc:HGNC:9163]		NM_006228;NM_001284244	PNOC			0.630792	1.09813	0.512145	2.34216	0	0.779031	0.310934	0.220257	0.36914	0.211142	0.372249	0.880519	1.05664	0.378164	0.079265	0.395665	0.341164	0	0.975352	0.203843	0.19323	0.195406	0.43335	0.396529	0.221857	3.21497	6.70838	0.416585	2.37067	0.0596374	0	0.105882	0.877734	0.182456	0.229431	1.02011	1.33434	0.937966	0.663398	0.548898
C1QA	ENSG00000133106	ENST00000374642;ENST00000438241;ENST00000402322		complement C1q A chain [Source:HGNC Symbol;Acc:HGNC:1241]	Autosomal systemic lupus erythematosus;Immunodeficiency due to a classical component pathway complement deficiency;C1q DEFICIENCY	NM_001347466;NM_001347465;NM_015991	C1QA			341.901	110.929	166.431	85.9249	604.975	653.327	132.257	140.346	330.936	114.259	85.3558	1055.83	327.465	172.21	83.6351	272.745	383.726	136.638	132.525	319.732	59.5402	355.944	347.608	75.0429	442.417	161.5	136.705	523.95	101.727	326.663	188.981	229.421	296.85	190.075	56.2324	478.941	326.643	178.154	348.396	498.355
SLC29A3	ENSG00000176476	ENST00000373189;ENST00000644591;ENST00000643752;ENST00000644895;ENST00000647524;ENST00000479577;ENST00000642772;ENST00000644088;ENST00000645345;ENST00000642198;ENST00000643619;ENST00000643042;ENST00000469204	ENT3;FLJ11160	solute carrier family 29 member 3 [Source:HGNC Symbol;Acc:HGNC:23096]	Dysosteosclerosis;H syndrome;HISTIOCYTOSIS-LYMPHADENOPATHY PLUS SYNDROME	NM_001174098;NM_018344;NM_001363518	SLC29A3	NR_033413;NR_033414		37.7658	72.7134	69.1384	30.8392	11.1314	19.0801	72.5577	96.2745	52.6857	91.5478	58.3361	10.2992	4.49924	101.407	97.2448	34.9551	76.0589	73.234	85.0109	68.6045	83.3146	55.8514	35.4995	82.7694	20.7095	27.0343	42.8854	34.3762	60.0452	43.4594	72.5684	79.5493	83.1923	46.1315	80.196	35.2707	23.8444	42.9829	42.3171	69.1175
CKB	ENSG00000196743	ENST00000348956;ENST00000554989;ENST00000554282;ENST00000553528;ENST00000553652;ENST00000553610;ENST00000555039;ENST00000555366;ENST00000557569;ENST00000554426;ENST00000553878;ENST00000557287;ENST00000555659;ENST00000554705;ENST00000555770;ENST00000557530;ENST00000553994	CKBB	creatine kinase B [Source:HGNC Symbol;Acc:HGNC:1991]		NM_001823;NM_001362531	CKB			5.75714	4.49523	2.54226	9.29064	0	2.46558	1.33894	3.67215	3.14787	2.15128	1.68435	6.90669	18.4121	1.26984	1.8602	0.849661	1.83364	1.98101	4.23648	3.2688	2.03036	2.23757	1.34553	1.49056	2.8238	4.66396	1.98715	3.76925	2.35247	2.174	3.7169	2.21548	3.74019	4.27462	1.52793	4.69338	3.89326	2.4122	1.36815	4.61418
COL6A1	ENSG00000087842	ENST00000361866;ENST00000492851;ENST00000466285;ENST00000463060;ENST00000498614;ENST00000486023;ENST00000612273		collagen type VI alpha 1 chain [Source:HGNC Symbol;Acc:HGNC:2211]	BETHLEM MYOPATHY;Congenital muscular dystrophy Ullrich type;Bethlem myopathy 1;ULLRICH CONGENITAL MUSCULAR DYSTROPHY 1;COL6A1 associated myopathy	NM_001848	COL6A1			37.9119	52.1392	74.7392	15.0439	29.7953	9.93895	34.3859	38.6711	57.4457	30.5188	26.861	11.7767	9.98135	25.2228	22.9709	28.6975	42.4892	50.1857	74.8353	63.9111	43.0311	78.8559	60.3822	23.7268	3.59765	26.5389	47.2477	30.9676	23.1777	22.9164	26.5625	57.8499	47.3903	47.4219	61.0332	13.3485	18.5222	24.3184	21.6515	51.3547
LSP1P5	ENSG00000197608	ENST00000636531;ENST00000635968;ENST00000637196;ENST00000636560;ENST00000645145		LSP1 pseudogene 5 [Source:NCBI gene (formerly Entrezgene);Acc:645166]				NR_160761;NR_160762;NR_027238;NR_027355;NR_160764;NR_160766		5.63961	10.614	2.8714	6.86974	0	1.05675	6.90224	6.17624	5.78942	12.2556	8.47123	6.28229	1.39077	13.7754	7.17625	6.79356	9.04151	4.63183	6.05401	7.53782	5.57843	8.54332	8.0645	6.7077	5.78054	6.57431	5.00673	4.64889	8.05367	3.40468	3.3876	11.273	5.95626	11.5424	11.4565	5.26751	7.05562	6.54667	4.18487	9.30109
TMSB4XP8	ENSG00000203880	ENST00000402089	TMSL3	TMSB4X pseudogene 8 [Source:HGNC Symbol;Acc:HGNC:11885]			TMSB4XP8			6.81134	3.19422	9.21143	0	0	0	2.64443	8.90334	0	1.93996	5.25599	7.60701	18.3579	3.33151	4.86999	4.62889	0	11.9728	6.47245	9.27391	7.15091	8.25897	9.21859	8.81058	10.5475	3.75016	0	18.3854	0	8.95584	7.02673	2.65087	11.6647	14.2608	0	0	0	11.3078	5.59727	2.09871
KCNMA1	ENSG00000144791	ENST00000604624;ENST00000639601;ENST00000638991;ENST00000639913;ENST00000639205;ENST00000639486;ENST00000639498;ENST00000640523;ENST00000372443;ENST00000638223;ENST00000639344;ENST00000638848;ENST00000639090;ENST00000639489;ENST00000639069;ENST00000639657;ENST00000372408;ENST00000639995;ENST00000639483;ENST00000639691;ENST00000638512;ENST00000372421;ENST00000640570;ENST00000372437;ENST00000638895…	KCa1.1;mSLO1;SLO	potassium calcium-activated channel subfamily M alpha 1 [Source:HGNC Symbol;Acc:HGNC:6284]	Generalized epilepsy-paroxysmal dyskinesia syndrome;CEREBELLAR ATROPHY DEVELOPMENTAL DELAY AND SEIZURES;EPILEPSY IDIOPATHIC GENERALIZED SUSCEPTIBILITY TO 16;LIANG-WANG SYNDROME;PAROXYSMAL NONKINESIGENIC DYSKINESIA 3 WITH OR WITHOUT GENERALIZED EPILEPSY;GENERALIZED EPILEPSY AND PAROXYSMAL DYSKINESIA	NM_001322829;NM_001322832;NM_001322835;NM_001322837;NM_001322830;NM_001014797;NM_001322838;NM_001271518;NM_002247;NM_001161352;NM_001322836;NM_001271519;NM_001161353;NM_001271522;NM_001322839;NM_001271520;NM_001271521	KCNMA1			4.95691	5.08841	6.43696	4.42892	10.0365	6.45478	6.56517	8.55251	11.0198	1.80861	4.84145	11.4915	0.954044	20.0313	19.5384	5.1971	20.7599	11.3308	6.24466	1.39002	6.24776	5.16616	6.053	4.98304	15.2618	2.84822	4.20082	9.99415	5.73635	10.8639	7.57324	15.9999	1.32589	0.483847	4.39642	6.05432	5.60782	5.20725	6.14307	22.1313
POLR2KP1	ENSG00000163558	ENST00000553226		RNA polymerase II subunit K pseudogene 1 [Source:HGNC Symbol;Acc:HGNC:42650]			POLR2KP1			0	0	1.11947	0	0	0	0	0	0	0	1.10707	0	0	0	0	0	7.67294	0	0	0	2.73008	0	0	0	0	0	0	0	0	3.65599	0	0	0	0	1.95505	18.3694	0	5.37913	0	6.10033
NAIP	ENSG00000089902	ENST00000315147;ENST00000517649;ENST00000523981;ENST00000508426;ENST00000514857;ENST00000508794;ENST00000447012;ENST00000519014;ENST00000194097;ENST00000503719	BIRC1;NLRB1	NLR family apoptosis inhibitory protein [Source:HGNC Symbol;Acc:HGNC:7634]	Proximal spinal muscular atrophy type 1;Proximal spinal muscular atrophy type 2;Proximal spinal muscular atrophy type 3	NM_004536;NM_022892;NM_001346870	NAIP			1.45175	3.46078	9.1501	1.96826	3.67133	18.6638	6.04399	8.02045	4.2881	4.07929	3.95053	4.33184	1.3109	9.78647	4.35356	3.22896	8.68513	5.16029	4.40368	1.74579	0.971839	2.2414	2.78661	1.76109	8.71234	1.22224	6.86689	4.47987	5.58607	12.6393	6.64614	6.60272	1.02193	1.71674	1.07175	3.17051	3.70635	2.78963	7.99879	1.81082
FABP5P2	ENSG00000151779	ENST00000439042	FABP5L2	fatty acid binding protein 5 pseudogene 2 [Source:HGNC Symbol;Acc:HGNC:31060]			FABP5P2			2.18654	1.9704	1.78154	1.01299	18.2871	0	2.65976	0.890369	2.95491	1.3417	1.83074	1.21342	0	2.96474	2.54649	0.66119	0	1.29486	2.09707	2.39701	2.99026	1.06636	2.20884	1.00775	2.9374	1.31531	1.60646	0.867047	0.535287	1.14198	1.39665	2.13847	0.689129	2.13968	1.19573	0.699094	1.60512	2.45638	0.722361	1.10629
IL36RN	ENSG00000236044	ENST00000346807;ENST00000393200;ENST00000437409;ENST00000514072	FIL1;FIL1(DELTA);FIL1D;IL-1F5;IL1F5;IL1HY1;IL1L1;IL1RP3;IL36RA;MGC29840	interleukin 36 receptor antagonist [Source:HGNC Symbol;Acc:HGNC:15561]	Acrodermatitis continua of Hallopeau;DITRA;Generalized pustular psoriasis;Pustulosis palmaris et plantaris;PSORIASIS 14 PUSTULAR	NM_173170;NM_012275	IL36RN			0.518498	0.141692	0.0974012	0	18.2839	0	0.0364209	0.0262209	0.0609031	0.612087	0.681163	0.126995	0.126324	0.209653	0.0283325	0.112392	0	0	0.0429283	0.266427	0.248951	0.204412	0.153388	0.0880887	0	0.156646	0.229503	0	0.17852	0.237135	0.040892	0.209393	0.0559092	0.310182	0.063367	0	0.0977658	0	0.415041	0
HSPE1-MOB4	ENSG00000162222	ENST00000604458		HSPE1-MOB4 readthrough [Source:HGNC Symbol;Acc:HGNC:49184]		NM_001202485	HSPE1-MOB4			10.4344	10.7908	10.5933	13.3466	0	11.8856	2.36991	7.39464	15.1379	8.21172	10.5043	6.87685	15.7042	7.757	7.76086	12.233	13.5788	8.65991	9.47804	11.6242	11.5699	8.86791	11.2437	9.55682	13.9607	14.9993	13.3908	9.74042	7.14701	11.6604	8.12975	6.05244	11.352	17.1513	8.55229	9.00495	14.0115	9.01896	10.5595	8.95822
VEGFA	ENSG00000162704	ENST00000476772;ENST00000372067;ENST00000672860;ENST00000324450;ENST00000417285;ENST00000413642;ENST00000372055;ENST00000482630;ENST00000425836;ENST00000372064;ENST00000372077;ENST00000519767;ENST00000520948;ENST00000518538;ENST00000523873;ENST00000523950;ENST00000512683;ENST00000457104;ENST00000518689;ENST00000523125;ENST00000518824;ENST00000230480;ENST00000480614;ENST00000520265;ENST00000497139…	VEGF;VEGF-A;VPF	vascular endothelial growth factor A [Source:HGNC Symbol;Acc:HGNC:12680]	MICROVASCULAR COMPLICATIONS OF DIABETES SUSCEPTIBILITY TO 1	NM_001025368;NM_001171622;NM_001025369;NM_001025367;NM_001025366;NM_001033756;NM_003376;NM_001025370;NM_001171628;NM_001204384;NM_001204385;NM_001171624;NM_001171623;NM_001171626;NM_001317010;NM_001171630;NM_001171625;NM_001171627;NM_001171629;NM_001287044	VEGFA			67.4465	43.6687	38.0113	269.854	34.7166	87.8696	27.1979	33.1587	41.2053	25.9492	30.5655	72.5241	14.0122	33.2329	32.999	55.5439	36.6242	33.3591	21.3378	23.9005	26.6218	26.1174	33.1545	32.475	38.7435	100.571	25.583	38.57	50.1639	24.4413	27.9177	22.1813	31.971	14.1995	28.3235	92.983	41.5127	50.7549	37.7898	26.4518
RAD17	ENSG00000007384	ENST00000514066;ENST00000361732;ENST00000507927;ENST00000509734;ENST00000511349;ENST00000354868;ENST00000521422;ENST00000504177;ENST00000354312;ENST00000345306;ENST00000616683;ENST00000512785;ENST00000506564;ENST00000305138;ENST00000282891;ENST00000358030;ENST00000380774;ENST00000514626;ENST00000508320;ENST00000513214	CCYC;RAD17Sp;Rad24	RAD17 checkpoint clamp loader component [Source:HGNC Symbol;Acc:HGNC:9807]		NM_133343;NM_133338;NM_133342;NM_133344;NM_001278622;NM_002873;NM_133341;NM_133340;NM_133339	RAD17			15.3423	9.54864	1.26886	11.4535	5.44289	0.509757	0.991311	18.9309	11.5053	7.92127	1.11205	12.1756	5.24165	12.175	1.13936	12.997	9.15039	13.6147	5.32155	13.0105	8.67509	11.0079	4.57019	17.2982	1.25969	14.4227	11.5431	17.2536	17.2534	14.9516	0.26958	23.1537	7.61209	10.605	11.6181	16.4144	11.9056	10.2917	9.26747	10.3534
ANKRD23	ENSG00000117479	ENST00000476975;ENST00000318357;ENST00000418232;ENST00000331001;ENST00000482175;ENST00000462692	DARP;FLJ32449;MARP3	ankyrin repeat domain 23 [Source:HGNC Symbol;Acc:HGNC:24470]		NM_144994	ANKRD23			1.39033	2.24473	0.637572	1.69515	21.22	1.95575	0.421762	1.84532	1.54412	1.64222	1.53281	2.10326	1.36659	1.38501	0.830777	0.609211	1.31706	0.987012	1.19686	0.98948	0.633804	0.700456	1.17088	1.96499	1.54152	1.21756	0.735272	2.29321	1.18389	1.65204	0.314118	0.564944	1.4244	1.41766	2.02572	0.760235	0.998669	1.78111	0.163848	1.9091
AF001550.2	ENSG00000173531	ENST00000636643		ATP-binding cassette, sub-family A (ABC1), member 14 (Abca14) pseudogene						0	0.838729	3.91398	11.0011	0	1.28398	7.76331	0.989831	2.45395	1.7852	0.761775	0	4.89538	3.36721	0	1.11072	2.43413	4.46537	3.65392	1.81251	1.70521	0	0	0.847703	2.92946	3.36705	0.788306	0	3.78158	2.43532	0	0	0	2.4625	4.10689	0	3.92104	2.33914	0	4.58761
NOL3	ENSG00000151332	ENST00000565560;ENST00000563439;ENST00000268605;ENST00000568086;ENST00000564992;ENST00000564053;ENST00000565645;ENST00000568199;ENST00000566871;ENST00000568503;ENST00000563258;ENST00000568146;ENST00000564860	ARC;CARD2;MYP;NOP30	nucleolar protein 3 [Source:HGNC Symbol;Acc:HGNC:7869]	Familial cortical myoclonus;MYOCLONUS FAMILIAL 1	NM_001276312;NM_001276307;NM_001276309;NM_003946;NM_001276319;NM_001185057;NM_001276311	NOL3			10.548	10.6053	9.64026	10.5349	0	9.19746	7.20027	8.32448	5.09068	10.1346	11.3229	13.4626	12.157	5.42045	6.1326	12.9189	11.2771	6.07158	7.93166	4.04181	7.05412	6.62884	7.71595	7.83094	10.3042	12.9324	11.1204	9.46573	9.31966	6.39955	10.0309	6.34295	5.96562	7.01433	7.95568	12.8369	15.4006	7.71875	7.68565	6.70062
RAB38	ENSG00000116906	ENST00000243662;ENST00000531138;ENST00000526372	NY-MEL-1	RAB38, member RAS oncogene family [Source:HGNC Symbol;Acc:HGNC:9776]		NM_022337	RAB38			6.29469	17.942	20.2692	41.6241	4.7253	4.2382	28.1566	33.2241	8.30565	27.8107	13.7468	1.79332	1.47754	33.8722	45.0054	7.3476	9.01466	17.5833	6.00107	6.32715	15.3015	15.8862	7.67375	34.5114	9.07841	11.614	38.4639	4.20278	18.5304	5.93913	25.8113	30.5134	10.3958	15.8221	11.703	13.7025	9.22505	6.21494	4.98656	5.98241
FAM216A	ENSG00000148296	ENST00000538285;ENST00000548869;ENST00000548449;ENST00000377673;ENST00000546396;ENST00000547539	C12orf24;HSU79274	family with sequence similarity 216 member A [Source:HGNC Symbol;Acc:HGNC:30180]		NM_013300	FAM216A			11.908	7.51536	7.28079	2.42935	0	7.81533	5.96158	6.58066	4.92084	4.37997	3.95377	9.02808	10.8234	4.36258	4.47742	9.108	4.87311	5.74656	7.82651	6.61287	5.8293	14.2611	10.9458	5.92009	12.4001	7.44054	7.57382	10.0749	3.62612	11.7295	8.34559	5.36945	6.05959	3.85875	6.95897	12.8457	8.85086	8.75781	12.2726	5.60982
SIK1B	ENSG00000157191	ENST00000613488;ENST00000624077		salt inducible kinase 1B (putative) [Source:HGNC Symbol;Acc:HGNC:52389]		NM_001320643	SIK1B			0.697624	1.25814	1.23806	4.76054	1.25538	2.05288	0.906421	1.91542	2.13864	1.58913	1.85604	2.42096	2.73876	2.76591	2.5042	0.623425	2.27703	0.731152	0.445325	0	1.891	2.07836	2.24942	0.852174	2.6539	1.84045	0.882703	1.54732	0.694369	2.51289	2.09315	1.6517	1.79527	1.39028	3.27842	2.68965	1.52643	1.19175	0	1.20758
METTL8	ENSG00000130165	ENST00000375258;ENST00000447486;ENST00000483284;ENST00000463392;ENST00000438609;ENST00000392604;ENST00000477130;ENST00000464491;ENST00000470773;ENST00000460188;ENST00000392599;ENST00000460539;ENST00000462821;ENST00000442778;ENST00000453846;ENST00000442541;ENST00000612742	FLJ13984;TIP	methyltransferase like 8 [Source:HGNC Symbol;Acc:HGNC:25856]		NM_001321161;NM_001321162;NM_001321160;NM_001321158;NM_024770;NM_001321157;NM_001321159;NM_001321154;NM_001321155;NM_001321156	METTL8	NR_135568		25.8497	29.3266	26.0889	26.8769	0.959338	28.5782	32.7638	25.1995	35.5528	28.7505	35.253	16.4076	7.30104	27.4886	26.0699	23.4472	26.2954	31.8107	19.1425	31.2085	29.4507	26.0904	27.7274	32.4271	28.5407	25.7616	24.6291	27.2766	23.8423	31.6077	21.3123	24.1009	28.201	21.2087	30.2069	29.9777	22.9627	30.1999	27.214	31.7292
PRPF40B	ENSG00000116685	ENST00000552301;ENST00000547764;ENST00000551063;ENST00000527253;ENST00000508736;ENST00000551418;ENST00000548825;ENST00000548436;ENST00000261897;ENST00000551111;ENST00000380281;ENST00000551320;ENST00000548399;ENST00000549547;ENST00000546626;ENST00000551269	HYPC	pre-mRNA processing factor 40 homolog B [Source:HGNC Symbol;Acc:HGNC:25031]		NM_001363607;NM_001031698;NM_001379030;NM_001379033;NM_001379034;NM_001379031;NM_001379032;NM_001379035;NM_001379036;NM_001379037;NM_012272	PRPF40B			5.47666	2.5987	3.52179	3.715	41.1331	4.00337	2.70923	4.52469	5.84283	3.07392	3.34017	5.2159	2.91439	3.1001	4.13194	3.38647	4.76524	3.21483	4.95841	3.6112	3.44908	3.08372	5.47656	3.8477	8.59304	1.78695	2.25855	2.65751	2.21479	4.38865	2.78482	4.24572	3.22612	3.81206	3.31132	4.36808	4.39223	4.01482	3.63438	5.27921
RAPGEF3	ENSG00000155959	ENST00000449771;ENST00000547856;ENST00000549151;ENST00000395360;ENST00000482843;ENST00000479866;ENST00000488250;ENST00000389212;ENST00000548919;ENST00000490387;ENST00000548434;ENST00000473777;ENST00000476259;ENST00000395358;ENST00000494764;ENST00000495465;ENST00000466322;ENST00000495953;ENST00000549347;ENST00000405493	bcm910;cAMP-GEFI;EPAC	Rap guanine nucleotide exchange factor 3 [Source:HGNC Symbol;Acc:HGNC:16629]		NM_001098531;NM_006105;NM_001098532	RAPGEF3			3.63404	6.93175	9.20601	4.1678	24.6363	2.66221	10.0454	14.2449	8.98777	13.734	12.9433	1.22522	7.53913	11.3989	14.3494	5.29184	10.2822	6.33562	8.62948	5.30036	15.4558	7.07646	11.819	14.4343	2.51262	2.45881	12.0978	2.91507	9.77047	6.8792	10.0573	19.7906	15.64	21.3942	14.0922	3.42182	17.3083	7.67601	7.57034	9.66188
GIMAP4	ENSG00000137801	ENST00000255945;ENST00000461940;ENST00000494750;ENST00000478135;ENST00000479232	FLJ11110;HIMAP4;IAN1;IMAP4	GTPase, IMAP family member 4 [Source:HGNC Symbol;Acc:HGNC:21872]		NM_018326;NM_001363532	GIMAP4			55.4728	16.0119	50.8344	4.78993	57.9744	86.9011	31.5331	14.2287	28.4496	21.6861	10.0755	72.2272	38.1425	34.3275	25.8937	46.1615	43.4188	30.3713	25.355	44.2362	13.0625	33.7801	64.92	13.5558	36.5446	16.7894	7.46325	101.463	22.3298	11.3844	42.9867	28.0822	29.0406	16.6751	10.2853	49.5086	43.5974	32.5129	31.2515	37.6969
SDHAF4	ENSG00000096872	ENST00000468640;ENST00000370474	C6orf57;Sdh8	succinate dehydrogenase complex assembly factor 4 [Source:HGNC Symbol;Acc:HGNC:20957]		NM_145267	SDHAF4			10.1433	16.908	16.648	7.98171	0	11.829	10.2261	16.2947	15.8347	10.9486	11.8345	11.6761	11.2293	18.1195	14.3024	11.659	15.261	10.2638	14.0361	12.3379	11.5375	10.4889	12.32	16.9266	14.904	11.6519	11.0628	15.2094	7.19706	11.7088	13.0385	12.3616	10.1723	7.8463	11.747	11.3657	10.07	16.0452	17.4454	13.4944
FABP5P9	ENSG00000227329	ENST00000559487	FABP5L9	fatty acid binding protein 5 pseudogene 9 [Source:HGNC Symbol;Acc:HGNC:31064]			FABP5P9			0	0	0.505372	0	18.1051	0	0.442672	0	0	0.265002	0	0.299284	0	0.487746	0	1.94846	0	0	0	0	0	0.263545	0	0	0	0.980394	0	0	1.06772	0.2815	0	0	0.342026	0.349754	0	0	0.94773	0	0.356528	0.548281
AC026412.1	ENSG00000258864	ENST00000507290;ENST00000512335;ENST00000507841;ENST00000507505;ENST00000522848;ENST00000502273;ENST00000343123		programmed cell death 6 (PDCD6) pseudogene				NR_003713		4.43898	3.22555	3.50692	6.20092	0	2.01615	9.02545	4.73101	4.85322	7.98195	3.80588	2.25843	4.27768	4.88388	7.05318	3.08277	4.84139	7.65658	3.35518	3.19668	4.51398	3.82692	3.13901	5.00258	5.81746	4.01446	1.65525	3.23569	18.1008	1.58184	2.17976	4.1608	4.08861	3.93776	3.25551	5.59686	4.71116	1.85917	2.87703	3.08393
AC009093.3	ENSG00000124459	ENST00000567688;ENST00000562618;ENST00000565800		phospholipase A2, group X (PLA2G10) pseudogene						3.36039	0.0895944	0.218034	0.0605079	0	6.42154	0.268338	2.33478	0.27242	0.069582	1.67605	2.05968	0	0.181953	0.374848	0.458835	0.266721	0.15759	0.450392	9.47636	2.08733	0.272308	0.180482	0.294313	0.369076	0.0770782	0.111086	0.108887	0.135856	1.89302	0.301271	0.178598	2.2185	2.44805	0.093482	18.0401	0.67368	4.87403	0.140495	0.0373757
MT1L	ENSG00000128394	ENST00000565768;ENST00000566367	MT1;MT1R;MTF	metallothionein 1L, pseudogene [Source:HGNC Symbol;Acc:HGNC:7404]			MT1L	NR_001447		4.20746	0.238806	1.03178	4.42763	0	0	0	0	0	1.29607	0.219176	0.583355	1.38623	0.476263	0	0.316509	2.7528	0	1.0147	1.0306	5.05662	2.57212	0.709451	0.48834	0	2.8649	0.221782	0	0.520609	0.458183	1.34403	0.414409	1.00122	4.09102	0.38682	0	0.8225	0	0	4.01927
CSKMT	ENSG00000118777	ENST00000398922;ENST00000532971;ENST00000529868;ENST00000594728	CS-KMT;METTL12;U99HG	citrate synthase lysine methyltransferase [Source:HGNC Symbol;Acc:HGNC:33113]		NM_001043229	CSKMT			1.29733	2.41362	1.42974	1.80077	22.1434	0.355595	0.229525	0.855748	1.83962	1.19026	1.27467	2.85977	5.78998	0.520547	1.84005	1.48724	1.02497	0.630144	2.65382	1.00902	0.975364	1.02354	2.62149	2.87107	1.96195	1.5179	0.758203	2.01088	0.412795	1.56563	0.724173	1.04765	1.36724	5.25207	1.63214	2.9793	2.27686	1.20801	2.35036	1.72897
PACRGL	ENSG00000146433	ENST00000471979;ENST00000510051;ENST00000503585;ENST00000360916;ENST00000295290;ENST00000514485;ENST00000444671;ENST00000508753;ENST00000510700;ENST00000506745;ENST00000514663;ENST00000509469;ENST00000515339;ENST00000513861;ENST00000508952;ENST00000502374;ENST00000511160;ENST00000504630;ENST00000513590;ENST00000514292;ENST00000502938;ENST00000506702;ENST00000509625;ENST00000505160;ENST00000506951…	C4orf28;MGC29898	parkin coregulated like [Source:HGNC Symbol;Acc:HGNC:28442]		NM_001258345;NM_145048;NM_001130727;NM_001258346;NM_001330745;NM_001317849;NM_001330746;NM_001330747;NM_001330748	PACRGL	NR_133933;NR_047661		14.9483	9.01284	12.3093	14.8774	0	9.17752	8.18693	13.1966	8.98313	10.3589	11.8726	10.2429	2.51765	9.1005	10.8018	9.32242	10.753	13.4786	14.219	16.2855	15.8787	10.0821	11.1039	11.3105	14.7963	9.11715	8.50697	15.2489	14.5585	10.7613	11.9341	8.53141	9.16005	6.64277	8.79366	17.6245	6.83461	7.79681	12.6101	11.4057
ACYP1	ENSG00000091831	ENST00000555463;ENST00000357971;ENST00000238618;ENST00000555694;ENST00000555135;ENST00000553302		acylphosphatase 1 [Source:HGNC Symbol;Acc:HGNC:179]		NM_001302617;NM_001107;NM_001302616	ACYP1	NR_126393		5.8361	10.7957	9.81654	4.03707	0	10.4277	11.3569	12.5123	8.9944	10.8962	12.0589	7.08544	17.5989	11.5229	10.1086	8.03821	9.40792	9.33863	17.9977	11.7293	9.48253	10.0761	9.69907	11.3227	11.3932	6.82241	13.2432	8.74916	8.09996	8.9348	13.7965	17.4233	10.7216	10.5765	12.1936	4.78628	10.5201	11.5421	12.6652	11.8232
CRYBB1	ENSG00000137869	ENST00000647684;ENST00000647569		crystallin beta B1 [Source:HGNC Symbol;Acc:HGNC:2397]	Cataract-microcornea syndrome;Early-onset nuclear cataract;Pulverulent cataract;CATARACT 17 MULTIPLE TYPES;CATARACT 17 MULTIPLE TYPES MONOALLELIC	NM_001887	CRYBB1			17.4257	2.35761	3.01054	2.1571	4.53381	34.3751	5.83277	4.06921	8.66961	3.78135	4.72998	34.6185	3.24115	4.4732	2.43784	6.31331	4.88563	3.57302	3.61746	7.36257	0.926692	9.59296	4.78757	3.5499	11.6925	13.3253	4.21493	20.323	2.98061	6.06148	7.0282	5.7851	8.00341	5.25187	1.48302	22.7156	6.45039	5.64634	8.02407	7.88876
MYC	ENSG00000137216	ENST00000259523;ENST00000641252;ENST00000517291;ENST00000651626;ENST00000641036;ENST00000377970;ENST00000524013;ENST00000520751;ENST00000621592;ENST00000652288	bHLHe39;c-Myc;MYCC	MYC proto-oncogene, bHLH transcription factor [Source:HGNC Symbol;Acc:HGNC:7553]	BURKITT LYMPHOMA;High grade B-cell lymphoma with MYC and/ or BCL2 and/or BCL6 rearrangement;Precursor T-cell acute lymphoblastic leukemia	NM_001354870;NM_002467	MYC			48.291	42.5043	36.4848	50.6026	9.08374	26.5386	30.2385	28.8967	19.8473	22.286	21.017	9.39421	4.23491	16.3994	18.0339	32.5538	16.0347	29.8769	22.5269	39.1605	26.4771	34.9032	16.3732	24.084	23.8027	36.6308	26.4312	23.0666	18.3072	23.8666	31.2455	19.5383	28.7016	7.00622	20.3998	18.2471	10.1954	26.8689	26.6554	19.4015
LY6K	ENSG00000211689	ENST00000292430;ENST00000518841;ENST00000519387;ENST00000522591;ENST00000519390	CT97;FLJ35226;HSJ001348	lymphocyte antigen 6 family member K [Source:HGNC Symbol;Acc:HGNC:24225]		NM_017527;NM_001160355;NM_001160354	LY6K			1.04108	0.0762303	1.91586	2.67312	0	17.9236	1.19502	0.314177	0.118577	0.196033	0.702986	5.51833	8.14889	0.163292	1.40916	0.519769	0.699854	0.260475	0.322464	0.436599	0.272636	1.00482	0.179198	0.042882	4.43579	1.78086	0.353666	0.580974	0.260682	0.590333	0.150467	0.787398	0.162691	0.674567	0.0925214	1.49844	0.164171	0.229533	0.340871	0.806581
LY75-CD302	ENSG00000179526	ENST00000504764;ENST00000505052		LY75-CD302 readthrough [Source:HGNC Symbol;Acc:HGNC:38828]		NM_001198759;NM_001198760	LY75-CD302			7.18469	5.99519	5.10552	0.843402	0.0435784	2.18302	6.09893	11.1505	17.9208	9.68348	5.08474	3.30761	0	14.4134	13.9113	3.76865	10.2533	6.64782	5.76169	10.7055	12.8189	9.61367	2.85719	5.75996	3.40606	3.04943	3.89264	7.67786	3.15963	5.58713	0.423007	8.43426	9.0623	1.06074	6.48956	7.42797	2.65599	7.63477	4.75626	9.16361
FTH1P4	ENSG00000027847	ENST00000480365	FTHL4	ferritin heavy chain 1 pseudogene 4 [Source:HGNC Symbol;Acc:HGNC:3991]			FTH1P4			1.065	0.916702	1.46907	1.51685	21.2046	2.72363	0.557414	2.05914	1.01167	2.19563	0.875366	1.19762	3.23604	0.902802	0.584812	1.50314	0.44767	0.827065	1.01842	1.1488	1.07854	0.677951	0.495953	1.58533	1.11939	1.40524	1.32262	2.65306	1.29224	1.93649	0.854982	1.37516	2.25689	1.39662	1.28338	1.72872	1.08785	3.11089	0.443101	1.73583
TRAJ23	ENSG00000183475	ENST00000390514		T cell receptor alpha joining 23 [Source:HGNC Symbol;Acc:HGNC:12052]			TRAJ23			9.61894	0	0	0	0	0	0	0	13.4224	0	0	0	0	0	0	6.36138	0	0	0	4.49953	6.03626	2.38923	3.22797	2.16064	0	8.87397	2.04664	0	0	0	0	0	0	0	3.45925	0	0	0	0	0
SEPTIN7P14	ENSG00000259316	ENST00000511950;ENST00000510011;ENST00000504422;ENST00000508519;ENST00000515251;ENST00000511823;ENST00000513147;ENST00000498873;ENST00000510844;ENST00000506451;ENST00000502760;ENST00000500559;ENST00000503038		septin 7 pseudogene 14 [Source:HGNC Symbol;Acc:HGNC:44219]			SEPTIN7P14	NR_037630		13.5218	8.95496	7.90926	8.78472	0	16.2767	12.0958	8.76194	8.31035	7.85898	7.86899	8.50619	2.30406	7.76408	10.0626	7.9029	4.98129	13.6625	9.73503	11.0548	6.60369	9.31318	6.89828	6.53808	11.1961	10.7522	4.82615	15.6591	8.07761	8.24485	11.2184	8.25702	8.49364	8.33551	8.86604	10.1599	10.3757	13.0942	8.07178	9.48938
RGS20	ENSG00000197696	ENST00000297313;ENST00000517659;ENST00000344277;ENST00000523280;ENST00000518286;ENST00000523414;ENST00000522225;ENST00000276500;ENST00000523064;ENST00000517405	RGSZ1;ZGAP1	regulator of G protein signaling 20 [Source:HGNC Symbol;Acc:HGNC:14600]		NM_170587;NM_001286673;NM_001286675;NM_001286674;NM_003702	RGS20	NR_104579;NR_104578		15.1261	20.5563	21.0907	16.3859	6.43494	2.35656	13.9824	20.2899	13.4748	25.8859	19.7028	0.965053	1.97658	11.634	13.514	7.29766	27.0418	8.71167	29.3693	20.8471	30.2704	15.3903	10.0131	13.2646	1.22555	11.5354	12.4746	7.25585	26.3027	11.9603	14.5033	18.5023	14.2977	14.8485	35.1129	4.53803	4.71001	4.73625	13.8393	24.5364
KCNJ1	ENSG00000169689	ENST00000392665;ENST00000392666;ENST00000440599;ENST00000324036;ENST00000392664;ENST00000531562	Kir1.1;ROMK1	potassium inwardly rectifying channel subfamily J member 1 [Source:HGNC Symbol;Acc:HGNC:6255]	Antenatal Bartter syndrome;BARTTER SYNDROME TYPE 2 ANTENATAL	NM_153764;NM_153766;NM_153765;NM_153767;NM_000220	KCNJ1			3.9599	4.14468	14.4006	4.05309	5.16823	1.41407	6.54036	14.5945	7.64519	10.854	7.3234	0.789945	10.7846	5.12091	9.50774	5.16558	7.92713	6.93685	25.0272	5.58319	24.2977	12.6927	19.6595	8.51234	2.61099	4.72472	3.16418	4.68807	18.8675	16.8408	11.3951	10.4861	7.66986	14.4157	31.972	8.60905	9.74361	16.5999	13.5207	7.35293
DENND11	ENSG00000227500	ENST00000536163;ENST00000482493	KIAA1147;LCHN	DENN domain containing 11 [Source:HGNC Symbol;Acc:HGNC:29472]		NM_001080392	DENND11			13.7927	5.52435	5.53712	21.6561	1.02854	24.1863	4.88786	4.84521	7.40098	5.12643	4.59458	26.5757	1.86096	4.34468	3.84583	26.4427	0.911643	6.47595	0.489844	5.81217	3.67983	9.48161	12.8595	7.97995	19.0075	10.9105	7.06667	9.81763	11.3447	7.29885	3.59982	5.19058	6.39607	6.3235	3.02165	20.2764	15.3353	11.8819	11.9853	8.52923
AC015871.8	ENSG00000116785	ENST00000674461		SLAIN motif family member 2 (SLAIN2) pseudogene						2.84015	8.0259	8.40458	4.70425	0	2.01675	7.61851	13.7821	5.77876	14.8597	5.04722	2.7717	0	9.02114	4.07905	5.53323	5.56941	11.9073	17.8338	10.3944	9.0379	5.82245	3.84541	8.81595	1.89133	2.58616	8.94224	5.65282	12.677	4.66133	10.6886	10.0779	6.79236	11.6407	3.16105	3.68366	5.17743	5.01246	3.73882	3.20213
AC005363.1	ENSG00000158987	ENST00000530779		ribosomal protein L26 (RPL26) pseudogene						5.57688	3.45865	4.98213	4.12854	0	0.823515	2.0713	0.991777	17.7786	0.845941	2.27961	8.19428	0	6.56685	2.20246	7.7312	1.90382	1.36279	3.90249	3.37569	4.55797	0	1.21464	3.24276	6.30645	0.141576	3.25241	3.75762	0	11.2667	2.11988	7.97904	0.408939	0	1.09657	6.28464	0.490564	5.3125	4.03747	4.42032
AL139344.1	ENSG00000285791	ENST00000605228		NOP10 ribonucleoprotein (NOP10) pseudogene						0	2.99092	1.83601	2.02793	0	0	0.70366	3.506	0	2.17802	0	0	17.7604	6.14781	7.54457	1.39312	8.90937	5.35989	6.31187	3.2679	7.17272	0	2.90922	1.77924	11.9179	0	1.87798	0	0	2.7082	3.43105	1.65079	3.79612	1.44152	1.59737	0	0	1.4119	0	0.400306
AC103810.6	ENSG00000196967	ENST00000607821		neighbor of BRCA1 gene 2 (non-protein coding) (NBR2) pseudogene						0	0	0	0	0	2.34467	2.59854	0	0	0	0	0	0	0	0	2.64507	0	4.21773	3.43379	0	1.69608	0	0	0	0	0	0	7.05827	0	0	17.7571	0	0	2.65569	0	4.77122	4.28292	0	0	0
RNA5SP39	ENSG00000180879	ENST00000411245	RN5S39	RNA, 5S ribosomal pseudogene 39 [Source:HGNC Symbol;Acc:HGNC:42615]			RNA5SP39			0	6.31811	0	0	0	15.0476	2.56037	0	0	0	13.9456	5.50517	0	0	4.88524	9.19815	14.4698	8.04667	3.10579	3.6201	6.96501	0	11.6602	1.78178	0	1.82429	0	9.35865	0	0	3.37622	0	1.89798	4.83563	4.2705	17.7312	3.71743	4.68311	0	6.27403
TDRD6	ENSG00000116133	ENST00000544460;ENST00000316081;ENST00000450697	bA446F17.4;CT41.2;NY-CO-45;SPATA36	tudor domain containing 6 [Source:HGNC Symbol;Acc:HGNC:21339]		NM_001168359;NM_001010870	TDRD6			43.9312	79.4461	66.8364	46.2969	13.5772	30.2568	70.3483	81.0752	53.3845	94.3448	60.9349	10.859	5.12946	71.5843	71.3644	46.0994	87.4476	45.2883	56.7213	60.4016	108.201	19.9143	30.2432	53.8023	28.4842	65.9983	55.3657	50.2384	101.31	68.424	66.689	55.7244	48.9893	36.3116	65.6422	34.03	36.9587	58.6631	55.8701	40.3768
QPRT	ENSG00000205571	ENST00000449759;ENST00000219771;ENST00000395384;ENST00000562473;ENST00000564967	QPRTase	quinolinate phosphoribosyltransferase [Source:HGNC Symbol;Acc:HGNC:9755]		NM_001318249;NM_014298;NM_001318250	QPRT			6.26981	2.40743	2.62417	1.27074	40.2523	6.20761	5.90889	6.15791	7.6372	7.11114	4.64549	24.4307	3.41831	5.52917	2.52174	3.23331	10.7946	2.85877	5.76482	8.1455	2.62408	8.69345	7.539	4.25613	4.98508	2.63877	1.97023	9.28748	7.31044	3.74811	8.51173	11.4394	4.9606	3.3199	3.71202	10.2671	3.77569	2.88755	5.42723	13.0568
IL1R2	ENSG00000112759	ENST00000332549;ENST00000464994;ENST00000493749;ENST00000393414;ENST00000457817;ENST00000441002;ENST00000482658;ENST00000474085;ENST00000485335	CD121b;IL1RB	interleukin 1 receptor type 2 [Source:HGNC Symbol;Acc:HGNC:5994]		NM_004633;NM_001261419	IL1R2	NR_048564		62.7875	29.9907	11.5126	12.6593	12.6478	19.8632	3.88841	6.06248	9.71355	8.18458	2.54776	13.8955	7.28449	4.17269	2.62639	26.6052	3.9551	16.4203	3.28602	8.1846	7.16413	5.47475	14.7355	2.91837	4.05352	50.3748	10.7407	20.3552	5.24901	30.6997	8.36184	7.79568	6.21636	4.8268	2.93907	16.0685	6.89075	24.6357	17.648	3.21705
SNRPEP4	ENSG00000166997	ENST00000435815		SNRPE pseudogene 4 [Source:HGNC Symbol;Acc:HGNC:43446]			SNRPEP4			0	6.13597	0	0	0	6.87327	4.55815	0	0	0	3.39778	1.92347	17.6952	16.0903	0	5.38342	0	2.51706	0	0	3.54013	0	0	3.66723	0	3.7185	7.01115	0	0	4.07909	13.2817	0	2.85553	4.31777	3.1055	0	3.22006	0	0	0
RPL38P5	ENSG00000076043	ENST00000424739		RPL38 pseudogene 5 [Source:HGNC Symbol;Acc:HGNC:54607]			RPL38P5			0	3.93418	3.59717	17.6888	0	4.48594	3.63778	4.79606	2.88021	5.33851	8.03564	6.02928	0	6.05151	0	2.67995	0	2.63987	10.4324	4.34273	2.06443	5.38715	4.44304	6.17855	4.74781	6.50145	0.926652	10.6285	2.24339	3.82685	3.68041	1.72731	0	1.455	0	5.7485	0	4.16335	0	8.91222
KLF5	ENSG00000100403	ENST00000477333;ENST00000377687;ENST00000476859;ENST00000464404;ENST00000539231	BTEB2;CKLF;IKLF	Kruppel like factor 5 [Source:HGNC Symbol;Acc:HGNC:6349]		NM_001730;NM_001286818	KLF5			0.0338585	0.530675	1.05303	17.6761	0	0.535578	0.360956	5.3315	0.265244	0.200573	0.489038	0.244214	0.110508	0.360451	0.480665	1.08544	1.04116	0.93148	0.74837	0.87563	0.736175	2.59539	0.13243	0.188625	0.219775	0.461797	0.984496	0.225758	0.116983	0.342118	0.173772	3.15105	0.368455	0.29386	0.139792	0.248417	0.128234	0.127793	0.268345	0.381893
TLE1	ENSG00000153823	ENST00000376499;ENST00000376484;ENST00000491534;ENST00000464999;ENST00000418319;ENST00000376463;ENST00000674113	ESG;ESG1;GRG1	TLE family member 1, transcriptional corepressor [Source:HGNC Symbol;Acc:HGNC:11837]		NM_001303104;NM_005077;NM_001303103	TLE1			3.89067	12.1678	7.50348	37.1329	6.10063	3.947	6.46924	3.92612	2.53207	5.03715	11.1909	1.35485	9.09725	3.20544	5.43225	8.4793	4.87035	5.71793	7.1884	6.60119	13.4004	4.03327	5.26695	10.7186	2.40888	20.9746	14.6585	3.23686	10.1866	5.48332	5.43568	4.80704	4.02711	6.50799	15.6394	3.51459	5.46859	5.20297	4.78373	3.64849
LPL	ENSG00000090013	ENST00000520959;ENST00000524029;ENST00000522701;ENST00000650287;ENST00000519773;ENST00000521994;ENST00000523696;ENST00000650478	LIPD	lipoprotein lipase [Source:HGNC Symbol;Acc:HGNC:6677]	Familial lipoprotein lipase deficiency;HYPERLIPIDEMIA FAMILIAL COMBINED 3;Hyperlipoproteinemia type I	NM_000237	LPL			515.844	573.895	238.019	113.589	297.262	122.392	453.688	588.868	375.56	438.235	464.892	49.7614	140.057	411.57	327.642	392.315	554.682	458.819	816.036	519.901	895.182	480.577	398.156	581.219	76.4447	342.578	495.842	220.575	412.365	506.435	184.013	568.743	474.213	307.979	895.628	216.228	285.595	525.022	569.544	411.381
CYREN	ENSG00000171863	ENST00000459937;ENST00000464070;ENST00000424142;ENST00000393114;ENST00000430372;ENST00000481410;ENST00000483029;ENST00000472428;ENST00000477820;ENST00000488161;ENST00000487774;ENST00000486115;ENST00000620897;ENST00000617987	C7orf49;FLJ22450;FLJ27285;MGC5242;MRI;MRI-2	cell cycle regulator of NHEJ [Source:HGNC Symbol;Acc:HGNC:22432]		NM_001305630;NM_024033;NM_001305629;NM_001363329;NM_001363330;NM_001243754;NM_001243755;NM_001243751;NM_001243749;NM_001243752;NM_001243753	CYREN			108.274	149.907	152.608	521.507	142.015	124.057	120.268	140.439	130.14	190.419	129.538	104.569	28.5589	204.139	175.258	191.177	133.827	122.998	82.5751	117.18	139.284	126.174	108.758	235.934	121.413	134.288	149.532	93.5928	117.786	82.1479	169.875	136.13	130.541	110.016	161.84	170.031	111.126	190.89	127.714	165.128
BPTFP1	ENSG00000142949	ENST00000579209		bromodomain PHD finger transcription factor pseudogene 1 [Source:HGNC Symbol;Acc:HGNC:52869]			BPTFP1			6.66008	4.3579	6.36609	2.86138	0	9.25404	5.10276	5.85437	9.63429	8.34862	6.61489	13.6157	1.02073	6.45265	6.49437	8.52662	5.21708	5.24348	5.64466	7.03763	5.1883	6.78635	5.6965	8.52007	17.6155	6.4612	5.45105	9.9091	6.35472	7.67571	9.8375	6.09685	5.52324	3.16897	5.81856	8.53614	6.66473	9.89419	12.6494	9.3036
CCDC170	ENSG00000120709	ENST00000239374;ENST00000544131;ENST00000537358	bA282P11.1;C6orf97;FLJ23305	coiled-coil domain containing 170 [Source:HGNC Symbol;Acc:HGNC:21177]		NM_025059	CCDC170			16.3463	4.21045	5.54765	0.962887	1.49051	34.5762	6.17545	4.87468	13.5628	8.57718	1.86471	10.9995	4.81498	8.4267	2.40462	10.3369	5.08946	4.79698	3.55921	11.0717	3.34612	10.9925	8.23492	3.36569	23.4722	3.55884	3.46518	21.4311	4.0871	7.92617	4.61395	6.12101	7.69097	4.18363	1.27124	11.4959	8.10349	10.8282	22.6541	7.68617
LCP2	ENSG00000213741	ENST00000046794;ENST00000520322;ENST00000521416;ENST00000523369;ENST00000520344;ENST00000519594;ENST00000522760;ENST00000522823;ENST00000519149	SLP-76;SLP76	lymphocyte cytosolic protein 2 [Source:HGNC Symbol;Acc:HGNC:6529]		NM_005565	LCP2			147.29	106.903	122.894	224.273	58.3513	153.802	118.999	142.701	142.106	118.064	97.6935	126.528	11.7342	144.831	99.1658	91.1465	146.219	123.806	112.048	139.578	132.382	136.17	84.5284	112.98	146.755	117.924	76.9417	171.042	114.54	119.254	103.86	158.003	130.023	67.0357	136.015	154.493	73.504	114.165	97.4556	154.645
MOAP1	ENSG00000021762	ENST00000298894;ENST00000556883	MAP-1;PNMA4	modulator of apoptosis 1 [Source:HGNC Symbol;Acc:HGNC:16658]		NM_022151	MOAP1			0.877674	1.22135	0.609738	4.83567	13.8007	1.08922	19.0876	9.67471	19.5647	14.2794	12.9447	11.6667	4.25359	13.1548	21.6497	9.37848	0.856657	5.70791	14.0502	13.079	18.1653	8.00905	15.1899	4.10211	0.230699	14.1208	7.57502	6.67084	20.5787	0.784751	4.03676	4.68233	2.54288	1.88026	3.92397	0.958649	7.61347	16.3013	5.84532	12.9856
P2RY6	ENSG00000244018	ENST00000393592;ENST00000540342;ENST00000679753;ENST00000542092;ENST00000349767;ENST00000618468;ENST00000393591;ENST00000393590;ENST00000540124;ENST00000680915;ENST00000536225;ENST00000535931;ENST00000544437;ENST00000680955;ENST00000538328;ENST00000680825	P2Y6	pyrimidinergic receptor P2Y6 [Source:HGNC Symbol;Acc:HGNC:8543]		NM_176797;NM_001277207;NM_001277205;NM_176796;NM_001277206;NM_176798;NM_001277208;NM_001277204	P2RY6			9.83265	2.5676	3.56919	1.11489	8.42798	19.9787	3.66381	2.97187	12.272	5.35953	1.34556	26.9807	5.98169	2.6227	1.14879	13.6598	7.41108	5.58497	1.04654	8.86739	0.884934	10.7476	7.02993	1.69138	26.2876	4.3176	2.60847	21.5158	3.00957	10.4851	8.93408	5.37473	5.30361	2.25553	0.640929	14.5835	8.31982	7.60426	14.9193	7.37872
ADRA2B	ENSG00000105298	ENST00000620793	ADRA2L1;ADRA2RL1;ADRARL1	adrenoceptor alpha 2B [Source:HGNC Symbol;Acc:HGNC:282]	Benign adult familial myoclonic epilepsy;Autosomal Recessive Mental Retardation	NM_000682	ADRA2B			0.822911	6.12547	7.285	0.450282	0	0.495898	9.52201	11.2408	5.85309	14.9964	5.64922	0.139645	2.95764	6.05214	7.0196	3.80511	8.14555	3.49024	5.12737	4.98463	8.8341	5.43403	4.42621	4.07278	0.407992	0.447401	5.03271	1.95667	6.67939	3.76005	6.16189	17.5333	8.22508	12.9053	9.40681	2.14662	5.16171	2.07221	7.1416	7.4098
UBE2C	ENSG00000111845	ENST00000405520;ENST00000617055;ENST00000335046;ENST00000356455;ENST00000243893;ENST00000352551;ENST00000372568;ENST00000496085	UBCH10	ubiquitin conjugating enzyme E2 C [Source:HGNC Symbol;Acc:HGNC:15937]		NM_001281742;NM_001281741;NM_181799;NM_007019;NM_181800;NM_181801	UBE2C	NR_104037;NR_104036		3.08574	2.03277	2.92972	0.518329	0	3.5541	7.02349	4.3432	4.79434	3.6368	0.588747	1.51607	0	17.5296	6.37744	0.155434	2.93543	0.421313	0.918684	14.0372	0.452022	6.9466	2.21142	0.555945	0	1.24686	3.07427	1.95689	1.44979	1.55348	3.68171	4.56387	4.27932	3.32785	0.592498	1.50002	0.219358	1.25166	0.26582	2.14934
CLDN23	ENSG00000134138	ENST00000519106	CLDNL	claudin 23 [Source:HGNC Symbol;Acc:HGNC:17591]		NM_194284	CLDN23			2.13577	1.22689	4.87144	1.56031	0.971351	0	3.14646	4.28097	12.2838	4.03082	4.02704	0.591576	1.55002	9.90304	17.0095	5.90687	6.91085	1.24922	5.77995	0	7.38082	2.88784	5.16556	13.102	3.69853	2.84772	5.60886	3.41406	3.1853	0	0.140897	0.140073	14.9392	1.51002	2.61767	4.3277	5.14615	4.41156	2.25214	9.69224
MT-ND5	ENSG00000100600	ENST00000361567	MTND5;NAD5;ND5	mitochondrially encoded NADH:ubiquinone oxidoreductase core subunit 5 [Source:HGNC Symbol;Acc:HGNC:7461]	Leber hereditary optic neuropathy;MELAS;MERRF;Mitochondrial DNA-associated Leigh syndrome;LEBER OPTIC ATROPHY;MITOCHONDRIAL MYOPATHY ENCEPHALOPATHY LACTIC ACIDOSIS AND STROKE-LIKE EPISODES		MT-ND5			3818.33	4467.95	3522.17	1205.85	1126.97	4179.43	4879.67	4014.29	5517.95	3833.86	3119.31	1293.62	314.388	5231.24	4565.06	3368.98	5184.64	4397.28	1972.86	5050.58	4765.16	4016.77	1586.99	3550.71	4494.42	2175.74	1998.46	4162.33	4114.28	2603.36	4112.31	3503.46	5151.24	897.087	3426.13	3318.39	1204.41	4524.04	2649.77	4292.13
AL356095.3	ENSG00000223274	ENST00000633717		double homeobox (DUX) pseudogene						0	0	0	0	0	0	0	0	0	0	0	1.83564	0	0	2.4638	2.31914	4.81014	0	3.17589	0	0	0	0	0	2.1156	0	0	0	0	0	3.39119	0	0	0	0	0	3.68607	0	0	0
MRO	ENSG00000160111	ENST00000256425;ENST00000585524;ENST00000428869;ENST00000431965;ENST00000588444;ENST00000436348;ENST00000398439;ENST00000592966;ENST00000587291;ENST00000590988	B29;C18orf3;FLJ30140	maestro [Source:HGNC Symbol;Acc:HGNC:24121]		NM_001369510;NM_001369508;NM_001127175;NM_001127174;NM_001369511;NM_001369515;NM_001127176;NM_031939	MRO			12.6868	0.932965	1.24687	1.45735	15.6859	18.3322	4.85704	2.19705	7.67664	2.83057	2.04593	22.9258	3.16579	2.77697	1.88858	3.50385	4.98295	1.00041	2.28413	5.49833	0.312813	12.4148	4.06974	1.68891	17.3989	2.42216	1.47072	7.78137	0.394296	3.34289	5.3862	4.06156	6.96991	3.16645	0.580241	11.3651	4.52643	5.87613	8.84514	9.86023
ZFP36	ENSG00000158517	ENST00000597629;ENST00000594442;ENST00000594045;ENST00000652583;ENST00000600033	G0S24;NUP475;RNF162A;TIS11;TTP	ZFP36 ring finger protein [Source:HGNC Symbol;Acc:HGNC:12862]		NM_003407	ZFP36			128.017	58.9406	55.5703	78.5775	169.773	217.737	80.7774	69.6103	112.742	39.6337	73.1722	112.764	33.3968	72.9357	74.2923	97.3603	117.287	77.1223	35.4302	60.8027	49.0787	126.68	71.9988	36.932	190.841	122.772	54.0095	146.335	51.7314	98.5233	100.184	80.4902	76.5182	29.5016	43.1984	156.973	64.6831	109.847	67.3601	113.556
EIF1AXP1	ENSG00000065457	ENST00000419267	EIF1AP1	EIF1AX pseudogene 1 [Source:HGNC Symbol;Acc:HGNC:19900]			EIF1AXP1			0	3.02215	4.69442	0	4.2141	0	0.00165474	4.81832	2.88554	17.4225	6.76587	2.23238	4.50027	1.74128	0	3.37887	4.32249	0	14.6147	1.37829	9.927	11.5231	11.6942	8.42984	5.16626	9.96107	7.51047	10.565	1.6849	5.3299	0	5.62207	5.56358	2.52686	9.41048	0	0.000230518	1.92e-06	7.76731	3.65511
MYO1D	ENSG00000160179	ENST00000318217;ENST00000394649;ENST00000577576;ENST00000577352;ENST00000579584;ENST00000580547;ENST00000581059;ENST00000582217;ENST00000623444;ENST00000585094;ENST00000577252;ENST00000580538;ENST00000584232;ENST00000583611;ENST00000582751;ENST00000583621	KIAA0727;myr4;PPP1R108	myosin ID [Source:HGNC Symbol;Acc:HGNC:7598]		NM_015194;NM_001303279;NM_001303280	MYO1D			28.8803	12.3146	21.8924	3.84739	4.43852	3.71351	4.28579	5.25121	21.4687	10.6925	6.05954	2.35204	1.42493	1.41864	3.91679	14.0562	7.75291	4.62255	13.829	9.66391	4.02465	22.1992	11.9428	17.7391	2.60874	19.1905	8.36361	17.3234	4.17157	6.71485	5.95642	4.79658	42.0413	11.1546	10.2827	3.38941	2.23608	3.19486	4.47189	9.89981
AC002996.1	ENSG00000131781	ENST00000546840		novel protein						4.10709	3.74591	7.31166	1.08757	17.3863	9.6869	6.44561	2.45193	6.16593	14.6416	13.9957	8.60993	0	11.9309	9.32919	5.57325	10.4013	10.4069	10.9763	9.01492	8.56887	7.70004	15.7158	10.6696	4.62925	3.15547	1.73378	14.9365	7.72713	2.89058	7.35791	5.87496	5.13337	14.4538	16.6516	8.05877	3.16582	6.86339	7.41272	7.52822
AIF1	ENSG00000068079	ENST00000497362;ENST00000337917;ENST00000376059;ENST00000466820;ENST00000376049	AIF-1;Em:AF129756.17;IBA1;IRT-1	allograft inflammatory factor 1 [Source:HGNC Symbol;Acc:HGNC:352]		NM_001623;NM_001318970;NM_032955	AIF1			581.583	209.375	229.322	123.316	729.819	928.219	203.056	175.532	344.056	247.952	243.232	1295.24	1093.21	192.491	172.781	525.705	371.304	291.972	219.877	419.866	73.498	496.522	629.044	154.253	891.973	302.772	274.464	795.5	255.57	485.35	426.889	294.42	227.837	397.831	106.01	785.712	628.914	383.559	632.123	394.722
OASL	ENSG00000197958	ENST00000680620;ENST00000257570;ENST00000620239;ENST00000681005;ENST00000681590;ENST00000339275;ENST00000680485;ENST00000679655;ENST00000680750;ENST00000679358;ENST00000543677	OASL1;p59OASL;TRIP14	2'-5'-oligoadenylate synthetase like [Source:HGNC Symbol;Acc:HGNC:8090]		NM_003733;NM_001261825;NM_198213	OASL			1.4631	0.876965	1.66638	1.05574	31.7868	1.40189	1.9785	1.90543	1.6635	1.86763	2.60629	1.82336	0.829978	2.73591	2.21397	0.926291	1.42508	1.9735	3.96668	3.41049	2.51185	1.00313	1.55527	1.26743	1.75165	2.59093	1.12559	1.8799	1.85925	1.48142	2.90343	2.60374	2.25564	2.66131	1.30321	2.65126	2.47643	1.33828	1.33043	1.69111
PIGB	ENSG00000166326	ENST00000565367;ENST00000164305;ENST00000569909;ENST00000570059;ENST00000566999;ENST00000539642;ENST00000566072;ENST00000565402;ENST00000565502;ENST00000563742;ENST00000569823;ENST00000562751		phosphatidylinositol glycan anchor biosynthesis class B [Source:HGNC Symbol;Acc:HGNC:8959]	EPILEPTIC ENCEPHALOPATHY EARLY INFANTILE 80;Inherited GPI Biosynthesis Defect with an Axonal Neuropathy and Metabolic Abnormality	NM_004855	PIGB			11.1199	11.7812	9.37884	5.20542	0	9.31141	11.616	13.2267	12.8676	14.2132	13.4257	10.5769	16.6349	12.6538	11.1039	13.6804	14.5289	10.372	9.67136	13.8116	14.0544	10.27	7.82318	15.9195	15.3107	9.68038	9.89081	11.9557	12.5689	9.08889	11.7702	10.6369	10.3826	8.27594	7.806	17.3569	8.8182	11.6722	10.6073	11.4611
NES	ENSG00000139291	ENST00000368223	FLJ21841	nestin [Source:HGNC Symbol;Acc:HGNC:7756]		NM_006617	NES			6.63603	10.5962	2.12004	0.56669	2.1266	0.791281	4.67713	3.52484	5.29908	9.8267	9.19339	2.23715	6.85817	2.41882	2.28582	6.54809	5.73171	2.79426	19.9194	9.46393	11.0172	3.97243	4.79818	5.14311	0.150126	3.82279	6.70239	1.55422	7.13017	5.27885	2.85813	5.96215	8.41863	8.85473	15.8157	1.85151	2.52857	3.8844	13.5821	10.7983
KLF2	ENSG00000143847	ENST00000248071;ENST00000592003	LKLF	Kruppel like factor 2 [Source:HGNC Symbol;Acc:HGNC:6347]		NM_016270	KLF2			1.52559	0.482928	0.505899	2.28616	0	1.70952	0.434465	0.433408	0.726586	0.259398	0.550449	2.39657	17.3069	1.41067	0.556197	0.753453	1.62972	1.37511	0.354557	0.496394	0.716669	1.0771	0.675826	0.586644	1.70406	0.646652	0.77621	1.28963	1.83295	1.41749	0.538527	0.288229	1.16679	0.252461	0.222826	1.56564	1.46071	1.00264	1.25544	1.4496
ISCA1P1	ENSG00000105048	ENST00000426679	ISCA1L	iron-sulfur cluster assembly 1 pseudogene 1 [Source:HGNC Symbol;Acc:HGNC:33263]			ISCA1P1			9.42303	9.56854	0.000483744	0.183605	0	0.00162348	2.07327	7.59134	12.9259	2.82543	0.96774	4.25461	17.3041	3.76019	1.89651	9.47223	0	8.04268	0	13.4731	10.8482	13.5706	0	4.47485	13.9298	0	8.99062	6.99117	6.29745	2.75332	3.33617	7.11049	0.392361	7.84825	0.699324	4.05771	11.6181	7.33231	13.4902	11.643
AMY2B	ENSG00000198538	ENST00000477657;ENST00000361355;ENST00000435302;ENST00000453959;ENST00000491397;ENST00000610648;ENST00000462971;ENST00000481821	AMY2	amylase alpha 2B [Source:HGNC Symbol;Acc:HGNC:478]		NM_020978;NM_001386109	AMY2B			11.9243	10.8939	14.9546	12.3268	0	11.8658	9.00148	9.13787	9.97577	12.3211	12.095	13.6654	7.10172	10.7942	9.81859	11.3442	10.721	10.4437	10.4264	9.75585	11.0445	6.13312	11.2143	6.77504	15.1501	14.1859	11.226	14.7667	11.2461	10.2337	7.40659	10.3375	12.6178	8.4484	9.44219	14.0174	12.3454	10.208	10.3903	9.57852
DNAJC12	ENSG00000178175	ENST00000225171;ENST00000483798;ENST00000480963;ENST00000339758;ENST00000480180	JDP1	DnaJ heat shock protein family (Hsp40) member C12 [Source:HGNC Symbol;Acc:HGNC:28908]	Hyperphenylalaninemia due to DNAJC12 deficiency;HYPERPHENYLALANINEMIA MILD NON-BH4-DEFICIENT;Hyperphenylalaninemia Dystonia and Intellectual Disability	NM_021800;NM_201262	DNAJC12			7.86118	1.31493	2.31261	2.04039	19.5571	2.77289	2.06247	2.59188	6.36847	3.20921	2.34595	5.52153	3.74253	4.91884	7.06349	2.39565	9.99207	0.68425	11.5428	4.28874	3.14113	6.70581	5.9924	1.84944	4.61326	9.78126	1.95465	5.38363	1.354	4.11707	2.42424	1.37332	4.98291	1.61532	2.5025	4.20671	0.532049	2.06103	5.36907	7.43689
SEMA3C	ENSG00000158195	ENST00000265361;ENST00000419255;ENST00000458729;ENST00000475955;ENST00000459652;ENST00000411788;ENST00000427167;ENST00000487621;ENST00000470581	SEMAE;SemE	semaphorin 3C [Source:HGNC Symbol;Acc:HGNC:10725]	Hirschsprung disease	NM_006379;NM_001350121;NM_001350120	SEMA3C			48.6312	72.4039	68.0946	152.097	10.3131	31.8137	70.9288	74.8126	55.8481	76.4457	71.9905	12.2614	7.82171	72.4181	79.2537	59.9249	66.0405	80.7715	53.168	60.3981	80.7401	50.3599	35.9673	74.2494	21.0157	73.9632	37.5163	38.8246	90.1329	40.7659	21.2052	56.8058	55.4636	36.2979	62.2109	42.543	45.9607	76.8831	38.8711	46.341
CIR1	ENSG00000143320	ENST00000342016;ENST00000464393;ENST00000377973;ENST00000461454;ENST00000472169	CIR	corepressor interacting with RBPJ, CIR1 [Source:HGNC Symbol;Acc:HGNC:24217]		NM_004882	CIR1			248.007	873.774	741.391	642.792	157.384	118.439	698.111	876.539	338.827	688.508	769.683	49.8533	215.676	519.929	855.83	237.642	560.236	479.772	272.716	351.285	549.857	253.809	310.526	298.223	80.5967	375.24	662.617	211.115	702.169	313.922	574.008	803.191	482.511	871.071	712.816	160.248	492.111	188.777	255.764	652.2
IL1B	ENSG00000034510	ENST00000263341;ENST00000491056;ENST00000487639;ENST00000418817;ENST00000432018;ENST00000416750;ENST00000496280;ENST00000477398	IL-1B;IL1-BETA;IL1F2	interleukin 1 beta [Source:HGNC Symbol;Acc:HGNC:5992]	GASTRIC CANCER HEREDITARY DIFFUSE	NM_000576	IL1B			53.5761	19.921	39.9524	39.2269	184.32	52.8658	21.7483	16.8157	27.6303	15.3604	14.7513	50.1369	64.1398	26.5503	23.6715	71.4304	16.4366	13.8887	14.4955	26.5068	16.8453	22.9961	27.8254	14.9854	38.1378	76.0127	25.3108	32.3183	28.2239	14.5442	27.001	15.1383	12.612	11.4656	12.3396	42.6555	18.694	32.3323	33.1891	18.0396
PLXNC1	ENSG00000225921	ENST00000258526;ENST00000546733;ENST00000551850;ENST00000546659;ENST00000549810;ENST00000549217;ENST00000550080;ENST00000547057;ENST00000551495;ENST00000545312;ENST00000549187	CD232;VESPR	plexin C1 [Source:HGNC Symbol;Acc:HGNC:9106]		NM_005761	PLXNC1	NR_037687		19.3138	27.4984	60.6543	15.8903	119.802	36.9079	47.273	51.5019	44.6518	73.1663	41.3192	28.9095	5.96791	53.8396	54.6061	37.9198	56.9126	46.9365	32.2824	43.8418	35.8724	35.421	31.0747	28.225	56.2577	13.9712	25.4781	63.3966	42.8757	51.8219	39.3082	58.3814	46.1666	29.5005	39.3214	30.6134	39.687	30.6307	46.8286	64.7225
PLS3	ENSG00000142330	ENST00000489283;ENST00000355899;ENST00000289290;ENST00000481823;ENST00000539310;ENST00000473026;ENST00000497870;ENST00000466150;ENST00000626746;ENST00000420625	T-plastin	plastin 3 [Source:HGNC Symbol;Acc:HGNC:9091]	X-linked osteoporosis with fractures;BONE MINERAL DENSITY QUANTITATIVE TRAIT LOCUS 18	NM_005032;NM_001282337;NM_001282338;NM_001136025;NM_001172335	PLS3			7.56702	2.77437	1.38774	0.811621	0	1.50844	2.88121	3.29267	4.47387	2.01064	2.07214	0.623106	0.29258	1.67417	0.66823	0.909303	2.95765	0.407968	3.27088	9.0378	2.35181	2.60048	0.43958	1.93882	0	10.083	1.10401	6.2436	1.59994	0.980052	0.485465	1.36156	3.09208	1.13303	2.92209	1.05976	0.833184	1.6987	2.51546	5.28964
MYLIP	ENSG00000198718	ENST00000356840;ENST00000349606	IDOL;MIR	myosin regulatory light chain interacting protein [Source:HGNC Symbol;Acc:HGNC:21155]	NON RARE IN EUROPE: Familial hypobetalipoproteinemia	NM_013262	MYLIP			2.10395	2.18417	1.6445	17.1567	0	2.49526	1.06627	1.82307	1.88528	1.36051	0.937532	3.82723	2.22479	1.93068	1.59027	2.58774	1.97429	1.7014	1.59049	3.01754	1.18548	1.68827	2.00284	1.41981	2.61338	1.87704	1.13526	2.41847	1.98459	1.76962	1.23312	2.5976	1.58963	0.946764	0.582817	3.94864	2.53839	1.75737	1.79207	2.723
ADAMDEC1	ENSG00000175606	ENST00000256412;ENST00000522298;ENST00000520193;ENST00000519953	M12.219	ADAM like decysin 1 [Source:HGNC Symbol;Acc:HGNC:16299]		NM_014479;NM_001145271;NM_001145272	ADAMDEC1	NR_156422		115.326	36.0051	93.5682	15.2976	49.6303	78.9624	50.4909	54.7934	52.5531	29.0111	14.1055	23.0927	23.6963	27.3416	34.6472	102.949	107.754	41.338	32.7849	79.3347	53.2918	69.813	59.4411	27.5605	29.739	99.7019	20.3762	102.436	25.9902	36.5992	54.895	47.3286	42.0664	8.13669	18.4424	76.5631	50.171	70.9336	45.4057	63.3211
LAT	ENSG00000158092	ENST00000395461;ENST00000566270;ENST00000564277;ENST00000562472;ENST00000630764;ENST00000563964;ENST00000354453;ENST00000395456;ENST00000454369;ENST00000360872;ENST00000562701;ENST00000566177;ENST00000568899;ENST00000568440;ENST00000570232;ENST00000564447;ENST00000566415	LAT1	linker for activation of T cells [Source:HGNC Symbol;Acc:HGNC:18874]	Severe combined immunodeficiency due to LAT deficiency;IMMUNODEFICIENCY 52	NM_001014989;NM_001014987;NM_001014988;NM_014387	LAT			71.5137	129.21	105.44	76.0967	39.7869	26.1751	88.0243	94.1896	75.1569	104.256	94.6235	17.503	57.5231	54.6452	68.4548	65.5079	82.3453	69.3803	168.565	72.5674	136.053	58.7221	76.5626	72.0912	9.66376	101.008	120.105	28.6466	83.9316	78.1455	77.7044	117.609	90.3824	123.322	182.566	30.7863	73.9683	57.7172	76.243	86.298
LIAS	ENSG00000145990	ENST00000640489;ENST00000640689;ENST00000509519;ENST00000638422;ENST00000640888;ENST00000424936;ENST00000640381;ENST00000381846;ENST00000513731;ENST00000261434;ENST00000639422;ENST00000638837;ENST00000340169;ENST00000638451;ENST00000640349;ENST00000515061;ENST00000638430;ENST00000638816;ENST00000640672;ENST00000640816;ENST00000639475;ENST00000639614	LAS	lipoic acid synthetase [Source:HGNC Symbol;Acc:HGNC:16429]	Lipoic acid synthetase deficiency;HYPERGLYCINEMIA LACTIC ACIDOSIS AND SEIZURES;Neonatal-onset epilepsy defective mitochondrial energy metabolism and glycine elevation	NM_001278592;NM_006859;NM_001278591;NM_001278590;NM_001363700;NM_194451	LIAS			13.3282	11.7256	8.65526	4.55792	0	10.0084	8.4529	12.2699	10.6709	9.65675	7.00865	6.78046	4.53669	11.5532	7.15848	8.04295	8.511	7.36222	7.98873	7.97024	9.16392	11.202	8.77346	11.8131	8.86054	11.4402	9.39257	9.00199	11.6375	9.04036	8.54509	5.07589	11.2386	4.13111	10.2686	12.5004	7.64403	11.4928	13.4526	11.8338
RPS10-NUDT3	ENSG00000115350	ENST00000639725;ENST00000639877;ENST00000605528;ENST00000494077		RPS10-NUDT3 readthrough [Source:HGNC Symbol;Acc:HGNC:49181]		NM_001202470	RPS10-NUDT3			9.82318	13.5975	7.96598	5.33969	77.3517	3.82069	4.75514	14.0975	12.1307	15.6716	10.4324	11.6673	20.5165	11.2413	13.1251	9.51446	16.3038	5.09921	9.7177	7.61956	12.6599	15.8597	20.6841	11.6736	11.3088	7.12026	14.7009	9.02179	5.73704	15.3395	11.5884	6.81766	4.92425	10.2552	5.95907	4.58554	20.8426	13.3539	17.9307	11.4802
ELP4	ENSG00000185900	ENST00000640961;ENST00000639878;ENST00000379163;ENST00000638347;ENST00000350638;ENST00000638764;ENST00000639570;ENST00000640533;ENST00000638482;ENST00000640342;ENST00000640081;ENST00000474374;ENST00000640231;ENST00000638917;ENST00000640954;ENST00000395934;ENST00000638508;ENST00000638184;ENST00000640921;ENST00000638376;ENST00000638984;ENST00000640790;ENST00000639097;ENST00000638828;ENST00000639182…	C11orf19;PAXNEB	elongator acetyltransferase complex subunit 4 [Source:HGNC Symbol;Acc:HGNC:1171]	ANIRIDIA 2	NM_019040;NM_001288725;NM_001288726	ELP4			11.964	9.96641	10.8274	8.50559	0	12.0908	7.51644	10.1754	13.037	10.189	7.85835	8.4404	4.04922	12.3962	9.26997	10.4341	12.4974	11.705	6.52742	11.8243	9.18507	8.81202	8.03084	9.03488	12.3602	13.84	9.61234	15.0252	9.09413	11.211	13.063	8.51436	7.31248	5.58484	9.96947	17.0635	6.86679	9.2487	12.0556	8.79262
AP000769.1	ENSG00000167323	ENST00000619960;ENST00000637877;ENST00000637245;ENST00000309775		Finkel-Biskis-Reilly murine sarcoma virus (FBR-MuSV) ubiquitously expressed (FAU) pseudogene				NR_160549		6.59531	2.18385	1.21122	5.95961	0	4.20655	1.5046	0.425055	5.26201	0.969872	6.50056	4.45688	4.56292	3.62806	3.50781	6.96545	1.66037	4.80511	0.645923	1.95964	1.84963	1.94415	2.65426	1.84335	1.06724	14.7844	2.53564	3.22042	1.57092	1.18105	1.35814	0	1.5156	0.727951	3.39935	1.64873	2.6246	2.85408	1.67197	1.30626
MAP3K7CL	ENSG00000130640	ENST00000496779;ENST00000419845;ENST00000492930;ENST00000341618;ENST00000399935;ENST00000399934;ENST00000399947;ENST00000339024;ENST00000460883;ENST00000399926;ENST00000399928;ENST00000399925;ENST00000451489;ENST00000470800;ENST00000286791;ENST00000545939	C21orf7;TAK1L;TAKL;TAKL-1;TAKL-2;TAKL-4	MAP3K7 C-terminal like [Source:HGNC Symbol;Acc:HGNC:16457]		NM_001286623;NM_001371369;NM_001286634;NM_001371374;NM_001286617;NM_001286618;NM_020152;NM_001286619;NM_001371376;NM_001371370;NM_001286620;NM_001371373;NM_001371371;NM_001371372;NM_001286624;NM_001286622	MAP3K7CL			22.6467	10.9873	8.12893	10.5301	6.00805	17.0489	5.65695	5.88651	14.1668	4.16541	7.66231	12.3509	15.442	7.77078	6.92144	23.8236	5.67266	11.8142	5.76137	10.4966	3.06587	14.9768	9.45062	10.271	8.6669	54.5946	9.93275	9.43264	8.44346	7.27987	3.52012	2.20799	12.4367	4.07953	5.59211	24.1946	9.82119	17.0336	17.8275	6.33331
ZNF767P	ENSG00000137871	ENST00000463567;ENST00000472212;ENST00000486492;ENST00000481762;ENST00000493198;ENST00000513792	FLJ12700;ZNF767	zinc finger family member 767, pseudogene [Source:HGNC Symbol;Acc:HGNC:21884]			ZNF767P	NR_027788;NR_027789		5.99806	4.11091	3.90078	4.9867	0	4.19918	2.81217	6.96868	6.48154	10.1295	5.88078	10.0119	1.83189	3.41479	7.72313	8.17141	5.95418	6.38739	5.0049	8.66059	5.59925	3.19012	3.66745	4.59598	17.0106	5.33072	7.71777	8.08898	4.343	5.63402	5.27845	5.3064	6.70881	10.8565	3.20975	5.83057	9.77078	8.52689	8.12904	5.90827
AC093512.2	ENSG00000275023	ENST00000338110;ENST00000395248;ENST00000575627;ENST00000566897;ENST00000568435;ENST00000562240;ENST00000566280;ENST00000567249		uncharaterized LOC112694756 [Source:NCBI gene (formerly Entrezgene);Acc:112694756]		NM_001365304;NM_001365307;NM_001365305				26.0696	20.3342	17.9405	89.4549	13.1929	28.4533	13.2117	13.1572	11.7337	8.4146	15.0783	26.9186	17.4015	11.8134	12.7325	32.338	8.2792	15.9122	12.16	12.19	13.0552	15.6043	17.5215	19.7118	23.6064	31.3862	22.9548	22.7035	24.0474	14.1476	11.8933	9.96163	10.9467	11.7864	11.9748	25.3813	19.4275	17.8255	23.0535	9.45447
ANLN	ENSG00000111300	ENST00000265748;ENST00000396068;ENST00000424865;ENST00000418118;ENST00000460598;ENST00000429082;ENST00000441696;ENST00000452877;ENST00000495714;ENST00000428612;ENST00000446635;ENST00000457743;ENST00000491782	ANILLIN;scra;Scraps	anillin actin binding protein [Source:HGNC Symbol;Acc:HGNC:14082]	Genetic steroid-resistant nephrotic syndrome;Focal segmental glomerulosclerosis 8	NM_018685;NM_001284301;NM_001284302	ANLN			4.39191	1.43425	4.43789	1.50772	0	3.80155	8.96901	5.21312	3.11025	3.58791	0.825947	1.76865	0	16.9676	4.82808	0.967542	1.45677	1.07145	1.79054	10.2664	1.73042	3.79651	4.10367	2.34656	0.504381	2.10718	2.51282	2.25223	0.852233	1.10698	2.85751	3.49308	6.27822	2.34153	1.71664	2.53243	0.765906	2.82521	0.996972	4.61739
ZHX3	ENSG00000254537	ENST00000421422;ENST00000309060;ENST00000560364;ENST00000559234;ENST00000544979;ENST00000559436;ENST00000558993;ENST00000560361;ENST00000432768;ENST00000441102;ENST00000373261;ENST00000436440;ENST00000436099;ENST00000419740;ENST00000487057;ENST00000561291;ENST00000485686;ENST00000560759;ENST00000560456;ENST00000559028;ENST00000559296	KIAA0395;TIX1	zinc fingers and homeoboxes 3 [Source:HGNC Symbol;Acc:HGNC:15935]		NM_001384325;NM_001384317;NM_001384316;NM_001384319;NM_001384320;NM_001384322;NM_001384318;NM_001384321;NM_001384315;NM_001384324;NM_001384323;NM_015035	ZHX3			22.5544	12.1965	19.5223	13.8835	8.36012	21.352	27.8982	10.1285	20.189	14.3091	15.6326	13.9462	0.647661	15.4547	14.7593	13.0524	14.8346	24.5438	8.20919	8.84133	10.5578	19.5787	13.7912	13.1265	16.4159	14.2078	8.71232	26.7706	8.24816	17.0605	11.8016	13.292	9.77477	14.553	14.739	13.3362	6.89468	12.3318	10.8687	8.49145
MED12	ENSG00000204308	ENST00000333646;ENST00000374080;ENST00000374102;ENST00000429213;ENST00000471663;ENST00000462984;ENST00000489199;ENST00000460771;ENST00000444034	ARC240;CAGH45;FGS1;HOPA;KIAA0192;Kto;OKS;OPA1;TNRC11;TRAP230	mediator complex subunit 12 [Source:HGNC Symbol;Acc:HGNC:11957]	Blepharophimosis-intellectual disability syndrome MKB type;FG syndrome type 1;X-linked intellectual disability with marfanoid habitus;X-linked non-syndromic intellectual disability;INTELLECTUAL DEVELOPMENTAL DISORDER X-LINKED SYNDROMIC LUJAN-FRYNS TYPE;OHDO SYNDROME X-LINKED;OPITZ-KAVEGGIA SYNDROME;LUJAN-FRYNS SYNDROME	NM_005120	MED12			21.6105	23.6405	20.4882	16.905	19.4722	17.9603	26.564	21.1208	24.2881	20.1011	17.1434	10.6261	1.21238	27.2067	28.4146	25.052	24.385	31.6669	17.8223	15.3595	28.3385	23.2858	14.8891	20.9108	37.4074	10.5497	16.8765	16.63	19.3646	18.5149	14.6848	17.2539	19.5229	10.587	17.3942	21.3662	15.8198	33.0023	16.1389	29.2867
SSBP2	ENSG00000138180	ENST00000320672;ENST00000509053;ENST00000514493;ENST00000504985;ENST00000512923;ENST00000510060;ENST00000505980;ENST00000515395;ENST00000513785;ENST00000504136;ENST00000509743;ENST00000507655;ENST00000507472;ENST00000509013;ENST00000504174;ENST00000512098;ENST00000506960;ENST00000507968;ENST00000508912;ENST00000615665	HSPC116	single stranded DNA binding protein 2 [Source:HGNC Symbol;Acc:HGNC:15831]		NM_012446;NM_001256736;NM_001256735;NM_001256733;NM_001256734;NM_001345886;NM_001256732	SSBP2			12.2118	7.33986	6.1659	10.0011	0	15.2086	5.72277	5.22783	6.27912	6.72539	2.46173	16.1543	11.8641	8.26886	4.58998	16.2365	8.05527	7.09769	3.76381	8.16936	2.75175	9.51867	6.16581	5.52186	16.888	6.92499	5.53007	11.3033	8.20181	6.63278	7.31007	4.1849	7.70768	5.03637	4.15837	12.1158	6.53576	7.4615	9.36725	8.97032
GAL3ST4	ENSG00000148356	ENST00000413800;ENST00000495882;ENST00000360039;ENST00000423751;ENST00000411994;ENST00000498000;ENST00000482469;ENST00000460995	FLJ12116	galactose-3-O-sulfotransferase 4 [Source:HGNC Symbol;Acc:HGNC:24145]		NM_024637	GAL3ST4			12.8358	1.6023	2.45618	1.4108	17.0728	11.707	1.8432	0.998567	0.788052	1.70014	1.54793	9.50563	5.16809	0.591282	0.183928	4.52747	3.41895	0.865578	0.589098	2.08318	0.149838	4.78216	1.9724	0.573986	5.05574	6.23155	1.4723	10.8389	1.35503	4.91668	1.88076	0.9851	0.946982	1.68083	0.467023	6.19354	3.31075	2.46171	4.13996	1.74058
PLAGL1	ENSG00000185432	ENST00000360537;ENST00000649307;ENST00000674357;ENST00000354765;ENST00000649211;ENST00000367572;ENST00000625622;ENST00000650125;ENST00000647880;ENST00000367571;ENST00000417959;ENST00000647988;ENST00000628651;ENST00000626294;ENST00000626462;ENST00000627449;ENST00000629195;ENST00000626373;ENST00000626022;ENST00000628069;ENST00000628630;ENST00000629890;ENST00000631184;ENST00000493898;ENST00000416623…	LOT1;ZAC	PLAG1 like zinc finger 1 [Source:HGNC Symbol;Acc:HGNC:9046]	Paternal uniparental disomy of chromosome 6;Transient neonatal diabetes mellitus	NM_001289042;NM_001289044;NM_001317156;NM_001289049;NM_001080953;NM_001317161;NM_001289048;NM_006718;NM_001080952;NM_001317159;NM_001080954;NM_001317162;NM_001289046;NM_001317158;NM_001289045;NM_001080955;NM_001317160;NM_001289041;NM_001317157;NM_001080956;NM_001289047;NM_001289038;NM_001289037;NM_001289040;NM_001289039;NM_001289043;NM_001080951	PLAGL1			11.0107	8.92271	8.97546	16.8617	0	12.1582	9.89091	9.87793	8.58933	8.39496	8.12273	5.06639	0.794184	11.4084	11.7101	10.5979	10.694	10.1396	4.75783	9.45231	8.77462	12.2871	5.37824	11.2208	11.1671	8.03288	4.77148	8.8238	7.67095	7.23286	6.96428	4.59013	8.67471	3.26298	8.63635	9.17328	3.13209	8.80912	12.8182	10.4143
DUSP2	ENSG00000101017	ENST00000288943;ENST00000488952	PAC-1	dual specificity phosphatase 2 [Source:HGNC Symbol;Acc:HGNC:3068]		NM_004418	DUSP2			8.08505	18.2785	18.7121	7.27165	10.2598	3.00661	15.5846	23.9332	15.3727	24.6631	24.0226	1.27924	4.70189	10.5441	8.3546	14.1374	16.2122	21.0086	16.3854	17.7142	34.7857	10.0785	8.77738	10.44	5.23272	6.06971	13.3935	7.02458	13.9376	14.8803	14.5819	21.1108	27.9646	13.9188	38.4291	4.26278	5.30703	8.12764	15.8163	16.5803
CENPH	ENSG00000107021	ENST00000283006;ENST00000515001;ENST00000513575;ENST00000514753;ENST00000502689;ENST00000510742		centromere protein H [Source:HGNC Symbol;Acc:HGNC:17268]		NM_022909	CENPH			7.12083	12.3225	11.5105	2.34743	0	6.2893	12.6134	13.5619	12.7845	8.91518	7.28525	6.50686	7.3145	14.9827	16.265	5.11633	8.74371	11.4358	11.5673	10.6565	12.7749	12.0185	10.415	11.8928	6.88276	6.41511	9.60117	8.36085	8.17798	10.2805	11.53	12.3959	8.33388	11.693	10.1117	8.88706	8.15658	8.20876	10.1913	9.60983
HILPDA	ENSG00000134046	ENST00000435296;ENST00000257696;ENST00000481454;ENST00000466473	C7orf68;FLJ21076;HIG-2;HIG2	hypoxia inducible lipid droplet associated [Source:HGNC Symbol;Acc:HGNC:28859]		NM_013332;NM_001098786	HILPDA			14.1777	6.29178	7.4554	41.5644	10.8373	13.7175	4.5803	7.23809	4.92442	9.86611	6.57824	15.9393	26.1872	6.08647	5.3945	25.6143	7.40899	5.78492	5.46484	5.04768	6.99545	6.21625	13.3693	7.49434	5.62054	33.2566	11.0701	6.17792	16.6228	3.70117	5.02109	6.39506	7.96892	6.6495	6.83765	15.9286	11.6358	8.98046	6.8734	5.83549
GSDMA	ENSG00000188312	ENST00000635792;ENST00000301659;ENST00000577447	FLJ39120;GSDM;GSDM1	gasdermin A [Source:HGNC Symbol;Acc:HGNC:13311]		NM_178171	GSDMA			5.48214	2.64795	1.3265	0	0	12.7447	2.16442	0	5.2599	2.49176	1.11242	13.6463	2.826	2.10557	2.26199	5.37917	3.58003	3.27239	2.00824	4.20122	0.499906	7.10328	2.9188	2.19672	7.84738	3.25298	2.29845	0.138029	2.03643	0.0354941	4.60748	5.50669	4.44634	1.17512	0.686028	0.227682	2.09949	4.40633	3.85625	8.40491
SPSB1	ENSG00000167987	ENST00000328089;ENST00000450402;ENST00000357898;ENST00000377399	SSB-1	splA/ryanodine receptor domain and SOCS box containing 1 [Source:HGNC Symbol;Acc:HGNC:30628]		NM_025106	SPSB1			18.2003	26.9969	28.0973	97.0947	30.6701	7.87568	33.7383	47.356	36.1827	34.6083	56.9871	6.16946	12.4501	21.5432	28.8104	21.6384	29.5168	40.3469	43.082	23.3131	51.8626	33.5971	30.1035	40.72	6.31049	21.8596	29.5247	11.7859	37.3594	33.1896	36.6672	42.0216	41.954	32.3241	63.4407	20.199	20.9356	26.6963	29.4746	35.1715
PHLDA3	ENSG00000168765	ENST00000367311;ENST00000485436;ENST00000497057;ENST00000367309	TIH1	pleckstrin homology like domain family A member 3 [Source:HGNC Symbol;Acc:HGNC:8934]		NM_012396	PHLDA3			23.2936	74.9248	58.0461	34.1379	21.9244	8.85206	49.5386	53.9236	35.5798	57.5761	67.0401	8.6214	28.5654	27.8098	33.3536	30.857	35.9111	61.3717	65.887	40.3019	59.9595	37.9566	40.4952	42.0323	4.56338	32.1526	66.382	18.77	43.9026	44.0337	43.6077	45.8469	61.9608	69.5581	79.2922	15.7954	37.0911	32.5359	27.8355	45.0377
HDGFL3	ENSG00000127511	ENST00000568294;ENST00000299633;ENST00000563790;ENST00000562702;ENST00000568129;ENST00000563404	Hdgfrp3;HRP-3	HDGF like 3 [Source:HGNC Symbol;Acc:HGNC:24937]		NM_016073	HDGFL3			10.874	7.75578	10.9108	5.56235	2.01705	4.42286	15.8324	17.3901	11.0709	13.3591	4.61742	2.72998	1.05903	5.35211	9.83791	2.14767	14.3678	4.92716	7.9013	34.6066	22.6802	7.80859	4.07848	11.2356	2.51649	8.19851	3.63086	3.27845	5.33837	6.75558	6.58184	13.9196	13.6287	4.53072	7.38568	2.6581	3.62419	6.89782	2.49568	20.4032
PHF1	ENSG00000102595	ENST00000427004;ENST00000487667;ENST00000428274;ENST00000459809;ENST00000374512;ENST00000374516;ENST00000495509;ENST00000488767;ENST00000486845;ENST00000427826;ENST00000479029	MTF2L2;PCL1;TDRD19C	PHD finger protein 1 [Source:HGNC Symbol;Acc:HGNC:8919]		NM_002636;NM_024165	PHF1	NR_027692		8.17945	9.66291	0.736325	4.55385	5.87807	1.41928	0.0931006	0.733758	1.68433	0.978823	1.39942	3.77373	16.802	1.08857	1.05691	0.382043	1.52e-05	9.93458	1.03142	0.181102	1.35023	5.75615	0	0.999142	2.76841	11.2499	10.1282	0.931648	0	1.1708	0.220289	0.727894	0.93753	0.875477	0.452736	0.288525	1.24077	0.632957	7.37094	0.9805
SPCS2P4	ENSG00000243279	ENST00000436160		signal peptidase complex subunit 2 pseudogene 4 [Source:HGNC Symbol;Acc:HGNC:45237]			SPCS2P4			5.50001	1.57813	4.10988	3.44149	16.7963	10.8077	4.46033	3.64616	5.46189	4.50966	5.14021	5.42602	0	8.27646	4.63786	2.58004	7.85079	7.32809	3.95641	1.34e-08	6.3698	4.74375	0	5.20283	6.52018	4.63069	0	8.97886	0.782328	1.6489	1.85699	1.30016	6.10314	4.38676	10.3672	5.96e-08	1.22326	11.4032	1.4582	8.90365
B9D2	ENSG00000105851	ENST00000675972;ENST00000243578;ENST00000594416;ENST00000601597	MGC4093;MKS10;MKSR-2	B9 domain containing 2 [Source:HGNC Symbol;Acc:HGNC:28636]	Meckel syndrome;MECKEL SYNDROME TYPE 10	NM_030578	B9D2			8.105	6.07893	7.27564	10.3392	0	6.67768	4.2392	5.89786	5.50804	6.77084	6.31441	11.3072	16.7923	4.38951	6.16488	9.66237	2.96606	4.6994	8.74906	5.08311	4.65392	5.57707	10.0229	5.24181	9.59207	7.53679	8.38825	7.35222	7.54513	5.34527	7.21359	5.60319	5.95433	5.62649	6.92724	11.8487	11.3941	7.58666	9.22832	3.83641
CEP57L1	ENSG00000205923	ENST00000521277;ENST00000521737;ENST00000517392;ENST00000519286;ENST00000518329;ENST00000522461;ENST00000518853;ENST00000521522;ENST00000524064;ENST00000522608;ENST00000521503;ENST00000519407;ENST00000519095;ENST00000520610;ENST00000368968;ENST00000522490;ENST00000523209;ENST00000368970;ENST00000520883;ENST00000520761;ENST00000523787;ENST00000523174;ENST00000407272;ENST00000359793	bA487F23.2;C6orf182;MGC21731	centrosomal protein 57 like 1 [Source:HGNC Symbol;Acc:HGNC:21561]		NM_001350666;NM_001083535;NM_001350655;NM_001350658;NM_001350653;NM_001350657;NM_001350652;NM_001350659;NM_001350654;NM_001271852;NM_001271853;NM_001350656;NM_001350662;NM_001350660;NM_001350664;NM_001350661;NM_001350663;NM_001350665;NM_173830	CEP57L1	NR_146888;NR_146889		10.1326	13.033	12.0468	7.74198	0	11.0465	13.8852	12.0131	8.72589	13.2332	12.0735	9.28271	3.94381	11.9197	15.1724	12.4046	14.8372	11.8479	8.4727	9.32785	10.592	7.50568	7.91008	13.9051	10.8929	10.6031	9.02892	7.4876	12.4614	11.9534	10.3227	12.554	9.63908	10.1409	10.2394	7.84408	8.9383	11.6469	8.82448	13.2725
ARG2	ENSG00000157184	ENST00000261783;ENST00000557120;ENST00000556491;ENST00000557319		arginase 2 [Source:HGNC Symbol;Acc:HGNC:664]		NM_001172	ARG2			3.36147	4.949	6.31903	11.6927	0	9.33544	4.52279	4.39437	4.46722	5.81487	3.20757	5.53742	2.51478	4.11614	6.90372	6.82386	5.48402	5.61965	4.49297	3.85639	5.64638	6.28448	4.41662	6.23591	8.54084	4.09073	5.77969	12.4476	4.15508	2.84916	4.56096	3.3868	5.24307	4.45955	4.74188	5.07312	6.85565	6.63369	7.9362	6.24519
CYC1	ENSG00000139146	ENST00000533444;ENST00000318911;ENST00000528618;ENST00000525122	UQCR4	cytochrome c1 [Source:HGNC Symbol;Acc:HGNC:2579]	Isolated complex III deficiency;MITOCHONDRIAL COMPLEX III DEFICIENCY NUCLEAR TYPE 6	NM_001916	CYC1			81.2036	90.6122	93.7206	50.9732	20.7968	71.205	67.5161	86.1879	84.544	86.8632	67.7114	35.0932	4.75048	61.6125	63.6465	70.397	85.9505	95.9729	49.9994	83.0184	78.9472	82.2488	31.554	79.6717	72.3014	84.1408	58.5574	76.7553	66.3823	70.0882	91.7777	74.242	84.175	19.0035	80.1144	67.3244	22.5668	77.428	73.1171	87.4741
ALDOC	ENSG00000157827	ENST00000395319;ENST00000395321;ENST00000226253;ENST00000460201;ENST00000584086;ENST00000581807;ENST00000435638;ENST00000578590;ENST00000582381		aldolase, fructose-bisphosphate C [Source:HGNC Symbol;Acc:HGNC:418]		NM_005165	ALDOC			46.1922	17.3965	19.2043	72.3954	47.3892	53.493	7.67382	8.06516	12.0962	10.1978	12.9363	60.1586	28.5571	7.47601	7.86888	55.8244	10.2185	14.8797	7.09629	6.68468	7.51917	18.3959	38.9412	13.2583	26.0743	67.2943	23.5509	35.3106	29.3803	20.0869	8.31734	12.9588	7.63117	20.2034	10.4622	53.4963	41.5123	28.6676	32.1707	6.68515
AP000781.2	ENSG00000064393	ENST00000534081;ENST00000529411;ENST00000528835		novel protein						11.4645	6.73221	8.18991	7.53847	0	2.63962	0.404067	16.0123	1.9588	6.18776	2.97718	1.16095	5.00847	1.4393	3.64452	0.0646531	3.91607	7.16825	4.43717	13.4687	5.78716	1.11669	2.65837	2.02669	2.21372	16.6514	4.25163	7.61188	4.44695	4.42062	6.28763	8.35652	4.38956	3.87476	5.53699	2.69383	0.977192	1.16044	1.44219	4.84783
[truncated: 19,273 more rows]
[truncated: 35 more columns]
