# Supplementary material for: The relationship between extreme inter-individual variation in macrophage gene expression and genetic susceptibility to inflammatory bowel disease
Source: Hum Genet. 2024 Feb 29;143(3):233–61. doi: 10.1007/s00439-024-02642-9 (PMC11043138; doi:10.1007/s00439-024-02642-9)
Supplement: Supplementary file 10 — Supplementary file10 (XLSX 127 kb) [file 439_2024_2642_MOESM10_ESM.xlsx]

## Sheet: B. Primary expression data
Gene expression levels for all samples derived from Kallisto in counts per million (CPM)
Gene metadata
Gene symbol	Gene stable ID	Transcript stable ID	Gene synonym	Gene description	Phenotype description	RefSeq mRNA ID	HGNC symbol	RefSeq ncRNA ID
									Individual ID	MN1AF	MN1AF	MN1AF	MN1AF	MN1UN	MN1UN	MN1UN	MN1UN	MN5AF	MN5AF	MN5AF	MN5AF	MN5UN	MN5UN	MN5UN	MN5UN	MN6AF	MN6AF	MN6AF	MN6AF	MN6UN	MN6UN	MN6UN	MN6UN	MN8AF	MN8AF	MN8AF	MN8AF	MN8UN	MN8UN	MN8UN	MN8UN	MN9AF	MN9AF	MN9AF	MN9AF	MN9UN	MN9UN	MN9UN	MN9UN
									Family	MN1	MN1	MN1	MN1	MN1	MN1	MN1	MN1	MN5	MN5	MN5	MN5	MN5	MN5	MN5	MN5	MN6	MN6	MN6	MN6	MN6	MN6	MN6	MN6	MN8	MN8	MN8	MN8	MN8	MN8	MN8	MN8	MN9	MN9	MN9	MN9	MN9	MN9	MN9	MN9
									Disease status	AF	AF	AF	AF	UN	UN	UN	UN	AF	AF	AF	AF	UN	UN	UN	UN	AF	AF	AF	AF	UN	UN	UN	UN	AF	AF	AF	AF	UN	UN	UN	UN	AF	AF	AF	AF	UN	UN	UN	UN
									Time point	0 hr	2 hr	7 hr	21 hr	0 hr	2 hr	7 hr	21 hr	0 hr	2 hr	7 hr	21 hr	0 hr	2 hr	7 hr	21 hr	0 hr	2 hr	7 hr	21 hr	0 hr	2 hr	7 hr	21 hr	0 hr	2 hr	7 hr	21 hr	0 hr	2 hr	7 hr	21 hr	0 hr	2 hr	7 hr	21 hr	0 hr	2 hr	7 hr	21 hr
5S_rRNA	ENSG00000206199	ENST00000647846		5S ribosomal RNA [Source:RFAM;Acc:RF00001]						0	0	0	0	0	0	0	0	0	0	0	0	0	0	0	0	0	0	0	0	0	0	0	0	0	0	0	1.81465	0	0	2.41133	0	0	0	4.57843	0	0	0	0	0
5S_rRNA	ENSG00000127533	ENST00000649180		5S ribosomal RNA [Source:RFAM;Acc:RF00001]						0	0	0	0	0	0	0	0	0	0	0	0	0	0	0	0	0	0	0	0	0	0	0	0	0	0	0	0	3.53887	0	0	0	0	0	0	0	0	0	0	0
5S_rRNA	ENSG00000080986	ENST00000674448		5S ribosomal RNA [Source:RFAM;Acc:RF00001]						0	0	0	0	0	0	0	0	0	0	0	0	0	0	0	0	0	7.11154	0	0	0	0	0.832294	0	0	0	0	0	0	0	0	0	0	0	0	0	0	0	0	0
5S_rRNA	ENSG00000088888	ENST00000648701		5S ribosomal RNA [Source:RFAM;Acc:RF00001]						0	0	0	0	0	0	0	0	2.91721	0	0	0	5.96994	0	0	0	0	0	0	0	0	0	0	0	0	0	0	0	0	0	0	0	0	3.56219	0	0	0	0	0	0
A1BG	ENSG00000163156	ENST00000596924;ENST00000263100;ENST00000595014;ENST00000598345;ENST00000600966		alpha-1-B glycoprotein [Source:HGNC Symbol;Acc:HGNC:5]		NM_130786	A1BG			25.2395	20.2257	17.1472	9.4639	30.1181	16.6509	10.5438	30.7289	24.3501	16.8464	19.6856	22.4474	35.4161	22.9786	25.8079	12.6763	29.5566	24.9921	15.9618	26.6304	27.4431	15.8238	19.4113	18.9601	33.7548	19.2554	13.9195	22.4784	22.6354	19.9676	21.3354	20.2408	32.8655	17.3933	7.99572	15.3143	35.9469	18.7193	15.016	34.583
A2M	ENSG00000059728	ENST00000543436;ENST00000495442;ENST00000495709;ENST00000318602;ENST00000545828;ENST00000542567;ENST00000462568;ENST00000546069;ENST00000472360;ENST00000539638;ENST00000404455;ENST00000467091;ENST00000497324	CPAMD5;FWP007;S863-7	alpha-2-macroglobulin [Source:HGNC Symbol;Acc:HGNC:7]	Alzheimer disease	NM_001347423;NM_001347425;NM_000014;NM_001347424	A2M			202.747	166.788	186.001	164.266	111.517	110.104	106.319	122.738	232.004	173.446	237.749	171.633	388.193	369.162	359.366	238.282	314.421	292.081	287.206	170.544	257.076	205.812	159.403	82.7901	362.185	324.425	304.899	313.859	415.373	356.508	374.248	250.976	238.575	202.922	224.415	159.976	222.033	194.832	207.561	113.375
A2ML1	ENSG00000226400	ENST00000299698;ENST00000537546;ENST00000541459;ENST00000536789;ENST00000539547;ENST00000545692;ENST00000540049;ENST00000545850;ENST00000537475	CPAMD9;FLJ25179;p170	alpha-2-macroglobulin like 1 [Source:HGNC Symbol;Acc:HGNC:23336]	Noonan Syndrome;OTITIS MEDIA SUSCEPTIBILITY TO	NM_144670;NM_001282424	A2ML1			0.0679688	0.144708	0	0.112607	0.177842	0.308952	0.122842	0	0.0242006	0.0529584	0.127638	0	0.626122	0.25594	0.415177	0.320127	0.141824	0	0.388053	0.0725199	0.0180255	0.0430951	0.18694	0.102049	0.988327	0.81392	0.837012	0.170478	0.551358	0	0.276517	0.828507	0	0.173314	0.0924938	0.120525	0.264539	0	0	0
A2MP1	ENSG00000225418	ENST00000543404;ENST00000566278;ENST00000545343;ENST00000544183	A2MP	alpha-2-macroglobulin pseudogene 1 [Source:HGNC Symbol;Acc:HGNC:8]			A2MP1	NR_040112		0	0	0.0147032	0.145712	0.0976698	0.0608576	0.0187716	0	0	0.0399846	0	0.144345	0.0460071	0.0659278	0.139154	0.118007	0	0.112217	0.214311	0.116821	0.045197	0.0322982	0	0.0237775	0.025014	0.351036	0.694147	0.323867	0.0544789	0.0448452	0.38322	0.0897734	0	0.0465732	0.0742237	0.0897117	0.0610236	0	0.452796	0.0549248
A4GALT	ENSG00000162694	ENST00000642412;ENST00000401850;ENST00000381278;ENST00000483026;ENST00000465765;ENST00000647439;ENST00000249005	A14GALT;Gb3S;P(k);P1	alpha 1,4-galactosyltransferase (P blood group) [Source:HGNC Symbol;Acc:HGNC:18149]	BLOOD GROUP P1PK SYSTEM P(1) PHENOTYPE INCLUDED	NM_017436;NM_001318038	A4GALT	NR_146459		3.19708	7.35677	6.90684	24.4362	4.05638	3.53775	5.5601	12.94	0.0556625	0.54009	0.967933	3.90022	0.622448	1.88051	2.54462	3.30605	0.595774	5.23297	10.0459	12.0147	1.30786	0.948459	7.95835	17.6798	1.25066	2.62953	3.3347	6.6513	1.16594	7.55804	6.20604	12.769	0	1.36491	7.06987	14.4716	0.629792	0.0965729	3.50701	21.0376
AAAS	ENSG00000030110	ENST00000548931;ENST00000552876;ENST00000549450;ENST00000394384;ENST00000209873;ENST00000550286;ENST00000547757;ENST00000546562;ENST00000547238;ENST00000672797;ENST00000547520;ENST00000552161;ENST00000548880;ENST00000550033;ENST00000672900;ENST00000546393;ENST00000546572;ENST00000547761;ENST00000549983;ENST00000549821;ENST00000548258;ENST00000551724		aladin WD repeat nucleoporin [Source:HGNC Symbol;Acc:HGNC:13666]	Triple A syndrome;Achalasia-Addisonianism-Alacrima syndrome	NM_001173466;NM_015665	AAAS			19.3014	14.9432	10.4236	14.7795	19.3203	12.5795	8.39379	10.3887	18.8308	20.8585	11.5523	15.3169	26.6542	14.4253	18.2004	15.2538	21.1966	22.5624	9.9891	21.1301	23.4118	18.7145	13.547	12.0697	18.1224	11.3682	5.05547	17.5032	21.5712	14.1149	10.2761	20.5408	21.1547	26.5919	12.1414	9.19367	30.0715	21.6001	8.04282	14.9441
AACS	ENSG00000115392	ENST00000418937;ENST00000316519;ENST00000537477;ENST00000537564;ENST00000441247;ENST00000316543;ENST00000539251;ENST00000538851;ENST00000545511;ENST00000536118;ENST00000543665;ENST00000398953	ACSF1;FLJ12389;SUR-5	acetoacetyl-CoA synthetase [Source:HGNC Symbol;Acc:HGNC:21298]		NM_023928;NM_001319839;NM_001319840	AACS			11.513	7.99281	7.36792	3.74071	8.27954	7.4307	8.1629	5.11814	9.39007	9.44764	9.98716	6.38117	10.7055	6.55609	7.98317	5.39098	8.06617	6.00478	7.58725	5.09108	7.7273	5.55162	4.81744	3.56297	12.103	7.97954	8.72878	7.9108	10.2075	8.99814	6.571	5.14566	4.32862	6.95297	5.89937	5.18535	9.10074	9.97053	7.04237	5.02967
AADAT	ENSG00000225272	ENST00000337664;ENST00000509167;ENST00000515480;ENST00000353187;ENST00000505906;ENST00000510340;ENST00000507375;ENST00000502392	KAT2;KATII;KYAT2	aminoadipate aminotransferase [Source:HGNC Symbol;Acc:HGNC:17929]		NM_016228;NM_001286682;NM_001286683;NM_182662	AADAT			0.258067	0	0.0282353	0	0.0616635	0.0316929	0.173933	0	0.247728	0	0.339988	0	0	0.12141	0.733403	0.0287453	0.129701	0.455217	0	0.284832	0	0.218132	0.219374	0	0.0965	0.0950498	0.205541	0	0.181357	0.461705	0.292062	0	0	0.146246	0	0	0.0250514	0.0891295	0.0790465	0.0569718
AAGAB	ENSG00000174227	ENST00000261880;ENST00000538028;ENST00000561452;ENST00000542650;ENST00000558725;ENST00000560362;ENST00000561229	FLJ11506;p34	alpha and gamma adaptin binding protein [Source:HGNC Symbol;Acc:HGNC:25662]	Punctate palmoplantar keratoderma type 1;PALMOPLANTAR KERATODERMA PUNCTATE TYPE IA	NM_024666;NM_001271886;NM_001271885	AAGAB			25.3719	14.7775	20.1724	20.3849	24.3936	19.0083	22.8464	16.5675	32.3568	24.1801	22.9896	30.1817	32.8965	22.0154	33.5299	30.4499	30.713	21.6788	25.48	35.5084	36.135	20.5421	36.5019	30.5897	16.5351	19.4995	23.8568	32.7067	30.7461	20.8087	28.1164	38.3658	47.3479	25.4053	34.6326	30.946	27.835	26.8094	24.0144	38.8846
AAK1	ENSG00000130717	ENST00000606389;ENST00000409085;ENST00000409068;ENST00000623317;ENST00000489327;ENST00000406297;ENST00000624900;ENST00000470281;ENST00000495836;ENST00000495239;ENST00000471775;ENST00000461002;ENST00000492192	DKFZp686K16132;KIAA1048	AP2 associated kinase 1 [Source:HGNC Symbol;Acc:HGNC:19679]		NM_014911;NM_001371575;NM_001371577	AAK1			18.8007	8.3446	11.1893	11.4791	16.1316	16.7541	9.00472	11.6912	18.788	9.60534	7.45793	14.72	22.2025	15.4843	24.6463	9.59521	15.3928	16.4708	14.4031	9.07752	30.86	22.9481	11.0554	11.8119	14.6645	16.3221	5.84755	9.42644	17.7301	10.0869	7.69573	8.56114	36.2691	25.056	18.3936	11.9415	23.0893	20.1644	17.0097	14.8042
AAMDC	ENSG00000171159	ENST00000532481;ENST00000526164;ENST00000526415;ENST00000531855;ENST00000393427;ENST00000527134;ENST00000304716;ENST00000525409;ENST00000533193;ENST00000525034;ENST00000529666;ENST00000630098	C11orf67;CK067;FLJ21035;PTD015	adipogenesis associated Mth938 domain containing [Source:HGNC Symbol;Acc:HGNC:30205]		NM_001316962;NM_001316961;NM_001316960;NM_024684;NM_001316958;NM_001316957;NM_001363564	AAMDC	NR_133637		33.2952	17.1989	21.378	36.9793	35.7973	24.6022	21.1505	28.6485	25.0707	27.6716	26.9794	45.3046	42.2661	32.135	31.6368	24.3655	35.6689	23.7334	25.3498	42.8569	38.7327	30.5605	31.2675	52.46	51.1758	40.295	29.5855	35.2716	39.0262	31.4084	28.3612	31.4341	23.0039	36.5287	20.2164	32.2952	25.8731	30.8321	16.309	48.8953
AAMP	ENSG00000186635	ENST00000248450;ENST00000444053;ENST00000475678;ENST00000420660;ENST00000494720;ENST00000489767;ENST00000422731;ENST00000465442;ENST00000447885;ENST00000461911		angio associated migratory cell protein [Source:HGNC Symbol;Acc:HGNC:18]		NM_001087;NM_001302545	AAMP			180.958	171.268	126.047	148.794	196.116	176.691	142.625	169.241	176.349	193.03	117.157	207.801	209.654	145.705	192.538	167.658	150.951	129.45	118.409	156.518	184.333	128.871	125.039	123.356	174.276	147.899	145.15	223.392	186.078	145.14	124.54	187.473	372.403	182.959	89.8352	100.94	199.79	134.529	90.6448	143.177
AANAT	ENSG00000213859	ENST00000250615;ENST00000392492;ENST00000587798;ENST00000585649	SNAT	aralkylamine N-acetyltransferase [Source:HGNC Symbol;Acc:HGNC:19]		NM_001166579;NM_001088	AANAT	NR_110548		0.401479	0.676373	1.74897	3.21741	0.109546	1.65277	1.59593	0.831923	1.12995	2.59661	3.53875	1.64606	1.31866	2.08744	0	4.85236	0.74376	1.54416	3.94192	2.53986	0.150972	0.492404	3.54327	1.26437	0.302785	1.27388	1.09923	2.30007	0.953425	2.69012	3.2276	6.18896	0	0.801101	0.957306	1.41682	0.676957	0.669353	1.18169	3.71796
AAR2	ENSG00000163235	ENST00000680639;ENST00000397286;ENST00000680185;ENST00000680412;ENST00000679519;ENST00000679667;ENST00000680933;ENST00000681771;ENST00000680247;ENST00000320849;ENST00000680811;ENST00000373932	bA234K24.2;C20orf4	AAR2 splicing factor [Source:HGNC Symbol;Acc:HGNC:15886]		NM_001271874;NM_015511	AAR2			11.0804	9.22468	11.1241	11.9277	11.4128	7.46118	12.2611	8.56062	12.4967	6.81122	13.2683	10.2971	9.31344	10.0792	13.4247	17.128	11.1455	11.5437	11.4672	8.61938	12.7453	9.79693	8.27694	14.6631	13.8719	12.4196	15.1264	15.6057	9.36992	9.51615	13.7889	15.1862	5.15188	6.92588	10.9303	9.50746	12.2639	8.53567	12.2988	10.2085
AARD	ENSG00000178146	ENST00000378279;ENST00000523536	C8orf85;LOC441376	alanine and arginine rich domain containing protein [Source:HGNC Symbol;Acc:HGNC:33842]		NM_001025357	AARD			0	0	0	0.158441	0	0.0295977	0.246842	0	0	0	0	0.499944	0.130285	0	0	0	0.157174	0.0849355	0.848643	0.0369151	0	0	0	0.332337	0.0474779	0	0.0640299	0	0.0514148	0	0	0	0	0	0.210162	0.0337771	0.0488291	0	0	0.370785
AARS1	ENSG00000049245	ENST00000675643;ENST00000674963;ENST00000675917;ENST00000674691;ENST00000261772;ENST00000675270;ENST00000676004;ENST00000676211;ENST00000676040;ENST00000675953;ENST00000675691;ENST00000676209;ENST00000675569;ENST00000674652;ENST00000675133;ENST00000675120;ENST00000674811;ENST00000674512;ENST00000675403;ENST00000676212;ENST00000675045;ENST00000675035;ENST00000676168;ENST00000675588;ENST00000675853…	AARS;AlaRS;CMT2N	alanyl-tRNA synthetase 1 [Source:HGNC Symbol;Acc:HGNC:20]	Autosomal dominant Charcot-Marie-Tooth disease type 2N;Undetermined early-onset epileptic encephalopathy;CHARCOT-MARIE-TOOTH DISEASE AXONAL TYPE 2N;EPILEPTIC ENCEPHALOPATHY EARLY INFANTILE 29;Early-Onset epileptic encephalopathy with persistent myelination defect.	NM_001605	AARS1			53.4439	40.7947	37.0422	32.6501	47.7596	48.3752	42.7987	34.9242	66.6893	62.525	34.0508	59.6059	58.2795	39.3663	49.1371	60.9427	60.2768	43.3223	23.8048	54.0329	47.7245	32.3908	23.4977	31.7704	35.6402	31.8458	29.6749	60.18	69.2142	48.6303	39.2306	46.7306	139.273	65.6389	27.3433	22.621	78.7811	52.987	22.194	35.3164
AARS2	ENSG00000113597	ENST00000244571;ENST00000491573	AARSL;bA444E17.1;KIAA1270	alanyl-tRNA synthetase 2, mitochondrial [Source:HGNC Symbol;Acc:HGNC:21022]	Combined oxidative phosphorylation defect type 8;Hereditary diffuse leukoencephalopathy with axonal spheroids and pigmented glia;OVARIOLEUKODYSTROPHY;COMBINED OXIDATIVE PHOSPHORYLATION DEFICIENCY 8;LEUKOENCEPHALOPATHY PROGRESSIVE WITH OVARIAN FAILURE	NM_020745	AARS2			5.88433	4.20293	6.05154	10.063	4.7614	3.87416	4.95925	5.59537	4.46901	3.26206	5.31778	8.53158	4.21066	3.12811	4.5426	9.76096	3.90413	3.89977	5.43852	7.82371	4.52899	3.86561	6.54977	14.3137	2.94726	2.3127	2.435	4.36914	4.58008	3.83786	4.13089	6.55561	2.48289	3.74101	5.55779	11.3551	5.08687	2.82025	5.02672	15.7447
AARSD1	ENSG00000263535	ENST00000587023;ENST00000593123;ENST00000592136;ENST00000486493;ENST00000591096;ENST00000427569;ENST00000474578;ENST00000483535;ENST00000486664;ENST00000478040;ENST00000491665;ENST00000450475;ENST00000441280;ENST00000430739;ENST00000591910;ENST00000483774;ENST00000436545;ENST00000416949;ENST00000492036	MGC2744	alanyl-tRNA synthetase domain containing 1 [Source:HGNC Symbol;Acc:HGNC:28417]		NM_001261434	AARSD1			39.0321	18.4742	16.4688	10.7021	29.1846	23.9811	16.4483	11.6724	30.6845	28.2817	15.6923	18.4781	29.8357	18.8744	22.201	20.1275	28.3099	15.9506	9.05397	24.4516	28.5458	23.0631	15.1095	12.2908	20.8588	19.7464	10.002	16.0074	20.407	22.7047	14.2518	15.7308	30.0062	30.3497	10.2244	11.428	34.2235	25.019	13.8046	16.4748
AARSD1P1	ENSG00000278416	ENST00000413508		AARSD1 pseudogene 1 [Source:HGNC Symbol;Acc:HGNC:54994]			AARSD1P1			0.330461	0.275594	0.177522	0.743038	0.260721	0.372391	0.151153	0	0.502798	0.162328	0.33229	0.588823	0.467222	0.605142	0.559266	0.96244	0.320703	0	0	0.710228	0.182169	0.330548	0.196309	0.29141	0.306483	0.39892	0.306437	0.418782	0.553095	0	0.366434	0.274682	0	0.65698	0.452244	0.288577	0.341945	0.69695	0.153903	0.998911
AASDH	ENSG00000141499	ENST00000513376;ENST00000205214;ENST00000514745;ENST00000503808;ENST00000502617;ENST00000510762;ENST00000510012;ENST00000514796;ENST00000602986;ENST00000451613	ACSF4;LYS2;NRPS998	aminoadipate-semialdehyde dehydrogenase [Source:HGNC Symbol;Acc:HGNC:23993]		NM_001286668;NM_001323892;NM_181806;NM_001323890;NM_001286672;NM_001323893;NM_001286669;NM_001286670;NM_001323899;NM_001286671	AASDH			6.59208	1.31756	3.99098	6.17367	4.21448	2.07235	3.14847	2.9067	4.60945	1.57841	4.67228	6.38446	5.44006	2.23864	4.40656	6.50912	3.95475	2.37422	3.93244	4.44784	4.85833	2.09173	3.20864	5.38816	3.10431	1.91447	2.7019	4.4704	4.25971	1.51994	3.61633	5.95289	1.35753	2.96521	5.09546	5.1446	3.97929	2.28855	3.41111	5.29058
AASDHPPT	ENSG00000143851	ENST00000533423;ENST00000524411;ENST00000278618;ENST00000525660;ENST00000534152	AASD-PPT;ACPS;CGI-80;LYS5	aminoadipate-semialdehyde dehydrogenase-phosphopantetheinyl transferase [Source:HGNC Symbol;Acc:HGNC:14235]		NM_015423	AASDHPPT			30.0502	12.7286	24.8795	20.6611	27.3518	15.9107	24.7339	24.0958	30.3766	9.91439	26.7393	25.6902	28.6946	18.0661	30.9626	29.3241	27.2943	14.6718	21.4651	19.2301	26.9443	13.737	17.0172	30.3413	30.3517	17.5881	22.1723	24.6776	20.0409	12.5113	23.112	25.6393	14.4909	11.142	25.938	24.77	29.4572	18.2322	19.2422	16.3684
AASS	ENSG00000286112	ENST00000417368;ENST00000679864;ENST00000681708;ENST00000679511;ENST00000679579;ENST00000679847;ENST00000679659;ENST00000681213;ENST00000679764;ENST00000679419;ENST00000681907;ENST00000681387;ENST00000681318;ENST00000681434;ENST00000679721;ENST00000679818;ENST00000680080;ENST00000681626;ENST00000681314;ENST00000460376;ENST00000393376;ENST00000473553;ENST00000681511;ENST00000358954;ENST00000431170…	LKRSDH;LORSDH	aminoadipate-semialdehyde synthase [Source:HGNC Symbol;Acc:HGNC:17366]	HYPERLYSINEMIA;Saccharopinuria;HYPERLYSINEMIA TYPE I	NM_005763	AASS			0.38992	0.168048	0.741453	1.83525	0.129035	0.0811548	0.204506	0.456682	0.0521947	0.110363	0.530226	0.987676	0.0455644	0	0	0.424148	0.211184	0.180247	0.74702	0.871984	0.156716	0.124016	0.946624	1.12429	0.173134	0.132008	0.364685	0.300523	0.0776991	0.0639681	0.302414	1.25425	1.75632	0.360965	1.09743	1.40811	0.298134	0.0603815	1.95318	1.64883
AATF	ENSG00000111737	ENST00000679508;ENST00000679985;ENST00000680807;ENST00000680330;ENST00000681800;ENST00000616434;ENST00000680579;ENST00000680356;ENST00000680340;ENST00000619387;ENST00000681070;ENST00000679997;ENST00000613840;ENST00000681062;ENST00000679881;ENST00000680782;ENST00000679600;ENST00000610798;ENST00000616392;ENST00000617141;ENST00000622432;ENST00000616062;ENST00000615319	BFR2;CHE-1;CHE1;DED	apoptosis antagonizing transcription factor [Source:HGNC Symbol;Acc:HGNC:19235]		NM_012138	AATF			60.4301	62.1338	57.8242	58.9289	89.2899	80.0706	80.0307	50.0876	64.207	64.6967	48.3744	87.6972	81.3162	63.1275	76.2239	74.2496	68.7945	56.2418	55.3856	94.6868	57.9193	49.7944	69.0888	70.1713	100.612	81.7758	69.9595	98.1334	71.0946	55.5435	62.7156	68.3692	88.2582	75.6785	55.4111	68.2294	73.9164	60.9869	65.6623	79.9936
AATK	ENSG00000185304	ENST00000417379;ENST00000326724;ENST00000570932;ENST00000374792;ENST00000573469;ENST00000573441;ENST00000650574;ENST00000572339;ENST00000576053;ENST00000575363;ENST00000572798	AATYK;AATYK1;KIAA0641;LMR1;LMTK1;PPP1R77	apoptosis associated tyrosine kinase [Source:HGNC Symbol;Acc:HGNC:21]		NM_004920;NM_001080395	AATK			4.9314	4.66972	0.629433	1.12475	3.09641	1.74882	3.26199	1.18289	4.53439	5.39992	1.18807	2.18127	9.53123	5.86473	7.09197	4.71995	3.01194	2.77318	1.20345	0.509592	7.32294	10.6081	1.95715	0.824639	0.969417	2.38774	1.43836	1.70055	2.03387	3.73316	2.34451	2.71588	10.0101	10.792	1.6573	0.827986	4.49332	4.34852	0.801671	1.13533
ABAT	ENSG00000253620	ENST00000268251;ENST00000564714;ENST00000563992;ENST00000568847;ENST00000561870;ENST00000569695;ENST00000566590;ENST00000563215;ENST00000565016;ENST00000567812;ENST00000425191;ENST00000569156;ENST00000562115;ENST00000565671;ENST00000564453;ENST00000396600	GABA-T;GABAT	4-aminobutyrate aminotransferase [Source:HGNC Symbol;Acc:HGNC:23]	Gamma-aminobutyric acid transaminase deficiency;GABA-TRANSAMINASE DEFICIENCY;ABAT-related GABA-transaminase Deficiency	NM_020686;NM_001127448;NM_000663	ABAT			2.18264	1.19342	1.17319	2.23943	1.92925	1.45198	2.50097	2.69786	3.31215	2.25732	3.20338	1.63165	3.48829	4.12106	3.22883	2.75797	4.57979	3.27941	1.45116	2.09767	4.55038	3.79457	0.797585	0.830613	1.30057	1.32079	2.22715	2.59233	3.60856	2.87238	0.800028	2.78603	3.65709	4.19275	1.80806	1.39984	3.55404	3.37217	1.09373	1.331
ABBA01045074.2	ENSG00000141028	ENST00000666235		mitochondrially encoded NADH dehydrogenase 1 (MT-ND1) pseudogene						0	0	0	0	0	0	0	0	0	0	0	0	0	0	0	0	0	0	0	0	0	0	0	0	0	0	0	0	0	0	0	0	0	0	0	0	0	0	0	0
ABCA1	ENSG00000184575	ENST00000374736;ENST00000678995;ENST00000494467;ENST00000423487;ENST00000374733	ABC1;HDLDT1;TGD	ATP binding cassette subfamily A member 1 [Source:HGNC Symbol;Acc:HGNC:29]	APOLIPOPROTEIN A-I DEFICIENCY;TANGIER DISEASE;HYPOALPHALIPOPROTEINEMIA PRIMARY 1	NM_005502	ABCA1			29.0742	21.7485	29.6282	43.3726	25.5896	24.5058	34.0233	45.7141	30.5237	24.3984	22.0386	32.903	19.7303	29.2023	32.5377	30.4599	15.4224	23.6738	15.0228	18.4253	30.2146	40.8252	35.9299	41.0043	44.9649	38.0112	37.8386	21.2857	21.2741	27.1282	20.4531	27.2216	17.1442	20.3133	54.3129	33.5739	23.8218	32.3526	64.6713	32.1709
ABCA10	ENSG00000174749	ENST00000522787;ENST00000521538;ENST00000269081;ENST00000522406;ENST00000524231;ENST00000519732;ENST00000518929;ENST00000523419;ENST00000588514;ENST00000523512;ENST00000524273;ENST00000521526	EST698739	ATP binding cassette subfamily A member 10 [Source:HGNC Symbol;Acc:HGNC:30]		NM_080282;NM_001377321	ABCA10			0.101208	0.135149	0.0291929	0.559593	0.239782	0.182474	0.330574	0.0817829	0.0923768	0.0381865	0.122457	0.289785	0.112099	0.19773	0.146995	0.16899	0.156503	0.168741	0.230794	0.698679	0.193828	0.379879	0.427036	0.643801	0.187636	0.174681	0.127992	0.440509	0	0.581708	0.242385	0.410264	0	0	0	0.489916	0.12004	0.215517	0.165624	0.332569
ABCA11P	ENSG00000259173	ENST00000451020;ENST00000504019;ENST00000514396;ENST00000507854	ABCA11;EST1133530;FLJ14297	ATP binding cassette subfamily A member 11, pseudogene [Source:HGNC Symbol;Acc:HGNC:31]			ABCA11P	NR_002451		0.858138	0.356375	0.702171	0.203543	0.662615	0.918502	0.673809	0	0.915383	0.53667	0.224079	0	0.505358	0.167049	0.863048	0.463226	0.979417	0.663176	0.142874	0.669221	1.04599	0.261542	0.176322	0.410153	0.590228	0.293965	0.442855	0.106037	0.975917	0	0.299123	1.5725	0	0.152135	0.617415	0.535675	0.489972	0.307294	0.472735	0.52691
ABCA17P	ENSG00000256825	ENST00000512848;ENST00000640929;ENST00000469908;ENST00000482286;ENST00000505660;ENST00000466730;ENST00000494925		ATP binding cassette subfamily A member 17, pseudogene [Source:HGNC Symbol;Acc:HGNC:32972]			ABCA17P	NR_003574		1.39846	0	0	0	0.488758	0.744107	0.0986818	0.121499	0.191036	0.158354	0	0.191155	0.524112	0	0.0522026	0.702234	0.0296934	0	0	0.102722	0	0.256787	0.0159391	0.374511	0.0662555	1.22982	0	0.116728	0.445515	0.17678	0.313506	0.0593483	0	0.18373	1.11934	0.264851	0.190056	1.43499	0	0.4169
ABCA2	ENSG00000164683	ENST00000341511;ENST00000265662;ENST00000371605;ENST00000614293;ENST00000479446;ENST00000459850;ENST00000487109;ENST00000464520;ENST00000490486;ENST00000464157;ENST00000463603;ENST00000437791;ENST00000431584;ENST00000488535;ENST00000466707;ENST00000492260;ENST00000470535;ENST00000467624;ENST00000464876;ENST00000494046;ENST00000476211;ENST00000398207;ENST00000625103;ENST00000425423	ABC2	ATP binding cassette subfamily A member 2 [Source:HGNC Symbol;Acc:HGNC:32]	INTELLECTUAL DEVELOPMENTAL DISORDER WITH POOR GROWTH AND WITH OR WITHOUT SEIZURES OR ATAXIA	NM_212533;NM_001606	ABCA2			7.06055	6.34895	4.37543	3.02727	6.16029	7.27199	4.17439	5.1441	6.91369	3.39327	2.69102	4.64648	6.64254	9.54232	9.01182	5.8276	6.62396	4.56553	3.46047	0.888092	5.83174	6.28311	1.74238	2.57846	7.71648	4.80369	3.76365	2.2936	4.53633	5.61831	2.56816	3.34928	27.2053	4.34226	4.55228	2.66115	4.36018	3.01849	1.83693	2.21356
ABCA3	ENSG00000261145	ENST00000301732;ENST00000382381;ENST00000566200;ENST00000569062;ENST00000563623;ENST00000567910	ABC-C;ABC3;EST111653;LBM180	ATP binding cassette subfamily A member 3 [Source:HGNC Symbol;Acc:HGNC:33]	Idiopathic pulmonary fibrosis;Infant acute respiratory distress syndrome;Interstitial lung disease due to ABCA3 deficiency;SURFACTANT METABOLISM DYSFUNCTION PULMONARY 3	NM_001089	ABCA3			3.62892	2.55709	1.60246	1.88675	2.65197	1.95085	3.22649	3.39569	3.19803	2.49023	2.59783	2.27796	3.25935	2.50403	4.41567	2.79256	3.29949	2.77067	2.25011	2.28725	5.20657	2.45296	1.85598	1.23309	3.6283	3.33688	1.69436	2.3502	4.54915	2.49616	2.0861	1.32623	0	1.65842	0.682161	0.617652	3.96331	1.92769	0.581706	1.5372
ABCA4	ENSG00000147117	ENST00000370225;ENST00000465352;ENST00000484388;ENST00000470771;ENST00000460514;ENST00000649773;ENST00000472033;ENST00000536513	ABCR;ARMD2;CORD3;FFM;RP19;STGD;STGD1	ATP binding cassette subfamily A member 4 [Source:HGNC Symbol;Acc:HGNC:34]	Cone rod dystrophy;NON RARE IN EUROPE: Age-related macular degeneration;Retinitis pigmentosa;STARGARDT DISEASE;CONE-ROD DYSTROPHY 3;MACULAR DEGENERATION AGE-RELATED 2;RETINITIS PIGMENTOSA 19;STARGARDT DISEASE 1	NM_000350	ABCA4			0	0.045988	0	0	0	0	0	0.193358	0	0	0	0	0	0.00905139	0	0.0697271	0	0	0	0	0	0	0	0	0	0	0	0.0163697	0	0	0	0	0	0	0	0	0	0.0476341	0	0
ABCA5	ENSG00000135828	ENST00000392676;ENST00000588877;ENST00000591234;ENST00000586995;ENST00000586601;ENST00000586811;ENST00000588106;ENST00000593153;ENST00000589975;ENST00000593253;ENST00000587607;ENST00000592568;ENST00000588665;ENST00000589609	EST90625	ATP binding cassette subfamily A member 5 [Source:HGNC Symbol;Acc:HGNC:35]	Gingival fibromatosis-hypertrichosis syndrome;HYPERTRICHOSIS CONGENITAL GENERALIZED WITH OR WITHOUT GINGIVALHYPERPLASIA	NM_172232;NM_018672	ABCA5			4.35077	1.75569	1.84808	4.82382	2.59822	2.31615	2.75372	5.94236	2.8981	4.17599	6.0386	6.83603	3.24693	2.54259	1.53619	7.07559	3.6051	3.13566	5.52086	6.41394	2.29847	3.18253	3.87902	6.60063	3.03956	2.76933	2.2481	5.74633	3.24171	2.93622	3.64754	6.90083	6.81544	2.50436	2.42925	7.82527	2.67048	3.93396	3.2006	7.08435
ABCA6	ENSG00000270666	ENST00000284425;ENST00000446604;ENST00000589482;ENST00000590311;ENST00000589803;ENST00000592493;ENST00000590645	EST155051	ATP binding cassette subfamily A member 6 [Source:HGNC Symbol;Acc:HGNC:36]		NM_080284	ABCA6			0.208328	4.11991	1.067	0.440128	0.180871	2.60229	1.3451	1.4715	0.165547	1.35907	1.20169	0.317356	0.0290644	2.01642	0	0.208658	0.162502	3.54557	1.19457	1.05813	0.178498	1.25247	1.28878	0.430071	0.0862191	1.56447	1.02521	2.37089	0.0951435	0.720201	0.729981	0.860037	0.476426	1.34073	1.2673	0.957805	0.307422	0.582739	1.54883	0.702193
ABCA7	ENSG00000062725	ENST00000433129;ENST00000526885;ENST00000263094;ENST00000530703;ENST00000525238;ENST00000524850;ENST00000531467;ENST00000527496;ENST00000533574;ENST00000435683;ENST00000530092;ENST00000673773;ENST00000529442;ENST00000525073;ENST00000532194;ENST00000612569;ENST00000531478;ENST00000524383	ABCX	ATP binding cassette subfamily A member 7 [Source:HGNC Symbol;Acc:HGNC:37]	Early-onset autosomal dominant Alzheimer disease;NON RARE IN EUROPE: Alzheimer disease;ALZHEIMER DISEASE 9 SUSCEPTIBILITY TO	NM_019112	ABCA7			2.36443	0.883621	1.28191	5.83008	3.20287	4.63061	1.19451	5.09849	3.83724	6.12974	1.74396	16.8528	3.76867	3.50711	7.18567	16.2981	5.65511	5.85452	4.22956	14.8839	7.48788	8.16822	15.5326	11.8493	2.80334	8.0441	1.44813	8.09814	3.46328	2.51445	1.20521	15.1543	5.67871	15.7768	12.4498	10.5927	3.77003	2.77231	4.63869	30.1325
ABCA9	ENSG00000165409	ENST00000340001;ENST00000453985;ENST00000482072;ENST00000460872;ENST00000492580;ENST00000461623;ENST00000495634;ENST00000585714	EST640918	ATP binding cassette subfamily A member 9 [Source:HGNC Symbol;Acc:HGNC:39]		NM_080283	ABCA9			0.756786	0.242283	0.813223	0.971486	0.696216	0.390713	0.866492	0.708591	0.785445	0.161731	0.97904	0.687131	0.412057	0.569975	0.457221	1.03665	0.798763	0.598136	1.51534	0.943938	0.764697	0.549601	0.988937	0.442299	1.12839	0.796087	0.885286	1.24809	0.466383	0.637766	0.732903	1.98554	0	0.587341	1.36001	0.630966	0.531559	0.801482	1.10071	1.22294
ABCB1	ENSG00000244371	ENST00000622132;ENST00000265724;ENST00000543898;ENST00000488737;ENST00000491360;ENST00000475929;ENST00000496821;ENST00000483831;ENST00000482527;ENST00000416177;ENST00000476862	ABC20;CD243;CLCS;GP170;MDR1;P-gp;PGY1	ATP binding cassette subfamily B member 1 [Source:HGNC Symbol;Acc:HGNC:40]	NON RARE IN EUROPE: Ulcerative colitis;COLCHICINE RESISTANCE;INFLAMMATORY BOWEL DISEASE 13	NM_001348946;NM_001348944;NM_000927;NM_001348945	ABCB1			1.5331	0.242029	0.187788	0.0991847	0.667897	1.59154	0.370713	0.376447	0.139458	0.241812	0.251252	0.441398	0.318114	0.923563	0.829929	0.141629	0.31902	0.27786	0	0.0462485	0.1259	0.200305	0.0293931	0.33102	2.19852	0.703388	0.409301	0.528444	0.984555	0.212373	0.643794	0.156095	0	0.0607224	0.255361	0.0422516	0.86952	0.590752	0.592011	0
ABCB10	ENSG00000116198	ENST00000344517;ENST00000498158;ENST00000486755	EST20237;M-ABC2;MTABC2	ATP binding cassette subfamily B member 10 [Source:HGNC Symbol;Acc:HGNC:41]		NM_012089	ABCB10			11.2897	11.6162	10.4696	5.14873	9.96686	7.25638	8.88834	5.03559	13.0887	12.1247	17.4099	10.0037	11.4881	8.78745	13.0752	5.86002	13.1966	9.69327	15.9362	8.42803	16.4	9.17274	11.8006	6.42127	6.05819	5.68646	5.52626	4.26363	12.1419	10.305	14.5961	7.43076	18.6715	8.45713	10.8163	6.3621	14.7792	9.94432	13.7196	6.26705
ABCB11	ENSG00000281958	ENST00000648875;ENST00000650372;ENST00000649448;ENST00000439188;ENST00000647920;ENST00000478354	ABC16;BSEP;PFIC-2;PFIC2;PGY4;SPGP	ATP binding cassette subfamily B member 11 [Source:HGNC Symbol;Acc:HGNC:42]	Benign recurrent intrahepatic cholestasis type 2;Intrahepatic cholestasis of pregnancy;Progressive familial intrahepatic cholestasis type 2;CHOLESTASIS BENIGN RECURRENT INTRAHEPATIC 2;CHOLESTASIS PROGRESSIVE FAMILIAL INTRAHEPATIC 2;ABCB11-Related Intrahepatic Cholestasis	NM_003742	ABCB11			0.078893	0	0.0220585	0	0.456917	0.323717	0.302422	0.0478903	0.460524	0.201148	0	0.0105305	0.0842621	0.932135	0.123754	0.108532	0	0.0337663	0	0.0227259	0.0328096	0.14546	0	0.242842	0.413325	0.401274	0	0.114456	0.476448	0.0795737	0.0526551	0.091327	0	0.0679051	0	0	0.0563184	0	0	0
ABCB4	ENSG00000173295	ENST00000649586;ENST00000440025;ENST00000265723;ENST00000359206;ENST00000453593;ENST00000467983;ENST00000467079;ENST00000469770;ENST00000643670;ENST00000644106;ENST00000473795;ENST00000417608	GBD1;MDR2;MDR3;PFIC-3;PGY3	ATP binding cassette subfamily B member 4 [Source:HGNC Symbol;Acc:HGNC:45]	Intrahepatic cholestasis of pregnancy;Low phospholipid associated cholelithiasis;Progressive familial intrahepatic cholestasis type 3;Cholestasis intrahepatic of pregnancy 3;CHOLESTASIS PROGRESSIVE FAMILIAL INTRAHEPATIC 3;GALLBLADDER DISEASE 1	NM_000443;NM_018849;NM_018850	ABCB4			5.49569	1.87088	0.944284	0.817707	2.57525	1.70941	1.13478	0.25373	1.06998	0.800569	0.582192	0.261558	1.11123	1.07059	1.31507	0.0615998	0.501993	0.846218	0.0630161	0.401978	1.53455	1.49494	0.345337	0.135332	0.970374	0.906815	0.162943	0.213104	0.852151	0.230695	0.197323	0.0927446	3.98305	2.9353	0.038788	0.260609	1.46449	1.70581	0.383986	0.509777
ABCB5	ENSG00000235695	ENST00000404938;ENST00000477094;ENST00000443026;ENST00000406935;ENST00000258738;ENST00000441315	ABCB5alpha;ABCB5beta;EST422562	ATP binding cassette subfamily B member 5 [Source:HGNC Symbol;Acc:HGNC:46]		NM_001163941;NM_001163942;NM_001163993;NM_178559	ABCB5			1.19053	0.874546	0.320507	0.0718345	0.770129	2.90477	1.89175	1.75593	0.4356	1.03044	0.703332	0.0738739	0.395647	0.430084	0.49946	0.0723318	0.196938	0.477284	1.61933	0.499817	0.097417	0.415292	1.73682	0.717693	0.114227	0.835597	1.8576	0.506337	0.0842788	0.556821	0.776527	0.197411	0	1.17193	0.229687	0.288111	0.61797	1.29435	0.588505	0
ABCB6	ENSG00000023839	ENST00000487380;ENST00000485773;ENST00000497882;ENST00000265316;ENST00000295750;ENST00000443805;ENST00000492543;ENST00000448398;ENST00000494639;ENST00000496984;ENST00000492953;ENST00000417678;ENST00000452545	EST45597;MTABC3;umat	ATP binding cassette subfamily B member 6 (Langereis blood group) [Source:HGNC Symbol;Acc:HGNC:47]	Coloboma of choroid and retina;Coloboma of eye lens;Coloboma of eyelid;Coloboma of iris;Coloboma of macula;Coloboma of optic disc;Colobomatous microphthalmia;Dyschromatosis universalis hereditaria;Familial pseudohyperkalemia;BLOOD GROUP LANGEREIS SYSTEM;Dyschromatosis universalis hereditaria 3;Microphthalmia isolated with coloboma 7;PSEUDOHYPERKALEMIA FAMILIAL 2 DUE TO RED CELL LEAK	NM_005689;NM_001349828	ABCB6			2.82248	2.96892	0.423256	2.20788	1.51788	0.800409	3.0357	2.44764	3.34863	1.16104	1.02619	2.92737	5.39096	2.51648	5.64008	5.91932	2.72641	2.51844	1.60582	3.18612	1.50148	1.17772	1.67359	0.845166	6.22178	2.70119	3.1219	7.46885	5.06827	1.47126	1.6394	4.81611	7.10725	2.27845	0.21835	0.864865	2.99113	3.31837	0.641691	1.38886
ABCB7	ENSG00000180611	ENST00000373394;ENST00000253577;ENST00000666534;ENST00000669573;ENST00000644766;ENST00000339447;ENST00000645829;ENST00000620875;ENST00000663420;ENST00000529949;ENST00000490858;ENST00000669388;ENST00000534570;ENST00000469368;ENST00000534524;ENST00000526404;ENST00000643632	ABC7;ASAT;Atm1p;EST140535	ATP binding cassette subfamily B member 7 [Source:HGNC Symbol;Acc:HGNC:48]	X-linked sideroblastic anemia and spinocerebellar ataxia;Anemia sideroblastic and spinocerebellar ataxia;Anemia sideroblastic with ataxia	NM_001271696;NM_004299;NM_001271697;NM_001271699;NM_001271698	ABCB7			23.0555	24.2695	19.8875	26.9124	21.3824	12.5224	14.1439	25.1305	27.0364	19.8843	17.5669	22.3873	19.2203	17.1607	22.6994	21.5798	22.0152	21.8319	18.2142	16.4084	29.7871	21.191	17.3639	25.6707	34.0856	19.511	14.9685	19.1432	23.0377	18.6799	17.2165	25.1439	13.211	10.3564	29.3923	23.5112	17.4942	20.9739	27.0183	16.0604
ABCB8	ENSG00000067992	ENST00000542328;ENST00000461373;ENST00000358849;ENST00000482309;ENST00000488826;ENST00000489192;ENST00000471796;ENST00000462605;ENST00000466956;ENST00000470645;ENST00000297504;ENST00000466514;ENST00000498578;ENST00000477719;ENST00000477092;ENST00000472698;ENST00000488370;ENST00000488551;ENST00000469410;ENST00000493338;ENST00000491920;ENST00000482899	EST328128;M-ABC1;MABC1;MITOSUR	ATP binding cassette subfamily B member 8 [Source:HGNC Symbol;Acc:HGNC:49]		NM_001282293;NM_007188;NM_001282291;NM_001282292	ABCB8			22.1109	10.1829	10.6264	13.3799	15.8576	11.3027	13.8462	14.4793	20.1564	13.9881	12.5707	15.1396	21.1454	16.0486	17.2386	15.7108	24.8074	16.4547	17.6277	16.4308	18.3869	13.9297	10.4339	5.86027	10.0524	8.80474	10.0819	14.8472	19.668	17.0245	16.4605	16.7611	25.0471	11.7255	11.8552	8.89191	19.2129	13.5759	8.53854	9.62027
ABCB9	ENSG00000108551	ENST00000344275;ENST00000442833;ENST00000280560;ENST00000540285;ENST00000346530;ENST00000392439;ENST00000442028;ENST00000542678;ENST00000546289;ENST00000426173;ENST00000537276;ENST00000542448;ENST00000538895;ENST00000541983;ENST00000545373;ENST00000540971;ENST00000536976;ENST00000546077;ENST00000541424;ENST00000543935;ENST00000622723	EST122234	ATP binding cassette subfamily B member 9 [Source:HGNC Symbol;Acc:HGNC:50]		NM_001243014;NM_203444;NM_019625;NM_001243013;NM_019624	ABCB9			1.22072	0.46999	0.24584	1.28112	1.2804	1.32957	0.501049	1.47439	2.63339	1.42992	1.06084	0.627254	1.8918	1.71068	2.94116	1.02209	1.36288	1.70916	0.556582	0.753573	1.44096	1.03153	1.04296	0.289098	1.59655	0.913499	0.406547	0.816016	1.44741	1.07588	0.370508	1.41515	0	3.13307	0.340529	0.698248	1.92097	1.00815	0.681022	0.466619
ABCC1	ENSG00000143793	ENST00000574224;ENST00000399408;ENST00000572882;ENST00000678422;ENST00000677164;ENST00000399410;ENST00000679043;ENST00000575422;ENST00000576557;ENST00000574761;ENST00000676806	GS-X;MRP;MRP1	ATP binding cassette subfamily C member 1 [Source:HGNC Symbol;Acc:HGNC:51]	Autosomal dominant non-syndromic sensorineural deafness type DFNA;DEAFNESS AUTOSOMAL DOMINANT 77	NM_004996	ABCC1			10.0871	10.4164	21.6427	29.188	8.13095	7.1129	16.648	14.9429	18.852	15.6771	27.1111	21.3227	18.0292	15.801	21.6209	34.8591	13.9383	14.1306	30.7659	20.9998	13.2252	10.4429	23.1307	28.7572	12.1268	8.89423	16.5904	14.5575	12.6142	11.0587	23.9971	22.9561	24.2628	13.964	27.8965	27.7682	14.6987	14.301	36.0499	23.8697
ABCC10	ENSG00000059769	ENST00000372515;ENST00000502549;ENST00000372530;ENST00000443426;ENST00000244533;ENST00000463024;ENST00000469856;ENST00000372512;ENST00000437104;ENST00000505344	EST182763;MRP7;SIMRP7	ATP binding cassette subfamily C member 10 [Source:HGNC Symbol;Acc:HGNC:52]		NM_001198934;NM_001350518;NM_033450	ABCC10	NR_146762		11.5032	6.60027	7.10213	11.5273	7.11185	4.55497	10.5725	9.43005	7.72009	3.81195	5.36354	10.7089	9.86886	3.5038	9.16215	11.5327	8.77927	7.06335	4.53588	7.94119	8.99977	4.33509	7.32394	6.76943	4.96786	5.66588	4.39214	10.6992	10.0097	6.89593	7.76709	15.069	17.056	5.93761	8.1935	11.8034	11.5155	5.62575	6.47491	7.97939
ABCC11	ENSG00000225483	ENST00000565329;ENST00000353782;ENST00000356608;ENST00000394747;ENST00000569172;ENST00000567385;ENST00000565487;ENST00000569991;ENST00000394748	MRP8	ATP binding cassette subfamily C member 11 [Source:HGNC Symbol;Acc:HGNC:14639]	APOCRINE GLAND SECRETION VARIATION IN	NM_145186;NM_001370497;NM_001370496;NM_033151;NM_032583	ABCC11			0.107957	0.043454	0.0576485	0.0455458	0.0328517	0.134233	0.0866894	1.30976	0.0616637	0.0972952	0.209044	0.0882035	0.02918	0.0432905	0.646403	0.0592767	0.0455606	0.0463629	0.66381	0.214636	0.156833	0.0724608	0.415194	0.206461	0.0172289	0.0113686	0.0148037	0.0488382	0.0529484	0.0154671	0.0932073	0.180858	0	0.0160608	0.0991883	0	0.175558	0.0591046	0	0.511577
ABCC2	ENSG00000264148	ENST00000648523;ENST00000649459;ENST00000496621;ENST00000649493;ENST00000370434;ENST00000649932;ENST00000648324;ENST00000648689;ENST00000647836;ENST00000647814	CMOAT;cMRP;DJS;MRP2	ATP binding cassette subfamily C member 2 [Source:HGNC Symbol;Acc:HGNC:53]	DUBIN-JOHNSON SYNDROME	NM_000392	ABCC2			0.732663	0.23927	0.495718	2.1074	0.355949	0.191655	0.384146	0.884004	0.161079	0.563699	0.190851	2.86019	0.226084	0.554875	1.34326	1.90162	0.348289	0.160879	0.266747	2.07165	0.291535	0.203326	0.647165	3.47022	0.535173	0.420479	0.493933	0.66755	0.284357	0.0962713	1.59052	2.94334	0	0.809127	1.56066	7.91717	0.304061	1.96426	0.0265819	7.17311
ABCC3	ENSG00000107736	ENST00000515707;ENST00000513511;ENST00000427699;ENST00000285238;ENST00000502426;ENST00000505699;ENST00000515585;ENST00000513589;ENST00000571855;ENST00000515070;ENST00000503304;ENST00000510633;ENST00000506464;ENST00000513745;ENST00000510891;ENST00000503337;ENST00000508929;ENST00000504586	cMOAT2;EST90757;MLP2;MOAT-D;MRP3	ATP binding cassette subfamily C member 3 [Source:HGNC Symbol;Acc:HGNC:54]		NM_001144070;NM_003786	ABCC3			90.9613	47.065	22.1542	80.5141	59.4155	43.2519	25.3724	29.5556	56.1206	41.3335	22.4896	42.9109	74.6961	49.1003	89.8658	43.9141	63.2796	54.3339	31.4976	35.6414	88.8463	56.9614	23.8792	29.8345	34.0702	48.0517	21.313	58.1294	62.111	44.4556	29.7553	63.0828	55.1448	48.8755	20.6378	41.3986	78.2793	66.3911	31.3063	35.7931
ABCC4	ENSG00000165731	ENST00000645237;ENST00000643842;ENST00000643051;ENST00000646439;ENST00000471041;ENST00000484109;ENST00000474158;ENST00000644880;ENST00000467685;ENST00000643816;ENST00000536256;ENST00000643556;ENST00000629385;ENST00000642524;ENST00000645532;ENST00000644471	EST170205;MOAT-B;MOATB;MRP4	ATP binding cassette subfamily C member 4 [Source:HGNC Symbol;Acc:HGNC:55]		NM_005845;NM_001301829;NM_001301830;NM_001105515	ABCC4			4.56601	4.0397	2.49484	2.59888	5.56944	2.95198	2.59865	0.965761	6.19106	3.20092	5.43271	2.69184	2.82279	3.6732	3.78056	3.70415	3.28078	3.62894	3.88317	2.60378	3.66146	4.23731	4.76022	4.50313	5.42412	2.56955	1.51583	2.01078	4.18795	3.97779	3.07578	1.83662	6.00286	2.87329	4.1213	0.88077	3.79074	3.55066	3.12747	2.28111
ABCC5	ENSG00000137876	ENST00000334444;ENST00000437205;ENST00000443497;ENST00000476402;ENST00000492216;ENST00000427120;ENST00000443376;ENST00000392579;ENST00000382494;ENST00000438979;ENST00000437341;ENST00000446941;ENST00000265586	EST277145;MOAT-C;MRP5;SMRP	ATP binding cassette subfamily C member 5 [Source:HGNC Symbol;Acc:HGNC:56]		NM_005688;NM_001320032;NM_001023587	ABCC5	NR_135125		47.4057	21.763	7.67553	19.0042	32.909	23.7733	11.0814	10.6929	47.5733	26.4865	8.27874	13.3366	43.289	35.3602	51.9528	27.3675	41.2086	39.4228	7.01326	11.3286	80.0836	71.7634	6.11143	12.5104	37.7188	24.2996	9.94124	14.3304	55.8931	31.376	9.01689	22.4058	44.4852	49.1825	6.96789	11.8978	55.0525	50.137	6.09912	10.083
ABCC6	ENSG00000172458	ENST00000205557;ENST00000640696;ENST00000622290;ENST00000576204;ENST00000456970;ENST00000576683;ENST00000574094;ENST00000577103;ENST00000575728	ARA;EST349056;MLP1;MRP6;PXE;URG7	ATP binding cassette subfamily C member 6 [Source:HGNC Symbol;Acc:HGNC:57]	Generalized arterial calcification of infancy;Pseudoxanthoma elasticum;Arterial calcification generalized of infancy 2;PSEUDOXANTHOMA ELASTICUM FORME FRUSTEPSEUDOXANTHOMA ELASTICUM HETEROZYGOUS INCLUDED	NM_001171;NM_001351800;NM_001079528	ABCC6	NR_147784		0.0348498	0.0139852	0.113572	0.257631	0	0.0587258	0	0.363609	0.0979029	0.098422	0.215179	0.59634	0.0832473	0.0712825	0.150102	0.235451	0.0897775	0.0126207	0.0293745	0	0.209512	0	0.0408422	0.0950998	0	0.0379228	0	0.186057	0.0464523	0.114911	0	0.376776	0	0.108932	0.27528	0.14999	0	0	0.0801215	0.128708
ABCC6P1	ENSG00000260729	ENST00000565118;ENST00000546162;ENST00000565647;ENST00000565566		ATP binding cassette subfamily C member 6 pseudogene 1 [Source:HGNC Symbol;Acc:HGNC:33352]			ABCC6P1	NR_003569		0	0	0	0	0	0	0	0	0	0	0	0.299474	0	0.225433	0.126252	0	0	0	0	0	0	0	0	0.262174	0	0	0	0	0	0	0	0.382873	0	0	0	0.652537	0	0.290767	0	1.10643
ABCD1	ENSG00000115325	ENST00000218104;ENST00000370129;ENST00000443684	adrenoleukodystrophy;ALD;ALDP;AMN	ATP binding cassette subfamily D member 1 [Source:HGNC Symbol;Acc:HGNC:61]	Adrenomyeloneuropathy;CADDS;X-linked cerebral adrenoleukodystrophy;Adrenoleukodystrophy;Adrenoleukodystrophy X-Linked	NM_000033	ABCD1			22.025	21.7965	25.746	32.2018	24.7442	24.8714	19.156	24.2622	31.3254	31.0099	23.7015	38.2141	31.7674	27.1534	32.7614	26.518	23.816	19.9064	27.4219	28.8832	16.7996	16.0783	24.5077	41.834	22.9113	19.8569	21.4631	30.8356	22.7616	20.9951	20.3556	24.3099	32.6218	17.7993	18.2197	37.2133	24.1106	20.0125	23.9097	49.4238
ABCD3	ENSG00000174943	ENST00000370214;ENST00000647998;ENST00000315713;ENST00000468860;ENST00000493416;ENST00000484213;ENST00000464165	PMP70;PXMP1;ZWS2	ATP binding cassette subfamily D member 3 [Source:HGNC Symbol;Acc:HGNC:67]	BILE ACID SYNTHESIS DEFECT CONGENITAL 5	NM_002858;NM_001122674	ABCD3			13.7384	9.90862	7.38467	8.12349	16.5326	11.9716	7.27963	4.59172	16.9813	15.8815	7.0026	10.3978	18.7247	14.0263	21.8111	11.601	15.2741	11.2237	5.92169	9.79323	13.9781	8.92206	4.78009	6.04141	11.6524	10.5841	8.6858	11.7043	16.9172	12.4861	7.32785	11.0358	24.8366	14.9745	6.33224	7.44888	20.1429	14.8663	6.10161	8.16291
ABCD4	ENSG00000167680	ENST00000356924;ENST00000481348;ENST00000481935;ENST00000555904;ENST00000553486;ENST00000556517;ENST00000465085;ENST00000553745;ENST00000474270;ENST00000484380;ENST00000496015;ENST00000466822;ENST00000557554;ENST00000469672;ENST00000556119;ENST00000460308;ENST00000553998;ENST00000555617;ENST00000554453;ENST00000557588;ENST00000556971;ENST00000489678;ENST00000475240;ENST00000470637;ENST00000477803…	EST352188;P70R;PMP69;PXMP1L	ATP binding cassette subfamily D member 4 [Source:HGNC Symbol;Acc:HGNC:68]	Methylmalonic acidemia with homocystinuria type cblJ;METHYLMALONIC ACIDURIA AND HOMOCYSTINURIA cblJ TYPE	NM_001353607;NM_001353598;NM_001353594;NM_001353593;NM_001353604;NM_001353601;NM_001353597;NM_001353596;NM_001353603;NM_001353606;NM_001353600;NM_001353608;NM_020324;NM_001353599;NM_001353591;NM_001353592;NM_001353602;NM_001353595;NM_001353605;NM_001353609;NM_005050;NM_020325;NM_001353610	ABCD4	NR_148468;NR_148473;NR_148467;NR_148472;NR_148466;NR_148469;NR_148471;NR_148474;NR_148470;NR_003256		44.1986	24.7223	22.4017	54.9408	40.083	22.142	21.6115	37.2464	33.5704	24.2654	23.2887	56.5302	38.2825	25.8797	40.0898	51.0112	45.3924	26.3691	29.6807	47.7321	52.1447	38.0345	32.6847	47.8376	30.5541	16.0083	19.1294	35.9686	35.0095	25.1489	23.3846	48.5684	53.9157	37.7005	29.3196	49.1464	68.1313	46.1712	32.9705	68.1617
ABCE1	ENSG00000028839	ENST00000296577;ENST00000502586;ENST00000502803;ENST00000507193;ENST00000506506;ENST00000504292;ENST00000515678;ENST00000509593;ENST00000510321;ENST00000504683	OABP;RLI;RLI1;RNASEL1;RNASELI;RNS4I	ATP binding cassette subfamily E member 1 [Source:HGNC Symbol;Acc:HGNC:69]		NM_002940;NM_001040876	ABCE1			61.4545	67.8218	17.9328	19.96	55.1665	52.5163	27.3975	16.782	55.6378	55.8487	20.8635	23.9795	58.4565	56.762	53.5707	30.9204	47.0252	45.4749	24.9563	26.0936	44.7495	41.4475	17.6992	17.2684	40.3485	36.4914	29.653	33.1566	36.0294	54.1452	25.1546	23.6938	48.5784	39.0898	16.3003	11.978	48.3453	68.3202	25.6091	11.5154
ABCF1	ENSG00000147592	ENST00000376545;ENST00000441867;ENST00000468958;ENST00000326195;ENST00000542772;ENST00000475993;ENST00000479542	ABC50;EST123147	ATP binding cassette subfamily F member 1 [Source:HGNC Symbol;Acc:HGNC:70]		NM_001090;NM_001025091	ABCF1			2.63546	24.7514	15.4366	10.6965	1.73602	4.34054	5.84467	2.88722	7.57994	21.4001	10.5068	13.0397	12.8358	9.21774	8.16735	15.9968	8.38916	15.6664	14.6333	28.6335	12.1696	9.91842	28.4989	4.77572	3.23508	4.94747	5.6568	7.81501	15.2529	4.12478	15.8122	19.2858	38.6457	33.8713	22.8605	17.1762	10.3672	11.7486	0.969966	34.5744
ABCF2	ENSG00000133624	ENST00000287844;ENST00000473874;ENST00000468073;ENST00000441774;ENST00000477252	ABC28;EST133090;HUSSY-18;M-ABC1	ATP binding cassette subfamily F member 2 [Source:HGNC Symbol;Acc:HGNC:71]		NM_007189	ABCF2			12.0785	12.6737	4.93709	7.03594	7.18557	9.38165	11.527	5.33264	8.35808	6.36489	3.01215	6.46476	4.52235	6.29364	9.82293	8.3536	5.24584	5.66203	9.08628	5.65295	8.03561	3.46141	1.93244	5.10625	3.45502	6.28252	7.13152	11.1968	3.70696	10.1228	6.04331	10.2597	10.6215	4.54074	7.33909	6.12384	13.4669	7.44318	7.97939	9.22267
ABCF2-H2BE1	ENSG00000169905	ENST00000222388		ABCF2-H2BE1 readthrough [Source:HGNC Symbol;Acc:HGNC:54751]		NM_005692	ABCF2-H2BE1	NR_160983		21.4175	18.6129	15.0563	13.2884	18.4698	15.7945	13.6931	5.31955	22.623	15.5391	13.196	14.6156	17.3075	17.33	22.4682	18.2818	21.5626	13.4242	10.7822	10.637	14.8808	13.6474	8.60852	16.0671	10.9947	11.0217	13.0566	16.982	15.3126	13.2929	10.6962	17.2302	14.9332	11.9465	18.8395	11.0824	18.6447	16.1899	16.357	6.81195
ABCF3	ENSG00000047849	ENST00000429586;ENST00000421340;ENST00000485921;ENST00000463685;ENST00000478288;ENST00000292808;ENST00000473311;ENST00000481116;ENST00000498136;ENST00000466416;ENST00000471226;ENST00000472608;ENST00000475728;ENST00000489719;ENST00000468892;ENST00000466742;ENST00000480562;ENST00000480539	EST201864	ATP binding cassette subfamily F member 3 [Source:HGNC Symbol;Acc:HGNC:72]		NM_018358;NM_001351298;NM_001351300;NM_001351299	ABCF3			39.8	24.6098	22.6141	30.1209	32.6291	25.9767	21.4739	38.1572	32.4279	31.4573	24.7417	32.595	32.6955	19.6485	33.6374	34.555	28.1386	15.5439	26.529	32.4172	28.6669	18.4661	25.3744	25.9133	29.6683	19.7556	20.8044	35.9224	30.8664	22.3937	27.627	29.7609	80.848	24.8995	24.1481	23.1996	33.1526	14.7181	24.6031	21.9529
ABCG1	ENSG00000072121	ENST00000398457;ENST00000462050;ENST00000347800;ENST00000450121;ENST00000361802;ENST00000398449;ENST00000343687;ENST00000398437;ENST00000472587;ENST00000467818;ENST00000496783	ABC8	ATP binding cassette subfamily G member 1 [Source:HGNC Symbol;Acc:HGNC:73]		NM_207627;NM_207628;NM_207629;NM_004915;NM_016818;NM_207174	ABCG1			3.15173	2.50806	6.45476	13.365	1.18618	1.71336	3.64915	9.8014	3.94597	2.30349	2.43966	10.8186	2.74942	3.34519	2.9138	13.4619	2.48593	1.85967	1.89748	4.87028	4.13734	5.24211	3.08143	20.9603	2.92524	2.41718	4.04727	4.6466	3.24622	2.64724	4.31633	12.5244	5.31268	2.76571	8.85848	11.024	7.67581	8.44957	7.45356	13.0846
ABCG2	ENSG00000198838	ENST00000650821;ENST00000515655;ENST00000237612;ENST00000505480;ENST00000503830	ABCP;BCRP;CD338;EST157481;MXR	ATP binding cassette subfamily G member 2 (Junior blood group) [Source:HGNC Symbol;Acc:HGNC:74]	BLOOD GROUP JUNIOR SYSTEM;URIC ACID CONCENTRATION SERUM QUANTITATIVE TRAIT LOCUS 1	NM_001348985;NM_001257386;NM_001348986;NM_001348987;NM_001348988;NM_001348989;NM_004827	ABCG2			1.69499	1.93078	1.05141	0.071406	8.57555	10.888	5.90012	1.81865	5.25892	4.47666	4.0702	0.273117	9.40851	8.82485	8.49319	0.102729	5.32473	5.16082	2.60301	1.44375	1.95617	1.90846	0.715401	0.281411	16.35	9.5657	7.78941	3.29865	9.19078	5.91209	3.09293	0.0658932	1.9	4.58698	2.76216	0.106261	4.02944	4.56833	1.16268	0.325199
ABHD1	ENSG00000199638	ENST00000489120;ENST00000448950;ENST00000316470;ENST00000420647;ENST00000416071;ENST00000622011;ENST00000496739;ENST00000621324	FLJ36128;LABH1	abhydrolase domain containing 1 [Source:HGNC Symbol;Acc:HGNC:17553]		NM_032604	ABHD1			2.17148	0.0463898	0.837091	3.0104	0.0912623	0.379711	0.0511578	0.0557998	0.563657	0.403847	0	0.423721	0.282551	0.366891	0.356646	1.1241	0.585735	0.0307943	0.495766	0.644403	1.17288	0.265788	0.923453	0.0330938	0.31333	0.252696	0.629963	1.0415	1.56788	0.372294	1.03758	0.397005	0	0.361288	0.741486	0.10037	1.05447	0.117206	0.652412	0.584091
ABHD10	ENSG00000009335	ENST00000491580;ENST00000497293;ENST00000273359;ENST00000493784;ENST00000494817	FLJ11342	abhydrolase domain containing 10, depalmitoylase [Source:HGNC Symbol;Acc:HGNC:25656]		NM_018394;NM_001272069	ABHD10	NR_073570;NR_073571		35.3469	19.1263	9.67478	20.4717	39.8765	28.509	8.36496	18.8323	49.8857	22.3856	15.0133	29.7342	52.3069	27.8865	42.7921	32.9902	50.3772	32.7962	9.78235	25.7589	45.7428	22.6494	10.1447	19.5588	36.479	10.6965	7.28977	27.2067	51.3094	19.8185	11.3575	31.6823	38.7023	23.8783	11.3992	18.8703	52.472	28.802	13.0068	17.9255
ABHD11	ENSG00000206077	ENST00000497897;ENST00000357419;ENST00000437775;ENST00000222800;ENST00000458339;ENST00000412965;ENST00000395147;ENST00000437891;ENST00000486114;ENST00000462381;ENST00000474130;ENST00000468331;ENST00000480445;ENST00000468998	PP1226;WBSCR21	abhydrolase domain containing 11 [Source:HGNC Symbol;Acc:HGNC:16407]		NM_148913;NM_001321382;NM_148912;NM_001301058;NM_001145364	ABHD11	NR_026912;NR_169872;NR_135627		10.8564	2.33166	3.1629	3.12562	6.83432	4.72814	2.21542	3.44697	7.22169	3.31902	5.11025	2.54878	10.3492	5.71508	8.93724	5.80399	7.33718	4.67076	1.25033	4.90625	7.19816	4.77196	3.82998	3.11268	4.53915	3.51435	4.04026	5.09206	5.79686	1.65483	2.54406	5.75232	13.6309	5.95791	1.89061	2.33115	8.20014	2.92	2.1939	2.25931
ABHD11-AS1	ENSG00000223391	ENST00000427153;ENST00000641969	LINC00035;NCRNA00035;WBSCR26	ABHD11 antisense RNA 1 (tail to tail) [Source:HGNC Symbol;Acc:HGNC:18289]			ABHD11-AS1	NR_026690		1.43485	0.597344	1.0222	0.932508	0.143155	0.386018	0	2.01924	0.546623	0.498942	0.240036	1.28192	0.304029	0.44072	0.459392	0.513466	0.200531	0.403152	0	0.974046	2.15329	0.418638	0	0.212591	2.68045	0	0.0951874	0.518713	2.01296	1.04578	1.34539	0.200478	0	0	0	0.462268	1.18267	0	0.93662	0.678646
ABHD12	ENSG00000120437	ENST00000465694;ENST00000376542;ENST00000672871;ENST00000672331;ENST00000671858;ENST00000673524;ENST00000339157;ENST00000672114;ENST00000672596;ENST00000672358;ENST00000672258;ENST00000673227;ENST00000672406;ENST00000672566;ENST00000673121;ENST00000671784;ENST00000576316;ENST00000672001;ENST00000673094;ENST00000481556;ENST00000491682;ENST00000471287;ENST00000450393;ENST00000461204	ABHD12A;BEM46L2;C20orf22;dJ965G21.2;DKFZP434P106	abhydrolase domain containing 12, lysophospholipase [Source:HGNC Symbol;Acc:HGNC:15868]	Polyneuropathy-hearing loss-ataxia-retinitis pigmentosa-cataract syndrome;Polyneuropathy hearing loss ataxia retinitis pigmentosa and cataract	NM_015600;NM_001042472	ABHD12			167.077	131.841	91.1129	143.919	149.525	147.019	85.9773	104.235	158.831	151.459	106.431	107.202	178.048	117.974	153.44	106.082	206.514	154.712	118.548	188.486	265.971	245.719	118.967	171.305	167.167	159.633	81.5032	104.769	193.424	163.367	89.9941	176.195	185.842	202.342	119.938	215.043	238.253	219.871	133.178	170.209
ABHD12B	ENSG00000174137	ENST00000337334;ENST00000353130;ENST00000382029;ENST00000557345;ENST00000554241;ENST00000555292;ENST00000556857;ENST00000554566;ENST00000553715	BEM46L3;C14orf29	abhydrolase domain containing 12B [Source:HGNC Symbol;Acc:HGNC:19837]		NM_001206673;NM_181533;NM_181814	ABHD12B			0.433759	1.70078	0.597887	1.40155	1.81018	4.08258	2.04504	2.04478	0.685965	1.05543	0.450028	1.04167	0.828829	1.19796	1.05168	1.395	2.56364	3.2079	1.16015	2.34527	2.32509	2.50583	0.944393	0.394116	1.03467	1.69071	0.957473	1.38536	1.83552	0.695204	1.37628	0.561256	0	1.76292	0.980009	1.22886	1.59381	0.84948	1.13019	1.90579
ABHD13	ENSG00000163521	ENST00000375898	bA153I24.2;BEM46L1;C13orf6;FLJ14906	abhydrolase domain containing 13 [Source:HGNC Symbol;Acc:HGNC:20293]		NM_032859	ABHD13			6.09467	9.53628	7.15063	9.83274	5.55208	5.71108	7.34067	5.5231	6.84303	7.35257	7.15884	9.88704	6.02242	8.42866	8.84408	10.0806	8.14895	8.40364	9.44784	6.68303	9.04476	9.9378	8.06217	12.5177	5.855	6.16661	8.83229	8.33943	8.34455	8.63081	9.42292	12.2344	10.4193	5.45616	9.57359	10.0224	7.78598	10.3708	9.97043	8.47919
ABHD14A	ENSG00000110063	ENST00000497864;ENST00000494478;ENST00000458031;ENST00000273596;ENST00000474575;ENST00000491470	DKFZP564O243;DORZ1	abhydrolase domain containing 14A [Source:HGNC Symbol;Acc:HGNC:24538]		NM_015407	ABHD14A			7.1704	5.54587	3.47184	2.93522	6.08759	5.19308	2.65462	3.95338	4.20767	3.88053	1.98615	3.78858	7.06583	3.65008	4.41102	2.60863	4.33835	3.34852	3.81623	4.59894	7.35344	5.53142	3.33784	2.6534	8.10329	6.91265	3.97786	3.93877	7.27265	5.00882	3.66988	6.64396	0	5.72648	2.86387	1.01057	5.24554	3.7642	1.06165	1.91811
ABHD14A-ACY1	ENSG00000166689	ENST00000636085;ENST00000486081;ENST00000463721;ENST00000637778;ENST00000636646;ENST00000497128;ENST00000463937;ENST00000636942;ENST00000636089;ENST00000637696;ENST00000637563;ENST00000635937;ENST00000635946;ENST00000635951;ENST00000636826;ENST00000637130;ENST00000637025;ENST00000635952;ENST00000636718;ENST00000636029;ENST00000637222;ENST00000636490;ENST00000637978;ENST00000637730;ENST00000635785…		ABHD14A-ACY1 readthrough [Source:HGNC Symbol;Acc:HGNC:38856]		NM_001316331	ABHD14A-ACY1			1.48379	0	0.788513	0.405584	0.704471	0.343987	1.69795	0.923694	0.316832	0.446103	0	0.971951	0.0240719	2.05663	2.34439	2.60419	0.887941	0.838018	0	0	1.42609	0.953997	0.316946	0	0.213372	1.75968	0	0	1.43832	0.272127	0	0.201517	0	1.67434	0	1.88173	0.6121	0.488618	0	1.20331
ABHD14B	ENSG00000165410	ENST00000483233;ENST00000315877;ENST00000487005;ENST00000395008;ENST00000361143;ENST00000461108;ENST00000525795;ENST00000473912	CIB;MGC15429	abhydrolase domain containing 14B [Source:HGNC Symbol;Acc:HGNC:28235]		NM_001254753;NM_032750;NM_001146314	ABHD14B			13.1314	10.0503	7.25236	10.9043	9.68642	9.61331	6.10583	10.0049	14.3049	11.81	9.31083	13.7324	17.0312	9.26376	11.8383	9.86641	16.9191	11.7279	6.34875	10.6553	14.2813	11.4492	6.75325	5.34815	17.6024	11.0508	5.66155	8.44878	14.6256	11.8732	6.29354	11.6905	16.4769	11.0891	7.01897	8.74956	14.3193	11.2128	5.57639	10.8095
ABHD15	ENSG00000282301	ENST00000307201		abhydrolase domain containing 15 [Source:HGNC Symbol;Acc:HGNC:26971]		NM_198147	ABHD15			3.27509	0.932667	1.58031	2.71585	3.47474	1.9722	1.09852	2.4061	3.36317	1.67221	1.53156	4.18875	3.95868	2.16567	5.31839	3.81237	3.74049	2.44172	1.29564	3.32887	4.99367	2.94066	1.43019	2.59139	2.93359	1.75234	1.05333	4.19189	3.48275	1.44716	1.76619	4.28047	1.15617	2.44947	1.55217	2.35437	4.93183	1.36461	1.81446	3.5116
ABHD16A	ENSG00000085998	ENST00000468205;ENST00000475742;ENST00000395952;ENST00000492084;ENST00000495769;ENST00000440843;ENST00000490209;ENST00000474007;ENST00000471644;ENST00000477016;ENST00000498420;ENST00000496579;ENST00000492899;ENST00000477462;ENST00000482224;ENST00000468037	BAT5;D6S82E;NG26	abhydrolase domain containing 16A, phospholipase [Source:HGNC Symbol;Acc:HGNC:13921]		NM_021160;NM_001177515	ABHD16A	NR_033488;NR_033489		2.4131	0.286295	1.97238	2.11764	16.5346	12.5374	6.72137	4.87174	1.53205	0.633629	2.33998	1.05341	0.968441	0.188047	2.57203	1.84487	1.69295	1.20418	3.74177	1.7549	2.11589	0.461827	4.26607	3.59352	0.849906	0.629535	1.30316	1.53125	15.8718	14.5314	18.3345	19.4378	23.3093	17.4284	32.347	27.0689	27.7711	15.6387	15.8494	19.9827
ABHD16B	ENSG00000177485	ENST00000369916	C20orf135;dJ591C20.1	abhydrolase domain containing 16B [Source:HGNC Symbol;Acc:HGNC:16128]		NM_080622	ABHD16B			7.00281	4.48616	1.48269	6.28963	7.92149	5.91229	2.5246	5.55158	8.13901	5.34655	2.09619	7.29222	10.2572	5.13228	8.01109	5.52803	8.34021	4.71854	1.2274	4.00545	7.8804	5.44144	2.1825	3.52321	6.40788	2.92592	1.82091	9.69407	6.44866	3.56311	2.71766	6.43247	5.90199	7.83522	1.02709	5.86297	9.14482	5.40758	3.381	7.15358
ABHD17A	ENSG00000170445	ENST00000676686;ENST00000677868;ENST00000292577;ENST00000250974;ENST00000588598;ENST00000591351;ENST00000590661;ENST00000592757	C19orf27;FAM108A1;MGC5244	abhydrolase domain containing 17A, depalmitoylase [Source:HGNC Symbol;Acc:HGNC:28756]		NM_001130111;NM_031213	ABHD17A			40.9449	28.1492	18.2133	24.2	45.3933	36.452	20.463	22.1223	51.574	51.8434	25.3182	37.7973	68.7222	43.0079	47.5899	26.3315	48.2759	36.933	21.9471	34.5428	49.8504	36.904	28.9073	27.636	33.6805	28.007	14.216	27.242	55.3224	39.286	26.249	33.9493	78.0723	65.354	18.1893	31.1276	69.1897	41.375	19.5038	37.153
ABHD17AP4	ENSG00000253910	ENST00000411545	FAM108A5;FAM108A5P	ABHD17A pseudogene 4 [Source:HGNC Symbol;Acc:HGNC:34042]			ABHD17AP4			0.185104	0	0	0	0.209079	0.32446	0	0	0.254822	0.540505	0	0	0.0817293	0.211289	0.136815	0	0.150686	0.153225	0	0.135674	0.4486	0	0	0.500342	0	0	0	0	0.195576	0	0	0	0	0	0	0.129503	0.336174	0	0.25192	0
ABHD17B	ENSG00000172992	ENST00000377041;ENST00000333421	C9orf77;CGI-67;FAM108B1	abhydrolase domain containing 17B, depalmitoylase [Source:HGNC Symbol;Acc:HGNC:24278]		NM_016014;NM_001025780	ABHD17B			4.94886	3.03528	4.69893	4.44797	5.56249	4.2624	6.66787	6.75187	4.53084	2.21695	4.62902	4.36662	4.44568	5.52159	6.02959	6.67174	4.68986	3.26098	2.94704	5.42202	4.66012	2.90867	4.00885	6.41278	8.72322	5.83596	6.23983	8.18869	4.4833	2.49312	4.26083	5.71104	2.65721	3.40613	5.84167	6.04802	4.37302	3.74971	3.93349	5.28466
ABHD17C	ENSG00000258704	ENST00000560609;ENST00000258884;ENST00000558464;ENST00000559506;ENST00000560126	FAM108C1	abhydrolase domain containing 17C, depalmitoylase [Source:HGNC Symbol;Acc:HGNC:26925]		NM_021214	ABHD17C			1.85878	1.29549	2.18699	1.21788	2.64724	1.19608	1.97102	3.90474	0.770387	1.14491	2.08324	3.13132	0.882119	0.957482	0.920991	1.80462	1.08883	0.30073	2.06988	0.817203	1.32039	0.252431	1.3765	3.00454	0.334831	0.308571	1.13558	0.968596	2.33703	0.298386	0.882054	1.52332	0	0.103353	1.01647	1.94912	0.800205	0.410246	1.94001	2.59089
ABHD18	ENSG00000170113	ENST00000645843;ENST00000473040;ENST00000444616;ENST00000388795;ENST00000513371;ENST00000398965;ENST00000611882	C4orf29;FLJ21106	abhydrolase domain containing 18 [Source:HGNC Symbol;Acc:HGNC:26111]		NM_001358454;NM_001358451;NM_001366039;NM_001366043;NM_001319305;NM_001366037;NM_001366048;NM_001039717;NM_001366042;NM_001366038;NM_001366040;NM_001319307;NM_001319306;NM_001366041;NM_001366044;NM_001366045;NM_025097;NM_001366046;NM_001366047	ABHD18			8.79493	6.25703	7.3031	10.155	8.21986	4.88477	7.60777	8.50325	9.13393	3.81445	8.11582	8.81404	5.40635	5.42511	6.00703	11.2698	7.51913	8.24284	9.17048	7.75715	9.69393	7.0824	5.80186	10.1036	8.22175	6.24974	6.77187	8.40795	7.0461	5.79804	9.29965	10.4077	2.94642	3.68694	9.66038	8.59844	6.93274	7.05016	10.213	7.7831
ABHD2	ENSG00000174780	ENST00000569411;ENST00000564876;ENST00000569550;ENST00000565066;ENST00000565973;ENST00000352732;ENST00000565825;ENST00000562254;ENST00000562073;ENST00000568308	LABH2	abhydrolase domain containing 2, acylglycerol lipase [Source:HGNC Symbol;Acc:HGNC:18717]		NM_007011;NM_152924	ABHD2			99.1466	67.7388	16.7226	16.7617	75.3446	64.9281	17.0194	23.221	103.47	57.475	24.6627	15.5314	50.68	47.8275	76.3923	28.4011	61.5217	64.3677	24.2386	10.6202	45.386	37.3862	12.9441	29.6243	28.7768	31.2801	13.8038	18.9482	61.5441	49.1407	18.0458	50.256	112.81	50.1587	12.517	19.1469	99.7362	90.3284	25.7985	13.6939
ABHD3	ENSG00000127463	ENST00000289119;ENST00000580981;ENST00000578270;ENST00000577564;ENST00000580477;ENST00000577891;ENST00000579875;ENST00000584464;ENST00000577928;ENST00000579982	LABH3	abhydrolase domain containing 3, phospholipase [Source:HGNC Symbol;Acc:HGNC:18718]		NM_138340;NM_001308256;NM_001308257	ABHD3			19.8818	13.9654	11.2191	32.226	19.7381	14.8723	10.4353	12.3993	21.8166	10.9276	16.7754	26.3256	16.9685	18.1247	28.4944	38.5623	20.5729	21.8713	11.2821	20.0891	25.269	24.7346	8.70242	27.6002	13.3288	15.4577	11.4206	17.5153	16.9414	16.7363	9.35134	27.5672	14.5083	14.2986	14.3918	34.6218	22.1045	24.9525	15.1038	18.9034
ABHD4	ENSG00000125877	ENST00000428304;ENST00000537243;ENST00000544562;ENST00000542041;ENST00000539344;ENST00000216327;ENST00000418446;ENST00000545034;ENST00000541962;ENST00000489928	FLJ12816	abhydrolase domain containing 4, N-acyl phospholipase B [Source:HGNC Symbol;Acc:HGNC:20154]		NM_022060	ABHD4			10.3785	8.03146	4.75003	15.8274	18.0102	12.421	17.6262	22.893	19.8564	7.87502	7.07912	35.0077	16.8	12.8527	29.1063	37.1211	16.8974	12.2305	5.39604	15.2179	12.2565	8.42694	2.20412	15.3641	20.903	15.7041	16.1902	44.3466	16.1981	11.0004	8.71837	30.5707	10.8834	9.22398	3.9204	14.4665	16.9442	9.66739	2.89501	19.6252
ABHD5	ENSG00000054983	ENST00000643520;ENST00000456453;ENST00000644371;ENST00000458276;ENST00000486764;ENST00000649763;ENST00000643140;ENST00000643500;ENST00000013894;ENST00000646378;ENST00000643477;ENST00000646799;ENST00000454293;ENST00000642351;ENST00000413300;ENST00000463153	CGI-58;NCIE2	abhydrolase domain containing 5, lysophosphatidic acid acyltransferase [Source:HGNC Symbol;Acc:HGNC:21396]	Neutral lipid storage disease with ichthyosis;CHANARIN-DORFMAN SYNDROME	NM_001355186;NM_016006;NM_001365650;NM_001365649	ABHD5	NR_158560		11.3504	7.77738	12.1507	20.034	18.6596	9.5728	13.2528	25.8236	19.1826	10.4153	18.3165	19.8218	17.0573	18.6107	26.013	18.0348	26.1881	24.8591	20.2958	15.7569	17.4736	14.3847	12.3969	22.223	75.0322	36.9761	18.7271	28.449	23.7353	17.1173	14.5444	25.1464	30.0378	8.33954	22.5548	18.7827	19.1018	20.5926	20.3536	17.4208
ABHD6	ENSG00000065135	ENST00000295962;ENST00000478253;ENST00000475982;ENST00000463756;ENST00000485900;ENST00000470440;ENST00000480457		abhydrolase domain containing 6, acylglycerol lipase [Source:HGNC Symbol;Acc:HGNC:21398]		NM_020676;NM_001320126	ABHD6			23.577	10.6321	4.41344	12.4938	20.999	16.4242	2.18498	8.88982	25.5768	9.71871	2.65478	8.81676	22.0812	17.8109	26.3086	20.8173	26.4617	20.246	3.74249	8.96618	26.2432	20.618	2.67872	6.72448	13.2778	9.37229	3.61814	12.5084	28.0106	15.477	5.71965	18.702	0	12.3409	6.49287	11.4392	29.7516	17.8812	2.64614	7.50267
ABHD8	ENSG00000139266	ENST00000247706;ENST00000593489;ENST00000594194	FLJ11743;MGC14280;MGC2512	abhydrolase domain containing 8 [Source:HGNC Symbol;Acc:HGNC:23759]		NM_024527	ABHD8			10.192	2.73673	4.52689	18.9614	9.32303	6.09769	4.83503	9.8474	11.4512	10.8849	4.0845	20.8964	12.4927	8.3394	13.1163	14.3661	13.0599	8.17384	3.57481	13.6433	12.9305	10.5565	4.24391	13.8682	8.38418	5.91142	5.26336	14.2269	11.6574	6.51239	5.63464	21.2829	10.7353	12.3312	3.23002	20.5049	13.4905	8.84208	2.56841	19.1179
ABI1	ENSG00000113532	ENST00000376170;ENST00000376142;ENST00000359188;ENST00000376139;ENST00000376160;ENST00000376166;ENST00000376138;ENST00000346832;ENST00000376140;ENST00000473481;ENST00000536334;ENST00000490841;ENST00000376137	ABI-1;E3B1;SSH3BP1	abl interactor 1 [Source:HGNC Symbol;Acc:HGNC:11320]		NM_001178120;NM_001348034;NM_001348033;NM_001348029;NM_001348032;NM_005470;NM_001178119;NM_001012752;NM_001178124;NM_001178121;NM_001348030;NM_001012751;NM_001178116;NM_001012750;NM_001178123;NM_001348031;NM_001178125;NM_001178122	ABI1	NR_145410		54.8766	82.2682	129.999	75.3824	58.7595	63.8703	144.729	122.969	58.0186	68.7682	171.905	75.0416	52.9544	66.7487	63.348	99.4807	52.4818	63.999	189.059	69.3445	58.1205	67.085	117.857	104.122	96.9125	93.1273	175.772	109.363	67.4178	102.836	181.896	76.3576	41.892	42.9264	198.705	84.8992	53.5624	66.1941	165.267	78.5469
ABI2	ENSG00000130764	ENST00000261017;ENST00000447762;ENST00000416001;ENST00000430418;ENST00000425253;ENST00000261018;ENST00000295851;ENST00000413635;ENST00000424558;ENST00000431886;ENST00000444584;ENST00000417864;ENST00000494215;ENST00000376135;ENST00000422511;ENST00000261016;ENST00000441061;ENST00000411547;ENST00000430574;ENST00000451591;ENST00000422719;ENST00000454023;ENST00000416396;ENST00000464761	ABI-2;ABI2B;AblBP3;AIP-1;argBPIA;SSH3BP2	abl interactor 2 [Source:HGNC Symbol;Acc:HGNC:24011]		NM_001375669;NM_001375721;NM_001282927;NM_001375722;NM_001375747;NM_001375696;NM_005759;NM_001375686;NM_001375704;NM_001375688;NM_001375706;NM_001375708;NM_001375710;NM_001375687;NM_001375689;NM_001375690;NM_001375707;NM_001375709;NM_001375723;NM_001375725;NM_001375724;NM_001375737;NM_001375726;NM_001375744;NM_001375746;NM_001375749;NM_001375754;NM_001375734;NM_001375735;NM_001375668;NM_001375751…	ABI2	NR_164705;NR_164715;NR_164711;NR_164708;NR_164709;NR_164716;NR_164717;NR_164718;NR_164704;NR_164707;NR_164713;NR_164712		22.897	7.95361	5.8279	13.127	10.8719	6.05276	7.88948	18.0725	12.3828	12.3136	7.53504	20.0861	12.4923	12.3985	16.9308	12.6203	12.2041	9.22406	7.92925	12.9007	22.4855	15.423	2.68134	20.1225	8.26034	6.91388	7.78422	16.7698	10.3273	9.95122	4.27112	13.8009	10.5283	11.6928	5.62977	12.6026	14.6671	18.2732	3.56413	10.4706
ABI3	ENSG00000119899	ENST00000225941;ENST00000419580;ENST00000573347;ENST00000571035	NESH;SSH3BP3	ABI family member 3 [Source:HGNC Symbol;Acc:HGNC:29859]		NM_016428;NM_001135186	ABI3			20.5955	7.03249	1.50104	5.96636	6.74396	2.86158	1.00655	1.01609	4.01509	2.57029	0.989164	3.75141	5.85444	2.96621	7.16395	1.42273	10.1417	4.99045	2.89475	2.5804	29.272	16.1729	8.29452	3.35096	5.95515	3.67813	1.30487	2.22405	6.98969	3.33757	1.59986	3.87965	33.9444	15.7368	9.53403	6.88837	20.1593	9.68101	7.24744	9.28054
ABI3BP	ENSG00000285323	ENST00000471714;ENST00000470336;ENST00000284322;ENST00000495591;ENST00000486770;ENST00000487012;ENST00000497021;ENST00000469764;ENST00000497395;ENST00000471901;ENST00000527943;ENST00000482765;ENST00000478235;ENST00000466947;ENST00000533795;ENST00000528305;ENST00000495063;ENST00000528490;ENST00000487249;ENST00000534413;ENST00000533855;ENST00000459682;ENST00000483129;ENST00000475896;ENST00000527258…	DKFZP586L2024;NESHBP;TARSH	ABI family member 3 binding protein [Source:HGNC Symbol;Acc:HGNC:17265]		NM_001377332;NM_001375549;NM_001375547;NM_001349329;NM_001349330;NM_001375550;NM_015429;NM_001349332;NM_001349331;NM_001365642;NM_001365643	ABI3BP			0.899141	1.52427	1.04586	2.47281	1.54395	2.47679	1.77089	0.88814	0.654368	0.0479863	1.14215	0.46885	0.235674	1.39754	2.25196	0.85949	0.976676	0.839876	0.933061	0.251134	1.15149	0.951206	0.348571	2.02483	1.10644	2.14404	2.67863	2.32257	2.3488	0.801514	0.797538	0.336801	1.13818	0.723819	2.12164	2.28351	1.53168	2.255	1.01566	0.900165
ABITRAM	ENSG00000204344	ENST00000322940;ENST00000466200;ENST00000374624;ENST00000445175	C9orf6;CG-8;FAM206A;FLJ20457;Simiate	actin binding transcription modulator [Source:HGNC Symbol;Acc:HGNC:1364]		NM_017832	ABITRAM			15.5168	7.49569	8.50421	5.25927	14.13	6.37886	9.22323	4.82215	13.2928	4.69436	15.4336	6.85087	10.4852	7.89701	17.9267	10.3269	11.8903	14.5257	12.2002	3.21152	14.3979	11.9702	3.19151	5.19808	11.8044	8.05471	7.03047	7.00266	13.9067	10.7158	11.6953	9.99003	4.47771	5.28793	6.6823	4.98903	10.8074	9.15992	7.9387	1.52931
ABL1	ENSG00000284691	ENST00000372348;ENST00000393293;ENST00000318560	ABL;c-ABL;JTK7;p150	ABL proto-oncogene 1, non-receptor tyrosine kinase [Source:HGNC Symbol;Acc:HGNC:76]	Chronic myeloid leukemia;Precursor B-cell acute lymphoblastic leukemia;Precursor T-cell acute lymphoblastic leukemia;CONGENITAL HEART DEFECTS AND SKELETAL MALFORMATIONS SYNDROME;LEUKEMIA CHRONIC MYELOID;Congenital heart defects and skeletal malformations	NM_007313;NM_005157	ABL1			11.593	4.5539	6.97883	13.2863	9.3558	8.25279	7.78076	9.6427	12.5639	6.7452	7.09248	12.1967	10.5465	8.00484	12.3378	9.90092	11.0159	9.31921	7.07404	8.86451	16.1354	10.4828	5.22213	11.3068	9.94321	6.48657	6.69077	8.45233	10.4428	5.62062	7.86211	11.8009	14.2975	8.67876	6.04495	10.5869	12.87	9.90891	6.33671	12.5426
ABL2	ENSG00000184863	ENST00000502732;ENST00000344730;ENST00000512653;ENST00000504405;ENST00000367623;ENST00000507173;ENST00000511413;ENST00000668691;ENST00000509520;ENST00000504324;ENST00000662960;ENST00000660584;ENST00000659126;ENST00000508127;ENST00000392043	ABLL;ARG	ABL proto-oncogene 2, non-receptor tyrosine kinase [Source:HGNC Symbol;Acc:HGNC:77]		NM_007314;NM_001136000;NM_005158;NM_001168239;NM_001168236;NM_001168238;NM_001168237;NM_001136001	ABL2			9.1232	29.5842	19.4389	18.3505	11.4891	40.8108	23.5052	17.5289	10.4312	30.9699	21.7747	13.4003	8.76075	46.6218	11.5665	11.6172	10.1481	59.7607	24.7873	10.4916	6.00025	65.8356	17.1912	16.5852	23.0411	52.9444	25.7087	19.8722	11.2425	31.5578	14.8827	11.8366	3.17658	47.423	20.1475	16.4432	9.33775	61.5801	23.4954	13.3407
ABLIM1	ENSG00000133027	ENST00000392952;ENST00000392955;ENST00000369253;ENST00000369256;ENST00000277895;ENST00000649363;ENST00000485570;ENST00000651023;ENST00000651092;ENST00000440467;ENST00000428430;ENST00000466400;ENST00000481974;ENST00000477638;ENST00000533213;ENST00000369252;ENST00000369266	ABLIM;LIMAB1;limatin	actin binding LIM protein 1 [Source:HGNC Symbol;Acc:HGNC:78]		NM_001322898;NM_001322892;NM_001322890;NM_001322895;NM_001352443;NM_001322888;NM_006720;NM_001322899;NM_001322893;NM_001322891;NM_001322894;NM_001322889;NM_001352441;NM_001352440;NM_001322885;NM_001322884;NM_001322886;NM_001322887;NM_001322883;NM_001003407;NM_001352442;NM_001322900;NM_001322896;NM_001322897;NM_001322882;NM_002313	ABLIM1			1.63701	1.01578	0.316891	1.16613	6.98714	6.37249	3.54863	2.0241	1.87662	1.67907	0.916874	1.23402	2.06251	2.31185	2.76635	5.30274	0.702421	0.276108	0.556536	0.734141	0.324772	0.626696	0.0191168	4.74479	3.72585	4.46825	3.39248	6.21701	1.32625	1.3523	0.232835	1.27168	0	0.412246	0.065754	0.988546	1.21758	1.12848	1.0374	5.05966
ABLIM2	ENSG00000243509	ENST00000512594;ENST00000676532;ENST00000361737;ENST00000447017;ENST00000509819;ENST00000514025;ENST00000545242;ENST00000341937;ENST00000361581;ENST00000407564;ENST00000505872;ENST00000428004;ENST00000504172;ENST00000510277;ENST00000515079;ENST00000502800	KIAA1808	actin binding LIM protein family member 2 [Source:HGNC Symbol;Acc:HGNC:19195]		NM_001130087;NM_001130083;NM_001286688;NM_001130084;NM_001130085;NM_032432;NM_001130086;NM_001130088	ABLIM2			0.0614572	0.18167	0	0	0.599407	0.367471	0	0	0.655464	0	0	0	0.343497	0.726448	0.362483	0.0398276	0.253793	0.0603493	0	0.706866	0.328123	0.925659	0	0.108081	1.15157	0.686558	0.0731761	1.07611	0.0617568	0.491758	0	0	0	0.601452	0	0	0.169518	0.176809	0	0
ABLIM3	ENSG00000114405	ENST00000326685;ENST00000309868;ENST00000506113;ENST00000515171;ENST00000504238;ENST00000508983;ENST00000515796;ENST00000514212;ENST00000519549;ENST00000517451;ENST00000502855;ENST00000356541	KIAA0843	actin binding LIM protein family member 3 [Source:HGNC Symbol;Acc:HGNC:29132]		NM_001345859;NM_001345860;NM_001345861;NM_001370418;NM_014945;NM_001301015;NM_001301028;NM_001301018;NM_001345858;NM_001370417	ABLIM3			7.21814	5.28378	1.96461	2.00885	8.46914	9.01805	5.29917	15.7385	6.79465	5.93355	3.37984	2.88572	6.92755	6.70952	7.69143	1.76632	4.3007	3.764	2.52543	0.907217	4.01847	4.15071	1.89555	0.546507	6.67863	6.24336	5.38742	11.9834	7.39667	4.92606	2.41692	1.31458	5.76041	3.95839	0.972015	0.832061	5.48678	4.15489	0.94098	1.74199
ABO	ENSG00000179542	ENST00000679909;ENST00000680600;ENST00000453660;ENST00000647353;ENST00000611156;ENST00000538324;ENST00000651471	A3GALNT;A3GALT1	ABO, alpha 1-3-N-acetylgalactosaminyltransferase and alpha 1-3-galactosyltransferase [Source:HGNC Symbol;Acc:HGNC:79]	BLOOD GROUP ABO SYSTEM	NM_020469	ABO			0.209231	0.151318	0.254536	1.66701	0.54526	0.399012	0.227676	3.67897	0.0808451	0.127473	0.329955	0.156391	0.167879	0.518368	1.64257	0.515178	0.410375	0.295105	1.85667	0.199975	0.3239	1.45936	0.970483	1.37654	2.14896	0.635999	0.657184	0.728096	0.312316	0.43664	0.471536	0.441189	3.13331	0.678756	0.786701	0.463003	0.196674	0.163884	0.252315	0.210034
ABR	ENSG00000163159	ENST00000302538;ENST00000572585;ENST00000544583;ENST00000572441;ENST00000571797;ENST00000574437;ENST00000291107;ENST00000543210;ENST00000536794;ENST00000573559;ENST00000572650;ENST00000570688;ENST00000571120;ENST00000571383;ENST00000571022;ENST00000572152;ENST00000577052;ENST00000574257;ENST00000576668;ENST00000574875;ENST00000575770;ENST00000576964;ENST00000574544;ENST00000573895;ENST00000571945…	MDB	ABR activator of RhoGEF and GTPase [Source:HGNC Symbol;Acc:HGNC:81]		NM_021962;NM_001159746;NM_001322840;NM_001322841;NM_001092;NM_001256847;NM_001282149	ABR			84.783	95.9834	50.9389	75.0845	38.3166	31.8234	22.7166	26.4022	30.021	39.5535	30.7823	25.8339	29.6476	22.7301	26.2055	58.8897	45.3136	49.1415	31.7937	36.7398	33.4328	41.3718	22.4072	22.143	89.5178	59.8028	32.1365	65.6909	52.604	51.3855	36.7158	91.0838	88.5222	67.4627	44.9119	44.1283	45.0324	54.3598	33.1285	36.66
ABRACL	ENSG00000087365	ENST00000367660;ENST00000461027	C6orf115;Costars;HSPC280;PRO2013	ABRA C-terminal like [Source:HGNC Symbol;Acc:HGNC:21230]		NM_021243	ABRACL			303.06	244.965	206.544	218.969	253.595	212.462	121.584	90.3647	295.25	242.119	253.624	296.195	320.12	284.774	311.267	203.879	256.426	208.114	192.907	291.333	309.15	253.385	342.969	272.598	151.491	129.9	129.732	204.34	240.682	165.644	183.27	227.989	209.823	245.502	190.612	213.249	241.255	191.411	190.231	237.686
ABRAXAS1	ENSG00000132549	ENST00000321945;ENST00000475656;ENST00000506553;ENST00000504777;ENST00000611288;ENST00000505489;ENST00000511801;ENST00000503217;ENST00000515303	ABRA1;ABRAXAS;CCDC98;FAM175A;FLJ13614	abraxas 1, BRCA1 A complex subunit [Source:HGNC Symbol;Acc:HGNC:25829]		NM_139076;NM_001345962	ABRAXAS1			9.29283	4.60397	3.82966	4.64733	8.61096	6.70325	2.91597	5.74939	9.91298	4.9323	6.63595	6.20548	6.19983	6.78259	10.7942	5.32428	9.77817	7.79334	5.87579	5.4722	11.6953	8.54922	3.49739	8.26837	12.0683	7.16306	3.58758	4.87298	8.7993	6.128	4.8012	6.20974	4.56367	3.63272	6.77654	8.68277	8.19243	6.5217	5.37176	6.5399
ABRAXAS2	ENSG00000171208	ENST00000298492	ABRO1;Em:AC068896.4;FAM175B;KIAA0157	abraxas 2, BRISC complex subunit [Source:HGNC Symbol;Acc:HGNC:28975]		NM_032182	ABRAXAS2			15.8433	13.728	14.2947	19.6817	17.1636	11.4918	15.0618	11.7463	17.7801	13.031	17.4999	20.6426	17.4448	11.8247	23.4091	25.8389	16.6055	8.15813	14.9346	20.4784	17.8771	9.59071	16.1071	20.138	14.5285	10.5931	13.429	22.0976	16.743	11.7482	15.3582	20.9856	12.4352	9.44343	17.4008	19.0039	18.5379	9.25687	18.7729	19.3009
ABT1	ENSG00000224831	ENST00000274849	Esf2	activator of basal transcription 1 [Source:HGNC Symbol;Acc:HGNC:17369]		NM_013375	ABT1			8.40401	5.65183	8.39096	5.59588	7.8195	6.0336	7.16019	6.72486	7.62579	5.94142	7.7511	8.30385	7.33234	5.65456	8.20773	8.38619	7.80819	5.5811	7.91818	8.99874	8.00546	4.5264	9.42356	9.08848	9.05754	6.07643	9.46031	10.3252	5.82722	5.75519	6.93646	9.10714	8.32645	7.68142	6.0212	5.60785	7.30922	4.0023	5.66755	7.17115
ABTB1	ENSG00000131778	ENST00000483857;ENST00000232744;ENST00000475265;ENST00000493365;ENST00000453791;ENST00000475042;ENST00000466612;ENST00000479280;ENST00000467179;ENST00000468137;ENST00000464431;ENST00000491633;ENST00000478298;ENST00000474129;ENST00000497162	BPOZ;Btb3;BTBD21;EF1ABP	ankyrin repeat and BTB domain containing 1 [Source:HGNC Symbol;Acc:HGNC:18275]		NM_172027;NM_032548	ABTB1	NR_033429		25.1753	14.5393	39.6394	70.4848	28.6982	20.6558	40.5304	77.9207	30.288	16.9143	26.4998	50.3647	36.0152	31.2351	36.7339	62.2214	34.7982	25.6867	27.7391	36.4569	35.1544	36.9632	28.3277	56.4414	31.0207	33.8688	48.8964	82.7755	47.4191	29.0228	43.0802	59.483	24.5753	29.1709	19.2811	37.8129	27.9946	29.0164	13.2538	35.8315
ABTB2	ENSG00000137449	ENST00000435224;ENST00000530814	ABTB2A;BTBD22;DKFZP586C1619	ankyrin repeat and BTB domain containing 2 [Source:HGNC Symbol;Acc:HGNC:23842]		NM_145804	ABTB2			0.226125	13.907	38.3427	26.0875	0.451093	2.19661	50.456	56.1258	0.5564	7.37529	42.9386	14.1707	0.556767	2.95379	0.697237	40.1508	0.663552	2.37786	59.6608	18.4459	0.264163	0.498482	26.6547	44.3991	3.40928	6.66123	58.9836	59.6572	0.659301	15.2221	50.1351	14.7774	0.808801	0.408311	31.81	26.6099	0.382861	0.608433	31.1833	26.205
AC000041.1	ENSG00000125827	ENST00000439655		adaptor-related protein complex 1, beta 1 subunit (AP1B1) pseudogene						0	1.90968	1.16965	0	7.54293	0	0	0.0722962	0	0	0	0	0	0	0	0	0	0	0	0	0	0	0	0	0	0	0	0	3.42398	0	0	0	0	0.000655986	0	8.47327	0	0	0	0
AC000078.1	ENSG00000151838	ENST00000420617		ribosomal protein L8 (RPL8) pseudogene						1.60183	0	0.363254	1.86331	0.684526	1.03599	1.08298	0	0.732531	2.02133	0.91976	0.306621	0.194022	0.562385	0.653463	0.492141	0.767471	1.92834	0.521321	0.653756	0.748722	0.277391	0.270326	0.610194	0	1.22979	1.00213	0.372431	1.60629	0.185101	0.609199	1.53451	0	0.771279	0.625508	1.0338	0.80811	0.723915	0	0.458085
AC000120.2	ENSG00000258741	ENST00000422722;ENST00000435873		novel protein						0	0	0	0	0.266655	0.849116	0	0	0.282677	0.408398	0	3.95e-05	0.214656	0	0	0	0	0	0.383243	0	0.154963	0	0.282849	0	1.236	3.05129	0.905511	2.24212	0.312376	0	0	0	0	0	0	0	0	0.295173	0	0.979949
AC000120.3	ENSG00000170260	ENST00000650585		novel protein						4.15383	5.38984	4.62495	5.4152	1.32216	2.74153	3.98099	2.4148	4.55845	1.976	5.25639	2.84253	2.49216	3.28367	3.1661	4.88257	1.96605	6.28598	9.40342	4.31761	2.15345	6.6197	2.01997	4.81986	2.1018	3.06712	6.68675	1.47201	4.28308	3.91171	6.57007	5.8949	0	1.30087	9.39795	4.3592	3.21873	4.16317	10.9456	2.36604
AC000367.1	ENSG00000215160	ENST00000452711		tigger transposable element derived 1 (TIGD1) pseudogene						0.0685346	0.171573	0.296024	0.276786	0.32312	0.462626	0.283506	0.598633	0.156285	0.758003	0.137877	0.274467	0.203568	0.751337	0.449953	0.605376	0.372438	0.569717	0.698165	0.28811	0.455322	0.0819779	0.367319	0.361733	0.44391	0.539893	0.652949	0.595997	0.0688622	0.396071	0.762085	0.227208	0	0.469177	0.187663	0.54161	0.335069	0.975943	0.191787	0.439081
AC001226.2	ENSG00000235734	ENST00000638147;ENST00000637192;ENST00000635838;ENST00000638101;ENST00000461131		novel protein						0.883798	0.390967	1.02599	2.19136	0.673795	0.70357	1.01402	0.300213	0.81586	0.760842	1.44108	1.67569	0.831694	0.571565	0.357768	1.07955	0.823945	0.756412	1.69326	1.45159	1.39277	0.611749	1.52706	0.978349	0.395361	1.25416	1.08783	1.20138	0.35374	0.592366	1.74222	1.36937	0	0.853822	1.08509	1.64821	1.33428	1.43118	1.37752	2.01528
AC002059.3	ENSG00000224667	ENST00000650462;ENST00000649455		chromosome 22 open reading frame 42 (C22orf42) pseudogene						0.222597	0.0928689	0.160135	0.0999166	0.131257	0.375731	0.0511224	0	0.169221	0	0.223899	0.0495326	0.0314829	0	0	0.244269	0.0615613	0.246843	0	0.678898	0.0615831	0.177591	0.0883434	0.130587	0.886974	0	0	0	0	0.122108	0.148087	0	0	0	0.406324	0.195311	0.0989052	0	0.103799	0.149907
AC002075.2	ENSG00000137821	ENST00000425207		ribosomal protein S27 (RPS27) pseudogene						1.36425	0	0	0	0	0	1.7564	0	0	1.01459	0	0	0.580689	0	0.918644	0.68819	0	0	0	0	0	0	0	0	0	0	0	0.753511	0	1.04146	0	0	0	0	0	0.862225	0	0	0	0
AC002310.4	ENSG00000204305	ENST00000569360		novel transcript						1.31109	0	0	1.99354	0	0	0	0	1.05028	7.7e-08	0.183008	6.99e-06	0	0.167731	0	1.29525	7.2e-10	0	0.812487	7.27e-05	1.00943	0.349611	0	2.72045	0	0	2.08189	0.260309	8.09e-10	0.489312	0	1.89162	0	0.00507739	0.0304625	1.38859	0.606943	0	0.0242428	0
AC002381.1	ENSG00000284820	ENST00000447049		ribosomal protein L37a (RPL37A) pseudogene						0	0	0	0	0	0	0	0	0	0	0	0	0	0	0	0	0	0	0	0	0	0	0	0	0	0	0	0	0	0	0	0	0	0	0	0.690854	0	0	0	1.11546
AC002472.2	ENSG00000238082	ENST00000442739		pseudogene similar to part of tubulin, alpha 3c (TUBA3C)						0.287205	0	0.307325	0.194067	0.767171	0	0.196287	0	0.721499	0.52875	0.144355	0.192052	0.304448	0.263436	0.725752	0.858721	0.538843	0.6007	0.325977	0.513754	0.591668	0.172834	0.510825	0.253735	0	0.0864013	0.114231	0.389689	0	0	0	0.239284	0	0.24386	0.196436	0.280913	0.317841	0	0	0.144351
AC002472.3	ENSG00000270962	ENST00000640124		leucine rich repeat containing 74B (LRRC74B) pseudogene						0.26309	0	0	0	0	0	0.177176	0	0	0	0	0	0	0	0.18677	0.704075	0	0	0	0	0	0	0	0	0	0	0	0.26469	0	0	0	0	9.06458	0	0	0	0	0	0	0
AC002542.1	ENSG00000135622	ENST00000440683		SMT3 suppressor of mif two 3 homolog 2 (S. cerevisiae) (SUMO2) pseudogene						0	0	0	0	0	0	0	0	0	0	0	0	0	0	0	0	0	0	0	0	0	0	0	0	0	0	0	0	0	0	0	0	0	0	0	0	0	0	0	0
AC002545.1	ENSG00000272916	ENST00000592511		IMP1 inner mitochondrial membrane peptidase-like (S. cerevisiae) (IMMP1L) pseudogene						0	0	0	0	0	0	0	0	0	0	0	0	0	0	0	0	0	0	0	2.01659	0	0	0	0	0	0	0	0	0	0	0	0	0	0	0	0	0	0	0	0
AC002558.1	ENSG00000171747	ENST00000488906		ribosomal protein S2 (RPS2) pseudogene						0	0.227061	0.0967242	0	0	0	0	0	0	0	0.182596	0	0	0	0	0	0.151947	0.152533	0	0	0	0	0	0	0	0	0.144587	0	0	0	0	0	0	0.308465	0.248369	0.353672	0	0	0	0.364438
AC002984.1	ENSG00000007968	ENST00000591692		ectonucleoside triphosphate diphosphohydrolase 5 (ENTPD5) pseudogene						0	0	0	0	0	0	0	0	0	0	0	0	0	0	0	0.235746	0.189837	0	0	0	0	0	0	0	0	0	0	0.486891	0	0	0	0.759939	0	0	0	0	0	0	0	0.447122
AC002985.1	ENSG00000227471	ENST00000593484;ENST00000596918		novel transcript						0	0.472131	0	0	0.841972	0.824499	1.41274	0.538168	0.33198	0.555841	0	1.77055	0.477354	0.456825	0.564998	0.868495	0.453976	0.33418	0	1.0184	0.687978	0.451001	0.865722	0.937154	0.294416	0.731144	1.09501	1.24532	0.741825	1.55589	0.24036	1.59345	0	1.01767	0.496122	0.289534	1.16809	2.28477	0	0.351179
AC002996.1	ENSG00000131781	ENST00000546840		novel protein						4.10709	6.112	5.0392	0.00412356	3.15547	1.47522	6.50997	4.7385	3.74591	5.18015	3.40916	12.2979	1.73378	0	2.11635	0	7.31166	4.57701	5.70182	1.67752	14.9365	11.2564	9.5104	5.9426	1.08757	3.18894	2.13572	0.802558	7.72713	10.3429	12.0954	16.9389	17.3863	7.79983	1.21264	6.49664	2.89058	12.9736	9.85252	1.12852
AC003002.1	ENSG00000226977	ENST00000597658		novel protein						0	0	1.00351	0.52879	0	0.196758	0	0	0	0	0	0.196455	0	0.963679	0	0	0	0	0	2.11731	0	0	0	0	0	0	0	0	0	0	0	0	0	0	0	0	0	0	0	0
AC003002.2	ENSG00000233131	ENST00000597410		novel protein						0	0	0	0	0.295564	0.418393	0.58192	0	0.398508	0.915498	1.65986	1.37397	1.19273	0.235957	2.11885	0	0.371533	0	0.775362	0.664939	1.12277	1.27068	0	0	0.49886	0	1.79396	1.17842	0	0	0	0	0	0	2.68771	0.558189	0	0	0	2.42477
AC003002.3	ENSG00000173432	ENST00000596617;ENST00000600421;ENST00000596400		novel transcript						0	0	1.56662	0	0.191973	0	0.32532	1.12027	0.197304	0	0.086	0	0.167879	0	0.4377	0	0	0.659386	0.478204	0	0	0.77916	0	1.56e-05	1.58922	0.566128	0.27945	0.847071	0	0	0.194841	0	0	0	0.400214	0	0	0.514519	0	0
AC003005.1	ENSG00000144893	ENST00000601674;ENST00000599674		novel transcript						0	0	0	0.263592	0	0.0962389	0	0.361018	0	0.547156	0	0.0535141	0	0.192877	0	0.00599108	0.0733957	0	0.646505	0.0479675	0.278126	0.183373	0	0	0.413019	0	0.00661638	0.0719998	0	0	0.0476018	0	0	0	0.394859	0	0.220581	0	1.35355	0.0823384
AC003006.1	ENSG00000153132	ENST00000599221;ENST00000594684		novel protein						2.61391	0	0.837319	1.41321	4.17024	0.29262	0.690613	1.32968	1.4877	0.447005	0.302938	0.618229	0	1.44736	3.52969	3.03277	1.31141	0.085372	0	1.69095	3.40589	0	0	3.34178	3.63135	0	0	0	1.23567	0	2.01972	1.07843	0	0.558332	1.54562	0.511175	1.82417	1.89806	0	5.18549
AC003072.1	ENSG00000139675	ENST00000510957		ribosomal protein L13a (RPL13A) pseudogene						2.15111	1.67985	0.849657	3.29078	2.93737	2.44006	2.46516	1.61764	4.2035	1.38606	2.70197	3.24954	4.86504	1.32535	2.8618	3.23774	3.29587	1.36254	1.53434	2.11244	3.18164	1.47025	1.86294	1.91781	1.25805	1.6	1.39246	2.31636	3.22969	4.11705	1.79045	2.25808	0	2.03362	1.25074	1.55523	4.03098	0.850793	0.905394	6.18174
AC003072.2	ENSG00000113520	ENST00000673554		chromosome 5 open reading frame 52 (C5orf52) pseudogene						0	0	0	0	0	0	0	0	0	0	0	0	0	0	0	0	0	0	0	0	0	0	0	0	0	0	0.304839	0	0	0	0	0	0	0	0	0	0	0	0	0
AC003080.1	ENSG00000257624	ENST00000413552		ribosomal protein L8 (RPL8) pseudogene						0	0.483773	0.926299	1.83536	0.461797	0.547218	1.18384	2.91841	0.176908	0.569861	0.583821	0.518685	0.296486	0.831322	0	1.67299	0	0.325346	2.20144	0	0.476311	0.585089	1.4886	0.858401	0.902006	1.39185	1.54065	0.840724	0.582399	1.57044	0.386693	1.7803	0	0.490695	0.794022	2.00725	0.256655	0.918991	1.07903	1.74629
AC003688.1	ENSG00000227815	ENST00000577138		novel protein						0	0	0.166789	0	0	0	0	0.44294	0	0	0	0.206177	0	0	0	0	0.398757	0	0.228797	1.27441	0	0	0	0	0	0	0.156272	0.166337	0	0	0.135764	0	0	0	0	0.156985	0.100662	0	0	0
AC003989.1	ENSG00000255585	ENST00000434569		pseudogene similar to part of argininosuccinate synthetase 1 (ASS1)						0.304395	0	0	0.828737	0.366311	0	0.204018	0.457234	0	0	0	0	0	0.563812	0.645179	0	0	0	0	0	0.742182	0	0	0	0	0	0	0.165025	0	0.244288	0	0	0	0	0	0	0.134079	0	0	0.303913
AC003989.2	ENSG00000156194	ENST00000440224		pseudogene similar to part of adenosine deaminase, tRNA-specific 2, TAD2 homolog (S. cerevisiae) (ADAT2)						0	0	0	0	0	0	0	0	0	0	0	1.91325	0	0	0	0	0	0	0	0	0	0	0	0	0	0	0	1.4924	0	2.33398	0	0	0	0	0	0	0	0	0	0
AC004024.1	ENSG00000231466	ENST00000549244		immediate early response 3 interacting protein 1 (IR3IP) pseudogene						0	0	0	1.9947	0	0	0	2.14984	1.31896	0	0	0	0	0	0	0.724473	0	0	0	2.08948	0	1.76258	0.852104	0	1.37313	0	0	0	0	0	0	2.47127	0	0	0	0	0	2.256	0	0
AC004057.1	ENSG00000115419	ENST00000485827;ENST00000356247		ribosomal protein S26 (RPS26) pseudogene						49.1831	21.3247	10.3286	13.9655	24.2269	0	16.1563	38.6801	18.2525	39.8031	25.1239	39.624	61.3507	25.1271	82.4363	40.5573	1.55016	59.2911	34.7634	105.598	60.8935	13.6903	60.5821	23.8825	78.397	89.4173	16.3777	24.0703	0.516212	105.467	3.90952	36.4261	200.305	127.011	25.4736	77.6757	84.9816	95.0199	1.9466	57.4566
AC004076.1	ENSG00000214281	ENST00000596831;ENST00000601945;ENST00000415705		novel transcript						1.02339	0	0	0	0	0	0	0	0	0	0	0	0.501389	0	0.870125	0.13703	0	0.401304	0	0.3399	0.228847	0	0.281067	0	0.591739	0	0	0.285155	0.567689	0.19237	0	0.0729838	0	0	0	0	0.343616	0	0	0
AC004134.1	ENSG00000065534	ENST00000587835		transmembrane protein 160 (TMEM160) pseudogene						0	0	0.851819	2.39505	3.12687	0	1.11325	0	0	2.53914	0	7.13704	0	2.15432	1.15789	0	0	0	1.95762	7.62213	0	1.06192	0	3.13589	1.68265	2.00261	0.674754	2.81791	0	0	0	4.45371	0	0	0	1.08254	3.02661	0	0	8.739
AC004223.1	ENSG00000236867	ENST00000479840		ribosomal protein L37 (RPL37) pseudogene						0	0	0.580598	3.28834	0	0.681369	0	0	0	2.60615	0	4.05185	0	0	0	0	0	0	0	0	0	0	0	0	0	0	0.92551	0	0	0	0	0	0	0	0	0	0	0	0	0
AC004223.3	ENSG00000232678	ENST00000593039;ENST00000591723;ENST00000592181		RAD51L3-RFFL readthrough				NR_037714		0	0	0.50894	0.643142	0	0	0	0	0.0303174	0.421694	0.341585	0	0.0667392	0	0	0	0	0	0	0	0	0	0	0	0	0	0.137518	0.283882	0	0	0	0.738344	0	0	0	0	0.387803	0	0	0
AC004461.1	ENSG00000137103	ENST00000412461		60S ribosomal protein L28 (RPL28) pseudogene						0	0	0	0	0	0	0	0	0	0.801242	0	0	0	0	0	0.847352	0.458797	0	0	0.388276	0	0	0	0	0	0	0	0	0	0	0	0.46185	0	0	0	1.02737	0	0	0	0
AC004467.1	ENSG00000225868	ENST00000615678		family with sequence similarity 9, member C (FAM9C) pseudogene						0	0	0	0	0	0	0	0	0	0	0	0	0	0	0	0	0	0	0	0	0	0	0	0	0	0	0	0	0	0	0	0	0	0	0	0	0	0	0	0
AC004486.1	ENSG00000145945	ENST00000546846		ubiquitin family Domain containing pseudogene						0	0	0	0	0	0	0	0	0	0	1.65272	2.22285	0	0	0	2.40927	0	0	0	2.36253	1.27564	0	0.956311	0	1.56607	0	0.629725	0.877219	0	0	0	1.38829	0	0	0	0	0	0	0	0
AC004556.3	ENSG00000104517	ENST00000612848		39S ribosomal protein L23, mitochondrial [Source:NCBI gene (formerly Entrezgene);Acc:107987373]						0	2.41551	1.0603	0	3.9888	1.31233	0	0	1.01271	0.749499	1.94426	0	92.6121	71.4627	75.6009	35.2755	0	0	1.27221	0.693816	42.8821	20.145	19.5955	18.6382	0	2.26017	0	1.50914	1.40643	1.74133	0	0	65.5854	31.9662	11.0704	11.4267	44.6667	28.8789	9.33478	12.2021
AC004584.2	ENSG00000103154	ENST00000570407		ribosomal protein S15a (RPS15A) pseudogene						1.05646	0	0	0	0	0	0	0	0	0	0	0	0	0	0	0	0	0	1.80604	0	0	0	0	0	0	0	0	0.285697	0	0.822871	0	0	0	0	0	0	0	0	0	0
AC004593.2	ENSG00000163053	ENST00000644824;ENST00000578605;ENST00000423511		chimerin 2 [Source:NCBI gene (formerly Entrezgene);Acc:1124]		NM_001293069				1.37811	0.344649	0.221353	0.37237	0.246474	0.350599	0	0	0.0587168	0.0938211	0	0.203916	0.0248483	0.0842445	0.199153	0.0749821	0.26061	0.102657	0.312794	0.0430269	0.113629	0.310975	0.0312793	0.243877	0.0579742	0.248887	0	0.0748101	0.138314	0	0.275396	0.0431048	0	0.702497	0	0	0.368559	0.488839	0	0.114322
AC004692.1	ENSG00000187997	ENST00000455430		ribosomal protein L18a (RPL18A) pseudogene						0	0	0.50776	0	0	0	0	0	0	0	0	0	0	0	1.02699	0	0	0	0	0	0	0	0	0	0	0	0	0	0	0	0	0	0	0	0	0	0	0	0	0
AC004696.1	ENSG00000234616	ENST00000614345		sulfotransferase family, cytosolic, 2A, dehydroepiandrosterone (DHEA)-preferring, member 1 (SULT2A1) pseudogene						1.08883	1.70104	1.00349	0.370258	1.63556	0.926447	0.366482	0	3.36278	3.0079	1.91565	0.548606	3.23166	2.34916	2.12442	0.727952	3.20693	4.1384	1.24279	0.388942	0.665425	0.661826	0	0	1.27369	1.94368	0.976369	1.62424	1.90732	0.219279	0.362662	1.82937	28.1209	1.60136	1.11598	1.04939	2.64088	0.430818	0.379187	1.63253
AC004801.1	ENSG00000256917	ENST00000549557		ATPase, H+ transporting, lysosomal 14kDa, V1 subunit F (ATP6V1F) pseudogene						0	0	0	1.84504	0	0.381727	0	0.999767	0	0	0.672861	0	0.561411	0	0	0.345586	0	0	0	0	0	0	0	0	0	0	0	0	0	0	0	0	0	1.11519	0	0	0.584771	0	0	0
AC004801.2	ENSG00000242073	ENST00000468202;ENST00000463559		ribosomal protein L37 (RPL37) pseudogene						1.07648	0.946936	0.403041	0.769618	0	0.963983	0.128731	0.285651	0.0865507	1.25476	0	0.380646	0.453093	1.04551	0.543633	0.409534	0.455012	0.477374	0.430816	0.94789	0.155459	1.71621	1.68131	0.671621	0.705968	0.619098	0.829181	0.308431	0.190035	1.22999	0.708943	0.316685	0	0.160123	0.518012	0.675234	0.167423	0.299598	0.528011	0.189921
AC004832.3	ENSG00000162910	ENST00000454552;ENST00000439838;ENST00000439023		novel SEC14-like 2 (S. cerevisiae) (SEC14L2) and mitochondrial protein 18 kDa (MTP18) protein						0.198984	0	0	0	0	1.92954	1.14952	0	0	6.52385	0.498885	8.35291	1.66728	0.39837	1.22988	1.46119	0.348642	0.675134	0	0	0.110152	0.503814	0.428832	3.89e-05	0	0.184775	0.152673	2.6943	1.67e-08	0.325558	0	0	38.6394	8.40902	2.82004	5.59793	1.22613	0.527705	0	4.93759
AC004837.1	ENSG00000144406	ENST00000446267		akirin 1 (AKIRIN1) pseudogene						0.610237	2.01594	0	0	0.90728	0.0134969	0	0.351845	0	0	0	0	0	1.44402	0	0.325353	0.515079	0.00819127	0	0	0	0.412502	0	0	0.530503	1.18165	0.179848	0.553101	0	1.22484	0	0	0	0.73818	0	0.390975	0	0.652971	0	0.609548
AC004854.1	ENSG00000224067	ENST00000440356		mitochondrial ribosomal protein S23 (MRPS23) pseudogene						0	0	0	0	0	0	0	0	0	0	0	0	0	0	0	1.46296	0	0	0	0.512559	0	0	0	0	0	0	0	0	1.40855	0	0	0	0	0	0	0	0	0	0	0
AC004858.1	ENSG00000277977	ENST00000554078		WD repeat-containing protein 62 (WDR62) pseudogene						0	0	0	0	0	0	0	0	0	0	0	0	0	0	0	0	0	1.25617	0	2.17605	0	0.912739	0.888172	0	0	0.860275	0	0.811074	0	0	0	0	0	0	0	0.932326	0	0	0	0
AC004884.1	ENSG00000148735	ENST00000393647		ribosomal protein L36 (RPL36) pseudogene						0	0	0	0	0	0	0	0	0	0	1.70834	0	0	0	0	0	0	0	0	0	0	0	0	0	0	0	0	0	0	0	0	0	0	0	0	0	0	0	0	0
AC004890.1	ENSG00000114853	ENST00000461005		ribosomal protein L36a (RPL36A) pseudogene						0	0	0	0	0	0	0	0	0	0	2.62537	0	0	0	0	0	0	0	0	0	0	0	0	0	0	0	0	0	0	0	0	0	0	0	0	0	1.11845	0	0	0
AC004890.2	ENSG00000134690	ENST00000426347;ENST00000463462;ENST00000481817;ENST00000481968;ENST00000416232;ENST00000480864		zinc finger protein pseudogene				NR_036573		1.7771	0.246826	0.821015	1.4784	3.43918	2.22719	0.543095	3.16099	2.0012	0.677647	1.01648	1.24517	2.22776	1.49078	3.58462	3.76613	2.73242	2.75067	1.44576	1.5167	1.81468	2.83928	2.09714	0.962076	2.68528	1.44558	1.15919	2.5505	2.52933	0.527746	1.28497	2.61238	2.94414	1.67788	0.514701	1.43005	2.0931	1.38659	1.61016	1.31332
AC004890.3	ENSG00000006740	ENST00000605566		SECIS binding protein 2, pseudogene						0.605551	0	0.129947	0	0.358699	0.341339	0.331952	0.183018	0.110586	0.0892204	0.243537	0.0809467	0.205456	0	0.0877098	0.396241	0.352882	0.101135	0.686783	0.0867286	0.600186	0.218256	0.143796	0.3206	0.449563	1.02233	0.144436	0.0657637	0.121604	0.891821	0.161156	0.100745	0	0.618433	0.165723	0.396027	0.161029	0.574659	0.169146	0.609675
AC004898.1	ENSG00000272896	ENST00000451057		UBX domain protein 2B (UBXN2B) pseudogene						0	0.242328	0	0	0	0.223656	0	1.49767	0.177217	0	0.194908	0	0	0	0	0	0	0	0	0	0	0	0	0.519319	0.180702	0	0	0	0	0	0.137321	0.167713	0	0	0	0.127154	0.261893	0	0	0
AC004910.1	ENSG00000243455	ENST00000433493		ribosomal protein L21 (RPL21) pseudogene						0	0.466854	1.0039	1.51762	0.335818	0.633521	0.384167	0.286645	0.191428	1.23711	0.187702	0.125919	0.159014	0.57262	0.134206	0.808162	0	0.792286	1.69895	0	0	0.680989	0.331777	0	0	2.2486	2.69736	0.315343	0	3.05299	1.50285	0.156303	0	0.635608	0.255361	0.121666	0	0.886128	0.780993	0.202685
AC004922.1	ENSG00000275066	ENST00000638617;ENST00000441989		novel protein, ARPC1A and ARPC1B readthrough						3.93275	1.59591	7.34005	4.39361	5.00998	4.16454	3.17018	5.66273	5.27388	2.2167	7.39705	4.03854	6.06327	2.96694	6.20895	8.44587	5.35778	4.94071	5.69078	8.24828	6.11496	4.15767	6.76944	4.64982	4.9316	3.08165	4.19111	5.59016	4.3068	6.41268	6.60754	5.63759	26.9425	1.41555	3.82373	4.53743	5.0599	0.396479	1.21619	5.853
AC004923.1	ENSG00000241069	ENST00000527543;ENST00000642106		RNA binding protein, fox-1 homolog (C. elegans) 1 (RBFOX1) pseudogene						0.190466	0.713951	2.08832	4.48162	0.40898	0.338433	1.34493	2.58463	0.612041	0.453813	0.340929	2.36539	1.13014	1.17963	1.66812	8.58461	0.717061	1.11998	0.611726	1.83959	0.625064	0.460118	0.788801	2.02877	1.24206	0.486599	0.880911	2.94186	0.573115	0.30912	1.02317	2.87886	0	0.513448	0.2604	1.11372	0.420794	0.348654	0.26542	0.960924
AC004941.2	ENSG00000168970	ENST00000427009		karyopherin (importin) beta 1 (KPNB1) pseudogene						0	0	0	0	0	0	0	0	0	0	0	0	0	0	0	0	0	0	0	0	0	0	0	0	0	0.974398	0	0	0	0	0	0	0	0	0	0	0	0	0	0
AC004951.2	ENSG00000172348	ENST00000420754		uroplakin-like protein (UPLP) pseudogene						0	0.728773	0.594576	0.513394	0.679621	0.526349	0.424603	0	0.433173	0	0.191139	0.886261	0.418325	0.354719	0.833341	0.216232	0.64135	0.481304	0.452217	1.22071	0.823043	0.683974	0.786587	1.02559	0.180618	0.577637	0.154391	0.625503	1.17297	0.329933	0.394879	1.15045	0	0.639958	0	0.248459	1.25417	0.304922	0.262573	1.73522
AC004951.3	ENSG00000267145	ENST00000418645		RAS p21 protein activator 4 (RASA4) pseudogene						1.27103	0	0.501298	1.27767	0.889373	0.645403	0.709909	0	0.47303	0.866431	0.344456	0.624417	0.931923	0.423251	0.508311	1.84729	0.623327	0.958064	1.57397	0.578457	0.667041	1.17843	0.206344	0.818958	0.967431	1.05473	0.741809	1.26313	1.04834	0.665691	0.84543	1.25312	0	0.595211	0.63142	0.452506	0.720098	0.365691	0	0.940205
AC004967.1	ENSG00000185049	ENST00000453589		CCZ1 homolog, vacuolar protein trafficking and biogenesis associated (CCZ1) pseudogene						30.2533	24.127	21.2497	26.5089	35.2583	27.2605	20.2514	14.1614	26.4427	27.7436	29.5004	34.3364	36.7314	21.6426	23.8953	33.0855	39.1089	27.3194	19.7233	32.1865	29.2062	22.4254	27.9525	25.0627	32.885	18.6663	19.0071	22.4828	35.422	27.7377	23.3327	29.9002	0	21.7706	16.6835	20.8687	24.5706	21.5454	16.8647	35.9191
AC004975.1	ENSG00000156787	ENST00000428733		ribosomal protein L36 (RPL36A) pseudogene						0	4.90251	0.986999	2.764	0	2.35499	6.55817	0	0.899813	0	0	0	1.69042	2.45795	5.37186	6.07789	1.66005	4.93142	4.51958	5.91369	0	0	5.89366	8.90665	9.93268	0	0.785556	1.08128	2.03287	3.10919	1.29787	0	0	5.05541	2.75799	0	0	0	0	6.06055
AC004980.1	ENSG00000178966	ENST00000418663;ENST00000450661;ENST00000423084;ENST00000429707		pseudogene similar to part of postmeiotic segregation increased 2-like 3 PMS2L3				NR_029411		1.68578	0.921789	0.542583	2.96025	1.05527	0.400412	0.738373	2.37136	1.10436	0.596062	1.26578	2.72326	1.3309	0.868869	0.596405	1.82264	1.42489	0.809032	0.991529	1.93669	0.656567	0.34195	2.29372	2.7611	1.96435	0.893312	2.39428	4.52528	1.68071	2.172	3.65534	4.88849	0	0.304321	1.19254	2.53428	1.48821	0.564498	1.0342	3.18335
AC004980.2	ENSG00000172005	ENST00000423648		pseudogene similar to part of RB-associated KRAB zinc finger RBAK						0	0	0.625941	0.26795	0	0.342488	0	0	0	0.147422	0	0.136391	0.335678	0.116037	0.408942	0.630769	0.0804617	0.168295	0.69798	0.138482	0	0.118005	0.119958	0.536045	0.189673	0.332	0.0788326	0.421134	0	0.459634	0.386975	0.656983	0	0	0.281862	0	0.763797	0.29738	0.268198	0
AC004980.3	ENSG00000135426	ENST00000447046		postmeiotic segregation increased 2-like 5 (PMS2L5) pseudogene						0	0	0	0	0	0	1.36312	1.44466	0	0	0	0	0.692239	0	0	1.36595	0	0	0	0	0	1.56023	0	0.721093	3.8189	0.974785	0	0	0	0	0	0	0	0	0	0	0.432335	0	0	0.865692
AC004980.4	ENSG00000163472	ENST00000513375		pseudogene similar to part of postmeiotic segregation increased 2-like 1 PMS2L1						0	2.57259	1.03423	0	0	0	0	0	0	0	2.12156	0	0	0	1.40783	0	0	0	0	0	3.36027	0	0	0	0	0	0	3.38314	0	0	0	0	0	0	0	1.32201	0	0	0	0
AC004987.3	ENSG00000249115	ENST00000603383		calmodulin 1 (phosphorylase kinase, delta) (CALM1) pseudogene						0	0	3.97256	0	0	0.00510805	0	0.0097647	0	0.00132916	0.00103387	1.02353	0.791657	1.25792	0	0.58086	0	0	0.000927784	1.08926	0.000744815	1.8745	0.447218	1.36035	0	0	0	0.550435	0	0	0.873051	0.00527576	0	0	4.1398	1.22228	1.09926	0	0	3.78587
AC004997.1	ENSG00000105352	ENST00000330168;ENST00000434987;ENST00000434291;ENST00000418047;ENST00000447976		novel protein						0.846932	0	0.129367	0	0.109703	0	0	0	0.166643	0.667334	0.516666	0	0.233063	0	0.0228364	0.553054	0	0.52902	0	0	0	0.633723	0	0.442495	0	0.452338	0	0.536872	0	0.0026711	0	0.000187379	3.72808	0.70647	0	0.22707	0.117775	0	0	0.253655
AC005019.1	ENSG00000258388	ENST00000436455		ribosomal protein L26 (RPL26) pseudogene						0.481825	0	0	0	0	0	0	0	0.21918	0	0	0	0	0	0.997537	0	0	0	0	0	0	0	0	0	0	0	0	0	0	0	0	0	0	0	0	0	0	0	0	0
AC005020.1	ENSG00000237139	ENST00000455459		ADP-ribosylation factor 6 (ARF6) pseudogene						0	0	0	0	0	0	0.227823	0	0	0.251551	0	0	0	0.422231	0	0.72551	0	0	0	0.243637	0	0.833615	0	0.305445	0	0	0	0.187353	0	0	0	0	0	0	0	0	0.150372	0	0	0
AC005042.2	ENSG00000180083	ENST00000453230		nuclear receptor coactivator 6 (NCOA6) pseudogene						0	0	0	0	0	0	0	0	0	0	0	0	0	0	0	0	0	0	0	0	0	0	0	0	0	0	0	0	0	0	0	0	0	0	0	0	0	0	0	0
AC005070.2	ENSG00000196335	ENST00000604391		peroxiredoxin 3, pseudogene						0	0	0	0	0	0	0	0	0	0	0	0	0	0	0	0	0	0	0	0	0	0.793907	0	0	0	0	0	0	0	0	0	0	0	0	0	0	0	0	0	0
AC005077.1	ENSG00000235424	ENST00000449226		GrpE-like 1, mitochondrial (E. coli) (GRPEL1) pseudogene						0.619266	0	0	1.70661	1.12652	0	0.402801	0	0.84115	0	0	0	0	0.771058	0	0	0	0	0	0	1.97765	1.9129	0	0.556124	0.585613	1.08386	0.73527	0.336944	0.6133	0.962073	0.409754	0.529705	0	1.54382	0	0.389947	0.270762	0	0	0
AC005077.2	ENSG00000271611	ENST00000449786		pseudogene similar to part of RAB guanine nucleotide exchange factor (GEF) 1 RABGEF1						0.229676	0	0	0.305275	0	0	0	0	0.20656	0.664514	0	0	0.476877	0.138782	0	0	0.282892	0.191732	0	0.160682	0	0	0	0	0.210047	0.272723	0	0.244791	0	0.728147	0.182022	0.380499	0	0	0	0	0	0.711697	0	0.456463
AC005084.1	ENSG00000265018	ENST00000605160		signal recognition particle 14kDa (homologous Alu RNA binding protein) (SRP14) pseudogene						0	0	0	0	0	0	0	0	0	0	0	0	0	0	0	0	0	0	0	0	0	0	0	0	0	0	0	0	0	0	0	0	0	0	0	0	0	0	0	0
AC005086.3	ENSG00000177374	ENST00000624939								0	0	0	0	0	0	0	2.5573	0	0	0	0	0	0	0	0	0	0	0	0	0	1.0332	0	0	0	0	0.657516	2.74955	0	0	0	0	0	0	0	1.05376	0	2.63232	2.33685	0
AC005086.4	ENSG00000131373	ENST00000624984								0	0	0	0	0	0	0	0.657932	0	0	0	0	0	0	0	0	0	0	2.07477	0	0	0	0	0	0	2.97035	0	0	0	0	0	0	0	0.621494	0	4.3787	0	0	12.7555	0
AC005086.5	ENSG00000119681	ENST00000623065								13.2416	14.3334	1.91348	8.05902	1.16627	4.58447	3.77239	2.99031	0.873263	4.26556	5.94059	2.67264	3.75978	5.97434	6.01035	8.59799	0.81016	12.8568	6.56091	1.42819	0	2.36425	11.3357	0	3.82105	4.48963	3.78506	6.29348	0	15.8305	10.0283	6.61228	0	4.84571	0	6.05772	0	0	5.38934	12.7709
AC005088.1	ENSG00000259205	ENST00000621922		ribosomal protein L10 (RPL10) pseudogene						0	0	0	0	0	0	0	0	0.521235	0	0	0	0.968003	0	0	0	0.485552	0	0	0	0	0	0	0	0	0	0	0	0	0	0	0	0	0	0	1.44462	0	0	0	3.50627
AC005099.1	ENSG00000070601	ENST00000442083		ribosomal protein L13a (RPL13A) pseudogene						0	0	0.142308	0	0	0	0	0	0	0	0	0	0	0	0	0.144558	0.568256	0	0	0	0	0	0	0.240922	0	0.643186	0	0.43964	0	0.435456	0	0	0	0	0.738657	0.173656	0	0	0	0.810281
AC005102.1	ENSG00000157388	ENST00000403118		THO complex 4 (THOC4) pseudogene						0	0	0	0	0	0	0	0	0	0	0	0	0	0	0	0	0	0	0	0	0	0	0	0	0	0	0	0	0	0	0	0	0	0	0	0	0	0	0	0
AC005154.1	ENSG00000252179	ENST00000438110		pseudogene similar to part of transient receptor potential cation channel, subfamily C, member 6 TRPC6						0.60684	0	0	2.50727	0.368677	0.345221	0.791156	0	0	1.78992	1.21983	0	1.27552	0.755559	0.415482	0.314638	1.28092	2.58026	1.38961	1.74352	4.84271	0.374661	0	1.6366	0	0.70809	0.480569	0.330248	2.40863	0.943842	1.20576	1.03784	0	0.504507	2.49153	0.38232	1.59265	2.89368	0.840234	3.64893
AC005154.2	ENSG00000071575	ENST00000419639		pseudogene similar golgi autoantigen, golgin subfamily a, 8A GOLGA8A						0.362142	0.11392	0.446722	0.730467	0.647387	0.356007	0.0621217	0.820668	1.16996	0.334201	0.181698	1.03184	1.51893	0.330787	0.88455	0.944627	1.42438	1.22731	0.306997	0.785636	1.27243	1.2859	0.646037	1.57333	0.844637	0.559462	0.492064	0.89493	2.27871	0.223096	0.543818	0.826181	0	0.564865	1.22306	1.66605	1.27555	1.16178	0.128595	1.18888
AC005154.5	ENSG00000065883	ENST00000598361		novel protein						21.145	8.8419	6.27767	13.9227	9.84856	10.5652	6.05382	4.3765	21.6629	16.9354	8.85904	17.0297	19.6697	15.2336	21.5582	18.0676	34.4773	34.0507	21.5408	18.3283	29.2942	32.633	12.775	22.2033	10.4641	8.478	6.03669	14.8526	38.153	32.5388	16.733	34.7608	16.2145	14.8056	11.4972	17.5908	24.5976	19.8334	11.4298	20.12
AC005189.1	ENSG00000188352	ENST00000431286		novel pseudogene similar to LOC203547						0	5.5453	0.446499	0	0	1.5412	1.73355	0	0.811576	4.63508	0	1.83244	0.377705	1.68439	0.605725	0.914123	1.88937	0	0	0.647276	0	8.35176	3.72624	0	0	1.03926	0	1.47346	0	2.05051	0.590399	0	0	16.5731	0	0.561796	0.390792	9.96126	1.24211	1.80176
AC005192.1	ENSG00000101350	ENST00000675905;ENST00000676282		novel protein						0.914574	0.610049	2.36682	1.82546	1.91057	2.15718	5.14884	11.653	0.892168	1.26121	2.02311	1.32267	1.38136	2.39087	1.37728	6.19294	0.58801	1.88169	4.24263	1.32564	1.47552	1.61676	2.55295	1.79981	5.00272	4.7249	11.4664	11.1355	0.622876	1.87484	3.65706	2.61364	0	0.430623	2.38682	0.434264	0.145616	0	1.16343	2.0033
AC005230.1	ENSG00000198857	ENST00000555418		tetratricopeptide repeat domain 7B (TTC7B) pseudogene						0	0	0	1.47634	0	1.83593	0	0	0	0	1.08016	0	0	0	0	0	0	0	0	0.770628	0	0	0	0	0	0	0	0	0	0	0	1.83183	0	0	0	1.33122	0.464565	1.6775	0	0
AC005237.1	ENSG00000112742	ENST00000434368		zinc finger CCCH-type containing 12A (ZC3H12A) pseudogene						0	0	0	0	0	0	0	2.80446	0	0	0	0	0	0	0	0	0	0	0	0	0	0	0	0	0	0	0	0	0	0	0	0	0	0	0	0	0	0	0	0
AC005244.1	ENSG00000213587	ENST00000582566		dynein, light chain, Tctex-type 1 (DYNLT1) pseudogene						0	0	0	0	0	0	0	0	0	0	0	0	0	0	0	0.385757	0	0	0	0	0	0	0	0	0	0.437893	0	0.412451	0	0	0	0	0	4.3949	0	0	0	0	0	0
AC005255.1	ENSG00000146540	ENST00000593748		transmembrane protein 167A (TMEM167A) pseudogene						0	12.0512	0	0	0	0.876092	0	0	0	0	3.02827	0	0	17.1477	0	0	0	7.64807	3.30948	0	10.1075	0	0.756849	0	0	2.73469	7.94496	0	0	0	11.0029	0	216.178	0	0	0	0	0	0	0
AC005258.1	ENSG00000182580	ENST00000621615		novel protein, readthrough between OAZ1 and SPPL2B						0	0	0	0	0	0	0	1.89741	0	0	0	0	0.0717061	0	0	0	0	0	0	0	0	0.77607	0	0	0	0.110464	0	0	0	0	0	0	0	1.73e-08	0	0.445151	0	0	0	0
AC005261.4	ENSG00000263396	ENST00000596280		PPPDE peptidase domain containing 1 pseudogene						0	0	0	0	0	0	0	0	0	0	0	0	0	0	0	0	0	0	0	0	0	0	0	0	1.29926	0	0	0	0	0	0	0	0	0	0	0	0	0	0	0
AC005296.1	ENSG00000080561	ENST00000616145		chromosome X open reading frame 40A (CXorf40A) pseudogene						0	0	0	0	0	0	0	0	0	0	0	0	0	0	0	0	0	0	0	0	0	0	0	0	0	0	0	0	0	0	0	0	0	0	0	0	0	0	0	0
AC005324.3	ENSG00000257800	ENST00000412988;ENST00000585171;ENST00000583675;ENST00000413242		novel transcript						0.408927	0.172598	0.347752	0	0.248545	0	0.791656	0.287202	0.41239	0.165814	0.110338	0.304536	0	0.128859	0.596589	1.26031	0.0854388	0.0869587	0	0.108336	5.69e-06	0	0.254979	0.89344	0.0822396	0.0612177	0.141049	0	0.471165	0	0.258804	0.26652	0	0.124819	0	0	0	0.130264	0.0108996	0
AC005326.1	ENSG00000285827	ENST00000429197		pseudogene similar to asparagine synthetase ASNS						0	0	0	0	0	0	0	0	0	0	0	0	0	0	0	0	0	0	0	0	0	0	0	0	0	0	0	0	0	0	0	0	0	0	0	0	0	0	0	0
AC005332.4	ENSG00000177683	ENST00000614046;ENST00000675608		bromodomain PHD finger transcription factor (BPTF) pseudogene						11.7936	4.6616	5.62373	9.56318	12.6414	7.9893	3.86741	10.7465	20.2263	15.9178	15.2416	14.188	11.0063	15.9034	9.8126	10.0572	19.1874	15.0106	9.75242	8.44948	4.54184	5.98079	4.00682	12.6642	9.78718	6.04895	7.13818	6.74142	17.174	18.4381	12.288	15.8392	4.21943	12.7221	3.94461	12.3076	16.1924	8.42068	9.30676	12.7589
AC005363.1	ENSG00000158987	ENST00000530779		ribosomal protein L26 (RPL26) pseudogene						5.57688	0	1.46393	2.10143	0.141576	0.505735	2.4634	5.35471	3.45865	5.50153	3.43108	0	3.25241	2.94298	12.8085	7.77099	4.98213	0	8.39897	3.88	3.75762	3.20594	2.76869	0	4.12854	2.62416	2.22858	1.5735	0	4.19816	0.80527	0	0	2.00716	0.520949	1.53779	11.2667	0	5.58498	10.7352
AC005410.1	ENSG00000234363	ENST00000579522;ENST00000460347;ENST00000578024		ribosomal protein L21 pseudogene 122						0	0	0.219669	0	0.405747	0	0	0	0	0	0	0	0.0128782	0.266181	0.29594	0.206653	0	0	0	0	0	0	0	0	0	0	0	0	0	0	0	0	0	0	0	1.07872	0	0	0	0.509558
AC005412.1	ENSG00000167523	ENST00000580309		gap junction protein, alpha 4, 37kDa (GJA4) pseudogene						0.427581	0	0.226698	2.0286	0	0.604464	0.72423	0.965813	0	1.73075	1.28847	2.86361	0.362438	0.393587	0	1.38197	0.26878	0.539714	4.86483	1.06907	0	0	1.01046	1.51849	0	0	0.0850875	1.15997	0.214366	0	1.56452	2.32626	0	0.360585	0	1.24348	0.566311	0.675976	0	2.14047
AC005476.1	ENSG00000259562	ENST00000554427		PDZ domain-containing protein 11 (PDZD11) pseudogene						0.55827	0	0	0.765552	0	0	0	0	0	0	0	0	0	0	0	0.579301	0	0	0	0	0	0	0	0	0	0.325431	0	0.302926	0	0	0	0.949674	0	0	0	0.357348	0	0	1.54304	0.557686
AC005480.2	ENSG00000235763	ENST00000624550		ribosomal protein L41 (RPL41) pseudogene						0	0	0	0	0	0	0	0	0	0	0	0	0	0	0	0	0	0	0	0	0	0	0	0	0	0	0	0	0	0	0	0	0	0	0	0	0	0	0	0
AC005520.1	ENSG00000070019	ENST00000556551		novel protein						0.372768	0.154318	0.302501	0.988616	0.409606	0.258242	0.329722	0.880353	0.167119	0.355193	0.351664	0.472976	0.217782	0.30541	0.722758	0.706285	0.243668	0.705301	0.141957	0.686938	0.345377	0.869202	0.0771263	1.26715	0	0.14367	0.0974371	1.00124	0.703505	0.0650419	0.352001	0.399552	0	0.334089	0.148984	0.942591	0.706531	0.442331	1.12264	0.874681
AC005534.1	ENSG00000174099	ENST00000431047		ribosomal protein L26-like 1 (RPL26L1) pseudogene						0	0	0	0	0	0	0	0	0	0.35173	0	0	0	0	0	0	0.806899	0	0	0	0.382066	0.29283	0.280484	0	0	0	0	0	0.94847	0	0	0	0	0	0	0	0	0	0	0
AC005622.1	ENSG00000166317	ENST00000636801;ENST00000637093		phospholipase A2 inhibitor and Ly6/PLAUR domain-containing protein-like [Source:NCBI gene (formerly Entrezgene);Acc:105372412]						0.160179	0	0.259085	0.970929	0.614282	0.281364	0	0	0.130348	0.177125	0.0805535	0.962511	0.212211	0.0976168	0.174991	0.0439091	0.132953	0.333217	0.362769	0.402076	0.132863	0.0479457	0	0.423006	0.148309	0.145436	0.477045	0.348168	0.482759	0.131707	0	0.199296	0	0	0	0.473966	0.0711486	0	0	0.16174
AC005632.2	ENSG00000261793	ENST00000550637		carbonic anhydrase VA, mitochondrial (CA5A) pseudogene						0	0	0	0	0	0	0	0	0	0	0	0	0	0	0	0	0	0	0	0	0.240093	0	0	0	0	0	0	0	0	0	0	0	0	0.743314	0	0	0.130124	0	0	0
AC005670.2	ENSG00000173276	ENST00000571841;ENST00000639822		novel protein						9.64717	1.25399	12.2974	4.9282	6.80613	7.69107	10.2247	4.02921	6.75878	7.78246	20.2433	10.0379	6.30436	5.3781	9.098	10.5582	0.443573	3.0889	11.2811	0.669196	7.84736	4.03104	4.7079	5.04706	4.08719	4.53864	9.49497	8.07412	2.80667	6.47101	6.05761	2.25179	8.84e-06	0.300059	16.7118	4.53193	1.05686	0.563848	12.632	0
AC005682.1	ENSG00000235514	ENST00000452069		solute carrier family 40 (iron-regulated transporter), member 1 (SLC40A1) pseudogene						0.0849717	0.319006	0.22893	0	0.752352	0.621781	0.701651	0.385779	0.0387662	0	0.0854606	0	0.10815	0.155392	0.309224	0	0	0.0707359	0.192478	0.243721	0	1.4249	0.0505524	0.14964	0.786966	0.514102	0.944893	1.24659	1.28039	0.488788	0.847955	0.282023	0	0.508118	0.232632	0.111674	0.113199	0.26886	0	0.428851
AC005697.1	ENSG00000116032	ENST00000582441		novel protein						0	0	0	0	0	0	0.0917426	0	0	0	1.67798	0	0	0	0	0	0	0	0	0	0	0	0	1.83013	0	0	0	0	0	0	0	0	0	0.173891	0	0	1.37274	0	0	0
AC005702.1	ENSG00000119772	ENST00000591035		novel protein						7.82226	3.46352	4.5239	6.50345	13.5602	8.14378	4.99659	4.15761	9.48769	10.8187	4.78158	4.00744	11.7565	9.98738	8.03936	5.57643	11.4936	4.5069	0.933328	7.06681	5.75575	5.43449	3.0981	1.08345	6.68949	5.83531	2.77023	2.86071	10.8848	3.54789	4.78916	3.68257	26.9866	9.60191	3.78524	3.78071	9.64658	4.40098	6.05979	4.34814
AC005702.3	ENSG00000234489	ENST00000618393		double C2-like domains, beta (DOC2B) pseudogene						0	0	0	0	0	0	0	0	0	0.378308	0	0.692746	0	0.319258	0	0	0	0	0	0	0	0	0	0	0	0	0	0	0	0.401553	0	0	0	0.426245	0	0.647574	0.448437	0	0	0
AC005726.1	ENSG00000108823	ENST00000481916;ENST00000531839		novel protein						0.412071	0.194764	0.18148	0	0	0.128464	0.267216	0.0340842	0.0896667	0.157275	0	0.333829	0.0779598	0.160072	0.582578	0.714386	0.422916	0	0.173291	0.299672	0.177249	0.164558	0.415464	0	0	0.455188	0.443596	0.5096	0	0.219586	0.189474	1.32799	0	0.139498	0.708752	0.286584	0.236321	0	0	0.361642
AC005730.1	ENSG00000171017	ENST00000434406		coiled-coil-helix-coiled-coil-helix domain containing 1 (CHCHD1) pseudogene						0	0	0	0	0	0	0	0	0	0	0	0	0	0	0.495309	0.751449	0	0	0	0	0	0	0	0	0	0	0	0	0	0	0	0.627184	0	0	0	0	0	0	0	0.734828
AC005740.2	ENSG00000271131	ENST00000511085		mitochondrial ribosomal protein L11 (MRPL11) pseudogene						0	0	0	0	0	0	0	0	0	0	0	0	0	0	0	0	0	0	0	0	0	0	0	0	0.474601	0	0	0	0	0	0	0	0	0	0	0	0.885554	0	0	0
AC005758.1	ENSG00000257355	ENST00000586408		ATPase, aminophospholipid transporter, class I, type 8 pseudogene						0	0	0.137338	0	0	0	0	0	0	0	0	0	0	0	0	0	0	0	0	0	0	0	0	0	0	0	0	0	0	0	0	0	0	0	0	0	0	0	0	0
AC005776.1	ENSG00000112769	ENST00000603164		ribosomal protein L21 (RPL21) pseudogene						0	1.26314	0	0	0	0.590833	0	0	0	0	2.0845	0.701637	0	0.646479	0.690589	1.0393	0.864803	0	0	0.742858	0	1.91018	1.8333	0.928783	0	1.1804	0	1.68505	0	2.34231	2.70854	0	0	6.03055	0	0	2.24027	0	0	0
AC005777.1	ENSG00000163738	ENST00000588332		megakaryocyte-associated tyrosine kinase (MATK) pseudogene						0	0	0	0	0	0	1.65249	0	0	0	0	0	0	0	3.34518	0	0	0	0	0	0	0	0	0	0	0	0	0	0	0	0	0	0	0	0	0	0	0	0	0
AC005786.1	ENSG00000241319	ENST00000588553		ribosomal protein S7 (RPS7) pseudogene						0	0	0	0	0	0	0	0	0	0	0	0	0	0	0	0	0	0	0	0	0	0	0	0	0	0	0	0	0	0	0	0	0	0	0	0	0	0	0	0
AC005798.1	ENSG00000168754	ENST00000513715		prefoldin subunit 1 (PFDN1) pseudogene						0	0	0	0	0	0	0	0	0	0	0	0	0	0	0	0	0	0	0	0	0	0	0	0	0	0	0	0	0	0	0	0	0	0	0	0	0	0	0	0
AC005828.6	ENSG00000260212	ENST00000606610		mitochondrially encoded cytochrome c oxidase III (MT-CO3) pseudogene						0	0	0	0	0	8.59376	0	0	0	0	0	0	0	0	0	0	0	0	5.53931	0	0	0.996717	0	0	0	0.937667	0	0	0	0	0	0	0	0	0	0	0	2.54138	0	0
AC005829.1	ENSG00000249947	ENST00000570002;ENST00000562555		C17orf58 pseudogene						0	0.245638	0	0	0	0	0	0.481662	0.685585	0.290344	0	0.132645	0.166773	0	0	0.312146	0.249644	0.167053	0	0	0	0	0	0	0	0	0	0	0.19652	0	0	0	0	0.328749	0	0	0	0.624537	0	0
AC005832.4	ENSG00000168724	ENST00000536588		novel protein						20.4879	32.8423	42.9479	10.9981	24.1099	21.4096	22.9579	31.4498	34.4474	45.9301	59.4817	44.3501	33.371	19.6594	28.7051	39.0798	34.4641	20.0905	60.4779	70.808	26.4854	18.4138	98.6467	37.7331	17.5501	16.1043	28.3212	30.5264	24.8671	25.7143	66.0831	34.2173	51.977	26.5222	75.5969	24.3824	20.619	27.1719	97.3777	60.027
AC005833.1	ENSG00000255965	ENST00000648836;ENST00000543979;ENST00000544741		novel protein						5.15452	5.78916	8.51795	5.27534	4.15184	3.37951	4.80234	2.71729	6.50277	5.80113	9.0287	7.12968	5.24608	3.93788	5.05776	4.89827	6.61478	5.56606	13.042	7.61599	5.04869	4.78189	12.7712	7.88416	3.20916	2.50102	5.06049	4.27803	5.71205	4.31846	8.74282	5.68805	4.21979	3.55798	12.7306	6.51343	5.06249	4.62496	11.8152	5.59385
AC005837.2	ENSG00000233551	ENST00000587459		novel protein						0.437077	0	0	0	0	0.304586	0	0	0	0	0	0	0	0	0	0	0	0	0	0	0.40695	0	0	0	0	0	0	0	0	0	0	0	0	0	0	0	0	0	0	0.136202
AC005838.1	ENSG00000251884	ENST00000430712		pseudogene fragment similar to COX10 homolog, cytochrome c oxidase assembly protein, heme A: farnesyltransferase (yeast) (COX10)						0	0	0	0	0	0	0	0	0	0	0	0	0	0	0	0.31017	0	0	0	0	0	0	0	0	0	0	0	0.961786	0	0	0	0	0	0	0	0	0	0	0	3.08052
AC005840.1	ENSG00000250470	ENST00000498412		ribosomal protein L31 (RPL31) pseudogene						0	0	0	0	1.11e-06	0	0	0	0.277813	0	0	0	1.03019	0	0	0	0.258686	0	0	0	0	0	0	0	0	0	1.16e-06	0	0	0	0	0	0	0	0	0	0	1.49e-05	0	0
AC005899.2	ENSG00000137760	ENST00000584353		nudix (nucleoside diphosphate linked moiety X)-type motif 15 (NUDT15) pseudogene						0	0	0	0	0	0	0	0	0	0	0	0	0	0	0	0	0	0	0	0	0	0	0	0	0	0	0	0	0	0	0	0	0	0	0	0	0	0	0	0
AC005912.1	ENSG00000206530	ENST00000495392		ribosomal protein S27 (RPS27) pseudogene						1.40904	0	3.56389	0	2.55038	2.48277	3.71069	4.34197	0.642591	7.49575	1.42088	0.957938	0.597698	0	2.90355	2.18467	1.18258	0	0	0	3.47703	0.864433	0	0	4.07084	2.50173	1.11355	0.779013	1.41207	1.12052	1.9021	1.21862	0	0	0	0	1.25969	0	1.9876	2.90794
AC005943.1	ENSG00000093144	ENST00000585937		novel transcript, readthrough between UQCR11 and MBD3						65.2767	48.0704	44.1086	56.8978	54.4727	51.731	51.2789	65.9733	62.2591	69.8766	31.9839	84.415	76.7747	50.615	75.654	79.7134	69.9376	53.687	48.0205	88.0855	70.723	46.0087	62.7989	60.5945	46.776	40.9683	40.5575	80.7596	62.4121	49.081	60.0482	69.8309	117.981	79.8479	41.67	48.2524	83.0881	48.308	29.4595	81.4499
AC005972.1	ENSG00000242327	ENST00000604690		ribosomal protein L29 (RPL29) pseudogene						0	0	0	0	0	0	0	0	0	0	0	0	0	0	0	0	0	0	0	0	0	0	0	0	0	0	0	0	0	0	0	0	0	0	0	0	0	0	0	0
AC006001.1	ENSG00000003096	ENST00000325130		novel pseudogene						0.407491	0.507051	0	0	0	0	0	0	0	0.299948	0	0	0	0	0	0	0	0.690471	0	0	0	0	0	0	0	0.478591	0	0	0.40553	0	0.270077	0	0	0	0	0	0	0.644727	0	0.809697
AC006001.3	ENSG00000111412	ENST00000449307;ENST00000639011;ENST00000649635;ENST00000625310;ENST00000638711;ENST00000428370;ENST00000639153		RAB guanine nucleotide exchange factor (GEF) 1 (RABGEF1) pseudogene						13.5187	14.0069	9.04706	12.1616	13.7388	14.6666	10.8178	24.9239	18.0351	15.7497	12.6875	10.2101	17.3362	13.5947	18.8215	11.5078	17.5396	19.2787	11.8494	13.033	12.7038	11.2522	9.47081	7.53629	19.0424	14.3749	13.1817	15.9154	15.7379	14.4924	12.663	12.2703	15.0088	12.3503	7.185	11.3985	16.8739	13.9073	11.7662	10.463
AC006001.4	ENSG00000074621	ENST00000622243		translocase of outer mitochondrial membrane 20 homolog (yeast) (TOMM20) pseudogene						0.263941	0	6.43826	0	2.59993	0	9.58634	0	6.73919	0	2.02877	0	0	0.434012	6.06418	5.14422	2.24169	9.6753	0	3.85585	5.7017	3.55978	6.36334	5.30434	2.51648	4.60432	1.08099	0.496053	4.94236	6.50959	1.99214	1.40391	24.4556	8.74217	1.87965	1.68736	4.69712	0	9.72745	0.112173
AC006006.1	ENSG00000224809	ENST00000603082		mediator complex subunit 1, pseudogene						0	0	0	0	0	0	0	0	0	0	0	0	0	0	0	0	0	0	0	0	0	0	0	0	0	0	0	0	0	0	0	0	0	0	0	0	0	0	0	0
AC006023.1	ENSG00000067606	ENST00000603944		HIG1 hypoxia inducible domain family, member 1A (HIGD1A) pseudogene						0	0	0	0	0	0	0	0	0	0	0	0	1.09155	0	0	2.59334	0	0	0	0	0	0	0	0	2.4764	0	0	0	0	0	0	0	0	0	0	0	0	0	0	1.31516
AC006023.2	ENSG00000066557	ENST00000609916		methionyl aminopeptidase 2 (METAP2) pseudogene						0	0	0	0	0	0	0	0	0	0	0	0	0	0	0	0	0	0	3.18056	0	2.39671	0	0	0	0	0	0	0	0	7.02752	0	0	0	0	0	0	0	0	0	0
AC006026.2	ENSG00000265428	ENST00000457376		riboflavin kinase (RFK) pseudogene						0	0	0	0	0	0	0	0	0	0	0	0	0	0	0	0	0	0	0	0	0	0	0	0	0	0	0	0	0	0	0	0	0	0	0	0	0	0	0	0
AC006028.1	ENSG00000243687	ENST00000438379		prefoldin subunit 4 (PFDN4) pseudogene						0	0	0	0	0	0.929205	0	0	0	0	0	0	0	0	0	1.13409	0.230316	0.926134	0	0	0	0.673441	0	0	0	0	0.215418	0.296203	0	1.27609	0	0	0	0.452893	0	2.06223	0	0	0	0.544866
AC006033.1	ENSG00000199373	ENST00000440505		coiled-coil-helix-coiled-coil-helix domain containing 10 (CHCHD10) pseudogene						0	0	0	0	0	0	0	0	0	0	0.494534	0.331739	0	0	0	0	0.415873	1.25218	0	1.05135	0	0	0	0	0	0	0	0	0	0	0	0	0	0	0	0.621084	0	0	0	0.489622
AC006059.2	ENSG00000189091	ENST00000648550;ENST00000431549		novel protein						55.8858	69.9757	73.545	49.2723	41.9336	51.6698	60.2912	28.9256	77.6706	64.0336	69.0836	59.0403	56.6547	52.5782	46.6949	48.5238	59.6097	57.0566	69.7231	64.6247	52.6827	45.3094	62.2553	41.2699	27.9896	30.7941	46.8164	43.9067	53.1077	60.5477	72.8245	53.2313	0	50.8248	68.9422	52.1402	67.5904	54.2892	68.9425	39.08
AC006064.6	ENSG00000001626	ENST00000644480;ENST00000646322		novel transcript						3.14386	4.42027	0	1.33679	0.227597	0.643926	2.10498	1.41327	4.10677	1.0094	1.22633	4.94126	4.90156	2.46955	3.2237	0.282696	2.78749	0	0.450233	0.00391847	1.61734	0	5.11805	0.494142	0.544181	2.82358	0.676055	4.33601	5.0261	0.000137489	0.89088	1.36243	7.99079	2.65584	2.4e-08	2.39598	1.57595	0.00275656	2.42204	3.57585
AC006077.1	ENSG00000121454	ENST00000604746		ribosomal protein L31 (RPL31) pseudogene						0	0	0	0	0	0	0	0	0	0	0	0.998616	0	0	0	0	0	0	0	0	0.585268	0	0	0	0	0	0	0	0	0	0	0	0	0	0	0	0	0	0	0
AC006116.2	ENSG00000250347	ENST00000589958		NADH dehydrogenase (ubiquinone) complex I, assembly factor 1, pseudogene						0.413972	0.517646	0	0.186429	0.24562	0	0	0	0.315103	0	0	0	0.17554	0	1.59526	0	0.402558	1.50021	0	0.197512	0.113775	0.0830093	0	0	0.256351	0.332276	0	0	0.276988	0	0.0918119	0	0	0	0	0.18009	0.24441	0.436451	0	0
AC006116.3	ENSG00000278655	ENST00000592968		Vomeronasal type-2 receptor, pseudogene						0.665465	0	0	0	0.404176	0.75924	0	0	1.20195	0.981548	0	0	1.67542	0.414635	0	0.343928	0.561816	0.567032	0	0	0.529858	0	0	0	0	0	0	0.363311	0	0.514929	0	0	0	0.553837	0	0	0	0	0	0
AC006122.1	ENSG00000197557	ENST00000649073;ENST00000493323		ribosomal protein S15 (RPS15) pseudogene						0.464289	0	0	0.635222	0.228875	0	0	0	0.474431	0	0.19284	0	1.04244	0.117721	0.137608	0	0.160564	0.788012	0	0.936032	0.529601	0	0.386655	0	0.434131	0	0	0.312444	0.769943	0.88526	0.616745	0.785518	0	0	0.524974	1.55832	0.593791	0	0.643117	1.23244
AC006199.1	ENSG00000144476	ENST00000548728		microtubule-associated protein 1 light chain 3 alpha (MAP1LC3A) pseudogene						0	9.05527	1.80419	0	0	0	0	0	0	5.38134	0	0	0	0	0	0	0	0	0	0	0	0	0	0	0	0	0	0	0	0	0	0	0	0	0	0	0	0	0	0
AC006254.1	ENSG00000113763	ENST00000468472;ENST00000473904;ENST00000513520		novel MUSTN1-ITIH4 readthrough						0.673645	0.425019	2.45508	0.748787	0.292136	0.205459	0.784041	0.520198	0.330068	0.26317	1.94348	0.813364	0.476665	0.166263	0.373347	0.330165	0.453266	0.0553619	3.42282	0.988623	0.510926	0.598572	3.64615	3.61905	0	0.0427425	0.254345	0.271245	0.450733	0.134681	1.59019	0.483441	0	0.555999	3.47104	3.18888	0.632243	0.879178	3.79812	4.11754
AC006254.2	ENSG00000152977	ENST00000603259		Adenylate kinase isoenzyme 4, mitochondrial, pseudogene						0	0	0	0	0	0	0	1.65523	1.00514	0	0	0	0	0.701034	0	0	0	0	0	0	0	0	0	0	0	0	0	0	1.0947	0.845096	0	0	0	0	0	0.696292	0	0	0	0
AC006272.2	ENSG00000143429	ENST00000594725		novel zinc finger protein pseudogene						0	0	0	0	0.0888211	0	0	0	0	0	0	0	0	0	0	4.47195	0.329644	0	0	0	0	0	0	0	4.54912	0	0	0	0	0	3.19809	6.35737	0	0	6.711	0	0	0	0	0
AC006349.1	ENSG00000147647	ENST00000555526		SMT3 suppressor of mif two 3 homolog 2 (S. cerevisiae) (SUMO2) pseudogene						0	0	0	0	0	0	0	0	0	0	0	0	0	0	0	0	0.671084	0	0	0	0	0	0	0	0	0	0	0	0	0	0	0	0	0	0	0	0	0	0	0
AC006441.2	ENSG00000205754	ENST00000580084		ribosomal protein L36 (RPL36) pseudogene						0	0	0	0	0	0	0	0	0	0	0	0	0	0	0	0	0	0	0	0	0	0	0	0	0	0	0	0	0	0	0	0	0	0	0	0	0	0	0	0
AC006441.5	ENSG00000163631	ENST00000612680		RAD52 motif 1 (RDM1) pseudogene						0	0	0	0	0	0	0	0	0	0	0	0	0	0	0	0	0	0	0	0	0	0	0	0	0	0	0	0	0	0	0	0	0	0	0	0	0	0	0	0
AC006480.1	ENSG00000233984	ENST00000449887		ribosomal protein L29 (RPL29) pseudogene						0.609816	0	0	0	0.370359	0	0	0	0	0	1.83871	0	0	0	0	0.948701	0	0	0	0	0	0.376537	0	0	0	0	0.482869	0.663457	0	0	0	0	0	0	0	0.384327	0	0	0	0
AC006483.1	ENSG00000239988	ENST00000487308		S100 calcium binding protein A11 (S100A11) pseudogene						0	0	0.438316	0	0	0	0	0	0	0	0	0	0	0	0	0	0	0.744144	0	0	0	0	0	0	0	0	0	0	0	0	0	0	0	0	0	0	0	0	0	0
AC006486.1	ENSG00000101577	ENST00000594664;ENST00000676949		novel protein						0.375614	3.44538	4.23989	3.33472	1.09019	5.14944	6.60233	12.7263	5.92737	3.06275	3.76931	5.33309	2.55759	5.63324	12.2668	5.51605	1.09011	5.33303	5.55601	2.19138	0.00383605	2.0935	3.14437	7.87796	5.7545	6.30675	3.80753	5.04404	0.968653	3.27924	12.5332	2.38813	0	2.56548	5.47395	4.91761	9.80727	8.23698	6.64658	3.36758
AC006486.3	ENSG00000141294	ENST00000678490		novel protein						0	0	0	0	0	0	0	0	0	0	0	0	0	0	0	0	0	0	0	0	0	0	0	0	0	0	0	0	0	0	0	0	0	0	0	0	0	0	0	0
AC006504.3	ENSG00000073754	ENST00000586818		vomeronasal receptor pseudogene						0	0	0.179914	0	0.416076	0.195918	0	0	0	0	0.346417	0	0.145879	0	0	0	0.145721	0	0	0	0	0.21045	0	0	2.2597	0.203824	0	0.374022	0	0.274729	0	0.290407	0	0	0	0.219993	0.15176	0	0	0.344213
AC006504.6	ENSG00000232134	ENST00000590142		ubiquitin specific peptidase 24 (USP24) pseudogene						0	0	0	0	0	0	0	0	0	0	0	0	0	0	0	0	0	0	0	0	0	0	0	0	0	0	0	0	0	0	0	0	0	0	0	0	0	0	0	0
AC006509.1	ENSG00000248405	ENST00000420788		novel pseudogene						0.954594	0.41813	0.665726	1.73727	1.19269	0.144424	0.632101	0.0956513	0.764298	0.869494	0.256054	1.44198	0.344246	0.315688	0.719767	1.34595	0.938617	0.264799	0.293876	0.35865	0.624447	0.420802	0.366573	0	0.768915	0.439852	0.510952	0.523449	0.256947	0	0.170499	0.567564	0	0.914857	0.348362	0.656121	0.604754	0.67218	0	0.127627
AC006512.1	ENSG00000271092	ENST00000468816		ribosomal protein L37 (RPL37) pseudogene						0	0	0	0	0	0	1.30441	0	0	0	0	0	0	0	0	0	0	0	0	0	0.807305	0	0	1.84484	0	0	0	0	0	0	0	0	0	0	0	0	0	0	0	0
AC006517.1	ENSG00000125245	ENST00000480485		ribosomal protein S20 (RPS20) pseudogene						0	0	0	0	0	0	0	0	0	0	0	0	0	0	0	0	0	0	0	0	0	0	0	0	0	0	0	0	0	0	0	0	0	0	0	0	0	0	0	0
AC006538.2	ENSG00000078061	ENST00000586572		novel protein						30.5028	25.2325	15.5507	10.5774	23.2307	23.4203	17.3503	9.87696	25.7937	35.463	15.9867	18.0131	40.8132	25.8556	27.8209	11.7533	37.0432	30.0214	11.3625	24.0557	22.9869	21.3321	15.0629	15.4342	15.4996	16.214	8.58212	18.3563	33.625	23.3672	14.9438	14.1429	0	37.3006	12.1618	11.5555	42.8702	23.3442	13.8979	13.3771
AC006539.2	ENSG00000231086	ENST00000601729		BCL2/adenovirus E1B 19kDa interacting protein 3 (BNIP3) pseudogene						0	0	0	1.21897	0	0.169474	0	0	0.136515	0.219903	0	0	0	0	0.422061	0	0.12583	0	0	0	0.242675	0	0	0	0	0.354213	0.118985	0	0	0	0	0	0	0	0	0	0	0	0	0
AC006539.3	ENSG00000232938	ENST00000454258		novel zinc finger protein pseudogene						0	0	0	0	0	0	0	0	0	0	0	0	0	0	0	0	0	0	0	0	0	0	0	0	0	0	0	0	0	0	0	0	0	0	0	0	0	0	0	0
AC006548.1	ENSG00000279167	ENST00000427470		N-acetylated alpha-linked acidic dipeptidase 2 (NAALAD2) pseudogene						6.81218	0	0	0	0	0	0	0	0	0	0	0	0	0.981297	0	0	0	0	0	0	0	0	0	0	0	0	0	0	1.74549	1.49091	0	0	0	0	0	0	0	0	9.62454	0
AC006557.4	ENSG00000276203	ENST00000585516		vomeronasal 1 receptor 4 (VN1R4) pseudogene						0	0.504429	0.225304	0	0	0.081583	0.0164023	0	0	0.1538	0	0	0.265472	0.00254859	0	0	0	0	0.108218	0	0	0.000620779	0.0508442	0.441962	0	0	0	0	0	0.0718379	0.428139	0	0	0	0	0	0.0714357	0	0.164156	0
AC006927.1	ENSG00000007372	ENST00000544818		clathrin, light chain A (CLTA) pseudogene						0	0	0	0	0	0.212614	0	0	0	0	0	0	0	0	0	0.197883	0	0	0	0	0	1.60169	0	0	0	0.2206	0	0	0	0	0.496646	0	0	0.62497	0	0	0	1.77815	0	0
AC006927.5	ENSG00000249767	ENST00000642279		mitochondrially encoded cytochrome c oxidase I (MT-CO1) pseudogene						0	0	0	0	0	0	0	0.322583	0	0	0	0	0	0	0	0	0	0	0	0.306063	1.05238	0.129617	0	0	0	0	0	0.11623	0	0	0	0	0	0	0	0	0	0	0	0
AC006946.1	ENSG00000120051	ENST00000429106		ribosomal protein L31 (RPL31) pseudogene						0	0	0	1.10713	0.974648	0.457733	1.55286	0	2.89455	0	0	0.545311	1.34762	1.00282	0.545053	0.409965	0.675164	2.04154	3.67463	1.15841	1.27612	0	1.89928	0	2.27888	0.466027	0	0.438793	3.16919	0.615388	2.64005	4.1133	0	0.670383	1.09721	1.00787	2.79881	0	1.10984	2.41987
AC006960.1	ENSG00000241547	ENST00000419980		ribosomal protein L39 (RPL39) pseudogene						0	0	0	0	3.39961	0	0	0	4.20689	0	0	0	4.87495	0	2.24445	6.62649	0	2.39072	0	0	5.20764	3.45943	0	0	3.09018	1.92009	0	3.12918	3.17419	0	0	0	0	4.88016	0	1.99504	2.58222	0	0	0
AC006978.1	ENSG00000167257	ENST00000496846		proteasome (prosome, macropain) 26S subunit, ATPase, 5 (PSMC5) pseudogene						3.23959	9.41322	8.37036	10.1479	4.82061	4.65059	4.37657	6.95318	2.81402	5.31353	5.14923	4.67774	4.03383	5.10157	7.43385	8.62351	5.4743	4.09567	4.50099	6.96399	8.04102	15.8602	15.5872	15.7531	3.68182	6.56343	6.64396	8.2306	4.09314	4.11238	4.86687	5.99125	0	10.7801	9.8686	15.2743	5.28475	8.26531	8.17805	12.8513
AC006978.2	ENSG00000108622	ENST00000442800		novel protein, ZNRF2-LINC01176 readthrough						4.40079	6.47706	15.5705	19.4414	3.31408	1.17784	5.0242	2.27351	1.24816	1.74105	2.89334	3.16158	0.668477	2.21973	3.79343	12.5992	1.37585	2.10101	9.89387	8.69815	6.22254	7.54192	19.996	32.5743	1.64e-07	2.75618	7.3395	6.76743	0.99993	1.0198	7.58235	5.48499	0	0	24.4888	30.236	1.74909	1.127	19.8889	22.7788
AC006989.1	ENSG00000271550	ENST00000427212		cytochrome c, somatic (CYCS) pseudogene						0	0	0	0	0	0	0	0	0	0	0	0	0	0	0	0	0	0	0	0	0	0	0	0	0	0	0	0	0	0	0	0	0	0	0	0	0	0	0	0
AC007000.1	ENSG00000157343	ENST00000453064		ribosomal protein L7a (RPL7A) pseudogene						0.18463	0	0	0.174976	0	0.522001	0	0	0	0	0	0	0	0	0.0859614	0.0998769	0	0	0	0	0.151577	0	0	0	0	0.110686	0.461668	0.233899	0	0.149991	0.184411	0	0	0.0781498	0	0.839034	0.734938	0	0	0
AC007000.2	ENSG00000183979	ENST00000442564		pseudogene similar to part of SWI/SNF related, matrix associated, actin dependent regulator of chromatin, subfamily a, member 1 SMARCA1						0	0	0	0	0	0.441683	0	0	0.886794	0	0	0.261491	0.986213	0	1.08682	1.43704	0.82091	0	0	0.276794	0.939617	0.475134	0.228611	0	1.09135	0.457562	0.462876	0	0.775276	0.615903	0.773091	0	0	0	0	0.246846	0.51126	0	0	0.774442
AC007016.1	ENSG00000254114	ENST00000512110		pseudogene similar to part of glyceraldehyde-3-phosphate dehydrogenase (GAPDH)						0	0	0	0	0	0	0	0	0	0	0	0	0	0	0	0	0	0	0	0	0	0	0	0	0	0	0	0	0	0	0	0	0	0	0	0	0	0	0	0
AC007040.2	ENSG00000258932	ENST00000606025;ENST00000453130		novel protein						0	0.152606	0.140476	0	0.0346996	0.125354	0	0.265557	0	0.0233704	0.0342562	0.239256	0.0422728	0.063159	0	0.0170389	0.0357614	0	0	0.022329	0.104674	0.0188745	0.018027	0	0.0557011	0	0.0662768	0.0470334	0	0.177562	0.0206369	0	0	0.0783528	0.0481365	0.710548	0.0446882	0.0923958	0	0.590213
AC007066.1	ENSG00000235558	ENST00000392902		ribosomal protein S25 (RPS25) pseudogene						0	0	0.609339	0.827441	1.09628	0	0	0	0	0	0.604737	0	0	0	0.824994	0	0	0.511488	0.690145	0.432061	0	1.48615	0.355538	0	0	0	0	0.655291	0	0	0	0	0	0	0	0	0	0	0	0
AC007136.1	ENSG00000154269	ENST00000589141		ribosomal protein L36a (RPL36A) pseudogene						0	0	0	0	0	0	0	0	0	0	0	0	0	0	0	0	0	0	0	0	0	0	0	0	0	0	0	0	0	0	0	0	0	0	0	0	0	0	0	0
AC007151.1	ENSG00000231395	ENST00000572774		developmental pluripotency associated 3 (DPPA3) pseudogene						0	0	0	0	0	0	1.04487	0	0	0.580688	0	0.265289	0	0	0	0	0	0	0	0	0.317568	0	0	0	0.737962	0	0.156434	0	0	0	0	0.997105	0	0	0.537184	0.250281	0	0	0	1.17768
AC007160.1	ENSG00000240244	ENST00000488095		ribosomal protein L36 (RPL36) pseudogene						0	0	0	0	0	0	0	0	0	0	0	0	0	0	0	0	0	0	0	0	0	0.525064	0.502562	0	0	0	0	0.463854	0	0	0	0	0	0	0	0	0	0	0	0
AC007161.1	ENSG00000236807	ENST00000418534;ENST00000628552;ENST00000599208;ENST00000423039		ribosomal protein L23a (RPL23A) pseudogene						0	0	0	0	0	0	0	0	0.195445	0	0	0	0	0	0	0	0	0	0.293519	0	0	0	0.455668	0	0.402826	0.153204	0	0	0	0	0.251277	0	0	0.357229	0	0	0.375879	0	0	0
AC007182.2	ENSG00000220008	ENST00000489251		ribosomal protein S24 (RPS24) pseudogene						0.548153	0	0	0	0.331335	0	0.359533	0	1.49232	1.20971	0	1.10784	0.924726	0.340647	0.752274	0.284236	0.923131	0.46476	0.625242	0	0.436795	0.338404	0.644047	0	0	1.27458	0	0.297363	0	0	1.08361	0.928949	0	0.455308	1.49179	0	0	1.73402	1.51637	0
AC007192.1	ENSG00000119333	ENST00000593731		novel protein, readthrough between PIK3R2 and IFI30						20.4372	14.4366	10.365	14.9534	19.8605	13.106	9.84162	8.6358	21.7972	12.3681	10.7443	15.6141	23.1943	16.7456	19.0585	12.5564	17.5994	13.7017	8.45747	9.91025	17.8554	13.347	7.29508	14.3007	17.2818	11.8876	11.1114	12.1845	21.5746	13.2956	11.004	15.9594	5.84882	12.2787	9.426	11.344	21.34	15.8462	11.322	10.2903
AC007215.1	ENSG00000230330	ENST00000464893		ribosomal protein L37a (RPL37A) pseudogene						1.13305	0	0	0	0	0	0	0	0	0	0	0	0	0	0	0	0	0	0	0	0	0	0	0	0	0	0	0	0	0	0	0	0	0	0	0	0	0	0	1.15042
AC007216.5	ENSG00000277920	ENST00000612457		phospholipase A2, group X (PLA2G10) pseudogene						0	0	0	0	0	0	0	1.05e-06	0.41231	0	0	0.00584166	0	5.63e-06	0	0	0	0	0	0	0	0	0	0	0	0	0	0	0	0	0	0	0	0	0	0	0	0	0	0
AC007224.1	ENSG00000258930	ENST00000564410		cytochrome c oxidase subunit VIc (COX6C) pseudogene						0	0	0	0	0	0	0	0	0	0	0	0	0	0	0	0	0	0	0	0	0	0	0	0	0	0	0	0	0	0	0	0	0	0	0	0	0	0	0	5.93248
AC007312.1	ENSG00000223518	ENST00000427493		pseudogene similar to part of ubiquitin specific peptidase 22 (USP22)						0	0	0	0	0.786066	0	0	0	0	0	0	0	0	0	0	0	0	0	0	0	0	0	0	0	0	0	0	0	0	0	0	0	0	0	0	0	0	0	0	0
AC007318.1	ENSG00000198598	ENST00000650256;ENST00000620999		marker of proliferation Ki-67 (MKI67) pseudogene						0.561993	1.81978	0.486444	0.758924	0.695964	0.86302	1.16179	0.85347	0.676947	0.0416995	0.508182	1.01579	0.62561	0.923187	0.987104	0.432618	0.325267	0.260647	0.0635549	0.485287	0.218005	0.201378	0.880691	0.691867	0.311449	0.381547	0.50338	0.487793	0.225416	1.11667	0.265164	0.547917	0	3.69765	2.02536	0.924942	0.630504	0.267238	0.457098	0.876228
AC007325.3	ENSG00000115252	ENST00000615362								0	0	0	0	0	0	0	1.84323	0	0	0	0	0	0.372133	0	0	0	1.03856	0	0	0	0	0	0	0	0	0	0	0	0	0	0	0	0	0	0	0	0	1.32085	0
AC007325.4	ENSG00000141086	ENST00000613204		protein DGCR6 [Source:NCBI gene (formerly Entrezgene);Acc:102724770]		NM_001368242				0	0	0	0	0	0	0	0	0.723124	0	0	0	0.664469	0.208371	0	0.545786	0	0.196337	0	0	1.02238	0	0	0.984091	0	0.935419	0.680347	0	1.97799	0.811317	0.586902	0.888138	0	0	0	0.106432	0.704346	3.49242	0.424423	0.247875
AC007326.4	ENSG00000134318	ENST00000638240		novel protein						5.87824	4.50896	8.41777	13.8054	6.09325	6.42675	5.16719	7.72583	8.24144	7.98286	8.69019	21.5759	8.3361	5.34235	6.10075	12.3544	10.1275	9.20527	10.0685	21.16	8.4675	7.84778	13.8586	16.8576	8.05305	7.55769	6.48145	9.74401	8.30377	6.6942	8.99757	16.1253	12.2785	8.81026	9.72484	13.8597	7.9464	6.13122	7.45367	24.2903
AC007327.1	ENSG00000217767	ENST00000447461		pseudogene similar to part of mitochondrially encoded NADH dehydrogenase 2 MT-ND2						0	0	0	0	0	0	0	1.85488	0	0	0	0	0	0	0.835021	0	0	0	0	0	0	0	0	0	0	0	0	0	0	0	0	0	0	0	0	0	0	0	0	0
AC007342.3	ENSG00000233623	ENST00000565598;ENST00000565421		u3 small nucleolar ribonucleoprotein protein MPP10-like [Source:NCBI gene (formerly Entrezgene);Acc:643802]						0	0	0.0647865	0.242132	0.227265	0.179449	0.352903	0.134954	0.193847	0	0.10677	0.102582	0.0630873	0.108809	0.338498	0.19485	0.159069	0.619866	0	0.0640601	0.0255621	0.142685	0.160591	0.0520701	0.109951	0.0903745	0.189613	0.16217	0.441139	0.122708	0.232625	0.372348	0	0.0509669	0	0.112647	0.314477	0.0938814	0.166427	0.3976
AC007347.2	ENSG00000197013	ENST00000623044								0	0	0	0	0	1.16375	0	0.410935	0	0	0	0	0	0	0	0	0	0	0	0	0	0	0	0	0	0	0	2.70987	0	0	0	2.22531	0	1.91896	0	0	1.09166	0	0	0
AC007448.2	ENSG00000150394	ENST00000582714		keratin 18 (KRT18) pseudogene						0	0	0	0	0	0	0	0	0	0	0	0	0	0	0	0	0	0	0	0	0	0	0	0	0	0	0	0	0	0	0	0	0	0	0	0	0	0	0	0
AC007450.2	ENSG00000286220	ENST00000614160		tolloid-like 1 (TLL1) pseudogene						0	0	0	0	0	0	0	0	0	0	0	0	0	0	0	0	0	0	0	0.742858	0	0	0	0	0	0	0	0	0	0	0	0	0	0	0	0	0	0	0	0
AC007450.3	ENSG00000285776	ENST00000620115		ovostatin (OVOS) pseudogene						0	0	0	0	0	0	0	0	0	0	0	0	0	0	0	0	0	0	0	0	1.13114	1.76258	0	0	0	2.46828	0	0	0	0	0	0	0	0	0	0	0	0	0	0
AC007450.4	ENSG00000242510	ENST00000614709		IQ motif and Sec7 domain 3 (IQSEC3) pseudogene						0	0	0	0	0	0	0	0	0.314337	0.253155	0	0.924605	0	0.212425	0	0	0	0	0.785555	0	0	0.528405	0	0	0	0.203224	0	0	0	0	0	0	0	0	0	0	0	1.08872	0.478224	0
AC007536.1	ENSG00000227382	ENST00000533382		Nanog homeobox (NANOG) pseudogene						0	0	0	0	0	0	0	0	0.264854	1.02931	0	0	0	0.400909	0	0	0	0	0	0	0	0	0	0	0	0	0	0	0	0	0	0	0	0	0	0	0	0	0	0
AC007546.3	ENSG00000188672	ENST00000548191;ENST00000652306		purinergic receptor P2X, ligand-gated ion channel, 7 (P2RX7) pseudogene						0.999184	1.2588	0.699943	0.933726	1.08022	1.4662	0.845973	0.971146	0.698318	0.539991	0.782955	0.737882	0.96623	1.05083	1.85314	1.31198	1.03562	1.12241	0.680609	1.01417	0.40596	1.64067	0.685285	1.1391	1.08371	1.73186	1.24737	1.15408	0.692193	0.981603	1.25522	1.26396	0	1.67233	1.10836	1.59841	0.850359	1.3703	0.572158	1.69477
AC007551.1	ENSG00000214110	ENST00000457394		glycine cleavage system protein H (aminomethyl carrier) (GCSH) pseudogene						0.698992	0	0	0.476288	0.210674	0	0.232653	0	0	0	0	0.234855	0	0	0.490601	0	0	0	0	0	0	0	0	0	0	0	0.13877	0	0	0	0	0	0	0	0.952862	0.445419	0.307251	0	0	0
AC007551.2	ENSG00000232437	ENST00000613889		gem (nuclear organelle) associated protein 7 (GEMIN7) pseudogene						0	0	0	0	0	0	0	0	0	0	0	0	0	0	0	0	0	0	0	0	0	0	0	0	0	0	0.228699	0	0	0	0	0	0	0	0	0	0	0	2.40173	0
AC007619.2	ENSG00000228599	ENST00000605743		adaptor-related protein complex 3, sigma 1 subunit (AP3S1) pseudogene						0	0.37719	0	0	0	0	0	0	0	0	0	0	0	0	0	0	0	0	0	0	0	0	0	0	0	0	0	0	0	0	0	0	0	0	0	0	0	0	0	0.304077
AC007622.1	ENSG00000261649	ENST00000488371		ribosomal protein L17 (RPL17) pseudogene						0	0	0	0	0	0	0	0	0	0	0	0	0	0	0	0.17654	0.140282	0	0	0	0	0	0	0	0	0	0.132294	0.18011	0	0	0	0	0	0	0	0	0.584859	0	0	0
AC007686.1	ENSG00000165480	ENST00000488511		ribosomal protein, large, P1 (RPLP1) pseudogene						1.69685	2.11232	0.218925	0	2.56788	3.36961	0.839675	0	1.35263	1.24889	1.70145	0	0	0	0	0	0	0	0	0	0	0	0	0	0	0.49756	0.33602	0.919739	0	1.3381	0.562513	0.357874	0	0	1.15461	0.268677	3.34539	2.01268	0	0
AC007687.1	ENSG00000236699	ENST00000680408;ENST00000680692;ENST00000680407		novel protein						0.559188	0.967588	0.0082465	0.348561	0.417327	0.227029	1.11778	0.410901	0.364436	0.165932	0.414039	0	0.182326	0	0.345411	0.782847	1.5554	0.178313	2.55142	0.209817	0	0	0.447747	0	0.557272	0.943653	1.16092	0	0.165195	0	0	0.197708	0	0.149402	0	0	0.637477	1.64475	1.60417	0.440093
AC007834.2	ENSG00000105146	ENST00000536310		chromosome 8 open reading frame 59 (C8orf59) pseudogene						0	0.911696	0	0	0	0.419012	0	1.09559	0	1.08577	0	0	0	0.458464	0.996624	0	0	0	0.840898	0	0	0.455019	0	0	0	0	0.581158	0	0	0	0	0	0	0	0	2.77736	0	0	0	0.739166
AC007906.2	ENSG00000135045	ENST00000562178;ENST00000619363		novel protein				NR_136518;NR_147075		0.863304	0.0904021	0.44026	4.17554	0.851615	0.892548	0.723814	0	0.260071	0.0532521	0	1.41471	1.54853	1.16955	0.947644	0.475672	0.522796	0.180178	0	0.955519	0.464943	0.12963	0.0430022	0.508399	0.200535	0.520177	0.339002	0.829806	0.934874	0.352358	1.71182	0.538893	0	0.351971	1.42406	0.618045	0.511158	0.342828	1.18545	1.781
AC007919.1	ENSG00000079385	ENST00000429380		pseudogene similar to part of TBP-like 1 TBPL1						0	0	0	0	0	0	1.20725	0	0	0	0	0	0	0	0	0	0	0	0	0	0	0	2.1954	5.00145	0	6.47901	0	0	0	0	0	0	0	0	2.56271	0	0	0	0	0
AC007919.2	ENSG00000262302	ENST00000444110		nucleosome assembly protein 1-like 5 (NAP1L5) pseudogene						0	0	0	0	0.432493	0	0	0	0	0	0	0.240957	0.151598	0.664297	0	0.18982	0	0	0	0	0	0	0.210833	0	1.00616	0.634742	0.569398	0.194365	0	0	0.238055	0	0	0	0	0.228257	0	0	0	0
AC007954.1	ENSG00000237624	ENST00000554198		ATP-binding cassette, sub-family G (WHITE), member 2 (ABCG2) pseudogene						0	0	0	0	0	0	0	0	0	0	0	0	0	0	0	0	0.160409	0	0	0	0	0	0.223177	0	0.710431	0	0.150649	0	0	0	0.251667	0.319881	0	0	0.517043	0.241172	0	0	0	0.75646
AC007956.2	ENSG00000109771	ENST00000555623		ribosomal protein S2 (RPS2) pseudogene						0	0	0	2.21637	0.980169	0.369531	0	0	0	0	0	0	0.413213	0.603271	0.22907	0.691947	0.686478	0	3.34325	0	0.263824	0.595236	1.14963	0.872309	0.30451	0.385385	0	0.352651	0	0.260148	0.432504	0	0	1.63462	0	0.207946	1.0023	1.54534	0.452742	0
AC007969.1	ENSG00000168917	ENST00000441891		ubiquitin-fold modifier 1 (UFM1) pseudogene						0	0	0	0	0	0	0	0	0	0	0	0	0	0	0	0	0	0	0	0	0	0	0	0	0	0	0	0	0	0	0	0	0	0	0	0	0	0	0	0
AC007998.2	ENSG00000213363	ENST00000589258		novel protein						0.656346	0	0	0	0	0	0	0	0	0	0	0	0	0	0	0	0	0	0	0.80792	0	0	0	0	0	1.21112	0.229266	0	0	0	1.06842	0	0	0	0	0	0	0	0	0
AC008012.1	ENSG00000188396	ENST00000648100;ENST00000674624		novel transcript						10.3015	6.14535	4.21864	4.11996	8.19941	6.25054	2.00392	0.961178	12.0344	8.17967	5.88455	6.01005	9.57716	8.52362	10.5986	3.07832	9.42308	5.88015	5.06695	4.5251	9.10528	5.36081	2.85006	3.21982	3.39864	2.99679	2.48224	3.7308	10.1309	4.81719	4.64315	4.01547	2.56053	4.84133	3.78364	4.60919	8.9294	6.57333	4.07284	4.68048
AC008013.1	ENSG00000050327	ENST00000612219;ENST00000613860;ENST00000625497;ENST00000222396;ENST00000418254;ENST00000544329;ENST00000637279		tetraspanin family pseudogene						2.43143	1.82377	3.43555	6.41473	2.04801	2.95984	3.49284	6.65913	3.40476	1.21716	2.29536	5.63663	2.26672	2.95853	4.04292	2.5632	4.23143	3.58128	4.21335	3.59119	1.95132	4.43635	0.874069	3.12092	3.03664	3.17939	1.40049	2.47814	0.813172	1.31521	1.60109	3.20142	0	3.21014	0	5.13156	3.56487	0.983214	1.29673	1.42767
AC008013.2	ENSG00000186193	ENST00000537555;ENST00000637965		mitochondrially encoded cytochrome c oxidase I (MT-CO1) pseudogene						0	0.887623	0	0.986561	0	0	0	0	1.77676	0	0	0	0.299667	0	1.45407	2.17713	0	0	0	0	0	0	0	0	0.675645	0	0	0	0	0	0.473568	0	0	0	0	0	0.312372	0	0	0
AC008013.3	ENSG00000198336	ENST00000605711		WAS protein family homolog 4 pseudogene						0	0	0.245781	0	0.277995	0	0	0	0	0	0	0.155662	0	0	0	0.124855	0	0	0	0	0	0	0	0	0	0.138682	0	0	0	0	0	0.194749	0	0	0	0	0	0	0	0
AC008033.2	ENSG00000259728	ENST00000542626		chromosome 5 open reading frame 62 (C5orf62) pseudogene						0	0	0	0	0	0	0	0	0	0	0	0	0	0	0	0	0	0	0	0	0	0	0	0	0	0	0	0	0	0	0	0	0	0	0	0	0	0	0	0
AC008038.1	ENSG00000124191	ENST00000634247		eukaryotic translation elongation factor 1 gamma (						2.23016	1.83811	1.23822	1.77607	1.59144	1.52369	1.6918	1.64351	1.50886	2.24302	1.65476	1.50627	2.06901	1.19283	2.34818	1.99812	3.18915	2.21767	3.00429	2.14864	2.50128	2.79912	1.71905	1.38449	2.60484	2.42691	3.54357	1.4389	2.52327	2.94216	2.50562	2.02403	0	2.68154	0.255708	0.98818	1.38379	2.00657	0	1.44735
AC008072.1	ENSG00000143147	ENST00000434254		ribosomal protein S27a (RPS27A) pseudogene						1.22171	1.81836	0.879963	2.45907	1.02138	3.99853	3.50048	6.46603	1.2586	1.9353	2.89554	1.04214	1.18253	1.08261	0.795808	2.96118	0.461862	0.565188	0.638514	0.96685	0.384003	1.02218	0.573796	0.957798	1.10945	2.33903	2.92379	1.4484	1.05409	0.716421	0	2.30099	0	1.10387	0.937418	0.237167	0.222868	0.990364	1.37025	0.717646
AC008074.1	ENSG00000253900	ENST00000425381		novel pseudogene						0	0	0	0	0	0.551347	0	0	0	0	0	0.327562	0	0	0	0	0.410445	0	0	0	0	0	0	0	0	0	0	0	0	0	0	0	0	0	0	0	0	0	0	0
AC008121.1	ENSG00000184154	ENST00000603244		family with sequence similarity 32, member A (FAM32A) pseudogene						0	0	2.37382	11.7719	2.91858	0.699109	0.767195	1.79889	0.544668	0.888349	0	0	0	0.758373	0	3.02818	1.0124	0	0	3.51471	0	0	0.720214	3.27321	0	0	5.21194	5.28826	0	0	1.58435	7.29534	0	0	1.64964	1.50854	0	0	6.71375	4.89536
AC008147.3	ENSG00000213110	ENST00000548666		40S ribosomal protein S26 (RPS26) pseudogene						0	0	0	0	0	0	0	0	0	0	0	0	0	0	0	0	0	0	0	0	1.09966	0	0	0	0	0	0	0	0	0	0	0	0	0	0	0	0	0	0	0
AC008264.1	ENSG00000213003	ENST00000447612		ribosomal protein L31 (RPL31) pseudogene						0	0	0	0	0	0	0	0	0	0	0	0	0	0.401836	0	0	0	0	0	0	0	0	0	0	0	0	0	1.05341	0	0	0	0	0	0	0	0	0.281864	0	0	0
AC008267.2	ENSG00000258980	ENST00000411606		RAB guanine nucleotide exchange factor 1 (RABGEF1) pseudogene						0.557042	0.5224	0.529728	0.581267	0.751996	0.34639	0.427811	0.427965	0	0.104677	0.286392	0.279337	0.312343	0.275027	1.1143	0.849961	0.175883	0.116475	0.158692	0.797279	0.461527	0.682579	0.510589	0.248363	0.911986	0.511162	0.335147	0.766591	0.559064	0.825562	0.680539	0.943888	0	0	0.399085	0.275152	0.249467	1.54162	0	1.71963
AC008267.3	ENSG00000100483	ENST00000448776		GTF2I repeat domain containing 1 (GTF2IRD1) pseudogene						0.215093	0	0.22802	0.583168	0.257078	0.486541	0	0.647764	0.294876	0.474843	0	0.144057	0.364605	0.264007	0.461306	0.810923	0.0901387	0.362005	0	0	0.176076	1.43168	0	0.572947	0.601785	0.128578	0.427998	0.466804	0	0.522379	0	0.360099	7.45596	0.544101	0	0	0.284862	1.36004	0	0.430665
AC008267.4	ENSG00000187048	ENST00000442005		GrpE-like 1, mitochondrial (E. coli) (GRPEL1) pseudogene						0	0	0	0.473165	0	0	0	0	0	0	0	0.233326	0	0	0.243768	0	0	0	0	0	0	0.423559	0	0	0	0.410111	0.137956	0.376465	0.692952	0	0	0.29235	0	0.29014	0	0	0.305266	0	0	0
AC008267.5	ENSG00000269837	ENST00000424928		general transcription factor II, i (GTF2I) pseudogene						0	1.52632	1.21195	1.72261	0	0	2.36029	0	0	0	0	0	1.55749	0	0	0.619475	0	1.04714	0	0	0.979788	0	0	1.11633	0	0.712214	0	0	0	0	0	0	0	0	0	0	0.540061	0	0	0
AC008267.6	ENSG00000174010	ENST00000441664		general transcription factor II, i (GTF2I) pseudogene						0	0	0	8.4512	1.76029	0	0	0	0	0	0	0	0	0	0	1.87604	0	0	0	0	0	1.80176	1.82894	8.2892	0	0	0	1.66675	0	0	0	0	0	0	0	0	0	0	0	0
AC008280.1	ENSG00000230829	ENST00000455473		ribosomal protein S26 (RPS26) pseudogene						0	0	0.909206	0	0	0	0	0	0	0	0	0	0	0	0	0	0	0	0	0.660297	0	0	0	0	0	0	0	0	0	0	0	0	0	0	0	0	0	0	0	0
AC008379.1	ENSG00000157570	ENST00000463655		ribosomal protein L21 (RPL21) pseudogene						0.422606	0.526042	0	0	0	0	0	0	0	0	0	0	0	0	0	0	0.178461	0	0	0.300751	0	0.258764	0.24841	0	0	0	0	0	0	0	0	0	0	0	0	0	0.185164	0.668422	0	0.420029
AC008403.1	ENSG00000177666	ENST00000595676		novel protein						0	0	0	0	0	0	0.689521	0	0	0	0	0	0	0	1.403	0	0	0	0	0	0	0	1.01825	0	0	0	0	0	0	0	0	0	37.086	0	0	0	0	0	0	0
AC008429.4	ENSG00000100784	ENST00000521201		coiled-coil domain containing 72 (CCDC72) pseudogene						0	0	1.28346	0	0	1.48902	0	0	0	0	0	0	0	0	0	1.31302	1.01567	4.0016	0	0	0	0	1.44836	0	2.64853	0	0	0	0	4.06825	1.65374	2.14197	0	2.12333	0	0	0	0	0	0
AC008443.5	ENSG00000103599	ENST00000622195		general transcription factor IIi (GTF2I) pseudogene						0	0	0	0	0	0	0	0	0	0	0	0	0.611111	0	0	0	0	0	0	0	0	0	0	0	0	0	0	0.845351	0	0	0	0	0	0	0	0	0	0	2.00104	0
AC008481.1	ENSG00000221886	ENST00000463278		ribosomal protein S12 (RPS12) pseudogene						0	0	0	0.769455	1.02096	0	0	0.839705	0.762888	0	0.562502	0	0.236945	0	0.384891	1.16784	0.473542	0	0	0.402312	0	0.346186	0.330689	0	0	0.328323	0.222015	1.21954	0.555366	0.437824	0.741169	0.48033	0	0	0	0	0.491906	0	0	0
AC008481.2	ENSG00000240048	ENST00000483614		ribosomal protein L18a (RPL18A) pseudogene						0.336454	0	0.351383	0.458696	0	0	0.448795	1.51297	0	0	0	0.226107	0.426868	0.207851	0	0.535961	0	0	0	0.239946	0.27245	0	0	0.901954	0	0	0	1.09422	0.67233	0	0	0.283226	0	0	0	0.214734	0.148047	0	0	0
AC008481.3	ENSG00000166823	ENST00000585656		novel protein						0	0.423131	0	0	0	0	0	0	0	0	0	0	0	0	0	0	0	0	0	0	0	0	0	0	0	0	0	0	0	0	0	0	0	0	0	0	0	0	0	0
AC008494.1	ENSG00000119608	ENST00000497612		ribosomal protein S2 (RPS2) pseudogene						0.183873	0.229813	0.293619	0.746848	0.219093	0	0.375194	0	0.336057	0	0.184774	0	0.545652	0.112717	0.132038	0	0.53831	0	0	0	0	0.110987	0.326572	0.162912	0.513693	0	0.292675	0	0.184497	0.597368	0.244804	0.460876	0	0.310974	0	0.238578	0.162561	0	0.256289	0.184405
AC008498.1	ENSG00000271330	ENST00000613012		protocadherin 19 (PCDH19) pseudogene						0	0	0	0	0	0	0	0	0	0	0	0.226107	0	0	0.23657	0	0.142077	0	0	0	0	0.82079	0	0	0	0.398131	0	0	0	0	0	0	0	0	0	0.214734	0	0	0	0
AC008507.1	ENSG00000204366	ENST00000587506		TAF9 RNA polymerase II, TATA box binding protein (TBP)-associated factor, 32kDa (TAF9) pseudogene						0.392822	0.245465	0	0.266122	0.117195	0	0	0.296139	0.179524	0	0.197434	0	0.249743	0.120512	0.281601	0.106073	0.082213	0	0	0	0.644318	0.118691	0	0.174208	0	0.117648	0	0.213226	0.788019	0.477958	0	0.328526	0	0	0	0.127268	0.0867687	0	0.273733	0.196873
AC008562.1	ENSG00000233702	ENST00000521763		CDGSH iron sulfur domain 1 (CISD1) pseudogene						0	0	0	1.09457	0	0	0	0	0	0	0	0	0	0	0	0	0	0	0	0	0	0	0	0	0	0	0	0	0	0	0	0	0	0	0	0	0	0	0	0
AC008575.1	ENSG00000259630	ENST00000520401		novel protein						5.47446	3.29625	0	1.60112	0	3.19584	1.88809	0	0	0.351498	2.45545	2.63523	0	2.33267	0.00018534	3.71054	0	4.79155	0	1.01e-07	8.81552	0	2.36613	2.0434	1.57401	8.84059	4.66212	3.78845	0	0	3.15864	2.74107	0	3.5117	3.28238	1.52084	0.962967	1.38662	1.79724	0
AC008581.2	ENSG00000110025	ENST00000646704		novel protein, AGGF1-ZBED3-AS1 readthrough						12.2331	6.51064	8.84785	9.91883	14.9648	8.36449	7.01743	7.63556	16.6265	7.53167	13.3265	12.0365	13.2834	6.88471	18.1321	13.7223	12.5427	9.32468	8.0358	9.33102	12.6276	6.40149	6.93823	8.21567	14.2796	6.26998	7.38583	12.2969	16.5019	10.2308	9.28038	11.493	22.4692	8.0824	8.98334	4.96383	15.4896	7.11512	8.54519	5.84747
AC008622.1	ENSG00000166535	ENST00000597106		heterogeneous nuclear ribonucleoprotein A1-like 2 (HNRNPA1L2) pseudogene						0	0	0	0	0	0	0	0	0	0	0	0	0	0	0	0	0	0	0	0	0	0	0	0	0	0	0	0	0	0	0	0	0	0	0	0	0	0	0	0
AC008626.1	ENSG00000151532	ENST00000604384		zinc finger protein 99 (ZNF99) pseudogene						0	18.1431	0	1.8647	0	26.7418	4.13774	0	1.83676	5.95293	2.72442	0.683449	0	6.72895	4.47813	0	0	11.5292	3.08071	0	0	19.9353	6.53173	3.62744	1.3509	5.08642	2.56143	0.837418	0	7.11281	0	0	0	9.90099	4.20359	0	0.601439	8.45018	7.78833	0
AC008626.2	ENSG00000231878	ENST00000624425		zinc finger protein 99 (ZNF99) pseudogene						1.40235	1.74347	0.75328	0	0	0	0	0	0	0	0	0	0	0	0	0	0	1.49221	3.25512	0	0	0.98223	0	0	0	0	0	0	0	0	2.76374	0	0	2.37772	1.22689	0	0	0	0	2.60521
AC008638.3	ENSG00000213875	ENST00000603341		ferritin, light polypeptide (FTL) pseudogene						0	0	0	0	0	0	0	0	0.193233	0	0	0	0	0	0	0	0	0	0	0	0	0	0	0	0	0	0	0	0	0	0	0	0	0	0	0	0	0	0	0
AC008677.2	ENSG00000168703	ENST00000460082		ribosomal protein, large, P2 (RPLP2) pseudogene						0	0	0	0	0	0	0	0	0	0	0	0	0	0	0	0	0	0	0	0	0	0	0	0	0	0.532344	0	0	0	0	0	0	0	0	0	0	0.401669	0	0	0
AC008687.4	ENSG00000010310	ENST00000637680;ENST00000600007		novel protein				NR_073552		0	0	0	0	0	0	0	0	0.0382135	0	0	0	0	0	0	0	0	0	0	0.180197	0	0	0	0	0	0	0	0.045514	0	0	0	0	0	0	0	0	0	0	0	0
AC008694.2	ENSG00000266202	ENST00000517591		pseudogene similar to part of ribosomal protein S3A RPS3A						0	0	0	0	0	0	0	0	0	0	0	0	0.388693	0	0	0	0.780493	0	0	0	0	0.573696	0.54853	0	0.871394	0.534753	0	0	0	0	0	0	0	0.778052	0	0	0.404238	0	0	0
AC008695.1	ENSG00000115226	ENST00000514667		novel protein						0.848612	1.1229	0	0	1.83e-05	0.215739	0.00301126	0	0.000100433	0	0.950089	0.55314	0.000578024	0.296713	0	0.0150467	0.0305286	0	0	0	0	0	0	0	0	0	0	4.47e-06	0	2.39298	0	0	0.000363512	0	0	0	0.087421	0	1.38874	0
AC008716.1	ENSG00000086548	ENST00000511084		ribosomal protein L9 (RPL9) pseudogene						0	0	0	0	0	0	0	0	0	0	0	0	0	0	0.249864	0	0	0	0	0	0	0	0	0	0	0	0	0	0	0	0.236481	0	0	0	0	0	0	0	0	0
AC008739.2	ENSG00000186487	ENST00000597006		novel zinc finger protein pseudogene						0	0	0	0	0	0	0	0	0	0	0	0	0.360825	0	0	0	0	0	2.9515	0	0	0	0	0	0	0	0	0	0	0	0	0	0	0	0	0	0	0	0	0
AC008739.3	ENSG00000215784	ENST00000603262		novel pseudogene						0	0	0	0	0	0	0	0	0	0	0	0	0	0	0	0	0	0	0	0	0	0	0	0	0	0	0	0	0	0	0	2.6549	0	0	0	0	0	0	0	0
AC008740.1	ENSG00000241975	ENST00000549658		BTG3 associated nuclear protein (BNAP) pseudogene						1.32523	0	0	1.8647	2.42078	1.55809	3.41001	7.25836	0.603159	0.986459	0	1.83245	0	5.55375	0.940584	0.669279	3.24686	1.13173	0	0.977038	3.18428	0.869053	0	0	6.73515	7.26597	1.07133	9.67155	1.32308	0	0	2.31248	0	0	0	0.836085	3.04366	0	0	2.71564
AC008740.2	ENSG00000072858	ENST00000617918		phospholipase A2, group X (PLA2G10) pseudogene						0	0	0	0	0	0	0	1.57e-07	0.305395	0	0	2.07995	0	0	0	0	0	0	0	0	0	0	0	0	0	0	0	1.24209	0	0	0	0	0	0	0	0	0	0	0	0
AC008745.1	ENSG00000064692	ENST00000604064		major histocompatibility complex, class I, F (HLA-F) pseudogene						0	0	0	0	0	0	0	0	0	0	0	0	0	0	0	0	0	0	0	0	0	0	0	0	0	0	0	0	0	0	0	0	0	0	0	0	0	0	0	0
AC008749.1	ENSG00000239388	ENST00000597650		Vomeronasal type-1 receptor 1, pseudogene						0	0	0	0	0	0	0	0	0	0	0	0	0	0	0	0	0	0	0	0	0	0	0	0	0	0	0	0	0	0	0	0	0	0	0	0	0	0	0	0
AC008750.5	ENSG00000225511	ENST00000598746		novel sialic acid binding Ig-like lectin (SIGLEC) pseudogene						0	0	0	0	0	0	0	0	0	0	0	0	0	0	0	0	0	0	0	0	0	0	0	0	0	0	0	0	0	0	0	0	0	0	0	0	0	0	0	0
AC008750.7	ENSG00000140993	ENST00000600067		novel protein						0.433123	0	0.232506	1.50027	1.06496	0	0	0.687179	0.928499	0	0	0.283567	0.680965	0	1.7859	1.34584	1.50806	0.329565	0	4.19833	0.714035	0.82362	0.517781	0	0.381428	0.822864	0.198202	0.944845	0	0.733086	0	1.69981	0	0	0	0.974006	0	0	0	3.46531
AC008751.1	ENSG00000204382	ENST00000600438		NADH dehydrogenase (ubiquinone) 1 alpha subcomplex, 12 (CTD-2623H2.7) pseudogene						0	0	0	0	0	0	0	0	0	0	0	0	0	0	0	0	0	0	0	0	0	0	0	0	0	0.430687	0	0	0	0	0	0	0	0.61711	0	0	0	0	0	0
AC008752.3	ENSG00000242199	ENST00000588113		zinc finger protein 420 (ZNF420) pseudogene						2.15289	0.872117	0.238682	1.61277	1.41633	0.244564	0.452453	0.647764	0.231048	0.475685	0	1.06491	1.27612	0.39862	1.282	1.07407	0.995088	0.364296	0.245158	0.308908	0.889971	0.599759	0.525175	0.575787	1.00297	1.46276	0.0871202	1.17077	1.7359	1.05231	0.436126	0.376571	0	0.183043	0	0.885711	0.87449	0	0	1.5997
AC008753.1	ENSG00000127329	ENST00000423096		ribosomal protein, large, P1 (RPLP1) pseudogene						0	0	0	0	0	0	0	0	0	0	0	0	0	0	0	1.08559	0	0	0	0	0	0	0	0	0	0	0	0	0	0	0	0	0	0	0	0	0	0	0	0
AC008758.1	ENSG00000132677	ENST00000428311		novel zinc finger protein						0.260751	0.0309859	0	0.210177	0.261997	0	0.194947	0.345988	0	0	0.199147	0.0614589	0	0	0	0.436392	0.1703	0.0204748	0.111967	0	0.204846	0.0591038	0.0739273	0	0.00347109	0.0907736	0.18103	0.538078	0.052085	0	0.120951	0.172883	0	0.0425076	0	0.290186	0.173149	0	0.11907	0.410024
AC008758.3	ENSG00000251019	ENST00000507003		novel pseudogene similar to zinc finger protein 799 (ZNF799)						0.329253	0.16486	0.177827	0.265909	0.349183	0.222231	0.317903	0.598393	0.360376	0.194227	0.529924	0.6153	0.391201	0.0802011	0.384437	0.831931	0.846329	0.0547278	0.44717	0.661532	0.547015	0.0787498	0.117663	0.347512	0.426462	0.0798281	0.209111	0.322135	1.19102	0.922066	0.350462	0.491107	0	0.0563661	0.270478	0.086764	0.321994	0	0	0.0665597
AC008758.5	ENSG00000202411	ENST00000595562		novel zinc finger protein						0.116214	0	0.132416	0	0.869997	0.177048	0.856721	1.08565	1.71699	0.642089	0	0.505339	1.95184	0.998501	0.347231	0.678967	0	0.32548	0.560219	0	1.32448	0	0	0.595518	0.49031	0.713056	1.29724	0	0.777318	0.589137	0	0	0	0.134075	1.14497	1.31629	0.722276	3.43918	0	0
AC008758.6	ENSG00000173950	ENST00000598753		novel transcript						0.285856	0	0	1.18009	1.05107	0.486526	0.524104	1.19302	0.735674	0	0.574563	0	0.940795	0.362476	0.810642	0.922713	0.140711	0.255486	0.338239	0.568633	0.64171	0.69594	0.168596	0.96577	0.279068	0.692805	0.113893	1.46191	0.312687	1.53458	0	0.827282	0	0.480044	1.72334	0.344697	0.292915	0	0.39765	0.28216
AC008763.2	ENSG00000179862	ENST00000598664;ENST00000599243;ENST00000595866		novel transcript						5.7874	0	2.3578	1.98001	0	0	0	3.77379	2.26818	4.101	3.73801	0	4.53779	4.41974	0.330715	0	0	0	0	0.30078	0.548605	1.28774	0.809041	1.40159	3.0144	3.02718	0	0.44888	0	0	0.909077	0.318208	0	0.721823	0.796985	0.742191	0.546729	2.23111	0	5.11389
AC008763.3	ENSG00000152332	ENST00000597959		novel protein						0	0	0	0	3.76708	1.60469	0	0	0.000199533	0.590171	0	4.3602	1.45329	0	0	0	0	0.0163714	1.41707	0	0	0	0	0	2.80593	16.0211	0	0	0	0	7.88e-06	0	0	2.48131	4.02099	6.68098	0	18.5847	0	0
AC008763.4	ENSG00000233999	ENST00000676543;ENST00000678780;ENST00000678003;ENST00000678227		novel protein, readthrough CD209 - CLEC4G						0.311008	0.780233	0.0745434	0.32079	0.147802	0	0.0377587	0.143505	0	0	0	0	0	0.0256191	0.0435598	1.01089	0.0195952	0	0.863637	0.281796	0	1.71899	0.825009	0.37836	0.23031	0	0.394776	0.26852	0	0.162281	0.692328	0	0.673239	0.856411	1.98644	0.711844	1.66122	0.48636	3.63667	0.559042
AC008764.4	ENSG00000119397	ENST00000593962;ENST00000601636;ENST00000593991;ENST00000595505;ENST00000593459;ENST00000594509;ENST00000600705		novel protein						1.02638	0	0.433043	0	0	0	1.0419	0	1.18789	0	1.54773	0.360607	0	0	0	0	0	3.32568	0.15943	2.44e-05	0	1.476	0	1.73365	1.57934	0	2.7266	0	1.85176	0	0	2.08496	18.5265	2.14063	5.21912	0	2.0792	0.311577	0.267274	0
AC008770.1	ENSG00000140675	ENST00000547473		novel protein						0	0	0	0	0	0	0	0	0	0	0	0	0	0	0	0	0	0	0	0	0	0	0	0	0	0.225252	0.145693	0	0	0	0	0.274019	0	0	0.444231	0	0	0	0	0.324832
AC008770.2	ENSG00000254507	ENST00000590798;ENST00000591944;ENST00000591441;ENST00000586354		novel protein						0.38806	0.0312745	0.0133035	2.51405	0.616038	0.189962	0.162314	1.3661	0.733677	0.308023	0	0.148043	0.619636	0.400313	0.663418	0.179495	0.893962	0.583335	0.421229	0.343087	1.01909	0	0.324245	0.837013	0.146857	0.582497	0	0.469478	2.13437	0.255406	0.423701	0	0	0.242328	0.92815	0.109813	0.376811	0.0855712	0	0
AC008770.4	ENSG00000148690	ENST00000652448		zinc finger protein 844 [Source:NCBI gene (formerly Entrezgene);Acc:284391]						2.03781	0.304767	1.19643	2.05325	2.94525	1.16398	1.42775	2.88062	2.91986	1.0628	2.05411	2.2023	1.96295	0.960241	4.00422	3.43276	4.3112	1.80349	1.25388	1.60296	4.23882	1.3603	0.522323	2.30919	5.26378	3.747	2.8327	3.66444	3.23829	1.32586	1.38431	2.09387	3.22491	0.901044	1.42024	2.8667	3.15654	1.16063	0.901931	1.25506
AC008850.1	ENSG00000110887	ENST00000427546		ribosomal protein S20 (RPS20) pseudogene						0	0	0	0	0	0	0	0	0	0	0	0	0	0	0	0	0	0.564124	1.51005	0	0	0	0	0	0	0	0	0	0	0.512423	0	0	0	0	0	1.25076	0	0	0	0
AC008878.1	ENSG00000232646	ENST00000597384;ENST00000599312		novel transcript						3.19474	0	2.91181	3.20451	0	0	0	9.54234	0	0.807639	0	1.72394	6.2e-05	3.44992	0	1.45974	0.890831	0	0	1.76e-07	0	0	0	0	0	1.67721	1.71e-06	0	0	4.39502	0	1.37394	0	0	1.04234	1.08585	0	0	1.70534	1.03443
AC008897.1	ENSG00000170801	ENST00000494006		ribosomal protein S26 (RPS26) pseudogene						0	1.78445	0	0	2.61699	2.46011	0.929791	1.07123	0.324279	1.06167	0	1.46319	0	0.447999	0	0.369514	0	1.22352	3.28737	0.517866	0	0.888479	1.27424	0.646353	0	0.838539	0	0.78512	0	2.21711	0	0.616659	0	0.599758	0	0.452929	0.314041	0	0	0
AC008958.1	ENSG00000242265	ENST00000511047		PRAME family pseudogene						0	0	0	0	0	0	0	0	0.104647	0	0	0	0	0	0.163366	0	0	0	0	0	0	0.138695	0	0	0.213703	0	0.0911025	0.248287	0	0	0.3046	0	0	0.385639	0	0	0.101014	0	0	0
AC008982.1	ENSG00000231096	ENST00000594769;ENST00000602021		novel protein						0.483532	0.666326	0.0456772	0	0.116163	0.333812	0.398825	0	0.0756463	0.147519	0.183018	0.24084	0.170024	0	0.165701	0.234972	0.211118	0.643884	0.201191	0	0.381034	0.482165	0.109388	0	0.148003	0.118129	0	0	0.733507	0.172885	0.248191	0.149984	0	0	0	0	0	0.289996	0	0
AC009053.1	ENSG00000127580	ENST00000566802;ENST00000563377;ENST00000565724;ENST00000429810;ENST00000568371		pyruvate dehydrogenase phosphatase regulatory subunit (PDPR) pseudogene				NR_026950		8.4658	3.40169	4.00654	8.79822	3.8077	4.10653	2.95528	4.0449	5.44235	4.81758	4.96985	4.12507	6.62565	3.71651	4.88272	8.47102	3.34142	2.97872	1.69894	2.54482	3.88946	3.71724	3.00203	5.24108	5.11906	3.41328	3.54087	5.96636	5.69284	3.77659	4.23898	6.38805	10.9939	5.16524	3.90895	3.21215	5.23697	2.97186	2.56163	5.44954
AC009053.4	ENSG00000250339	ENST00000614366		phospholipase A2, group X (PLA2G10) pseudogene						0	0	0	0	0	0	0	0	0	0	0	0	0	0.000628916	0	0	0	0	0	0	1.42e-06	0	0	0	0	0	0	0	0	0	0	0	0	0	0	0	0	0	0	0
AC009060.2	ENSG00000222407	ENST00000569264		phospholipase A2, group X (PLA2G10) pseudogene						0	0	0	0	0	0	0	0	0	0	0	0	0	5.86e-06	0	0	0	0	0	0	2.92086	0	0	0	0	0	0	0	0	0	0	0	0	0	0	0	0	0	0	0
AC009075.2	ENSG00000214562	ENST00000568483		c-myc binding protein (MYCBP)						0	0	0	0	0.576418	0	0.677372	0	0.429826	0	0	0	1.20201	0	0	0	0	0	0	0	1.51121	0	0	0	0.898894	0	0.375239	0	0	0.72513	0	1.63287	0	0	0	0	0	0	0	0
AC009078.2	ENSG00000165828	ENST00000489723;ENST00000463353;ENST00000644987;ENST00000498687;ENST00000467381		chymotrypsinogen B (CTRB) pseudogene				NR_109777		0	0	0.0587229	0	0.132876	0.0967522	0.11356	0	0	0	0.171055	0	0	0.631337	0	0	0	0.144238	0	0	0	0	0.0654918	0	0	0.0934909	0	0	0	0	0	0	0	0	0	0.108682	0	0	0	0
AC009088.4	ENSG00000248122	ENST00000575892		filamin B, beta (FLNB) pseudogene						0	0	0	0	0	0	0	0	0	0	0	0	0	0	0	0	0	0	0	0	0	0	0	0	0	0	0	0	0	0	0	0	0	0	0	0	0	0	0	0
AC009093.3	ENSG00000124459	ENST00000567688;ENST00000562618;ENST00000565800		phospholipase A2, group X (PLA2G10) pseudogene						3.36039	0.245612	0.0354049	0.750711	0.0770782	0.183957	2.80532	16.2843	0.0895944	0.294275	3.65934	0.280452	0.111086	1.1887	0.572775	0.216445	0.218034	2.9518	0.0740209	2.83985	0.108887	0.352504	4.1106	0.317566	0.0605079	4.53632	4.78826	0.355912	0.135856	0.170201	0.174048	0.299552	0	0.391924	0	5.58396	1.89302	0.51743	4.9709	9.63361
AC009093.8	ENSG00000148291	ENST00000641769;ENST00000562902		BTG3 associated nuclear protein (BANP) pseudogene						5.83742	0.327243	5.34486	1.9807	2.15294	0.145631	5.37467	1.88801	5.34998	4.624	9.0344	1.86769	6.88081	10.2195	4.16001	10.7981	4.71402	7.28781	9.53047	7.0638	9.24642	11.5548	2.30463	15.2213	4.95298	7.80617	8.87252	10.5067	5.12979	1.4193	2.76987	5.84539	8.00107	1.27974	5.05699	3.55897	6.08935	7.86396	4.15328	13.6963
AC009093.9	ENSG00000258971	ENST00000566038		RRN3 RNA polymerase I transcription factor homolog (S. cerevisiae) (RRN3) pseudogene						1.69498	1.04918	1.04937	2.25519	1.16999	1.06629	1.37497	1.81071	1.58075	2.06287	2.67512	2.5308	2.04993	3.06421	1.59192	3.70431	1.92924	1.66737	3.43405	2.56334	3.53158	4.55734	1.6215	5.88227	1.9339	0.856861	1.29621	2.00144	2.48965	1.12682	2.68468	2.83949	0	1.46639	1.30062	3.4746	1.89975	2.85852	1.88651	2.24782
AC009094.1	ENSG00000226003	ENST00000564443		NOP58 ribonucleoprotein homolog (yeast) (NOP58) pseudogene						0	0	0	0	0	0.279156	0	0	0	0	0	0.663478	0	0	0	0	0	0	0	0	0	0	0	0	0	0	0.195461	0.532683	0	0	0	0	0	0	0	0	0.215011	0	0	0
AC009120.1	ENSG00000134013	ENST00000493458		ribosomal protein L21 (RPL21) pseudogene						2.45289	1.01768	1.47954	2.23073	1.236	2.78475	1.35022	3.05347	1.67668	0.301072	1.22958	0.825237	2.07425	1.01249	2.56164	3.44801	2.5888	2.42572	0	1.16359	2.95915	2.24969	0.720682	5.47344	0.765109	1.6801	0.648061	2.21555	2.03498	1.61391	0.541955	2.41329	0	0.340575	1.11277	3.11023	3.22296	1.29417	2.2665	2.43802
AC009127.2	ENSG00000234409	ENST00000570531		coiled-coil domain-containing 25 (CCDC25) pseudogene						0	0	0	0	0	0	0	0	0	0	0	0	0	0	0	0	0	0	0	0	0	0	0	0	0	0	0	0	1.07728	0	0	0	0	0	0	0	0	0	0	0
AC009133.6	ENSG00000105875	ENST00000609618		novel transcript						14.6925	4.06882	3.02568	4.29384	11.667	7.46986	5.16345	9.98874	12.5262	5.15509	2.90326	4.93363	16.3779	5.90921	12.7279	6.55309	13.7806	4.69705	0.666782	4.79921	14.5859	5.98115	0.540752	1.1898	9.13924	4.5535	3.09058	10.3907	11.2522	3.79338	2.47123	7.22197	33.786	17.106	3.35678	0.966965	19.9068	9.09122	3.98836	3.86719
AC009153.1	ENSG00000224162	ENST00000485799		ribosomal protein S10 (RPS10) pseudogene						0	0	0	0	0	0	0	0	0	0.277249	0	0	0	0	0	0	0	0	0	0.134229	0	0	0	0	0	0	0	0	0	0	0.249984	0.635241	0	0	0	0	0	0	0	0
AC009163.5	ENSG00000250510	ENST00000567194;ENST00000561887;ENST00000566594		novel TMEM170A-CFDP1 readthrough protein						2.44411	4.1592	5.59207	8.53741	2.67375	0.472209	5.72082	3.07702	2.49807	3.01061	8.65224	5.05233	1.5756	4.51629	3.04312	11.0602	2.95207	1.87104	4.60759	5.7463	3.41372	1.54085	6.04336	0	5.1167	3.78399	7.64938	8.06222	2.06493	2.9738	5.56384	1.72234	0	4.05452	12.8335	2.61749	2.79184	3.96246	3.06307	7.67546
AC009220.1	ENSG00000204147	ENST00000451614		ribosomal protein L37a (RPL37A) pseudogene						0	1.41372	0	0	0	0	0	0	0	0	0	0	0.48065	1.44471	0	0	0	0	0	0	0	0	0	2.07032	0	0	0	0	0	0	0	0	0	0	0	0	0	0	0	0
AC009238.3	ENSG00000275126	ENST00000512705		novel pseudogene						0	0	0	0	0	0	0	0	0	0	0	0	0	0	0	0	0	0	0	0	0	0	0	0	0	0.208001	0	0	0	0	0	0	0	0	0	0	0	0	0	0
AC009245.1	ENSG00000213014	ENST00000456481		ribosomal protein L6 (RPL6) pseudogene						0.17122	0.702724	0.319071	0.279541	0.562351	0.233397	0.785929	0	0.315793	0.630417	0.580572	0.137197	0.371177	0.848271	0.913273	0.636159	0.529109	0.512817	0.26508	0	1.23471	0.38763	0.257022	0	0.158483	0.619715	0.068508	0.392954	0.341624	0.407077	0.941789	0	0	0.396545	0.235784	0.127366	0.313923	1.46434	0	0
AC009299.1	ENSG00000113739	ENST00000429684		novel pseudogene						0	0	0	0.288623	0.127233	0	0.144278	0	0.0973203	0.156711	0	0	0.18051	0	0	0	0	0	0	0	0	0.257644	0	0	0.198575	0.127324	0	0	0	0	0	0	0	0.179583	0	0.137624	0	0	0	0
AC009303.1	ENSG00000162892	ENST00000426307		nuclear factor (erythroid-derived 2)-like 2 (NFE2L2) pseudogene						0.698983	1.7374	0	0	0.42419	0.796299	0	2.08607	0	0.515835	0	0.947455	0.879553	0.435737	0	1.08006	0	0.594626	0	0.503807	0.556024	0.432219	4.08617	0.627939	1.98265	0.815021	0.829823	0.762746	0	1.07962	0.463116	0	0	1.16465	0	0	0	1.1113	0.969177	1.40309
AC009319.1	ENSG00000105982	ENST00000411493		enolase-phosphatase 1 (ENOPH1) pseudogene						0.396497	1.73412	0.526755	0.53722	0.946499	3.25039	0	0	0.453025	0.291842	0.398518	0	0.252642	0.6082	1.98895	0	0.912928	0.166666	0	0	1.62557	1.31788	0.117228	0	0.369574	0	0.157799	0	0.198843	1.60775	0.131939	0	0	2.51172	0.271047	0.128428	0.963299	2.50782	0	0
AC009412.1	ENSG00000184260	ENST00000578372		novel protein						0	0	0	0	0	0	0	0	0	0	0	0	0	0	0	0	0	0	0	0	0	0	0	0	0	0	0	0	0	0	0	0	0	0	0	1.15044	0	0	3.71e-06	0
AC009452.1	ENSG00000060140	ENST00000640823		mitochondrially encoded ATP synthase 6 (MT-ATP6) pseudogene						1.37309	0.34509	0.143698	0	0	0.928673	0.183643	0.821124	0	0.60614	0.274369	0	0.231403	0	0.580824	0	0.345508	0	0	0	0.671718	0.503323	0.161776	0	0	0.497492	0.545755	0.446005	0	0.219827	0	0	0	0.22934	0	0	1.08939	0	0	0
AC009474.1	ENSG00000161640	ENST00000451383		novel pseudogene						0	0	0	0	0	0	0	0	0	0	0	0	3.95506	10.2654	0	0	2.5178	0	0	2.36901	0	0	0	8.46743	0	2.14894	0	0	0	0	0	0	0	0	0	6.9034	0	0	0	0
AC009509.3	ENSG00000165125	ENST00000542428		high-mobility group nucleosome binding domain 1 (HMGN1) pseudogene						0	0	0	0	0	0	0	0	0	0	0	0	0	0	0	0	0	0	0	0	0	0	0	0	0	0	0	0	0	0	0	0	0	0	0	0	0	0	0	0
AC009533.1	ENSG00000165698	ENST00000539757		DEAD/H (Asp-Glu-Ala-Asp/His) box polypeptide like pseudogene						0.416926	0.554351	0.0561275	0.511676	1.14204	0.825313	0.80663	0.730431	0.972974	0.647339	0.554273	0.995814	1.51144	0.84335	2.49167	1.18391	0.241118	0	0.497283	0.238995	0.195777	0.53617	0.378275	0.151645	1.15698	1.21772	0.759121	1.49892	0.720303	0.382934	0.601854	1.0104	1.28681	0.751062	0.32603	0.432604	1.12133	0.733396	0.167189	0.434264
AC009690.1	ENSG00000263781	ENST00000379915		novel protein						0.627565	0	0.0699657	0.342741	0.352191	0.163553	0.112198	0.212324	0.156387	0.112276	0	0.20251	0.468807	0.41008	0.596844	0.382615	0.119818	0.49013	0.386145	0	0.559224	1.14976	0.0355615	0.27436	0.484635	0.434987	0.220437	0.66678	0.218313	0.570359	0.0552678	0.280245	0	0	0	0.0961852	0.542822	0.436672	0.0545275	0.199836
AC009690.3	ENSG00000250539	ENST00000569547		novel transcript						0.0904309	0	0.179753	0	0	0	0	0.657077	0	0	0	0	0.0599201	0.083831	0	0.29404	0.129831	0	0	0	0	0.534856	0.0991332	0	0	0.109666	0.120904	0.35419	0.0606989	0	0	0	0	0	0	0	0.0883078	0	0	0.147388
AC009712.1	ENSG00000259056	ENST00000564938		small nuclear ribonucleoprotein polypeptide F (SNRPF) pseudogene						0	0	0	0	0	0	0	0	0	0	0	0	0	0	0	0	0	0	0	0	0	0	0	0	0	0	0	0	0	0	0	0	0	0	0	0	0	0	0	0
AC009779.1	ENSG00000092067	ENST00000551138		inositol polyphosphate-1-phosphatase (INPP1) pseudogene						0	0	0.532303	0	1.30785	1.24215	0	0	0.488197	0	0	0	1.35928	0	0	0	0.910025	0	0	0	0	0	1.93011	0	1.02059	0	0.425144	0	0	0	0	0	0	0	0	1.35047	0.941651	0	1.49879	0
AC009779.3	ENSG00000284654	ENST00000551946;ENST00000550412;ENST00000257899;ENST00000549424		novel protein				NR_037658		4.49972	1.44222	3.77097	2.31142	4.6832	3.03495	1.77803	1.20108	5.86955	2.86536	5.03815	4.85887	5.74409	4.13099	4.44128	3.07037	5.70851	5.01332	3.85372	3.70989	8.56113	4.41568	2.79828	4.99568	5.43134	2.65615	2.40763	3.25843	4.94494	7.19447	4.14851	4.13765	10.6783	3.98431	2.96586	3.71206	4.14334	3.12614	2.07148	4.10302
AC009879.1	ENSG00000249579	ENST00000520029		TAF9 RNA polymerase II, TATA box binding protein (TBP)-associated factor, 32kDa (TAF9) pseudogene						0.514758	0	0.0980835	0.956988	0.203685	0	0.349843	1.21504	0.375489	0.25201	0.568039	0.229102	0.367699	0.104883	0	0	0.143171	0.143558	0	0	0.281989	0.599297	0.20281	0	0	0.322547	0.19183	0.523347	0.075943	0.139572	0	0.658866	0	0.462867	0.938233	0.171883	0.145138	0	0.238615	0.54982
AC009879.3	ENSG00000139514	ENST00000648156;ENST00000480040;ENST00000482608;ENST00000519702;ENST00000470796		novel transcript						0	0	0	0.371174	0	0	0.402459	0.0404122	0.0667454	0	0	0.440883	0.0472465	0	0.626362	0.0403314	0.0257823	0	0.436675	0	0	1.1035	0	0.145538	0.28334	0	0	0.123755	0	0	0	0.330093	20.7713	0.32417	0	0	0.0367746	0.0457526	0	0
AC009884.2	ENSG00000270136	ENST00000603110		chromosome 8 open reading frame 46 (C8orf46) pseudogene						0	0	0	0	0	0.469888	0	0	0	0	0	0	0	0	0	0	0	0	0	0	0	0.508952	0	0	0	0	0	0	0	0	0	0	0	0	0	0	0	0	0	0
AC009961.2	ENSG00000285938	ENST00000435771		centrosomal protein 57kDa (CEP57) pseudogene						0	0	2.03725	1.92985	1.665	0	0	0	1.24718	0	0	0.947781	0.58455	0.866897	0	0	0.58028	0	0	5.05198	0	0.852507	2.47303	0	0	0	0	0	0	1.04768	3.62018	0	0	0	1.89721	2.59401	1.81618	0	0	5.60886
AC009963.1	ENSG00000226493	ENST00000417265		pseudogene similar to part of anaphase promoting complex subunit 1 (ANAPC1)						0	0	0	0	0	0	0	0	0	0	0	0	0	0	0	0	0	0	0	0	0	0	0	0	0	0	0	0	0	0	0	0	0	0	0	0	0	0	0	0
AC009963.2	ENSG00000176714	ENST00000453431		pseudogene similar to part of plasminogen (PLG)						0	0	0	0	0	0	0	0	0	0	0	0	0	0	0	0	0	0	0	0	0	0	0	0	0	0	0	0	0	0	0	0	0	0	0	0	0	0	0	0
AC009977.1	ENSG00000188817	ENST00000586015		ADAM metallopeptidase domain (ADAM) pseudogene						0	0	0	0	0	0	0	0	0	0	0	0	0	0	0	0	0	0	0	0	0.976048	0	0	0.536035	0.562128	0	0	0.488332	0	0	0	0	0	0	0	0.577138	0	0	0	0
AC009994.1	ENSG00000117281	ENST00000606889		G protein-coupled receptor 128 (GPR128) pseudogene						2.69447	0	0.668072	0	0	0	0.867042	0	0	0	0	0	0	0	0	0	0	0	0	0	2.15592	0	0	0	2.60744	0	0	0	0	0	0	0	0	0	1.86731	0	0	0	0	0
AC009997.1	ENSG00000262333	ENST00000557862		ribosomal protein L19 (RPL19) pseudogene						0	0	0	0	0	0	0	0	0	0	0	0	0	0	0	0	0	0	0	0	0	0	0	0	0	0	0	0	0	0	0	0	0	0	0	0	0	0	0	0
AC010099.1	ENSG00000227054	ENST00000455434		ribosomal protein L31 (RPL31) pseudogene						0	0	0	0	0	0	0	0	0	0	0	0	0	0	0	0	0	0	0	0	0	0	0	0	0	0	0	0.336944	0	0.962073	0	0	0	1.02921	0	0	0	0	0	0
AC010132.2	ENSG00000187952	ENST00000295493		serine/threonine kinase receptor associated protein (STRAP) pseudogene						0	0	0	0	0	0.16336	0	0	0	0	0.370092	0	0	0	0.0751038	0.408297	0	0	0	0	0	0.0580253	0	0	0.108716	0	0	0	0	0.324649	0	0	0	0	0.551085	0	0.212378	0.715053	1.35881	0
AC010132.3	ENSG00000066926	ENST00000442788;ENST00000677234;ENST00000677660;ENST00000676779;ENST00000431882;ENST00000677768;ENST00000433579;ENST00000677581		novel PSMA2 and C7orf25 readthrough						14.5853	15.2891	36.722	17.4147	10.4222	8.07787	15.3521	11.8745	12.119	11.7043	35.7626	27.231	13.8341	9.09163	12.9019	25.7998	9.41459	9.04328	40.7147	32.0341	8.50611	6.94919	62.1333	24.7203	8.4371	6.48271	18.432	16.2003	11.9125	11.1671	32.065	21.3866	4.4019	9.35636	46.5436	27.9862	13.432	8.41222	56.4666	31.1485
AC010149.2	ENSG00000231006	ENST00000637608		Novel Sp100-like protein pseudogene						0	0	0	0	0	0	0	0	0	0	0	0	0	0	0	0	0	0	0	0	0	0	0	0	0	0	0	0	0	0	0	0	0	0	0	0	0	0	0	0
AC010186.2	ENSG00000134884	ENST00000575094;ENST00000545363;ENST00000574035;ENST00000537668		C-type lectin domain family 2 (CLEC2) pseudogene				NR_046444;NR_002814;NR_046447;NR_046445;NR_046446		8.20096	28.8748	35.3343	69.2672	10.1995	16.7572	35.554	148.063	17.912	46.1322	77.5996	77.8113	9.21693	17.1922	10.9506	78.0798	13.7897	22.9822	53.5559	66.2194	13.3689	24.1523	22.1468	32.7731	11.7327	17.7372	25.6105	69.3287	11.5408	24.2352	38.4579	72.4293	6.31337	33.0901	28.2862	31.8572	10.0785	23.5199	28.2207	30.4948
AC010203.1	ENSG00000203616	ENST00000548404;ENST00000550096;ENST00000546397;ENST00000548782		TBC1 domain family, member 2B (TBC1D2B) pseudogene						0	0	0.400375	0.506926	0.427698	0.253391	0.397544	0.451849	1.06852	0.163905	0	0.298318	0.314483	0.320032	0.795419	1.00304	0.2498	0	0	0.107072	0.123328	0	0.0887148	0.132292	0	0.180115	0	0	0.223309	0	0	0	0	0	0.204749	0.097529	0.425113	0.236632	0.208853	1.78104
AC010240.2	ENSG00000105675	ENST00000445363		eukaryotic translation elongation factor 1 alpha 1 (EEF1A1) pseudogene						0	0.134583	0.0578098	0	0.0636419	0.121221	0.221506	0	0	0.0792733	0.216357	0	0.0456326	0.262634	0	0.117535	0.0447368	0.0897344	0.121954	0.154157	0.0889807	0.387309	0	0.28456	0.0997606	0.389704	0.171005	0	0	0.0881652	0.0715778	0.089406	0	1.10024	0	0.493381	0	0.850854	0	0.433682
AC010265.1	ENSG00000231018	ENST00000513509		heat shock factor binding protein 1 (HSBP1) pseudogene						0	0	0	0	0	0	0	0	0	0	0	0	0	0	0	0	0	0	0	0	0	0	0	0	0	0	0	0	0	0	0	0	0	0	0	0	0	0	0	0
AC010285.2	ENSG00000196826	ENST00000511668		DnaJ (Hsp40) homolog, subfamily B, member 6 (DNAJB6) pseudogene						0.231815	0	0	0	0	0	0.156671	0	0.105995	0	0	0	0.196546	0	0.330856	0.373769	0	0.195338	0	0.331106	0	0.140524	0	0	0	0	0	0.125769	0.929524	0	0.154285	0	0	0	0.316851	0.149523	0.102326	0	0	0.232006
AC010287.1	ENSG00000233231	ENST00000566916		chromosome 10 open reading frame 57 (C10orf57) pseudogene						0	0	0	0	0	0	0	0	0	0	0	0	0.285277	0	0	0	0	0	0	0	0	0	0	0	0	0.792687	0.807508	0	0	0	0.450796	0	0	0	0	0	0.297304	0	0	0
AC010301.1	ENSG00000271543	ENST00000473936		ribosomal protein L34 (RPL34) pseudogene						0	0	0	0	0	0	0	0	0	0	0	0	0.288278	0.428217	0.466444	0	0	0	0	0	0	0	0.811547	0	0	0	0	0	0	0	0	0	0	0	0	0	0	2.18606	0	0
AC010319.1	ENSG00000200408	ENST00000526892		high-mobility group box 3 (HMGB3) pseudogene						0.230221	0.484021	0.3318	0.606022	1.20559	0.496128	0.478986	1.41026	0.237536	0.576705	1.1221	1.41878	0.175876	0.543308	0.222893	0.974521	0.460183	0.861304	0.6274	0.535389	0.604898	0.746797	1.53709	1.24379	0.0969618	0.854945	0.51326	1.06128	0.699301	0.49887	0.658574	0.647625	0	0.436603	1.06733	1.61402	0.22906	0.807435	0.286238	1.89297
AC010323.1	ENSG00000241127	ENST00000598884		novel transcript						16.5135	13.6972	0	2.61618	1.74431	5.90306	0	3.89456	10.2692	8.21021	5.84328	5.84463	11.4191	2.63448	0	17.7278	5.87418	2.88536	0	2.99374	4.08068	1.53207	5.41469	7.72936	0	3.30039	0	0	25.1299	0	2.13626	5.41392	0	3.03055	0	1.84571	1.4103	8.76597	4.14507	7.50665
AC010325.1	ENSG00000200558	ENST00000563228;ENST00000562076;ENST00000636757		uncharacterized LOC105372440 [Source:NCBI gene (formerly Entrezgene);Acc:105372440]		NM_001384597				0.757258	0.471652	0.212	0	0	1.00187	1.5879	1.69776	0.51776	1.39104	0.759039	1.88741	0.159908	0	0.355339	0.313059	1.20167	0	0.863439	0	1.60478	1.15668	0.444787	0	0.892717	0.890806	1.55896	1.02501	0	0.299951	0.273907	0.318714	0	0.315477	0	0.506845	1.65262	0.598948	0.525569	0.377018
AC010325.3	ENSG00000150722	ENST00000641084		novel pseudogene						0	0	0	0	0	0	0	0	0	0	0	0	0	0	0	0	0	0	0	0	0	0	0	2.03002	0	0	0	0	0	0	0	0	0	0	0	0	0	0	0	0
AC010326.4	ENSG00000160767	ENST00000604665;ENST00000603829		ubiquitin-conjugating enzyme E2C (UBE2C) pseudogene				NR_144562		3.9151	0.407548	2.04354	0.889323	0.62579	0.714034	0	0.48943	1.35087	0.58143	0.983666	0.658181	2.83839	1.0084	1.60806	1.73464	0.964098	0.828322	0.372629	1.92005	2.38151	1.19423	0.960929	0.977502	0.916202	0.579807	1.07521	3.00567	2.28346	1.04336	1.73517	2.1986	11.1677	1.63951	0.445595	1.87706	0.908242	0.249883	0.45408	2.82689
AC010327.3	ENSG00000244331	ENST00000587647		nuclear transport factor 2, pseudogene						0.387748	0	0.200969	0	0	0	0	0	0	0	1.55447	0	0	0	0.270844	0	0.327268	0	1.32696	0	0.312166	0	0	0.346019	0	0	0	0	0	0	0	0	0	0	0	0	0.169808	0	0	0
AC010332.1	ENSG00000204778	ENST00000620439		novel zinc finger pseudogene						0	0	0	0	0	0	0	0	0	0	0	4.37871	0	0	0	2.26043	1.35088	0	0	0	3.46493	0	0	0	0	0	0	0	0	0	0	2.77016	0	0	0	0	0	0	0	0
AC010343.1	ENSG00000128833	ENST00000467270		ribosomal protein S8 (RPS8) pseudogene						0	0	0	0	0.465803	0.146416	0.523114	0	0.828252	0.190459	0	0	0.109723	0	0	0	0	0	0	0	0.422274	0.783869	0	0.230755	0.24155	0.308406	0	0.421382	0	0	0.344696	0	0	0	0	0.166787	0	0	0	0
AC010368.1	ENSG00000180089	ENST00000510160		glyceraldehyde-3-phosphate dehydrogenase (GAPDH) pseudogene						0	0	0	0	0	0	0.574256	0	0	0	0	0	0	0	0	0.228886	0	0	1.49318	0	0	0	0	0.778496	0	0	0	0.944692	0	0	0	0	0	0	0	0	0	0	0	0
AC010385.1	ENSG00000230671	ENST00000412374		striatin, calmodulin binding protein (STRN) pseudogene						0	0	0	0	0	0	0	0	0	0	0	0	0	0	0	0	0.557726	0	0	0	0	0	0	0	0	0	1.03787	0	0	0	0	0	0	0	0	0	0	0	0	0
AC010422.3	ENSG00000151743	ENST00000597692		novel transcript						0.356735	1.60849	0.726827	0	1.57214	1.51241	1.02196	0	1.53035	1.6736	1.37706	0.893285	2.00447	0	2.27524	1.84707	2.34094	2.26584	0.388359	1.34853	2.79619	4.87098	1.87062	1.33908	0.957667	0.986444	1.36735	0.433709	1.49862	0.955589	2.14307	1.12909	0	2.28954	1.11212	0.991758	3.148	1.142	4.35173	3.67591
AC010422.5	ENSG00000270533	ENST00000597961		novel protein						0	1.0149	0	0	0	0.383949	0	0	0	0	0	1.36662	0.672998	0	0	0.381047	0.493904	0	0	0	0	0	0	0	0.526385	0	0	0.726777	0	0	0.439651	0	0	0	0	0	0.29887	0	0	0
AC010422.6	ENSG00000140022	ENST00000593682		novel transcript						0	4.95e-06	0	0.055285	0.281107	0.0421159	0.0499536	0	0	0.0756208	3.24e-06	0	0.261766	0.117172	0.100457	0.264916	0	0.137039	0.0796753	0.185642	0	0	0	0	0	0	9.69e-06	3.92e-06	0	0	0	0	2.55974	0	0.0467666	0.187703	0.105524	0	0	0
AC010422.8	ENSG00000211454	ENST00000648033		novel transcript						1.9035	1.25104	1.30087	1.92315	2.10905	1.23843	1.16477	1.63711	1.67846	1.81982	1.62985	1.5972	1.72072	1.71865	2.58566	2.20488	1.79293	1.83148	1.66348	1.40232	2.15528	2.46408	1.41945	1.72318	1.29141	0.81216	0.957269	1.20651	1.69424	0.84958	1.2401	1.94724	1.01064	2.26904	1.30831	1.97391	2.1484	2.65138	1.7386	1.39433
AC010442.2	ENSG00000129673	ENST00000509301		family with sequence similarity 136, member A (FAM136A) pseudogene						0.535691	0	0	0.732322	0.324337	0.910207	0	0	0.486023	0	0	0.360771	0.451588	0	0.366632	0.277742	0.451379	0	0	0	2.12974	0.329145	0	0.955121	1.50384	1.86974	0.210969	0.578867	2.1206	0.833453	0	1.81723	0	1.33064	0.728528	0	1.6328	0	0	0
AC010463.1	ENSG00000250980	ENST00000596542		novel transcript						0	0	0.23096	0	0	0	0	0	0.218884	0	0	0	0	0	0	0	0	0	0	0	0	0	0	0	0	0	0	0	0	0	0	0	0	0	0	0	0	0.672842	0	0
AC010503.3	ENSG00000117322	ENST00000594355		transforming growth factor, beta receptor 1 (TGRFBR1) pseudogene						0	0	0	0	0	0	0	0	0	0	0	0	0	0	0	0	0	0	0	0	0	0	0	0	0	0	0	0	0	0	0	0	0	0	0	0	0	0	0	0
AC010507.1	ENSG00000234557	ENST00000633895;ENST00000633286		novel pseudogene						0	0	0	0	0	0	0	0	0	0	0	0	0	0	0	0	0.507248	0	0	0	0	0	0	0	0	0	0.237869	0	0	0	0	0	0	0	0	0	0	0	0	0
AC010522.1	ENSG00000204152	ENST00000597134;ENST00000593873;ENST00000596498;ENST00000603271;ENST00000598031;ENST00000604231		novel protein						4.56752	0	1.32015	2.01995	2.30459	2.25309	0.277172	0.760711	2.34514	1.16652	1.69877	0	1.47392	1.23282	0.335795	2.82549	2.6162	0.477998	0	0.501794	0	0.905503	0	2.76705	2.03962	3.1817	0.160934	1.22063	1.17961	1.24	2.15064	1.18815	0	0.436824	1.47716	4.42e-07	0.955005	1.76821	0	0.285233
AC010531.1	ENSG00000206159	ENST00000568879		novel protein						1.30169	1.16079	0	0	0	0	0.197055	0.379546	0	0.499427	0	0	0	0	0.155276	0.436888	0.438196	0.458027	0	0	0	0	0	0	1.01055	0	0	0.336429	0.317896	8.23e-08	0	0	0	0.495733	0	0	0.66782	0	0	0
AC010542.3	ENSG00000185000	ENST00000561527;ENST00000561728;ENST00000676821;ENST00000677668;ENST00000677753;ENST00000678282;ENST00000678257;ENST00000677405;ENST00000677166		novel protein						5.60208	4.12992	2.90259	0.298287	6.60586	7.17053	2.14398	3.00755	3.5028	1.22815	3.42179	3.86036	5.03091	5.7297	7.46232	2.76859	3.46281	3.26353	6.68475	5.77771	5.14394	1.42191	5.94528	1.51153	3.25489	1.42605	1.95397	5.46013	0	5.41049	2.17874	5.45891	7.62027	5.44382	0	1.32802	6.21423	3.65442	2.3174	5.82276
AC010547.4	ENSG00000258691	ENST00000561908;ENST00000648971		novel transcript						0.9692	0.172144	0.779442	0.283823	0.705545	0.0484774	0.444715	0.147851	0.469474	0.0649736	0	0	0.351953	0.255367	0.236644	0.197477	0.0605916	0.480233	0.366396	0.573544	0.432249	0.129296	0.356367	0	0	0	0.164681	0.282417	0.383392	0	0.118045	0.604891	0	0.0852932	0.113222	0.073628	0.247125	0.249357	0.398748	0.159966
AC010547.5	ENSG00000011347	ENST00000571789		chemokine (C-C motif) ligand 17 (CCL17) pseudogene						0	0	0	0	0	0	0	0	0	0	0	0	0	0	0	0	1.84911	0	0	0	0	0	0	0	0	0	0	0	0	0	0	0	0	0	0	0	0	0	0	0
AC010598.1	ENSG00000179151	ENST00000510378		ribosomal protein S23 pseudogene 5						0	0	0	0	0	0	0	0	0	0	0	0	0	0	0	0	0	0	0	2.55889	0	0	0	0	0	0	0	0	0	0	0	0	0	0	0	0	0	0	0	0
AC010615.1	ENSG00000266932	ENST00000594254		zinc finger protein pseudogene						0.960727	0	0.592808	0.646673	0.363984	0.193011	0.898922	0	0.719844	0.252995	0.207084	0.778666	0.582375	0.417952	1.25147	1.01736	0.939055	0.342276	0.543723	0.344658	1.13977	0.287296	0.449525	1.02624	0.380989	0.540588	0.435864	0.634066	0.758465	0.226016	0.68479	0.739388	0	0.23489	0.657671	0.361537	1.00651	0.434314	1.34424	1.59502
AC010615.4	ENSG00000230166	ENST00000600810		novel transcript						0	0	0	0	0.248062	0	0	0	0.186962	0	0	0	0	0	0	0	0	0.273894	0	0	0.329919	0	0	0	0	0	0	0	0	0	0	0	0	0	0	0	0.71879	0	0	0
AC010620.2	ENSG00000186188	ENST00000600135		zinc finger protein 738 (ZNF738) pseudogene						0	0	0	0	0	0	0	0	0	0	0	0	0	0	0	0	0	0	0	0	0	0	0	0	0	0	0	0	0	0	0	0	0	1.47639	0	0	0	0	0	0
AC010627.1	ENSG00000099365	ENST00000503819		pleckstrin homology domain containing, family A (phosphoinositide binding specific) member 1 (PLEKHA1) pseudogene						0.295989	0	0	0	0.174948	0.0555658	0	0	0.270148	0	0.0992189	0	0	0.0601872	0.0716742	0	0	0	0	0.141424	0.245041	0	0	0	0.274338	0	0	0	0.099095	0	0	0.0819441	3.48337	0	0	0	0.0437806	0	0	0
AC010631.1	ENSG00000254805	ENST00000474150		ribosomal protein L39 (RPL39) pseudogene						0	0	0	0	0	0	0	0	0	0	0	0	0	0	0	0	0	0	0	0	0	0	0	0	0	0	0	0	0	0	0	0	0	0	0	0	0	0	0	0
AC010653.3	ENSG00000092853	ENST00000635332		parathymosin (PTMS) pseudogene						0	0	0	0	0	0	0	0	0	0	1.66661	0	0	0	0	1.61826	0	0	1.84644	0	0	1.99343	0	0	0	0	0.634378	0.895979	0	0	1.06114	0	0	0	0	3.05762	0	0	0	0
AC010655.1	ENSG00000101440	ENST00000449336		ribosomal protein L37 (RPL37) pseudogene						0	0	0	0	0.614348	0	1.94394	0	0	0	0	0	1.27842	0	0	0	0	0	0	0	0	0	0	0	0	0.582188	1.19632	0	0	0	0	0	0	0	0	0	0	0	0	0
AC010655.3	ENSG00000143387	ENST00000478818		EF-hand calcium binding domain 3 (EFCAB3) pseudogene						1.78463	0.554722	8.95113	12.1813	4.0495	5.56412	41.9952	43.2997	1.62476	0	0.895008	2.4021	1.12895	1.65932	5.56409	22.2417	0.753273	1.5137	2.03786	1.26992	0.357418	0.273049	1.83355	0.797252	3.33345	10.1912	25.4247	12.5685	3.5452	3.50751	5.32731	7.15864	0	1.11291	2.42595	0	0.976273	0.705929	0.617212	0
AC010677.1	ENSG00000206559	ENST00000441690		ribosomal protein L23 (RPL23) pseudogene						0	0	0	1.43311	0	0	0	0	0	0	0	0	0	0.325126	0	0	0	0.444363	0	0.373379	0	0	0	0	0	0	0	0	0	0	0	0	0	0.434236	0	0	0.456345	0	0	0
AC010900.1	ENSG00000243053	ENST00000604508		chromosome 18 open reading frame 32 (C18orf32) pseudogene						0	0	0	0	0	0	0	0	0	0	0	0	0	0	0	0	0	0	0	0	0	0	0	0	0	0	0	0	0	0	0	0	0	0	0	0	0	0	0	0
AC010970.1	ENSG00000169429	ENST00000445125		RNA, 18S ribosomal pseudogene						3204.24	3251.74	3259.37	2686.47	2918.12	2939.24	2316.57	2261.42	4547.23	4981.13	4850.11	4843.25	3520.97	4882.36	2994.46	3669.34	5049.07	3109.59	2669.6	4840.52	2845.02	3036.79	3117.95	3905.55	2469.37	1935.78	2212.61	2724.01	4162.26	2987.64	3612.09	3529.88	2974.19	2895.61	2606.58	2964.89	3375.14	2831.99	3439.66	3048.6
AC010980.1	ENSG00000113441	ENST00000678139		novel protein, ortholog of Gm2102 (M. musculus)						0.863748	4.75121	5.47356	10.2216	0.737429	3.31806	5.54409	2.04449	0.615004	4.91544	7.15298	11.3851	1.05848	5.22679	2.40137	10.5812	0.857679	6.93256	9.74245	13.5782	7.1227	30.3821	24.8786	31.0698	0.244009	4.38288	3.57969	1.36327	0.24472	7.53074	8.77439	9.23755	0	7.77204	11.7212	14.7616	2.45324	8.33952	12.711	16.1692
AC011005.2	ENSG00000232217	ENST00000487324		pseudogene similar to part of vomeronasal 1 receptor 2 (VN1R2)						0.672466	0	0.339021	0	0.408332	1.15183	0.871652	2.00901	0	0.496098	0	0.911685	0	0	0	3.12669	0	0	0	0	0	0	0	0.604072	0	0.391995	0.266252	1.10052	0.668012	0	0.892024	1.72869	0	0	0	1.2719	0	2.14074	0.932149	0
AC011005.3	ENSG00000229598	ENST00000491624		zinc finger pseudogene						0	0	0	0	0	1.59733	0.367285	4.20633	0	1.24457	0	0	0	1.04932	0.386058	0.584646	0	0	0	1.20907	0	0	0	0	0	0	0.667375	0.305758	1.11573	0	0.372243	0.479444	0	0	0	0.354558	0.246114	0	0	0
AC011043.1	ENSG00000239282	ENST00000612465		uncharacterized LOC389831 [Source:NCBI gene (formerly Entrezgene);Acc:389831]		NM_001347681;NM_001242480				3.22629	0.94981	1.52385	1.01028	5.19083	2.95978	2.96354	2.76376	4.28485	1.59159	1.8776	2.95859	6.38096	6.4429	10.0561	9.10286	0.385908	0.144929	0.242747	0	0.633097	0.801108	0.287773	0.562835	1.34544	0.482862	0.938768	1.25031	0.944656	1.39923	1.20311	1.23106	0	0.0919548	0	0	0	0	0	0
AC011228.3	ENSG00000251246	ENST00000673921		tigger transposable element derived 1 (TIGD1) pseudogene						0.454315	0.284149	0.609886	0.153255	0.537835	0.256014	0.155791	0.343377	0.362927	0.167365	0	0.227694	0.43356	0.416048	0.494044	0.185984	0.330757	0.568706	0.901447	0.488146	0.469417	1.7728	0.202371	0.801415	0.84286	0.479722	0.586847	0.24673	0.228106	0.744107	0.0755661	0.37772	0	0.386952	0	0.446122	0.352512	0.538952	0.317338	1.14413
AC011247.2	ENSG00000224802	ENST00000603297;ENST00000605062		cell death-inducing DFFA-like effector c (CIDEC) pseudogene						0	0	0	0	0	0	0.816101	0.451007	0	0.344254	0	0	0	0	0	0	0	0	0	0	0	0	0	0	0.437121	0	0	0	0	0	0.620142	0	0	0	0	0	0	0	0	0
AC011290.2	ENSG00000232775	ENST00000438427		thioredoxin domain containing 1 (TXNDC1) pseudogene						0.175693	0.219571	0.655227	0.475505	0.41832	0.297776	2.03306	0	0.722459	0.129327	0.882832	0.352814	0.595787	0	0.252585	0.760691	0.367106	0.442232	0	0.753625	0.144345	0	0	0.311081	0.163506	0.316197	0.908792	0.858049	0.528768	0.142796	0.233837	0.586769	0	0.594782	0	1.14093	0.388367	0	0.244908	0.176266
AC011298.2	ENSG00000169856	ENST00000617989		galactose-3-O-sulfotransferase 4 (GAL3ST4) pseudogene						0.395643	0	0	0	0	0	0	0	0	0	0	0	0	0	0	0	0	0	0	0	0	0	0	0	0	0	0	0	0	0	0	0	0	0.329904	0	0	0	0	0	0
AC011298.3	ENSG00000134571	ENST00000615796		galactose-3-O-sulfotransferase 1 (GAL3ST1) pseudogene						0	0	0	0	0	0	0	0	0	0	0	0	0	0	0	0	0	0	0	0	0	0	0	0	0	0	0	0	0	0	0	0	0	0	0	0	0	0	0	0
AC011330.1	ENSG00000123570	ENST00000510070		histidine acid phosphatase domain containing 2A (HISPPD2A) pseudogene						2.14118	0.330712	1.18603	0.0371545	1.22544	0.246603	1.08078	0.714086	1.28549	0.618911	1.22416	1.3052	0	1.25632	3.53801	0.018281	0.850321	2.02608	1.33298	0.945524	0.964812	1.28574	0.0490001	0.431558	0.721322	1.23992	0.851619	0.190222	0	0.575958	0	0.404472	0	0.62476	0.71536	0.0405228	1.29003	1.51603	0.819671	0
AC011406.1	ENSG00000160298	ENST00000512440		Transmembrane protein pseudogene						0	0	0	0	0	0	0	0.949271	0	0	0	0	0	0	0	0	0.267653	0	0	0	0	0	0	0.56998	0	0.370688	0	0	0	0	0	0	0	0	0	0.399735	0	0	0	0
AC011416.2	ENSG00000164047	ENST00000509908		eukaryotic translation elongation factor 1 alpha-like 3 pseudogene						0	0	0	0	1.75026	0	0	0	0	0	0	2.12903	0	0	0	0	0	0	0	0	0	0	5.38896	0	0	0	0	0	0	0	0	0	0	0	0	0	0	0	0	0
AC011431.1	ENSG00000232142	ENST00000512971		nucleotide binding protein 1 (MinD homolog, E. coli)						0	0	0	0	0	0	0	0	0	0	0	0	0	1.03405	0	0	0	0	0	2.42305	0	2.02888	0	0	0	0	0	0	0	0	0	0	0	0	0	0	0	0	0	0
AC011444.4	ENSG00000237575	ENST00000586415		ribosomal protein L32 (RPL32) pseudogene						0	0	0	0	0	0	0	0	0	0	0	0	0	0	0	0	0	0	0	0	0	0.312782	0	0	0	0	0	0	0	0	0	0	0	0	0	0.32113	0	0	0	0
AC011447.1	ENSG00000161270	ENST00000497576		ribosomal protein S16 (RPS16) pseudogene						0.8435	0	0	0.408804	0	0	0.246467	0	0	0	0	0	0	0.184737	0.229235	0	1.22778	0	0	0.875123	0	0	0	0	0	0.582449	0	0	0	0	1.84585	0	0	0	0.514177	0	0	0	0	0
AC011448.1	ENSG00000262408	ENST00000555938;ENST00000586674		novel protein						0.678763	1.76975	0.737306	1.7532	2.22034	0.587513	1.43613	0.761526	0.918054	1.19182	0.755939	0.523463	1.71913	0.579958	0.916192	1.39712	0.633752	0.686507	0.54224	0.823137	0.502003	0.979425	0.445888	0.787821	0.436996	0.395034	0.916219	1.97081	0.991837	0.556141	0	0.957699	0	1.18479	0.224214	1.15205	0.596822	1.89747	0.928255	1.50548
AC011451.2	ENSG00000165794	ENST00000604303		UBX domain protein 2A (UBXN2A) pseudogene						0	0.347995	0.293092	0	0.334861	0	0.187268	1.2566	0	0	0	0	0	0	0	0.595416	0	0	0	0	0	0	0	0	0.26081	0	0.112205	0	0	0.224266	0	0	0	0	0	0.178898	0.122774	0.440926	0	0
AC011458.2	ENSG00000188818	ENST00000603937		iron-sulfur cluster assembly 1 homolog (S. cerevisiae) (ISCA1) pseudogene						0	0	0	0	0	0	0	0	0	0	0	0	0	0	0	0	1.67051	0	0	0	0	0	0	0	0	0	0	0	0	0	3.9339	0	0	0	0	0	0	0	0	0
AC011462.1	ENSG00000228757	ENST00000604424;ENST00000540732		novel protein						1.34915	0.427738	0.521889	0	0.803661	0.488838	0.244371	1.33754	0.993617	0.712617	0	0	1.0221	0.665417	0.260177	0.295545	1.45826	0	1.89305	0	0.256502	0.76912	0.824116	0.1918	1.76348	0	0.24376	1.31011	0.89429	0	0.36344	0.256881	0	0	0	0	1.18632	3.90722	0.589241	0
AC011468.4	ENSG00000144644	ENST00000603942		transmembrane protein 50B (TMEM50B) pseudogene						0	0	0	0	0.321147	0	0	0	0	0	0	0	0	0	0	0	0	0	0	0	0	0	0	0	0	0	0.208978	0	0	1.23985	0.349647	0	0	0	0	0	0.231166	0	0	0
AC011471.1	ENSG00000227163	ENST00000585766		acyl-CoA synthetase bubblegum family member 2 (ACSBG2) pseudogene						0	0	0	0	0	0	0	0	0	0	0	0	0	0	0	0	0	0	0	0	0	0	0	0	0	0	0	0	0	0	0	0	0	0	0	0	0	0	0	0
AC011471.4	ENSG00000100350	ENST00000638271		acyl-CoA synthetase bubblegum family member 2 (ACSBG2) pseudogene						0	0	0	0	2.26398	1.10925	0	0	0.845934	0	0	0	0.797527	0	0	0	0	0	2.12884	0	0	0	0	3.36556	0	1.08958	0	1.02333	1.91009	1.44707	0	0	0	1.56844	0	0	0.819418	0	0	0
AC011475.1	ENSG00000258597	ENST00000603599		LSM2 homolog, U6 small nuclear RNA associated (S. cerevisiae) (LSM2) pseudogene						0	0	0	0.193787	0	0	0	0	0	0	0	0	0.0673446	0	0.112497	0.184392	0.123641	0	0	0.322012	0	0	0.0858391	0	0	0	0	0.0851224	0.146497	0	0	0.276565	0	0.274945	0	0	0.131748	0	0	0
AC011476.1	ENSG00000234814	ENST00000466725		ribosomal protein L36a (RPL36A) pseudogene						0	0	0.910351	0	0	0	0	0	0	0	0	0	0	0	0.618358	0	0.385122	0	0	0	1.45638	0	0	0	0	1.58812	0.723582	0	0	0	0.602809	0	0	0.770963	0	0	0	0	0	0
AC011476.5	ENSG00000186017	ENST00000615594		3-hydroxy-3-methylglutaryl-CoA reductase (HMGCR) pseudogene						0	0	0	0	0	0	0	0	0	0	0	0	0	0	0	0	0	0	0	0	0	0	0	0	0	0	0	0	0	0	0	0	0	0	0	0	0	0	0	0
AC011477.4	ENSG00000239350	ENST00000586571		ribosomal protein L10a (RPL10A) pseudogene						0	0	0	0	0	0	0	0	0	0	0	0	0	0	0	0	0	0	0	0	0	0	0	0	0	0	0	0	0	0	0	0	0	0	0	0	0	0	0	0
AC011491.1	ENSG00000229927	ENST00000637688;ENST00000593563;ENST00000596254		adenylate kinase isoenzyme 1-like [Source:NCBI gene (formerly Entrezgene);Acc:390877]		NM_001321601				0.337526	0	0	0	0	0	0	0	0	0	0	0	0	0	0.370107	0	0	0	0	0	0	0	0.19866	0	0	0	0	0	0	0	0	0	0	0	0	0	0.296995	0	0	0
AC011497.2	ENSG00000172824	ENST00000600255		zinc finger, AN1-type domain 5 (ZFAND5) pseudogene						1.05311	0.972792	1.10147	0.365622	0.159225	1.89905	1.25048	6.36247	2.12118	3.87232	0	1.40098	1.56651	1.59856	1.52134	1.95977	1.19763	0.670301	0.305837	1.65364	1.9406	0.79638	0	1.64458	4.48293	1.56297	1.55761	1.72227	0.781353	1.93162	1.07822	1.7474	0	1.10376	0.353119	0.999234	1.62115	1.67862	1.86019	0.511838
AC011499.1	ENSG00000172915	ENST00000586012		novel protein						0	0	0.15302	0	0.350786	0	0.0147141	0	0	0	0	0	0	0	0.2062	0	0	0.508825	0.1064	0.220383	0	0.0952986	0	0	0	0.18994	0.47322	0	0	0	0	0	0	0	0	0	0	0.186159	0	0
AC011511.1	ENSG00000240934	ENST00000452032;ENST00000493771		novel transcript						0.595084	0.222373	0.243713	0	0.104236	0.396143	0.342414	0.889336	0.228914	0.0886425	0.767196	0.339128	0.349345	0.219215	0.366496	0.431917	0.432815	0.253548	0.530696	0.230167	0	0.284726	0.477583	0.538627	0.253483	0.335565	0.264236	0.235889	0.262906	0.354363	0.18987	0.766999	0	0.598998	0.122107	0.435905	0.376758	0.413294	0.32854	1.27583
AC011511.4	ENSG00000182636	ENST00000586529		novel transcript						0	0	0	0	0	0	0.343167	0	0	0	0	0	0	0	0	0	0	0	0	0	0	0	0.812042	0	0	0	0	0	0	0	0	0	9.70986	0	0	0	0	0	0	0
AC011530.1	ENSG00000227270	ENST00000593999;ENST00000596586;ENST00000597712;ENST00000595946		novel protein						1.19086	0.186423	0.0135766	0	0	0	0.916109	0	0.656978	0.566547	0.740055	0	0.703144	0	2.27526	0.147862	0.308493	0	1.27828	0.510014	0	0	0.325688	0	0	0.239316	0	0.342352	0	0	0	2.16282	0	0	0.0844264	0.212383	0.218107	0	0	0
AC011551.1	ENSG00000170382	ENST00000614101		paraneoplastic Ma antigen family-like 2 (PNMAL2) pseudogene						0	0	0	0	0	0	0	0	0	0	0	0	0	0	0	0.245556	0.0957237	0	0	0	0	0	0	0	0	0.272709	0.0909052	0	0	0	0	0	0	0	0	0	0	0	0	0
AC011603.4	ENSG00000158079	ENST00000611325		tubulin, alpha 4a (TUBA4A) pseudogene						0	0	0	0	0	0	0	0	0	0	0	0	0	0	0	0	0	0	0	0	0	0	0	0	0	0	0	0	0	0	0	0	0	0	0	0	0	0	0	0
AC011611.5	ENSG00000217165	ENST00000552477		density-regulated protein (DENR) pseudogene						0	0	0	0	0.532714	0.16664	0.589814	1.324	0.504001	0	0	0.595065	0.250165	0.186887	0.305425	0	0	0	0	0	0.477646	0.13891	0.231697	0.262174	0.742909	0	0.180368	0.528262	0	0.658803	0.390683	0	0	0	0	0	0.290397	0.162911	0	0.815209
AC011611.6	ENSG00000133019	ENST00000547483		transmembrane protein 141 (TMEM141) pseudogene						0	0	0	0	0	0	0	0	0	0	0	0	0	0	0	0	0	0	0	0	0	0	0	0	0	0	0	0	0	0	0	0	0	0	0	0	0	0	0	0
AC011816.1	ENSG00000240435	ENST00000441346		chromobox homolog 3 (CBX3) pseudogene						0	0.803011	0	0	0	0	0	1.44687	0	0.710278	0	0.864403	0	0.39741	0	0.683886	0.271374	0	3.66987	1.60592	0	0	0.757481	0.574573	0	0	0.256025	0	0.321417	0.771704	0.640952	0	0	0.538499	2.19561	1.43906	0	0	1.79023	0.641911
AC011825.1	ENSG00000288639	ENST00000484967		ribosomal protein S15a (RPS15A) pseudogene						0	0	0	0	0.352451	0	0	0	0	0	0	0	0	0	0	0	0	0	0	0	0	0	0	0	0	0	0	0	0.576101	0	0	0	0	0	0	0	0.254148	0	0	0
AC011894.1	ENSG00000135517	ENST00000603255		ribosomal protein L18a, pseudogene						0	0	0	0	0	0	0	0	0	0	0	0	0	0	0	0	0	0	0	0.310235	0	0	0	0	0	0	0	0	0	0	0	0	0	0	0	0	0	0	0	0
AC011904.1	ENSG00000283050	ENST00000561495		cytochrome P450, family 3, subfamily A family pseudogene						0	0	0	0	0	0	0	0	0	0	0	0	0	0	0	0	0	0	0	0	0	0	0	0	0	0	0	0	0	0	0	4.6627	0	0	0	0	2.75955	0	0	0
AC011921.3	ENSG00000112414	ENST00000605540		splicing factor 3B, 14 kDa subunit (SF3B14) pseudogene						0	0	0	0	0	0	0	0	0	0	0	0	0.558473	0	0	0	0	0	0.759489	0	0	0	0.392921	0	0	0.38791	0	1.09297	0	0	0	0	0	0.553837	0	0	0.290898	0	0	0
AC011933.1	ENSG00000116852	ENST00000413334		ribosomal protein L36a (RPL36A) pseudogene						0.859243	0	0.431786	0	0.521022	0	0.551355	0	1.15867	1.25757	0	0	0.359884	1.61673	0.588754	0.876903	0.36046	0.72423	0	0.616385	0.685816	1.58692	1.01201	0	0.807805	0	1.01171	0	0	0	0	0	0	2.15161	5.84575	0.536136	0.37374	0	1.17652	1.72558
AC011939.1	ENSG00000180921	ENST00000567680		DnaJ (Hsp40) homolog, subfamily B, member 14 pseudogene						0.29799	0.542825	0.615906	0.980284	0.346755	1.49539	0.297977	0.874073	0	0.741411	0.28832	0.0977826	0.184007	0.964421	0	0.15708	0.0601814	1.07243	0	0.103497	0.1208	3.42846	0	0.528341	0.271071	0.805549	0.920001	0.235825	0	0.117524	0.196602	0.12146	0	1.34684	0	0.0967776	0	0.924828	0	0
AC011979.1	ENSG00000134588	ENST00000472300		ribosomal protein L21 (RPL21) pseudogene						0.40144	0	0.416291	0	0.48701	0	0.269626	0.603501	0	0	0.800208	0	0.508329	0	0	1.06173	0.16917	0.339624	0	0	0	0	0	0	0.375715	0.470871	0	0	0	0	0.71756	0	0	0.335014	0	0	0	0	0	0.39777
AC011998.1	ENSG00000276486	ENST00000433403		peroxiredoxin 5 (PRDX5) pseudogene						0	0	0	0	0	0	0	0	0	0	0	0	0	0	0	0	0	0	0	0	0	0	0	0	0	0	0	0	0	0	0	0	0	0	0	0	0	0	0	0
AC012085.1	ENSG00000252149	ENST00000548270		phosphoglycerate mutase 1 (brain) (PGAM1) pseudogene						0	0	0.368839	0	0.68539	0.330949	0	0	0	0	2.33518	0.703765	0.674747	0	0	0	0	0	0	0	0	0	0.818153	0	0.521827	0	0	0.893491	0	0.557641	0.783147	1.43606	0	0.4218	0.753889	0	0	0	0	0.518084
AC012146.1	ENSG00000227118	ENST00000576545		zinc finger protein fiamily pseudogene						0	0	0	0	0	0	0	0	0	0	0	0	0	0	0	0	0	0	0	0	0	0	0	0	0	0	0.202879	0	0	0	0	0	0	0	0	0	0	0	0	0
AC012158.1	ENSG00000021826	ENST00000535684;ENST00000482431;ENST00000488306;ENST00000483430		ribosomal protein S11 pseudogene 6						0	0.231393	0.249494	0	0.109236	0.260305	0.0796656	0	0.0843799	0.290054	0.278966	0.0617538	0.0902103	0.0563861	0.084207	0.10122	0.192038	0.231065	0.314258	0.132567	0	0.0554102	0	0.325807	0	0.140186	0.0829138	0.189301	0.092875	0.0759139	0	0	0	0.316671	0.159006	0.258138	0.0410429	0.622604	0.130859	0.186563
AC012170.1	ENSG00000234424	ENST00000495139		ribosomal protein S20 (RPS20) pseudogene						0.672466	0.836299	0	1.85427	0	0.383944	0	0	0.607883	0	0	0	0	0	0	0.34741	0.851804	0	0	0	0	0	0.794102	0.604072	0	2.35197	0.266252	0	1.33602	0	0.446012	0	0	0	0	0	0	0	0.932149	0
AC012184.2	ENSG00000173145	ENST00000565116;ENST00000567706;ENST00000443119		novel protein, DDX19B and DDX19A readthrough						4.04785	6.49373	2.45365	0.820921	1.60238	3.83343	1.83176	7.21e-08	7.71395	3.63285	5.35459	1.33762	5.57312	8.24948	0	2.36364	5.47297	2.15062	3.32511	0	1.77148	7.31369	8.55264	7.36951	2.88688	0.910111	2.19718	0	5.85446	5.84839	3.97907	0.554551	25.4432	1.18065	2.88702	0	4.40496	2.96077	2.54511	0.120718
AC012186.1	ENSG00000243104	ENST00000566702		histamine receptor H3 (HRH3) pseudogene						0	0	0	0	0	0	0	0	0	0	0	0	0	0	0	0	0	0	0	0	0	0	0	0.995569	0	0	0	0	0	0	1.10069	0	0	0	0	0	0	0	0	0
AC012213.5	ENSG00000253623	ENST00000649416		novel protein						0.145825	0	0.157075	0	0.0777352	0.0886203	0.120423	0.300176	0.0769715	0.528943	0.486395	0	0.233286	0	0	0.444467	0.0682714	0	0.291238	0	0	0.0771805	0	0	0	0	0	0.163192	0	0	0.200957	0	0	0.75806	0	0.106697	0	0.886055	0.151938	0
AC012254.2	ENSG00000164162	ENST00000602459;ENST00000602926;ENST00000588705		novel transcript						20.5812	31.2213	27.4755	45.481	25.8479	29.9183	40.124	49.2602	36.2745	47.4094	31.9491	48.6187	29.6242	23.9896	47.5421	41.0902	28.7959	20.9083	24.5749	36.2592	33.0593	18.473	23.6749	29.6325	22.0233	22.1932	28.0532	41.3872	19.6898	29.9226	32.7086	34.7907	30.4378	26.0836	27.4325	27.4845	28.2285	21.6475	19.5843	35.2961
AC012254.4	ENSG00000091129	ENST00000588843		SUMO2 SMT3 suppressor of mif two 3 homolog 2 (S. cerevisiae), pseudogene						1.15674	1.4347	0.572318	0	0	1.3399	0	0	0.525092	0	0	0	1.4633	0	0.779904	2.33933	1.95566	0	1.33695	0	0.919315	4.31726	0	0	0	1.3376	1.3671	2.54756	0	1.76808	0	1.00379	0	1.95438	1.58688	0	0	0	0	0
AC012254.6	ENSG00000231942	ENST00000675219		elongin A3 family member B						0.111847	0	0	0	0.0439694	0	0	0	0	0	0	0	0	0	0	0	0	0	0	0	0	0	0	0	0	0	0	0	0	0	0	0	0	0	0	0	0.0110434	0	0	0
AC012308.1	ENSG00000254692	ENST00000451232		novel pseudogene						0	0	0	0	0	0	0	0	0	0	0	0	0	0	0	0	0	0	0	0	0	0	0	0	0	0	0	0	2.77704	0	0	0	0	0	0	0	0	0	0	0
AC012309.1	ENSG00000262516	ENST00000588873;ENST00000590245;ENST00000585860		novel protein						0.572437	2.79976	0.576672	0	0.142917	0	0.685121	0	0.591253	0	2.32528	0.548232	0	0.481125	0.24436	0.320313	0.491482	0	0	1.27609	0.681695	0	0.150903	0	0.40889	0	0	0	0.774881	0.36861	0	0	0	0	0	0.977163	0.155863	1.58259	0	0.246913
AC012368.3	ENSG00000135439	ENST00000604190		family with sequence similarity 136, member A (FAM136A) pseudogene						0	2.26382	0	0	0	0	2.36314	0	0	0	0	0	0	0	0	0.912581	0	1.52164	0	0	0	10.0933	3.23198	3.2828	0	0	0	5.98134	0	0	0	0	0	0	0	0	0	0	0	5.53553
AC012435.2	ENSG00000224906	ENST00000563287;ENST00000568772		coiled-coil-helix-coiled-coil-helix domain-containing protein 7 (CHCHD7) pseudogene						0.351678	0.347144	0.317697	0.544959	0.468077	0.575547	0.317213	0.594425	0.406523	0.318603	0.311536	0.346488	0.485208	0.381172	0.414984	0.47044	0.3211	0.29326	0.33186	0.329077	0.305747	0.425539	0.469697	0.401404	0.514419	0.456006	0.352668	0.658032	0.526434	0.450131	0.290235	0.490879	0.597518	0.493427	0.620551	0.636756	0.451789	0.316827	0.306887	0.747692
AC012443.1	ENSG00000232901	ENST00000605605		ribosomal protein L22 (RPL22) pseudogene						0	0	0	2.2894	0	0	0	0	0	0	0	0	0	0	0	0	0	0	0	0	0	1.00524	0	0	0	0	0	0	1.65121	0	1.06975	0	0	0	0	0	0	0	0	0
AC012488.2	ENSG00000169891	ENST00000606910		novel protein						0	0	0	0	0	0	0.508837	0	0.387222	0	0	0	0	0.413553	0	0	0	0	0	0	0	0	0	0	0	0	0	0.62493	0	0	0	0.49491	0	0	0.657244	0	0	0	0	0
AC012569.1	ENSG00000236888	ENST00000591191		U3 small nucleolar RNA-associated protein 18 homolog, pseudogene						0	0.101692	0.0876078	0.437839	0	0.411583	0.111877	0	0	0.479209	0.163453	0.596792	0.0344751	0.544751	0.0591711	0.31234	0.303721	0.202864	1.01606	0.407919	0.0674943	1.26488	0.725292	0.2146	0.150802	0.442618	1.1939	0.486992	0	0.870245	0.594642	0.876274	0	0.972181	0.444939	0.801331	0.0360905	0.385667	0.227287	1.47675
AC012616.1	ENSG00000233830	ENST00000600294		proline-rich protein pseudogene						0	0	0	0	0	0	0	0	0	0	0	3.02549	0	0	0	0	0	0	0	0	0	0	0	0	0	0	0	0	0	0	0	0	0	0	0	0	0	0	0	0
AC012618.1	ENSG00000270903	ENST00000461223		ribosomal protein L28 (RPL28) pseudogene						0	0	0	0	0	0	0	0	0	0	0	0	0	0	0	0	0	0	0	0	0	0	0	0	0	0	0.206333	0	0	0	0	0	0	0	0	0	0	0	0	0
AC012618.2	ENSG00000261612	ENST00000428058		ribosomal protein S2 (RPS2) pseudogene						0	0.210537	0.269468	0.227909	0.200394	0.095137	0	0	0.615679	0.124007	0.847189	0.225465	0.0714069	0	0.121216	0.36501	0.0703558	0	1.53075	0	0	1.11746	0.19954	0.149047	0	0.505604	0	0	0.338039	0.548156	0	0.702925	0	0	0.921325	0.437964	0.670533	0.532642	0	1.01438
AC012618.3	ENSG00000229756	ENST00000415793;ENST00000440004;ENST00000426044;ENST00000451691;ENST00000637896		novel zinc finger protein pseudogene						0	0.103921	0.314364	0.111873	0.455267	0.355509	0.0571546	0	0.510296	0.30607	0.116998	0.552198	0.1385	0.202458	0.0604549	0.182037	0.0240954	0.445856	0.197385	0.0834782	0	0.645884	0.0988178	0.1344	0	0.222718	1.03737	0.0948361	0.0584371	0.0682555	0.64494	0.761066	0	0.485569	0	0.109163	0.184396	0	0	0.0838318
AC012651.1	ENSG00000237273	ENST00000483208;ENST00000549793;ENST00000466369;ENST00000495723		novel transcript						1.57397	0.579396	1.35733	1.48423	0.575522	1.0168	0.842181	0.721086	1.00379	1.62918	0.971612	2.21165	1.45135	0.454919	1.99856	2.18774	0.915338	0.183947	0.864629	2.17651	2.29231	2.32368	1.82925	2.27043	0.521177	0.353296	0.191739	0.924701	0.889198	0.536327	0.329791	2.49243	0	1.46878	0.951692	1.79886	1.95784	2.08825	1.2716	3.14968
AC012676.2	ENSG00000147082	ENST00000619258		cytochrome c oxidase subunit VIIc (COX7C) pseudogene						0	0	0	0	0	0	0	0	0	0	0	1.6568	0.51473	0	0	0	0.488765	0	0	0	0	0.737373	0	0	0	0	0	0	0	0	0	0	0	0	0	0	0	0	0	0
AC013244.1	ENSG00000244921	ENST00000604279		mitochondrial inner membrane organizing system 1 (MINOS1) pseudogene						0	0	0	0	0	0	0	0	0	0	0	0	0	0	0	0	0	0	0	0	0	0	0	0	0	0	0	1.22594	0	0	0	0	0	0	0	0	0	0	0	0
AC013244.2	ENSG00000159713	ENST00000603396		chromosome 12 open reading frame 76 (C12orf76) pseudogene						0	0	0	0	0	0	0	0	0	0	0	0	0	4.11852	0	0	0	0	0	0	0	0	0	0	0	0	0	1.81313	0	0	0	0	0	0	0	0	0	0	0	0
AC013262.1	ENSG00000212864	ENST00000426710		mitochondrially encoded cytochrome c oxidase II (MT-CO2) pseudogene						0	0	0.673439	0	0	0	0	0	0.6183	0	0	0	0	0	0	0	0	0	0	0	0	0	0	0	0	0	0	0	0	0	0	1.18654	0	0	0	0	0	0	0	0
AC013268.1	ENSG00000250205	ENST00000639717;ENST00000417926;ENST00000424535;ENST00000424113;ENST00000435951;ENST00000638368;ENST00000433786;ENST00000425917		two-pore calcium channel 3 (TPCN3) pseudogene				NR_027142		0.347722	0.289636	0.150405	0	0.255635	0.417679	0.0736121	0	0.0947734	0.305494	0	0	0.411291	0.39712	0.296349	0	0	0.523086	0	0	1.11506	0.501994	0.12261	0.0405752	0	0	0	0	0.247825	0	0.0771426	0	0	0.932922	0.283706	0	0.560394	0	0	0
AC013394.1	ENSG00000136758	ENST00000629685;ENST00000630790		novel protein						45.4039	51.6955	39.9471	64.5765	50.3184	61.1057	40.1143	70.6272	41.7264	72.4652	43.1867	71.0692	54.5423	68.7928	53.355	58.3905	51.4375	71.1563	47.3805	58.4573	56.1403	79.7958	52.1957	57.364	87.945	73.2121	62.3416	76.4592	52.8789	66.6018	44.1612	64.5674	137.325	94.1067	43.3203	50.3676	59.3853	73.1433	40.9768	63.2245
AC013452.1	ENSG00000174236	ENST00000560630		ribosomal protein L15 (RPL15) pseudogene						0	0	0.146546	0	0	0	0.561805	0.418866	0	0	0	0	0.118061	0.171764	0	0	0	0	0	0	0	0	0	0	0	0	0.222003	0.453289	0	0	0.370996	0	0	0	0.380662	0	0	0	0	0
AC013470.1	ENSG00000259722	ENST00000453438		PC4 and SFRS1 interacting protein 1 (PSIP1) pseudogene						0	0	0	0	0	0	0	0.635656	0	0	0	0	0	0	0	0	0.179819	0	0	0	0	0	0	0	0	0	0	0.230808	0	0.335699	0	0	0	0	0	0.539359	0	0	0	0.423248
AC013474.1	ENSG00000269009	ENST00000440018		novel pseudogene						0	0.685875	0.584265	1.73353	0	0.517828	0	0.551762	0.250733	0.269288	0.183855	0.489914	0.465283	0.56069	0	0.39573	0.0764977	0.768016	0.415876	1.70011	0	0.993634	0.108278	1.13441	0.170335	0.32908	0	0.0992793	0.367087	0.59434	0.365303	0.611278	0	0.620514	1.00166	0.8308	0.161726	0.289262	0.25497	2.75193
AC013476.1	ENSG00000160401	ENST00000614456		zinc finger protein 354B (ZNF354B) pseudogene						0	0	0	0	0	0.244247	0	0	0	0	0	0	0	0	0	0.452708	0.181878	0	0	0	0	0	0.253015	0	0	0	0	0	0	0	0	0	0	0	0	0	0	0	0.596339	0
AC013477.1	ENSG00000198134	ENST00000675518;ENST00000674680;ENST00000675838;ENST00000674967;ENST00000675079		novel protein						0.0492371	0.659839	0.26746	0.076896	0.0601386	0.35937	0.185245	0.299974	0.115909	0.22843	0.16063	0.106431	0.0384664	0.352516	0.367097	0.267091	0.070327	0.402174	0.578279	0.0943108	0.0503293	0.530501	0.33703	0.149642	0.169089	0.55388	0.323658	0.463057	0	0.318463	0.369557	0.0949493	0	0.174112	0.151975	0.320882	0	0.244912	0.45508	0.238636
AC013489.1	ENSG00000177842	ENST00000649547;ENST00000561140		novel transcript						0.463943	0.366446	1.41e-08	1.5564	0.913574	0.636837	0.142808	0.927958	1.1459	0.538109	0.19611	0.78499	1.67425	1.55432	2.18381	0.770754	0.474838	2.6905	0.128041	0.225841	0.473179	0.493242	0.169264	0.473481	1.52641	0.41599	0.257329	0.523109	1.85667	0.561304	1.34083	1.05557	0	1.46171	0.155685	0.501597	0.622773	0	0	0.353442
AC013489.2	ENSG00000006638	ENST00000558732		dolichyl-phosphate mannosyltransferase polypeptide 3 (DPM3) pseudogene						0	0	0	0	0	0	0	0	0	0	0	0	0	0	0	0	0	0	0	0	0	0	0	0	0	0	0	0	0	0	0	0	0	0	0	0	0	0	0	0
AC013553.1	ENSG00000229046	ENST00000560906		ribosomal protein L17 (RPL17) pseudogene						0	0	0	0	0	0.704536	0	0	0	0	0	0	0	0	0	0	0	0	0	0	0	0	0	0	0	0	0	0	0	0	0	0	0	0	0	0	0	0	0	0
AC013553.2	ENSG00000228205	ENST00000604244		transmembrane protein 126A (TMEM126A) pseudogene						0	0	0.149884	0	0	0	0	0	0	0	0	0	0	0	0.201991	0	0.360163	0	0	0.20371	0	0	0	0.254524	0	0	0	0	0	0	0	0	0	0	0	0.365946	0.125713	0.902765	0	0
AC013734.1	ENSG00000178026	ENST00000619329		striatin, calmodulin binding protein 4 (STRN4) pseudogene						0	0	0	0	0	0	0	0	0	0	0	0	0	0	0	0	0	0	0	0	0	0	0	0	0	0	4.11084	0	0	0	0	0	0	0	0	0	0	0	0	0
AC015688.4	ENSG00000284686	ENST00000584605;ENST00000579290		novel protein						0.806784	0.0902431	0.300415	0	0.471942	1.57902	1.96447	0	0.153865	0	0.394125	1.09324	1.22961	0.246007	2.54426	1.52558	0.169054	0.401069	1.42678	0.432964	1.28163	0	1.27766	0	0.691616	0.325848	0	0	0.428365	0	0.520945	0.324626	0	0.394038	1.52589	1.85526	0.644699	1.12521	0.586526	0.473629
AC015688.5	ENSG00000187699	ENST00000577737		nitric oxide synthase 3 (endothelial cell) (NOS3) pseudogene						0	0	0	0	0	0	0	0	0	0	0	0	0	0	0	0	0	0	0	0	0	0	0	0	0	0	0	0	0	0	0	0	0	0	0	0	0	0	0	0
AC015720.2	ENSG00000242412	ENST00000567709		ribosomal protein L15 (RPL15) pseudogene						0	0	0	0	0	0	0	0	0.349455	0	0	0	0	0.250306	0	0	0	0	0	0	0	0	0	0	0.732518	0	0	0	0	0	0	0	0	0.647262	0	0	0	0	0	0
AC015802.2	ENSG00000266771	ENST00000589690		COX20 Cox2 chaperone homolog (S. cerevisiae) (COX20) pseudogene						0	0	0	0	0	0	0	0	0	0	0	0	0	0	0	0	0	0	0	0	0	0	0	0	0	0	0	0	0	0	0	0	0	0	0	0	0	0	0	0
AC015802.6	ENSG00000183155	ENST00000640006		novel protein						1.82502	1.82395	0.890011	1.01405	1.50768	2.18238	1.31805	1.99069	2.37005	3.63565	2.32629	2.15275	2.59242	2.33428	2.61633	1.93262	2.74598	2.89341	1.62908	2.37305	2.08607	1.90083	1.04329	2.34226	3.83023	2.78417	2.14124	3.42505	2.14229	3.29247	1.90261	2.23109	3.48843	3.29234	0.659878	1.97427	2.04268	1.42631	0.680987	2.56417
AC015813.2	ENSG00000173064	ENST00000665125;ENST00000578794		novel transcript						5.02284	3.20339	4.28546	2.92686	12.3907	5.7725	8.25525	6.94972	1.78595	3.96038	1.8998	5.34534	6.50293	7.34272	11.0072	5.57728	5.02369	5.32123	2.10503	3.47048	5.87747	5.01957	2.29091	2.2528	6.5406	6.03428	9.81598	6.79104	6.18161	0.96134	1.99537	5.44122	0	6.67902	0.865397	3.27262	6.09559	2.47822	3.45429	5.55414
AC015818.10	ENSG00000224463	ENST00000667406		novel family with sequence similarity 106 pseudogene						0	0	0.189027	3.46655	0.876144	0	0.241399	1.08729	0.165863	0	0	0	0.460823	0.224388	0.254656	1.34546	0.767343	0	0.414578	0.776095	0.880069	0	0	1.29812	1.01945	0	1.15422	0.393884	2.53391	1.15481	0.241193	0.306048	0	0.303337	0.494692	2.08025	0.957197	0	0	0
AC015818.3	ENSG00000165730	ENST00000583797;ENST00000579603		chromosome 2 open reading frame 27B (C2orf27B) pseudogene						0	0	0	0	0	0	0	0	0	0	0	0	0	0	0	0	0	0	0	0	0	0	0	0	0	0	0	0	0	0	0	0	0	0	0	0	0	0	0	0
AC015849.5	ENSG00000235141	ENST00000604907;ENST00000604647;ENST00000672555		leucine rich repeat containing 37 member A3 (LRRC37A3) pseudogene						0	3.95071	0.831258	3.12718	2.85638	7.79728	5.66823	9.73781	3.5926	4.07009	2.22205	4.74338	0.705381	5.21028	3.02438	3.81374	0.0296338	3.14089	4.8372	4.77616	2.50766	3.97665	2.8624	4.42018	2.44946	6.46895	2.1621	4.42973	2.09976	6.32133	6.59752	5.21922	0	4.10854	9.82705	7.08869	1.49099	3.64204	2.5255	13.4396
AC015849.6	ENSG00000229237	ENST00000605454		ribosomal L24 domain containing 1 (RSL24D1) pseudogene						0	0	0	0.282923	0.252718	0.116375	0.551946	0	0	0.151827	1.21239	0.138238	0	0	0.428836	0.215828	0	0.175588	0.235295	0.586331	0	0.630592	0.837704	0.185487	0	0	0.246442	0.222808	0	0	0.549878	0	0	1.53447	0	0.793154	0	0.33454	0	0.414174
AC015871.8	ENSG00000116785	ENST00000674461		SLAIN motif family member 2 (SLAIN2) pseudogene						2.84015	3.52998	3.92829	1.96339	2.58616	3.64792	0.919865	4.23865	8.0259	6.81654	7.15534	6.26494	8.94224	3.99013	6.75029	0.731478	8.40458	12.6995	2.43932	9.73862	5.65282	1.75612	2.20004	5.75053	4.70425	2.90129	1.40404	3.10428	12.677	3.29098	6.12263	5.4865	0	4.74185	2.91464	0.895386	4.66133	5.64747	2.95427	1.42741
AC015911.7	ENSG00000226036	ENST00000592517		RAB32, member RAS oncogene family (RAB32) pseudogene						0	0	0	0	0	0	0	0	0.282308	0	0	0	0	0	0.435954	0	0.130305	0	0.704786	1.54294	0	0	0.909435	0.827121	0	0	0	0	0	0	0	0	0	0.517557	0	2.37124	0.543869	0	0	0
AC015911.9	ENSG00000287725	ENST00000650652		schlafen family member pseudogene						0	0	0.237773	0	0	0	0	0	0	0	0.225607	0	0	0	0	0	0.188207	0.567482	1.78952	0.801718	0.367412	0	1.32629	1.39625	0	0	0	0	0	0	0.44827	0	0	0	0	0.869695	0	0	0.312772	0
AC015912.2	ENSG00000136842	ENST00000571053		family with sequence similarity 89, member B (FAM89B) pseudogene						2.48443	0	0	0	0	0	0	0	0	0	0	0	0	1.54955	0	0	0	0	0	0	0	0	0	0	0	0	0	0	0	0	0	0	0	0	0	0	0	0	0	0
AC015914.2	ENSG00000231361	ENST00000618167		coiled-coil domain containing 11 (CCDC11)						0	0	0.514261	0	0	0	0	0	1.88224	0	0	0	0	0	0	0	0	0	0	0	0	1.29114	0.619718	0	0	0	0	0	0	0	0	1.79343	0	0	0	0	0	0	0	0
AC016027.5	ENSG00000238072	ENST00000427227		ribosomal protein L18a (RPL18A) pseudogene						0	0	0	2.75519	0	1.17487	0	0	0	0	0	0	0	0	6.68498	5.00214	0	0	0	0	0	0	1.16202	0	0	0	0	2.14357	0	0	1.28962	0	0	0	0	1.2415	0	0	5.56994	0
AC016027.6	ENSG00000234436	ENST00000474897		novel protein, PEX26-TUBA8						2.09446	0.528015	0.250776	0.356341	0.643893	0.584123	1.08899	1.01901	1.01664	1.86486	1.32896	0.883858	1.28677	1.10767	1.2124	0.812463	1.02723	0.255322	0.440605	0.150169	0.87695	0.670922	0.457069	0.219968	0.423276	0.391942	0.872756	0.670143	1.1544	0.685392	1.41624	0.243421	0	1.25646	1.16813	0.484074	1.56808	1.14855	0.87049	0
AC016065.2	ENSG00000174495	ENST00000514530		TAF9 RNA polymerase II (TAF9) pseudogene						0	0	0	0	0	0	0	0	0	0	0	0.923133	0	0	0	0	0.193796	0	0	0	0	0	0.271147	0	0	0	0	0.742042	0	0	0	0	0	0	0	0	0	0	0	0.454542
AC016292.2	ENSG00000189001	ENST00000618967		mitochondrial ribosomal protein L14 (MRPL14) pseudogene						0	0	0.491257	0	0	1.17487	0	0	0.896081	0	0	0	0	0	2.00549	0	0	0	0	0	0	1.21382	1.16202	0	0	0.576861	0.388883	1.07178	0	2.29946	1.28962	0	0	2.49171	0	0.620748	0.865059	3.12242	2.78497	0.995767
AC016304.1	ENSG00000249188	ENST00000476363		ribosomal protein S15 (RPS15) pseudogene						0	0	0.530592	0	0	0	0	0	0	0	0	0	0	0	0	0	0	0	0	0	0	0	0	0	0	0	0	0	0	0	0	0	0	0	0	0	0	0	0	0
AC016397.1	ENSG00000106772	ENST00000412463		cytochrome c oxidase subunit VIIb (COX7B) pseudogene						8.85268	3.66867	0.733991	0	1.79335	1.73926	2.85466	0	0.670199	4.39863	0	0	0	0	0.997204	1.48902	1.25701	7.53699	0	0	2.35777	3.65096	0	0	2.8733	3.4411	2.32771	1.62215	0	1.1258	0.972844	2.57585	0	0	0	1.86465	1.30734	0	4.14323	0
AC016559.2	ENSG00000288698	ENST00000511420		ubiquinol-cytochrome c reductase hinge protein (UQCRH ) pseudogene						0	0	0	0	0	0	0	0	0	0	0	0	0	0	0	0	0	0	0	0	0	0	0	0	0	0	0	0	0	0	0	0	0	0	0	0	0	0	0	0
AC016559.3	ENSG00000271304	ENST00000510759		GABA(A) receptor-associated protein-like 2 (GABARAPL2 ) pseudogene						0	0	0	0	0	0	0	0	0	0	0	0	0	0	0	0	0	0	0	0	0	0	0	0	0	0	0	0	0	0	0	0	0	0	0	0	0	0	0	0
AC016582.1	ENSG00000214198	ENST00000591908;ENST00000587765		increased sodium tolerance 1 homolog (yeast) (IST1) pseudogene						0.453289	0	0	0	0	0	0	0	0	0	0	0.164161	0.0520149	0	0	0	0	0	0	0	0	0	0	0	0.423212	0.265556	0	0	0	0	0.0811246	0.101787	0	0	0	0	0.163309	0	0	0.123356
AC016582.2	ENSG00000223705	ENST00000589653;ENST00000443870;ENST00000592103;ENST00000587248;ENST00000586819;ENST00000636547		novel zinc finger protein pseudogene				NR_040013		1.27993	0.756452	0.277686	1.9236	0.379886	2.15673	3.10384	3.2187	0.509869	2.2714	0.600868	0.61152	1.09562	0.682717	3.1833	1.80899	1.09147	1.20174	2.23583	1.94406	1.43541	2.77753	0.591421	1.79643	1.4167	1.2773	2.85996	2.64703	3.41116	1.04321	1.54634	1.46299	10.5283	0.876394	3.69531	1.43496	2.65723	0.297656	4.65405	0.613022
AC016629.1	ENSG00000164011	ENST00000597341		interleukin 9 receptor (IL9R) pseudogene						0	2.67297	4.2999	8.85879	6.4084	3.81422	2.87787	3.2832	3.86042	0	0	8.91179	4.54254	2.64421	2.93164	5.51552	0.886017	0	0	14.4246	1.74085	1.32145	0	3.82224	0	0	0	7.00834	0	0	0	0	0	3.62921	0	2.7449	2.8242	0	0	0
AC016717.1	ENSG00000140488	ENST00000448918		similar to part of chromosome 7 open reading frame 51 (C7orf51) pseudogene						0	0	0	0	2.56107	0.607464	0	0	0	0	0	0	0	0	0	0	0	0	0	0	0	0	0	0	0	0	0	0	0	0	0	0	0	0	0	0	0	0	0	0
AC016739.1	ENSG00000204099	ENST00000405359		ribosomal protein, large, P1 (RPLP1) pseudogene						0	0	0	0	0	0	0.961347	0	1.00656	0.551055	1.48191	0	0	0.462664	0	0	0	0.628604	0	0	2.97426	0.462236	0.441595	0	1.40201	0.432692	0.585224	0	0	1.70683	0	2.5371	0	1.25449	0	2.34983	1.96545	2.33949	1.04268	2.98405
AC016831.2	ENSG00000285446	ENST00000417179		armadillo repeat containing, X-linked 2 (ARMCX2) pseudogene						0	0	0	0	0	0	0	0	0	0	0	0	0	0	0	0	0	0	0	0	0	0	0	0	0	0	0	0	0	0	0	0	0	0	0	0	0	0	0	0
AC016894.1	ENSG00000105447	ENST00000444364		ribosomal protein L10-like (RPL10L) pseudogene						0	0	0	0	0	0	0	0	0	0.657726	0	0	0	0	0	0	0	0	0	0	0	0	0	0	0	0	0	0	0	0	0	0	29.733	0	0	0	0	0	2.46897	0
AC016957.1	ENSG00000213045	ENST00000534895		COX assembly mitochondrial protein homolog (S. cerevisiae) (CMC1) pseudogene						0.901774	0	0	0	0	0	0	0	0	0	0	0.615138	0	0	0	0	0	0.764517	0	0	0	0	0	0	0	0	0	0	0	0	0.594689	0.773851	0	0	0	0	0	0	0	0
AC016999.2	ENSG00000172554	ENST00000614692		novel zinc finger protein pseudogene						0	0	0	0	0.376121	0	0.208979	0	0	0	0	0	0.132375	0	0	0	0.527351	0	0	0	0	0	0	0	0	0	0	0	0.312376	0.250271	0.207507	0.263092	0	0	0	0	0	0	0	0
AC017015.1	ENSG00000241846	ENST00000477387		SET nuclear oncogene (SET) pseudogene						0	0	0	0	0	0	0.674703	0	0	0	0	0	0	0	0	0	0	0.892437	0	0	0	0	0	0	0.998569	0	0	0	0	0	0	0	0	0	0	0	0	0	0	0
AC017083.3	ENSG00000283597	ENST00000406334		novel protein						3.98732	1.81347	1.26202	2.28501	3.25879	2.10058	1.23696	0	3.43777	0.417541	0	2.53176	6.34736	2.6242	4.14199	2.54765	3.25682	2.4519	0.628468	2.42039	4.56728	1.81408	0.698602	1.90871	1.73828	0.660409	0.607161	1.79386	3.68756	1.8241	0.858602	2.24345	3.85781	3.09287	1.00246	1.5182	2.82175	1.92723	1.16972	0.476233
AC017083.4	ENSG00000175564	ENST00000645646		novel pseudogene						0	0	0	0	0	0	0	0	0	0	0	0	0	0	0	0	0	0	0	0	0	0	0	0	0	0	0	0	0	0	0	0	0	0	0	0	0	0	0	0
AC017104.4	ENSG00000198416	ENST00000637647		nucleolin (NCL) pseudogene						1.51203	0.314845	0	0	0.755593	0	0	0	0.345758	0.185463	0	0	0.427087	0	0.358353	0	0.211592	0	0	0	1.23439	0.305815	0	0	0	0.300183	0.301123	0	0	0	0	0.63422	0	0	0	0	0.111134	0	0	0
AC018362.3	ENSG00000212289	ENST00000650210		novel protein						0.44177	1.03433	0.623509	0.64521	0.569202	0.981302	0.909458	1.49297	0.634671	1.16939	1.51113	1.00726	1.15655	0.692747	1.53066	1.06365	0.627683	1.03455	1.86008	1.28164	0.679916	0.978663	1.12268	1.54254	0.804323	1.67223	0.899656	1.99435	0.710822	1.44808	0.859522	1.48924	0	0.756591	0.767453	0.859275	0.758521	0.97926	0.470983	0.995115
AC018442.3	ENSG00000254730	ENST00000523025		ribosomal protein L18a (RPL18A) pseudogene						0	0	0	0	0	0	0	0	0	0	0	0	0	0	0	0	0	0	0	0	0	0	0	0	0	0	0	0	0	0	0	0	0	0	0	0	0	0	0	0
AC018475.1	ENSG00000116183	ENST00000478358		ribosomal protein L29 (RPL29) pseudogene						0	1.28798	1.74779	0	0.88526	0.739085	0.569904	0	0.592898	1.24501	0.853656	0	0	2.10915	1.82318	0.483838	1.09143	1.6786	0.984024	0.310212	0	0.510225	0.509943	0	1.6	0.254167	1.3735	1.47048	0.854367	0	0.565458	0	0	0.361893	1.13656	1.56185	0.62628	1.37605	1.20069	0
AC018523.2	ENSG00000166289	ENST00000555531		novel protein						0.181478	0	0.973017	0	0.21864	0.407057	0.811424	0	0.172343	0	0.37065	0.590929	0.407099	0	0.546571	0.407739	0.153252	0.93298	0.425018	0.629166	0.150401	0.337687	0.339624	0.167596	0.498655	0.371689	0.153876	0.308645	0.172183	0.951175	0.129498	0.614276	5.6036	0	0.26145	0.731035	0.39469	0.629037	0.254212	0.591395
AC018620.1	ENSG00000267430	ENST00000523233		chromatin accessibility complex protein 1 (CHRAC1) pseudogene						0	0	0	0.835757	0	0	0.395578	0	0	0	0	0.410311	0.255104	0	0.830964	0	0	0	0	0	0	0	0	0	0	0	0	0	0	0	0	0	0	0	0	1.14696	0	0	0	0
AC018630.1	ENSG00000235169	ENST00000542637		iron-responsive element binding protein 2 (IREB2)						1.818	0	0	0	0	0	0	0	0	0	0	0	0	0	0	0	0	0	0	0	0	0	0	0	0	0	0	0	0	0	0	0	0	0	0	0	0	0	0	4.99544
AC018630.2	ENSG00000167807	ENST00000536668;ENST00000535024		PRH1-PRR4 readthrough				NR_037918		0	0	1.53958	0	0	0	0.202537	0	0	0	0	0	0.754504	0.729716	0.134946	0.179037	0	0	0.446612	0	1.07677	0.176645	0	1.55336	0.000367204	0	0	0	0	0	0	0	0	0	0	0	0	0	0	0
AC018634.1	ENSG00000070526	ENST00000437554		pseudogene similar to part of cell division cycle associated 3 CDCA3						0	0	0	0	0	0	0	0	0	0	0	0	0	0	0	0	0	0	0	0	0	0	0	0	0	0	0	0	0	0	0	0.466045	0	0	0	0.345106	0	0	2.27192	0
AC018638.1	ENSG00000196659	ENST00000414464		novel pseudogene						0	0	0	0	0	0	0	0	0	0	1.59515	0	0.997579	0	0	0	0	0.672944	0	0	0.630162	0	0	0.711841	0	0	0.941836	1.85601	0	0	0	0	0	0	0	0	0	0	0	2.6357
AC018638.2	ENSG00000254909	ENST00000471258		novel pseudogene						2.10818	1.34937	1.66098	5.21101	2.1157	1.85091	2.12916	2.43878	0.98752	0.87598	7.09996	1.83357	0.482165	1.01294	2.55317	4.23676	1.66468	1.38423	8.69508	1.31416	0.866328	4.81585	3.83495	0.972812	5.61718	3.80388	3.86302	6.48854	4.30913	3.8126	3.94695	8.31329	0	5.26186	3.70404	2.05474	2.47217	2.58865	0.75114	5.42454
AC018638.3	ENSG00000270276	ENST00000461273		pseudogene similar to part of EMG1 nucleolar protein homolog (S. cerevisiae) (EMG1)						0	0	0	0	0	0	0	0	0	0	0	0	0	0	0	0	0	0	0	0	0	3.66471	0	0	3.43336	0	2.80259	0	0	0	0	0	0	0	0	0	0	0	0	0
AC018638.4	ENSG00000146426	ENST00000465971		novel pseudogene						5.80111	3.17069	5.93637	9.98025	3.09091	3.45988	5.74971	9.32952	3.73652	2.23222	8.94601	3.85521	2.71993	2.64109	3.34675	8.58676	3.41208	4.81332	8.60523	4.46945	3.08557	4.93846	4.98417	8.27695	6.31054	4.22157	4.92847	5.86755	2.9408	4.87047	6.06586	5.34957	0	2.91659	5.4215	8.23875	2.68021	4.02746	7.29262	7.18399
AC018638.5	ENSG00000074966	ENST00000450885		novel pseudogene						1.78424	2.47731	2.42307	6.44664	1.53806	0.784578	0.67301	6.24476	1.99331	1.93262	4.78222	2.52291	1.51246	1.33804	2.6993	4.81682	1.65987	1.66666	3.60793	2.97527	2.60092	1.82071	3.63407	2.62408	2.40223	2.25585	1.65689	2.04435	2.78381	1.2862	3.16653	3.97932	0	1.50703	3.79465	4.58405	1.9266	1.56738	1.38139	6.3581
AC018638.8	ENSG00000172687	ENST00000588755		pseudogene, similar to general transcription factor IIi GTF2I						1.09178	0	0.539572	0	1.32622	0	1.39932	1.63017	0	0.785563	1.1142	0.664251	0.939847	0	0	0	0	0	2.51496	0	0	0	0.598233	0	1.0353	0.628128	0.809862	1.84391	0	1.66463	0.753404	0	0	0	0	2.057	0	0	1.52102	1.10865
AC018644.1	ENSG00000164818	ENST00000429934		ribosomal protein L17 (RPL17) pseudogene						0	13.8502	2.98726	1.72571	0.190859	5.03813	5.50832	0.475308	0.724265	5.36693	3.50193	0.851712	0.13427	5.28548	0.670387	1.34895	0.133734	2.94901	2.5311	0.452165	0	4.82836	1.86674	0	0	7.13661	7.45127	1.20205	0	7.35963	2.31598	0.800689	0	2.38851	3.89515	1.41835	0.278936	5.01652	0.881923	2.21433
AC018695.1	ENSG00000283491	ENST00000484096		ribosomal protein L10a (RPL10A) pseudogene						0	0	0.125802	0	0	0.134675	0.160728	0	0	0	0	0	0	0.146238	0	0	0	0.200652	0	0	0	1.29871	0	0	0	0	0	0	0	0	0	0	0	0.400837	0.650485	0	0	0.753178	0.331485	0.238073
AC018695.5	ENSG00000185664	ENST00000605872		iron-sulfur cluster assembly 1 homolog (S. cerevisiae) (ISCA1) pseudogene						0	0	0	0	0	0.995268	0	0	0	0	0	0	0	0.543131	0	0	0	0	0	0	0	0.537943	0	0	0	0	0	0	0	0	0	0	0	0	0	0	0	0	0	0
AC018737.1	ENSG00000249834	ENST00000603900		ribosomal protein S18 (RPS18) pseudogene						0	0	0	0	0	0	0	0	0	0	0	0	0	0	0	0	0	0	0	0	0	0	0	0	0	0	0	0	0	0	0	0	0	0	0	0	0	0	0	0
AC018755.2	ENSG00000160214	ENST00000599649;ENST00000429354		novel transcript, sense intronic to AC018755.18						7.18476	4.68907	3.60522	17.9799	9.10909	9.76781	8.21792	18.7511	5.0627	5.63077	4.88426	21.089	8.64682	6.56515	8.24722	26.8691	3.85582	3.24054	3.74545	11.3513	10.675	9.6826	7.37216	21.4395	1.85485	2.42631	1.73497	11.3982	3.32576	2.94707	4.39269	25.8553	0	2.26506	2.48837	7.23665	2.40304	2.06464	4.26042	7.38706
AC018755.3	ENSG00000259404	ENST00000598755;ENST00000596210;ENST00000597710		putative ATP-binding domain-containing protein 3-like protein (ABP3L) pseudogene						0.476133	0	0	0.202049	0.284993	0.742932	0.262818	1.43276	0.108831	0	0	0.319031	0.201797	0.274302	0.339322	0.84315	0.199616	1.40456	0	0.849751	0	0	0.140533	0.423285	1.82608	0.284014	0.189534	0.774585	0.954023	0.384739	0	0.446249	0	0	0	0.194788	0	0.753178	0	0.596787
AC018797.1	ENSG00000188649	ENST00000510791		mannosidase, beta A, lysosomal-like (MANBAL) pseudogene						0.942836	0	0	0	0	1.55809	0	0	0	0	0	0	0	0	0.599516	0	0	0	0	0	1.06143	0	0	1.20915	0	0	0	0.315538	2.64616	0	0	2.31248	0	1.5664	0	0.836085	0.585072	4.22509	0	1.35782
AC018797.2	ENSG00000188729	ENST00000513388		WD repeat domain 12 (WDR12) pseudogene						0.311359	0.129844	0.111593	0.139971	0.368247	0.233852	0	0.784738	0.18947	0	0	0.916788	0.396217	0.253319	0.226029	0.737399	0.25888	0.432695	0	0.37185	0.42938	0.186765	0.185031	0.548925	0.384887	0.376088	0.288674	0.845613	0.3127	0.255283	0.276199	0.431149	0	0.0884875	0.710217	0.680311	0.138124	0.328346	0.145039	0.313865
AC018804.1	ENSG00000185361	ENST00000430381		pseudogene similar to part of CDC42 binding protein kinase beta (DMPK-like) CDC42BPB						2.34303	1.08e-05	0	0	5.07727	2.21232	0.086603	0	3.32066	3.28221	0.351407	1.67087	6.89352	3.96855	7.34531	2.80501	2.04808	0	0.366714	0	1.85717	0.819593	0	0	1.62123	0.657621	0.242838	0.735193	4.82342	0.44577	1.08734	0.541493	9.12894	2.24368	0.290384	1.62965	5.03545	7.40496	0.980998	2.84662
AC018809.3	ENSG00000157193	ENST00000673677;ENST00000674067		novel protein						0	0.804658	0	0.589036	0	0.222355	0	0	0.183755	0	0	1.13523	0	0	0.607208	0	0	0.303123	0	0.516734	0	0	0.547771	0	0	0.183205	0.255318	0.172631	0	0	0	0	15.9228	0	0	0	0.0888517	0	0.00790953	0
AC018868.1	ENSG00000116783	ENST00000491307		ribosomal protein L36a (RPL36A) pseudogene						0	0	0	0	1.06327	0	0	0	0	0	0	0	0.739058	0.667946	0	0	0	0.739364	0	0	0	0.543568	0	0	0	0	0	0	0	0	0.580838	0	0	0	0	0.550171	0	0	0	0
AC018889.1	ENSG00000231120	ENST00000605372		BCL2/adenovirus E1B 19kDa interacting protein 3-like (BNIP3L) pseudogene						0	0	0	1.5311	0	0	0	0	0	0	0	0	0.235194	0	0	0	0	0	0	0.798351	0	0	0	0	0	0.325431	0	0.605851	0	0	0	0	0	0	0	0.351312	0	0	0	0
AC019117.1	ENSG00000196074	ENST00000637807		novel protein						0	0.68612	0.522986	0.549619	0.42329	0	1.84422	1.23273	0.141027	0.122338	0.412541	0	0	0.117161	0	0.227025	0.210215	0.183752	0	0	0.337159	0.89781	0	0	1.55419	1.61096	0.653731	0.611805	0	0.625455	0.561846	0.885516	0	0	0.265305	0.0969979	0.0713691	1.21988	0	0
AC019181.1	ENSG00000249439	ENST00000417151		pseudogene similar to part of ribosomal protein L10 (RPL10)						0	0	0	0	1.08598	0.513732	1.1557	0	0	0	0	0	0	0	0	0	0	0	0	0	0	0	0.53232	0	0	0.519629	0	0	0	0	0	0	0	0	0	0	0	0	0	0
AC019206.1	ENSG00000129244	ENST00000621938		Zinc finger protein 607 (ZNF607) pseudogene						0	0	0	0	0	0.280415	0	0	0	0	0	0	0	0	0	0.257739	0.2088	0	0	0	0	0	0	0	0	0	0	0.267412	0.490557	0	0	0.418767	0	0	0	0.311854	0	0.782508	0	0
AC019288.1	ENSG00000132623	ENST00000557918		mitochondrially encoded NADH dehydrogenase 1 (MT-ND1) pseudogene						0	0	0	0	0	0	0	0	0	0	3.58735	1.20195	0	0	0	0	0	0	0	1.28421	0	2.14187	0	0	1.69308	0	0	0	0	0	0	0	0	0	0	1.09322	0	0	0	1.76625
AC019322.1	ENSG00000070729	ENST00000571869		unc-51-like kinase 4 (C. elegans) (ULK4) pseudogene						0	0	0	0	0	0.657102	0	0	0	0	0	0	0	0.408214	0	0	0	0	0	0	0	0	0	0	0	0	0	0	0	0	0	0	0	0	0	0	0	0	0.589277	0
AC019322.2	ENSG00000154027	ENST00000605634		novel pseudogene						0	0	0	0	0	0	0	0	0	0	0	0	0	0	0	0	1.03e-06	0	0	0	0	0	0	0	0	0	0	0	1.41e-07	0	0	0	0	0	0	0	0	0	0	0
AC019322.3	ENSG00000258461	ENST00000616104		dynamin 1 (DNM1) pseudogene						0	0	0	0	0	0	0	0	0	0	0	0	0	0	0	0	0	0	0	0	0	0	0	0	0	0	0	0	4.04e-08	0	0	0	0	0	0	0	0	0	0	0
AC020550.1	ENSG00000158163	ENST00000447385		ribosomal protein L39 (RPL39) pseudogene						0	0	0	0	0	0	0	0	0	0	0	0	0	0	0	1.55054	1.13027	0	0	4.14214	0	0	0	0	0	0	0	0	0	0	0	0	0	0	0	0	0	0	0	0
AC020611.1	ENSG00000164695	ENST00000537101		chromosome 3 open reading frame 19 (C3orf19) pseudogene						0	0	0	0	0	0	0	0	0	0.994127	0	0	0	0	0	0	0	0	1.55168	0	0	0	0	0	0	1.55001	0	0	0	0	0	0	0	0	0	0	0	0	0	0
AC020612.1	ENSG00000117791	ENST00000549485		Cytochrome c oxidase subunit 5B, mitochondrial (COX5B) pseudogene						0	0	0	0	0	1.86967	0	0	0	0	0	0	0	0	0	0	0	0	0	0	0	0	0	0	0	2.15458	0	0	0	0	0	0	0	0	0	0	0	0	0	0
AC020765.1	ENSG00000127423	ENST00000604296		ependymin related protein 1 (zebrafish) (EPDR1) pseudogene						0	0	0.400094	0	0	0	0	0	0	0	0.808051	0	0	0	0	0	0	0	0.918658	0	0	0	0	1.44221	0	0	0	0	0	0	0	0	0	0	2.19442	0.503933	0	0	0	0
AC020765.6	ENSG00000158805	ENST00000679262;ENST00000395607;ENST00000677940		novel protein						2.05892	2.98043	4.91105	5.80124	15.5914	4.97467	4.21356	7.60699	2.77785	7.92845	12.6024	16.32	4.17669	3.86365	4.62497	3.36936	3.68028	3.56602	9.67952	10.2224	3.83276	2.28799	12.5516	6.37454	17.2284	10.3197	5.3981	2.33231	1.79529	3.13438	1.75438	0.960178	1.50646	3.14996	7.02556	12.1035	1.04759	2.03471	3.76908	15.8973
AC020779.1	ENSG00000251623	ENST00000478757		ribosomal protein L21 (RPL21) pseudogene						0.390024	0	0	0.729121	0.219093	0.62355	0	0.554615	0.169974	0.545932	0	0	0.370545	0.90233	0.135874	0.623861	0.311948	0	0.777303	0.672085	0	0	0.326507	0	0	0.958688	0.0748333	0.113558	0	0	0.834822	0	0	0.325025	0.779339	0.315771	0.283977	0	0.764463	0.922026
AC020891.4	ENSG00000199786	ENST00000605745		ribosomal protein L36a-like (RPL36AL) pseudogene						0	0	4.61896	4.79157	6.24144	1.94594	0	0	0	0	0	2.26161	1.48392	0	0	2.30197	0	0	0	0	3.57057	0	2.24215	0	0	2.22573	0	1.95806	7.40402	0	0	0	0	0	0	0	1.58271	0	4.99043	0
AC020893.1	ENSG00000008311	ENST00000506083		dullard homolog (Xenopus laevis) (DULLARD) pseudogene						0.421895	0.263555	0	0.285148	1.00754	0.836734	0	1.58945	0.481127	0.309698	0.211361	0	0.178722	0	0.150797	0.113762	0.264444	1.9525	1.19685	0	0	0.511348	0.124632	0	0.3928	0	0.167956	0.571701	0	0.511827	0.561284	0.529844	0	0.710883	0.86284	1.64203	0.651691	1.33063	0.293886	0
AC020895.1	ENSG00000163013	ENST00000595362		egf-like module containing, mucin-like, hormone receptor-like 1 (EMR1) pseudogene						0	0	0	0	0	0	0	0	0	0	0	0	0	0	0	0.588766	0	0	0	0	0	0	3.48976	3.1725	0	0	0	0	0	0	0	0	0	0	3.1957	2.93262	0	0	4.87904	4.74808
AC020904.2	ENSG00000175264	ENST00000621646;ENST00000614660		citrate synthase (CS) pseudogene						0.0922913	0	0.120601	0.200295	0	0	0.0515884	0.11385	0	0.0677145	0	0.0994868	0.0944994	0	0.163086	0.205192	0.18472	0	0	0.261969	0.186693	0.133433	0	0.240231	0.340773	0	0.059128	0.121034	0.184729	0	0.148776	0.55596	0	0.0780184	0	0.060419	0.0993096	0.117927	0.379684	0.300107
AC020910.4	ENSG00000169427	ENST00000603701		small nuclear ribonucleoprotein polypeptide E (SNRPE) pseudogene						0	0	0.17293	0.657498	0	0	0	0	0	0	0	0	0	0	0	1.14213	0	0	0	0.231728	0.133272	0	0.191947	0.143294	0	0	0	0.0879228	0	0	0	0	0	0	0	0.105404	0	0	0	0.162688
AC020915.4	ENSG00000051341	ENST00000637233;ENST00000637310		novel protein						1.04133	1.6992	0.457614	0.747569	1.02267	0.43506	0.982471	1.27476	1.97111	0.17814	0.944417	1.4173	0.823608	0.485063	0.898233	1.20657	1.21971	0.291095	0.458173	0.61436	1.44639	0.328888	0.188071	1.19839	1.10658	0.937951	0.828173	1.06654	1.48081	0.514292	0.844594	0.93634	0	0	0.708421	0.892359	0.708648	0.567432	0.641204	0.0860445
AC021006.2	ENSG00000179528	ENST00000530771		damage-specific DNA binding protein 2, 48kDa (DDB2) pseudogene						0	0	0	0	0	0	0	0	0	0	0	0	0	0	0	0	0	0	0	0	0	0	0	0	0	0	0	0	0	0	0	0	0	0	0	0	0	0	0	0
AC021066.2	ENSG00000113263	ENST00000643114		keratin protein pseudogene						0	0	0	0	0	0	0	0	0	0	0	0	0	0	0	0.122266	0	0	0	0	0	0	0	0	0	0	0	0	0	0	0	0	0	0	0	0	0	0	0	0
AC021066.3	ENSG00000159409	ENST00000642573		keratin protein pseudogene						0	0	0	0	0	0	0	0	0	0	0	0	0	0	0	0	0	0	0	0	0	0	0	0	0	0	0	0	0	0	0	0	0	0	0	0	0	0	0	0
AC021087.2	ENSG00000134160	ENST00000504656		protein phosphatase 4, regulatory subunit 2 (PPP4R2) pseudogene						0.651691	0.275716	0.283661	0.149846	0.127546	0.308385	0.528397	0	0.250479	0.0807322	0	0.297533	0.0462912	0.134816	0.0798532	0.421983	0.0455369	0.182423	0.244967	0.747761	0.56599	0.200635	0.194091	0	0.401366	0.46557	0.261962	0.835573	0.219469	0.270996	0.438369	0.449405	0	0.469573	0.611108	0	0.148761	0.177552	0.302611	0.334385
AC021087.5	ENSG00000249092	ENST00000651543		novel protein						5.75553	2.58481	3.6817	5.57229	4.83604	3.63735	4.30345	5.95629	8.04684	4.24598	6.30796	4.80972	9.2067	7.07729	8.94222	9.51921	5.14245	3.70526	4.51328	4.7244	7.38607	2.46586	3.27603	3.66535	6.3558	3.58215	4.31874	6.14299	7.20572	3.95268	4.48997	3.18198	0	1.76475	5.52789	5.93429	5.57848	1.65574	2.01309	3.63616
AC021106.1	ENSG00000142632	ENST00000509020		synaptotagmin binding, cytoplasmic RNA interacting protein (SYNCRIP) pseudogene						1.89689	1.26525	0	0.512247	1.12421	1.21207	0.432998	0	1.84772	0.931528	0.127141	0.169068	1.01897	0.695325	1.28123	0	0.947857	0.845213	0	0	1.35709	0.683994	0.22515	0.223244	1.40868	0.685895	0.100558	0	0.888763	1.44762	0.252414	0.105234	0	0.860521	0.173034	0.165291	1.34475	0.800025	0	0.381818
AC021443.1	ENSG00000211452	ENST00000604478		ribosomal protein L6 (RPL6) pseudogene						0	0	0	0	0	0	0	0	0	0	0	0	0	0	0	0	0.411099	0	0	0	0	0	0	0	0	0	0	0	0	0	0	0	0	0	0	0	0	1.5484	0	0
AC021660.3	ENSG00000111319	ENST00000512905		novel transcript						0	0	0	0	0	0	0	0	0.265095	0.28412	0	0	0	0.302706	0.7505	0.330258	0.205619	0	0	0	0	0	0	0.433138	0	0	0.251362	0.525919	0	0	0	0	0	0	0.551927	0.371268	0	1.5837	0	0
AC021739.1	ENSG00000242931	ENST00000559631		ribosomal protein S2 (RPS2) pseudogene						0	0	0	0	0	0	0	0	0	0	0	0	0	0	0	0	0	0	0	0	0	0	0	0	0	0	0	0	0	0	0	0	0	0	0	0	0	0	0	0
AC021876.1	ENSG00000117519	ENST00000425959		ribosomal protein L31 (RPL31) pseudogene						0	0	0	0	0	0	0	0	0	0	0	0	0	0	0	0	0	0	0	0	0	0	0	0	0	0	0	0	2.67205	0	0	0	0	0	0	0	0	0	0	0
AC022001.1	ENSG00000181408	ENST00000605193		cystatin B (stefin B), pseudogene						0	0	0	0	0.729646	0	0	0	0	1.7767	0	0	0	0	0	1.81691	0	0	0	0	0	0.746229	0	0	0	0	0	0	0	0	0.792176	1.04219	0	0	0	0.754271	0	1.90001	0	1.22384
AC022018.1	ENSG00000204564	ENST00000430685		pseudogene similar to part of eukaryotic translation elongation factor 1 alpha 1 (EEF1A1)						0	0	0	0	0.905668	0	0	6.79352	0	0	0	1.0346	0	0	1.00495	0	0	0	5.05067	0	0	1.84387	0	0	0	1.73611	1.17474	0	1.50393	0	0	2.59621	0	0	0	0	0	2.36563	0	0
AC022022.1	ENSG00000218052	ENST00000430304		pseudogene similar to part of heat shock 10kDa protein 1 (chaperonin 10) (HSPE1)						0	0	0	0	0	0	0	0	0	0	2.69563	0	0	0	0	0	0	0	0	0	0	0	0	0	0	0	0	0	0	0	0	0	0	0	0	0	0	0	0	0
AC022022.2	ENSG00000122188	ENST00000602989		leucine rich repeat containing 40 (LRRC40) pseudogene						0	0	0	0	0	0	0	0	0.302105	0	0	0	0.280706	0	0	0	0	0	0	0	0	0	0	0	0	0	0	0	0	0	0	0	0	0	0	0	0	0	0	0
AC022034.2	ENSG00000034053	ENST00000471393		ribosomal protein L21 (RPL21) pseudogene						0	0	0.208038	0.547834	0	0.228046	0.265739	0	0.183156	0	0	0	0	0.498139	0.280114	0.211869	0	0.340416	0.458402	0	0.323514	0	0.472112	0	0	0	0	0.869775	0	0	0	0.338887	0	0	0	0.764388	0.176129	0	0	0.400291
AC022080.1	ENSG00000141748	ENST00000366255		TAF10 RNA polymerase II, TATA box binding protein (TBP)-associated factor, 30kDa (TAF10) pseudogene						0.184028	0	0.100419	0.255668	0.336263	0	0	0	0	0	0.225623	0	0	0	0	0	0.157924	0	0.214656	0.4048	0.165937	0.487083	0.111692	0	0	0	0	0	0	0.153214	0	0.237202	0	0	0	0	0	0	0	0.190122
AC022106.1	ENSG00000169169	ENST00000612834		novel zinc finger protein pseudogene						0	0	0	0	0	0	0.131725	0	0	0	0	0	0	0	0	0.418993	0	0	0	0	0	0	0.344146	0	0	0	0.385871	0	0	0	0	0.162146	0	0	0	0	0	0	0	0
AC022106.2	ENSG00000271949	ENST00000620114		novel zinc finger protein pseudogene						0	0	0	0	0	0	0	0	0	0	0	0	0	0	0	0	0	0	0	0	0	0	0	0	0	0	0	0	0	0	0	0	0	0	0.539127	0	0	0	0	0
AC022121.1	ENSG00000285287	ENST00000484584		ribosomal protein S9 (RPS9) pseudogene						1.46441	0	0.461462	0	0	0	0	0	0	0	0	0	0	0	0.414383	0	0	0	0	0	0	0	0	0	0.822555	0	0	0	0	0	0	0	0	0	0	0	0	0	0	0
AC022133.1	ENSG00000258503	ENST00000490961		ribosomal protein L17 (RPL17) pseudogene						0	0.37415	0	0	0	0	1.14838	0	0	0	1.03073	0	0	0	0	0	0	0	0	0.427753	0	0	0	0	0	0	0	0	0	0	0.098942	0	0	0	0	0	0	0	0	0
AC022137.1	ENSG00000178464	ENST00000483735		ribosomal protein L39 (RPL39) pseudogene						0	0	0	0	0	0	0	0	0	0	0	0	0	0	0	0	0	0	0	0	0	0	0	0	0	0	0	0.380883	0	0	0	0	0	0	0	0	0.950045	0	0	0
AC022137.2	ENSG00000253612	ENST00000503482		FSHD region gene 2 (FRG2) pseudogene						0	0.21788	0	0	0	0	0	0	0	0	0	0	0	0	0	0	0	0	0	0	0	0	0	0	0	0	0	0	0	0.313657	0	0	0	0	1.08568	0	0	0	0	0
AC022149.1	ENSG00000112984	ENST00000621061		yippee-like 5 (Drosophila) (YPEL5) pseudogene						0	0	0	0	0	0	0	0	0	0	0	0	0	0	0	0	0	0	0	0	0	0	0	0	0	0	0	1.12771	0	0	0	0	0	0	0	0	0	0	0	0
AC022150.4	ENSG00000166106	ENST00000598322		novel zinc finger protein						1.332	0.619529	0.44974	0.695275	1.17421	0.529361	0.630022	0.634219	1.22873	0.4446	0.934711	0.547294	1.29105	0.782157	1.63044	0.85185	1.09671	0.714965	1.08065	0.341785	1.06664	0.70346	0.541187	0.986299	0.547373	0.576265	0.485031	0.538193	1.55253	0.651158	0.705129	1.19359	0	0.441805	0.291275	0.786645	1.15303	0.839552	0.467269	0.686611
AC022202.1	ENSG00000267346	ENST00000613515		novel zinc finger protein pseudogene						0	0	0	0	0	0	0	0	0	0	0	0	0	0	0	0.404448	0	0	2.22925	0	0	0	0	0	0	0	0	0	0	0	0	0	0	0	0	0	0	0	0	0
AC022215.1	ENSG00000239351	ENST00000481770		ribosomal protein L31 (RPL31) pseudogene						0	0	0	0	0	0	0	1.97877	0	0.488079	0	0	0	0	0	0	0	0	0	0	0	0	0	0	0	0.386167	0	0	0	0	0	0	0	0	0	0	0	0	0	0
AC022217.1	ENSG00000069696	ENST00000521069		family with sequence similarity 58, member A (FAM58A) pseudogene						0	0	0	0	0	0	0	0	0.186786	1.20317	0	0	0	0.37616	0	0	0	0	0	0	0	0	0	0	0.190518	0.489251	0.975855	0.221797	0	0	0	0	0	0.699813	0	0	0	0	0	0.40944
AC022296.3	ENSG00000122477	ENST00000512424		pseudogene similar to part of FAM76A, family with sequence similarity 76, member A						0	0	0	0	0	0	0	0	0	0	0	0	0	0	0	0	0	0	0	0	0	0	0	0	0	0	0	0	0	0	0	0	0	0	0	0	0	0	0	0
AC022336.1	ENSG00000274070	ENST00000475510		ribosomal protein S26 (RPS26) pseudogene						0	1.88511	0	0	0.461851	0.433556	0.981538	2.26347	0	0	0	0	0.637582	0	0.516283	0	0	0	0.871264	0	0	0	2.25101	0.68388	0	0	0.60249	0	0	1.1703	0.502889	1.30147	0	0.635499	0	0.478609	0	0	0	0
AC022384.1	ENSG00000079482	ENST00000437082;ENST00000450534		novel protein						10.563	4.15013	4.89656	7.08146	7.77579	7.08504	8.76115	13.6297	11.4611	5.76595	7.37717	8.38839	8.34169	6.24937	11.2833	11.4032	7.67942	6.28807	5.19006	9.86798	12.7732	6.33788	4.44416	7.99279	14.5156	10.0752	11.553	16.7184	8.80095	4.95699	7.61362	10.8788	11.6963	6.60844	5.1881	7.22759	9.49932	5.2457	5.41817	7.41393
AC022400.3	ENSG00000235674	ENST00000604613		ataxin 1-like (ATXN1L) pseudogene						1.05498	0	0	0	0	1.21493	0	0	0	0	0	0	0.888269	0	0	0	0	0	0	0	0	1.30922	0	0	0	0	0.416383	0	0	0	0	0	0	0	0	0	0	0	0	0
AC022400.5	ENSG00000203870	ENST00000603027;ENST00000603706		novel transcript						1.79003	0.593198	0.419973	1.25416	0.626014	0.659943	0.628218	0.551492	0.371164	0.714016	0.730886	0.357389	0.349516	0.568345	0.487996	1.93159	0.715371	0.608965	1.11304	0.641073	0.863566	1.00708	1.11268	1.04798	1.84672	0.332792	1.09058	1.09588	0.917782	0.450813	1.12063	0.771216	2.01669	0.394312	1.13785	1.08539	0.866032	0.692546	0.906139	0.960179
AC022415.1	ENSG00000203724	ENST00000472362;ENST00000486612		ribosomal protein L17 (RPL17) pseudogene						0.898648	0	1.07948	1.6508	0.624113	0.195918	0.0562378	0.516927	0.223614	0	0.377359	1.39104	0.583517	0	0.654356	0.350233	0.169543	0.135978	0	0.737764	0.279008	0.21045	1.62396	0.719213	0.302593	0	0.0648841	0.748044	0.688682	0.067161	0.271751	2.03285	11.7799	0.288394	0.470682	1.93074	0.30352	0	1.91868	1.03264
AC022415.2	ENSG00000115641	ENST00000651606		novel protein						0.675619	0.0847418	0.750433	0.486706	0.327595	0.0845489	0.217717	0	0.389851	0	0.36563	1.40166	0.562273	0.0288036	0.469733	1.04448	0.244278	0.0345216	0	0.444292	0.545705	0.293023	0.384155	1.46547	0.259552	0.0568324	0.254885	0.408164	0.280999	0	0	0.485556	0	0.544662	0.654892	0.878587	0.581787	0.168958	0	0.976965
AC022432.1	ENSG00000270264	ENST00000595739		COX16 cytochrome c oxidase assembly homolog (S. cerevisiae) (COX16) pseudogene						0	0	0	0	0	0	0	0	0	0	0	0	0	0	0	0	0	0	0	0	0	0	0	0	0	0	0	0	0	0	0	0.768962	0	0	0	0	0	0	0	0
AC022493.1	ENSG00000136881	ENST00000492984		ribosomal protein S26 (RPS26) pseudogene						0	0	0	0	0	0	0	0	1.37268	0	0	0	0	0	0	0	0	0	0	0	0	0	0	0	0	0	0	0	0	0	0	0	0	0	0	0	0	0	0	0
AC022493.2	ENSG00000243085	ENST00000506122		S-phase kinase-associated protein 1 (SKP1) pseudogene						0	0	0	0	0	0	0	0	0	0	0	0	0	0	0	0	0.167655	0	0	0	0	0	0	0	0	0	0	0	0	0	0	0	0	0	0	0	0	0	0	0
AC022559.1	ENSG00000160188	ENST00000520905		mitochondrially encoded ATP synthase 6 (MT-ATP6) pseudogene						0	0	0	0	0	0	0	0	0	0	0	0	0	0	0	0	0.845143	0	0	0	0	0	0	0	0	0	0	0	0	0	0	0	0	0	0	0	0	0	0	0
AC022616.5	ENSG00000186628	ENST00000518796		chromosome 9 open reading frame 122 (C9orf122) pseudogene						0	0	0	0	0	0	0	0	0	0	0	0	0	0	0	0	0	0	0	0	0	0	0	0	0	0	0	0	0	0	0	0	0	0	0	0	0	0	0	0
AC022662.1	ENSG00000212238	ENST00000580252		fibrous sheath CABYR binding protein (FSCB) pseudogene						0	0	0	1.08853	0	0.449552	2.54182	1.16958	1.42069	0.580749	0.792973	0	0.661353	0	0	0	1.32805	0.669115	0.901392	0	0	1.95092	0.932693	0.707868	1.49245	3.20455	0.936948	1.72145	0	0	0	3.36789	0	0	0	2.47572	1.03114	2.50004	0	3.1637
AC022748.2	ENSG00000138772	ENST00000569846;ENST00000565476;ENST00000564933;ENST00000568337;ENST00000570227		Golgin subfamily A pseudogene						1.23457	0	0	0.420285	0	0.525898	0.155856	0.463685	0.0343992	0	0	0	0.0319981	0	0.65393	0	0.0312874	0.783405	0	0	0	0	0	0.0663672	0.289008	0.228723	0.241019	0	1.22302	0.247678	0.0501709	0	0	1.29389	0	0.197603	0.543869	0	0.105494	0.0761743
AC022795.1	ENSG00000256374	ENST00000473808		ribosomal protein L21 (RPL21) pseudogene						0	0.4969	0	0	0	0	0.264123	0	0	0.294525	0	0	0	0	0.278281	0	0	0	0	0	0	0	0	0	0	0	0	0	0	0	0	0.336177	0	0	0	0	0.17466	0	0	0
AC022826.1	ENSG00000144834	ENST00000519383		regulator of G-protein signaling 10 (RGS10) pseudogene						0	0	0	0	0.323561	0.102325	0	0.546142	0.0827179	0	0.181973	0.484866	0	0.110976	0.13007	0.587652	0	0.152003	0	0	0	0.109255	0.539222	0.160378	0.168587	0.217175	0.216115	0.098264	0.556081	0	0	0	0	0.30631	0.247521	0.236542	0.160083	0.572597	0.504743	0.726414
AC022826.2	ENSG00000204514	ENST00000358757		novel protein, UBE2W-STAU2 readthrough						3.82297	4.88095	3.19856	7.11471	4.36151	2.43681	3.3343	3.24681	4.35196	2.94094	2.10549	4.3336	4.16564	4.2037	6.67623	7.4064	4.85703	4.62382	1.91778	2.19073	6.94958	5.31788	1.09128	6.07561	4.19715	3.01576	0.943291	0.987673	0.211617	3.5097	1.83303	6.67031	2.29069	0.607699	2.64034	4.74421	3.9527	5.27465	3.16248	2.71884
AC022960.3	ENSG00000155714	ENST00000619794		family with sequence similarity 76, member A (FAM76A) pseudogene						0	0	0	0	0	0	0	0	0	0	0	0	0	0	0	0	0	0	1.05513	0	0	0	0	0	0	0	0	0	0	0	0	0	0	0	0	0	0	0	0	0.460048
AC022968.1	ENSG00000278637	ENST00000567372		ATP synthase, H+ transporting, mitochondrial F0 complex, subunit B1 (ATP5F1) pseudogene						1.0875	0	1.72711	0.702027	1.89271	0.888517	0.725779	1.72756	1.49003	1.62171	0	1.5039	1.84136	1.31403	2.28379	0.585753	2.02902	1.40959	1.82676	1.14872	2.23839	0	0	0.948595	0.516397	0.970699	0.434898	0	1.60608	2.22264	0.729656	0.449923	0	2.19385	0	1.00437	0.71084	1.81848	0.787528	0
AC022973.2	ENSG00000143315	ENST00000490340		ribosomal protein L15 (RPL15) pseudogene						0.296068	0	0.155448	2.82064	0	0	0	0	0	0	0	0.198978	0	0	0.418748	0.157942	0.374295	0.250296	0	0	0.722237	0.180317	0.174513	0	0.277215	0.175715	0.117982	0	0	0	0.590522	0.249101	0	0	0	0.56953	0	0.468725	0.412439	0.295739
AC023049.1	ENSG00000114455	ENST00000661929		alpha-1,4-N-acetylglucosaminyltransferase (A4GNT) pseudogene						0	0	0	0	3.64113	0	0	0	4.65917	0	0	0	0	0	0	0	0	0	0	0	0	3.59746	0	0	0	0	0	0	0	0	0	0	0	0	0	0	2.94172	0	0	0
AC023055.1	ENSG00000146072	ENST00000546837;ENST00000550124;ENST00000546813;ENST00000548593;ENST00000552719		novel protein						8.18968	5.57124	11.3555	18.6764	14.4754	12.1323	5.74784	7.74445	8.24567	5.61498	11.85	13.6045	9.33218	10.5733	15.5028	10.4616	15.1064	3.80619	6.86109	10.6665	16.5221	6.70859	12.1116	11.5403	10.3392	5.36945	12.8573	16.6626	8.50286	11.2114	12.0846	4.24439	38.4529	11.2396	7.91286	7.89513	8.80954	8.00073	3.51547	11.4932
AC023141.1	ENSG00000242291	ENST00000419418		family with sequence similarity 27 (FAM27) pseudogene						0	1.50876	0	0	0	0	0	0.907006	0	0	0	0	0	0	0.415482	0	0	0	0	0	0	0	0	0	0	0	0	0	0.602158	0	0	0	0	0	0	0	0	0	0	0
AC023141.12	ENSG00000257094	ENST00000512399		family with sequence similarity 27-like (FAM27L) pseudogene						0	0	0	0	0	0	0	0	0	0	0	0	0	0	0	0	0	0	0	0	0	0	0	0	0	0	0	0	0	0	0	0	0	0	0	0	0	0	0	0
AC023141.4	ENSG00000288225	ENST00000412031		family with sequence similarity 27 (FAM27) pseudogene						0	0	0	0	0	0	0	0	0	0	0	0	0	0	0	0	0	0	0	0	0	0	0	0	0	0	1.24378	0.438793	0	0	0	0	0	0	0	0	0	0	0	0
AC023141.6	ENSG00000267185	ENST00000429418		family with sequence similarity 27 (FAM27) pseudogene						0	0	0.380551	1.05093	0.923703	0	0.490769	0	0.34317	0	0	0.517266	0.318791	0	0	0.390083	1.28613	0.647406	0	0.549372	0	1.8847	0	0	0.719509	0.442844	0.301245	0.415521	0	0	0	0	0	0	0	0	0	0	0	0.76446
AC023157.1	ENSG00000259399	ENST00000540596		dpy-30 homolog (C. elegans) (DPY30) pseudogene						0	0	0	0	0	0	0	0	0	0	0	0	0	0	0	0	0	0	0	0	0	0	0	0	0	0	0	0	0	0	0	0	0	0	0	2.21413	0	0	0	0
AC023232.1	ENSG00000233578	ENST00000524963		Sec61 beta subunit (SEC61B) pseudogene						0	0	0	0	0	0	0	0	0	0	0	0	0	0	0	0	0	0	0	0	0	0	0	0	0	0	0	0	0	0	0	0	0	0	0	0	0	0	0	0
AC023449.1	ENSG00000278077	ENST00000454464		ribosomal protein L39 (RPL39) pseudogene						0	0	0	0	0	0	0	0	0	0	0	0	0	0	0	0	0	0	0	0	0	0	0	0	0	0	0	0	0	0	0	0	0	0	0	0	0	0	0	0
AC023490.3	ENSG00000198851	ENST00000359859		transmembrane protein 191A (pseudogene) TMEM191A pseudogene						0	0	0	0	0	0	0	0	0	0	0	0	0	0	0	0	0	0	0	0	0	0	0	0	0.386347	0	0	0	0	0	0	0	0	0	0	0	0	0	0	0
AC023491.1	ENSG00000278573	ENST00000620795								0	0	0	0	0	0	0	1.84323	0	0	0	0	0	0.372133	0	0	0	1.03856	0	0	0	0	0	0	0	0	0	0	0	0	0	0	0	0	0	0	0	0	1.32085	0
AC023632.1	ENSG00000217325	ENST00000518463		ribosomal protein L31 (RPL31) pseudogene						0	0	0	0	0	0	0	0	0.280383	0	0	0	0	0	0	0	0	0	0	1.77848	0	0	0	0	0	0	0	0.336944	0	0	0	0	0	0	0	0	0	0	0	0
AC023632.3	ENSG00000099840	ENST00000521633		microtubule associated serine/threonine kinase 2 (MAST2) pseudogene						0	0	0	0	0	0	0	0	0	0	0	0	0	0	0	0	0	0	0	0	0	0	0	0	0	0	0	0	0	0	0	0	0	0	0	0	0	0	0	0
AC023632.4	ENSG00000213519	ENST00000517783		ATP synthase, H+ transporting, mitochondrial F0 complex, subunit F2 (ATP5J2) pseudogene						0	0	0	0	0	0	0	0	0	0	0	0	0	0	0	0	0	0	0	0	0	0	0	0	0	1.39737	0	0	0	0	0	0	0	0	0	0	0	0	0	0
AC023790.1	ENSG00000197641	ENST00000482174		ribosomal protein S26 (RPS26) pseudogene						0	0	0	0	0	0	0	0	0	0	0	0	0	0	0	0	0	0	0	0	0	0	0	0	0	1.25781	0	0	0	0	0	0	0	0	0	0	0	0	0	0
AC023794.3	ENSG00000148606	ENST00000514503;ENST00000607809;ENST00000505259;ENST00000510754		novel pseudogene				NR_026658		0	0	0.111176	2.5985	0.308914	0	0	2.3718	0.0957842	0.778457	0.531406	2.1665	0.27881	0	0	1.35578	0.665314	0	0.238464	0.149724	0.289634	0.126761	0.93256	2.84148	0	0.125373	0	0.682319	0.530523	0	0.697142	1.35247	0	0.176819	0	0.572263	0.134434	0	0	1.14434
AC023813.2	ENSG00000142025	ENST00000564321		ribosomal L24 domain containing 1 (RSL24D1) pseudogene						1.24465	0	0.214243	0	0	0.235454	1.0957	0	0	0.612817	0.831921	0	0	0.513869	0.288604	0	0.175139	0.351634	0	1.77136	0	1.52272	0.243804	0	0	0	0.658538	0.899414	0	0.654846	0.274984	1.05031	0	1.03667	1.12929	0.788858	0	0.656487	0.574989	0
AC023825.1	ENSG00000243508	ENST00000566704		chromosome 7 open reading frame 63 (C7orf63) pseudogene						0	0.163615	0.070107	0	0	0	0.0895489	0	0	0.385468	0.131533	0.174934	0.166446	0.159898	0	0.142501	0	0	0.148438	0.374631	0	0	0.388127	0	0	0	0.156072	0.0710307	0	0.106921	0.0870483	0.653436	0	0	0.358019	0	0	0	0.365325	0
AC023906.1	ENSG00000111879	ENST00000486386		ribosomal protein S13 (RPS13) pseudogene						0	0	1.34e-07	0	0.533941	0	0	0	0	0	0	0	0	0	0	0	0	0	0	0	0	0	0	1.18189	0.412153	0	0.524162	0	0	0	0	0	0	0	0	0	0	0	0	0
AC024067.1	ENSG00000153982	ENST00000426199		novel pseudogene						0	0	0	0	0	0	0	0	0	0	0	0	0	0	0	0.877733	0	0	0	0	0	0	0	0	0	0	0	0	0	0	0	0	0	0	0	2.20594	0	0	0	0
AC024257.2	ENSG00000180346	ENST00000549699		pseudogene similar to part of microtubule associated serine/threonine kinase 2 MAST2						0	0	0	0	0	0	0	0	0	0	0	0	0	0	0	0	0	0	0	0	0	0	0	0	0	9.00334	0	0	3.31178	0	0	0	0	0	0	0	0	0	0	0
AC024267.2	ENSG00000005961	ENST00000582737		novel pseudogene						0	0	0	0	0	0	0	0	0	0	0	0	0	0	0	0	0	0	0	0.72964	0	0	0	0	0	0	0	0	0	0	0	0	0	0	0	0	0	0	0	0
AC024293.1	ENSG00000189283	ENST00000467930		ribosomal protein S10 (RPS10) pseudogene						4.10919	3.86432	1.97009	2.87346	3.14359	2.55087	4.86571	2.99079	4.21619	2.55412	4.05923	1.01842	3.66155	2.19167	4.83549	3.21682	3.01083	1.77136	2.93852	1.40373	4.33409	2.15394	5.82282	3.21257	2.81037	4.06153	2.18238	4.69785	4.56926	2.06348	2.70475	4.76685	17.6845	3.7849	6.25559	1.97137	3.20573	2.46576	2.07462	2.45596
AC024451.2	ENSG00000261611	ENST00000519856		NSFL1 (p97) cofactor (p47) (NSFL1C) pseudogene						0	0	0	0	0	0.134527	0.0817895	0	0	0.0879164	0	0	0	0.072879	0.172893	0	0.198819	0.199278	0	0.170928	0	0.0716758	0.495969	0	0	0.503765	0	0.194408	0	0	0	0.297771	0	0.50857	0	0	0.0528954	0	0	0
AC024558.1	ENSG00000227379	ENST00000505008		methyltransferase like 5 (METTL5) pseudogene						1.01876	0	0	0.462757	0	0	0	0	0	0	0	0	0.287276	0	0.238669	0	0	0	0	0	0	0	0	0.606957	0	0	0	0	0	0	0	0	0	0	0	0	0.149421	0	0	0
AC024560.2	ENSG00000138028	ENST00000507981		protein phosphatase 4, regulatory subunit 2 (PPP4R2) pseudogene						0.414875	0	0	0	0.489687	0	0.171536	0.376084	0.0538756	0.061266	0.25102	0.169417	0	0.152117	0.153548	0.433292	0.078273	0	0.636296	0	0	0.049781	0.0493704	0.439891	0.307355	0	0.0991629	0.337734	0.166711	0.0971899	0.0554288	0.379038	0	0.1423	0.113913	0.164577	0.102087	0	0	0.341745
AC024563.2	ENSG00000231148	ENST00000603282		metadherin (MTDH) pseudogene						0	0	0	0	0	0	0	0	0	0	0	0	0	0	0	0	0	0	0	0	0	0	0	0	0	0	0	0	0	0	0	0	0	0	0	0	0	0	0	1.97643
AC024592.3	ENSG00000139287	ENST00000592091;ENST00000586349;ENST00000585661		novel protein						0	0.0773028	1.54562	0	0	1.19993	0.360725	0	1.37038	0.270807	0.367243	1.98644	1.29767	0.232634	0.535147	0.197799	0.311726	0.318861	0.136085	0	1.21432	0.451791	0.651962	0	0.689812	0.0375834	0.189705	0.959337	0.93125	0.0506545	0.681227	1.24918	0	0.931192	0.0834393	0.468693	0.331772	0.0974778	1.042	1.71296
AC024619.4	ENSG00000148225	ENST00000580924		NADH dehydrogenase (ubiquinone) Fe-S protein 5, 15kDa (NADH-coenzyme Q reductase) (NDUFS5) pseudogene						0	0	0	0	0	0	0	0	0.390402	0	0	0	0	0	0	0.883699	0	0	0	0	0	0	0	0	0	0	0.341983	0	0	0	0	0.742211	0	0	0	0	0	0	0	0
AC024884.1	ENSG00000173597	ENST00000620583		apolipoprotein F (APOF) pseudogene						0	0	0	0	0	0	0	0	0	0	0.555408	0	0.466298	0.343502	0	0	0.23324	0	0	0	0	0	0	0	0	0	0	0.600171	0	0	0	0	0	0	0	0	0	0	0	2.21012
AC024937.1	ENSG00000275296	ENST00000429793		ADP-ribosylation factor-like 8B (ARL8B) pseudogene						0	0	0	0	0	0	0	0	0	0	0	0	0	0	0	0	0	0	0	0.526749	0	0.452512	0	0	0	0	0	0	0	0	0	0	0	0	0	0.460554	0	0	0	0
AC024940.1	ENSG00000284711	ENST00000542490;ENST00000542925;ENST00000391394;ENST00000641844;ENST00000643651;ENST00000646952;ENST00000642199		ovostatin 2				NR_153414		0.0696234	0.0658685	0.470602	0	0.21003	0.784458	1.05607	0.933677	0.336564	0.261793	0.47243	0.13561	0.17222	0.09289	0.0368528	0.113675	0.00431341	0.380768	0.125643	0.232775	0.144363	0.121743	0	1.51e-07	0.192841	0	0.0604918	0	0.244522	0.989386	0.236347	0.322876	0	0.0865581	0.208375	0.0988447	0.206169	0.080279	0.141854	0.373173
AC024940.2	ENSG00000235213	ENST00000495623		ribosomal protein L13a (RPL13A) pseudogene						0	0	0.432553	0.185987	0.164399	0.0777188	0.460581	0	0.124961	0.100667	0.137391	0.183665	0.532711	0.0843168	0.291115	0.219378	0.345403	0.230948	0	0	0.66861	0.0830423	0.161374	0	0.255818	0.243962	0.436031	0.444885	0.273671	0	0.273307	0.243516	0	0.344787	0	0.438967	0.672332	0	0.381175	0.410053
AC024940.3	ENSG00000180071	ENST00000538551		solute carrier family 25, member 13 (citrin) (SLC25A13) pseudogene						0	0	0.644682	0	0	0	1.11294	1.28347	0.390402	0	0.870188	0.293497	0	0	0.292493	1.10234	0	0	0.990381	1.24938	0	0.267289	1.53751	0	0	0.24993	0.341704	0.473161	0	0	1.13732	0.369329	0	0	1.17926	0.812323	0.188344	0.685312	1.19655	0
AC024995.1	ENSG00000196782	ENST00000523014		ribosomal protein L36a-like (RPL36AL) pseudogene						0	0	0	0	0	1.96304	0	0	0	0	0	0	1.48854	0	0	0	1.38312	0	0	0	0	0	0	0	0	2.23252	0	0	0	0	0	0	0	0	0	0	0	0	0	0
AC025030.1	ENSG00000266910	ENST00000548007		IQ motif containing F1 (IQCF1) pseudogene						0.297732	0.372052	0.156291	0	0.358213	0.844963	0	0	0.136143	0.438574	0	0	1.51385	0	0	0	0.752812	1.76197	0	0	0	0.725203	0	0	0.836225	0	0	0.16141	0.298013	0.478383	0	0.250479	0	0.49951	0	0	1.44285	0	0	0
AC025033.1	ENSG00000239701	ENST00000463883		riboflavin kinase (RFK) pseudogene						0	0	0	0	0	0	0	0	0	0	0	0	0	0	0	0	0	0	0	0	0	0	0	0	0	0	0	0	0	0	0	0	0	0	0	0	0	0	0	0
AC025048.6	ENSG00000141655	ENST00000634326;ENST00000627667		adaptor-related protein complex 1, sigma 2 subunit (AP1S2) pseudogene				NR_027408		5.9279	2.26329	3.4454	9.45206	8.14077	12.7195	7.90042	11.0297	6.83257	6.3979	1.53045	8.286	6.1782	1.99248	7.14287	7.35337	3.36792	8.15014	2.3843	14.2412	9.00221	17.3298	8.5634	5.51453	7.70527	10.7292	4.33212	8.01717	1.85148	4.206	0.370935	3.22308	101.77	15.2575	0.2009	1.409	4.11269	7.1487	2.06158	4.93705
AC025165.3	ENSG00000111684	ENST00000651284;ENST00000471530;ENST00000553083;ENST00000546504		novel protein						4.59722	12.4986	14.8457	5.73313	4.88099	5.80809	10.6431	4.51173	1.98737	8.79313	4.26991	8.81334	5.7526	3.50629	1.32713	7.33005	7.22097	0.76525	6.12988	11.2517	9.11147	5.71293	7.5566	1.48999	0	12.5832	2.66457	6.57002	3.68396	0	2.37517	2.29203	13.0767	0	9.07221	7.65316	4.14927	2.52286	4.99922	6.68649
AC025181.1	ENSG00000065621	ENST00000477507		ribosomal protein L27 (RPL27) pseudogene						0	0	0	0	0	0	0	0	0	0	0	0	0.216779	0	0	0	0	0	0	0	0	0	0	0	0	0	0	0	0	0	0	0	0	0	0	0	0	0	0	0
AC025279.2	ENSG00000010932	ENST00000569730		BTG3 associated nuclear protein (BANP) pseudogene						0.488054	0.914445	1.28855	0.662505	0.297214	1.51929	0.987992	2.53826	0.781046	0.359112	0.489952	0.989682	1.44729	3.65938	0.526071	2.35603	0.944386	2.67431	1.42535	3.48378	0.398628	2.53695	1.58438	2.16999	1.53782	1.61023	0.585367	3.49925	2.44528	2.16757	1.46161	5.72999	0	1.23214	1.00029	0.628552	0.975586	0.386088	0.339825	4.39091
AC025279.3	ENSG00000137261	ENST00000622398		phospholipase A2, group X (PLA2G10) pseudogene						0	0	0	0	0	0	0	0	0	0	0	0	0	0	0	0	0	0	0	0	0	0	0	0	0	0	0	0	0	0	0	0	0	0	0	0	0	0	0	0
AC025283.2	ENSG00000222251	ENST00000576906;ENST00000575785		novel protein						0	0.707677	0	0	0	0.350599	0	0	0.0298251	0	0	0	0	0	0	0.220734	0.519852	0	0	0	1.65622	0.646158	0.119282	0	0.332352	0	0.449104	0	0.3146	0.00143231	0	0	6.56828	0.512497	0.258085	0.563022	0.512354	0	1.08508	0.359513
AC025287.5	ENSG00000250645	ENST00000658679		telomeric repeat binding factor 2, interacting protein (TERF2IP) pseudogene						0	0	0	0	0	0	0	0	0	0	0	0	0	0	0	0	0	0	0	0	0	0	0	0	0	0	0	0	0	0	0	0	0	0	0	0	1.92829	0	0	0
AC025423.2	ENSG00000141480	ENST00000537570		ribosomal L24 domain containing 1 (RSL24D1) pseudogene						68.5178	83.5432	108.914	109.594	84.6069	183.094	155.416	217.147	50.0789	62.7638	96.2134	96.5269	48.9479	102.242	68.2601	128.97	73.4507	68.2498	94.6247	79.4635	38.7306	57.5825	42.3438	94.9825	159.557	155.732	168.575	185.258	52.704	71.4646	94.4737	77.9843	9.93418	59.0212	61.7137	82.0463	72.1523	157.017	52.4868	124.11
AC025423.5	ENSG00000160172	ENST00000550230		guanine nucleotide binding protein, alpha transducing 3 (GNAT3) pseudogene						0	0	0.902095	0	0	0	0	2.80446	0	0	0	1.25742	0	0	0	0	0	0	0	0	0	0	0	0	0	0	0	0	0	0	4.77231	0	0	0	0	1.14977	0	0	0	0
AC025445.1	ENSG00000266127	ENST00000502728		dedicator of cytokinesis family pseudogene						0	0	0	0	0	0	0	0	0	0	0	0	0	0	0	0	0	0	0	0	0	0	0	0	0	0	0	0	0	0	0	0	0	0	0	0	0	0	0	0
AC025449.1	ENSG00000253203	ENST00000603896		chromobox homolog 3 (CBX3) pseudogene						0	0.422619	0	0	0.816552	0.192311	0.677184	0.507352	0.154789	0	0	0	0.143181	0.209098	0.713896	0.35946	0.285956	0.287867	0.386703	0.241419	0	0.20648	0	0.302581	0	0.400275	0.538604	0.183514	0.338266	0	0	0.569974	0	0	0	0.436595	0.595862	1.07198	0.941767	0.870048
AC025459.1	ENSG00000169583	ENST00000504072		ribosomal protein L17 (RPL17) pseudogene						0	0	1.64593	0	0	0	0	0	0	0	0	0	0	0	0	0	0	0	0	0	0	0	0	0	0	0	0	0	0	0	0	0	0	0	0	0	0	0	0	0
AC025472.1	ENSG00000181284	ENST00000673986		tigger transposable element derived 1 (TIGD1) pseudogene						1.07825	0.960962	0.546282	2.32002	1.61766	1.01879	1.1979	0.802798	0.672339	1.13001	0.559862	0.184681	0.462412	1.41035	1.03688	1.16512	1.0366	1.70201	0.903487	0.527002	1.4459	1.60845	1.02026	0.773572	1.09734	1.14794	0.61503	2.0455	0.814222	0.997511	0.893061	0.876196	8.16272	0.774762	1.88265	1.53594	0.656435	0.387447	0.905521	1.18955
AC025518.1	ENSG00000243896	ENST00000479856		ribosomal protein S26 (RPS26) pseudogene						0	0	0	0	0	0	0	0	0	0	0	0	0	0	0	0	0	0	0	0	0	0	0	0	0	0	0	0	0	0	0	0	0	0	0	0	0	0	0	0
AC025627.2	ENSG00000271428	ENST00000576220		solute carrier family 47, member 1 (SLC47A1) pseudogene						0	0	0	0	0	0	0	0	0	0	0	0	0	0	0	0	0	0	0	0	0	0	0	0	0	0	0	0	0	0	0	0	0	0	0	0	0	0	0	0
AC025627.3	ENSG00000166188	ENST00000582078		LSU rRNA pseudogene						7.36852	0	2.56693	3.42788	1.50266	0	1.74653	0	1.13957	0	2.58827	3.42647	2.1316	0	0	5.25209	1.01567	2.0008	0	1.84713	2.07158	0	1.44836	0	0	0	0	2.70335	2.64715	0	8.26872	0	0	0	0	4.83957	0	0	0	2.50533
AC025678.1	ENSG00000225693	ENST00000567861		mitochondrially encoded cytochrome c oxidase III (MT-CO3) pseudogene						0	0	0	0	0.918334	0	0.976628	1.12642	0	0	0	0	0	0	0.513166	0.388012	0	0	0	0	0	0	0	0	0	0	0.898295	0.413315	0	0	0	1.29431	0	0	0	0	0	0	0	0
AC025755.1	ENSG00000230022	ENST00000521306		SMT3 suppressor of mif two 3 homolog 2 (S. cerevisiae) (SUMO2) pseudogene						0	0	0	0	0	0	0	0	0	0	0	0	0	0	0	0	0	0	0	0	0	0	0	0	0	0	0	0	0	0	0	0	0	0	0	0	0	0	0	0
AC025857.1	ENSG00000255329	ENST00000525252		transmembrane protein 126A (TMEM126A) pseudogene						0.61315	0	0.309864	0.422307	0.185948	0.871973	0.19943	0.458043	0	0	0.308059	0.20708	0	0	0.209622	0.158789	0.517262	0.521415	1.05117	0.220066	0	0.189278	0	0.82625	0.579657	0.357703	0.364051	1.00042	0	0.238216	0.609053	0.261986	10.307	0.509611	0	0.193097	0.402132	0	0	0.306975
AC025884.1	ENSG00000213149	ENST00000556034		arginine-glutamic acid dipeptide (RE) repeats (RERE) pseudogene						0	0	0	0	0	0	0	0	0	0	0	0	0	0	0	0	0	0.518944	0	0	0	0	0	0	0	0	0	0	0	0	0	0	0	0	0	0	0	0	0	0
AC026120.2	ENSG00000268723	ENST00000617239		hydroxysteroid (17-beta) dehydrogenase 6 (HSD17B6) pseudogene						0	0	0	0	0	0	0	0	0	0	0	0	0	0	0	0	0	0	0	0	0	0	0	0	0	0	0	0	0	0	0	0	0	0	0	0	0	0	0	0
AC026150.2	ENSG00000145332	ENST00000564693		golgin A6 family-like pseudogene						0.566073	0.283239	0.790344	1.68037	2.07735	1.72253	4.26316	2.56711	0.826881	0	0	0.756541	0	0.207353	0.651813	0.741588	0.579353	0.75582	0.128364	0.324392	0.187172	0.135928	0.268969	0.698975	1.7112	2.25437	4.18931	6.20881	0.682129	0.741754	0.753238	2.54137	0	0.771452	0.418113	1.77885	0.100397	0	0	0.912396
AC026271.3	ENSG00000226345	ENST00000577873		zinc finger protein 695 (ZNF695) pseudogene						0	0	0	0	0	0	2.67262	0	0	0	0	0	0	0	0	0	0	0	0	0	0	0	0	0	0	0	0	0	0	0	0	0	0	0	0	0	0	0	0	0
AC026316.4	ENSG00000167608	ENST00000486975;ENST00000471373		novel protein						0.483808	0.14628	1.11429	0.933628	0	0.813262	0.425535	0	0.167811	0.524979	0.372232	0	0	0.501355	1.01074	0.771162	0.912306	1.25397	0	1.09695	1.04827	0.945639	0.743431	0.54599	0.300568	0.622636	0.486631	0.858294	0.154989	0.720643	0.33665	0.10423	0	1.56177	1.17714	0.659474	0.0963473	0.573218	0.322154	0.272349
AC026402.1	ENSG00000181513	ENST00000513642		40S ribosomal protein S13 (RPS13) pseudogene						0	0	0	0	0	0	0	0	0	0	0	0	0	0	0	0	0	0	0	0	0	0	0	0	0	0	0	0	0	0	0	0	0	0	0	0	0	0	0	0
AC026403.1	ENSG00000182704	ENST00000518938		60S acidic ribosomal protein (RPLP0) pseudogene						8.68335	6.68014	2.99088	0	3.43749	6.5133	7.0009	0	5.50118	6.84869	0	3.75762	4.06046	0	6.99823	0	5.67616	2.17426	2.73272	1.55895	3.91767	0	1.55536	0	0	1.60968	6.88485	2.67788	4.63206	7.40024	4.57252	0	0	0	0	1.68201	8.41278	0	0	5.72172
AC026407.1	ENSG00000256400	ENST00000518369		pseudogene similar to part of chromosome 7 open reading frame 58 C7orf58						0	0	0	0	0	0	0	0	0	0	0	0	0	0	0	0	0	0	0	0	0	0	0	0	0	0	0	1.11736	0	0	0	0	0	0	0	0	3.60696	0	0	0
AC026410.2	ENSG00000286064	ENST00000460281		ribosomal protein L39 (RPL39) pseudogene						0	0	0	0	0	0	0	0	0	0	0	0	0	0	0	0	0	0	0	0	0	0	0	0	0	0	0	0	0	0	0	0	0	0	0	0	0	0	0	0
AC026412.1	ENSG00000258864	ENST00000507290;ENST00000512335;ENST00000507841;ENST00000507505;ENST00000522848;ENST00000502273;ENST00000343123		programmed cell death 6 (PDCD6) pseudogene				NR_003713		4.43898	2.49436	3.29657	6.9529	4.01446	2.14934	3.57028	5.34148	3.22555	2.30867	3.17793	5.87176	1.65525	2.19646	2.61777	5.81912	3.50692	2.70153	3.64353	4.47461	3.23569	2.90978	3.71301	5.66335	6.20092	4.334	2.9603	9.61201	18.1008	5.92528	7.56135	9.32769	0	3.30757	4.47323	5.23489	1.58184	1.67098	2.04648	3.86002
AC026436.1	ENSG00000155970	ENST00000510537		ribosomal protein S12 (RPS12) pseudogene						1.18767	0	0	0	1.4375	0	0.757744	0	0	0.875228	0	0	0	1.31172	0.797539	0.597873	0.999878	0	0	1.73093	0	5.89136	0	0	1.1283	1.3733	0	0	0	4.53013	1.56131	3.085	0	1.0027	0	0.746697	0.520506	1.87281	3.29926	0
AC026458.1	ENSG00000228312	ENST00000564330		novel pseudogene						0	0	0	0	0	0	0	0	0	0	0	0	0	0	0	0	0	0	0	0	0	0	0	0	0	0	0	0	0	0	0	0	0	0	0	0	0	0	0.647692	0.931293
AC026462.1	ENSG00000241067	ENST00000567701		tropomyosin 1 (alpha) (TPM1) pseudogene						0.204346	0.768313	0.435263	0	0	0.462736	0	0	0.187316	0.301511	0.61806	0.481072	0	0.125604	0	0.110597	0.257249	0.517424	0	0	0.252237	0.123856	0.182059	0	0.190585	0.490602	0.217325	0.111194	0.20542	0.165931	0.340969	0	0	0.345688	0.279266	0.132456	0.301948	0	0	0
AC026464.1	ENSG00000226658	ENST00000570293;ENST00000564737		novel protein						0	0	0	0	0	0	0	1.68987	0	0	1.50597	0	0.114123	0	0	0	0	0	0	0	0	0	0	0	0	0	0	0	0	0	0	0	0	0	0	0	0.192625	0	0	0
AC026464.3	ENSG00000188738	ENST00000563634		novel protein						1.37738	1.57429	0	0	0	0.538815	0	0	0	0	0	1.92801	0	1.69695	0	0	0	0	0	3.68639	0	0	0	0	0	0.0212657	0	0	0	0	0	0	0	0.522967	0	8.46e-05	0.810039	0	0.942164	0
AC026464.4	ENSG00000079387	ENST00000570054		novel protein						18.9687	18.7393	27.6633	15.1098	18.2126	19.2159	27.5135	17.0861	19.776	23.3657	16.5617	21.6879	24.8733	20.7572	27.6169	20.1807	16.8825	15.0593	22.9437	24.5849	20.2595	13.1962	23.1085	17.7009	9.78874	17.4005	23.1461	25.7655	15.3128	25.1265	31.6922	19.6109	16.9002	26.4793	20.3416	20.3026	24.0709	12.1962	20.8964	24.2499
AC026464.6	ENSG00000137266	ENST00000562949		novel protein, COG8-PDF readthrough						5.57808	1.94178	1.93344	4.70881	1.08475	1.62634	3.88079	5.03821	4.68894	0.226921	3.33512	2.02929	4.89616	0.411893	2.89964	5.83743	4.72765	2.51371	1.36679	4.54406	4.87904	1.16347	2.19473	3.1421	1.06617	0.758223	1.85103	4.12326	3.24412	0.301608	1.50465	2.12265	5.94978	5.21725	3.35205	3.71128	4.58652	0.946322	0.526888	2.23183
AC026468.1	ENSG00000120162	ENST00000614981		phospholipase A2, group X (PLA2G10						0	0	0	0	0	0	0	0	0	0	0	0	0	0	0	0	0	0	0	0	6.07e-06	0	0	0	0	0	1.38717	0	0	0	0	0	0	0	0	0	0	0	0	0
AC026634.1	ENSG00000183628	ENST00000634369		high mobility group nucleosome binding domain 1 (HMGN1) pseudogene						0	0	0	0	0	0	0	0	0	0	0	0	0	0	0	0	0	0	0	0	0	0	0	0	0	0	0	0	0	0	0	0	0	0	0	0	0	0	0	0
AC026786.1	ENSG00000242986	ENST00000540096		novel protein						0	0	0	0	0	0.000657262	0	0	0	0	0	0	0	0	0.526804	0	0.486806	0.213496	1.68449	0	0	0.601785	0	0.0781022	0	0	0	0	0	0	0	0	0	0	0	0	0	0	0	0
AC026951.1	ENSG00000242272	ENST00000613847		zinc finger protein 442 (ZNF442) pseudogene						0	0	0	0	0	0	0	0	0	0	0	0	0	0	0	0	0	0	0	0	0	0	0	0	0	0	0	0	0	0	0	0	0	0	0	0	0	0	0	0
AC027104.1	ENSG00000213384	ENST00000563702		RWD domain containing 1 (RWDD1) pseudogene						0	0	0	0.311231	0.411624	0	0.775186	0	0	0	0	0	0	0	0.491126	0.246587	0	0.19326	0	0.491371	0.187577	0	0	0	0	0	0.182601	0	0	0	0.610519	0	0	0	0.31343	0	0.20246	0	0	0
AC027119.1	ENSG00000235946	ENST00000440877		pseudogene similar to part of MOCO sulphurase C-terminal domain containing 2 MOSC2						0	0	0	0	0	0	0	0	0	0	0	0	0	0	0	0	0	0	0	0	0	0	0	0	0	0	0	0	0	0	0	0	0	0	0	0	0	0	0	0
AC027176.2	ENSG00000154102	ENST00000559166		Arginine/serine-rich coiled-coil protein (RSRC2) pseudogene						0	0	0	0.545138	0	0.341295	0.409758	0	0.183974	0	0.606789	0.808882	0.3412	0	0.432462	0.325842	0.589915	0	0.457806	0	0.164979	0.121646	0	0	0	0.120488	0.320384	0.87374	0.807429	0.32629	0.267863	0.673308	0	0	1.10052	0.521217	0.266671	0.318204	1.68253	1.2099
AC027309.2	ENSG00000285130	ENST00000520566		coiled-coil domain containing 72 (CCDC72) pseudogene						0	0	1.29395	0	0	0	0	0	0	0	0	0	0	0	1.69864	1.32013	1.00733	0	0	3.72921	0	0	1.43562	0	0	1.55259	0	0	0	0	0	2.04624	0	2.09488	0	0	2.16116	3.64158	0	0
AC027544.1	ENSG00000232135	ENST00000538408		glycine cleavage system protein H (aminomethyl carrier) (GCSH)						0	0	0	0	0	0	0.62733	2.14036	0.217276	0	0	0	0.201379	0	0	0	0.20171	0	0.545081	0	0	0	0	1.28125	0	0.838383	1.51218	0	0	0	1.89971	0	0	0.397029	1.95133	0.603811	0	0	0	1.42594
AC027559.1	ENSG00000165948	ENST00000636288;ENST00000558592;ENST00000635726;ENST00000560292		ubiquitin-conjugating enzyme E2Q family member 2 (UBE2Q2) pseudogene				NR_168283		9.62132	4.93087	1.37712	1.00362	7.99696	2.61886	1.86924	2.37335	5.41655	7.35554	8.68035	6.4265	9.67592	7.1245	6.91141	11.0755	5.60624	5.82538	5.64313	2.92237	8.22603	8.15395	2.91354	6.41492	9.01148	5.91633	4.83532	3.35319	5.30747	3.13714	2.16633	6.90963	8.97989	5.51224	2.42577	5.71707	5.76171	4.58923	1.08823	5.62105
AC027644.1	ENSG00000226339	ENST00000419595		pseudogene similar to part of general transcription factor II, i (GTF2I)						0	0	0	0	0	0	0	0	0	0	0	0	0.817728	0	0	1.97247	0	0	0	0.70192	0	1.20536	0	0	0	1.12169	0.76611	2.65975	0	0	0	0	0	0	0	0	0.84884	3.07506	0	0
AC027644.2	ENSG00000103064	ENST00000603786		coiled-coil-helix-coiled-coil-helix domain containing 2, pseudogene						3.00143	0	1.49298	0	0.915143	1.77066	2.90634	4.56741	7.48754	3.35347	3.10741	0	0.642511	1.89561	7.08695	3.7775	1.91633	1.27698	1.73164	1.10733	0	6.4962	0.902395	1.37077	2.92673	3.50766	0	5.76733	3.03193	0	3.96428	0	0	2.53387	0	0	3.32718	0	0	7.69058
AC027644.4	ENSG00000183814	ENST00000503687		novel transcript						0.673281	1.17418	0.944288	0.661663	0.59397	1.23354	1.64165	2.19279	1.10616	1.53981	1.42132	0.688363	0.487691	1.29461	0.50216	0.429638	0.225227	1.86056	0.799263	0.367557	0.157576	0.997846	0.351568	0.397023	2.06937	2.07391	1.2845	1.46957	0.354675	1.67249	1.18139	0.624122	0	0.985817	1.20153	0.478468	0.327352	1.32476	0.261609	0.353833
AC027667.1	ENSG00000183977	ENST00000545814		S100 calcium binding protein A11 (S100A11) pseudogene						0	0	0	0	0	0	0	0	0	0	0	0	0	0	0	0	0	0	0	0	0	0	0	0	0	0	1.10576	0	0	0	0	0	0	0	0	0	0	0	0	0
AC027796.2	ENSG00000213588	ENST00000575326		pterin-4 alpha-carbinolamine dehydratase/dimerization cofactor of hepatocyte nuclear factor pseudogene						1.45887	0	0.734131	1.15639	0.443693	0	0.472682	0	2.03024	0.539787	0	2.12544	2.51665	0	0	0.939914	0.359928	0.621957	1.93189	0	1.23408	0	0	0.758719	0	0.852318	0	0.848971	0	0	1.45152	0	0	0.610173	0	1.62916	0.957609	1.15967	0	2.20448
AC034102.1	ENSG00000116661	ENST00000552016		RAB13 member RAS oncogene family pseudogene						0.640563	0.799915	0.713047	1.30276	0.568411	0.939073	0.450385	0	0.592857	1.00218	0.682218	1.10675	0.567635	0.391285	1.42812	0.180053	0.267362	0.529241	0.748533	1.18841	0	0.791807	1.19345	0	0.294828	0.403617	1.78325	1.03806	0	1.07518	0.427096	0.787963	0	1.12331	0	0.637044	0.432433	0.995465	0	3.2842
AC034102.2	ENSG00000127311	ENST00000548861		novel protein						4.35781	0	0.896446	2.55678	4.55893	7.05978	0	0.877466	0.00128925	0	0.000176048	16.5312	7.91308	0	3.0342	1.03021	0.420286	0.391854	0	0	8.79947	5.43161	3.99103	1.38344	0	0	1.1627	1.02299	0	3.78103	10.5354	1.32746	0	10.568	2.93555	0	3.5016	4.87149	0	0.730992
AC034105.2	ENSG00000160284	ENST00000561866		SMT3 suppressor of mif two 3 homolog 3 (S. cerevisiae) (SUMO3) pseudogene						0	0	0	0	0	0.903482	0	0	0	0	0	0	0	0	0	0	0	0	0	0	0	1.88594	0	0	0	0	0	0	0	0	0	0	0	1.28892	0	0	0	0	0	0
AC034105.3	ENSG00000113356	ENST00000565294		protein tyrosine phosphatase, receptor type, f polypeptide (PTPRF), interacting protein (liprin), alpha 1 (PPFIA1) pseudogene						0.460421	0.572656	0.709112	0	0.279031	1.04492	0	0.687582	0.419159	1.69405	0	0	0.970825	1.14314	0.318505	1.20533	0.583767	1.56136	0	0	1.10559	0.846346	0	0	0.860097	1.34872	1.82309	0.249335	0.914611	0.361783	1.5268	1.55816	15.5571	1.1484	1.25309	1.16414	0.201553	0.728866	1.27435	0.458182
AC034105.5	ENSG00000215915	ENST00000564017		ig heavy variable (IGHV) pseudogene						0	0	0	0	0	0	0	0	0	0	0	0	0	0	0	0	0	0	0	0	0	0	0	0	0	0	0	0	0	0	0	0	0	0	0	0	0	0	0	0
AC034114.1	ENSG00000125787	ENST00000520293		ADP-ribosylation-like factor 6 interacting protein 6 (ARL6IP6) pseudogene						0	2.6197	0	0	0	0	0	0	0	0	0	0	0	0	0	0	0	0	0	0	0	0	0	0	0	0	0	0	0	0	0	0	0	0	0	0	0	0	0	0
AC034198.1	ENSG00000187815	ENST00000502828		intraflagellar transport 122 (IFT122) pseudogene)						0	0	0	0	0	0	0	0	0	0	0	0	0	0	0	0	0	0	0	0	0	0	0	0	0	0	0	0	0	0	4.08904	0	0	0	0	0	0	0	0	0
AC034236.1	ENSG00000139200	ENST00000469891		ribosomal protein S25 (RPS25) pseudogene						0.715732	0	0	0	0.851255	0.843511	1.41419	1.10982	0	0.562566	0	1.49091	0	0.445053	0	0	1.22111	0.617138	0	0	0	0.883116	0	0.644481	0.64697	0.438703	0	1.59305	0	0	0	0	0	2.60289	0	0.461211	0	0	0	3.0405
AC034244.1	ENSG00000268711	ENST00000507687		cytochrome c oxidase subunit VIc (COX6C) pseudogene						0	0	0	0	0	0	0	0	0	0	0	0	0	0	0	0	0	0	0	0	0	0	0	0	0	0	0	0	0	0	0	0	0	0	0	0	0	0	0	0
AC036164.1	ENSG00000233347	ENST00000570544		chromosome 19 open reading frame 70 (C19orf70) pseudogene						0	0	0	0	0	0	0	0	0	0	0	0	0	0	0	0	0	0	0	0	0	0	0	0	0	0	0	0	0	0	0	0	0	0	0	0	0	0	0	0
AC036176.2	ENSG00000211959	ENST00000589763		proteasome (prosome, macropain) 26S subunit, ATPase, 5 (PSMC5) pseudogene						0.227158	0	0.243954	0.153255	0.268917	0.448025	0	1.03013	0	0.334731	0.228408	0.607185	0.481733	0.0693414	0.247022	0.495958	0.094502	0	0	0	0.28165	0.204554	0.404743	0.100177	1.26429	0.274127	0.135426	0.555141	0.228106	0.186027	0.453397	0.755441	0	0.48369	0.466289	0.520476	0.151077	0.179651	0.476007	0.228827
AC036214.3	ENSG00000243531	ENST00000522938		novel protein, TPD52-MRPS28 readthrough						0	0	0.341337	0.398843	0.407215	0	0	0	0.368281	0	0.205398	0.446896	0	0.696833	0	0	0.339455	0.8209	0	0.171308	0.271637	0.551701	0.208057	0	0.305355	0	0.306723	0	0.204315	0.586654	0.272325	0.119054	0	0.637203	0	0.262266	0.130694	0	0.304408	0
AC037459.1	ENSG00000135341	ENST00000450780;ENST00000430850;ENST00000447849		novel protein						0	0	0.137025	2.73852	0	0	0	0.743094	0.155957	0.590963	0.518369	0	0	0	0	0	0.18142	0	0	0.760478	0	0.121781	0	0	0	0	0	0.407196	0	0	0	0.356876	45.8638	0	0	0	0.336534	0	0	0
AC037479.1	ENSG00000270690	ENST00000558361		Coiled-coil domain-containing protein 117 (CC117) pseudogene						0.26058	0.325427	0	0	0	0.295306	0.175557	0	1.1918	0	1.04652	0.524472	0	0	0.185054	0.139477	0	0	0	0	0	0.158174	0	1.85624	1.70586	0.930061	0.20749	0.565045	1.56518	0.420091	0.346881	0.218662	0	0	0.355728	1.34021	0.114859	0	0	0.520632
AC037487.3	ENSG00000274847	ENST00000606668		eyes shut homolog (Drosophila) 9 (EYS) pseudogene						6.87145	0	0	0	0	0	0	0	0	0	0	0	0	0	0	0	0	0	0	0	0	0	0	0	0	0	0	0	0	0	0	0	0	0	0	0	0	0	0	0
AC040162.1	ENSG00000120254	ENST00000575231;ENST00000573493		novel transcript						0.485332	2.06292	4.03615	2.01944	1.54798	0.757021	2.6732	2.54064	1.11419	1.83551	1.61736	5.21988	3.90661	1.27909	1.91263	4.66417	1.60171	0.311648	7.91165	6.73597	0.935098	0.532797	12.279	6.6745	0.738028	0.431454	2.81677	6.26168	2.14204	2.91202	5.5159	4.00913	0.733007	2.10796	4.35967	8.27207	0.852625	1.60259	3.58468	13.7761
AC040162.2	ENSG00000213216	ENST00000573092		ribosomal protein S11 (RPS11) pseudogene						0	0	0	0	0	0	0	0	0	0	0	0	0	0	0	0	0	0	0	0	0	0	0	0	0	0	2.30644	0	0	0	0	0	0	0	0	0	0	0	0	0
AC040975.1	ENSG00000122223	ENST00000472104		ribosomal protein L36a (RPL36A) pseudogene						0	0	0	1.1926	0.522379	0	0	1.28347	0.390402	0	0	0	0	0.539707	0	0	0	0	0	0	2.74681	0	0	0	0	0	0	0	1.70413	0	0	0	0	0	0	0.541549	0	0	0	0
AC044836.1	ENSG00000219150	ENST00000519514		dolichyl-phosphate mannosyltransferase polypeptide 3 (DPM3) pseudogene						0	0	0	0	0	0	0	0	0	0	0	0	0.484001	0	0	1.7433	0	0	1.32626	1.67478	0	0.71406	0	0	5.45822	0	0	0	0	1.7543	0.75758	0	0	0	0	0	0	0	0	0
AC044860.1	ENSG00000101638	ENST00000648573;ENST00000560756;ENST00000559481;ENST00000560811;ENST00000560405;ENST00000558470		golgin subfamily A pseudogene				NR_102747		0.542598	0.397156	0.254975	0.107236	0.0786378	0.385882	0.045394	0.252454	0.0279277	0.245678	0.106376	0.605398	0.0244586	0.406588	0.115952	0.805293	0	0.219165	1.07289	0.16338	0.107986	0.757128	0.0315926	0.0464656	0.583561	0.567712	1.0382	1.25737	0.0573271	0.613962	0.327836	0.721608	0	0.135947	0.257159	0.065095	0.0736674	0	0	0.268403
AC046134.1	ENSG00000170231	ENST00000514454		DTW domain containing 1 (DTWD1) pseudogene						0.711004	0	0.750436	0.671439	0	0	0.32009	0.356637	0	0	0	0	0.187114	1.03127	0.168926	0.254583	0	0	0	0.172458	0	0	0	0	0.225572	0.143341	0	0.771286	0.241718	0	0	0.201909	0	0.610406	0	0	0.32146	0	0	0
AC046176.1	ENSG00000175097	ENST00000435260		proteasome (prosome, macropain) 26S subunit, ATPase, 6 (PSMC6) pseudogene						0	0	0.786539	0	0.212215	0.476151	0.0838712	0.179382	0.161645	0.173738	0.118892	0.394273	0.25278	0.360392	0.521752	0.848731	0.0486119	0.0979708	0	0	0.290748	0.0733988	0.487542	0.104811	0	0.142068	0.143511	0.320135	0.245013	0.196754	0.392737	0.683199	0	0.199974	0.64813	0	0	0	0	0.120012
AC046185.1	ENSG00000125954	ENST00000580553		novel transcript						0	0	0	0	0	0	0	0	0	0	0	0	0	0	0	0	0	0	0	0	0	0	0	0	0	0	0	0	0	0	0	0	5.83152	0	0	0	0	0	0	0
AC046185.2	ENSG00000163817	ENST00000603263		family with sequence similarity 136, member A (FAM136A) pseudogene						0	0.646488	0	0	0	0.295598	0.681192	0	0	0.7668	0.523149	0	0	0.646953	0	0.812204	0.219837	0	0	0.371634	1.24443	0.319798	0	0.929108	0	0	0.205474	0	1.03199	0.81282	0	0	0	0	0	0	0.908408	0	0.719195	0
AC048334.1	ENSG00000239201	ENST00000477975		pseudogene similar to methionine adenosyltransferase II, alpha (MAT2A)						0	0	0	0	0	0	0	0	0	0	0	0	0	0	0	0	1.15355	0	0	0	0	0	0	0	0	0	0	0	0	0	0	0	0	0	0	0	0	0	0	0
AC048338.1	ENSG00000241346	ENST00000535844		novel protein						1.30918	0.57932	0	0	0	0	0	1.22001	0	1.12885	0	0.51397	0	0.607478	0	0.587178	0.124772	0	0	0.228883	0	0.226605	0.585852	0	0	0.346261	0	0.815375	0	1.25968	0	0	0	0.403775	0	0	0.395529	0	0.735265	0
AC048338.2	ENSG00000108381	ENST00000645606;ENST00000485724;ENST00000475784		novel protein						0	0	0	0	0.296512	0	0.448796	0.760474	0.186411	0	0.544196	0	0.174506	0	0	0	0	0.348856	0.00916479	0.13082	0	0	0	0.406253	0	0	0	0	0	1.09301	0	0	0	0	0	0	0	0	0	0.256788
AC048351.1	ENSG00000124343	ENST00000420064;ENST00000449483		eukaryotic translation elongation factor 1 alpha 1 (EEF1A1) pseudogene						0.816273	0.300214	0.29023	0.374879	1.0357	0.197858	0.185456	0.414672	1.7661	0	0	0.659079	0.222413	1.35972	1.18178	1.19112	0.116007	0.345842	0	0.78786	0.168428	0.335215	0.485904	1.22978	0.948948	0.245998	0.408942	1.82259	0.894353	0.745232	1.79861	0.926625	0	0.231621	0.376747	0.708391	0.729358	1.08625	0	0.275546
AC051619.1	ENSG00000185834	ENST00000560007		high mobility group nucleosomal binding domain 2 (HMGN2) pseudogene						0	0	0	0.362025	0.159907	0.700445	0	0	0	0.196081	0	0	0	0.164027	0.189013	0.588252	0	0.236171	0	0.190142	0	0.16793	0.157085	0	0	0.633723	0.10604	0	0.266661	0	0	0.223632	0	0	0	0.537768	0.118471	0	0	0.294318
AC055733.1	ENSG00000270897	ENST00000506407		cysteine and glycine-rich protein 2 pseudogene						0	0	0	0	0	0.338949	0	0.448537	0	0	0	0	0	0.368483	0	0.318423	0	0	0	0	0	0.181824	0	0	0	0	0	0.323726	0.597638	0.479591	0	0	0	0.25044	0	0	0	0.472689	0	0
AC055733.3	ENSG00000254598	ENST00000505214		pseudogene similar to part of makorin ring finger protein 1						0	0	0	0	0	0.783673	0	0	0	0	0	0	0	0	0	0	0	0	0	0.245921	0	0	0	0	0	0.203824	0.137096	0	0	0	0.458331	0	0	0	0	0.219993	0	0	0.479671	0
AC055811.2	ENSG00000270980	ENST00000427497		novel protein						3.78862	2.77024	1.04444	4.24011	1.2635	2.51461	1.10968	1.94147	3.40467	1.0049	3.24164	1.83524	3.12548	1.97429	1.63063	2.3985	2.08618	1.06088	2.07028	1.20756	1.13811	1.12028	1.05459	3.11904	5.85672	4.1153	2.9042	4.6947	1.233	1.84698	1.84671	2.16301	0	0.990019	0	1.81308	3.13669	2.1926	1.09912	1.0284
AC055839.1	ENSG00000129514	ENST00000634467		zinc finger, CCHC domain containing 9 (ZCCHC9) pseudogene						0	0	0	0	0.677839	0.212614	0	0	0.512574	0	0	0	0	0	0.262095	0	0	0	0	0	0.905796	0	0	0	0.350333	0	0.59455	0	0.745964	0.297063	0	0	0	0	0	0	0	0	0	0
AC055839.2	ENSG00000230638	ENST00000568641		uncharacterized LOC728392 [Source:NCBI gene (formerly Entrezgene);Acc:728392]		NM_001162371				0.233903	0.207193	0.164169	0	0.97706	0.244807	0.0569777	0.870353	0.311962	0	0.0832583	0.552735	0.531743	0.756835	0.706316	0.226842	0.484896	0.124568	0.749994	0.237455	0.409112	0.718542	0	0.51017	0.592846	0.291598	0.621276	0.771863	0.300123	0.544349	0	0.206031	0	0.353663	0	0.054413	0.25735	0.130965	0	0.167143
AC058822.1	ENSG00000266155	ENST00000507166		novel FIP1L1-PDGFRA fusion protein						0.153349	0	0.422554	1.13459	0.231483	0.819016	0.816862	0.818701	0.582232	0.568736	0.791629	0	0.387332	0.23613	1.03307	1.80534	0.501491	0	1.5516	0.148435	0.424188	0.457441	0.530075	1.51843	0	0.44052	0.221169	1.28803	0.961871	0.062082	0.0209196	0.976222	0	0	0	0.271637	0.672431	0	1.13502	0
AC060764.1	ENSG00000120696	ENST00000603811		coiled-coil-helix-coiled-coil-helix domain containing 2 (CHCHD2) pseudogene						3.95288	3.82308	3.39155	3.59679	2.92418	3.98376	4.62778	3.93313	1.99956	1.93895	0.881211	1.47754	1.11172	1.3613	0.60908	0.230614	0.926395	1.86339	2.50772	0.625181	1.05576	2.15067	1.03173	1.96047	1.64094	1.80135	2.26099	1.42787	4.36341	2.4199	0.582438	1.11251	0	0.730585	0	2.22243	0.576589	2.08503	0	0.872835
AC060766.1	ENSG00000115137	ENST00000590824		RAB32, member RAS oncogene family (RAB32) pseudogene						10.3732	2.2671	10.3882	7.04453	6.8439	1.61615	2.44613	2.72988	3.55818	0.954091	8.33296	7.13245	4.28532	1.91496	4.42076	2.08226	1.52436	0.65608	6.20963	9.80831	7.19248	6.29659	18.6592	24.2419	4.12305	2.46857	3.40675	2.10858	5.71275	3.5538	6.55846	11.0984	0	3.48762	16.641	22.1755	4.5726	4.10246	14.4436	11.9181
AC060766.4	ENSG00000116885	ENST00000590539		DTW domain containing 2 (DTWD2) pseudogene						2.27876	1.01729	1.73712	3.74277	2.61272	0.183819	1.10996	0.491118	0.924232	0.719031	2.29034	4.35624	1.17318	0.19927	0.820463	0.44126	1.15514	0.682068	2.95799	3.25905	2.54365	1.66782	7.5201	9.21349	1.514	0.977551	2.33126	1.67821	3.42971	1.32497	2.59954	3.93759	0	0.551657	7.7904	6.67038	1.00791	0	6.8092	6.37374
AC060771.1	ENSG00000177685	ENST00000582031		Up-regulated during skeletal muscle growth protein 5 (USMG5) pseudogene						0	0	0	0	0	0	0	0	0	0	0	0	0	0	0	0	0	0	0	0	0	0	0	0	0	0	0	0	0	0	0	0	0	0	0	0	0	0	0	0
AC060773.1	ENSG00000205578	ENST00000421698		high mobility group nucleosomal binding domain 2 (HMGN2) pseudogene						0	0	0	0	0	0	0	0	0	0	0	0	0	0	0	0	0	0	0	0	0	0	0	0	0	0	0	0	0	0	0	0	0	0	0	0	0	0	0	0
AC060780.2	ENSG00000116574	ENST00000589047		ribosomal protein, large, P1 (RPLP1) pseudogene						0	0	2.17339	2.97125	0	0	0	0	0	3.21225	0	2.99685	0	0	0	3.34547	0	0	0	0	0	3.99825	1.28086	7.71355	0	0	1.71726	2.34372	2.22273	0	1.40985	1.85218	0	3.66743	0	2.76839	6.64447	0	3.05427	0
AC060788.1	ENSG00000020181	ENST00000521318		RNA binding motif protein 45 (RBM45) pseudogene						0	0	0	0	0	0	0	0	0.566958	0.30547	0	0.837103	0	0	0	0	0	0.703267	0	0.295227	0	0	0	0	0	0	0	0.449707	0	0	0	0	0	0	0	0	0	0	0	0
AC062037.1	ENSG00000196459	ENST00000605302		NADH dehydrogenase (ubiquinone) 1 beta subcomplex, 6, 17kDa (NDUFB6) pseudogene						0	0	0	0	0	0	0	0	0	0	0	0	1.35128	0	0	0	0	0	0	0	0	0	0	0	0	0	0	0	0	0	0	0	0	0	0	4.81104	1.44188	0	0	0
AC063924.1	ENSG00000233558	ENST00000546680		mesoderm development candidate 2 (MESDC2) pseudogene						0	0	0.246784	0.316653	0	0	0	0	0	0	0	0	0	0	0	0	0.195635	0	0	0	0	0	0	0	0	0.139266	0	0	0	0	0	0	0	0	0	0	0	0	0	0
AC063943.2	ENSG00000288680	ENST00000675818		novel protein						0	0	0	0	0	0	0	0	0	0	0	0	0	0	0	0	0	0	0	0	0	0	0	0	0	0	0	0	0	0	0	0	0	0	0	0	0	0	0	0
AC063950.1	ENSG00000048471	ENST00000552036;ENST00000600133		suppression of tumorigenicity 13 (colon carcinoma) (Hsp70 interacting protein) (ST13) pseudogene						0	5.61972	0.903424	4.10775	0.726406	0.685373	3.5287	4.05645	1.24257	0.671055	3.05222	0.619455	0.383844	0.372719	0.426591	0.804626	1.14611	0.255252	0	0.656268	2.88757	2.2585	2.93877	3.23489	0.282577	0.179033	1.19878	3.0023	0.604175	0	0.598273	0.508087	30.2975	1.26571	1.2412	2.27309	1.72884	0.477982	0.840715	0.301389
AC063952.1	ENSG00000185875	ENST00000637360;ENST00000494869;ENST00000634410;ENST00000635496		novel V-set domain-containing pseudogene						0	0	0	0	0	0	0.0622267	0	0	0	0	0	0	0	0	0	0	0	0	0	0	0	0	0	0	0	0	0	0	0	0	0	0	0	0	0	0	0	0	0
AC063952.3	ENSG00000231017	ENST00000467756		chromosome 20 open reading frame 149 (C20orf149) pseudogene						0	0	0	0	0	0	0	0	0	0	0	0	0	0	0	0	0	0	0	0	0	0	0	0	0	0	0	0	0	0	0	0	0	0	0	0	0	0	0	0
AC063977.1	ENSG00000106459	ENST00000600623		sialic acid binding Ig-like lectin 19, pseudogene						1.89509	0	0.319427	3.48206	6.13013	0	1.23201	0	4.86451	0	0.63481	0.426757	3.97601	0	0.862327	3.59821	2.13005	0	0.721547	5.44724	0.503664	0	1.11852	2.26894	2.38858	0.73769	1.75033	6.87805	3.13199	0.490741	3.76498	4.8662	0	0	0.864695	1.19306	0.828404	0	0.87452	4.43257
AC063977.2	ENSG00000105136	ENST00000601996		novel sialic acid binding Ig-like lectin (SIGLEC) pseudogene						1.50819	0.624646	1.02695	1.37517	2.7415	0.85599	1.64654	0.751499	4.11372	2.21962	0.505329	1.01714	2.12025	1.5608	5.19196	2.62075	0.849856	2.13274	0.573557	2.86691	3.60986	0.617531	1.77069	4.49109	2.35211	2.34791	1.38964	2.44915	1.49725	1.17958	1.66272	3.83814	0	2.50571	3.42219	0.633848	2.63362	2.38869	0	2.5015
AC063977.6	ENSG00000270225	ENST00000594454		carcinoembryonic antigen-related cell adhesion molecule 18 (CEACAM18) pseudogene						1.51767	0	0.380551	1.05093	5.54222	0.433556	0.490769	0	0.686339	0.561238	0	1.03453	3.5067	0.949653	2.58141	3.12067	0.964597	0	0	1.09874	0.605334	0.471176	0.450202	0	0	0.885688	0.60249	0	3.01166	1.1703	1.00578	6.50733	0	0	0	0.957217	0.663807	0	1.05303	0.76446
AC064799.1	ENSG00000169105	ENST00000498103		ribosomal protein L17 (RPL17) pseudogene						2.57896	1.37212	0.595005	0.498281	1.10609	1.84606	2.00392	0.554485	1.00856	1.06479	0.734913	1.21261	1.69888	1.34607	1.06581	0.403746	1.86676	1.22554	0.411261	0.524026	1.5078	0.221592	0.864094	0.653815	1.02129	1.95469	1.14659	0.594882	2.5735	1.49898	0.956921	0.609453	0	0.604116	0.501957	1.42088	1.28455	1.16854	0.503106	0.361233
AC064824.1	ENSG00000249286	ENST00000679707;ENST00000679351;ENST00000680700		novel protein, SRD5A3-RP11-177J6.1 readthrough						1.21341	0.278395	0.390522	0.285566	0.521048	0.347155	0.268659	0.583418	0.546314	0.587243	0.523381	0.395923	1.3098	0.792093	0.682162	0.532426	0.77654	0.301208	0.169466	0.327376	0.739436	0.292514	0.276302	0.271734	0.565001	0.330736	0.30135	0.278158	0.801228	0.421906	0.32466	0.23109	0	0.602955	0.192032	0.0996233	0.995182	1.24802	0.379216	0.449935
AC064847.1	ENSG00000165548	ENST00000403125		enolase 2 (gamma, neuronal) (ENO2) pseudogene						0	0	0	0	0	0	0	0	0	0	0	0	0	0	0	0	0	0	0	0.519159	0	0.667474	0	0	0.341002	0.429942	0	0.395155	0	0	0	0	0	0	0	0	0	0	0	0
AC064862.1	ENSG00000241255	ENST00000421221		family with sequence similarity 27 (FAM27) pseudogene						0	0	0	0	0	0	0	0	0	0	0	0	0.891973	0	0	0	0	0	0	0	0	0	0	0	0	0	0.835218	0	2.15971	0	0	0	0	0	0	0	0	0	0	0
AC064862.4	ENSG00000230175	ENST00000442180		family with sequence similarity 27 (FAM27) pseudogene						0	0	0	0	0	0	0	0	0	0.571538	0	0	0	0	0	0	0	0	0	0	0	0	0	0.696631	0	0	0	0	0	0	0	0	0	0	0	0	0	0	0	0
AC064862.6	ENSG00000074211	ENST00000511350;ENST00000436522;ENST00000605139		pseudogene similar to part of family with sequence similarity 182, member A FAM182A						0.224558	0	0.237773	0	0	0	0.435923	0	0.205328	0.330482	0	0	0.285521	0	0	0.226354	0	0.189161	0	0.160344	0.183706	0.272029	0	0	0.418294	0	0.0893838	0	0.225151	0	0	0	0	0	0	0	0	0	0	0
AC066616.1	ENSG00000275713	ENST00000486795		ribosomal protein L28 (RPL28) pseudogene						0	0	0	0	0	0	0.681192	0	0	0	0	0	0	0	0	0	0.219837	0	0	0	0	0	0	0	0	0	0	0	0	0	0	0	0	0	0	1.63955	0	0	0	0
AC066616.2	ENSG00000171160	ENST00000559334		mitochondrially encoded NADH 4L (MT-ND4L) pseudogene						0	1.05156	0.679241	0.226419	0.0991906	2.03374	1.61918	1.78038	0.191675	0.867179	1.01415	0.561083	0.03565	1.63902	0	0.782758	0.0697657	2.0284	1.142	0.361534	0.13934	3.42177	0.999877	1.18376	0.155637	2.8981	1.53505	0.730531	0.0844124	1.45025	0.838537	0.488027	0	1.79473	1.72538	0.938807	0.223896	2.25994	1.64512	0.678586
AC067942.3	ENSG00000270945	ENST00000512025		embryonic ectoderm development (EED) pseudogene						0	0	0	0	0	0	0	0	0	0	0	0	0.277783	0	0	0	0.279267	0	0.755025	0	0	0	0	0	0	0	0	0	0	0	0	0	0	0	0	0	0	0	0	0
AC067968.1	ENSG00000240108	ENST00000591793		novel protein						2.03964	0.710971	1.17838	1.28039	1.34867	0.307817	0.185952	0.625707	1.28119	0	0.897549	0.734383	1.32753	0.189482	2.40461	0.58754	0.72638	0.182126	0.746773	0.686989	1.46831	0.267121	1.36006	1.25772	1.70825	0.574944	0.531366	0.571692	1.21677	0.276066	0.830096	1.51951	0	0.300442	0.414727	1.29217	0.801209	0.334943	0.688795	0.434931
AC068050.1	ENSG00000285102	ENST00000394891		ribosomal protein L31 (RPL31) pseudogene						0	0	0	0	0	0	0	0	0	0	0	0	0	0	0	0	0	0	0	0	0	0	0	0	0	0	0	0	0	0	0	0	0	0	0.82622	0	0	0	0	0
AC068138.1	ENSG00000180999	ENST00000412635		similar to part of the heterogeneous nuclear ribonucleoprotein H2 (H') (HNRNPH2) pseudogene						0	0	0	0	0	0	0	0	0	0	0	0	0	0	0	0	0	0	0	0	0	0	0	0	0	0	0	0	0	0	0	0	0	0	0	0	0	0	0	0
AC068205.3	ENSG00000232568	ENST00000636385		ribosomal protein L23a (RPL23A) pseudogene						0	0	0.271645	0.657243	0.279019	0.259358	0.965049	0	0	0	1.5956	0.961872	0	0.609224	0.740498	0	0.216307	0.3823	0	0.402466	0.72621	0.298171	0	0	0.390253	0	0	0.621939	0	0	1.25231	0	0	0	0	0	0.236853	0	0	0
AC068205.4	ENSG00000243988	ENST00000637880		prohibitin (PHB) pseudogene						0	0	0	0	0	0.100018	0.121546	0	0	0	0	0	0	0	0	0	0	0	0	0	0	0.107986	0	0	0	0.215021	0	0	0	0	0	0	0	0.151454	0	0	0	0	0	0
AC068234.1	ENSG00000172421	ENST00000560629		novel protein						0.845065	3.06562	1.53781	0.826001	0.813265	1.8344	1.41097	2.30367	0.82042	1.61823	2.18279	3.55499	1.3058	1.21247	0.805339	0.476193	0.953729	0.761241	0.574102	0.619143	0.584569	0.000296926	0.869901	0.457721	0.778045	0.757669	0.171284	2.14405	1.37782	0.703083	0.174057	0.316991	0	1.17021	0	0	0.64926	0.09587	0.632683	0
AC068276.1	ENSG00000233674	ENST00000605793		proteasome maturation protein (POMP) pseudogene						0	0	0	0	0	0	0	0	0	0	0	0	0	0	0	0	0	0.516052	0	0	0	0	0	0	0	0	0	0	0	0	0	0	0	0	0	0	0	0	0	0
AC068279.1	ENSG00000158966	ENST00000444323		novel pseudogene						1.269	0.396581	0.169375	0.429068	0	0	0.108244	0	0.15735	0	0	0	0.538052	0.0970865	0.280069	0.344211	2.04005	0.39868	0	0.226897	0.130524	0	0	0	0.737632	0.47652	0.252433	0.430423	1.37158	0.129202	0.105556	0.661488	0	0	0.216949	0.206479	0.140352	0	0	0.159315
AC068298.1	ENSG00000079931	ENST00000465165		pseudogene similar to part of proteasome (prosome, macropain) assembly chaperone 3 PSMG3						0	0	0	0	0	0	0	0	0	0	0	0	0	0	0	0	0	0	0	0	0	0	0	0	0	0	0	0	0	0	0	0	0	0	0	0	0	0	0	0
AC068338.1	ENSG00000224861	ENST00000565567		SIN3 homolog A, transcription regulator (yeast) (SIN3A) pseudogene						0	0	0	0	0	0	0	0	0	0	0	0	0	0	0	0	0	0	0	0	0	0	0	0	0	0	0	0	0	0	0	0	0	0	0	0	0	0	0	0
AC068446.1	ENSG00000148965	ENST00000556425		p21 protein (Cdc42/Rac)-activated kinase 2 (PAK2) pseudogene						0	0	0	0	0	0	0	0	0.119976	0	0	0	0.154571	0	0.351536	0.150225	0	0	0.091082	0	0	0	0	0	0	0	0.0537108	0.0455729	0	0	0	0	0	0	0.0549883	0.0301002	0.673163	0	0	0
AC068522.1	ENSG00000164035	ENST00000482895		ribosomal protein S26 (RPS26) pseudogene						0	0.924305	0.369106	0	0	1.6811	0.479486	0	0	0	0	0	0	0	0	0.375085	0	0	0	0	0.585733	0.917765	0	0	0	0	1.7319	0	0	1.132	0.485107	0	0	0	0	0	0	0	1.01661	0
AC068531.2	ENSG00000115423	ENST00000502398		pseudogene similar to part of ribosomal protein L18a LOC100136354						0	0	0	0	0	0	0	0	1.00299	0	0	0	0	0	0	0	0	0	0	0	0	0	0	0	0	0	0	0	0	0	0	0	0	0	0	0	0	0	0	0
AC068533.4	ENSG00000135436	ENST00000450043		novel protein						1.85548	0.77352	2.96324	3.20397	3.81878	2e-09	2.44937	0	1.53674	1.22667	0	2.73727	1.46535	2.80708	1.31955	1.9146	1.48409	1.87574	2.56173	0.923695	3.12118	0	0	0	2.1987	2.88378	0.353151	1.4169	0	2.85437	0	0.754178	5.81224	1.64194	5.62929	2.90119	0	0.607077	0.639345	1.31e-05
AC068547.1	ENSG00000019186	ENST00000636024;ENST00000637224;ENST00000637559		novel transcript						4.95905	6.60244	3.70211	4.35773	3.38461	2.11368	3.72235	1.55015	6.1181	7.14066	3.6044	6.10824	3.92112	3.93844	1.70971	4.3305	3.65692	7.75663	3.13733	4.98171	0.897292	5.70265	4.44401	5.00299	2.79149	4.90721	2.56223	1.09514	7.37846	4.5048	1.7148	4.37739	14.2053	6.34561	0.271784	4.89714	6.05015	6.21788	3.58705	4.0778
AC068580.4	ENSG00000152082	ENST00000636615;ENST00000636579;ENST00000636397;ENST00000427721		novel protein						49.5472	40.8224	36.4868	53.9268	56.5154	63.6473	51.4384	65.9489	66.7229	82.5572	51.8334	103.093	94.4233	80.5054	82.8183	68.6302	85.2399	79.5265	64.0296	85.6339	53.1996	46.3588	39.723	27.1242	64.3196	51.7805	38.5662	70.8376	60.5764	47.7951	46.7861	64.6428	34.105	54.8089	29.5491	29.487	61.5179	48.0817	47.0728	58.503
AC068587.2	ENSG00000175874	ENST00000533893		40S ribosomal protein S24 (Rps24) pseudogene						0	0	0	0	0	0	0	0	0	0	0	0	0	0	0	0	0	0	0	0	0	0	0	0	0	0	0.485548	0.653195	1.27148	0	0	0	0	0	0	0	0	0	0	0
AC068587.8	ENSG00000156500	ENST00000641210		RNA binding protein, fox-1 homolog (C. elegans) 1 (RBFOX1) pseudogene						2.68591	1.13191	2.37968	0	6.06e-06	5.38719	1.85e-06	0	3.01857	12.7807	0	0.636287	8.51258	2.83894	3.66804	3.65032	3.07034	3.80409	0.000267591	2.69362	1.12e-05	4.48593	1.61599	0.820701	7.15719	5.69822	2.1467	2.49223	5.22e-05	7.04e-05	0.596538	0	0	14.4779	3.77109	2.02e-05	3.18514	4.30321	1.27555	10.1485
AC068630.1	ENSG00000185483	ENST00000657124		tigger transposable element derived 1 (TIGD1) pseudogene						2.12805	2.97383	2.07853	2.19437	1.77175	2.14453	2.53574	2.87966	1.21891	1.90517	1.66413	1.29891	1.91515	2.84937	2.71889	2.78977	2.15107	2.67669	2.757	0.979579	2.7818	4.81444	1.32825	1.13648	2.48409	3.81593	1.90963	2.12279	2.2253	2.07651	2.50387	2.20492	0	2.61903	1.94756	2.27932	1.83308	3.15149	1.03914	3.16435
AC068631.2	ENSG00000159873	ENST00000418776		novel protein						49.6755	36.409	62.6919	21.3176	32.0948	24.7626	37.9174	33.3002	34.6436	41.7059	65.3767	45.2244	46.0529	13.1999	50.5794	34.0722	37.0929	18.4206	61.1586	33.7093	63.9138	34.7592	42.7099	30.8229	9.14548	39.937	36.565	38.3275	32.5853	20.5596	63.046	32.1971	0	41.9296	52.1385	35.652	43.713	52.391	58.8173	46.37
AC068631.3	ENSG00000198963	ENST00000538831		PET100 homolog (PET100) pseudogene						0	0	0	0	0	0	0	0	0	0	0	0	0	0	0	0	0.729786	0	0	0	0	0	0	0	0	0	0	0	0	0	0	0	0	0	0	0	0.761022	0	0	0
AC068657.1	ENSG00000224476	ENST00000520807		CCHC domain zinc finger protein pseudogene						0	0	0	0	0	0	0	0	0	0	0	0.628146	0.388308	0	0	0	0	0	0	0	0.731591	0	0	0	0	0	0	0	0	0	0	1.57866	0	0	0	0	0	0	0	0
AC068724.2	ENSG00000183878	ENST00000625906								0	0	0	0	0	0	0	0	0	0	0	0	0	0	0	0	0	0	0	0	0	0	0	0	0	0	0	0	0	0	0	0	0	0	0	4.97313	0	0	0	0
AC068790.1	ENSG00000239393	ENST00000536166		spindle and kinetochore associated complex subunit 2 (SKA2)						0	0	0	0	0.417681	0	0	0	0	0	0.691208	0.466082	0.864833	0.856434	0	1.41812	0	0	0	0	0	0.425589	0	0	0	0	0	0	0	0	0	0	0	0	1.88062	0.432948	0.300605	0	0	0
AC068831.1	ENSG00000119285	ENST00000556118		chromosome 14 open reading frame 156 (C14orf156) pseudogene						0	0	0	0	0	0	0	0	0	0	0	0	0	0	0	0	0	0	0	0	0	0	0	0	0	0	0	0	0	0	0	0	0	0	0	0	0	0	0	0
AC068831.6	ENSG00000107295	ENST00000643536;ENST00000647331		novel protein						1.19703	0.963106	0.322886	0.846087	0.731264	0.310456	0.614042	0.285507	1.43932	0.232915	0.655934	0.55932	0.845039	0.651361	0.414386	1.33086	0.933661	0.609314	0.984225	0.372096	1.0725	1.36193	0.347736	0.805615	0.104516	0.449861	0.886931	0.811019	0.236214	0.8143	0.59036	0.291093	0	0.705507	0.239798	0.739441	0.979287	0.791482	0.448361	0.930238
AC068946.2	ENSG00000173809	ENST00000446716		novel protein						0	0	0	0.103195	0.150136	0.248987	0	0	0.0679088	0	0	0	0.191785	0	0.433682	0.176856	0	0	0	0.267984	0.14278	0.0494519	0	0.0815925	0.467066	0.319365	0.0381282	0.147312	0.10166	0.1462	0.173393	0	0	0.229605	0	0.068631	0.192653	0	0	0.22474
AC068993.1	ENSG00000270218	ENST00000546724		v-ral simian leukemia viral oncogene homolog A (ras related) (RALA) pseudogene						0	0	0.15221	0	0	0.163568	0	0.438513	0	0.212753	0	0	0.122065	0	0	0.156759	0	0	0	0.207277	0	0	0	0	0.539865	0	0	0	0	0	0.191496	0	0	0.245268	0	0	0	0	0	0
AC069213.3	ENSG00000257005	ENST00000454858		ribosomal protein L24 (RPL24) pseudogene						0	0	0	0	0	0	0	0	0	0.299948	0	0	0	0	0	0	0	0	0	0	0	0	0	0	0	0.239296	0	0	0	0	0	0	0	0.339552	0	0	0	0	0	0
AC069257.2	ENSG00000132153	ENST00000441819		ribosomal protein L39 (RPL39) pseudogene						8.73682	3.86775	3.23608	0	15.1128	1.72395	2.16635	0	17.9082	2.10203	9.00343	0	27.664	12.7763	11.0275	1.62814	9.42764	4.65599	0	0	17.8607	0	1.69261	0	15.1898	7.53058	1.16835	1.53654	21.9458	7.71238	0	0	0	2.428	0	0	7.68402	4.6392	0	0
AC069257.3	ENSG00000182173	ENST00000431391		novel protein						4.29904	0.782012	0.229502	1.7743	1.58369	1.65036	3.20037	0	2.15509	1.37466	0.86761	0	5.07404	1.69469	6.62488	0	3.35408	0	3.29146	0	0.76258	0.661359	0	0	1.30841	0.336704	1.54515	1.98642	2.97852	1.74588	0	0	0	0	0	0	1.6231	0	0	0
AC069271.1	ENSG00000213347	ENST00000445577		ribosomal protein L39 (RPL39) pseudogene						0	0	0	0	0	0	0	0	0	0	0	0	0	0	0	0	0	0	0	0	0	0	0	0	0	0	0	0	0	0	0	0	0	0	0	0	0	0	0	0
AC069282.1	ENSG00000167393	ENST00000411911		pseudogene similar to part of TTK protein kinase TTK						5.12564	1.27983	2.13916	2.79446	2.88467	1.16482	0.911294	1.02409	1.24959	3.77327	0.343176	2.06682	2.02284	2.32227	1.68063	1.81378	1.44336	0.5788	3.51299	2.19273	3.87073	2.91765	1.408	1.22178	2.55896	2.01974	5.43173	1.48211	2.3882	1.08981	5.67606	1.43828	0	1.14298	1.86534	2.83363	1.20298	3.78709	4.75308	1.70504
AC069288.1	ENSG00000161381	ENST00000651235		Novel protein						0.324052	0.277281	0.672	0.445252	0.57127	0.233673	0.436955	0	0.764548	0.456543	0.595925	0.645172	0.842818	0.243591	1.27653	0.715885	0.54552	0.488944	0.237112	1.19437	0.257217	0.495177	0.407419	0.538966	0.511273	0	0.607575	0.244122	0.33246	0.0832855	0.203569	0.941312	0	0.179292	0	0.715181	1.08961	0.302213	0.144961	0.322478
AC069368.1	ENSG00000166974	ENST00000502574;ENST00000437723		novel protein						46.7472	32.9933	40.5685	27.8648	38.486	13.8564	30.3971	33.5719	58.4408	26.6192	16.1639	36.4542	65.8661	17.3098	52.6861	58.1658	47.6482	13.0584	47.1271	34.828	47.4892	13.6356	33.8125	26.7533	24.8692	21.9699	39.4715	43.9953	48.8253	30.4443	38.4815	40.1417	65.1434	18.0572	22.4342	21.081	53.0969	8.17722	34.1515	22.6276
AC069439.1	ENSG00000169258	ENST00000494739		pseudogene similar to part of S-phase kinase-associated protein 2 (p45) SKP2						0	0	0	0	0	0	0	0	0	0	0	0	0	0	0	0	0	0	0	0	0	0	0	0	0	0	0	0	0	0	0	0	0	0	0	0	0	0	0	0
AC069444.2	ENSG00000230459	ENST00000648112		novel protein						0	0	0	0.367682	0	0	0	0	0.0599354	0	0.0759331	0	0	0	0	0	0.0829203	0	0.0963343	0	0	0	0	0.445169	0	0	0	0	0	0	0.203536	0	0	0	0	0	0	0	0	0
AC069499.1	ENSG00000263648	ENST00000489433		ribosomal protein L13 (RPL13) pseudogene						1.08325	0	0	0	0.217654	0	0	0.54005	1.15381	1.32859	1.08676	0	0.305223	2.22878	0	0.190978	1.37186	0.305802	0	0	0.582853	0.660743	0	0	0.675207	0.212911	1.00315	0.782423	0	0.286878	0	0.607962	0	0.602729	0.49169	0.689032	0.475484	0	0.501758	0
AC069499.2	ENSG00000171045	ENST00000610665		ribosomal protein L10 (RPL10) pseudogene						0	0	0	0	0	0	0	0	0	0	0.601138	0	0	0	0	0.310466	0	0	0	0	0	0	0.705992	0	0	0	0	0	0	0	0	0	20.107	0	0	0	0	0	0	0
AC069503.2	ENSG00000229994	ENST00000546333;ENST00000544911		novel transcript						0	0.0270094	0.11142	0	0.0588482	0.197728	0	0.298849	0.0391938	0.536451	0.203819	0	0.0558938	0.279745	0.304737	0.4406	0	0.0843889	0	0.271538	0	0	0	0.273153	0	0.0698882	0.785245	0	0	0.0278607	0	0.081974	0	0.134305	0.136266	0.0671129	1.88e-09	0.233556	0.143772	0.101036
AC069544.1	ENSG00000139193	ENST00000640019;ENST00000645667;ENST00000493178		zinc finger and SCAN domain containing 29 [Source:NCBI gene (formerly Entrezgene);Acc:100421372]		NM_001378785;NM_001378790				6.51579	2.12019	4.26525	6.50934	6.39047	2.54389	5.19675	2.16687	5.05542	1.88636	5.75281	5.30273	4.71877	2.91758	5.09263	4.99212	5.21077	3.24835	2.46292	4.1872	4.5138	3.56409	2.89245	5.293	6.50675	3.59145	4.5937	6.43644	5.09236	5.59168	4.76985	5.25253	1.7065	3.15756	4.02295	3.61863	3.33504	4.28475	4.58837	4.21064
AC072022.2	ENSG00000196747	ENST00000648485		BCL6 antisense 1						0.458742	1.5924	1.58439	5.88078	1.31992	1.9569	5.14776	6.7608	1.23966	2.19691	1.4991	4.51482	0.837099	2.56405	3.30291	2.62877	1.6291	1.77978	2.14654	1.5608	1.70617	3.75333	3.12686	1.31507	2.34059	3.94552	2.96291	4.85801	0.575814	1.59642	2.1406	4.84055	0	3.12542	1.72637	2.77749	1.32541	3.63272	3.0717	3.0035
AC072052.1	ENSG00000213080	ENST00000496556		ribosomal protein L31 (RPL31) pseudogene						0	0	0	0	0	1.05615	0	0	0	0	0	0	0	0	0	0	1.16348	0	0	0	0	0	0	0	0	0	0	0	0	0	0	0	0	0	0	0	0	0	0	0
AC073063.1	ENSG00000154898	ENST00000434352		cytokine induced protein 29 kDa (CIP29) pseudogene						0	0.342159	1.01383	0	0.996309	0.314173	0.924246	0.411323	0.378521	0.402209	0.278691	1.29364	0.466254	0	0.394769	0.740987	0.345541	0.2329	0.31473	0.391191	1.12573	0.665831	0.162407	0.729798	1.28136	0.32814	0.439033	0.743082	0.274536	0	0.916889	0.229592	0	0.46002	0.749452	1.06007	0.364032	0	0.379187	1.66376
AC073073.1	ENSG00000213032	ENST00000493920		ring finger protein 181 (RNF181) pseudogene						0.424212	1.05616	0.437849	0	0	0	0	0	0	0.312223	0	0	0	0	0	0.446371	0.358311	0	0.48447	0.301881	1.3629	0	0.749663	0.378795	0	0.24878	0	0	0	0	0	0.357874	0	0.706595	0	0	0.373177	0.670892	0	2.10795
AC073089.1	ENSG00000047936	ENST00000457546		HLA-B associated transcript 2 (BAT2) pseudogene						1.87879	0	0	0	0	0	0	0	0	0	0	0	0	0	0	0	0	0	0	0	0	0	0	0	0	0	0	0	0	0	0	0	0	0	0	0	0	0	0	0
AC073107.1	ENSG00000163536	ENST00000633579;ENST00000647241		nuclear protein 2, transcriptional regulator (NUPR2) pseudogene				NR_038378		0.182466	0.076141	0.230088	0.327387	0.854635	0.376237	0.0839429	0.276405	0.332823	0.224263	0.489478	0.243531	0.258104	0.0740568	0.888319	0.167156	0.595861	0.252634	0.137648	0.261912	1.12282	0.399882	0.108711	0.160441	0.202349	0.0737675	0.0482791	0.169064	0.488952	0.0501279	0.0809243	0.403063	0	0.104178	0	0.885068	2.48439	0	0.3405	1.43851
AC073107.2	ENSG00000105122	ENST00000620476		sulfatase modifying factor 2 (SUMF2) pseudogene						0	0	3.80106	0	1.86319	0	0	0	0.692803	0	0	1.06353	0	0	0	0	0	0	0	0	3.66994	0.94297	0	0	0	0	1.2073	5.87911	0	2.32894	0	3.99439	0	0	0	0	2.028	0	2.14317	0
AC073111.3	ENSG00000201469	ENST00000641330;ENST00000641849;ENST00000641234;ENST00000498682;ENST00000641717;ENST00000642087;ENST00000642008		novel zinc finger protein						4.16973	1.25203	2.58	4.46898	1.72948	1.03887	0.382329	3.10977	3.71594	2.35272	1.1276	9.44971	2.46483	1.29726	1.36502	2.17674	6.49066	2.07355	1.72687	11.6982	3.06275	1.23721	1.91961	5.3393	3.04089	1.04787	0.901229	2.95451	2.24694	2.67725	2.36018	4.9971	0	2.74217	1.09121	3.86641	2.73757	1.00497	3.19556	5.67617
AC073210.1	ENSG00000159433	ENST00000414799		pseudogene similar to part of sulfatase modifying factor 2 SUMF2						0	0	0.801413	0	0	0	0	0	0	0	0	4.48183	3.45045	2.03564	0	4.85479	2.05958	0	0	0	0	0	0	0	0	0	0	0	0	0	0	0	0	0	0	0	0.712958	0	0	0
AC073210.2	ENSG00000259856	ENST00000430369		pseudogene similar to part of vitamin K epoxide reductase complex, subunit 1-like 1 VKORC1L1						0	0.827154	5.37509	0	0	0	0	0	0	0	0	0	0	0	0	0	0	0	0	0	0	0	0	0	0	0	0.48441	0	0.572694	0	0	0	0	0	0	0	0	0	0	0
AC073261.1	ENSG00000007129	ENST00000429409		vitamin K epoxide reductase complex, subunit 1-like 1 (Vkorc1l1) pseudogene						0	0	0	0	0	0	3.0252	0	0	0.72228	0	0	0	0	0	0	0	0	0	0	0	0	0	0	0	0	0	0	0	0	0.10677	0	0	0	0	6.80478	0	0	0	0
AC073264.2	ENSG00000241907	ENST00000448886		pseudogene similar to part of thioredoxin domain containing 11 (TXNDC11)						0	0	0	0	0	0	0	0	0	0	0	0	0	0	0	0	0	0	0	0	0	0	0	0	0	0	0	0	0	0	0	0	0	0	0	0	0	0	0	0
AC073264.3	ENSG00000033122	ENST00000642873;ENST00000643130;ENST00000642828;ENST00000638055		novel TRPM8 channel-associated factor pseudogene						6.04658	3.35272	5.09349	4.9162	6.13272	3.91764	7.61394	5.13466	1.02658	0.567051	2.67185	0.188714	0.300125	0.565216	0.904649	2.32373	0	0	0.246637	0	0.670517	0.463461	0.769849	0.190069	5.84845	1.12345	5.94616	4.20294	0	0	0	0	0	0.174473	1.04356	0.229977	0	0.270462	0.542805	0.211951
AC073283.3	ENSG00000165895	ENST00000422269		novel transcript						0	0	0.0761129	0	0.335377	0.23875	0	0	0.1939	0.41571	0.141596	0.0945142	0.0599757	0.0864587	0.929807	0.0772041	0.331533	0.118131	0	0.100938	0	0.169389	0	0	0	0.170929	0.319736	0.212807	0.424564	0.348604	0.0939419	0.117556	0	0.240667	0.191716	0	0.627827	0.445717	0.195996	0
AC073325.2	ENSG00000245680	ENST00000339545		novel ubiquitin-like ribosomal protein pseudogene						0	0	0	0	0	0	0	0	0	0	0	0	0	0	0	0	0	0	0	0	0	0	0	0	0	0	1.13997	0	0	0	0	0	0	0	0	0	0	0	0	0
AC073335.1	ENSG00000254708	ENST00000427776		ribosomal protein L31 (Rpl31) pseudogene						0	0	0.332497	0	0	0	0	0	0	0	0	0	0	0	0	0	0	0	0	0	0	0	0	0	0	0	0	0	0	0	0	0	0	0.548551	0	0	0	0	0	0
AC073343.1	ENSG00000255769	ENST00000328239		zinc finger protein pseudogene						0.735248	0.918664	0.647102	0.332804	2.05596	1.24874	0.496166	5.16205	0.896771	0.541153	0.492214	0.328588	0.519277	1.95903	2.0941	1.18329	1.33692	0.826667	0.558812	0.349943	0.400429	0.445827	0.289385	0.653991	0.687202	0.292129	0.292838	0.797569	1.96505	2.17711	0.16312	0.205585	0	1.65011	1.0048	0	0.540579	0	0.682774	0.490102
AC073476.1	ENSG00000213253	ENST00000569668		guanidinoacetate N-methyltransferase (GAMT) pseudogene						0	0	0	0	0.226703	0.213334	0	0	0	0	0	0	0.317654	0	0	0	0.476373	0	0	0	0	0	0	0	0	0.442666	0.44736	0.610785	1.87089	0	0	0.949699	0	0	0	0	0	0	0	0
AC073488.11	ENSG00000274386	ENST00000633298		chromodomain protein, Y chromosome-like (CDYL) pseudogene						0	0	0	0	0	0.00120847	0	0	0.090605	0	0	0.265329	0	0	0	0	0	0	0	0	0	0.291963	0	0	0	0	0	0	0	0	0	0	0	0	0	0	0.132319	1.56738	0	0.198602
AC073488.2	ENSG00000165084	ENST00000631903		chromodomain protein, Y chromosome-like (CDYL) pseudogene						0	0	0	0	0	0.449617	0	0	0.125346	0	0	0	0	0	0	0	0	0	0	0	0	0	0	0	0	0	0	0	0	0	0	0	0	0	0	0	0	0	0	0
AC073508.2	ENSG00000267184	ENST00000643255;ENST00000476049		novel transcript						1.33742	0.603569	0.946763	0.999555	0.752934	0.331477	0.57936	0.331869	1.06958	0.85275	0.887667	0.897458	0.932587	0.600277	0.956632	1.04574	0.8545	0.43171	0.206704	0.555859	1.03559	0.502629	1.64052	0.929778	0.407855	0.224337	0.57365	0.666482	1.13779	0.217563	0.632531	1.31527	0	0.777562	1.66692	0.51751	1.30319	0.856446	0.824069	1.52131
AC073539.2	ENSG00000255763	ENST00000597113		ribosomal protein L17 (RPL17) pseudogene						0	0	0	0	0	0	0	0	0	0	0	0	0	0	0	0	0	0	0	0	0	0	0	0	0	0	0	0	0	0	0	0	0	0	0	0	0	0	0	0
AC073594.1	ENSG00000172006	ENST00000462065		ribosomal protein L31 (RPL31) pseudogene						0	0	0	0	0	0	0	0	0	0	0	0	0	0	0	0	0	0	0	0	0	0	0	0	0	0	0	0	0	0	0	0	0	0	0	0	0	1.04233	0	0
AC073610.1	ENSG00000104998	ENST00000398092;ENST00000537495		novel protein						0	0.00553327	2.7144	7.16354	0	2.25337	0.940999	5.94382	0.604832	0.676745	1.26372	1.39651	0	1.43134	0.661663	6.28251	0.897982	1.31179	1.77269	2.74674	0	1.17461	0.587945	0	4.45269	2.00694	0.528089	3.49216	1.10226	1.38931	2.87584	4.63825	0	0.523695	5.07097	0	0	0	0	0
AC073612.1	ENSG00000213118	ENST00000548802		novel protein						0	0	0	0	0	0	0	0	0	0	0	0	0.18515	0	0	0	0	0	0	0	0	0	0	0	0	0	0	0	0	0	0	0	0	0	0	0	0.717663	0	0	0
AC073626.2	ENSG00000241185	ENST00000449443		ribosomal protein L36 (RPL36) pseudogene						0	0	0	0	0	0	0	0	0	0	0	0	0	0	0	0	0	0	0	0	0	0	0	0	0	0	0	0	0	0	0	0	0	0	0	0	0	0	0	0
AC073648.3	ENSG00000159173	ENST00000603502		ribosomal protein S24 (RPS24) pseudogene						0	0	0	0	0	0	0	0	0	0	0	0	0	0	0	0	0	0	0	0	0	0	0	0	0	0	0	0	0	0	0	0	0	0	0	0	0	0	0	0
AC073648.4	ENSG00000217644	ENST00000641589		RNA binding protein, fox-1 homolog (C. elegans) 1 (RBFOX1) pseudogene						0	0	0	0	0	0	0	0	0	0	0	0	0	0	0	0	0	0	2.09215	0	0	0	0	0	0	0	0	0	0	0	0	0	0	0	0	0	0	0	0	0
AC073657.2	ENSG00000138829	ENST00000605661		ribosomal protein L6 (RPL6) pseudogene						0	0	0	3.90391	0	0	0	0	0	0	0	0	0	0	0	0	0	0	0	0	0	0	0	0	0	0	0	0	0	0	0	0	0	0	0	0	1.22977	0	0	0
AC073850.1	ENSG00000134152	ENST00000449243		pseudogene similar to part of transcription factor Dp-1 TFDP1						23.8542	1.64937	7.88442	5.59409	17.7524	7.0114	3.41001	8.0331	18.0948	2.95938	8.17326	2.74868	32.7135	26.0747	16.1213	2.67712	16.3055	9.05381	1.54036	3.90815	10.6143	8.27013	1.59437	3.62744	28.1888	12.301	4.19051	2.92368	37.0463	1.01612	7.89346	1.15624	0	4.48116	3.6724	6.68868	22.8178	2.11254	1.85765	2.71564
AC073861.1	ENSG00000258774	ENST00000496294		ribosomal protein S18 (RPS18) pseudogene						1.3182	0	0.226776	1.18979	0.796113	1.49059	0.581167	3.94005	1.59731	0.647084	0.876027	1.18256	1.29801	0.814661	0	0.230875	1.30065	0.741681	1.00157	0.313084	0.707541	1.07595	0.77603	0.390835	4.8897	3.09255	0.693106	1.66485	0.433466	0.79598	1.45114	0.740116	0	0.733336	2.38922	0.559005	1.15747	0.699229	3.64672	2.62324
AC073896.1	ENSG00000067048	ENST00000549318;ENST00000547423;ENST00000548360		novel protein						101.95	61.4497	82.4429	97.6114	97.4119	75.4029	66.0393	88.6266	50.7933	56.9346	83.5718	96.1563	83.0827	71.2862	60.7335	214.344	77.1266	73.077	85.1292	126.11	93.0955	47.3268	70.4604	103.779	39.0661	52.8649	85.5248	97.7167	73.6471	58.2759	99.9005	171.902	102.616	69.4619	64.7211	66.4772	76.5683	44.4711	69.2242	98.7772
AC073913.2	ENSG00000099822	ENST00000541512		transmembrane protein 132B (TMEM 132B) pseudogene						3.07888	0	0	0	0	0	0	0	0	0	0	0	0	0	2.3966	0	0	0	0	0	0	0	0	0	0	0	0	0	0	0	0	0	0	0	0	0	0	0	0	0
AC073916.1	ENSG00000248487	ENST00000545095		chromosome 12 open reading frame 10 (C12orf10) pseudogene						3.32309	0	0	4.33279	0	0	2.67262	11.0952	1.57934	0	0	0	0	0	0	0	0	0	0	0	3.00734	3.69874	1.90992	0	0	0	0	0	0	0	0	0	0	10.8278	0	0	0	0	0	0
AC074101.1	ENSG00000253668	ENST00000637861		mitochondrially encoded cytochrome c oxidase I (MT-CO1) pseudogene						0	0	0	2.08982	0	0	0	0	1.3514	0	0	0	0	0	0	0	0	0	0	0	0	0	0	0	0	0	0	0	0	0	0	0	0	0	0	0	0	0	0	0
AC074117.2	ENSG00000230291	ENST00000417130		ribosomal protein S15a (RPS15A) pseudogene						0	0	0	0	0	0	0	0	0	0	1.1198	0	0	0	0	0	0	0	0	0	0	0	0	0	0.52494	0.650863	0	0	0	0	0	0.474837	0	0	0	0	0	0	0	0
AC074140.1	ENSG00000205625	ENST00000621617		novel zinc finger protein pseudogene						0	0	0	0	0	0	0	0	0	0	0	0	0	0	0	1.01298	0	0	0	0	0	0	0	0	0	0	0	0	0	0	0	0	0	0	0	0	0	0	0	0
AC074141.1	ENSG00000227776	ENST00000588129		novel zinc finger protein pseudogene						0.61114	0.19128	0.124137	0.30804	0.213266	0.128889	0.211375	0	0.417876	0.0844949	0.153654	0.0509426	0.436192	0.20896	0.625552	0.736364	0.347652	0.309923	0.0431706	0.246849	0.572996	0.159567	0.251488	0.53647	0.425961	0.162454	0.151927	0.371332	0.386626	0.0315715	0.330224	0.378912	0	0.22945	0.523276	0.505529	0.510256	0.121013	0.695185	0.309513
AC074143.1	ENSG00000274114	ENST00000580114;ENST00000518753;ENST00000518227;ENST00000523360		novel protein						0	0.265987	0.72805	0.944329	0.473884	0.385586	0.320389	1.21808	0.254771	0.182889	0.170103	0.338805	0.13522	0.781408	0.924923	0.4102	0.613894	0.678348	0	0	0.1858	0.555978	0.750536	0.218595	0.890119	0.125764	0.486752	0.927875	1.07908	0.27434	0.296315	0.376034	0	0	0.54191	0.701181	0.557472	0.691055	0	0.166803
AC074276.2	ENSG00000261459	ENST00000619891		leukocyte immunoglobulin-like receptor, subfamily B (with TM and ITIM domains), member 2 (LILRB2) pseudogene						0	0	0	0	0	0.407611	0	0	0.322791	0	0	0	0	0	0	0	0	0	0	0	0	0	0	0	0	0	0	0.390326	0	0	0	0	0	0	0	0.900829	0	0	0	0
AC074338.1	ENSG00000164938	ENST00000416825		pseudogene similar to part of 5'-nucleotidase, cytosolic III (NT5C3)						0	0	0	0	0	1.71819	0	0	0	0	0	0	0	0	0	0	0	0	0	0	0	0	0	0	9.01458	0	0	0	6.21653	0	2.03016	0	0	0	0	0	0	0	0	0
AC074344.1	ENSG00000112902	ENST00000512823		kinase non-catalytic C-lobe domain (KIND) containing 1 (KNDC1) pseudogene						0	0	0	0	0	0	0	0	0	0	0	0	0	0	0	0	0	0	0	0	0	0	0	0	0	1.01059	0	0	0	0	0	0	0	0	0	0	0	0	0	0
AC074348.1	ENSG00000267477	ENST00000426503		pseudogene similar to part of ataxia telangiectasia mutated ATM						3.27088	0	0	0	0	0	0	0	0	0	0	0	0	0	0	0	0	0	0	0	0	0	0	0	0	0	0	0	0	0	0	0	0	0	0	0	0	0	0	0
AC074375.1	ENSG00000270781	ENST00000372993		c-myc binding protein (MYCBP) pseudogene						0	0	0	0	0	0	0	0	0	0	0	0	0	0	0	0	0	0	0	0	0	0	0	0	0	0	0	0	0	0	0	0	0	1.93891	0	0	0	0	0	0
AC078785.3	ENSG00000163347	ENST00000476607		DnaJ (Hsp40) homolog, subfamily B, member 1 (DNAJB1) pseudogene						0	0	0	0	0	0	0	0	0	0	0	0	0	0	0	0	0.417599	0	0	0	0	0	0	0	0	0	0	0	0	0	0	0	0	0	0	0	0	0	0	0.491659
AC078817.1	ENSG00000268593	ENST00000492623		ribosomal protein L26 (RPL26) pseudogene						0	0.590883	0	0	1.15271	0	0	0	0.278121	0	0	0	0.267098	0	0	0	0	0.804332	0	0	0	0	0	0	0	0.277708	0	0.272928	0	0	0	0	0	0	0	0	0	0	0	0
AC078819.1	ENSG00000168303	ENST00000547454		phosphoglycerate mutase 1 (brain) (PGAM1) pseudogene						0.727995	0.890087	1.24054	1.95498	2.37421	2.81256	2.83796	1.59393	0.859067	0.251402	0	0.229772	2.54959	1.32169	1.6457	1.70554	1.34101	1.23152	1.11409	0.976784	2.18705	0.816254	0.376922	0.646851	1.59099	1.53569	2.09352	1.50737	1.75856	1.25545	0.709358	1.7602	0	0.280942	1.42148	0.93747	0.814231	3.84368	1.64693	1.33058
AC078927.1	ENSG00000218313	ENST00000539652		novel protein						0.341386	0	1.02019	0	0	0.200534	0.283965	0.759209	0	0	0.430743	0.63879	0.169863	0.505829	0	0.67898	0.329484	0.351135	0	0	0.582778	0	0.635294	0	0	0.273706	0.823337	0.433583	0.364295	0	0	0	0	0.364386	1.7423	0.29706	0	0	0	0.377169
AC079089.3	ENSG00000166104	ENST00000603094		thioredoxin-related transmembrane protein 1 (TMX1) pseudogene						0	0	0	0	0	0	0	0	0	0	0	0	0	0	0	0	0	0	0	0.333212	0	0	0	0	0	0	0	0	0	0	0	0	0	0	0	0	0	0	0	0
AC079140.1	ENSG00000114698	ENST00000508039		novel pseudogene						0	0	0	0.530471	0.704161	0	1.06362	0	0.532076	0	0	1.04597	0	0	0.271704	0.615873	0.164182	0	0	0.553588	0	0	0.228611	0.347172	0.727565	1.14391	0	2.31819	0	0	0	0	0	0.648228	0	0	0.68168	0	0	0
AC079140.2	ENSG00000162069	ENST00000506193		pseudogene similar to part of ribosomal protein S17 (RPS17)						0	0	0	0	0	0	0	0	0	0	0	0	0	0	0	0	0	0	0	0	0	0	0	0	0	0	0	0	0	0	0	0	0	0	0	0	0	0	0	0
AC079140.4	ENSG00000270427	ENST00000507448		pseudogene similar to part of zinc finger protein 74 (ZNF74)						0	0	0.353429	0	0	0	0	0	0	0	0	0	0	0	0	0	0	0	0	0	0	0.20648	0	0	0	0	0	0.183514	0	0	0	0.569974	0	0	0	0	0	0	0	0.337897
AC079250.1	ENSG00000237959	ENST00000456046		ribosomal protein L18a (RPL18A) pseudogene						0.687228	0	0.182027	0	0.20739	0.787539	0.461249	0	0.157888	0.258182	0.689744	0	0.293973	0.426393	0.734888	0.184796	1.01687	0	0.392907	0.250268	0.844327	0.628622	0.207371	0.926237	0.323772	0.409803	0.13654	0.936532	0.343451	0.826559	0.923083	0.289491	0	0.297711	0	0.442293	0	0	0.479656	0
AC079316.1	ENSG00000228663	ENST00000548397		ATP synthase, H+ transporting, mitochondrial Fo complex, subunit C1 (subunit 9) (ATP5G1) pseudogene						0	0	0	1.48671	0.318322	0	0	0	0.477611	0	0	0	0	0	0	0	0.443581	0	0	0.374985	0	0	0.924706	1.40627	0	0.30632	0	0.284376	0	0.409732	0.346788	0	0	0	1.43057	1.65412	0	0	0.725471	0
AC079355.2	ENSG00000157703	ENST00000440057		vitamin K epoxide reductase complex, subunit 1-like 1 (VKORC1L1) pseudogene						0	0	0	0	0	0	0	0	0	0	0	0	0	0	0	0	0	0	0	0	0	0	0	0	0	0	0	0	0	0	0	0	0	0	0	0	0	0	0	0
AC079414.2	ENSG00000168806	ENST00000567157		leucine rich repeat containing 59 (LRRC59) pseudogene						0.251163	0.514693	0.96482	1.74607	0	0.21577	0.575082	1.05855	0.0595083	0	0.96823	1.44215	0.204886	0.166907	0	1.2363	0.335164	0.400379	2.44712	1.04616	0.19805	0.935839	1.36399	0.634624	0.243082	0.331348	0.450108	0.880956	0	1.16477	1.41417	0.895591	0	0.871966	1.80441	1.04044	0.395806	1.46074	1.08783	1.08633
AC079416.2	ENSG00000228217	ENST00000566796		thyroid hormone receptor interactor 13 (TRIP13) pseudogene						0.165916	0	0.266456	0.365254	0.361981	0.353607	0.296083	0.356694	0.345809	0	0	0.20976	0.199954	0.203644	0.104501	0.172963	0.0997069	0.326749	0.177877	0.0623881	0.260644	0.235077	0.598571	0.768791	0.383092	0.0951023	0.266976	0.216855	0.269004	0.0735457	0	0.821968	0	0.268574	0.386252	0.367039	0.105825	0.248537	0.439448	1.03115
AC079447.1	ENSG00000237329	ENST00000424491;ENST00000465095		novel protein, C2orf15-MRPL30-novel lincRNA readthrough						0.105203	0.209788	0.19316	1.22102	0.257697	0	0.135313	0.635656	0.129123	0.0878346	0.276447	0.682502	1.07896	0.111075	0.36235	0.675556	0.387828	0.141907	0.211938	0.124407	0	0.10253	0.254681	0.292735	0.155246	0	0.116984	0.230808	0.621581	0.403285	0.163868	0.718691	0	0	0.499891	0.311767	0.18657	0.287901	0	0.423248
AC079602.1	ENSG00000118004	ENST00000412750		ribosomal protein L10 (RPL10)						0	0	0	0	0	0.681369	0	0	0	0	0	0	0	0	0	0	0	0	0	0	0	2.18793	0	0	0	0	0.462755	0	0	0	0	0	0	0	0	0	0	0	0	0
AC079741.1	ENSG00000262636	ENST00000676289;ENST00000321498		ribosomal protein S27a (RPS27A) pseudogene						0	0	0	0	0	0	0	0	0	0	0	0	0	0	0	2.94236	0	0	0	0	0	0	0	0	0	0	1.52457	0	0	0	0	0	0	0	0	0	0	0	0	0
AC079781.1	ENSG00000211850	ENST00000441505		novel pseudogene						0	0	1.14891	1.5546	0	0	0	0	1.02447	0.416764	2.26945	1.52692	0.952937	2.46023	1.16332	1.46832	3.34078	3.84133	0	0	2.25686	1.39598	0	2.03002	0.532467	3.96094	0.446764	0.307196	0.560089	0	0.748123	0.963565	0	3.28878	0.772085	1.42423	0.494184	0.898425	0	0
AC079781.2	ENSG00000233990	ENST00000446424		novel pseudogene						0	0	0	0	0	0	0	0	0	0	0	0	0	0	0	0	0	0	0	0	0	0	0	0	0	0	0	0	0	0	0	0	0	0	0	0	0	0	0	0
AC079781.4	ENSG00000163607	ENST00000641908		RNA binding protein, fox-1 homolog 1 (RBFOX1) pseudogene						1.7906	0	2.84329	0	0	2.15487	1.47447	1.65906	4.44014	1.84503	1.88092	4.6463	2.57957	0	0	5.27201	1.62547	0	0	6.25783	4.8701	1.68222	1.42309	8.08521	0	1.32468	2.70699	1.37191	0.927914	0	1.90421	10.7257	0	3.25e-06	0	2.43538	0	2.86881	0	2.50622
AC079804.2	ENSG00000231625	ENST00000490376		novel pseudogene						0	0	0	0	0	0	0	0	0	0	0	0	0	0	0	0	0	0	0	0	0	0	0	0	0	0	0	0	0	0	0	0	0	0	0	0	0	0	0	0
AC079880.1	ENSG00000251756	ENST00000603040		HEAT repeat containing 2 (HEATR2) pseudogene						5.51224	1.52546	2.32123	4.29384	5.84148	2.05544	3.20428	6.41711	2.51348	1.32652	1.98462	2.05207	3.27493	1.51874	2.79766	3.63715	2.28403	0.963808	0.853457	2.20734	2.6049	1.8723	0.864385	2.49955	4.61464	2.28775	2.14152	5.61463	4.19826	0.478377	2.00721	3.07555	0	1.04385	1.98624	1.45409	2.63198	1.2854	0.974596	1.93648
AC079922.1	ENSG00000205236	ENST00000443291		ribosomal protein S20 (RPS20) pseudogene						0.679939	0	0.344782	0	0.414513	0.387435	0	0	0.617868	0	0.683194	0.459536	0	0.425295	0	0.355265	0.287004	0	0	0	0.54421	0	0	0	0.642931	0.399185	0.269608	0	0	0	0	1.1632	0	0.568896	0	0.430076	0.298411	0	0.943858	0.68536
AC080023.2	ENSG00000271618	ENST00000532615		guanine nucleotide binding protein (G protein) pseudogene						0	0	0	0	0	0	0	0	0	0	0	0	0	0	0	0	0	0	0	0	0	0	0	0	0	0	0	0	0	0	0	0	0	0	0	0	0	0	0	0
AC082651.2	ENSG00000232917	ENST00000496833		NADH dehydrogenase subunit 3 (ND3) pseudogene						0	0	0	0	0	0	0	0	0	0	0	0	0	0	0	0	0	0	0	0	0	0	0	0	0	0	0	0	0	0	0	0	0	0	0	0	0	0	0	0
AC083798.1	ENSG00000164815	ENST00000472671		pseudogene containing WD repeat domains						9.8842	0	1.95698	4.36275	5.50861	1.93578	0	0	1.55555	0	16.5196	0	1.35464	0	0	1.98184	0	0	3.86345	0	0	0	0	0	0	8.92497	2.81694	0	0	0	2.33183	2.65393	0	8.1419	0	0	0	0	4.7218	6.13837
AC083822.1	ENSG00000147434	ENST00000438001		zinc finger, DHHC-type containing 1 (ZDHHC1) pseudogene						0	0	0	2.91341	0	0	0	0	0	0	0	0	0	0	0	0	0	0	0	0	0	0	0	0	0	0	1.67044	2.28782	0	0	0	0	0	0	0	0	0	0	0	0
AC083829.1	ENSG00000235267	ENST00000503756		CD53 molecule (CD53) pseudogene						0	0	0	0	0	0.273691	0	0	0	0	0	0	0.204954	0.148605	0	0.129759	0	0	0	0	0	0	0.14275	0	0	0	0	0	0	0	0	0	0	0.203525	0	0	0	0	0	0
AC083855.1	ENSG00000204371	ENST00000440041		ribosomal protein L13a (RPL13A) pseudogene						0	0	1.28093	0	0	0	0	0	0	0.962158	0	0	0.5501	1.64184	0.87502	0	0	0	0	0.953686	1.0359	0	0.778187	1.18117	0	1.50288	0.510934	0.714584	1.28928	0.993236	1.71036	0	0	0	0	0.817261	1.14019	0	5.44307	0
AC083863.1	ENSG00000134827	ENST00000438811		pseudogene similar to part of ribosomal protein L7a (RPL7A)						0	0	0	0	0.994112	0	0	0	0	0	0	0	0	0	0	0	0	0	3.72216	0	0	0	0	0	0	0	0	0	0	0	0	0	0	0	0	0	0	0	0	0
AC083875.1	ENSG00000219755	ENST00000419509		ribosomal protein S15a(RPS15A)pseudogene						0	0	0	0	0.981527	0.306081	0	0	0	0	0.542011	0	0	0	0	0	0	0	0	0	0	0	0	0	0	0	0	0.292218	0	0	0	0	0	0	0	0	0	0	0	0
AC083899.1	ENSG00000232750	ENST00000454465		anaphase promoting complex subunit 1 (ANAPC1) pseudogene						0.166679	0.198877	0.381299	0.19489	0.224364	0.181129	0.365786	0.257566	0.180872	0.31077	0.0438346	0	0.572373	0.401436	0.509742	0.665785	0.174712	0.309885	0.129518	0.04136	0.67231	0.0560148	0.121517	0.120098	0.0484636	0.119628	0.179789	0.233071	0.258937	0.234862	0.169916	0	0	0.303716	0.135645	0.405477	0.226538	0.281763	0.216261	0.437349
AC083904.1	ENSG00000278023	ENST00000487828		matrin 3 (MATR3) pseudogene						0	0	0	0	0	0	0	0	0	0	0	0	0	0	0	0	0	0	0	0	0	0	0	0	0	0	0	0	0	0	0	0	0	0	0	0	0	0	0	0
AC083906.1	ENSG00000167037	ENST00000509298		ribosomal protein S17 (RPS17) pseudogene						0	0	0	0	0	0	0	0	0.243959	0	0	0.362171	0	0	0	0	0	0	0	0	0	0	0	0	0	0	0	0	0	0	0	0	0	0	0	0	0	0	0	0
AC083906.5	ENSG00000237303	ENST00000641366		RNA binding protein, fox-1 homolog (C. elegans) 1 (RBFOX1) pseudogene						1.7906	0	0	0	0	0	0	0	0	0	0	0	0	0	0	0	0	0	0	0	0	0	0	0	0	0	0	0	0	0	0	0	0	3.25e-06	0	0	0	0	0	0
AC084121.2	ENSG00000214688	ENST00000641716		RNA binding protein, fox-1 homolog (C. elegans) 1 (RBFOX1) pseudogene						0	0	0	0	0	0	0	0	0	0	0	0	0	0	0	0	0	0	0	0	0	0	0	0	0	0	0	0	0	0	0	0	0	0	0	0	0	0	0	0
AC084121.3	ENSG00000284728	ENST00000641598		RNA binding protein, fox-1 homolog (C. elegans) 1 (RBFOX1) pseudogene						0	0	0	0	0	0	0	0	0	0	0	0	0	0	0	0	0	0	0	0	0	0	0	0	0	0	0	0.326767	0	0	0	2.30648	0	0	0	0	0	0	0	0
AC084337.1	ENSG00000257243	ENST00000524809		voltage-dependent anion channel 1(VDAC1) pseudogene						0.680823	0.283506	0.840702	0.923764	1.76454	0.641897	1.07406	1.02459	1.45246	0.835026	0.911893	1.36791	1.15418	0.278781	1.29607	0.732074	0.95099	0.573565	0.516815	0.648195	0.742448	1.23736	0.938227	0.201631	1.27122	0.270994	0.541965	0.492382	0.45502	0.550669	0.905966	0.570548	0	0.191205	1.24033	1.31811	1.10184	2.15337	0	0.227108
AC084337.2	ENSG00000211716	ENST00000639224;ENST00000640959		novel transcript						0.300732	0	0.219904	0	0	0	0.49102	0	0.636822	1.93642	1.27943	1.87847	0.627718	0.180968	0	0	0.133711	0.250678	0.703663	1.1836	0	1.59436	0.497981	0.555124	0	0.223853	0.121485	0	0	0	0	0	0	0	0	0	0.343546	0	0	0
AC084368.1	ENSG00000064489	ENST00000620935		small EDRK-rich factor 2 (SERF2) pseudogene						0	0	0	0	9.10001	0	0	0	0	0	0	0	0	0	0	0	10.9101	0	0	0	0	0	0	0	0	0	0	0	0	0	0	0	0	0	0	0	0	0	0	0
AC084398.1	ENSG00000225723	ENST00000494902		ribosomal protein L9 (RPL9) pseudogene						0	0	0	0	0	0	0	1.28564	0	0	0	0	0	0	0	0.226354	0	0	0	0	0	0.263753	0	0	0	0	0	0	0	0	0	0.363647	0	0	0	0	0	0	0	0
AC084754.1	ENSG00000250669	ENST00000463466		ribosomal protein L29 (RPL29) pseudogene						0.422606	0	0	0	0	0	0.279051	0	0	0	0	0	0.535365	0	0	0	0	0	0	0	0	0	0	0	0	0	0	0	0	0	0	0	0	0	0	0	0	0.668422	0	0
AC084756.2	ENSG00000166897	ENST00000676296		novel protein						0	0	0	0	0	0	0	0	0	0	0	0	0	0	0	0	0	0	0	0	0	0	0	0	0	0	0	0	0	0	0	0	0	0	0	0	0	0	0	0
AC084824.1	ENSG00000233603	ENST00000550917		nucleosome assembly protein 1-like 1 (NAP1L1) pseudogene						0.675505	0.338041	0.506762	0	0.800995	0.457204	0.461857	1.22474	1.60355	0.0994868	0.679005	0.54158	0.572601	0.165267	1.75651	1.02932	0.844394	0.338796	1.99149	1.06308	1.22651	0.568731	0.480815	0.954905	2.51018	1.30085	1.61306	0.952904	0.542394	0.33115	1.07787	1.12467	0	1.03275	1.10823	0.881494	1.67548	0.213502	0.942274	0.950509
AC084824.2	ENSG00000229222	ENST00000548906		mitochondrial assembly of ribosomal large subunit 1 (MALSU1) pseudogene						0	0	0	0	0	0.41437	0	0	0	0	0	0.987159	0	0	0	0	0	0	0	0	0	0	0	0	1.37593	0.423912	0.287243	0	0	0	0	0	0	0.606573	0	0.457803	0	0	0	0
AC084879.1	ENSG00000187021	ENST00000636165;ENST00000636927;ENST00000550470;ENST00000549961;ENST00000548194;ENST00000551610		novel pseudogene						0	0	0	0	0	0	0	0	0	0	0	0	0	0.0654871	0	0	0	0	0	0	0	0	0	0	0.0969648	0	0.0823539	0	0	0	0	0	0	0	0	0	0.0493869	1.71334	0	0
AC084880.1	ENSG00000267426	ENST00000392530		PDGFA associated protein 1 (PDAP1) pseudogene						0.687775	0	0	0	0.210634	0.598256	0.492545	0	0	0.51007	0.426845	0.263979	0.298014	0	0.246659	0.922054	0.148019	0.309832	0	0	0	0	0	0	0.315394	0	0.134563	0.200612	0.715135	0	0	0.294968	0	0.563206	0	0	0	1.14075	0	0
AC087163.1	ENSG00000198932	ENST00000457299		ribosomal protein S2 (RPS2) pseudogene						0.669594	0	0	0	0.0995538	0.0945317	0	0	0.0764719	0	0	0	0.0709563	0.102494	0.120467	0.181377	0.419434	0	0	0	1.23857	0	0.0991274	0.444286	0	0.200984	0	0	0	0	0.22277	0.139686	0	0	0	0	0.296093	0	0	0.168024
AC087289.3	ENSG00000254527	ENST00000590947;ENST00000593156;ENST00000587556		novel protein						0	0	0.061081	0.0813116	0.359971	0	0	0	0.0580266	0	0	0.488024	0.274224	0.0946985	0.0866047	0.297514	0.199315	0.0583921	0.272559	0.0806151	0.407335	0	0	0.150707	0.287249	0.0675061	0.17743	0.492059	0	0.085831	0.226034	0.189856	0	0.0463203	0	0.05469	0.421537	0.0923264	0	0
AC087343.1	ENSG00000233954	ENST00000477341		ribosomal protein L21 (RPl21) pseudogene						0	0	0	0	0.00397492	0	0	0	0.186888	0.302202	0	1.02e-05	0	0	0	0	0.172197	0	0	0.29098	0	0.250615	0.240257	0	0	0.480733	0	0	0	0	0	0	0	0	0	0	0	0	0.0564228	0
AC087359.1	ENSG00000237249	ENST00000508335		tigger transposable element derived 1 (TIGD1) pseudogene						1.01204	0.726644	0.46436	0.907214	0.117627	0.675082	1.36442	1.00876	0.470444	1.80899	0.408631	0.533512	0.160858	0.465106	0.615657	0.970607	0.312302	0.970215	0.709969	0.574041	0.621637	0.710791	0.602221	0.334514	0.208071	0.518367	0.97964	1.04879	0.625292	0.783847	0.882384	0.726726	0	1.39913	0.453896	0.412461	0.288471	0.92771	0.211558	1.4044
AC087385.1	ENSG00000175970	ENST00000475062		ribosomal protein L36a (RPL36A) pseudogene						0	2.19045	0	0	0.535748	2.02986	0.570446	5.27067	1.60148	1.96166	0.894863	0.602848	0	3.87539	0	0	1.11912	8.9879	3.04974	0	2.81349	3.84334	0.526161	0	0.837819	7.18376	2.10479	1.94202	0	0.675925	1.74966	0	0	3.71403	0	0.554928	1.54262	4.21475	0	0.889708
AC087393.1	ENSG00000183598	ENST00000582896		microtubule associated serine/threonine kinase 2 (MAST2) pseudogene						0	0	0	1.56927	0	0	0	0	0	0	0	0	0	0	0	0.562412	0	0	3.07245	0	0	0	1.18353	0	0	0	0	0	0	0	0	0	0	0	0	0	0	0	0	0
AC087441.2	ENSG00000112212	ENST00000531069		Non-histone chromosomal protein HMG-14 (HMGN1) pseudogene						0	0	0	0	0	0	0	0	0	0	0	0	0	0	0	0	0	0	0	0	0	0	0	0	0	0.558919	0	0	0	0	0	0	0	0	0	1.20024	0.421819	0	0	0
AC087441.3	ENSG00000256136	ENST00000529141		Acyl-CoA-binding domain-containing protein 7 (ACBD7) pseudogene						0	0	0	0	0	0	0	0	0	0	0	0	0	0	0.848389	0	0	0	0	0	0	0.781521	0	0	0	0	0.495851	0	0	0	0	0	0	0	0	0	0	0	0	0
AC087465.1	ENSG00000283023	ENST00000560574		high mobility group nucleosome binding domain 1 (HMGN1) pseudogene						0	0	0	0	0	0	0	0	0	0	0	0	0	0	0	0	0	0	0	0	0	0	0	0	0	0.837591	0	0	0	0	0	0	0	0	0	0	0	0	0	0
AC087477.1	ENSG00000259845	ENST00000465747		ribosomal protein L31 (RPL31) pseudogene						0	0	0	0	0.454413	0	0	0	0	0	0	0	0	0	0	0	0.316106	0	0	0	0	0	0	0	0	0	0	0	0	0	0	0	0	0	1.02477	0	0	0	0	0
AC087481.1	ENSG00000236580	ENST00000561684		transmembrane protein 183A (TMEM183A) pseudogene						0	0	0.380607	0	0	0	0	0	0	0	0	0.0953392	0	0	0	0	0	0.118997	0	0	0	0	0	0	0.39823	0.1712	0	0	0	0	0.0950483	0.358702	0	0	0	0	0	0	0	0
AC087481.2	ENSG00000233511	ENST00000565492		M-phase phosphoprotein 10 (U3 small nucleolar ribonucleoprotein) (MPHOSPH10) pseudogene						2.36906	0	0.395486	0	0	0	0	1.1763	1.07208	0.583917	0	0.538034	0	0	1.07718	0	0.333629	0	0	0	0.630162	0	0	0	3.00139	0	1.56973	4.49807	0.782607	0	0	2.03155	0	0	0	0	0	0	0	0
AC087575.1	ENSG00000178150	ENST00000585087		zinc finger protein 850 (ZNF850) pseudogene						0	0	0	0	0	0	0	0	0	0	0	0	0	0	0	0	0	0	0	0	0	0	0	0	0	0	0	0	0	1.86425	0	0	0	0	0	0	0	0	0	0
AC087632.2	ENSG00000101898	ENST00000634251;ENST00000634847;ENST00000634318;ENST00000635160;ENST00000635704;ENST00000634529;ENST00000635511;ENST00000635605;ENST00000635593;ENST00000634259;ENST00000560278;ENST00000635413;ENST00000634538;ENST00000635320;ENST00000558783		novel protein						2.77403	1.14026	0.974214	0.749264	1.14933	0.483817	0.862869	2.19752	2.75425	0.536664	2.28368	0.108809	1.22209	1.42014	0.344104	1.11473	8.41214	2.50764	2.93898	0	1.9032	2.50213	1.89367	1.20617	0.613293	1.06307	1.18269	1.82218	0.630275	0.694113	0.618726	1.15169	0	0.146486	0.470995	0.342091	2.46375	2.88356	2.07898	0.73049
AC087633.2	ENSG00000236312	ENST00000618611;ENST00000648065;ENST00000565166;ENST00000618377;ENST00000621842;ENST00000615751;ENST00000614581;ENST00000616940;ENST00000612877		glioma tumor suppressor candidate region gene 2 (GLTSCR2) pseudogene				NR_077061		0.356335	0	0.20105	0	0	0	0	0.57783	0.162657	0.852476	0.357648	0.478888	0.17773	0.219917	0	0.200086	0.32618	0.0724319	0.440778	0.253736	0.287844	0.869189	0.37398	0	0	0	0	0	0.355219	0	0.236481	0.175387	0	0.297527	0	0	0	0	0.495318	0
AC087683.1	ENSG00000110975	ENST00000591187		Nucleosome assembly protein 1-like 2, pseudogene						2.31073	0.574901	0	0	0	2.36023	0	0	0.210254	0.340216	0	0	0	0.574002	0	0.484023	0	0	0	0	0	0	0	0	1.29558	1.08328	0.182953	0.7511	0	0	0	0	0	0	0	0	0	0	0	0
AC087685.1	ENSG00000189350	ENST00000587507		ribosomal protein S24 (RPS24) pseudogene						0	0	1.83727	0	0	0	0	0	0	0	0	0	0	0	0	0	0	5.18627	0	0	5.6647	0	0	0	0	0	0	0	0	0	0	0	0	0	0	0	0	0	0	2.97046
AC087721.2	ENSG00000135617	ENST00000668616;ENST00000649527;ENST00000661438		novel protein						7.24071	3.81908	3.1265	8.97222	5.50847	3.39738	3.18382	4.58444	7.64797	3.34852	3.4054	7.78064	5.65999	5.13727	6.13389	9.64405	8.38756	5.81534	5.9577	4.83502	8.12628	4.65599	1.75359	6.67124	6.78568	4.63591	3.22735	5.26369	6.3853	3.87429	2.8938	7.95343	3.54667	3.48786	2.3817	7.19193	6.17196	4.15909	1.81361	6.16663
AC087752.1	ENSG00000230797	ENST00000391360		ribosomal protein L17 (RPL17) pseudogene						0	1.55321	0	0	0.563338	0.176812	0	0	0.711384	0.686888	0	0.417804	0	0	6.28e-05	0.659705	0.195711	1.0528	0	0.590663	1.13219	0.378973	0	0	0	0	0.556532	0	0	0	0	1.83149	0	0	0	0	0.204516	5.03e-05	0.868199	0
AC087752.2	ENSG00000236397	ENST00000521219		ORM1-like 2 (S. cerevisiae) (ORMDL2) pseudogene						0	0	0	0	0	0	0	0	0	0	0	0.749783	0	0	0	0	0	0	0	0	0	0	0	0	0	0	0	0	0	0	0	0	0	0	0	0	0	0	0	0
AC087763.1	ENSG00000249773	ENST00000603391		mitochondrial ribosomal protein S18C (MRPS18C) pseudogene						0	0	0	0	0	0.303732	0	0	0.955542	0	0.536608	0.361576	0	0	0	0	0	0	0	0.382234	0	0	0	1.43374	0	0	0	0	0	0	0	0.454915	0	0	0	0.991706	0.2306	0	0	0
AC087821.2	ENSG00000230683	ENST00000637086		mitochondrially encoded cytochrome b (MT-CYB) pseudogene						0	0	0.229516	0	0	0	0	0.666178	0	0	0	0	0	0	0	0.234128	0	0.378426	0	0	0.714835	0.546097	0	0	0.416682	0.78394	0.706608	0.966804	0.886301	0.701501	0.887885	0.376771	0	0.37097	0.606487	0.282086	0	0	1.85164	0
AC087879.1	ENSG00000252169	ENST00000474343		ribosomal protein L31 (RPL31) pseudogene						0	0	0	0	0	0	0	0	0	0	0	0	0	0	0	0	0	0	0	0.446852	0	0	0	0	0	0	0	0	0	0	0	0	0	0.517144	0	0	0	0	0	0
AC087894.1	ENSG00000117174	ENST00000538359		fibroblast growth factor receptor 1 (FGFR1)						2.74421	1.31212	1.67271	3.12906	2.02753	1.69853	2.75681	2.66276	1.18491	1.80608	2.38917	2.71376	1.92651	2.14536	4.98126	3.39246	4.26946	4.75709	0.800529	3.49831	2.6113	4.16655	1.404	0.337868	2.2958	3.18857	3.604	4.26618	2.5542	2.78946	3.19267	4.44208	0	5.3554	2.868	1.40626	3.89361	1.84887	3.89874	1.28427
AC087897.1	ENSG00000260238	ENST00000550134		ring finger protein 141 (RNF141) pseudogene						0	0	0	3.98061	1.66141	1.71819	0	0	0	2.09426	3.00138	4.05485	0	0	0	0	0	0	0	0	0	8.62294	0	0	0	1.86504	0	0	0	0	0	0	0	0	0	0	0	0	0	0
AC089998.3	ENSG00000170681	ENST00000549715		F-box and WD repeat domain containing 12 (FBXW12) pseudogene						0	0	0	1.55795	0	0	0	0.569932	0	0	0	0.256011	0	0.235329	0	0	0.321935	0	0	0.813482	0.306946	0.465042	0	0	0	0	0	0.412731	0	0.301888	0	0.963169	0	0	1.03778	0	0.333822	0	0	0
AC090004.1	ENSG00000164483	ENST00000608606;ENST00000601399;ENST00000626721		novel transcript						0.19943	1.0753	0.208283	0.44474	1.20268	0.658075	0.573732	0.281985	0.64172	0.903583	0	0	2.33706	1.24503	0.727404	0.37666	0.463352	1.0279	0.230362	0.14015	0.206329	0.671364	0.130815	0.534025	0.418848	0.646048	0.409504	0.709959	0.833482	0.37929	0.889559	0.309285	0	1.09634	0.871257	0.453576	0.638966	0.381078	0.665474	0.448526
AC090013.1	ENSG00000211933	ENST00000485147		ribosomal protein L21 (RPL21) pseudogene						0	0	0	0	0	0	0	0	0	0	0	0	0	0	0	0	0	0	0	0	0	0	0	0	0	0	0.158662	0	0	0	0	0	0	0	0	0.506363	0	0	0	0
AC090018.1	ENSG00000112293	ENST00000434369		ribosomal protein L31 (RPL31) pseudogene						0	0	0.325997	0	0.782731	0	0.418598	0	0	0	0	0	0.27067	0	0.439595	0	0	0.549109	0	0	0	0	0	0	0	2.2573	0	0	1.27866	0	0.427159	0	0	0	0	0	0	0	0	0
AC090058.1	ENSG00000253721	ENST00000498788		ribosomal protein L26 (RPL26) pseudogene						0	0	0	0	0	0	0	0	0	0	0	0	0	0	0	0	0	0	0	0	0	0	0	0	0.442812	0	0	0	0	0	0	0	0	0	0	0	0	0	1.3116	0
AC090114.1	ENSG00000230147	ENST00000393266		ribosomal protein S10 (RPS10) pseudogene						0	0	0	0	0	0	0	0	0	0	0	0	0	0	0	0	0	0.38209	0	0.320952	0	0	1.3236	0	0	0	0	0	0	0	0.29869	0	0	0	0	0	0.3951	0	0	0
AC090114.3	ENSG00000159884	ENST00000479267		pseudogene similar to part of tousled-like kinase 2 (TLK2)						17.8407	8.63061	16.5852	37.3641	13.2422	9.60726	21.2502	25.6642	13.6758	9.38444	31.3014	19.7448	11.5799	10.3791	10.1658	34.5095	11.6414	10.4156	33.5579	15.3089	12.8371	14.8828	16.9772	28.071	11.0257	13.0087	12.3565	13.8351	11.3427	11.1105	22.3616	18.1101	14.8895	9.03288	25.0879	30.1778	9.74994	9.53312	20.3064	33.6342
AC090192.1	ENSG00000176422	ENST00000517740		SRY (sex determining region Y)-box 2 (SOX2) pseudogene						0	0	0	0	0.232345	0	0	2.8791	0	0	0	0	0	0	0.26903	0	0	0	0	0	0	0	0	0	0.719961	0.452936	0	0.417042	0	0	0	0	0	0	0	0.488995	0	1.82784	0	0.76686
AC090241.1	ENSG00000284130	ENST00000587732		Ubiquitin carboxyl-terminal hydrolase 4, pseudogene						0.52618	0	0.138617	0	0	0	0	0.39558	0.122899	0	0	0.353075	0.153003	0	0.565036	0	0.113835	0	0	0	0	0	0	0	0.246626	0.156512	0.104728	0.142631	0	0.212007	0	0.220828	9.06458	0	0	0	0.116398	0	0	0
AC090281.1	ENSG00000069702	ENST00000523019		sorting nexin 5 (SNX5) pseudogene						0	0	0	0	0	0	0	0	0	0	0	0	0	0	0.789226	0.579431	0	0	0	0	0.908157	0.718984	0	0	0	0	0	0	0	0	0	0	0	0	0	0	0	0	0	0
AC090286.3	ENSG00000267293	ENST00000434303		RAN binding protein 1 (RANBP1) pseudogene						0.28706	0.360285	0.753261	0.389804	0.345746	0	0	0.431041	0.262276	0.422256	0	1.15526	0.121998	0.177038	0.406617	0.307655	0.966271	0.243154	0	0.409569	0	0	0	0	0	0.34193	0.571168	0.155879	0	0.691933	0.76318	0.482105	0	0	0	0	0.506167	0.456582	0	0.57544
AC090286.4	ENSG00000106004	ENST00000573133		ATP synthase, H+ transporting, mitochondrial F1 complex, gamma polypeptide 1 (ATP5C1) pseudogene						0	0	6.0944	0	0	0	0	0	0	0	0	0	0	0	0	0	0	0	0	0	0	0	0	0	0	0	0	0	0	0	0	0	0	0	0	0	1.0503	0	0	0
AC090360.1	ENSG00000265939	ENST00000569722;ENST00000562771;ENST00000591514;ENST00000589713;ENST00000564555		novel protein						0.456872	0	0	0	0.104443	0	0.414701	0.0803531	0	0.0439308	0.244351	0	0.0755897	0.56682	0	0.104634	0.796882	0.0531334	0	0.0453896	0	0.202197	0	0	0.115104	0.312902	0	0.848122	0	1.43605	0	0	0	0	0.621375	0	0	2.43414	0	0
AC090515.3	ENSG00000178821	ENST00000560431		ATP synthase, H+ transporting, mitochondrial Fo complex, subunit G (ATP5L) pseudogene						0	0	0	0	0	0	0	0	0	0	0	0	0	0	0	0	0	0	0	0	0	0	0	0	0	0	0	0	0	0	0	0	0	0	0	0	0	0	0	0
AC090517.1	ENSG00000101198	ENST00000569307		acyl-Coenzyme A binding domain containing 7 (Acbd7) pseudogene						0	0	0	0	0	0	0	0	0	0	0	0	0	0	0	0	0	0	0	0	0	0	0	0	0	0	0	0	0	0	0	0	0	0	0	0	0	0	0	0
AC090517.4	ENSG00000128692	ENST00000559000		zinc finger protein 280D [Source:NCBI gene (formerly Entrezgene);Acc:54816]						1.47727	0.894002	0.639555	1.29109	1.45237	0.833442	0.637015	0.575824	1.6387	0.602724	0.766933	0.939769	1.05322	0.990612	1.49099	1.11607	1.06722	0.948926	0.519544	0.711429	1.40197	1.12611	0.33901	0.885616	1.08344	0.729468	0.503181	1.54356	1.06109	0.56286	0.500519	0.889001	2.87006	0.663391	0.358684	0.81136	1.02955	0.891225	0.601344	0.809226
AC090527.2	ENSG00000181555	ENST00000564080		novel protein						14.8293	9.15309	19.6417	0.000119139	7.82192	10.427	17.2773	29.0799	6.25358	4.75607	6.08606	17.4343	2.69759	5.58543	15.9353	6.40227	1.23489	10.1157	7.36542	2.65808	10.7774	7.05073	2.42802	17.9903	20.7798	12.7046	9.68821	9.65251	0.22336	11.4824	7.94444	4.37034	0	3.83676	4.45303	14.4536	0.292786	9.9764	58.0989	1.86941
AC090543.1	ENSG00000168148	ENST00000492168		ribosomal protein L21 (RPL21) pseudogene						0	0	0	0	0.23639	0.890428	0	0	0	0.288291	0	0	0.82781	0.242436	0	0.226745	0	0.331935	0.447053	0	0	0.4785	0.244164	0	0.366251	0.691098	0	0.473866	0	0	0.25951	0	0	0.326691	0	0.553	0.446548	0	0.653504	0.924198
AC090543.2	ENSG00000258896	ENST00000483963		ribosomal protein S26 (RPS26) pseudogene						0	0.924312	0.368717	0	0	0	0.9537	1.12207	0.33756	0	1.52215	0	1.55164	0	1.49972	0.386232	0.312537	0.63049	3.36254	0	0.592958	1.37574	0.43868	0.660188	0	1.28532	0.292627	0.40762	0	1.17016	0.490733	0	0	0	0	0.469693	0	0	0	1.48243
AC090582.1	ENSG00000104356	ENST00000636321		mitochondrially encoded NADH dehydrogenase 5 (MT-ND5) pseudogene						0	0	0	0	0	0	0	0	0	0	0	0	0	0	0	1.1031	0	0	0	1.60273	0	0	2.53563	0	0	0	0	0	2.20239	0	0	0	0	0	0	0	0	0	3.03115	0
AC090589.1	ENSG00000232466	ENST00000473109		ribosomal protein S20 (RPS20) pseudogene						0.666653	0.827161	1.01365	0	0.405035	0	0.431954	0.996622	0.301799	0.981621	0.671394	0.450335	1.12166	0	0	1.03691	0.280614	2.26346	0.762009	0	0.530924	0.412432	0.393602	0.596765	0.632158	0.777011	0.788372	0.363901	0	0.51598	0	0	0	0.555905	0.912424	0.41949	0.583526	1.06029	0	0
AC090602.1	ENSG00000234219	ENST00000469695		ribosomal protein S27 (RPS27) pseudogene						0	0	0.677261	0	0	0	0	0	0	0	0	0	0	0	0	0	0	1.16296	0	0	0	0	0	0	0	0.789766	0.537944	0	0	0	0	0	0	0	0	0	0	0	0	1.39453
AC090607.2	ENSG00000196466	ENST00000560331		zinc finger CCHC-type and RNA binding motif 1 (ZCRB1) pseudogene						2.00423	0.834643	1.6508	2.41625	3.99376	2.64534	3.46615	3.35225	3.35932	1.63905	1.78971	0.298318	3.68062	1.50395	4.96525	1.0804	1.9631	1.87577	1.01401	1.43124	3.27951	1.61836	1.57833	1.97784	2.28616	1.3304	3.0577	2.66172	2.23309	1.62155	2.81517	1.83254	0	2.58847	2.43482	1.43794	2.45731	2.72587	2.48128	3.34343
AC090615.1	ENSG00000101049	ENST00000577519		tyrosine 3-monooxygenase/tryptophan 5-monooxygenase activation protein, epsilon polypeptide (YWHAE) pseudogene						0	0	0	0	0	0	0	0	0	0	0	0	0	0	0	0	0	0	0	0	0	0	0	0	0	0	0	0	0	0	0	0	0	0	0	0	0	0	0	0
AC090616.1	ENSG00000258963	ENST00000583895;ENST00000580412		bromodomain PHD finger transcription factor (BPTF) pseudogene						0	0	0	0	0	0	0	0	0	0	0	0	0	0	0	0	0	0	0	0	0	0	0	0	0	0	0	0	0	0	0	0	0	0	0	0	0	0	0	0
AC090616.2	ENSG00000224221	ENST00000358484;ENST00000584248		bromodomain PHD finger transcription factor (BPTF) pseudogene						0	0	0	0	0	0	0	0	0	0.37191	0	0	0.203135	0	0.332258	0	0	0	0	0	0	0	0	0	0	0	0	0	0	0	0	0	0	0	0	0	0	0	0	0
AC090616.3	ENSG00000153933	ENST00000582184;ENST00000583346		bromodomain PHD finger transcription factor (BPTF) pseudogene						0	0	2.02696	0	2.43685	0	0	0	0	0	0	0	0	0	0	0	0	0	0	0	0	2.51837	0	0	0	0	0	0	2.08298	1.59628	3.98752	0	0	0	0	0	2.68263	0	5.77079	0
AC090616.5	ENSG00000238094	ENST00000581225;ENST00000582111		leucine rich repeat containing 37B (LRRC37B) pseudogene						0	0	0.413954	0	0	0.307702	0	0	0	0	0	0.322333	0	0	0.166791	0.215024	0	0	0	0	0.451904	0	0.581952	0	0	0.851017	0	0	0	0	0	0	0	0	0	0	0	0	0	0.301386
AC090666.1	ENSG00000166448	ENST00000578241		zinc finger protein (ZNF) pseudogene						0.45505	0	0.701143	0	0	0	0	0.679634	0	0	0	0	0	0	0	0	0	0	0.519474	1.2956	0	0	0.801657	0	0	0	0	0	0.903905	0.357591	0	0	0	0	1.23758	0.287587	0.199148	0	0	0
AC090699.1	ENSG00000213071	ENST00000586264		high mobility group nucleosomal binding domain 2 (HMGN2) pseudogene						0	0	0	0	1.01515	0	0	0	1.51314	0	0	0	0	0	0	0	0.353511	0	0	0	0	0	0	0	0.792212	0	0	0.920227	0	0	0	0	0	0	0	0	0	0	0	0
AC090877.1	ENSG00000258544	ENST00000561418		microtubule-associated protein 1 light chain 3 beta 2 (MAP1LC3B2) pseudogene						0	0.906668	0.917664	0.504645	0	0.833539	1.65439	1.08972	0	0.269893	0.368018	0.744843	0.459644	0	1.48593	0	0.92658	1.55489	1.25365	0	0	0	1.51171	0	1.38446	1.27848	1.01138	0.997368	0	0	0.24192	0.627184	0	0.305087	0	0.230277	0.159602	0.579837	1.51766	1.46966
AC090950.1	ENSG00000232303	ENST00000604625;ENST00000605733		chromosome 9 open reading frame 64 (C9orf64) pseudogene						0	0	0	0	0.600915	0.70839	0.211442	0	0.122536	0.183289	0	0.166999	0	0	0	0	0	0.210012	0.284023	0	0	0.334744	0	0	0	0.445194	0	0.148525	0.249559	0	0.371399	0	0	0.419071	0	0.482907	0	0	0	0.249395
AC090958.1	ENSG00000229169	ENST00000511122		novel pseudogene						0.351351	0	0	0	0	0.600789	0.682043	1.04836	0.634685	0	0	1.19128	0.147441	0	0.715177	1.44773	1.03852	0.298878	0	0.760006	0	0.65143	0	0	0	0.614485	0.417111	0.191749	0.697427	0	0	0.903808	0	0.878814	0	0	0.460971	0	0	0
AC090960.1	ENSG00000066382	ENST00000421072		chromosome 8 open reading frame 59 (C8orf59) pseudogene						0	0	0	0	0	0	0	0	0	0	0	0	0	0	0	0	0	0	0	0	0	0	0	0	0	0	0	0	0	0	0	0	0	0	0	0	0	0	0	0
AC090971.3	ENSG00000186831	ENST00000557871		Leo1, Paf1/RNA polymerase II complex component, homolog (S. cerevisiae) (LEO1) pseudogene						0.129079	1.12999	0.276728	1.22017	0.535637	0.509479	0.2651	0.389996	0.412582	0.855704	0.389316	0.345163	0.437915	0.709828	0.373515	0.84374	0.161279	0.539323	1.61083	0.739266	0.21305	0.931087	0.382964	0.227903	0.479355	1.01101	0.410593	1.68194	0.259183	0.633061	0.257644	0.537165	0	0.219527	0.176613	0.843285	0.228735	0	0	0.77931
AC091042.1	ENSG00000184307	ENST00000579213		ribosomal protein L10a (RPL10A) pseudogene						0	0	0	0	0	0	0	0	0	0	0	0	0	0	0	0	0	0	0	0	0	0	0	0	0	0	1.13283	0	0	0	0	0	0	0	0	0	0	0	0	0
AC091046.1	ENSG00000144908	ENST00000331871		guanine nucleotide binding protein (G protein), gamma 10 (GNG10) pseudogene						0	0	0	0	1.19783	0	0	0	0	0	0	0	0	0	0	0	0	0	0	0	0	0	0	0	0	0	0.79282	0	0	0	0	0	0	0	0	0	0	0	0	0
AC091046.2	ENSG00000228314	ENST00000620775		zinc finger protein 551 (ZNF551) pseudogene						0.475065	0	0	0	0	0	0.160393	0	0	0	0	0	0	0	0	0	0	0	0	0	0	0	0	0	0.221849	0	0	0	0	0	0	0	0	0	0	0.153084	0	0	0	0
AC091057.4	ENSG00000230306	ENST00000646742		OTU deubiquitinase 7A (OTUD7A), pseudogene						0	0	0	2.06095	0	0	0.941425	0	0	0	1.50905	1.01579	0	0	0	1.47433	0	0	1.49192	0	1.16958	0.642073	0.7703	0	0	0	0	2.78552	0	0	0	0	0	0	2.02536	1.84669	0	2.32625	0	1.5016
AC091057.5	ENSG00000197275	ENST00000564902;ENST00000563110		novel transcript						1.30912	0.142994	1.3547	1.18745	0.72257	0.367526	0.391327	0.458228	0.504162	0	0.369387	0.628135	0.394335	0.539353	0.499665	0.910924	1.02829	0.0856719	1.4407	0.925438	1.13556	0.555266	1.37988	1.73447	0.134974	0.161385	0.105162	0.0929146	0.180745	0.256077	0.727297	0.827539	0	0.284252	0.455779	1.15472	0.41386	0	1.43464	0.224282
AC091057.6	ENSG00000283208	ENST00000642399;ENST00000566548		Serine/threonine-protein kinase ULK4 (ULK4), pseudogene						0	0	0	0	0.660856	0.389528	0	0	0.562791	0.672622	1.1615	0.92801	0	0	0	0	0	0	1.19891	0	0	0.336721	1.38356	0	0	0	0.215418	0	0.0286897	0	0	0.0173907	0	0	0	0	0.345447	0.622219	0	0
AC091133.6	ENSG00000146005	ENST00000603088		ribosomal protein L37 (RPL37) pseudogene						0	0	0	0	0	0	0	1.41588	0	0.702069	0	0	0	0	0.642398	0.482855	0	0	0	0	0	0.591273	0	0	0	0	0	1.56259	0	0	0	0	0	0	0	0	0	3.02328	0	0
AC091144.1	ENSG00000276298	ENST00000519573		thymosin beta 4, X-linked (TMSB4X) pseudogene						0	0	0	0	0	0	0	0	0	0	0	0	0	0	0	0	0	0	0	0	0	0	0	0	0	0	0	0	0	0	0	0	0	0	0	0	0	0	0	0
AC091144.2	ENSG00000258352	ENST00000521717		RNA binding motif protein 4 (RBM4) pseudogene						0	0	0	0	0.289612	0	0	0	0	0	0	0	0	0	0	0	0	0.405068	0	1.02083	0	0	0	0	0	0	0	0.258572	0	0	0	0.404369	0	0	0	0	0	0	0.660893	0
AC091153.1	ENSG00000230198	ENST00000466297		ribosomal protein S12 (RPS12) pseudogene						2.22018	0	0	1.50733	1.00422	0	0	1.64056	0.500042	0	0	0	0.698212	0	0	0.574976	0.927407	0.467782	0.627559	0	1.31429	0	0	0	0	0.321391	0	0.596517	0.543261	0.429965	0.363787	1.41065	0	0.458355	0	0.349079	0.724717	0	0	1.10124
AC091167.1	ENSG00000142606	ENST00000579581		PERP, TP53 apoptosis effector (PERP) pseudogene						0.857569	0	0	0	0.172023	0	0.192058	0	0.392387	0.210559	0.287281	0.192039	0.121132	0.176318	0.607484	0	1.44447	0	0	0	0.930681	0.34797	0.337192	0	0	0	0.455695	0	0.286182	0.460128	0.38056	0	0	0.240029	0	0.18345	0.882341	0	0	1.14248
AC091167.3	ENSG00000204252	ENST00000605079		SIN3 transcription regulator homolog A (yeast) (SIN3A) pseudogene						0	0	0	0	0	0	0	0	0	0	0	0	0	0	0	0	0	0	0	0	0	0	0	2.12787	0	0	0	1.3265	0	0	0	0	0	0	0	0	0	0	0	0
AC091167.6	ENSG00000159167	ENST00000622269		novel protein						0	0	0	0	0	0	0	1.0502	0	0	0	0	0.29724	0	0	0.185766	0	0	0	0	0	0	0	0	0	0	0	0	0	0	0	0	0	0	0	0.224083	0	0	0	0
AC091179.2	ENSG00000213669	ENST00000474761		ribosomal protein L9 (RPL9) pseudogene						0	0	0	0	0	0	0	0	0	0	0	0	0	0	0	0	0	0	0	0	0	0	0	0	0	0	0	0	0	0	0	0	0	0	0	0	0	0	0	0
AC091185.2	ENSG00000264204	ENST00000643320		novel oocyte-secreted protein family member pseudogene						0.670844	0	0	0.914625	0	0.952691	0	2.01099	0	0	0	0.225408	0.28371	0	0	0	0.424851	0	0	0	0.271642	0.204635	0	0	0	0.396908	0	0.181796	0.335108	0	0.222849	0	0	0	0.915669	0.214146	0.295169	0	0	0
AC091390.1	ENSG00000250939	ENST00000433904		pseudogene similar to part of stromal antigen 3 STAG3						0	0	0.393182	2.17707	0.957431	0	0	0	0	1.1615	0	0	0.416697	0	2.14145	0	0	0	2.70418	1.13666	0.626189	0	0.466347	0	0	0	0.312316	1.72145	4.66713	0.604383	0.519173	0.691275	0	0	0	0.502378	0	0	0	0
AC091390.2	ENSG00000237154	ENST00000426478		pseudogene similar to part of stromal antigen 3 STAG3						1.50921	0	1.13541	0	1.83667	0.431185	0	0	1.02384	0	0	0	1.18516	0	0	1.55205	0.959285	0.643672	0	0	0	0.93725	0	0	0	0	0	0	0	0	0	0	0	0.631579	0	0	0.330165	1.30461	2.0933	0.760292
AC091390.3	ENSG00000155749	ENST00000484974;ENST00000476426;ENST00000492837		uncharacterized LOC100289561 [Source:NCBI gene (formerly Entrezgene);Acc:100289561]		NM_001347880;NM_001347879;NM_001242713				10.505	4.25456	6.8416	6.72218	3.85142	5.56858	1.94266	0	4.36086	7.67311	2.86975	1.3868	10.3514	0.694103	1.5912	6.11627	6.10865	3.63176	2.94919	3.26795	5.3123	4.41509	3.86425	3.00818	6.84079	3.19714	5.93625	5.35664	3.44822	5.65077	3.2191	4.25872	0	5.5983	2.15067	3.69509	4.06508	2.76285	1.63596	5.23991
AC091492.1	ENSG00000152409	ENST00000419844		Prefoldin subunit 1 (PFD1) pseudogene						2.39251	0	0	0	0.706181	0	0	0	0	2.58278	0	0	0	1.52479	1.57251	0	1.50258	1.01527	0	0	0	0	0	0	0	0.673627	0	0	2.3102	0	0	0	0	4.1172	0	0	0	0	0	0
AC091516.1	ENSG00000165197	ENST00000549191		transmembrane protein 38A (TMEM38A)						0	0	0	0	0	0	0	0.329793	0	0	0	0	0.0928351	0	0	0	0.367225	0	0	0	0	0	0	0	0.408747	0	0.174365	0.118831	0.219626	0.177267	0	0	0	0	0	0	0	0	0.305065	1.3157
AC091544.1	ENSG00000229324	ENST00000484702		ribosomal protein L31 (RPL31) pseudogene						0	0.887623	0	0	0	0	0	0	0	0	0	0	0.599334	0	0	0	0	0	0	0	0	0.441668	0	0	0	0	0	0	0	0	0	0	0	0	0	0	0	0	0	0
AC091551.1	ENSG00000176273	ENST00000590722;ENST00000588256		novel protein						0.23409	0.314102	0.125934	0.337651	0.601952	0.558156	0.46466	0	0.44673	0.201011	0.270719	0.3211	0.135662	0.117295	0.460059	0.322399	0.461117	0.20743	0.621435	0	0.344733	0.681874	0.587069	0	0.251029	0	0.614312	0.665315	0.244847	0.534347	0.518811	0.772481	0	0	0.921537	0.138098	0.461634	0.562727	0.924779	0
AC091564.1	ENSG00000187475	ENST00000464563		ribosomal protein L21 (RPL21) pseudogene						0	0	0.621073	0	0	0	0	0	0	0	0	0	0.169197	0	0	0	0.168882	0	0	0	0	0	0	0	0	0	0	0	0	0	0.265078	1.68578	0	0	0.544586	0.253788	0	0	0	0.39789
AC091675.1	ENSG00000158578	ENST00000486251		ribosomal protein, large, P1 (RPLP1) pseudogene						0	0	0	0	0	0	0	0	0	0	0	0	0	0	0	0	0	0	0	0	0	0	0	0	0	0	0	0	0	0	0	0	0	0.585876	0	0	0	0	0	0
AC091805.1	ENSG00000239602	ENST00000498395		ribosomal protein L34 (RPL34) pseudogene						0	0	0	0	0	0	0	1.10201	0	0	0	0	0	0	0	0	0	0	0	0	0	0	0	0	0	0	0	0.403616	0.730792	1.13858	0	0	0	0	0	0	0	0	0	0
AC091812.3	ENSG00000238000	ENST00000621362		capicua homolog (Drosophila) (CIC) pseudogene						0	0	0	0	0	0	0	0	0	0	0	0	0	0	0	0	0	0	0	0	0	0	0	0	0	0	0	0	0	0	0	0	0	0	0	0	0	0	0	0
AC091839.1	ENSG00000171786	ENST00000513087		ribosomal protein L27 (RPL27) pseudogene						0	0	0	0	0	0	0	0	0	0	0	0	0	0	0	0	0	0	0	0	0	0	0	0	0	0	0	0	0	0	0	0	0	0	0	0	0	0	0	0
AC091849.1	ENSG00000103150	ENST00000509920		coiled-coil domain containing 127 (CCDC127) pseudogene						0	0	0	0	0	0	0	0	0	0	0	0	0.468244	0	0	0	0	0	0	0	0	0	0	0	0	0	0	0	0	0	0	0	0	0	0	0	0	0	0	0
AC091948.1	ENSG00000197361	ENST00000636510		novel ovomucoid-like pseudogene						0	0	0	0	0	0	0	0	0	0	0	0	0	0	0	0	0	0	0	0	0	0	0	0	0	0	0	0.608229	0	0	0	0	0	0	0	0	0	0	0	0
AC091959.1	ENSG00000165813	ENST00000506502		novel readthrough transcript						7.03458	6.07204	7.6228	7.5059	6.60701	4.90908	7.51524	4.94274	5.93799	2.86892	6.14627	4.9745	3.99747	3.96749	7.47761	6.72045	3.34709	3.01158	5.68936	3.81257	5.70085	3.91894	2.31857	5.4315	7.66516	6.78409	9.61309	7.37717	5.02918	4.87645	7.16324	6.41008	0.768244	1.99567	8.98498	3.57675	4.28195	3.70023	8.81768	2.47255
AC092017.1	ENSG00000230359	ENST00000427600		pseudogene similar to ribosomal protein S25 (RPS25)						0	0	0	0	0	0.384087	0	0	0	0	0	0	0.281855	0	0	0	0	0	0	0	0	0	0	0	0	0	0.263625	0	0	0	0	0	0	0	0	0	0	0	0	0
AC092032.1	ENSG00000235082	ENST00000603090		solute carrier family 25 (mitochondrial carrier; adenine nucleotide translocator), member 6 (SLC25A6) pseudogene						0	0	5.97942	3.78574	0	0	0	0	0	2.01085	0	0	0	0	0	0	0	0	0	0	0	0	0	0	0	0	1.11313	0	0	0	0	0	0	0	0	0	0	0	0	0
AC092032.2	ENSG00000114166	ENST00000674911		ring finger protein 216 pseudogene 1						17.7575	12.4461	13.4738	12.6126	16.7297	9.87439	18.995	14.8623	12.824	8.82573	11.7699	15.0759	18.3102	9.36827	12.7144	13.5152	10.9894	7.5406	15.9554	14.8309	16.2891	5.55329	14.5813	17.6417	19.421	7.35014	14.4662	16.1367	9.8898	14.1741	14.8388	6.85401	0	8.75805	19.3347	9.30194	14.171	8.51824	11.9385	10.3436
AC092032.3	ENSG00000261796	ENST00000404404		XK related 8 (XKR8) pseudogene						4.2049	5.04488	6.54686	3.86824	6.00213	3.1345	7.44835	4.56645	1.92093	2.72383	4.90224	4.61467	4.63409	3.19227	5.56726	3.91776	3.02044	1.83318	4.0118	8.0569	1.79743	2.02848	7.56922	4.76185	2.34742	5.35103	5.62058	8.85256	4.89381	5.47303	6.71495	5.47401	0	1.99405	5.74916	4.37328	4.31363	2.65899	5.39341	8.4399
AC092042.3	ENSG00000233750	ENST00000451200;ENST00000418093;ENST00000443313;ENST00000446977		novel protein						0.145177	0	0	0	0	0	0	0	0	0	0	0	0.180148	0	0.443117	0	0	0	0	0	0	0	0	0	0	0	0.500702	0	0.511123	0	0	0	0	0.179231	0	0	0.187646	0	0	0
AC092066.1	ENSG00000237162	ENST00000425131		ribosomal protein L10 (RPL10) pseudogene						0	0	0.427325	0	0	0	0	0	0	0	0	0	0	0	0	0.87617	0	0	1.96767	0	0	0	1.0187	0	0	0	0	0	0	0	0	0	0	0	0	0	0	1.36184	0	0
AC092070.2	ENSG00000005448	ENST00000597550;ENST00000601072;ENST00000598377		zinc finger protein 818, pseudogene						8.66466	4.58061	5.14832	17.7901	10.389	2.88947	6.43071	7.69357	6.76909	2.35016	5.07078	5.35999	4.47364	5.96291	8.96443	7.68148	8.16142	6.07478	8.58215	7.47823	5.57866	2.96092	3.86314	10.6313	14.9583	6.83904	9.72336	7.75586	7.01061	5.09848	3.66975	5.03813	1.10511	2.65183	6.04966	13.4346	4.91756	4.82316	7.36461	11.3998
AC092073.1	ENSG00000228519	ENST00000592740;ENST00000606020		novel protein, readthrough between GPI and PDCD2						0	0.553981	0.375987	0	0.744112	0.627803	0.483696	0	0	0	0.226222	0	0.368266	0	0	0	0.838808	0	0.324078	0	1.45562	0.366677	0	0	0	0.123203	0	0	0	0	0	0	0	0	0	0.513488	0	0.92963	0	0
AC092106.1	ENSG00000237632	ENST00000611308		novel pseudogene						0.210812	0	0.223622	0	0	1.07297	0	0	0	0.155156	0	0	0	0.38812	0	0	0.0883262	0	0.479702	0	0	0.382593	0	0	0	0.378284	0.0838971	0	0	0	0	0	0	0	0	0.136305	0	0.333319	0	0
AC092111.3	ENSG00000236722	ENST00000402465		novel protein						0	0	0	0	0	0	0	0	0	0	0	0	0	0	0	0	0	0	0	0	0	0	0	0	0	0	0	0	0	0	0	0	0	0	0	0	0	0	0	0
AC092119.1	ENSG00000231471	ENST00000562640		islet cell autoantigen 1, 69kDa (ICA1) pseudogene						0.148432	0	0.396762	0	0.0881489	0	0	0.896147	0	0	0	0	0	0.181577	0.107095	0	0.0619065	0	0	0.106187	0	0	0	0	0.137954	0	0	0.241654	0	0	0	0	0	0	0	0	0	0	0	0
AC092120.2	ENSG00000220305	ENST00000605168		cytidine monophosphate (UMP-CMP) kinase 1, cytosolic (CMPK1) pseudogene						0.301854	0	0.158373	0	0.181601	0	0.202336	0.453413	0.41419	0.889531	0	0.202839	0.127948	0	0	0	0	0	0	0	0	0	0.355711	0	0.282577	0	0.240626	0.654807	0	0	0	0	0	0	0.824881	0.193417	0	0	0	1.20556
AC092143.1	ENSG00000002746	ENST00000556922		novel protein (MC1R-TUBB3 readthrough)						0	0	0.0968933	0	0	0	0	0	0	0	0	0	0	0	0	0	0	0	0	0	0	0	0	0	0	0	0.160951	0	0	0.0150537	0	0.094317	0	0	0	0.0861372	0	0	0	0
AC092299.1	ENSG00000226500	ENST00000632679		novel pseudogene						0	0.326964	0	0	0	0	0.0637788	0	0	0	0	0	0	0	0	0	0	0	0	0	0	0	0	0.184353	0	0	0	0	0	0	0.346987	0	0	0	0.00118842	0	0.030302	0	0	0
AC092329.3	ENSG00000235390	ENST00000611392		zinc finger protein 724 [Source:NCBI gene (formerly Entrezgene);Acc:440519]		NM_001355406				0.380683	0.218676	0.739173	1.28038	0.228548	0.309323	0.304285	1.04831	0.652248	0.257972	0.50159	0.948522	0.575429	0.319115	0.851672	1.69953	0.850521	0.575148	0.636394	0.405955	0.277608	0.228571	0.224883	0.650075	0.592978	0.00957802	0.290244	0.658727	0.659824	0	0.0984144	1.03671	2.23491	0.161615	1.26215	0.468225	0.904778	0.369765	0.294115	0.190829
AC092375.3	ENSG00000004838	ENST00000622730		phospholipase A2, group X (PLA2G10) pseudogene						0	0	0	0	0	0	0	0	0	0	0	0	0	0	0	0	0	0	0	0	0	0	0	0	0	0.00820614	0.000101627	0	0	0	0	0	0	0	0	0	0	0	0	0
AC092418.1	ENSG00000255726	ENST00000415328		ribosomal protein S8 (RPS8) pseudogene						0	0	0	0	0	0	0	0	0	0	0	0.175909	0	0.161195	0	0	0	0	0	0	0	0	0	0	0	0	0.417037	0	0	0	0	0	0	0	0	0	0	0	0	0
AC092421.1	ENSG00000167103	ENST00000448148		pseudogene similar to part of Fc receptor-like 4 FCRL4						0	1.26573	1.81922	0	0	0	0	0	0	0	0	0	0	0	0	0	0	0	0	0	0	0	0	1.36301	0	0	0	0	0	0	0	0	0	0	0	0	0	0	0	0
AC092447.9	ENSG00000167880	ENST00000603395		chromosome 7 open reading frame 73 (C7orf73) pseudogene						0	0	0	0	0	0	0	0	0	0	0	0	0	0	0	0	0	0	0	0	0	0	0	0	0	0	0	0	0	0	0	0	0	0	0	0	0	0	0	0
AC092451.1	ENSG00000243094	ENST00000480211		ribosomal protein L39 (RPL39) pseudogene						0	0	0	0	0	0	0	0	0	0	0	0	0	0	0	0	0	0	0	0	0	0	0	0	0	0	0	0	0	0	0	0	0	0	0	0	0	0	0	0
AC092471.1	ENSG00000218069	ENST00000536497;ENST00000637160		maestro heat-like repeat-containing protein family pseudogene						0.298541	0	0.386282	0.406323	0	0	0.200176	0	0.136514	0.219903	0.30007	0	0	0.184241	0.21103	0.159212	0.25166	0.252385	0	0.426556	0.728026	0.727296	0	0	0.838534	0.177106	0	0.485589	0	0	0	0.566414	0	0.25044	0	0	0	0	0	0
AC092473.1	ENSG00000232374	ENST00000441098		similar to part of ribosomal protein S20 (RPS20) pseudogene						0	0	0	0	0	0	0	0	0	0	0	0	0	0	0	0	0	0	0	0	0	0	0	0	0	0	0	0	0	0	0	0	0	0	0	0	0	0	0	0
AC092569.1	ENSG00000224254	ENST00000455192		ribosomal protein L15 (RPL15) pseudogene						0	0	0	0	0	0	0	0	0.588355	0	0	0	0	0	0	0	0	0	0	0	0	0	0	0	0	0	0	0	0	0	0	0	0	0	0	0	0	0	0	0
AC092587.1	ENSG00000272573	ENST00000410042		novel LIPT1-MRPL30 readthrough						0	0	0.294449	0	0	0.333053	0	0	0.246737	0	0	0	0	0.364204	0	0.293762	0	0	0	0	0	0.311022	0	0.633881	0	0	0	0	0	0.108986	0.376125	0	0	0	0	0.627834	0.234193	1.59913	0	0.401882
AC092597.1	ENSG00000106689	ENST00000487352		ribosomal protein L15 (RPL15) pseudogene						0	0.334029	0.280974	0	0.480713	0.151333	0.179992	0	0.244202	0	0.26806	0.357934	0.113155	0.493521	0.189467	0.142992	0	0	0.304092	0.190497	0.217359	0.161971	0	0	0	0	0.106331	0	0	0.215091	0.177767	0.448547	0	0	0	0	0	0	0	0.266927
AC092610.1	ENSG00000234036	ENST00000656625		Ras association and DIL domains (RADIL) pseudogene						0	0	0	0	0	0	1.10494	4.17642	0	0	0	0	0	0	0	0	0	0	0	0	0	0	0.461863	0	0	0	0	0	0	0	0	0	0	0	0	0	0	0	0	0
AC092634.3	ENSG00000138162	ENST00000419937;ENST00000434426;ENST00000451395		TP53 target 3 (TP53TG3) pseudogene						0.700393	0.757329	0.429201	0.547237	0.302024	0.28285	0.411284	0	0.22663	0	0	1.00798	1.0513	0	1.37347	0.594946	0.926972	0.339801	0	0	0	0.305989	0.292539	0	0.46603	0.582169	0.178059	0.269721	0.494859	0.390069	0	0.422555	0	0	0	0.314384	0	0	0	0
AC092634.5	ENSG00000220392	ENST00000418558		coiled-coil domain containing 72 (CCDC72) pseudogene						0	0	0	0	0	0	0	0	0	0	0	0	0	0	0	0	0	0	0	0	0	0	0	0	0	0	0.905952	0	0	0	0	0	0	0	0	0	0	0	0	2.24243
AC092647.2	ENSG00000269839	ENST00000452998		pseudogene similar to part of cell division cycle 42 (GTP binding protein, 25kDa) CDC42						0	0	0	0	0	0.792055	0	0	0	0	0	0	0	0	0.909239	0	0	0	0	0	0	0	0	0	0	0	0	0	0	0	0	0	0	0	0	0	0	0	0	0
AC092647.5	ENSG00000181631	ENST00000426595		novel zinc finger protein 713 (ZNF713) and mitochondrial ribosomal protein S17 (MRPS17) protein						1.15256	0.53949	0.13539	0.833878	1.02061	1.10982	0.479801	1.16833	1.27936	0.555481	0.752447	0.116862	1.28096	0.431137	0.781294	1.30912	1.77633	0.856558	0.298973	1.21516	0.751594	1.30347	0.784292	0	0.825731	1.64895	0.500622	0	1.6796	0.67031	0.630966	0.919688	0	0.297898	0.579292	0.163437	1.49451	2.46475	1.28193	0
AC092651.1	ENSG00000117425	ENST00000592457		required for meiotic nuclear division 5 homolog A (S. cerevisiae) (RMND5A) pseudogene						4.24869	1.30985	4.4878	0	5.15886	0.611977	2.04041	5.97749	6.23357	0	2.16032	0.804489	1.78852	4.01441	6.72203	5.99901	4.23635	0.898724	5.20408	0.770628	3.89481	6.58096	0	11.1366	15.0913	8.5408	2.93249	14.3322	3.1439	0	0.699676	5.49548	0	0	0	1.33122	3.87435	1.6775	0	0
AC092656.1	ENSG00000105991	ENST00000503243;ENST00000515843;ENST00000624134		mitochondrial ribosomal protein L42 (MRPL42) pseudogene				NR_125931		0.257284	1.02201	0.346785	0.383925	0.511666	0.515423	0.25749	0.481782	0.125223	0.149979	1.72021	0.442132	0.126296	0.0502781	0.337733	0.35167	0.362135	0.422944	0.232587	0.22023	0	0.580257	0.367762	0.327784	0.450292	0.615087	0.644815	0.430388	0.517908	0.186954	0.637844	0.205784	0	0.414085	0.497281	0.39316	0.475811	0	0.49142	0.921465
AC092670.1	ENSG00000183010	ENST00000616602		ribosomal protein L41 (RPL41) pseudogene						0	0	0	0	0	0	0	0	0	0	0	0	0	0	0	0	0	0	0	0	0	0	0	0	0	0	0	0	0	0	0	0	0	0	0	0	0	0	0	0
AC092681.1	ENSG00000149124	ENST00000297369		pseudogene similar to part of ARP3 actin-related protein 3 homolog B (yeast) ACTR3B						0	0	0	0	0	0	0	0	0	0	0	0	0	0	0	0	0	0	0	0	0	0	0	0	0	0	0	0	0	0	0	0	0	0	0	0	0	0	0	0
AC092718.2	ENSG00000254893	ENST00000638948;ENST00000564536;ENST00000640370		novel protein						1.13004	1.11806	1.76464	3.80844	2.16494	1.46753	2.82362	2.54239	1.00016	1.74367	1.14861	2.06136	2.41809	0.529962	1.49345	3.37513	1.72979	2.36616	1.2109	1.61138	2.71675	1.89363	1.47029	1.41722	1.75051	1.31817	1.44818	1.93541	2.92767	0.82615	0.840734	2.48887	0	1.02036	1.64121	1.36366	2.8001	1.35026	1.4981	2.15966
AC092745.2	ENSG00000116819	ENST00000537764;ENST00000411880		ribosomal protein S24 (RPS24) pseudogene						0.791236	0	0.322797	1.07512	0	0	0	0	0	0	0	0.884813	0.44685	0	1.74282	1.12923	0.269096	0.444992	0	0	0.21503	0	0.466673	1.1746	1.20542	2.60813	0.10499	1.38984	0.264044	0.21252	0.175513	1.6383	0	0	0.360105	1.69543	0.557906	0	0	1.05402
AC092745.3	ENSG00000105750	ENST00000622868		small nuclear ribonucleoprotein polypeptide C (SNRPC) pseudogene						0	0	0	0	0	0	0	5.80265	0	0	0	1.30552	0	1.53262	0	1.90764	0	0	4.25769	0	0	0	2.21544	6.73111	0	0	0	0	0	0	0	0	0	0	0	4.74301	0	0	0	0
AC092747.2	ENSG00000125319	ENST00000545069		liprin-beta-1-like (PPFIBP1) pseudogene						0.281016	0	0.371775	0.562981	0.334676	0.159876	0	0.629235	0.393201	0	0.698144	0.284295	0.547241	0.174316	0.40138	1.40791	0.362334	0.246144	0.516734	0.795199	0	0.584919	0.329479	0.245351	0.387067	0.181475	0.121088	0.678574	0.854068	0.243545	0.092414	0.231364	4.87051	0.365786	1.14015	0.0906243	0.312345	1.3626	0.193865	1.06958
AC092757.1	ENSG00000259068	ENST00000467293		ribosomal protein L21 (RPL21) pseudogene						0	0	0	0	0.252758	0.237115	0	0	0	0.615249	0.838292	0.281172	0.176571	0	0	0	0	0	0	0	0	0	0	0	0.390786	0	0	0	0	0.329812	0	0	0	0	0	0	0.183068	0	0	0
AC092809.3	ENSG00000170954	ENST00000415453		novel pseudogene						0	0	0	0	0	0	0	0	0	0	0	0	0	0	0	0.838357	0	1.37836	0	0	0	1.04224	0	0	3.19503	0	0	0	0	0	0	0	0	0	0	0	0	0	0	0
AC092810.1	ENSG00000136918	ENST00000431570		GRB2-related adaptor protein (GRAP) pseudogene						0	0	0	0	0	0	0	0	0	0	0	0	0	0	0	0	0	0	0	0	0	0	0	0	0	0	0	0	0	0.111484	0	0	0	0	0	0	0	0	0	0
AC092814.2	ENSG00000142530	ENST00000416056		protein (peptidyl-prolyl cis\\/trans isomerase) NIMA-interacting, 4 (parvulin) (PIN4) pseudogene						0	0	0	0	0	0	0	0	0	0	0	0	0.246801	0	0	0	0	0	0	0	0	0	0	1.05455	0	0	0	0	0	0	0	0.500916	0	0	0	0	0	0	0	0
AC092821.1	ENSG00000146757	ENST00000641639;ENST00000645765;ENST00000520314		alpha-2-macroglobulin like 1 pseudogene				NR_153413		0.138043	2.30873	3.46652	4.75058	0.19442	1.422	2.96778	5.96396	0.22782	2.21636	7.9669	4.15061	0.0941904	0.923744	0.123619	10.1762	0.284828	1.56034	12.4766	2.51405	0.358092	1.90019	6.31115	7.821	0.115547	1.42441	4.85975	1.92133	0.31231	2.1628	6.41874	3.40417	0.703753	0.83123	3.50571	3.75274	0.172772	1.01476	3.54897	6.84129
AC092835.1	ENSG00000137501	ENST00000425953;ENST00000614286;ENST00000610384		novel C2H2 type zinc finger protein						0.715023	0.244106	0.998541	1.2119	0.842491	1.28053	1.47515	1.81865	0.970695	0.191727	0.261549	0.65074	1.23764	0.251195	1.66043	1.03556	0.700635	0	0.0735656	0.279869	0.648017	0.385428	1.19233	1.08637	0.721624	0.476874	0.516029	0.803291	0.195948	2.31934	0.821621	0.807916	0	0.278223	0.444992	1.04991	0.924681	0.205703	0.272886	0.65706
AC092865.2	ENSG00000227692	ENST00000545435		chromosome 11 open reading frame 2 (C11orf2) pseudogene						0	0	0	0	0	0	0	0	0	0	0	0	0	0	0	0	0	0	0	0	0	0	0	0	0	0	0	0	0	0	0	0	0	0	0	0.829539	0	0	0	1.98457
AC092865.3	ENSG00000054219	ENST00000642101		RNA binding protein, fox-1 homolog (C. elegans) 1 (RBFOX1) pseudogene						1.7906	9.05527	28.2926	108.069	3.29203	5.38719	16.2192	61.0463	1.7249	1.53753	7.52368	14.5301	5.15914	3.76734	8.55875	53.5753	4.60551	1.52164	0	13.6065	0	0	2.28932	28.2982	0	0	1.05761	13.3156	0	0	1.5206	22.626	0	0	0	11.864	0	0	0	20.0498
AC092865.4	ENSG00000213145	ENST00000641832		RNA binding protein, fox-1 homolog (C. elegans) 1 (RBFOX1) pseudogene						3.58121	0	5.5403	13.855	3.29203	0	5.61287	6.10463	4.75838	7.38013	5.64276	85.1403	0	5.02312	3.25364	76.9714	12.191	27.3894	41.4955	54.166	22.7271	15.14	51.2313	76.8095	5.36789	3.97404	6.96891	19.2068	0.927914	4.20594	13.1924	136.888	0	0	2.51406	39.3159	0	0	0	5.01245
AC092902.5	ENSG00000188223	ENST00000641783		RNA binding protein, fox-1 homolog (C. elegans) 1 (RBFOX1) pseudogene						0	0	0	0	0	0	0	0	0	0	0	0	0.782077	0	0	0	0	0	0	0	0	0	0	0	0	0	0	0	0	0	0	0	0	0	0	0	0	0	0	0
AC092910.2	ENSG00000236776	ENST00000491262		riboflavin kinase (RFK) pseudogene						0.714202	0	0.358953	0	0	0	0	0	0.322791	0	0	0	0	0	0	0.367715	0	0	0	0	0	0	0	0	0	0	0	0	0	0.551342	0	0	0	0	0	0.450414	0	0	0.99025	0.717856
AC092953.1	ENSG00000121898	ENST00000460975		chromosome 9 open reading frame 85 (C9orf85) pseudogene						0	0	0	0	0.586308	0	0	0	0	0	0	0	0	0	0	0	0	0	0	0	0.268608	0	0	0.289891	0	0.192158	0	0.17883	0.32432	0	0	0.27735	0	0	0	0.414751	0	0	0	0
AC092960.3	ENSG00000250749	ENST00000604762		TVP23B trans-golgi network vesicle protein 23 homolog B (S. cerevisiae), pseudogene						0	0	0	0	0	0	0	0	0	0.518639	0	0	0	0	0.476785	0	0	0	0	0	0	0	0	0	1.99396	0	1.1123	1.53399	0	0	0	0	0	0	0	0	0	0	0	0
AC092989.1	ENSG00000262481	ENST00000481235		succinate dehydrogenase complex, subunit B, iron sulfur (SDHB) pseudogene						0	0	0	0	0	0	0	0	0	0	0	0	0	0	0	0	0	0	0	0	0	0	0	0	0	0	0	0	0	0	0	0	0	0	0	0	0	0	0	0
AC093012.1	ENSG00000248712	ENST00000552999;ENST00000549403;ENST00000548437		La ribonucleoprotein domain family, member 7 (LARP7)						1.78463	0	0.698313	1.00429	1.09276	0	0.591738	2.69713	0.609285	0	0	0.610289	0.761465	0	0.931874	0.705644	0	0	1.35886	0.415105	0	0	0	0.405047	0.846423	0	1.06842	0	0	0.701501	0.295962	1.76426	0	0	0	0.282086	0.393628	0	0.617212	0
AC093019.1	ENSG00000213434	ENST00000443135		novel pseudogene						0	0	0	0	0	0	0	0	0	0	0	0	0	2.57864	0	0	0	1.16075	0	0	0	0	4.08296	0	0	0	0.53639	0	0	0	0	0	0	0	3.76452	2.57179	0	0	0	1.39137
AC093107.2	ENSG00000166415	ENST00000603668		MYC associated factor X, pseudogene						0.45505	1.13137	0	0	0	0	0	0	0	0	0	0	0	0	0	0	0	0	0	1.2956	0	0	0	0.406571	0	0	0.180205	0	0	0	0.301809	0	0	0	0	0	0	0	0	0
AC093142.1	ENSG00000284773	ENST00000436725		ribosomal protein L34 (RPL34) pseudogene						0	0	0	0	0	0	0	0	0	0	0	0	0	0	0	0	0	0	0	0	0	0	0	0	0	0	0	0	0	0	0.470972	0	0	0	0	0	0.310755	0	0	0
AC093155.3	ENSG00000224603	ENST00000370548		novel protein						0.152998	0	0.247629	0.174311	0.0850767	0.249194	0	0	0.296585	0.563282	0.576555	0.301578	0.229574	0.410218	0.342609	0.096456	0.0557856	0.361822	0.454109	0	0.11306	0.333306	0.448764	0.335355	0.130125	0.213672	0	0.136794	0	0	0.226486	0.136551	0	0.323726	0	0.0723383	0	0	0	0.100158
AC093162.1	ENSG00000176472	ENST00000501107		retinol saturase (all-trans-retinol 13,14-reductase) (RESAT) pseudogene						0.4372	0.819271	1.38982	2.9645	2.09088	1.36012	0.29607	1.31647	0.799364	0.16087	0.658766	1.90326	0.892613	0.805007	2.62493	2.70666	1.19967	0	0.497565	1.56121	0.715609	2.24956	1.67866	3.82944	2.07671	0.914426	0.435009	2.01596	0	0.884553	0.727291	1.46454	0	0.921386	1.49372	3.15563	0.771965	0.345616	0.30444	2.40721
AC093166.2	ENSG00000243265	ENST00000448785		ribosomal protein S26 (RPS26) pseudogene						0	0	0	0	0	0	0	0	0	0	0	0	0	0	0	0	0	0	0	0	0.746302	0	0	0	0	0	0	0	0	0	0	0	0	0	0	0	0	0	0	0
AC093246.1	ENSG00000227462	ENST00000675071		novel protein						0	0	0	0	0	0	0	0	0	0	0	0	0	0	0	0	0	0	0	0	0	0	0	0	0	0	0.00237471	0	0	0	0	0	0	0	0	0	0	0	0	2.34649
AC093249.1	ENSG00000090975	ENST00000567049		ribosomal protein L5 (RPL5) pseudogene						0	0	0	0	0	0	0	3.16447	0	0	0	0	0	2.55592	0	0	0	0	0	0	0	0	0	0	0	1.22938	0	0	0	0	0	0	0	0	0	0	0	0	0	0
AC093249.4	ENSG00000125834	ENST00000564755		zinc finger protein (ZNF) pseudogene						1.29151	0	0	0	0.78863	0.757938	0	1.9453	2.34553	0	0	0	3.29179	1.63848	0	3.91716	2.18351	0	0	0	1.03182	0	0	3.52186	0	0	1.0206	2.14267	5.12944	0	0.850865	1.13592	0	10.9214	0	0	3.99404	0	1.8151	0
AC093323.1	ENSG00000230054	ENST00000645429;ENST00000307533;ENST00000635031;ENST00000444232		novel protein, similar to Morf4 family associated protein 1				NR_015433;NR_158178		4.66674	1.07592	1.05652	2.68227	4.38337	2.08722	1.10881	3.404	4.45409	1.16549	0.771053	2.38871	4.6429	1.80518	5.51171	4.00304	3.93617	1.53006	0.779577	1.80945	3.75999	2.40636	0.904444	2.18512	3.54834	1.36722	1.2469	3.26401	4.29207	1.24223	1.44945	3.23751	5.42242	2.82405	1.19611	2.24419	5.39721	2.05768	1.71915	2.36602
AC093323.4	ENSG00000267794	ENST00000644416		Morf4 family associated protein 1 (MRFAP1) pseudogene						0	0	0	0	0	0	0	0	0	0	0	1.38455	0.426139	0	0	0	0	0	0	0	0	0	0	0.916374	0	0	0	0	0	0	0	0	0	0	0	0	0	0	0	0
AC093325.1	ENSG00000186603	ENST00000508378		ribosomal protein L34 (RPL34) pseudogene						0	0	0	0	0	0	0	0	0	0	0	0	0	0	0	0	0.34168	0	0	0	0	0	0	0	0	0	0	0	0	0	0	0	0	0	0	0	0	0	0	0
AC093367.1	ENSG00000235602	ENST00000517332		glucosidase, beta (bile acid) 2 (GBA2) pseudogene						0	0	0	0	0	0	0	0	0	0	0	0	0	0	0	0	0	0	0	0	0.805091	0	0	0	0	0.589594	0	0	0	0	0	0	0	0	0	0	0	0	0	0
AC093392.1	ENSG00000162551	ENST00000366280		pseudogene similar to part of septin 13 SEPT13						0	0	0.389657	0	0	0	0	0	0	0	0	0	0	0	0	0	0	0	0	0	0	0	0	0	0	0	0	0	0	0	0	0	0	0	0	0	0	0	0	0
AC093392.2	ENSG00000124466	ENST00000450682		calmodulin 3 (phosphorylase kinase, delta) (CALM3) pseudogene						0.758833	0	0.572202	1.05093	2.30926	1.72909	0.981538	2.25366	0.686339	0.559901	1.53124	2.07348	0.79757	0.633935	5.16283	1.75654	0.964597	1.29481	0.87033	1.10192	1.20992	0	1.35061	0	0	0	1.20498	1.10871	3.01166	0	2.64269	5.20056	0	2.542	1.04042	3.0782	0.554467	0	0	3.83798
AC093414.1	ENSG00000197558	ENST00000434712		ribosomal protein L7a (RPL7A) pseudogene						0	0	0	0	0	0	0	0	0	0	0	0	0	0	0.249067	0.188071	0	0	0	0	0.28694	0.216594	0	0	0	0.419171	0.423004	0	0.354039	0	0	0	0	0	0	0.226059	0.156021	0	0	0
AC093422.1	ENSG00000261701	ENST00000448403		ribosomal protein L17 (RPL17) pseudogene						0	0	0	0	0	0	0	0	0	0	0	0.212309	0	0	0	0	0	0	0	0	0	0	0	0	0	0	0	0	0.315955	0	0.209938	0	0	0	0	0	0.139086	0	0	0
AC093422.2	ENSG00000275379	ENST00000428506		signal peptidase 12kDa (SPC12) pseudogene						0	0	0	0	0	0	0	0	0	0	0	0	0	0	0	0	0	0	0	0	0	0	0	0	0	0	0	0	0	0	0	0	0	0	0	0	0	0	0	0
AC093423.3	ENSG00000182472	ENST00000370453		novel transcript, LRRC8C-LRRC8D readthrough						0	0.0377366	0	0	0	0.310281	0	0	0	0	0.86547	0	0	0	0	0	0	1.27941	0	0	0	0	0	0	0	0	0	0	0	0	0	0	0	0	0.864694	0	0	0	0	0
AC093433.1	ENSG00000099984	ENST00000458048		novel pseudogene						0	0	0	0	0	0	0	0	0	0	0	0	0	0	0	0	0	0	0	0	0	0	0	0	0	0	0	0	0	0	0	0	0	0	0	0	0	0	0	0
AC093512.2	ENSG00000275023	ENST00000338110;ENST00000395248;ENST00000575627;ENST00000566897;ENST00000568435;ENST00000562240;ENST00000566280;ENST00000567249		uncharaterized LOC112694756 [Source:NCBI gene (formerly Entrezgene);Acc:112694756]		NM_001365304;NM_001365307;NM_001365305				26.0696	22.0963	17.2396	20.3609	31.3862	24.4693	22.916	22.5883	20.3342	9.41577	9.80611	9.56187	22.9548	18.2355	28.0441	29.1161	17.9405	20.1482	8.11908	8.77665	22.7035	19.2683	7.7407	7.99759	89.4549	79.4887	75.1086	80.0862	24.0474	17.4894	15.138	23.0494	13.1929	10.0303	9.52803	6.51901	14.1476	10.6153	9.2107	5.48293
AC093520.2	ENSG00000228430	ENST00000561830		integrin, alpha X (complement component 3 receptor 4 subunit) (ITGAX) pseudogene						4.65663	0	0.778001	0	0.472838	0	3.01291	1.15537	1.05325	2.29735	3.13473	2.115	3.26537	1.45864	2.1152	1.19637	2.6283	4.63174	0.890603	0	1.23827	3.37463	0.921256	0	5.1582	6.33949	2.1597	1.276	3.84354	1.79346	2.56904	0.666046	0	3.2518	1.06432	0.489796	1.01926	1.23452	0	0.782165
AC093525.1	ENSG00000257956	ENST00000569317		novel protein						0	0	0	0	0.482342	0.513941	0	0	0	0.283998	1.29082	0	0	0	1.97833	0	0.157072	0.346842	0	0	1.04705	0	0.327133	0	0	0	0	0	0	0	0	0	0	0	0	0	0	0	0	0
AC093525.2	ENSG00000217004	ENST00000564543		novel protein						0	0	0	0	0.484095	0.124906	0.377779	1.28272	0.822584	0.501651	0	0	0.601831	0.756653	1.0883	0.429568	0.254103	0.624549	0	0	0.285675	0.209623	0	0	0.203161	0.384473	0	0.185254	1.13088	0	0.871134	0	0	1.08274	0	0.452643	0.209385	0.738431	0	0
AC093591.1	ENSG00000144362	ENST00000491435		ribosomal protein L21 (RPL21) pseudogene						0	4.08913	0.677856	1.78668	0.771135	1.06513	1.3375	0	0.378844	0.499338	1.36692	0	0.573517	0	0	0.350829	0.980536	0.55891	0	0	1.06812	0	2.65716	0	0	0	2.2524	1.41456	0.658292	0	0.43281	1.0483	0	0	2.64388	0	0.86057	1.02383	0	0.680214
AC093591.3	ENSG00000249089	ENST00000634516		INTS3 and NABP interacting protein (INIP) pseudogene						0	0	0	0	0	0	0	0	0	0	0	0	0	0	0	0.462763	0	0	0	0	0	0	0	0	0	0	0	0	0	0	0	0	0	0	0	0	0	0	0	0
AC093663.2	ENSG00000228429	ENST00000484625		ribosomal protein L36a (RPL36A) pseudogene						0	0	0.88036	0	0	0	0	0	0	0	0	0	0.371404	0.43358	0.596504	0	0.371236	0.74467	1.01036	0	0	0.547272	0	2.39191	1.66593	0.511005	0	0	0	0	0	0	0	0	1.20265	0.553101	0.384516	1.40102	1.21913	0
AC093668.1	ENSG00000198908	ENST00000514917		novel protein						0.24135	0	0	0	0.260472	0	0.527488	0	0.348835	0.330937	0	0.132021	0.170731	0.625396	0.314398	0.422951	0.76643	0.608312	0	0.804786	0.332932	0.267666	0.149899	0.153913	0.261126	0.984972	0.402163	0.906821	0.27887	0	0.97606	1.14009	0	0.20045	0	0.809153	0.615006	0.303145	0	0
AC093729.1	ENSG00000173269	ENST00000513074		Interleukin-9 (IL9) pseudogene						0	0	0	0	0	0	0	0	0	0	0	0	0	0	0	0	0	0	0	0	0	0	0	0	0	0	0	0	0	0	0	0	0	0	0	0	0	0	0	0
AC093783.1	ENSG00000198873	ENST00000612976		zinc finger protein 93 (ZNF93) pseudogene						0	0	0	0	0	0	0	0	0	0	0	0	0	0	0	0	0	0	0	0	0	0.493406	0	0	0	0	0	0	0	0	0	0	0	0	0	0	0	0	0	0
AC093809.1	ENSG00000278171	ENST00000509155		pseudogene similar to part of mitochondrially encoded cytochrome c oxidase III (MT-CO3)						0.745568	0	0	0	0	0	0	0	0	1.10457	0	0	0	0	0	0	0	0	0	0	0	0	0	0	0	0	0	0	0	0	0	0	0	0	0	0	0	0	0	0
AC093826.1	ENSG00000134313	ENST00000579042								0	0	0	0	0	0	0	1.17118	0	0	0	0	0	0	0	4.44707	0	0	0	0	3.39809	0	0	0	0	0	0	0	0	0	0	0	0	0	0	0	0	0	0	0
AC093827.2	ENSG00000139540	ENST00000512654		CCZ1 vacuolar protein trafficking and biogenesis associated homolog (S. cerevisiae) family pseudogene						0	0	0	0	0	0	0	0	0	0	0	0	0	0	0	0	0	0	0	0	0	0	0	0	0	0	0	0	0	0	0	0	0	0	0	0	0	0	0	0
AC093827.5	ENSG00000238015	ENST00000473559;ENST00000503001		novel protein						0.932651	1.9351	1.35687	3.29679	2.86012	1.46593	0.170618	4.14184	3.43787	2.21869	0.531454	0.992022	2.35081	1.77407	2.58117	3.92052	2.19206	2.36473	2.61952	1.41251	3.05137	1.07832	0.201528	4.10135	2.56372	1.77341	0.587598	2.81286	1.336	1.68236	0.962893	2.96412	0	0.506641	2.11203	2.52144	1.44289	1.14346	1.65875	2.8649
AC093838.2	ENSG00000144481	ENST00000654722		novel pseudogene						0.492282	0.342404	0.236657	0.0735827	0.837004	0.369025	0.679906	0.331514	0.523733	0.201703	0.825408	0.291968	0.552943	0.532628	0.679621	0.421253	0.407862	0.0454153	0.80444	0.471188	0.227449	0.130704	0.847605	1.20195	0.404592	0.265515	0.130232	0.327104	0.233454	0.0451141	0.47304	0.362326	0	0	0	0.108265	0.121646	0.259662	0.689134	0.442647
AC093850.1	ENSG00000250118	ENST00000454121		NADH dehydrogenase (ubiquinone) 1 alpha subcomplex, 4, 9kDa (NDUFA4) pseudogene						1.366	0	0	0	0	0	0	0	0	1.02012	0	0	0	0	0	0	0	0	0	0	0	0	0	0	0	0	0	0	0	0	0	0	0	0	0	0	0	0	0	0
AC093884.1	ENSG00000008056	ENST00000650969		novel protein, WDFY1-AP1S3 readthrough						0.405462	0.249411	0.725563	0.682722	0.247379	0.119695	0.492637	0.911699	0.381838	0.128594	0.588062	0.289317	0.333643	0.101035	0.709006	1.64035	0.409137	0.000606895	1.0072	0.711447	0	0	0.157875	1.56293	0.922556	0.199916	1.9047	0.990131	1.22664	0.108176	0.336592	1.11607	0	0.329473	0.430729	0.367101	0.611639	0	0.584552	0
AC093890.1	ENSG00000235829	ENST00000502554		salvador homolog 1 (Drosophila) (SAV1) pseudogene						0	0	0.191028	0.992916	0.197221	0.213357	0	0	0.32088	0.275899	0	0	0	0.214482	0.79331	0.360602	0	0	0	0.700488	0.288877	1.574	0	1.26888	0	0	0.590569	1.8255	1.96306	0.808836	0.734139	0	0	0	0	0	0	1.12068	0	0.349311
AC093899.1	ENSG00000250966	ENST00000457984		pseudogene similar to part of inositol polyphosphate-5-phosphatase F (INPP5F)						0	0	0	0	0	0	0	0.920648	0	0	0	0	0	0	0.842217	0.319171	0	0	0	0.442411	0.491876	0.761196	0	1.66022	0	0	0	0.670255	0	0	0	0	0	0	0	1.55281	0.808338	0	0	1.23417
AC093899.2	ENSG00000180834	ENST00000513963		novel protein						1.39222	0	0.58866	0.391806	1.63109	0.836596	0	0.125249	1.07037	0	1.13515	0.675742	1.02986	0.363157	1.01654	0.215785	1.75122	0.742536	0	0.6359	1.28874	0	0	0	2.36375	0.883038	0.0717844	0.173238	1.86956	0.138355	0.298439	1.41285	0	1.12797	0	0.0477705	1.66984	0.875183	0	0
AC093902.1	ENSG00000265188	ENST00000655194		tigger transposable element derived 1 (TIGD1) pseudogene						0.476809	0	0.127929	0.643559	0.635369	0.403124	0.408494	1.26104	0.217679	0.439088	0	0.0796676	0	0.218389	0.172701	0.455113	0.446496	0.796206	0.270366	0.170737	0.295423	0.429566	0.283094	0.315514	1.21669	0.646978	0.568612	0.776758	0.119691	0.39021	0.317233	0.594866	4.19389	0.405874	0.978695	0.155954	0.264181	0.754152	0.332984	0.840212
AC093909.1	ENSG00000160113	ENST00000504731		mitochondrial translational release factor 1-like (MTRF1L) pseudogene						3.11639	3.16426	3.44571	1.08332	1.96081	2.91832	2.6913	0.957881	0.14852	0.204059	0	0.118516	0.317118	1.31908	1.06649	1.55308	0.732035	0.375535	0.727512	2.04332	2.11586	0.985194	1.57746	2.66283	0.58292	0.892486	0.626273	0.913923	0	0.126721	0	0	0	1.79246	3.0566	2.72833	1.54734	1.68513	3.8586	0.810529
AC094019.2	ENSG00000189037	ENST00000434678		ribosomal protein L21 (RPL21) pseudogene						0	0.510694	0	0	0	0	0	0	0	0	0	0.276099	0.173486	0	0.856396	0	0	0	0	0	0	0	0	0	0	0	0	0	0	0	0	0	0	0	0	0	0	0	0	0
AC095038.3	ENSG00000233163	ENST00000634439		translation machinery associated 7 homolog (S. cerevisiae) (TMA7) pseudogene						0	0	0	0	0	0	0	0	0	0	0	0	0	0	0	0	0	0	0	0	0	0	0	0	0	0	1.47e-07	1.22889	0	0	0	0	0	0	0	0	0	0	0	0.0445449
AC095057.1	ENSG00000164972	ENST00000507583		heterogeneous nuclear ribonucleoprotein A3 (HNRNPA3) pseudogene						0	0	0	0	0	0	0	0	0	0	0	0	0	0	0	1.49821	0	0	0	0	0	0	0	0	0	0	0	0	0	0	0	0	0	0	0	0	0	0	0	0
AC096533.1	ENSG00000269404	ENST00000411645		GABA(A) receptor-associated protein (GABARAP) pseudogene						0	0	0.699137	0	1.26632	0	0	0	0	0.512841	1.39889	0	2.04078	0.433041	0	0	0	0	0	0	2.21542	0	0.410466	0	0.657446	0.405259	0	0	0	0	0.460392	1.7877	0	0.582416	0	0	0	0	0	0
AC096582.2	ENSG00000255439	ENST00000510860		novel pseudogene						0	0	0.918424	0	0.212669	0.20032	0.234784	0	1.12811	0	0	0	0.149131	0.217815	0.247561	0.186874	0.149036	0	0	0	0	0	1.03743	1.26115	0	0	0	0	0	0.28067	0	0.297081	12.0385	0.294735	0	0.449323	0.155013	0	0.490561	0.351921
AC096638.1	ENSG00000248472	ENST00000444678		ribosomal protein S26 (RPS26) pseudogenes						0	0	0	0	0	0	0	0	0	0	0	0	0	0	0	0	0	0	0	0	0	0	0	0	0	0	0	0	0	0	0	0	0	0	0	0	0	0	0	0
AC096644.1	ENSG00000226970	ENST00000429278		part of a cytochrome c oxidase subunit III (COX3) pseudogene						0	0	0	0	0	0	0	0	0	0	0	0	0	0	0	0	0	0	0	0	0	0	0	0	0	0	0	0	0	0	0	0	0	0	0	0	0	0	0	0
AC096720.1	ENSG00000244627	ENST00000604441		small EDRK-rich factor 2 (SERF2) pseudogene						2.42792	0	5.07046	6.80631	2.97809	0	1.72802	0	0	1.80945	0	0	0	0	0	0	8.03826	1.98225	2.81136	0	0	0	7.17746	2.1484	5.2337	0	5.00427	16.0681	0	0	1.63505	0	0	0	3.42015	1.59585	0	0	3.49302	4.97668
AC096775.1	ENSG00000108958	ENST00000437724		ribosomal protein L2(RPL21) pseudogene						0	0	0	0	0	0.255006	0	0	0	0	0	0	0	0	0	0.235746	0.56951	0.38137	0	0	0	0	0	0.803827	0	0	0	0	0.446638	0	0.298285	0	0	0	0	0	0	0	0	0
AC096861.1	ENSG00000185633	ENST00000616652		high mobility group nucleosome binding domain 1 (HMGN1) pseudogene						0	0	0	0	0	0	0	0	0	0	0	0	0	0	0	0	0	0	1.73164	0	0	0	0.902395	0	0	0	0	0	0	0	0	0	0	0	0	0	0	0	0	0
AC096887.1	ENSG00000239650	ENST00000607495;ENST00000607283;ENST00000607203		novel transcript						1.00366	0.241447	0	0.237752	0.460985	0.11741	0.131256	0.291313	0	0	0	0.776416	0.538058	0	0.327111	1.54201	1.16594	0.324742	0	0	0.158486	0.179584	0	1.02789	0.360071	0.235393	0.170504	1.32167	0.571544	0.156764	0	1.28409	0	0.564893	0	0.91393	0.811457	1.1464	0	0.968413
AC096921.1	ENSG00000231112	ENST00000411661		ectodermal-neural cortex (ENC1) pseudogene						0	0	0	0	0.375506	0	0	0	0	0	0	0	0	0	0	0	0.522314	0	0	0.444619	0.988827	0	0	0	2.34245	0	0	0	0	0	0	0	0	1.54382	0	0	0	0	0	0
AC096949.1	ENSG00000091972	ENST00000412047		ribosomal protein L39-like (RPL39L) pseudogene						0	0	0	0	0	0	0	0	0	0	0	0	0	0	0	0	0	0	0	0	0	0	0	0	0	0	0	0	0	0	0	0	0	0	0	0	0	0	0	0
AC097065.1	ENSG00000260584	ENST00000425737		cofilin 1 (non-muscle) (CFL1) pseudogene						0	0	0	0	0	0	0.234038	0	0	0	0	0	0	0.217167	0	0.372674	0	0	0	0	0	0.643473	0.20685	0.943044	0.329077	0	0.279358	0.190588	0	0	0	0	0	0	0	0	0.154553	0	0	0.350844
AC097359.1	ENSG00000179240	ENST00000447946		ribosomal protein S16 (RPS16) pseudogene						0	0	0	0	0	0	0.279892	0	0	0	0	0	0	0	0	0	0	0	0	0	0	0	0	0	1.58676	0	0.33602	0.229935	0	0	0	0	0	0	0	0	0	0	0	0
AC097374.1	ENSG00000211856	ENST00000568768;ENST00000582835;ENST00000400783;ENST00000652556		pseudogene similar to part of asparagine synthetase (ASNS)				NR_037597		0.446646	0.207225	0.269653	0.288734	0.232806	0.26931	0.474688	0.0502072	1.12257	0.756908	0.831308	1.07124	0.339188	0.291373	0.535855	0.44695	0.310361	0.369632	0.336377	0.361359	0.314107	0.240528	0.108699	0.290162	0.503681	0.392895	0.648357	0.750484	0.611856	0.347705	0.444525	0.781965	1.18461	1.36637	1.40959	2.8334	0.475654	0.523677	0.718838	1.20812
AC097376.2	ENSG00000204253	ENST00000602907;ENST00000512815		glucose-fructose oxidoreductase domain containing 2 (GFOD2) pseudogene						0	0	0.292147	0	0	0	0	0.41197	0	0	0.137115	0	0.436299	0	0	0.148447	0.113671	0.203821	0	0.390469	0.449901	0.328146	0.14275	0.240918	0	0	0.21697	0	0	0	0.0907478	0.202784	0	0	0	0	0.181199	0	0	0.725385
AC097493.3	ENSG00000113391	ENST00000641197		RNA binding protein, fox-1 homolog (C. elegans) 1 (RBFOX1) pseudogene						0	0	0	0	0	0	0	0	0.822878	2.69067	0	0	3.09548	0	0	0	0	0	0	1.34681	0	1.12148	1.07733	0	3.57859	1.05974	0	0	0	0	0	0	0	3.04798	0	0	0	0	0	0
AC097499.1	ENSG00000250202	ENST00000444277		Wolf-Hirschhorn syndrome candidate 1 (WHSC1) pseudogene						0	0	0	0	0	0	0	0	0	0	0	0	0	0	0	0	0	0	0	0	0	0	0	0	0	0	0	0	0	0	0	0	0	0	0	0	0	0	0	0
AC097533.1	ENSG00000149403	ENST00000413478		pseudogene similar to part of ring finger protein 185 (RNF185)						0	0	0	0	0	0	0	0	0	0	0	0	0	0	0	0	0	0	0	0	0	0	0	0	0	0	0	0	0	0	0	0	0	0	0	0	0	0	0	0
AC097634.4	ENSG00000234353	ENST00000647725;ENST00000650123;ENST00000650530		novel protein						0.71986	1.48857	2.24904	2.50659	1.53901	1.16613	1.69083	1.59455	3.35718	3.31022	6.08023	4.94203	3.33167	2.07987	1.36706	1.09729	1.87106	3.01911	5.86648	2.05845	3.93023	1.85951	2.55443	2.89503	1.25381	2.20186	1.46418	1.85996	2.80083	3.40757	3.48382	1.01448	0	2.96123	2.27078	2.85018	2.02863	1.17361	4.88268	4.38842
AC097636.1	ENSG00000249960	ENST00000650142;ENST00000456080;ENST00000660642		novel protein						0.209381	0.652215	0.225421	0.1089	0.269199	0.56061	0.601222	1.24298	0.219769	0.165144	0.411472	0.390814	0.273099	0.436111	0.355657	0.436589	0.264381	0.637178	0.609017	0.241911	0.243527	0.7504	0.19462	0.391793	0.384532	0.435118	0.458747	0.537517	0.226904	0.703359	0.217332	0.466369	0	0.287361	0.905369	0.422113	0.233507	0.503798	0.420382	0.295526
AC097637.1	ENSG00000232605	ENST00000494383;ENST00000478201		novel twinfilin, actin-binding protein, homolog 2 (Drosophila) (TWF2) and toll-like receptor 9 (TLR9) protein						0.713422	0	0.0338837	0	0	0.126919	0	0.0495377	0	0	0	8.3e-06	0.234845	0	0	0.0699655	0	0.350013	0	0	0.148385	0	0	0.907307	1.01861	0.304803	0.0796571	0.0320387	0	0	0	0.446742	0	0	0	0	0	0	0	0.0480973
AC097639.2	ENSG00000241322	ENST00000603159		small integral membrane protein 11, pseudogene						0	0	0	0	0	0	0	0	1.26848	0	0	0	0	0	0	0	0	0	0	0	0	0	0	0	0	0	0	0	0	0	0	0	0	0	0	0	0	0	0	0
AC098484.3	ENSG00000216937	ENST00000464081;ENST00000650521;ENST00000603943		novel protein						2.13284	2.49932	3.99308	2.86757	4.01904	2.65838	2.50529	2.86941	2.30304	3.88938	1.8403	2.90443	6.62433	1.7151	2.58035	4.03205	3.42147	2.6363	3.04924	3.30838	4.55529	1.43175	2.34363	3.2693	1.64708	3.8992	2.77512	3.16913	2.33273	3.85	2.02403	3.85202	3.35048	2.53555	1.67737	4.11788	2.00384	2.43596	2.74101	3.83226
AC098583.1	ENSG00000235623	ENST00000480875		ribosomal protein S27 (RPS27) pseudogene						0	0	0	0	0	0	0	0	0	0	0	0	0	0	0	0	0.565325	0	0	0	0	0	0	0	0	0	0	0	0	0	0	0	0	0	0	0	0	0	0	0
AC098591.3	ENSG00000288558	ENST00000510152		poly(A) binding protein, cytoplasmic 1 (PABPC1) pseudogene						2.63904	1.09446	0	0	1.59009	0.505342	0	0	0	0	0	1.19345	0	0.55137	0	0	0	2.22543	0	0	0.714315	0.545841	0	0	0	1.02424	0	0.476954	0	0	0	0	0	0	0	0	1.54862	1.40126	0	0
AC098614.2	ENSG00000199572	ENST00000368528;ENST00000607601		tropomyosin 4 (TPM4) pseudogene						2.57425	3.13585	0.775656	1.30003	0.985638	1.53235	0.142176	0.945061	0.455808	0.208703	0	0.553954	0.702167	0.894541	0.685751	0.226317	0.917234	0.867361	0.475099	0.444062	1.42673	1.86455	0.368144	0.182805	0.484827	0.249112	0.700322	0.112932	1.24557	1.19131	0.53311	0.268659	0	5.50623	1.2321	2.17019	0.458611	0.326995	0.575747	1.1276
AC098650.1	ENSG00000116985	ENST00000635992		novel protein						0.477667	0.234619	0.540846	0.189793	0.0486628	0.18909	0.293989	0.835931	0.123238	0.143157	1.16335	0.119278	0.071604	0.245024	0	0.273108	0.0396556	0.249987	2.45191	0.478163	0.0708035	0.0887798	1.89343	0.308489	0.0385649	0.331899	0.947741	0.171195	0.203529	0.108525	1.19646	0.299255	0	0.15687	1.26234	0.289094	0.150366	0.0625984	1.085	0.168806
AC098818.1	ENSG00000235686	ENST00000478593		ribosomal protein S21 (RPS21) pseudogene						0	0	0	0	0	0	0	0	0	0	0	0	0	0	0	0	0	0	0	0	0	0	0	0	0	0	0	0	0	0	0	0	0	0	0	0	0	0	0	0
AC098826.2	ENSG00000265936	ENST00000452011		novel pseudogene similar to ankyrin repeat domain 30B ANKRD30B						0	0.306221	0	0	0.734271	0.416246	0	0	0	0.394923	0	0	0.116275	0.452085	0.174508	0	0.707891	0.413333	0	0	0.560905	0.148609	0	0	0.371624	0.292129	0.390451	0	0.245631	0.395838	0.16312	0	0	0	0	0	0.216232	0.775671	0	0
AC098827.1	ENSG00000133454	ENST00000514630		pseudogene similar to part of LIM and senescent cell antigen-like domains 2 (LIMS2)						0	0	0	0	0	0.133779	0	0	0	0.173998	0.237459	0.158441	0	0.145276	0.337156	0	0	0	0.53894	0.168821	0.579685	0	0	0.210247	0	0	0.0941296	0	0	0.573347	0	0	0	0	0	0.304843	0.104349	1.12221	0.329314	0
AC098831.1	ENSG00000219073	ENST00000440661;ENST00000438821		phosphatidylinositol glycan anchor biosynthesis, class Y (PIGY) pseudogene						0	0	0	0	0	0	0	0	0	0	0	0	0.556512	0	0	0.626899	0	0	0	0	0.575238	0	0.453227	0	0	0	0.908735	0	0	0	0	0.622069	0	1.14201	0	0.487698	0.632003	0	0	0
AC098869.1	ENSG00000175691	ENST00000481627		ribosomal protein L37 (RPL37) pseudogene						0	0	1.50192	0	0	0	0	0	1.82886	0	0	0	0	0	0	0	0	0.856149	0	0	0	0.627375	0	0	0	0	0	2.21588	0.997526	0.770094	0	0	0	0	0	0	0	0	0	1.02168
AC098934.1	ENSG00000186399	ENST00000430450		cytochrome c oxidase subunit VIIc (COX7C) pseudogene						0	0	0	6.42749	0	0	0	0	0	0	0	0	0	1.44974	0	0	0	0	0	0	0	0	0	0	0	0	0	1.25963	2.43604	0	1.54526	2.00978	0	1.98298	0	0	0	3.67499	0	0
AC098935.1	ENSG00000091622	ENST00000446057		ribosomal protein L13a (RPL13A) pseudogene						0	0.673812	0	0	0	0	0	0	0	0	0	0	0	0	0	0	0.453579	0	0.307726	0	0	0	0	0	0.756809	0	0	0	2.1589	0	0	0	0	0	0.368527	0	0	0	0	0
AC098935.2	ENSG00000218175	ENST00000604222		La ribonucleoprotein domain family, member 1B (LARP1B) pseudogene						0	0	0	0	0	0	0	0	1.14622	0.308745	1.26214	0	0.17714	0	0	0	1.94796	0.711258	0.478847	0	0.674223	0.256787	0	0	0	0.491928	0	0	0.417315	0	0.277985	0	0	0	0	0	0	0	0	0
AC099063.3	ENSG00000197380	ENST00000642066		guanylate binding protein 4 (GBP4) pseudogene						0	0	0	0	0	0	0	0	0	0	7.56859	1.67137	0	0	0	0	0	0	0	0	0	0	0	0	0	0	0	0	0	0	0	2.09036	0	0	0	0	0	0	0	0
AC099066.3	ENSG00000158806	ENST00000434499		endometrial bleeding associated factor (left-right determination, factor A; transforming growth factor beta superfamily) (EBAF) pseudogene						0	0	0	0	0	0	0	0	0	0	0	0	0	0	0	0	0	0	0	0	0	0	0	0	0	0	0.375239	0	0	0	0	0	0	0	0	0	0	0	0	0
AC099328.1	ENSG00000226158	ENST00000498809		H1 histone family, member O, oocyte-specific (H1FOO) pseudogene						0	0.163615	0.070107	0.353387	0.232717	0.147553	0	0	0.119486	0.0963671	0.263066	0.262401	0	0.559641	0.0946247	0	0.272485	0.765426	0.445314	0	0	0.0786563	0	0	0	0.0788134	0.0520239	0	0.131349	0.106921	0	0	0	0.333703	0	0.0854544	0	0.206916	0	0
AC099336.1	ENSG00000230987	ENST00000417053;ENST00000602961		FK506 binding protein 8, 38kDa (FKBP8) pseudogene						0	0	0	0	0	0.0627865	0	0	0.193233	0	0	0	0	0	0	0.466539	0	0	0	0.0798236	0.0921263	0	0	0.0982678	0.310051	0	0.0442972	0	0	0	0	0	0	0	0	0	0	0	0	0
AC099336.2	ENSG00000167377	ENST00000422457		ribosomal protein S27 (metallopanstimulin 1) (RPS27) pseudogene						0	0	0.881136	4.80955	0.982327	0	2.27025	10.1427	3.06757	1.31828	1.7647	0	5.71154	1.05958	0	1.76578	2.09882	8.38557	9.80372	7.39214	8.58609	2.05446	0	4.62736	4.64486	9.04371	0.64923	4.58547	4.90068	8.27429	0	2.76019	0	4.2543	2.29654	3.3489	3.04615	0	7.17234	8.5608
AC099489.1	ENSG00000284753	ENST00000595168;ENST00000599216;ENST00000598234;ENST00000600548;ENST00000612858;ENST00000596416;ENST00000595170;ENST00000600877		novel lipoprotein amino terminal region containing protein		NM_001370704				0.633347	0.4066	2.25779	0.68789	0.645846	0.234441	2.831	0.934106	0.294338	1.46953	2.03753	0.298595	0.438635	0.844488	0.53962	1.61457	0.293373	1.10674	3.2553	0.737499	0.444375	0.786273	1.59115	0.910927	1.3116	1.29761	2.87993	3.12243	0.342154	0.454537	0.901046	0.49442	14.7596	1.16558	4.33001	0.289799	0.270586	2.24956	1.07686	1.37677
AC099489.2	ENSG00000184206	ENST00000574976		mitochondrial ribosomal protein L18 (MRPL18) pseudogene						0	0	0.262007	0	0	0.746291	0	0	0	0.839956	0	0	0	0	0	0	0	0	0	0	0	0	0	0	0	0.740394	0	0	0	1.84013	0	0	0	0	0	0	0	0	0	0
AC099513.1	ENSG00000228171	ENST00000490423		ribosomal protein, large, P1 (RPLP1) pseudogene						0	0	0	0	0	0	0	0	0	0	0	0	0	0	0.642398	0	0.400519	0	1.09084	0	0	0	0.565735	0.862477	1.79779	0	0	0	0	0.72513	1.88335	0	0	0	0	0	0.416286	0	0	0
AC099535.1	ENSG00000267415	ENST00000408928		ubiquitin pseudogene						0	0.786806	0	0	0	0	0	0	0.286685	0	0	0	0	0	0	0	0	0	0	0	0	0.780532	0	0	0	1.10709	0	0	0	0	0	0	0	1.05105	0	0	0	0	0	0
AC099548.2	ENSG00000171611	ENST00000491047;ENST00000471316;ENST00000468266;ENST00000481651;ENST00000494978;ENST00000517565;ENST00000463346;ENST00000493239;ENST00000480264		family with sequence similarity 115, member C (FAM115C) pseudogene				NR_015421		2.81643	0.795597	1.61495	4.66234	0.997923	2.0018	4.98413	3.39618	0.504835	0.466536	0	0.524783	1.08791	1.39751	4.87683	3.09982	0.273637	0.359831	0.153604	0.535884	2.24209	0.462699	0.601576	0.0142381	4.4535	6.01214	9.08105	6.43444	4.73997	1.96231	2.93717	3.0336	0.9989	1.44452	5.39317	0.98215	1.61386	1.72251	2.44836	1.04745
AC099560.2	ENSG00000227852	ENST00000457554		ribosomal protein S27 (RPS27) pseudogene						2.98172	0	3.78837	2.05542	1.76897	4.3178	2.89231	2.21002	3.3846	0	1.52158	6.2097	1.26442	4.63309	3.0807	3.87372	3.13584	2.46089	1.70126	1.07975	2.41593	3.6246	4.56466	3.93416	1.38262	3.46377	2.313	0.814313	0	5.67839	0.968049	3.74068	0	1.26613	0	3.83819	1.30797	2.29404	0	0
AC099654.6	ENSG00000254806	ENST00000640395		mitochondrially encoded ATP synthase 8 (MT-ATP8) pseudogene						0	0	1.55424	0	0	0	0	0	0	0	2.8977	0	0	0	0	0	0	0	0	0	0	0	0	0	0	0	0	0	0	0	0	0	0	0	0	1.86414	1.22286	0	0	2.81785
AC099677.1	ENSG00000170234	ENST00000420575		translational machinery associated 7 homolog (S. cerevisiae) (TMA7) pseudogene						2.77641	0	3.16078	0	1.68539	0	0	0	0	0	2.83617	1.94187	0	1.69977	2.04553	4.54128	0	2.31222	3.11498	2.13723	0	3.56035	1.61964	0	0	3.65912	0	0	3.05371	2.32535	1.92121	2.28017	0	0	0	0	1.25362	0	0	8.99909
AC099677.2	ENSG00000183208	ENST00000436385		chromosome 14 open reading frame 2 (C14orf2) (MP68) pseudogene						0	0	0	0	1.59041	1.6065	0	0	0	0	0	0	0	0	0	0	0	0	0	0	0	0	0	0	0	0	0	0	0	0	0	0	0	0	0	0	0	0	0	0
AC099778.2	ENSG00000219608	ENST00000610904		novel pseudogene						0	0	0	0	0	0	0	0	0.890518	0	0	0	0	0	0	0	0	0	0	0	3.14997	0	0	0	0	0	2.31025	0	0	0	0	0	0	0	0	0	0	0	0	0
AC099811.2	ENSG00000196652	ENST00000585562;ENST00000592248;ENST00000592574		novel protein						1.07299	1.10876	0.956564	1.329	0.397795	0	1.33819	1.41162	1.21071	0	0	0	2.14105	1.93896	1.07385	0	1.21607	1.77162	0	0.629029	0.905011	3.90617	1.34394	0.392092	0	0	0.783539	0	0	2.73915	0	0.291041	0	4.87914	2.07963	1.78393	0.94696	1.97717	0.255657	0.727707
AC099850.2	ENSG00000259848	ENST00000577660		novel protein						0	0	0	0	0	0.60941	0	0	0	0	0	0.301179	0	0	0	0	0	0	0	1.64306	0	0	0.305431	0	0	0	0	0	0	0	0	0.34013	0	0.664174	0	0	0	0.493053	0	0
AC100757.2	ENSG00000172782	ENST00000622316		Ig heavy chain V-I pseudogene						1.09954	0	0	0.765583	0	0	0	0	0	0	0	0.378154	0	0	0	0.27775	0	0	0	0	0	0	0	0	0	0	0	0.302017	0	0	0	0	0	0	0	0	0	0	0	1.11546
AC100767.1	ENSG00000145911	ENST00000528178		retinitis pigmentosa GTPase regulator (RPGR) pseudogene						0	0	0	0	0	0	0	0	0	0	0	0	0	0	0	0	1.26232	0	0	0	0	0	0	0	0	0	0	0	0	0	0	0	0	0	0	0	0	0	0	0
AC100771.1	ENSG00000170425	ENST00000496450		ribosomal protein L37a (RPL37A) pseudogene						1.10771	0	0	0	0	0.00512879	0	1.65523	0	0	0	0	0	0	0	0	0	0	0	0	0	0	0	0	0	0	0	0	0	0	0	0	36.7542	0	0	0	0	0	0	0
AC100784.1	ENSG00000011465	ENST00000522790		60S ribosomal protein L36 (RPL36) pseudogene						0	0	0	0	0	0	0	0	0	0	0	0	0	0	0	0	0	0	0	0	0	0	0	0	0	0	0	0	0	0	0	0	0	0	0	0	0	0	0	0
AC100793.1	ENSG00000274183	ENST00000479088		ribosomal protein L34 (RPL34) pseudogene						0	0	0	3.00983	0	0	0	0	0.327963	0	0.731708	0	0	0.453216	0	0	0	0	0	0	0	0.449735	1.28808	0.653287	0	0	0	0.79327	0	0	1.44368	0	0	0	0.994977	0.915607	0	0	0	0
AC100810.6	ENSG00000258440	ENST00000638068		mitochondrially encoded cytochrome c oxidase II (MT-CO2) pseudogene						0	0	0	0	0	0	0	0	0	0	0	0	0	0	0	0	0	0	0	0	0	0	0	0	0	0	0	0	0	0	0	0.915913	0	0	0	1.99682	0	0	0	0
AC100827.1	ENSG00000140682	ENST00000569853		COMM domain containing 4 (COMMD4) pseudogene						0.598473	0	0	0	0	0	0	0	0	0	0	0	0	0	0	0	0	0	0	0	0	0	0	0	0	0	0	0	0	0	0	0	0	0	0	0	0	0	0	0
AC100827.5	ENSG00000141293	ENST00000615883		SWI5 recombination repair homolog (yeast) (SWI5) pseudogene						0	0	0.251507	0	0	0	0.967698	0	0	0	0	0	0	0	0	0	0	0	0	0	0	0	0	0	0	0	0	0	0	0	0	0	0	0	0	0	0	0	0	0
AC100854.1	ENSG00000285245	ENST00000520351		chromosome 4 open reading frame 46 (C4orf46) pseudogene						1.48268	0.921936	0	0	0.451719	0.847918	0.48049	0	0.670678	0	0	0	0.623272	0.928525	0.503991	0.381286	1.88556	0	0	0	2.95781	0	1.31833	0	0	1.73224	0.882195	0.405928	2.20483	0.572562	0	0	0	1.24115	0	0	0.648317	0	0	0
AC103564.3	ENSG00000231739	ENST00000621194		TBC1 domain family, member 26 (TBC1D26) pseudogene						0	0	0	0	0	0	0	0	0	0	0	1.24572	0	0	0	0	0	0	0	0	0	0	0	0	1.77111	0	0	0	0	0	0	0	0	0	0	0	0	0	0	0
AC103705.1	ENSG00000157399	ENST00000665457;ENST00000619013		protein tyrosine phosphatase type IVA, member 1 (PTP4A1) pseudogene						2.97791	1.05693	0.151555	0	0.905375	0.475633	0.516135	0.141986	0.0856531	0.34587	0	0.0626861	0.318524	0.286198	0.750495	0.154088	0.428891	0.234573	0	0.0672783	0.155477	2.76356	0.167424	0.165371	0.2609	0.113474	0.447398	0.050989	0.282816	0.231133	0.124883	0.077925	0	0.640825	0	0	0.458238	0.742373	0	0.378709
AC103706.2	ENSG00000169752	ENST00000638080		mitochondrially encoded NADH dehydrogenase 3 (MT-ND3) pseudogene						1.50072	0	0.746492	4.2205	3.66057	0.88533	1.93756	6.85111	1.36137	0	0	3.1334	1.28502	0	0	1.511	2.55511	3.83095	0	2.21466	0	0.928029	0	4.1123	1.46336	2.63074	1.77636	0.823904	0	0	2.97321	0	0	0	4.17531	9.49055	1.99631	2.38697	0	3.07623
AC103706.3	ENSG00000177688	ENST00000636297		mitochondrially encoded NADH 4L dehydrogenase (MT-ND4L) pseudogene						0	0	0	0	0	0	0	0	0	0	14.7981	0	0	0	0	0	0	0	0	2.75794	0	0	4.76215	0	0	0	0	0	0	0	0	0	0	0	0	5.34853	0	0	0	0
AC103778.1	ENSG00000229183	ENST00000517688		novel pseudogene						0	0	0	0	0	0	0	0	0	0	0	0	0	0	0	0	0	0	0	0	0	0	0	0	0	0	0	0	0	0	0	0	0	0	0	0	0	0	0	0
AC103810.1	ENSG00000179938	ENST00000579873;ENST00000585187;ENST00000583052		bromodomain PHD finger transcription factor (BPTF) pseudogene						0.996651	0.895418	0	0	0.786325	1.08287	0	1.46074	0.966152	0.205034	1.00082	0.396335	0.805483	0.369384	0.590972	0.231524	1.06711	0	1.58646	1.56923	0.951582	0.337878	1.19221	0.550571	1.56069	0.184865	0.98863	0.168347	0	1.3676	0.622243	0.471343	0	0.36676	0	0.726047	0.578885	1.13753	0	1.53137
AC103810.3	ENSG00000145975	ENST00000583567		Rho GTPase-activating protein 27-like protein pseudogene						3.63601	0	2.25608	4.66728	0	0	2.80039	5.03962	0	2.61606	0	6.59462	0	0	2.74674	0	0	8.55492	4.266	2.57454	6.97299	5.6412	17.6899	9.30921	0	8.72813	0	1.94331	3.64226	3.13781	5.12396	5.5913	0	0	0	7.6564	4.57097	0	13.9017	13.3212
AC103810.4	ENSG00000235316	ENST00000578601		pleckstrin homology domain containing, family M (with RUN domain) member 1 pseudogene						0	1.6224	0.645415	0	0	0	0	0	0	0	0	0	0	0	0	0	0	0	0	0	0	0.813803	0	0	0	0	0	0	0	0	0	1.13942	0	2.20151	0	0	0	0	0	0
AC103810.6	ENSG00000196967	ENST00000607821		neighbor of BRCA1 gene 2 (non-protein coding) (NBR2) pseudogene						0	0	0	0	0	1.93261	0	5.06465	0	0	3.5908	0	0	2.26	0	0	0	0	0	8.06661	7.05827	0	1.50336	0	0	0	0	1.9235	0	0	0	0	0	0	0	0	0	0	0	0
AC103810.7	ENSG00000083812	ENST00000607347		ADP-ribosylation factor-like 17B (ARL17B) pseudogene						0	0	0	0	0	0	0	0	0	0	0	0	0	0	0	0	0	0	0	0	4.79744	0	0	0	0	0	0	0.571633	0	0	0	0	0	0	0	1.70937	0	0	0	0
AC103810.8	ENSG00000105792	ENST00000606688		pleckstrin homology domain containing, family M (with RUN domain) member 1 (PLEKHM1) pseudogene						0	0	0	0	0	0	0	0	0	0	0	0	0	0	0	0	0	0	0	0	0	0	0	0	0	0	0	0	7.25487	0	0	0	0	0	0	0	0	0	4.7118	0
AC103810.9	ENSG00000040199	ENST00000606504		family with sequence similarity 215, member A (non-protein coding) (FAM215A) pseudogene						7.33517	0.911696	0.737867	4.06333	4.46586	2.09506	0	1.09559	3.97816	2.17153	1.48068	7.98893	7.39327	4.12618	4.98312	5.66235	3.41663	0.625559	4.20449	4.23919	2.92634	3.18513	1.73633	5.28369	0	0	1.16232	2.40773	2.90932	0	0.486484	0.630592	0	0	4.02327	1.85157	2.24594	2.33139	0	2.2175
AC103834.1	ENSG00000126231	ENST00000520383		microtubule associated serine/threonine kinase 2 (MAST2) pseudogene						0	0	0	0	0	0	0	0	0	0	0	0	0	0	0	0	0	0	0	0	0	0	0	0	0	0	0	0	0	0	0	0	0	0	0	0	0	0	0	0
AC103987.1	ENSG00000257070	ENST00000473394		ribosomal protein L34 (RPL34) pseudogene						0	0	0	0	0	0	0	0	0	0	0	0	0	0	0	0	0	0	0	0	0	0	0.844741	0	0	0	0	0	0	0	0	0	0	0	0	0	0	0	0	0
AC104010.1	ENSG00000277795	ENST00000616889		LYR motif containing 2 (LYRM2) pseudogene						0	0	0	0	0	0	0	0	0	0	0	0	0	0	0	0	0	0	0	0	0	0	0	0	0	0	0	0	0	0	0	0	0	0	0	0	0	0	0	0
AC104027.1	ENSG00000239272	ENST00000521887		endoplasmic reticulum protein 44 (ERP44) pseudogene						0	0	0	0	0	0	0	0	0	0	0	0	0	0	0	0	0	0	0	0	0	0	0	0	0	0	0	0	0	0	0	0	0	0	0	0	0	0	0	0
AC104058.1	ENSG00000232916	ENST00000448028		ribosomal protein L29 (RPL29) pseudogene						0	0	0	1.35454	0	0	0	1.4555	0	0	0	0	0	0	0	0	0	0	0	0.706866	0	0	0	0	0	0	0	0	0	0	0	0	0	0	0	0	0	0	0	0
AC104066.2	ENSG00000243257	ENST00000512377		novel pseudogene						0.315085	0	0.11167	0	0.475974	0.121551	0	1.21993	0.182237	0.293485	0.205602	0.133538	0.0844989	0.260191	0	0.10834	0.168355	0.167623	0	0	0.326914	0.126984	0	0	0.957292	0.244911	0.320834	0.869495	0	0.981941	0	0.564946	0	0.386869	0	0.67219	0.50294	0.315245	0	0.815839
AC104109.3	ENSG00000089169	ENST00000519718		novel protein						1.93768	1.56971	0	1.72889	1.69721	1.53039	3.6461	2.34495	0.848777	0.489477	0	2.19887	2.22902	1.67554	0	1.07986	0.273164	0.578403	0	1.87756	0	0	5.13313	2.23013	1.64946	1.73765	1.82668	5.79274	1.73535	0	1.27088	1.1967	0	0.527653	0	1.27099	1.04693	0	1.61628	0.657673
AC104115.2	ENSG00000242070	ENST00000523026		zinc finger protein pseudogene						0	0	0	0	0.135438	0	0	0	0.207049	0	0.454974	0.45508	0	0	0	0.243567	0	0.572315	0.25785	0.161705	0	0	0	0	0	0.135213	0.360534	0.122833	0.681076	0	0.753433	0.759079	0	0	0.30942	0.730764	0	0	0	0
AC104117.2	ENSG00000157152	ENST00000523735		pseudogene similat to part of cold shock domain containing E1, RNA-binding CSDE1						0.243179	0	0.422269	0	0	0.702391	0	3.22806	0	0	1.20159	0	0.558605	0.00941747	0	0.0778833	0	0.0299723	0	2.46e-08	0.545474	0	0.995782	0	0	0.413305	0	0.0250508	2.02203	0	0.0239812	0	0	1.784	0	0.238816	0.77194	0	0.0220988	0.440022
AC104162.1	ENSG00000198846	ENST00000430831;ENST00000437462;ENST00000436687;ENST00000443346		novel cadherin domain containing pseudogene						0.216811	0.270888	0.282857	0	0.806507	0.367918	0.0338636	1.19563	0.418739	0.336164	0	0.435642	0.183774	0.266167	0.154991	0.171684	0.0811688	0.547535	0	0.154882	0.177487	0.393673	0.129201	0.192529	0.404514	0.51844	0.258911	0	0.65222	0.491789	0.721335	0.182286	0	0.18282	0	0.435145	0.235035	0	0	0.217071
AC104306.1	ENSG00000234764	ENST00000449702		ribosomal protein L31 (RPL31) pseudogene						0	0	0	0	0	0	0	0	0	0	0	0	0	0	0	0	0	0	0	0	0	0	0.374345	0	0	0.368845	0.250048	0	1.25279	0.981481	0	0	0	0	0	0	0.552694	0	0	0
AC104333.1	ENSG00000228007	ENST00000432247		pseudogene similar to part of ribosomal protein S15a (RPS15A)						0	0	0	0	0	0	0	0	0	0	0	0	0	0	0	0	1.22804	0	0	0	0	0	0	0	0	0	0	0	0	0	0	0	0	0	0	0	4.01494	0	0	0
AC104333.2	ENSG00000232101	ENST00000422630		ribosomal protein S28 (RPS28) pseudogene						0	0	0	0	1.36291	2.69195	0	0	0	0	0	0	0	0	0	0	0	0	0	0	0	0	0	0	0	0	0	0	0	0	0	0	0	0	0	0	0	0	0	2.28713
AC104333.3	ENSG00000231512	ENST00000449334		ribosomal protein S5 (RPS5) pseudogene						0	0	0.414049	0	0.241597	0	0	0	0	0	0	0	0	0	0.279005	0.421966	0	0	0	0	0	0.73327	0	0.357029	0	0	0	0.866769	0	0.316273	0.530157	0	0	0	0	0	0	0	0	0
AC104339.1	ENSG00000083817	ENST00000465478		ribosomal protein S26 (RPS26) pseudogene						0	0	0	0	0.434923	0	0	0	0	0	0	0	0	0	0	0	0.606747	0	0	0	0	0.4432	0	0	0	0	1.13234	0	0.711008	0	0	0	0	0	0	0	0	0	0	0
AC104389.5	ENSG00000203499	ENST00000380259;ENST00000646569;ENST00000643199;ENST00000394793;ENST00000642298		novel transcript						0.119266	1.72381	0.894714	0.63872	0.55824	0.536853	0.764498	0.736901	0.431981	1.15268	0.695545	0.870571	0.245639	1.09045	0.369372	1.7015	0.280593	0.648725	0.74593	0.859456	0.58305	0.814798	0.779321	0.481412	0.931719	1.58991	0.376719	1.12855	0.29948	0.841742	0.647079	0.585045	0	0.804772	0.6902	0.238302	0.175863	0.493455	0.0718966	0.98329
AC104451.1	ENSG00000173275	ENST00000458010		pseudogene similar to part of aminopeptidase puromycin sensitive NPEPPS						0	0	0	0	0	0	0	0	0	0	0	0	0	0	0	0	3.1876	0	0	0	0	0	0	0	0	0	0	3.12677	0	0	0	0	0	0	0	0	0	6.74872	0	0
AC104452.1	ENSG00000262497	ENST00000638115;ENST00000636204;ENST00000636166;ENST00000637442;ENST00000638079;ENST00000637088;ENST00000638014;ENST00000636461;ENST00000485108		novel protein						0.357975	0	0.191509	1.23243	1.29744	0.044736	0	0.301034	0.159756	0.0231975	0.349642	0.661527	0.247375	0.168853	0.99839	0.436077	0.243876	0.601144	0.285981	0.214864	0.327012	0.693682	0.518759	0.91244	0.255824	0.448595	0.100888	0.811334	0.629462	0.476325	0.236903	0.24089	0	0.362252	0.106872	0.227817	0.192835	1.12778	0	1.0707
AC104455.1	ENSG00000213068	ENST00000417340		novel pseudogene						0.410278	0	0	0.833697	0	0	0.278307	0	0	0	0.412265	0.274822	0.260847	0.125865	0	0.11065	0.257791	0.17258	0.466692	0	0	0.248032	0	0	0	0.245555	0.571463	0.111327	0.205756	0.166228	0.136485	0	0	0	0	0	0.0905945	0	0.571633	0
AC104472.3	ENSG00000270236	ENST00000643876		novel transcript						0.109604	0	0.216731	0.398674	0.158228	0	0	0	0.573183	0.0962532	0	0.167258	0	0.0902696	0	0	0.218914	0.193049	0.324655	0.383719	0	0.12424	0.0930372	0	0	0.0609144	0	0.227417	0.36142	0.220946	0.395335	0.107615	0	0.463714	0.335962	0.160386	0.311761	0.246245	0	0.227966
AC104532.1	ENSG00000068078	ENST00000588891		novel protein, readthrough VMAC-CAPS						0	0	0.420529	0	0.502015	1.2913	0	0.877936	0	1.34707	0	2.30226	0.449789	0.332372	1.3684	1.05447	0.805712	1.46841	0.33369	0	0	0.593444	0.172176	0.46777	0.427224	0	0.145054	0.691673	0	0	0.618236	1.10724	0	0.397071	0	0.0418673	0.456865	0	0	0.0596899
AC104563.1	ENSG00000118514	ENST00000476147		novel pseudogene						0	0.787708	0.31895	0	0.761728	0.358218	0	0	0	0	0	0	0.529717	0	0	0	0.534199	0	0	0	0.512318	0	0.372781	0	2.34841	0.370387	0.496908	0	0.621567	0	0.415245	0	0	0	0	0.400555	0	1.00384	0	1.26129
AC104581.1	ENSG00000277438	ENST00000572227		ribosomal protein L21 (RPL21) pseudogene						0	0	0	0	0	0	0.317463	0	0	0.356118	0	0	0	0	0	0	0	0	0	0	0	0	0	0	0	0	0	0	0	0	0	0	0	0	0	0.30583	0	0	0	0
AC104581.2	ENSG00000085563	ENST00000573621		novel transcript						0	0	0.254839	0	0	0	0.106304	0	0.809167	0	0	0.269192	0	0	0	0.179841	0.333935	0	0	0.520654	0.667348	0	0.736445	0	0	0	0	0	0	0.282093	0	0	0	0.532156	0	0.282432	0	0.586221	0	0
AC104692.1	ENSG00000136928	ENST00000472406		pseudogene similar to phosphoserine phosphatase (PSPH)						0	0	0	0	0	0	0	0	0	0	0	0	0	0	0	0	0	0	0	0	0	0	0	0	0	0	0	0	0	0	0	0	0	0	0	0	0	0	0	0
AC104692.2	ENSG00000229287	ENST00000603054		nuclear protein, transcriptional regulator, 1-like, pseudogene						0	0	0	0	0	0	0	0	0	0	0	0	0	0	0	0	0	0	0	0	0	0	0	0	0	0	0	0	0	0	0	0	0	0	0	0	0	0	0	0
AC104772.1	ENSG00000142621	ENST00000444764		C-type lectin domain family 1, member A (CLEC1A) pseudogene						0	0	0.0886794	0.669828	0.393679	0.0942415	0.113002	0	0.454689	0.122641	0	0	0	0	0.238754	0.0895136	0.280828	0.138629	0	0.246943	0	0.199699	0.293873	0.292732	0	0.407117	0.262623	0.448173	0	0	0.220136	0.146732	5.76288	0.591929	0	0	0	0	0	0.692409
AC104784.1	ENSG00000255058	ENST00000473096		ribosomal protein L37a (RPL37A) pseudogene						0	0	0	0	0	0	0	0	0	0	0	0	0	0	0	0	0	0	0	0	0	0	0	0	0	0	0	0	0	0	0	0	0	0	0	0	0	0	0	0
AC104806.1	ENSG00000254596	ENST00000508720		CCR4-NOT transcription complex, subunit 7 (CNOT7) pseudogene						0	0	0	0	0	0	0	0	0	0	0	0	0	0	0	0	0	0	0	0	0.72189	0	0	0	0	1.05288	0	0	0	0	0	0	0	0	0	0	0	0	0	0
AC104837.2	ENSG00000139865	ENST00000427236		ribosomal protein L23 (RPL23) pseudogene						0.992364	0.617212	2.28277	0	0	1.40784	2.27557	0	0	0	0.997917	0	0	0	1.02601	1.29438	0	0.842114	1.13236	2.47441	0.396207	0.914099	2.33003	2.65939	0	0.869515	1.95946	0.805726	0.985244	0.388387	2.62862	2.94487	0	0	4.72907	0	0	0.785771	2.74457	0
AC104843.1	ENSG00000232070	ENST00000451203		ribosomal protein L36a (RPL36A) pseudogene						1.69105	0	0	0	0	0	0	0	0.767409	0.62777	0	0	0	0	0	0	0.715954	0	0	0	0	0	0.503433	0	0	0	0	0	0	0	0	0	0	0	0	0	0	0	0	0
AC104986.1	ENSG00000262587	ENST00000517978		ubiquitin-conjugating enzyme E2 variant 1 (UBE2V1) pseudogene						0	1.17343	0.24318	1.93478	0	0.267493	0	0	0.214534	0	0	1.2712	0.198893	0	0	1.23399	0.800439	0.800032	0.53828	0.672032	0.377571	0	0	0.843487	0.440794	0	0.187477	1.27777	0	0	0.634677	0.399201	0	0	0.646952	2.08713	0	0	0	1.40871
AC104996.3	ENSG00000226608	ENST00000590718		RNA, Ro-associated Y4 pseudogene 13						7.23969	0	0	0	0	0	2.87616	0	1.52051	2.69964	0	0	0	0	0	2.33277	2.73239	0	0	0	10.6062	1.87763	0	0	0	4.41847	1.42504	1.94391	0	0	5.14143	0	0	0	0	10.3249	0	0	0	0
AC105031.1	ENSG00000179902	ENST00000518550		developmental pluripotency associated 3 (DPPA3) pseudogene						0	0	0	0	0	0	0	0	0	0	0	0	0	0	0	0	0	0	0	0	0	0	0	0	0	0	0	0	0	0	0	0	0	0	0	0	0	0	0	0
AC105036.1	ENSG00000212396	ENST00000566222		small nuclear ribonucleoprotein polypeptide F (SNRPF) pseudogene						1.17718	0	0	3.28834	0	1.36274	0	0	0	1.73744	0	0	0	0	4.75513	1.77871	1.98239	0	0	0	1.86857	0	0	0	0	0	0	0	2.32655	0	0	0	0	0	0	0.737456	0.516045	0	4.91493	0
AC105036.2	ENSG00000213261	ENST00000569468		microtubule associated serine/threonine kinase 2 (MAST2) pseudogene						0	0	0	0	0	0	0	0	0	0	0	0	0	0	0	0	0	0	0	0	0	0	0	0	0	0	0	0	0	0	0	0	0	0	0	0	0	0	0	0
AC105052.1	ENSG00000227271	ENST00000519541		novel protein, UPK3BL-RASA4 readthrough						0.669111	0.506909	0.741638	0	0.434918	0.81868	0.549371	0.39482	0.164614	0	0	0.327317	0.321892	0.876591	0.919464	0.695238	0.66691	0.245426	0	1.06973	0.26697	0.364254	0	0	0.501353	0.174858	0.430258	0.859465	0	0.907215	0.368227	0.796124	0	0	0	0.228131	0.262628	0	0	0.285054
AC105052.2	ENSG00000257531	ENST00000434317		ribosomal protein L7a (RPL7A) pseudogene						0.18463	0	0.1966	0.174976	0.550037	0	0	0.278461	0	0.271809	0	0.123606	0.735928	0.792229	0.0859614	0.299631	0.154446	0	0	0.131937	0.151577	0	0	0.163514	1.0319	0.110686	0.346251	0.467798	0.555536	0.149991	0.184411	0.462612	0	0.0781498	0.252254	0	0	0	0	0.18504
AC105052.3	ENSG00000067221	ENST00000476151		novel protein, POLR2J2-UPK3BL readthrough						3.88333	0.540026	0.997842	4.08257	4.35049	3.19226	2.87799	3.96e-05	4.82009	6.26692	1.63725	5.00918	3.69545	5.89445	4.17452	5.91135	24.3012	22.0563	13.877	14.2484	5.33998	2.88976	4.36803	1.60846	12.8058	9.47893	7.73982	16.1084	6.73021	10.182	7.58046	9.55049	0	3.46144	3.98381	6.33655	10.437	10.8034	3.70977	6.09383
AC105129.1	ENSG00000068137	ENST00000560250		target of EGR1, member 1 (nuclear) (TOE1) pseudogene						0	0	1.4528	0	0	0	1.25308	0	0	0	0	0	0	0	0	0	0	0	0	0	0	0	0	0	0	0.564442	0	0	0.964714	0.743714	0	0	0	0	0	0	0.427563	1.54915	0	0
AC105129.3	ENSG00000184292	ENST00000605455		peroxiredoxin 3 (PRDX3) pseudogene						1.17484	0	0	0	0.23639	0	0	0	0	0	0.392754	0.526887	0.165562	0	0.273582	0	0	0	0	0	0	0	0	0.349574	0	0	0	0	0	0	0	0	0	0	0	0	0	0	0	1.55996
AC105137.1	ENSG00000243024	ENST00000569073		high mobility group nucleosomal binding domain 2 (HMGN2) pseudogene						0.838946	0	0	0	0	0	0	0	0	0	0	0	0	0	0.291693	0	0	0	0	0	0	0	0.246526	0	0	0	0	0	0	0	0	0	0	0	0	0.266163	0	0	0	0
AC105233.3	ENSG00000163462	ENST00000642045		RNA binding protein, fox-1 homolog (C. elegans) 1 (RBFOX1) pseudogene						1.8404	0	0	0	1.13199	0	0	0	0	0	0	0	0	0	0	0	0	0	0	0	0	0	0	0	0	0	0	0	0	0	0	0	0	0	0	0	0	0	0	0
AC105233.5	ENSG00000223508	ENST00000642093		RNA binding protein, fox-1 homolog (C. elegans) 1 (RBFOX1) pseudogene						0	0	0	0	2.2175	0	1.19425	0	0	0	0	0	0	0	0	0	0	0	2.09161	0	7.34394	0	0	0	0	0	0	0	1.87334	7.0821	0	0	0	0	0	1.15907	0	0	0	0
[truncated: 18,700 more rows]
[truncated: 182 more columns]
